# Supplementary material for: Multi-omics dissection of MAPK-driven senescence unveils therapeutic vulnerabilities in KIAA1549::BRAF-fusion pediatric low-grade glioma models
Source: Signal Transduct Target Ther. 2025 Jun 23;10:197. doi: 10.1038/s41392-025-02279-8 (PMC12185702; doi:10.1038/s41392-025-02279-8)
Supplement: Supplementary file 1 — Supplementary Table 1 [file 41392_2025_2279_MOESM1_ESM.xlsx]

## Sheet: Suppl. Table 1
WB quantif - pERK											qPCR - cFOS								qPCR - IL1B								qPCR - IL6
Sample Name	Replicate	pErk	B-actin	Erk	B-actin	pErk/B-actin	Erk/B-actin	pERK/ERK	Rel. To DMSO		Sample Name	Replicate	Target Name	Cт Mean	ΔCт Mean	ΔΔCт Mean	2^-ΔΔCт Mean		Sample Name	Replicate	Target Name	Cт Mean	ΔCт Mean	ΔΔCт Mean	2^-ΔΔCт Mean		Sample Name	Replicate	ΔCт Mean	ΔΔCт Mean	2^-ΔΔCт Mean
DMSO	1	28487	13183	9426	7428	2.16089	1.26898	1.70285	1		BT66 OFF DMSO	1	ACTB	15.6521					BT66 OFF DMSO	1	ACTB	14.9438					BT66 OFF DMSO	1	-0.977952	0	1
5'	1	4498	12794	13721	15305	0.351571	0.896504	0.392158	0.230295		BT66 OFF DMSO	1	TBP	23.8212					BT66 OFF DMSO	1	TBP	23.1731					BT66 OFF 24h	1	1.89817	2.87612	0.136208
10'	1	565	10248	11270	12987	0.0551327	0.867791	0.0635323	0.0373093		BT66 OFF DMSO	1	c-fos	25.4971	5.76046	0	1		BT66 OFF DMSO	1	IL1B	13.8772	-5.1813	0	1		BT66 OFF DMSO	2	-1.9506	0	1
20'	1	259	12032	16576	13149	0.0215259	1.26063	0.0170756	0.0100276		BT66 OFF 15'	1	ACTB	15.9669					BT66 OFF 1h	1	ACTB	14.8947					BT66 OFF 24h	2	-0.211454	1.73914	0.299547
1h	1	1	12873	11894	12269	7.7682e-05	0.969435	8.01312e-05	4.7057e-05		BT66 OFF 15'	1	TBP	23.6931					BT66 OFF 1h	1	TBP	22.9648					BT66 OFF DMSO	3	-2.61901	0	1
6h	1	1	13027	14263	14635	7.67636e-05	0.974581	7.87658e-05	4.62552e-05		BT66 OFF 15'	1	c-fos	24.8605	5.03054	-0.729923	1.65855		BT66 OFF 1h	1	IL1B	13.5975	-5.3322	-0.150905	1.11027		BT66 OFF 24h	3	3.67585	6.29486	0.0127368
24h	1	1	12099	15056	13126	8.26515e-05	1.14704	7.20565e-05	4.23152e-05		BT66 OFF 1h	1	ACTB	15.6873					BT66 OFF 3h	1	ACTB	14.7621
DMSO	2	29088	12966	11218	13105	2.24341	0.856009	2.62077	1		BT66 OFF 1h	1	TBP	23.7805					BT66 OFF 3h	1	TBP	23.312					qPCR - jun
5'	2	15788	12785	17102	16804	1.23488	1.01773	1.21337	0.462981		BT66 OFF 1h	1	c-fos	26.7002	6.96632	1.20586	0.43351		BT66 OFF 3h	1	IL1B	14.3246	-4.71248	0.468818	0.722556		Sample Name	Replicate	ΔCт Mean	ΔΔCт Mean	2^-ΔΔCт Mean
10'	2	3339	11816	14781	15199	0.282583	0.972498	0.290574	0.110873		BT66 OFF 2h	1	ACTB	15.5076					BT66 OFF 6h	1	ACTB	16.0607					BT66 OFF DMSO	1	0.842017	0	1
20'	2	380	11467	9043	7808	0.0331386	1.15817	0.0286128	0.0109177		BT66 OFF 2h	1	TBP	23.7043					BT66 OFF 6h	1	TBP	23.1607					BT66 OFF 24h	1	2.25344	1.41142	0.375942
1h	2	1	14018	15286	13348	7.13369e-05	1.14519	6.22926e-05	2.37688e-05		BT66 OFF 2h	1	c-fos	27.5913	7.98536	2.2249	0.213913		BT66 OFF 6h	1	IL1B	17.5371	-2.07362	3.10768	0.11601		BT66 OFF DMSO	2	-0.0479198	0	1
6h	2	1	14241	8673	11129	7.02198e-05	0.779315	9.01045e-05	3.43809e-05		BT66 OFF 3h	1	ACTB	15.3819					BT66 OFF 24h	1	ACTB	13.9738					BT66 OFF 24h	2	0.693484	0.741404	0.598157
24h	2	1	13890	9446	12154	7.19942e-05	0.777193	9.26337e-05	3.53459e-05		BT66 OFF 3h	1	TBP	23.8761					BT66 OFF 24h	1	TBP	23.696					BT66 OFF DMSO	3	1.86036	0	1
DMSO	3	36897	16660	16639	12776	2.21471	1.30236	1.70053	1		BT66 OFF 3h	1	c-fos	27.9155	8.28645	2.526	0.17362		BT66 OFF 24h	1	IL1B	19.6336	0.798697	5.97999	0.0158432		BT66 OFF 24h	3	2.12521	0.264847	0.832287
5'	3	7635	14215	12193	12424	0.537109	0.981407	0.547284	0.321832		BT66 OFF 6h	1	ACTB	16.1347					BT66 OFF DMSO	2	ACTB	15.6607
10'	3	3530	13707	12355	11616	0.257533	1.06362	0.242129	0.142384		BT66 OFF 6h	1	TBP	22.9761					BT66 OFF DMSO	2	TBP	23.9795					qPCR - junB
20'	3	233	11962	8988	9331	0.0194783	0.963241	0.0202217	0.0118914		BT66 OFF 6h	1	c-fos	29.6383	10.083	4.32251	0.0499799		BT66 OFF DMSO	2	IL1B	16.3558	-3.4643	0	1		Sample Name	Replicate	ΔCт Mean	ΔΔCт Mean	2^-ΔΔCт Mean
1h	3	1	9939	10700	12593	0.000100614	0.849678	0.000118414	6.96336e-05		BT66 OFF 24h	1	ACTB	14.3046					BT66 OFF 1h	2	ACTB	14.9322					BT66 OFF DMSO	1	2.04859	0	1
6h	3	1	6644	8832	13704	0.000150512	0.644483	0.000233539	0.000137333		BT66 OFF 24h	1	TBP	23.9432					BT66 OFF 1h	2	TBP	23.3374					BT66 OFF 24h	1	4.72382	2.67523	0.156558
24h	3	1	9856	9816	12589	0.000101461	0.779728	0.000130124	7.65195e-05		BT66 OFF 24h	1	c-fos	29.7848	10.6609	4.90041	0.0334835		BT66 OFF 1h	2	IL1B	17.0931	-2.04167	1.42263	0.373032		BT66 OFF DMSO	2	1.14426	0	1
											BT66 OFF DMSO	2	ACTB	15.5241					BT66 OFF 3h	2	ACTB	14.3344					BT66 OFF 24h	2	2.67942	1.53515	0.345042
											BT66 OFF DMSO	2	TBP	24.6209					BT66 OFF 3h	2	TBP	23.4642					BT66 OFF DMSO	3	3.27049	0	1
											BT66 OFF DMSO	2	c-fos	26.3849	6.31244	0	1		BT66 OFF 3h	2	IL1B	18.8081	-0.0912085	3.37309	0.0965158		BT66 OFF 24h	3	3.98023	0.70974	0.61143
											BT66 OFF 15'	2	ACTB	15.5968					BT66 OFF 6h	2	ACTB	15.9481
											BT66 OFF 15'	2	TBP	23.6742					BT66 OFF 6h	2	TBP	23.0248
											BT66 OFF 15'	2	c-fos	24.2388	4.60325	-1.70919	3.26977		BT66 OFF 6h	2	IL1B	19.1258	-0.360687	3.10361	0.116337
											BT66 OFF 1h	2	ACTB	15.0935					BT66 OFF 24h	2	ACTB	12.9355
											BT66 OFF 1h	2	TBP	23.2259					BT66 OFF 24h	2	TBP	23.6804
											BT66 OFF 1h	2	c-fos	27.626	8.46626	2.15382	0.224717		BT66 OFF 24h	2	IL1B	23.7387	5.43079	8.89509	0.00210044
											BT66 OFF 2h	2	ACTB	15.6346					BT66 OFF DMSO	3	ACTB	16.386
											BT66 OFF 2h	2	TBP	23.7902					BT66 OFF DMSO	3	TBP	23.6245
											BT66 OFF 2h	2	c-fos	28.4604	8.74797	2.43553	0.184855		BT66 OFF DMSO	3	IL1B	17.6075	-2.39775	0	1
											BT66 OFF 3h	2	ACTB	15.0383					BT66 OFF 1h	3	ACTB	15.7766
											BT66 OFF 3h	2	TBP	23.767					BT66 OFF 1h	3	TBP	23.4332
											BT66 OFF 3h	2	c-fos	28.8332	9.43057	3.11814	0.115172		BT66 OFF 1h	3	IL1B	17.233	-2.37193	0.0258217	0.982261
											BT66 OFF 6h	2	ACTB	14.9362					BT66 OFF 3h	3	ACTB	16.0677
											BT66 OFF 6h	2	TBP	22.7837					BT66 OFF 3h	3	TBP	23.6671
											BT66 OFF 6h	2	c-fos	27.8622	9.00223	2.68979	0.154986		BT66 OFF 3h	3	IL1B	18.9617	-0.905721	1.49203	0.355511
											BT66 OFF 24h	2	ACTB	14.4294					BT66 OFF 6h	3	ACTB	14.2406
											BT66 OFF 24h	2	TBP	24.0321					BT66 OFF 6h	3	TBP	22.8816
											BT66 OFF 24h	2	c-fos	30.3819	11.1511	4.83869	0.034947		BT66 OFF 6h	3	IL1B	23.3177	4.75664	7.15439	0.00701961
											BT66 OFF DMSO	3	ACTB	15.9353					BT66 OFF 24h	3	ACTB	14.962
											BT66 OFF DMSO	3	TBP	23.3248					BT66 OFF 24h	3	TBP	23.4289
											BT66 OFF DMSO	3	c-fos	25.9363	6.30623	0	1		BT66 OFF 24h	3	IL1B	22.8217	3.62629	6.02405	0.0153667
											BT66 OFF 15'	3	ACTB	15.0933
											BT66 OFF 15'	3	TBP	22.944
											BT66 OFF 15'	3	c-fos	25.6193	6.60067	0.294443	0.815387
											BT66 OFF 1h	3	ACTB	15.3542
											BT66 OFF 1h	3	TBP	23.0797
											BT66 OFF 1h	3	c-fos	27.4963	8.27935	1.97312	0.254702
											BT66 OFF 2h	3	ACTB	14.7929
											BT66 OFF 2h	3	TBP	22.972
											BT66 OFF 2h	3	c-fos	27.866	8.98357	2.67734	0.156329
											BT66 OFF 3h	3	ACTB	15.2161
											BT66 OFF 3h	3	TBP	23.0328
											BT66 OFF 3h	3	c-fos	27.6903	8.56582	2.25959	0.208832
											BT66 OFF 6h	3	ACTB	13.7727
											BT66 OFF 6h	3	TBP	22.4803
											BT66 OFF 6h	3	c-fos	28.7445	10.618	4.31181	0.0503519
											BT66 OFF 24h	3	ACTB	14.7271
											BT66 OFF 24h	3	TBP	22.9665
											BT66 OFF 24h	3	c-fos	29.378	10.5312	4.22497	0.053476
