# Supplementary material for: Multi-omics dissection of MAPK-driven senescence unveils therapeutic vulnerabilities in KIAA1549::BRAF-fusion pediatric low-grade glioma models
Source: Signal Transduct Target Ther. 2025 Jun 23;10:197. doi: 10.1038/s41392-025-02279-8 (PMC12185702; doi:10.1038/s41392-025-02279-8)
Supplement: Supplementary file 2 — Supplementary Table 2 [file 41392_2025_2279_MOESM2_ESM.xlsx]

## Sheet: Suppl. Table 2
RNAseq	15min/Ctrl			1h/Ctrl			6h/Ctrl			24h/Ctrl				Proteomics	15min/Ctrl					1h/Ctrl					6h/Ctrl					24h/Ctrl						Phosphoproteomics	15min/Ctrl					1h/Ctrl					6h/Ctrl
Genes	log2FoldChange	p-value	padj	log2FoldChange	p-value	padj	log2FoldChange	p-value	padj	log2FoldChange	p-value	padj		Proteins	logFC	AveExpr	t	P.Value	adj.P.Val	logFC	AveExpr	t	P.Value	adj.P.Val	logFC	AveExpr	t	P.Value	adj.P.Val	logFC	AveExpr	t	P.Value	adj.P.Val		Phosphopeptides	logFC	AveExpr	t	P.Value	adj.P.Val	logFC	AveExpr	t	P.Value	adj.P.Val	logFC	AveExpr	t
A1BG	0.0203495	0.770499	0.999971	0.0883494	0.524172	0.999931	0.168112	0.546368	1	0.164105	0.618389	1		A1BG	-0.297944	-23.4279	-0.624969	0.540473	0.760864	-0.11691	47.4292	-0.54737	0.591396	0.832552	-0.338911	-24.7625	-0.54768	0.591188	0.832259	-0.0567703	7.3955	-0.582262	0.568201	0.799899		AHNAK;S177;	6.03732	20.8122	14.6018	7.36233e-12	2.18588e-08	10.0731	26.7481	15.0148	4.48793e-12	1.74895e-08	9.90288	26.7481	14.7611
A2M	0.0138365	0.893053	0.999971	0.0198403	0.900507	0.999931	0.0301709	0.923827	1	-0.0424966	0.919493	1		AAAS	0.241226	-26.9455	1.70153	0.107464	0.34148	0.236093	-6.63548	1.4921	0.154401	0.490063	-0.295453	26.1608	-1.45845	0.163345	0.518521	0.502542	-31.2761	1.55752	0.138173	0.439068		SRRM2;T983;	9.38503	26.7481	13.9892	1.5685e-11	2.18588e-08	5.89812	20.8122	14.2651	1.11191e-11	2.16656e-08	5.97091	20.8122	14.4412
A4GALT	0.0603255	0.718446	0.999971	0.271625	0.301939	0.999931	0.39921	0.360744	1	0.395381	0.45464	1		AADAT	-0.682769	-64.9938	-1.19051	0.250564	0.509251	0.525433	0.684544	1.01656	0.323927	0.658335	-0.210427	-29.9139	-1.01519	0.324561	0.659596	-0.11447	-9.42593	-1.04519	0.310892	0.631458		NUP214;S430;	6.75396	20.8309	13.9333	1.68274e-11	2.18588e-08	5.98147	20.8309	12.3397	1.38886e-10	1.77461e-07	5.71626	20.8309	11.7926
AAAS	0.00731218	0.975415	0.999971	0.0282628	0.925426	0.999931	0.147941	0.718922	0.999836	0.0799873	0.858194	0.999933		AAGAB	-1.87179	79.5136	-2.66041	0.0167014	0.149672	-2.83854	25.8232	-2.35288	0.0312242	0.280058	0.807873	10.5435	2.31546	0.0336436	0.301479	-0.358759	12.2258	-2.73445	0.0143253	0.128331		NUP214;S433;	6.14686	19.5329	13.5971	2.58262e-11	2.35971e-08	5.83194	22.9617	11.9955	2.2539e-10	1.77461e-07	5.36682	22.9617	11.0388
AACS	-0.000508616	0.99665	0.999971	0.0443202	0.817633	0.999931	0.144868	0.700011	1	0.265483	0.589101	1		AAK1	-0.068134	45.0895	-0.263248	0.795594	0.90856	0.0854798	20.9391	0.225056	0.824678	0.941774	-0.045886	65.0667	-0.239971	0.813286	0.928644	0.118585	-63.7048	0.243486	0.810607	0.925705		NUP214;T437;	6.55073	22.9617	13.474	3.02759e-11	2.35971e-08	5.41962	19.5329	11.9884	2.27689e-10	1.77461e-07	4.88091	19.5329	10.7968
AADAT	0.00129158	0.990286	0.999971	0.000614744	0.996994	0.999931	-0.0068782	0.982948	1	-0.0539608	0.898994	1		AAMP	1.23739	47.5061	1.3406	0.198078	0.45472	0.357121	83.4071	1.16116	0.261975	0.601408	-0.203889	-19.1892	-1.1362	0.271981	0.62382	0.176878	-7.99042	1.19105	0.250357	0.574284		RERE;S642;	4.66395	16.8693	10.3596	2.63214e-09	1.70958e-06	6.751	29.0569	9.78122	6.71358e-09	4.36047e-06	-5.04542	16.3943	-10.0119
AAGAB	-0.0755419	0.729776	0.999971	-0.110228	0.708313	0.999931	-0.0917954	0.834935	1	-0.120289	0.809385	1		AAR2	0.0393657	12.567	0.0848026	0.933431	0.970202	0.0150343	51.965	0.0716314	0.94375	0.980856	0.0106365	12.7221	0.0712716	0.944032	0.981128	-0.00665872	0.0401056	-0.0742976	0.94166	0.978756		CFL1;S3;	6.09285	29.0569	8.82765	3.42333e-08	1.76924e-05	4.3299	16.8693	9.61757	8.81091e-09	4.90516e-06	6.75451	29.0569	9.78629
AAK1	-0.00395034	0.976144	0.999971	-0.0498809	0.79533	0.999931	-0.026845	0.942897	1	-0.031746	0.94771	1		AARS	-0.259183	-10.1251	-1.73165	0.101844	0.332878	0.28152	-13.1798	1.51832	0.147715	0.482807	-0.431017	-34.0313	-1.48206	0.157027	0.513066	-0.257432	43.5135	-1.59242	0.130119	0.425293		PARD3;T583;	4.45465	17.0445	8.7942	3.632e-08	1.76924e-05	4.54895	17.0445	8.98035	2.61771e-08	1.27515e-05	4.24624	16.8693	9.43174
AAMDC	-9.03368e-05	0.99871	0.999971	0.0304695	0.778137	0.999931	-0.00346455	0.985087	1	0.218271	0.560315	1		AARS2	0.628681	-6.83152	4.32242	0.000484177	0.0383879	-2.75715	17.4041	-3.74437	0.00166866	0.132988	-2.79148	28.7747	-3.83347	0.00137788	0.11023	0.461918	-4.0335	4.86146	0.000155739	0.012608		PRKRA;S18;	5.55252	21.635	8.12305	1.22684e-07	5.31222e-05	5.78652	21.635	8.46538	6.54633e-08	2.83456e-05	5.43766	21.5458	9.26232
AAMP	-0.0979223	0.682432	0.999971	0.0851963	0.763119	0.999931	-0.090287	0.784476	0.999836	-0.0187365	0.957334	0.999933		AARSD1	0.379588	28.2551	0.336532	0.740679	0.877373	-0.0541235	-75.7707	-0.281893	0.781504	0.925803	0.0493546	15.5269	0.294602	0.771944	0.913996	0.112038	-38.6407	0.299866	0.767995	0.90983		TRAM2;S346;	-4.59226	13.5964	-7.6427	3.03988e-07	0.000118464	4.63096	21.5458	7.88821	1.90452e-07	7.4219e-05	5.71827	21.635	8.36553
AAR2	0.00399028	0.985733	0.999971	0.0717027	0.810965	0.999931	0.266182	0.538837	1	0.210658	0.667524	1		AASDHPPT	-0.162678	21.5576	-1.1711	0.258068	0.517803	-0.505559	74.6832	-1.00498	0.329308	0.660769	-0.200479	-48.2211	-1.0038	0.329859	0.660024	0.314289	66.8415	1.03161	0.317027	0.636127		NOL4L;S130;	4.10924	17.1685	6.73213	1.84846e-06	0.00065486	3.38972	16.0562	7.79628	2.26679e-07	8.00723e-05	-3.53275	19.6645	-7.731
AARD	-0.021695	0.762462	0.999971	-0.0345723	0.758134	0.999931	-0.073778	0.750308	1	-0.108533	0.730677	1		AASS	0.22968	-8.71657	1.12648	0.275956	0.536725	-0.0882956	-4.1009	-0.963719	0.348993	0.678724	0.328291	-16.0958	0.973159	0.344419	0.669722	-0.188787	-6.61882	-0.996221	0.33342	0.648489		CENPI;S284;	-4.86321	13.4201	-6.56687	2.59595e-06	0.000843033	4.73182	17.1685	7.7521	2.46566e-07	8.00723e-05	3.90858	12.3588	7.37343
AARS1	0.0176001	0.94108	0.999971	0.0103573	0.972485	0.999931	0.045218	0.906228	0.999836	0.255607	0.557426	0.999933		AATF	-0.267884	-49.7995	-1.13256	0.273466	0.534555	0.194698	11.5957	0.971716	0.345116	0.674613	-0.137225	7.01883	-0.978199	0.341994	0.668386	-0.194904	78.3102	-1.00317	0.330156	0.64537		RBM12B;S591;	4.03792	18.5433	6.41537	3.55527e-06	0.00106576	4.08814	9.2738	7.22607	6.84732e-07	0.000205262	3.68239	17.0445	7.26962
AARS2	-0.095956	0.678961	0.999971	-0.0208277	0.945124	0.999931	0.045212	0.913379	0.999836	0.0755267	0.874748	0.999933		ABCA1	-0.359922	52.0347	-0.953342	0.354071	0.610283	-0.255558	1.05513	-0.81441	0.42692	0.73581	0.299593	8.05805	0.830889	0.417807	0.719924	0.975408	46.4221	0.845171	0.410012	0.706211		DPM1;S3;	3.96149	20.0284	6.35141	4.06376e-06	0.00113118	3.67327	12.3588	6.92953	1.23805e-06	0.000344621	3.16154	12.4093	7.07259
AARSD1	-0.0181492	0.930118	0.999971	-0.00600702	0.983287	0.999931	0.0622897	0.888276	1	-0.0242066	0.96284	1		ABCB10	0.129353	31.4074	0.190037	0.851581	0.938316	-0.0404671	11.652	-0.167222	0.869212	0.957673	-0.207682	-26.0379	-0.177456	0.861294	0.948699	0.105628	68.8336	0.171992	0.865519	0.953674		SVIL;S238;	4.72394	18.2342	6.30091	4.51783e-06	0.00117373	4.86829	23.0158	6.69583	1.99102e-06	0.000517266	3.34352	11.5735	6.94905
AASDH	-0.033086	0.825158	0.999971	-0.0519291	0.815742	0.999931	-0.107295	0.790398	1	-0.0378607	0.941655	1		ABCB6	0.383043	-27.0635	1.32053	0.204546	0.460327	-1.03767	47.7032	-1.13503	0.272458	0.613162	0.417489	7.60539	1.11815	0.279395	0.628367	0.232397	-18.3372	1.16332	0.261123	0.587454		LRRFIP1;S618;	-4.76001	13.8108	-6.19395	5.66022e-06	0.00137862	4.84402	18.2342	6.46107	3.23247e-06	0.000787309	3.71755	9.2738	6.57103
AASDHPPT	-0.00647765	0.977745	0.999971	-0.133827	0.657676	0.999931	-0.0532213	0.898355	0.999836	-0.126065	0.786912	0.999933		ABCB7	-0.0251147	-12.4916	-0.146158	0.885554	0.952786	0.0413318	-18.3537	0.128255	0.899485	0.967647	-0.0237142	9.92406	-0.133179	0.895651	0.963847	-0.11566	3.80901	-0.133893	0.895095	0.962511		SGO1;S256;	2.73507	21.7998	6.12606	6.53597e-06	0.00149827	-2.72442	24.7253	-6.41699	3.54329e-06	0.000812247	3.47979	24.4731	6.16571
AASS	0.0266568	0.866557	0.999971	-0.00460118	0.984038	0.999931	-0.268604	0.488799	1	-0.234289	0.641893	1		ABCB8	2.51939	77.7564	3.29725	0.00435783	0.086445	-0.276973	5.2817	-2.89293	0.0102841	0.204665	0.687443	-2.06701	2.81728	0.0120524	0.236478	-0.425153	32.8786	-3.4086	0.00343297	0.0676452		HIVEP2;S819;	4.92088	17.6108	6.05106	7.66693e-06	0.00165989	3.99733	19.2657	6.28583	4.66333e-06	0.000994399	4.44078	16.5628	6.1294
AATF	-0.0779724	0.663592	0.999971	-0.0827277	0.751344	0.999931	-0.0813416	0.853121	1	-0.0456548	0.931658	1		ABCC1	0.182762	-3.08496	0.742006	0.468435	0.707629	0.140938	66.2921	0.652921	0.522732	0.789651	0.18173	-32.4508	0.652241	0.52316	0.790298	0.12342	-31.6653	0.67556	0.508607	0.767904		CDC42BPB;S1693;	3.50668	21.5458	5.97315	9.05622e-06	0.00185748	-3.60497	17.0208	-6.26734	4.84824e-06	0.000994399	4.53729	11.6838	6.127
ABCA1	0.0218007	0.91133	0.999971	-0.00668664	0.980447	0.999931	-0.0672779	0.875414	1	-0.100797	0.849678	1		ABCC2	-0.743385	58.857	-0.602953	0.554675	0.768975	0.104211	-2.41806	0.522638	0.60812	0.843068	0.563502	82.5227	0.520618	0.609496	0.844777	-0.0520828	2.86535	-0.560153	0.582843	0.807929		PTPN12;T509;	-2.83391	19.7619	-5.93827	9.75949e-06	0.00190164	3.90696	18.5433	6.20731	5.50259e-06	0.00107218	4.50463	18.2342	6.00839
ABCA2	0.0612347	0.766945	0.999971	0.326688	0.267663	0.999931	0.187287	0.672807	1	-0.0159719	0.975818	1		ABCC3	-0.110942	22.5986	-0.278727	0.783891	0.903155	-0.128497	20.1463	-0.241747	0.811932	0.935439	-0.102861	7.01813	-0.251693	0.804362	0.926741	0.0482772	-14.2103	0.255062	0.801803	0.923792		LIG1;S201;	2.5699	16.0562	5.91071	1.03549e-05	0.00192158	3.2288	15.2676	6.15624	6.13057e-06	0.00110844	4.88513	22.3702	5.98953
ABCA3	-0.000872308	0.992273	0.999971	0.0651873	0.673465	0.999931	0.122619	0.689595	1	0.214252	0.609865	1		ABCC4	0.0872991	60.3684	0.305733	0.763602	0.890869	0.128219	47.8663	0.259415	0.798499	0.931109	0.0341811	5.49483	0.272088	0.788904	0.920388	-0.0409656	34.69	-0.274992	0.78671	0.917828		FSTL1;S165;	4.20096	23.0158	5.77799	1.37891e-05	0.00244255	-5.73015	8.38855	-6.14657	6.25756e-06	0.00110844	-6.22239	13.791	-5.96148
ABCA5	-0.000872308	0.992273	0.999971	-0.00238807	0.986351	0.999931	-0.0100978	0.971346	1	-0.0271806	0.942748	1		ABCD1	0.296697	5.6426	0.534143	0.600312	0.800095	-0.0533348	16.0863	-0.467892	0.645936	0.859806	0.403921	60.7866	0.467832	0.645977	0.860959	0.0492094	17.1955	0.489196	0.631093	0.84112		NES;S578;	3.12897	9.2738	5.53068	2.36452e-05	0.00400633	5.18535	32.5883	6.06069	7.51105e-06	0.00127263	2.33878	21.6582	5.82048
ABCA6	0.0623194	0.639056	0.999971	0.0443202	0.817633	0.999931	-0.18792	0.502521	1	-0.240601	0.526856	1		ABCD3	0.150646	-17.6442	0.981239	0.340537	0.59896	0.331874	34.6333	0.847197	0.408913	0.719268	0.168564	-15.3897	0.855215	0.404586	0.711386	-0.192856	-15.7749	-0.872768	0.395218	0.695098		PTPN12;S514;	-3.32192	18.5333	-5.50103	2.52358e-05	0.00409767	-3.0519	22.6028	-5.86174	1.15063e-05	0.00186833	4.03022	16.1019	5.75161
ABCA7	0.00678957	0.958961	0.999971	0.0512389	0.804547	0.999931	0.0717568	0.852152	1	0.535707	0.295895	1		ABCE1	-0.454914	5.44254	-3.36719	0.00375166	0.0804261	0.311912	3.54938	2.94094	0.0092953	0.199201	-1.14816	-20.5301	-2.85555	0.0111239	0.236478	-1.62166	65.9453	-3.4776	0.00296045	0.0633487		PEAK1;S568;	2.44079	21.7389	5.46834	2.71176e-05	0.00422709	5.16774	32.5819	5.68232	1.69735e-05	0.00264583	-5.5267	17.9994	-5.69257
ABCA8	0.0206461	0.777153	0.999971	0.0320097	0.778531	0.999931	-0.0471517	0.799191	1	-0.0673243	0.795791	1		ABCF1	-0.0786574	13.0724	-0.519942	0.609957	0.804739	-0.0500649	-9.42593	-0.457127	0.653495	0.862181	0.50236	1.25665	0.455655	0.654532	0.863377	0.1213	21.5323	0.471504	0.643408	0.84869		SCAF1;S725;	2.85581	15.2676	5.44507	2.85437e-05	0.00427826	4.54708	19.4658	5.62617	1.91842e-05	0.00278124	3.54397	20.0284	5.682
ABCB10	0.000392087	0.997923	0.999971	-0.00234394	0.991647	0.999931	0.106912	0.79539	1	0.071673	0.890032	1		ABCF2	-0.524187	-29.811	-1.86426	0.080038	0.294821	-0.503424	11.5296	-1.61536	0.125045	0.460605	-0.329782	-5.17842	-1.58868	0.130963	0.481731	-1.93988	28.2223	-1.73328	0.101548	0.374052		NCOA7;S208;	3.4751	22.709	5.42382	2.99131e-05	0.00431746	2.81275	17.8174	5.62414	1.92696e-05	0.00278124	4.71903	19.4455	5.64146
ABCB6	-0.143574	0.464695	0.999971	-0.186102	0.503085	0.999931	0.297856	0.503332	0.999836	0.305009	0.5546	1		ABCF3	-0.262398	10.2682	-1.29081	0.214428	0.471714	-0.445456	34.5446	-1.10967	0.282933	0.622883	1.09592	-33.7384	1.0909	0.290873	0.640514	-0.132096	1.22335	-1.13894	0.270873	0.596299		ANLN;S485;	2.57101	18.3588	5.39624	3.17915e-05	0.0044247	3.9128	23.6816	5.583	2.10833e-05	0.00293435	-2.74874	13.6971	-5.59875
ABCB7	0.0305294	0.809765	0.999971	-0.00265704	0.9885	0.999931	-0.0150977	0.965925	1	0.0825147	0.861741	1		ABHD10	0.0633448	-3.65398	0.514077	0.613962	0.806127	-0.0614538	-7.69908	-0.446366	0.661091	0.867696	-0.0683355	-30.504	-0.450847	0.657923	0.863848	-0.0825828	8.18425	-0.464461	0.648341	0.851266		AHNAK;T3366;	4.30919	19.4658	5.33184	3.66603e-05	0.00492638	4.62661	19.4455	5.53097	2.36301e-05	0.00310619	2.64385	27.6085	5.5802
ABCB8	-0.0984324	0.601691	0.999971	-0.0503567	0.851581	0.999931	-0.0116097	0.979177	1	0.251187	0.631642	1		ABHD11	0.495984	-15.6492	2.76815	0.0133545	0.135191	-1.53832	38.0011	-2.44148	0.0261302	0.262058	-1.84816	79.1831	-2.39519	0.028685	0.289648	1.5356	49.0383	2.83149	0.0116994	0.118235		MTDH;S298;	3.67215	23.6816	5.23961	4.49929e-05	0.00584458	2.63263	18.3588	5.52556	2.39122e-05	0.00310619	3.77521	20.9033	5.50124
ABCB9	-0.0132581	0.812409	0.999971	0.0321125	0.774085	0.999931	0.157381	0.576533	1	0.203176	0.591832	1		ABHD12	-0.0369735	4.05063	-0.312018	0.758905	0.887994	-0.288635	48.6915	-0.26465	0.794532	0.92974	-0.0543449	37.5914	-0.276288	0.785732	0.919321	-0.0323826	10.2924	-0.282023	0.781406	0.914385		WRNIP1;S75;	6.70709	21.6585	5.14599	5.54395e-05	0.00690527	4.45563	22.3702	5.46292	2.7443e-05	0.00344985	3.64747	14.1691	5.49397
ABCC1	0.0545978	0.742485	0.999971	0.0759618	0.754875	0.999931	0.113836	0.788561	1	0.11605	0.826126	1		ABHD14B	-0.00230809	-6.72197	-0.0113636	0.991069	0.995851	0.00191583	-3.7541	0.00615467	0.995163	0.999568	0.000895982	-7.09934	0.00780156	0.993868	0.998443	0.000930549	6.31587	0.00729289	0.994268	0.997838		PALM3;S375;	4.3769	32.5883	5.11577	5.93145e-05	0.00690527	2.43099	21.7998	5.44498	2.85492e-05	0.00347676	2.86308	15.2676	5.45894
ABCC10	-0.0611586	0.75363	0.999971	-0.0343061	0.901942	0.999931	0.112833	0.799718	1	0.170252	0.744735	1		ABHD16A	0.519686	-2.28629	2.45492	0.0254293	0.172973	-0.284108	15.2093	-2.14923	0.0466498	0.31657	-0.178912	6.31044	-2.08818	0.0524908	0.356648	-0.2933	5.99169	-2.42923	0.0267847	0.182242		POLE4;S9;	3.25021	19.2657	5.11097	5.99545e-05	0.00690527	3.77745	16.1019	5.39087	3.21708e-05	0.00379908	3.47536	22.709	5.42424
ABCC2	-9.03368e-05	0.99871	0.999971	-0.000535298	0.995138	0.999931	-0.00346455	0.985087	1	-0.0673243	0.795791	1		ABHD17C	0.187152	37.3492	0.463132	0.649274	0.82782	0.101107	72.8634	0.396725	0.696616	0.887502	0.0710592	-31.8097	0.411766	0.68577	0.874259	-0.0838417	-27.8462	-0.422011	0.678423	0.865052		WASHC2A;T331;	3.44646	14.2643	5.10881	6.02461e-05	0.00690527	2.30766	17.8348	5.34553	3.55649e-05	0.00407636	-3.62224	12.2726	-5.42225
ABCC3	0.0311096	0.792199	0.999971	0.0599363	0.740286	0.999931	0.0511346	0.882935	1	-0.0990757	0.827359	1		ABHD6	0.210461	51.3364	0.519634	0.610166	0.804739	0.0584923	25.5666	0.45676	0.653754	0.862257	0.103642	-4.02867	0.455544	0.65461	0.863377	-0.0960275	80.7641	-0.471419	0.643467	0.84869		TP53BP1;S294;	4.15105	22.3702	5.08949	6.29087e-05	0.00700443	3.40859	22.709	5.32002	3.76334e-05	0.00419021	-4.76718	15.188	-5.40628
ABCC4	0.0247514	0.816692	0.999971	-0.00238807	0.986351	0.999931	-0.0100978	0.971346	1	-0.0271806	0.942748	1		ABI1	-0.646703	13.1008	-4.3833	0.000425447	0.0371361	1.50693	5.45614	3.83197	0.00138234	0.127944	-2.60427	39.7754	-3.94592	0.00108236	0.0986327	0.969406	51.714	4.94883	0.000129919	0.0120247		MON1B;S61;	2.82722	24.4731	5.00945	7.52825e-05	0.00814933	3.75162	15.8585	5.26888	4.21578e-05	0.00456358	4.57497	32.5883	5.34728
ABCC5	-0.000464749	0.997821	0.999971	-0.00452145	0.985455	0.999931	-0.157036	0.709123	1	-0.200633	0.701905	1		ABI2	-0.249814	47.6214	-0.734137	0.473091	0.710977	0.359954	-46.496	0.64381	0.528479	0.793977	-0.119532	51.0457	-0.646598	0.526717	0.79148	0.451197	24.1661	0.669028	0.51266	0.770443		TCF20;S640;	3.61353	16.5628	4.98759	7.90748e-05	0.0083285	3.46592	14.2643	5.13765	5.64825e-05	0.0058743	-4.39471	15.7872	-5.32664
ABCD1	0.00668371	0.962766	0.999971	0.12608	0.586626	0.999931	0.270043	0.515877	1	0.518329	0.325987	1		ABI3	-0.415238	14.8156	-0.469109	0.645084	0.82544	0.0489899	10.2749	0.403536	0.691695	0.88519	0.34845	34.3321	0.41808	0.681238	0.871797	-0.0704163	21.6574	-0.42801	0.674136	0.862683		PHLDB1;S563;	-2.86841	12.242	-4.94624	8.67877e-05	0.00860957	4.48768	12.7635	5.13137	5.72808e-05	0.0058743	3.7604	10.2131	5.32416
ABCD3	-0.0277417	0.871972	0.999971	-0.0793543	0.749679	0.999931	-0.0464162	0.914933	1	-0.0626701	0.906032	1		ABL2	-0.080293	48.304	-0.272766	0.788391	0.906236	-0.0911085	90.3586	-0.238116	0.8147	0.936616	0.191939	33.5987	0.248448	0.80683	0.926846	0.0252027	13.4051	0.251268	0.804685	0.924587		NSUN2;S751;	-4.59544	8.38855	-4.92939	9.01439e-05	0.00860957	3.72774	21.5728	5.11658	5.92077e-05	0.00591621	3.56889	14.2643	5.29029
ABCD4	0.125527	0.562292	0.999971	0.1598	0.586703	0.999931	-0.118769	0.787272	1	0.0497669	0.920906	1		ABLIM1	0.605864	90.3217	1.52283	0.146592	0.393183	0.372775	-68.2224	1.33069	0.201253	0.539706	0.424912	65.8516	1.2943	0.213247	0.571962	1.53532	7.30751	1.38605	0.184038	0.493617		TXLNA;S515;	5.57478	29.3101	4.92804	9.04204e-05	0.00860957	-2.83583	21.8472	-5.06688	6.61776e-05	0.00644735	-2.2272	24.7253	-5.24586
ABCE1	-0.0615445	0.797335	0.999971	-0.108909	0.715879	0.999931	-0.112538	0.767232	0.999836	-0.441007	0.311829	0.999933		ABLIM3	0.696532	51.714	3.5558	0.00250264	0.069451	0.474097	5.50252	3.07775	0.00695872	0.187433	-2.0989	85.0024	-3.05571	0.00729198	0.20068	-0.386279	12.0101	-3.73883	0.00168865	0.0468883		TOP1;S394;	2.72381	24.0141	4.92725	9.05805e-05	0.00860957	3.51578	16.9198	5.05435	6.8064e-05	0.0064694	-2.72858	22.6028	-5.24074
ABCF1	-0.0531603	0.824942	0.999971	-0.0114925	0.968809	0.999931	-0.0808737	0.837173	0.999836	-0.0298275	0.944544	0.999933		ABR	-0.0686253	4.78024	-0.348744	0.731658	0.87352	-0.0411758	3.38033	-0.294798	0.771797	0.921618	0.126266	43.8875	0.308423	0.761591	0.909448	-0.172656	10.0577	-0.311572	0.759238	0.906521		UCKL1;S16;	-4.30456	19.3135	-4.84067	0.000110134	0.0102188	4.33511	10.964	5.00782	7.55593e-05	0.00701082	3.05991	16.3827	5.21906
ABCF2	-0.0910379	0.700629	0.999971	-0.066317	0.826087	0.999931	0.132768	0.717178	0.999836	-0.142984	0.723678	0.999933		ABRACL	0.000441474	20.0054	0.00130739	0.998972	0.999579	-0.0025474	29.7983	-0.00136192	0.99893	0.999568	-0.000278659	-39.1299	-0.0017674	0.998611	0.999091	0.000926379	80.749	0.00145909	0.998853	0.999539		YBX1;S176;	-4.19876	14.8011	-4.79058	0.000123351	0.0111791	-2.77084	26.8131	-4.94874	8.62994e-05	0.00782114	3.19864	16.8269	5.16404
ABCF3	-0.114392	0.632627	0.999971	-0.0720425	0.809793	0.999931	0.174078	0.651142	0.999836	0.11893	0.770813	0.999933		ACAA1	0.29623	3.11888	1.68685	0.110299	0.345015	-0.159722	2.02966	-1.48239	0.156939	0.490974	0.192451	4.17807	1.44377	0.167381	0.523807	2.24692	33.101	1.54159	0.141987	0.443771		ACIN1;S208;	3.17552	23.279	4.75443	0.000133881	0.0118576	3.20978	13.1848	4.92597	9.08421e-05	0.00791831	-7.49571	9.7498	-5.13418
ABCG4	0.039972	0.604894	0.999971	0.0616859	0.608475	0.999931	0.157381	0.576533	1	0.203176	0.591832	1		ACAA2	0.342738	5.54108	3.02439	0.0077925	0.108351	-0.530885	-32.7086	-2.64785	0.0171401	0.237344	0.879481	21.3007	2.59617	0.0190645	0.264185	0.361569	-5.72528	3.11536	0.00642428	0.0894033		CTDSPL2;S134;	2.42083	17.9669	4.74001	0.000138332	0.0119185	3.19257	13.0484	4.92308	9.14355e-05	0.00791831	4.07173	32.2576	5.12621
ABHD10	-0.00502514	0.982706	0.999971	-0.12113	0.688156	0.999931	-0.119228	0.780401	0.999836	-0.289045	0.548144	1		ACACA	-0.165432	-34.7282	-0.953644	0.353922	0.610207	-0.200711	-3.08496	-0.81488	0.426659	0.735614	0.150904	-9.0771	0.831507	0.417468	0.719769	0.187884	-38.9859	0.845524	0.40982	0.706211		NCOR1;S821;	4.35523	15.3106	4.72696	0.000142488	0.0119185	3.06084	20.0284	4.90741	9.47253e-05	0.00802488	5.63886	41.1682	5.11187
ABHD11	-0.114319	0.606188	0.999971	-0.0495997	0.867467	0.999931	-0.302585	0.463904	0.999836	-0.429201	0.377868	0.999933		ACAD10	1.06462	12.6015	3.05527	0.0072988	0.104869	0.80427	52.9588	2.67807	0.0161024	0.231835	0.277066	17.4758	2.61906	0.0181881	0.261492	-0.396602	9.74944	-3.14284	0.00605935	0.0871552		ACIN1;S216;	3.5474	18.1237	4.72309	0.000143744	0.0119185	2.48987	26.729	4.85305	0.000107095	0.0088798	-2.8501	26.8131	-5.09029
ABHD12	0.0219015	0.886271	0.999971	0.0582619	0.799631	0.999931	0.376983	0.386528	1	0.47986	0.366136	1		ACAD8	0.669557	-0.274405	2.24808	0.0384457	0.206996	0.397241	55.6837	1.97121	0.0655769	0.352517	-0.162819	3.3339	-1.90541	0.0741677	0.399328	0.480196	-22.318	2.15432	0.046191	0.248698		PNKP;T111;	2.41339	16.5554	4.662	0.000165145	0.0134077	2.32771	20.8538	4.83303	0.000112054	0.00909736	2.54476	17.8174	5.08828
ABHD13	-0.048181	0.82194	0.999971	-0.0944077	0.745736	0.999931	-0.160704	0.71732	1	-0.252896	0.626411	1		ACAD9	0.375123	-10.6305	2.55351	0.0208069	0.160725	0.343238	15.2278	2.24225	0.0388897	0.30075	-0.537285	-24.981	-2.20656	0.0417142	0.322594	0.487756	-16.1587	2.56375	0.0203751	0.157569		ZBTB44;S161;	2.12035	21.3478	4.64521	0.00017157	0.0136451	2.28273	27.6085	4.81802	0.000115924	0.00921947	5.37572	25.1272	5.05054
ABHD14A	-0.0200155	0.897398	0.999971	0.0718367	0.768993	0.999931	0.0937923	0.823923	1	0.0677365	0.897042	1		ACADM	0.583375	9.62972	2.14783	0.0467769	0.225046	-0.428536	9.18199	-1.84911	0.0823004	0.39575	-0.328809	-11.9814	-1.80685	0.0889148	0.427774	-0.692442	28.6564	-2.02935	0.0587422	0.282612		HUWE1;S3816;	2.06432	12.4093	4.61803	0.000182519	0.0140292	2.72699	31.179	4.74362	0.000137203	0.0106936	2.95947	15.1896	5.04394
ABHD14A-ACY1	0.0255293	0.850578	0.999971	0.0425451	0.837704	0.999931	-0.0054779	0.988336	1	-0.12626	0.790066	1		ACADS	0.200729	10.3648	0.901264	0.380317	0.630187	1.07748	59.9364	0.772453	0.450686	0.746587	-0.0790802	4.67361	-0.777629	0.447711	0.741859	0.455125	86.3557	0.795282	0.437655	0.725105		HUWE1;S3808;	2.22071	11.5735	4.61543	0.0001836	0.0140292	1.95805	14.4231	4.73476	0.00013999	0.0106969	3.05129	19.2462	4.96985
ABHD14B	0.0961911	0.666654	0.999971	0.198264	0.507079	0.999931	0.0768805	0.860671	0.999836	0.122101	0.812725	0.999933		ACADSB	0.348968	-45.4828	0.798531	0.43582	0.680934	0.653512	-24.6637	0.694966	0.496674	0.776226	-0.0851544	-8.00055	-0.70359	0.491423	0.768022	-0.0695438	-2.46526	-0.722755	0.479873	0.749738		TBC1D23;S469;	-3.33073	9.74398	-4.56944	0.000203879	0.0149343	2.0179	15.646	4.72485	0.000143174	0.0107298	3.44353	14.9528	4.94894
ABHD15	0.00226057	0.991922	0.999971	0.022409	0.940152	0.999931	-0.0808006	0.847299	0.999836	0.158132	0.738469	0.999933		ACADVL	0.157037	12.6478	1.20078	0.246664	0.50573	0.139487	19.4323	1.02601	0.319581	0.654888	0.20115	44.4403	1.02476	0.320153	0.656283	0.731713	1.88333	1.05949	0.304523	0.624229		BCLAF1;S285;	3.50146	18.9449	4.56905	0.000204059	0.0149343	2.09839	21.7389	4.70123	0.000151059	0.0111071	4.31574	12.7635	4.93478
ABHD16A	-0.0369874	0.864537	0.999971	0.0533562	0.856971	0.999931	0.0440404	0.919189	0.999836	0.272078	0.571739	0.999933		ACAP2	-0.857278	68.6831	-2.70468	0.0152387	0.144288	-0.389376	32.3439	-2.39415	0.0287449	0.271825	-0.410668	11.337	-2.35115	0.0313321	0.296414	2.79118	-33.7384	2.77839	0.0130726	0.123945		RBM15;S781;	3.45697	18.7016	4.56289	0.000206942	0.0149343	3.4437	11.1646	4.6878	0.000155739	0.0112391	3.12628	19.2657	4.91609
ABHD17A	-0.0783396	0.724768	0.999971	0.201933	0.503439	0.999931	0.274014	0.52619	0.999836	0.134927	0.781427	0.999933		ACAT1	0.379988	20.858	3.05537	0.00729723	0.104869	-0.601634	2.67643	-2.67942	0.0160574	0.23176	-1.36972	-28.7057	-2.61944	0.0181739	0.261492	-0.51783	34.8678	-3.14293	0.00605822	0.0871552		PKP4;S337;	4.12793	32.5819	4.53897	0.000218544	0.0152478	-3.17855	23.9995	-4.66941	0.000162385	0.0113928	4.44479	32.5819	4.88738
ABHD17B	-0.00136218	0.992361	0.999971	-0.00469169	0.982437	0.999931	-0.0217417	0.955829	1	-0.148392	0.763814	1		ACAT2	0.0504605	-62.309	0.298847	0.768759	0.894738	0.0684318	27.3016	0.256575	0.800655	0.931804	-0.0352866	0.0868539	-0.267933	0.792046	0.921592	-0.0743772	29.9596	-0.269408	0.79093	0.920541		HSPA4L;T545;	-4.43898	11.0047	-4.53783	0.000219112	0.0152478	5.27815	29.3101	4.66582	0.000163715	0.0113928	-5.71014	9.69848	-4.83345
ABHD17C	0.0772012	0.612255	0.999971	0.104273	0.644572	0.999931	-0.521286	0.205543	1	-0.687796	0.185748	1		ACBD3	-0.294779	15.0662	-2.03683	0.0579118	0.253707	-0.263758	-12	-1.76593	0.0957597	0.419515	-0.29888	97.9393	-1.73405	0.101406	0.444106	0.411499	-14.4233	1.92934	0.0709325	0.310431		CDC42BPB;S1690;	2.38735	12.3588	4.50368	0.000236874	0.0161947	-3.81992	15.7872	-4.62996	0.000177627	0.0121441	4.18252	10.964	4.83155
ABHD18	-0.000508616	0.99665	0.999971	-0.00265704	0.9885	0.999931	-0.0150977	0.965925	1	-0.024577	0.957583	1		ACBD5	-0.107296	-6.0975	-0.494532	0.6274	0.814964	0.136021	82.989	0.429439	0.673116	0.873682	0.0705316	-2.0428	0.435745	0.668626	0.868315	0.631807	44.7371	0.446168	0.661231	0.858776		SCAF1;S874;	3.54812	32.2576	4.46699	0.000257571	0.0173061	5.66432	34.7231	4.61082	0.000185539	0.0124663	3.1533	13.583	4.80398
ABHD2	-0.0228527	0.903975	0.999971	-0.036777	0.891436	0.999931	-0.20589	0.643234	0.999836	-0.41496	0.429727	0.999933		ACBD6	0.471789	52.4182	0.326647	0.74801	0.881415	0.06541	51.2937	0.273832	0.787586	0.92812	-0.0495233	-40.4455	-0.288136	0.776803	0.915428	0.0945286	5.7823	0.291239	0.77447	0.912081		PUM1;S709;	4.90717	41.1682	4.44855	0.000268658	0.0175441	4.17253	27.8051	4.58985	0.000194615	0.0128545	2.4324	26.729	4.74102
ABHD3	-0.0515753	0.720213	0.999971	-0.0796241	0.711616	0.999931	-0.236855	0.54692	1	-0.181394	0.709978	1		ACIN1	0.0821717	58.6803	0.265246	0.79408	0.907542	0.051044	-0.727646	0.226144	0.823846	0.941561	-0.0270193	5.02944	-0.240967	0.812526	0.928624	0.154235	17.7046	0.244957	0.809487	0.925151		NUP98;S1028;	2.89715	13.1848	4.44618	0.000270117	0.0175441	2.36951	16.5554	4.57724	0.000200286	0.0130086	-3.51692	20.7857	-4.72578
ABHD4	0.0157069	0.939304	0.999971	0.0597613	0.835155	0.999931	0.120872	0.779843	0.999836	0.654206	0.18036	0.999933		ACLY	-0.130016	11.2648	-1.23087	0.235497	0.494054	-0.237833	-30.9176	-1.05892	0.304778	0.640188	0.242805	-6.58025	1.04614	0.310465	0.652132	-0.394001	59.265	-1.08834	0.291969	0.613283		FRMD4A;S604;	2.7233	19.2462	4.43564	0.000276705	0.0176774	4.60039	32.4836	4.55501	0.000210696	0.0134604	2.08829	21.7998	4.6774
ABHD5	-0.0638652	0.734598	0.999971	-0.0960113	0.720811	0.999931	0.107934	0.807162	1	0.0536739	0.919674	1		ACO1	0.116985	5.5939	0.896256	0.382908	0.63358	-0.16678	-5.40001	-0.771391	0.451299	0.746587	-0.358154	39.3062	-0.775323	0.449035	0.742258	0.451745	-5.75996	0.79177	0.439644	0.72744		MAP2K2;T396;	5.42753	34.7231	4.41807	0.000288051	0.0180645	3.32628	14.9993	4.54571	0.000215209	0.0135269	3.39404	23.0158	4.66815
ABHD6	-0.00136218	0.992361	0.999971	-0.00469169	0.982437	0.999931	-0.196033	0.602443	1	-0.255639	0.598793	1		ACO2	0.0781064	18.9002	0.707728	0.488916	0.721617	-0.0821359	-25.8658	-0.620992	0.543024	0.801547	-0.191299	17.6099	-0.618282	0.544766	0.804184	0.362084	56.6009	0.642904	0.529052	0.780608		NDRG1;T366;	-3.37637	23.0496	-4.41206	0.000292037	0.0180645	3.65151	12.5563	4.44342	0.000271828	0.0168145	-4.92108	14.4078	-4.65526
ABHD8	0.0134385	0.934122	0.999971	0.239036	0.359521	0.999931	0.210412	0.623178	1	0.427032	0.421628	1		ACOT1	0.122645	45.0247	0.496773	0.625853	0.814572	0.112929	-16.9693	0.433421	0.670279	0.872551	-0.0565644	4.32796	-0.437975	0.66704	0.868136	0.0769165	49.2089	0.449117	0.659146	0.857997		SLTM;S144;	-3.10809	19.6595	-4.38763	0.000308823	0.0188044	3.32434	16.559	4.4351	0.000277047	0.0168607	2.56619	12.0822	4.61871
ABI1	0.0209887	0.90929	0.999971	-0.014417	0.955719	0.999931	0.00547697	0.990005	1	0.0869045	0.87032	1		ACOT13	0.0174716	-0.212979	0.134415	0.894688	0.955933	0.0375125	68.1998	0.118041	0.90745	0.970176	0.0177174	-13.8424	0.122985	0.903593	0.966053	-0.0224229	-11.0223	-0.122813	0.903727	0.966124		YBX3;S369;	2.71017	23.164	4.36112	0.000328135	0.0196729	2.65387	13.7323	4.42855	0.000281229	0.0168607	-3.54866	13.8108	-4.61769
ABI2	0.121531	0.567529	0.999971	0.077345	0.788206	0.999931	-0.144978	0.744121	1	-0.0991081	0.850805	1		ACOT2	0.571799	5.36411	3.92733	0.0011264	0.0517167	-0.659066	17.6304	-3.41165	0.00341057	0.155812	-2.63356	115.173	-3.34441	0.00393933	0.180868	-0.63183	23.2388	-4.27134	0.000539756	0.024603		ZNF318;S2189;	2.21966	26.729	4.32637	0.000355319	0.02098	3.7423	22.0965	4.38701	0.000309262	0.0182605	3.41794	15.5265	4.55187
ABI3	-0.0122727	0.870549	0.999971	0.00265666	0.985169	0.999931	-0.159113	0.520076	1	-0.210083	0.540878	1		ACOT7	0.210647	2.20661	2.05706	0.055718	0.24782	-0.785777	-9.57372	-1.7811	0.0931702	0.414276	0.279906	0.407968	1.75031	0.098492	0.437748	-1.05344	-13.9414	-1.94363	0.0690621	0.307171		SDC1;S287;	2.4127	24.0571	4.31693	0.00036308	0.0211183	-4.75966	-1.27276	-4.37318	0.000319203	0.0185662	3.3483	20.7293	4.52897
ABI3BP	-0.000872308	0.992273	0.999971	-0.00238807	0.986351	0.999931	-0.0734594	0.753834	1	0.371683	0.420295	1		ACOT8	0.0344238	12.6924	0.216608	0.831149	0.925269	0.019394	-0.227563	0.185096	0.855393	0.952229	-0.0538124	9.28198	-0.198237	0.845263	0.94104	0.0326762	-5.57487	0.192507	0.849677	0.945863		RHBDF2;S113;	3.54388	22.2506	4.26403	0.000409884	0.0234899	3.44896	32.2576	4.34216	0.000342695	0.0196395	-3.36284	14.4238	-4.51317
ABITRAM	-0.0222997	0.918651	0.999971	-0.0865348	0.769642	0.999931	-0.0447964	0.918762	1	-0.183523	0.721597	1		ACOT9	0.0284989	-9.27012	0.274851	0.786816	0.904916	-0.0194863	29.5265	-0.239109	0.813943	0.936115	-0.100085	31.711	-0.248946	0.806451	0.926846	-0.130547	56.6455	-0.251536	0.804482	0.924587		CCDC88A;T1560;	2.61566	16.8269	4.22284	0.000450478	0.0254422	-4.53231	26.7901	-4.31251	0.000366781	0.020551	1.80416	18.9613	4.50239
ABL1	0.0123739	0.95498	0.999971	0.149143	0.6177	0.999931	-0.161911	0.713973	1	-0.167398	0.741555	1		ACOX1	0.26361	0.133109	1.81396	0.087769	0.307561	-0.853531	-95.1326	-1.57364	0.134404	0.470711	-0.576372	25.6131	-1.54556	0.141029	0.494001	0.879737	96.6266	1.67534	0.112568	0.394463		PLEC;S4054;	-2.55809	17.9476	-4.18727	0.000488788	0.0272115	3.1804	15.9491	4.3097	0.000369148	0.020551	3.42917	18.9449	4.47473
ABL2	-0.0255608	0.90349	0.999971	-0.0111199	0.969592	0.999931	0.138366	0.754235	1	-0.084023	0.870504	1		ACOX3	-0.240491	-21.064	-1.04934	0.309033	0.571148	0.20045	-65.0325	0.902744	0.379553	0.701482	-0.117809	14.4543	-0.912638	0.374475	0.691505	-0.124699	-5.40853	-0.938177	0.361582	0.668267		DST;S3968;	1.9997	21.5336	4.18039	0.00049656	0.0272549	3.69369	22.6785	4.28194	0.000393389	0.0213629	4.48852	32.4836	4.44425
ABLIM1	-0.00158449	0.987192	0.999971	-0.0037544	0.980348	0.999931	0.0406175	0.897248	1	0.103938	0.807959	1		ACP1	-0.598658	-9.48925	-4.17044	0.000669338	0.0415361	0.906637	-26.5642	3.61312	0.00221259	0.134876	-0.948201	9.49516	-3.558	0.00249085	0.154767	-0.529198	88.223	-4.61445	0.000261073	0.0162376		PNKP;T118;	3.1201	16.559	4.16263	0.000517222	0.0279947	3.214	16.1723	4.2805	0.000394695	0.0213629	4.8262	2.45201	4.41991
ABLIM3	-0.00121449	0.991271	0.999971	-0.00343645	0.983899	0.999931	-0.00824515	0.980271	1	0.0773951	0.864245	1		ACP2	0.31384	-31.6078	1.93325	0.0704172	0.276314	0.386942	-3.87555	1.66851	0.113931	0.446956	0.242993	61.3557	1.64673	0.118379	0.464054	-0.292953	-31.6078	-1.80459	0.0892812	0.350271		PSIP1;T141;	-3.63637	15.188	-4.12387	0.000565341	0.0301799	4.67256	41.1682	4.23588	0.000437212	0.02334	-4.00349	24.8825	-4.39069
ABR	0.0234061	0.902168	0.999971	0.10728	0.698391	0.999931	-0.154509	0.724724	1	-0.0571616	0.914422	1		ACP6	1.82135	20.1384	4.31928	0.000487415	0.0383879	0.844575	41.1663	3.73788	0.00169209	0.132988	2.20615	37.6028	3.83314	0.00137886	0.11023	-0.554079	16.0863	-4.86078	0.000155959	0.012608		TBC1D5;S554;	4.14757	32.4836	4.10666	0.000588127	0.0304838	-1.86214	16.3718	-4.2208	0.000452597	0.0235808	-2.57664	5.00748	-4.37041
ABRACL	-0.0238304	0.913435	0.999971	-0.0986809	0.738872	0.999931	-0.25141	0.563542	1	-0.447832	0.379071	1		ACSF2	0.0339296	0.771863	0.14067	0.889821	0.953635	-0.0934977	50.9498	-0.1225	0.903971	0.968545	0.0128428	0.970685	0.126408	0.900925	0.96542	-0.0984238	90.4216	-0.126769	0.900643	0.96516		PBXIP1;S43;	2.09282	13.7407	4.093	0.000606857	0.0304838	2.95358	16.8654	4.21461	0.000459067	0.0235808	3.29913	19.0047	4.35672
ABRAXAS1	0.0230756	0.869072	0.999971	-0.00199456	0.992344	0.999931	0.187008	0.633458	1	0.308601	0.537568	1		ACSF3	1.01167	24.5488	3.57849	0.00238358	0.0687482	-0.985596	-18.0074	-3.10715	0.00653742	0.187433	-0.321295	-20.5099	-3.08136	0.00690562	0.199917	-0.549274	3.9378	-3.80526	0.00146397	0.0422003		MON1B;S59;	2.40149	15.1896	4.09294	0.000606942	0.0304838	2.58713	19.2462	4.21384	0.000459877	0.0235808	3.53269	20.8	4.32879
ABRAXAS2	-0.00115726	0.995418	0.999971	-0.0388945	0.889831	0.999931	0.0996792	0.822703	1	0.0993324	0.849634	1		ACSL1	0.00274977	-13.9088	0.0152688	0.987999	0.994371	0.005168	9.69379	0.00838168	0.993412	0.999568	0.00143414	9.742	0.0114967	0.990964	0.997637	-0.00668329	14.4168	-0.00923602	0.992741	0.997838		FUNDC2;S151;	1.76212	26.4886	4.09202	0.000608231	0.0304838	-3.90969	19.2781	-4.20054	0.000474122	0.0237064	2.29859	27.1229	4.24039
ABT1	-0.0762148	0.747399	0.999971	0.060869	0.839202	0.999931	-0.0820586	0.834069	0.999836	-0.258633	0.548695	0.999933		ACSL3	-0.0617506	5.56628	-0.694927	0.496698	0.726475	-0.0730177	9.58108	-0.610859	0.549552	0.803924	0.095125	-4.12381	0.606358	0.552466	0.807863	-0.150229	51.2937	-0.628921	0.537946	0.786782		UTP14A;S453;	2.77693	14.5736	4.08816	0.000613645	0.0304838	3.38266	21.6574	4.2002	0.000474493	0.0237064	2.91019	18.5223	4.23572
ABTB1	0.273549	0.232421	0.999971	0.565039	0.0618697	0.999931	-0.79925	0.0630607	0.999836	-0.526647	0.293913	0.999933		ACSL4	-0.552002	1.01967	-4.47098	0.000353329	0.0371361	-0.674169	6.92492	-3.92754	0.0011259	0.123359	-1.61347	43.4141	-4.12253	0.000741482	0.0847761	3.19631	6.63514	5.26096	6.84516e-05	0.0078263		CCDC82;S219;	3.0661	16.1723	4.08353	0.000620198	0.0304838	4.04855	8.5229	4.16331	0.000516415	0.0254743	-1.9995	20.8922	-4.21689
ABTB2	-0.000872308	0.992273	0.999971	-0.00238807	0.986351	0.999931	0.0642691	0.827012	1	-0.0271806	0.942748	1		ACSS2	0.131026	16.6986	0.423311	0.677492	0.843574	-0.0982519	42.6552	-0.362691	0.721405	0.898108	0.139374	-5.46876	0.373349	0.713605	0.888434	-0.0458099	1.34059	-0.38612	0.704303	0.876579		SPTBN1;S2165;	3.01062	15.9491	4.07962	0.000625791	0.0304838	2.12306	17.9669	4.15697	0.000523983	0.0255245	2.35408	20.4773	4.21637
AC000093.1	-0.0117985	0.893866	0.999971	0.0694212	0.691759	0.999931	0.181723	0.585957	1	0.326774	0.464105	1		ACSS3	0.89038	57.6428	2.36823	0.0302794	0.184425	-0.200296	10.1646	-2.06532	0.0548446	0.334117	-0.341253	-17.7456	-2.00994	0.0609489	0.37175	-0.370542	-10.4025	-2.30951	0.0340436	0.207645		FNDC3B;S208;	3.40338	33.1816	4.05486	0.000662402	0.0318689	4.08428	17.9	4.14949	0.000533054	0.0256458	3.61962	12.5649	4.17744
AC003005.1	NA	NA	1	NA	NA	1	NA	NA	1	0.055308	0.831634	1		ACTA1	0.853479	-76.0823	0.961192	0.350225	0.606523	0.231573	4.6243	0.822222	0.422585	0.731195	-0.349822	48.8228	-0.837072	0.414421	0.717667	0.10394	53.8404	0.850537	0.407107	0.705032		CCDC61;T285;	2.32692	31.179	4.04769	0.000673407	0.0320033	2.88257	12.7606	4.12526	0.000563536	0.0267126	2.71861	12.9048	4.16934
AC004706.3	-0.000508616	0.99665	0.999971	0.091746	0.647077	0.999931	-0.0150977	0.965925	1	0.0830002	0.860936	1		ACTA2	0.167631	-1.53917	1.14412	0.268777	0.529114	0.398083	-4.30633	0.98178	0.340278	0.669829	-0.446422	11.8536	-0.985243	0.338624	0.666554	0.233501	-14.4911	1.01052	0.326725	0.642839		NES;S713;	3.24044	21.6574	4.02361	0.000711693	0.0334153	-2.56416	7.15231	-4.12111	0.000568936	0.0267126	2.15606	16.5554	4.16491
AC004832.3	-0.0346604	0.745277	0.999971	-0.0497796	0.733475	0.999931	-0.10524	0.719222	1	-0.0334896	0.939242	1		ACTB	0.0377246	26.5023	0.469817	0.644588	0.825338	-0.0934186	-14.4911	-0.404288	0.691153	0.884896	0.1263	-0.604664	0.418619	0.680851	0.871657	-0.0883484	16.7882	-0.428299	0.673929	0.862683		PEAK1;S572;	2.12246	19.8293	4.01829	0.000720442	0.0334234	1.64885	19.5867	4.09679	0.000601609	0.0276319	2.12643	17.9669	4.16357
AC004922.1	-0.0114697	0.8379	0.999971	-0.000210606	0.998133	0.999931	-0.0422523	0.820267	1	-0.12864	0.620953	1		ACTBL2	0.327984	61.2839	0.8722	0.395519	0.645111	-0.110237	11.376	-0.754195	0.46128	0.75237	-0.0680858	-3.83451	-0.759473	0.458202	0.747194	-0.13804	-11.009	-0.77018	0.451997	0.73723		TP53BP1;S301;	3.50888	12.7635	4.01218	0.000730618	0.0334967	2.79425	11.1678	4.09324	0.000606522	0.0276319	2.9523	24.7733	4.15204
AC005832.4	-0.0346604	0.745277	0.999971	-0.0910085	0.513327	0.999931	-0.0150977	0.965925	1	-0.024577	0.957583	1		ACTG1	0.249896	8.83198	1.62489	0.122986	0.360731	-0.200112	-35.158	-1.42161	0.173623	0.509078	-0.69827	42.8689	-1.37998	0.185865	0.544122	-1.38578	71.9047	-1.47418	0.159112	0.466423		LIN37;S138;	3.44934	14.3084	3.99246	0.000764473	0.0346122	2.3448	10.3464	4.09091	0.000609789	0.0276319	2.51594	12.1757	4.13653
AC005833.1	-0.0346604	0.745277	0.999971	-0.0910085	0.513327	0.999931	-0.112815	0.725929	1	-0.024577	0.957583	1		ACTL6A	0.0955479	-0.813719	0.651574	0.52358	0.74967	0.38347	68.7828	0.572597	0.574579	0.822782	-0.0654071	20.0802	-0.572351	0.574742	0.822824	-0.369015	85.1672	-0.604309	0.553795	0.792972		ECSCR;S171;	-3.23272	20.0234	-3.98638	0.000775221	0.0346122	-3.03507	18.7667	-4.05075	0.000668684	0.0299524	4.65953	29.3101	4.11896
AC006064.6	-0.0600026	0.695589	0.999971	-0.0795432	0.724984	0.999931	-0.156781	0.700423	1	-0.320126	0.529279	1		ACTN1	-0.0923892	11.2343	-1.03954	0.313432	0.57403	0.148925	-2.8742	0.892362	0.384931	0.705162	-0.112375	7.8675	-0.903397	0.379217	0.693959	0.143906	10.6543	0.925286	0.368051	0.67424		SLC9A1;S693;	5.20855	28.9433	3.98281	0.000781595	0.0346122	2.56704	22.997	4.04089	0.000683996	0.0301627	-3.97269	17.2399	-4.09241
AC006254.1	NA	NA	1	NA	NA	1	NA	NA	1	NA	NA	1		ACTN4	0.142854	8.5053	1.22061	0.239262	0.497908	-0.193029	8.60393	-1.04515	0.31091	0.646772	-0.458813	66.6639	-1.03722	0.314484	0.652876	-0.539127	82.7818	-1.0797	0.295688	0.615317		TMF1;S77;	-2.62835	15.6146	-3.97474	0.00079622	0.0348637	4.61958	26.7213	4.03265	0.000697076	0.0301627	3.21814	21.3969	4.07567
AC007192.1	-0.0300054	0.828214	0.999971	0.0808577	0.722866	0.999931	0.0482879	0.903882	1	0.297594	0.566203	1		ACTR10	-0.380863	-45.7509	-2.00158	0.0619216	0.261422	1.91445	1.25665	1.73646	0.100971	0.425345	-0.25651	43.2243	-1.70812	0.106212	0.448459	0.276746	-46.6284	1.88843	0.0765412	0.32318		ADD1;S358;	3.20233	27.0991	3.93881	0.000864708	0.0371274	1.99247	24.4552	4.02777	0.000704917	0.0301627	-4.30103	18.9563	-4.04015
AC007906.2	-0.0204435	0.770318	0.999971	-0.0325858	0.766024	0.999931	-0.0112162	0.967996	1	-0.0120196	0.974579	1		ACTR1A	0.115945	-3.48181	0.637779	0.532302	0.754828	-0.109726	4.78024	-0.557614	0.584537	0.8289	0.0796639	0.365043	0.558227	0.584128	0.828247	-0.164205	-7.22756	-0.590465	0.562818	0.797979		AHNAK;S5762;	-2.1494	10.1618	-3.93767	0.000866974	0.0371274	2.50051	28.9298	4.02753	0.000705307	0.0301627	3.38944	33.1816	4.03825
AC008012.1	-0.0204435	0.770318	0.999971	-0.0325858	0.766024	0.999931	-0.0112162	0.967996	1	0.0954428	0.822859	1		ACTR1B	0.153261	-7.89482	0.788054	0.441755	0.685045	0.461198	107.688	0.682997	0.504014	0.781624	-0.549845	-5.65168	-0.691363	0.498877	0.773657	-0.331594	24.7307	-0.713636	0.485349	0.752678		ERICH1;S254;	3.07958	32.9378	3.91469	0.000913952	0.0387138	3.11773	17.9906	4.02337	0.000712078	0.0301627	2.63235	15.5743	4.03742
AC008397.2	0.0130774	0.814919	0.999971	0.0201698	0.818396	0.999931	0.0402226	0.8282	1	0.055308	0.831634	1		ACTR2	-0.150297	-4.32202	-1.50775	0.150382	0.397136	-0.194938	22.1051	-1.31298	0.207022	0.546309	0.163686	52.5037	1.27746	0.218986	0.578311	0.157648	8.83132	1.36441	0.190619	0.503352		FXR2;T455;	3.50262	16.9522	3.90456	0.000935448	0.039001	2.47019	16.8269	3.988	0.000772336	0.0320501	3.52765	34.5176	4.03393
AC008687.4	-9.03368e-05	0.99871	0.999971	-0.000535298	0.995138	0.999931	-0.00346455	0.985087	1	-0.00600814	0.981574	1		ACTR3	-0.146658	10.1646	-1.51224	0.149244	0.395095	-0.147531	12.2116	-1.31563	0.20615	0.546182	0.595349	19.2049	1.28045	0.217961	0.577283	-0.23022	-7.25148	-1.36751	0.189666	0.502604		SUSD5;S105;	2.59257	22.667	3.9021	0.000940749	0.039001	2.96007	15.0661	3.98758	0.000773085	0.0320501	-3.89927	24.0326	-4.00114
AC008763.2	0.0130774	0.814919	0.999971	NA	NA	1	NA	NA	1	0.055308	0.831634	1		ACTR5	-0.164245	27.8498	-0.261647	0.796807	0.909047	-0.14306	52.0844	-0.221885	0.827105	0.943807	0.0300811	21.3579	0.238387	0.814494	0.929407	0.11692	19.825	0.242288	0.81152	0.925727		ZFC3H1;S15;	2.0992	27.1229	3.87256	0.00100677	0.0412987	3.92774	20.7254	3.97149	0.000802181	0.032226	-2.96867	21.767	-3.98719
AC008763.3	-0.0196179	0.729171	0.999971	-0.0142153	0.881191	0.999931	-0.034501	0.889392	1	-0.0441169	0.896668	1		ACVR1	0.222651	-7.05276	0.190559	0.851178	0.93805	0.0279168	8.41965	0.167616	0.868907	0.957588	0.0438325	52.847	0.177562	0.861212	0.948699	-0.0404367	30.5589	-0.172098	0.865438	0.953674		NOP58;S514;	-2.9591	9.06793	-3.86288	0.0010294	0.0415414	2.86605	24.0005	3.96814	0.000808389	0.032226	2.69442	14.5736	3.96669
AC008878.2	0.0078131	0.944076	0.999971	0.0468618	0.793173	0.999931	0.0550578	0.858965	1	0.106134	0.814449	1		ACY1	-0.108388	-15.3427	-0.553484	0.587298	0.792063	0.517773	-45.385	0.48533	0.633774	0.854855	0.103903	-1.26673	0.479959	0.637509	0.859806	0.145895	-31.3909	0.514104	0.613944	0.828062		ZHX2;T37;	1.74162	24.0838	3.85561	0.0010467	0.0415414	-3.64148	14.5334	-3.96769	0.000809212	0.032226	-3.44806	19.5349	-3.95202
AC009133.6	-0.110363	0.596886	0.999971	-0.0182261	0.950027	0.999931	0.16844	0.701296	1	0.271003	0.591068	1		ACYP1	0.407315	-18.2533	1.38792	0.18348	0.437898	-1.48056	15.5264	-1.20954	0.243372	0.580664	-0.476395	41.823	-1.17396	0.25695	0.613643	0.200203	17.1263	1.23738	0.233135	0.556783		SPEN;S1062;	2.86989	18.8582	3.85377	0.00105113	0.0415414	2.23746	24.4731	3.96447	0.000815217	0.032226	3.83822	8.5229	3.94702
AC009412.1	-0.000151528	0.999278	0.999971	-0.00396628	0.987072	0.999931	0.243491	0.576351	1	0.245289	0.644368	1		ADA	1.19079	13.9249	1.55108	0.139706	0.38506	-1.23663	44.0733	-1.36558	0.190261	0.524545	0.235942	0.698643	1.31366	0.206798	0.569397	-0.180103	9.28939	-1.41264	0.176206	0.485691		MACF1;S3927;	2.45859	19.6471	3.85128	0.00105716	0.0415414	3.36165	16.0064	3.96263	0.000818674	0.032226	2.45194	23.164	3.9456
AC009779.4	-0.0448363	0.769867	0.999971	-0.0346384	0.880438	0.999931	0.076065	0.857603	1	0.101446	0.84006	1		ADAM10	0.648739	-1.86772	1.77857	0.0935965	0.317488	-0.196352	13.3776	-1.54842	0.140341	0.475603	-0.503185	45.8841	-1.51994	0.14731	0.499689	-0.276035	6.5948	-1.63276	0.121309	0.41149		PTPN12;T519;	-2.9979	17.5863	-3.84766	0.00106598	0.0415414	3.42191	23.3745	3.94526	0.000851991	0.0332021	4.50665	17.2841	3.94214
AC010132.3	-0.0564049	0.805642	0.999971	-0.17349	0.564576	0.999931	0.0241552	0.954447	0.999836	-0.0259622	0.956697	1		ADAM15	1.71584	10.2982	4.49134	0.000338441	0.0371361	-0.627209	5.91368	-4.01444	0.000934478	0.109141	1.5201	97.3876	4.17269	0.000666119	0.0792682	-1.63461	51.138	-5.29097	6.4399e-05	0.00766348		EDC4;S871;	2.13501	12.0822	3.84266	0.00107828	0.0416046	2.3736	10.7853	3.92753	0.000887401	0.0342396	3.29902	17.0924	3.92113
AC010422.3	0.00665414	0.97753	0.999971	0.113251	0.707771	0.999931	-0.0392021	0.924885	0.999836	0.220355	0.648359	0.999933		ADAM17	0.131609	38.4341	0.825305	0.420881	0.667798	0.293412	14.4908	0.716477	0.483639	0.767374	0.214121	-33.0911	0.720492	0.481229	0.763387	-0.338607	100.939	-0.740251	0.469471	0.744895		IGFBP5;S116;	5.47573	21.7392	3.81928	0.00113771	0.0434673	2.16577	24.0141	3.91779	0.000907456	0.0346702	-3.17452	20.0234	-3.91462
AC010422.6	NA	NA	1	NA	NA	1	NA	NA	1	NA	NA	1		ADAM9	-0.208928	1.04271	-2.37436	0.02991	0.183584	0.495793	-30.9929	2.07385	0.0539543	0.331166	0.546991	24.6669	2.0138	0.0605038	0.370678	2.05996	6.44426	2.31523	0.0336589	0.206595		ZNF516;S116;	1.57265	14.4231	3.80282	0.00118151	0.0447025	1.67883	26.4886	3.89858	0.000948379	0.0358819	2.16014	24.0141	3.90761
AC010422.8	0.0207885	0.892142	0.999971	0.0804385	0.726372	0.999931	0.0826081	0.843834	1	-0.196803	0.701113	1		ADAMTS4	0.632834	85.7508	0.49473	0.627264	0.814964	-0.0606997	-25.4694	-0.429717	0.672918	0.873682	0.0953274	22.0889	0.43579	0.668593	0.868315	0.037886	5.93257	0.44646	0.661024	0.858776		BCL9;S104;	2.95488	26.4989	3.78502	0.00123076	0.0461178	2.27268	27.9345	3.86687	0.00102	0.0382206	2.95467	17.5712	3.9063
AC011005.1	-0.0272252	0.900557	0.999971	0.132934	0.652642	0.999931	0.297193	0.502042	0.999836	0.688232	NA	1		ADAMTSL1	0.0519614	32.0262	0.453069	0.656355	0.830176	0.0950633	9.56201	0.383904	0.705914	0.892882	0.0594442	11.9392	0.399617	0.694524	0.878377	-0.091208	-50.8263	-0.410728	0.686516	0.868346		PHF14;S835;	2.02086	19.4564	3.77735	0.00125258	0.0464885	1.88119	17.5071	3.84816	0.00106476	0.0394657	-2.45911	12.1657	-3.88918
AC011499.1	-0.0264259	0.636198	0.999971	-0.0419455	0.633007	0.999931	-0.0616113	0.78649	1	-0.12864	0.620953	1		ADAMTSL4	0.993621	41.33	0.900955	0.380476	0.630271	-1.11391	57.4731	-0.772082	0.4509	0.746587	-0.125097	71.1561	-0.77595	0.448675	0.742258	-0.149022	-17.0729	-0.795159	0.437724	0.725105		ABCC4;T646;	1.50952	22.236	3.74003	0.00136448	0.0497473	3.63013	16.5638	3.84378	0.00107551	0.0394657	2.55953	28.1212	3.87235
AC011511.1	0.0130774	0.814919	0.999971	0.0201698	0.818396	0.999931	0.0402226	0.8282	1	NA	NA	1		ADAR	0.00724471	-13.2963	0.071561	0.943805	0.975677	-0.0127407	-6.20959	-0.0631711	0.950383	0.982568	0.0149922	-22.8893	0.0626003	0.950831	0.982867	-0.103508	31.3293	-0.0626671	0.950779	0.982969		NRDC;S94;	3.27024	34.5176	3.73957	0.00136591	0.0497473	2.13382	12.0822	3.84051	0.00108361	0.0394657	2.66443	12.0277	3.85634
AC011511.4	0.00466477	0.984442	0.999971	0.102004	0.732338	0.999931	0.0112258	0.977725	0.999836	-0.0848802	0.842118	0.999933		ADCK4	-1.97506	81.2944	-1.57464	0.134173	0.377932	-0.173102	-4.84375	-1.38591	0.18408	0.518389	0.20358	21.6929	1.33627	0.19946	0.562059	0.280844	-4.09988	1.43738	0.16916	0.476739		TMEM134;S70;	1.59165	7.27328	3.72772	0.00140353	0.0505981	2.11882	20.9627	3.81942	0.00113734	0.0408428	3.22703	21.372	3.85328
AC012184.2	-9.03368e-05	0.99871	0.999971	-0.0212404	0.808938	0.999931	-0.0471517	0.799191	1	-0.00600814	0.981574	1		ADCY6	-0.957024	83.8876	-4.39199	0.000417672	0.0371361	-0.71853	-27.6434	-3.83977	0.00135937	0.127944	1.81482	14.5887	4.00054	0.000962731	0.0920276	0.570239	-7.09934	4.96523	0.000125585	0.0118676		LMNA;S22;	1.97874	27.6459	3.7241	0.00141524	0.0505981	3.26461	16.3206	3.81289	0.00115453	0.0408428	3.44096	16.3681	3.85266
AC012213.5	NA	NA	1	NA	NA	1	NA	NA	1	NA	NA	1		ADD1	-0.412889	10.2624	-2.53598	0.0215658	0.162126	-0.255472	6.37662	-2.21585	0.0409614	0.30851	0.433486	-8.83118	2.17914	0.0440118	0.331567	2.21175	-17.6327	2.54046	0.0213693	0.160987		INPP5F;Y501;	-4.55936	8.74325	-3.7078	0.00146909	0.052046	2.43759	17.9996	3.80741	0.00116912	0.0408428	2.30593	-3.04074	3.84976
AC012254.2	NA	NA	1	NA	NA	1	NA	NA	1	0.055308	0.831634	1		ADD2	0.315653	-6.2021	1.73683	0.100902	0.331159	-0.172592	22.5182	-1.52138	0.146953	0.482156	0.889241	81.8814	1.48677	0.155792	0.511158	-0.13972	14.619	-1.59771	0.128935	0.423323		MYLK;T1778;	-2.51598	17.1487	-3.68347	0.00155328	0.0545328	2.50323	21.3036	3.80651	0.00117154	0.0408428	1.37242	22.8868	3.84765
AC012651.1	NA	NA	1	NA	NA	1	NA	NA	1	0.055308	0.831634	1		ADD3	0.263678	5.00712	1.20172	0.246309	0.505305	0.534159	11.1267	1.02704	0.319111	0.65463	0.35461	5.63892	1.02561	0.319765	0.656283	-0.22879	77.296	-1.06105	0.303835	0.623604		MYO18A;S728;	3.32163	23.5087	3.66267	0.00162906	0.0566825	-1.80278	20.8922	-3.80202	0.00118367	0.0408428	-3.03546	20.5547	-3.83971
AC015802.6	0.0238291	0.802173	0.999971	0.0355493	0.808937	0.999931	0.0642691	0.827012	1	-0.0271806	0.942748	1		ADH5	-0.214258	0.242884	-1.60538	0.127233	0.366911	-0.564793	18.1383	-1.40845	0.177422	0.51123	0.683399	-3.52259	1.36678	0.189891	0.547604	-0.374895	16.8837	-1.46395	0.161855	0.466686		PNN;S66;	1.66704	17.1438	3.64134	0.00171054	0.0588934	2.80872	20.7293	3.79912	0.00119157	0.0408428	1.87862	17.4273	3.82959
AC015813.2	0.0430651	0.667885	0.999971	0.0355493	0.808937	0.999931	-0.0734594	0.753834	1	-0.108533	0.730677	1		ADI1	-0.519929	21.971	-1.24859	0.229107	0.487058	-0.137296	48.5466	-1.07466	0.297875	0.63312	-0.161343	-17.1665	-1.05888	0.304794	0.647925	0.258824	-48.6211	1.10249	0.285949	0.608085		DBN1;S601;	-2.98254	14.1803	-3.63821	0.00172282	0.0588934	-1.63475	21.5206	-3.79795	0.00119478	0.0408428	3.69379	18.7754	3.81091
AC018809.3	-9.03368e-05	0.99871	0.999971	-0.000535298	0.995138	0.999931	-0.0471517	0.799191	1	-0.00600814	0.981574	1		ADIPOQ	-0.156566	8.29007	-0.54621	0.592175	0.795481	-0.188903	5.27526	-0.479055	0.638139	0.857224	-0.298514	27.8498	-0.475541	0.640589	0.85983	-0.0849027	10.5895	-0.505774	0.619654	0.832367		LMNA;T19;	2.17225	27.703	3.63193	0.00174776	0.0592262	3.13498	22.2506	3.77203	0.00126796	0.0427335	2.62457	21.7925	3.81072
AC019257.8	NA	NA	1	NA	NA	1	NA	NA	1	NA	NA	1		ADK	-0.401466	19.0919	-2.62936	0.0178062	0.152126	1.01192	-17.0797	2.32332	0.0331209	0.282714	-1.15327	-30.7081	-2.28492	0.0357466	0.306077	-2.62956	118.913	-2.69358	0.0155935	0.133417		LIG1;T195;	2.34601	13.0484	3.61764	0.00180583	0.0602183	2.78607	17.1121	3.77063	0.00127203	0.0427335	-2.64316	17.7024	-3.80793
AC020915.5	NA	NA	1	NA	NA	1	NA	NA	1	0.055308	0.831634	1		ADNP	0.245592	33.2082	1.1827	0.253565	0.512668	0.125918	33.9458	1.0128	0.325668	0.658335	-0.146135	4.45281	-1.00873	0.327557	0.660024	-0.147905	-31.5971	-1.04031	0.313084	0.633008		HNRNPU;S271;	2.2464	17.3221	3.61286	0.00182568	0.0602183	1.94088	6.77175	3.76475	0.00128931	0.0429441	3.89675	30.3152	3.80504
AC022384.1	0.0313374	0.841767	0.999971	0.0818987	0.729337	0.999931	0.106912	0.79539	1	0.284613	0.587718	1		ADO	0.165117	6.05514	0.416581	0.682313	0.845245	0.039002	1.15642	0.353329	0.728282	0.90219	0.161712	14.6307	0.36652	0.718599	0.889779	0.232813	93.7188	0.379256	0.709297	0.878649		AKAP12;S280;	1.56542	27.2917	3.60972	0.00183885	0.0602183	2.41835	14.8968	3.75624	0.00131471	0.0431928	2.27566	10.375	3.80372
AC022400.7	0.0230748	0.879793	0.999971	0.138046	0.551049	0.999931	0.0423542	0.917395	1	-0.211579	0.677401	1		ADPGK	-0.108642	-12.4618	-0.858492	0.402826	0.651936	-0.814868	88.1772	-0.74506	0.466636	0.755264	0.536449	39.8395	0.74841	0.464668	0.751842	-0.311495	-3.07636	-0.761923	0.456777	0.739441		AKAP12;S286;	1.56542	27.2917	3.60972	0.00183885	0.0602183	1.93384	17.2032	3.75484	0.00131895	0.0431928	2.41477	27.839	3.80315
AC022415.3	0.0320011	0.78479	0.999971	-0.0334414	0.818355	0.999931	0.191022	0.592311	1	0.106134	0.814449	1		ADPRHL2	0.367889	-11.7065	1.04046	0.313018	0.57403	0.270376	40.8212	0.89362	0.384277	0.704693	-0.167094	24.8138	-0.904152	0.378827	0.693959	0.138285	25.4988	0.926988	0.367192	0.673395		TRMT1;S625;	2.38004	28.1212	3.6008	0.00187675	0.0609475	2.44397	15.5743	3.7485	0.00133825	0.0432517	2.05659	7.37173	3.80181
AC024592.3	NA	NA	1	NA	NA	1	NA	NA	1	NA	NA	1		ADRBK1	0.0958843	59.6532	0.229362	0.821385	0.921829	-0.0273384	21.5043	-0.196568	0.846548	0.949841	0.0308112	10.202	0.211834	0.834811	0.93678	0.0750011	-22.4303	0.208998	0.836988	0.939326		TNKS1BP1;S1621;	2.65611	11.6838	3.58672	0.0019381	0.0616526	-3.28408	14.8011	-3.74697	0.00134294	0.0432517	3.16826	9.29663	3.79959
AC026464.4	-0.00497616	0.981929	0.999971	0.0975863	0.743785	0.999931	0.191807	0.656884	0.999836	0.13986	0.776389	1		ADRM1	0.23152	4.02887	1.39018	0.182805	0.437898	1.3774	48.9216	1.21609	0.240932	0.577715	0.163109	21.5886	1.17915	0.254933	0.611484	-1.06442	15.5246	-1.24689	0.229715	0.550994		PML;S408;	2.33821	15.5743	3.58629	0.00194004	0.0616526	-2.59332	16.4737	-3.72482	0.00141289	0.0451314	3.26001	21.5069	3.79341
AC026464.6	-0.127962	0.571539	0.999971	-0.205809	0.492432	0.999931	-0.207495	0.629032	1	-0.268488	0.58303	1		ADSL	0.337	52.5037	2.63008	0.01778	0.152126	-3.03664	12.3821	-2.32425	0.0330601	0.282714	-0.342063	36.69	-2.28908	0.0354529	0.304367	-2.2239	23.6777	-2.69473	0.0155563	0.133417		SRRM2;T856;	2.06919	22.4785	3.58189	0.00195964	0.0616526	3.44599	33.1207	3.7167	0.00143943	0.0456053	2.38474	18.5433	3.78883
AC040162.1	-0.0642725	0.692836	0.999971	-0.00228819	0.992737	0.999931	0.0397657	0.92539	1	0.132879	0.802905	1		ADSS	-0.390775	-35.9181	-2.25751	0.0377377	0.205461	1.23615	1.14793	1.97922	0.0645941	0.351256	-0.346999	-6.23406	-1.91946	0.0722524	0.393123	-0.421009	5.02555	-2.17656	0.0442334	0.240826		SRRM2;S857;	2.06796	22.4748	3.58142	0.00196175	0.0616526	2.74852	29.1725	3.70165	0.00148991	0.0468241	3.49412	16.1831	3.76445
AC055839.2	0.232499	0.330725	0.999971	0.501621	0.0898263	0.999931	1.59006	NA	1	1.78808	NA	1		AEBP1	-0.771424	-15.2185	-1.32869	0.201898	0.457568	0.144188	-16.8122	1.14417	0.268756	0.609536	-0.334575	75.0488	-1.12627	0.276045	0.625698	-0.426448	-9.74063	-1.17583	0.256224	0.581113		SRRM2;S440;	3.26765	20.0359	3.56453	0.0020389	0.0629248	2.07679	13.2935	3.68404	0.00155126	0.0483621	4.22716	11.335	3.74791
AC068547.1	NA	NA	1	NA	NA	1	NA	NA	1	NA	NA	1		AEBP2	-1.03817	90.4216	-1.33715	0.199179	0.455813	-0.196728	-15.6882	-1.15679	0.263705	0.603479	-1.12036	92.7352	-1.13434	0.272741	0.624114	-0.146814	1.01967	-1.18913	0.251092	0.574284		CCSAP;S80;	2.8139	21.3969	3.56371	0.00204271	0.0629248	5.72558	22.1069	3.67791	0.00157318	0.0486563	2.71113	10.1165	3.7474
AC068580.4	-0.0137895	0.924892	0.999971	0.0446779	0.842064	0.999931	0.224327	0.593004	1	-0.0573722	0.909789	1		AES	1.22909	22.9161	1.52556	0.145915	0.391979	-0.285492	14.9813	-1.33446	0.200039	0.537511	0.364153	34.9576	1.2964	0.212541	0.571102	-0.221707	-3.86008	-1.38852	0.183299	0.492769		ACLY;S481;	2.33808	13.583	3.56201	0.00205067	0.0629248	4.31122	19.1168	3.64266	0.00170539	0.05233	2.08867	27.6415	3.74463
AC068775.1	0.0206461	0.777153	0.999971	0.0320097	0.778531	0.999931	-0.0471517	0.799191	1	-0.0673243	0.795791	1		AFAP1	0.226303	39.9758	1.23895	0.232567	0.490984	-0.215917	2.41361	-1.06502	0.302087	0.637743	-0.102471	7.3955	-1.05099	0.308298	0.650738	0.347024	-18.0074	1.09401	0.289545	0.611273		MEF2A;S98;	1.7014	15.3796	3.55632	0.00207749	0.0632499	3.96773	2.45201	3.63371	0.00174066	0.0528314	2.43824	13.1848	3.74192
AC068831.8	0.00321298	0.982213	0.999971	-0.0365632	0.86455	0.999931	-0.0848723	0.821859	1	-0.116047	0.817613	1		AFAP1L1	-1.0198	50.2332	-2.19688	0.0425119	0.215056	2.73981	-60.262	1.89535	0.0755658	0.382486	-0.426011	-4.61595	-1.85452	0.0814851	0.412448	-1.10109	47.6122	-2.08989	0.0523186	0.264818		OTUD4;S1006;	-1.78456	21.2404	-3.54072	0.00215281	0.0647696	2.5092	12.0277	3.63166	0.00174884	0.0528314	2.13759	16.436	3.72668
AC068946.2	-0.0263	0.805507	0.999971	-0.0417359	0.799181	0.999931	0.158959	0.667982	1	0.0924571	0.845291	1		AFAP1L2	-1.13828	52.9573	-1.39204	0.182249	0.437898	0.842245	-14.4592	1.21912	0.239812	0.576173	-0.228919	-30.7662	-1.1815	0.254026	0.6105	-0.189627	0.326332	-1.25066	0.228371	0.548782		SRRM2;T866;	1.95745	22.1431	3.53321	0.00219002	0.0647696	1.98337	27.3229	3.62404	0.00177961	0.0532607	2.6097	23.6816	3.72367
AC069503.2	NA	NA	1	NA	NA	1	0.0839097	0.650756	1	0.116624	0.65393	1		AFF4	2.05698	143.338	2.30314	0.0344773	0.194803	0.507573	56.0913	2.00955	0.0609944	0.343877	0.280341	-19.9205	1.95079	0.0681421	0.384922	0.248139	33.0127	2.2158	0.0409654	0.231463		KIFC1;S6;	2.52622	15.4599	3.53294	0.0021914	0.0647696	1.45515	21.6582	3.6214	0.00179039	0.0532607	-1.86783	14.4112	-3.71033
AC073111.4	-7.47681e-05	0.999549	0.999971	0.0822635	0.698376	0.999931	0.166818	0.666006	1	0.288861	0.560599	1		AFG3L2	0.115249	1.02089	0.45477	0.655156	0.830176	0.341977	102.62	0.389096	0.702143	0.89043	-0.176368	66.9592	-0.403818	0.691492	0.876829	-0.248362	97.5296	-0.413876	0.684254	0.867744		ZNF185;S453;	-3.43294	14.2714	-3.52845	0.00221398	0.0647696	3.34667	20.3586	3.60565	0.00185604	0.0547952	-4.01181	12.9757	-3.70449
AC073896.1	-0.0114697	0.8379	0.999971	-0.000210606	0.998133	0.999931	0.0113637	0.961972	1	0.0878103	0.799025	1		AFP	0.849577	29.4022	1.59212	0.130187	0.37223	-1.09521	28.3481	-1.40114	0.179558	0.513741	1.0215	58.493	1.35609	0.1932	0.552772	-0.159041	42.1755	-1.45369	0.164645	0.470384		KIAA1671;T600;	1.9568	20.9627	3.52737	0.00221942	0.0647696	2.08937	12.116	3.59813	0.00188822	0.0553261	2.6397	18.6426	3.6997
AC074143.1	-0.0132581	0.812409	0.999971	0.0309224	0.776516	0.999931	-0.00346455	0.985087	1	0.224621	0.515353	1		AGA	0.766116	-2.06701	3.1397	0.00609997	0.0994397	-0.467483	-0.21814	-2.75119	0.0138348	0.225969	-0.569789	41.6515	-2.70684	0.0151707	0.246965	0.322708	-26.8434	3.26249	0.00469419	0.0766718		LARP7;S337;	-2.33117	7.84292	-3.52585	0.00222713	0.0647696	2.6451	16.2035	3.57334	0.00199828	0.0578082	2.58484	12.7606	3.69919
AC091959.3	NA	NA	1	NA	NA	1	NA	NA	1	NA	NA	1		AGAP3	0.366977	29.1049	1.04773	0.309754	0.572118	0.132757	-34.3511	0.901876	0.380001	0.701607	-0.306873	-11.4816	-0.912523	0.374534	0.691505	-0.10985	-8.19882	-0.937494	0.361922	0.668473		MTDH;S457;	-2.10034	17.6998	-3.51522	0.00228177	0.0658671	2.44898	14.7842	3.56958	0.0020155	0.0578082	2.26788	10.3425	3.69858
AC092718.3	-9.03368e-05	0.99871	0.999971	-0.0212404	0.808938	0.999931	-0.00346455	0.985087	1	-0.00600814	0.981574	1		AGFG1	-0.218914	63.112	-1.57578	0.13391	0.37776	-0.107928	4.93862	-1.38645	0.183918	0.518389	-0.19135	-5.11463	-1.33707	0.199205	0.561957	0.624839	-9.46295	1.4377	0.169073	0.476739		BCR;S122;	-3.67401	26.7901	-3.49583	0.00238492	0.0683385	1.70664	21.5336	3.56775	0.00202395	0.0578082	-2.23937	20.2403	-3.69582
AC092835.1	NA	NA	1	NA	NA	1	NA	NA	1	NA	NA	1		AGFG2	-1.71239	-5.12759	-1.51245	0.149191	0.395095	0.507658	76.2339	1.31598	0.206034	0.546182	-0.463927	-5.16369	-1.28067	0.217885	0.577283	0.126547	2.05646	1.36771	0.189605	0.502604		SYNE1;S8358;	2.54398	33.1949	3.47941	0.00247586	0.0704265	1.71576	11.5735	3.56596	0.00203226	0.0578082	2.56169	28.6918	3.6943
AC093323.1	0.0184282	0.92628	0.999971	-0.0631175	0.820766	0.999931	0.0809247	0.855687	1	-0.116731	0.824739	1		AGK	-0.145042	13.1124	-0.891712	0.385269	0.635683	-0.643417	40.4211	-0.766893	0.453896	0.748382	0.0871912	-7.65602	0.772765	0.450507	0.743323	-0.112581	1.20297	-0.789026	0.441202	0.727971		AHNAK2;T230;	2.99142	20.4946	3.46777	0.00254242	0.071492	3.378	18.8419	3.56077	0.00205651	0.0579985	4.44769	16.5161	3.68612
AC093512.2	-0.0194612	0.867804	0.999971	0.0782	0.693835	0.999931	0.0710928	0.846455	1	0.0874633	0.854247	1		AGL	0.156311	16.0037	0.89283	0.384687	0.635622	-0.22926	-0.904048	-0.769787	0.452224	0.747012	-0.0934501	2.78968	-0.774871	0.449295	0.742258	-0.184194	13.9388	-0.789751	0.44079	0.727971		CHCHD3;S50;	2.6633	16.8726	3.46379	0.00256555	0.071492	1.34344	16.9619	3.55817	0.00206872	0.0579985	2.11137	31.179	3.67274
AC093525.2	NA	NA	1	NA	NA	1	NA	NA	1	NA	NA	1		AGO1	0.909773	49.641	1.26479	0.223387	0.480475	0.431188	-53.3345	1.08389	0.293879	0.631839	-0.90433	60.3951	-1.07032	0.299767	0.64469	-0.233997	51.965	-1.11489	0.280752	0.603861		BCLAF1;S290;	2.74999	19.1074	3.46331	0.00256836	0.071492	-2.22125	7.74594	-3.55372	0.00208987	0.0581731	3.23734	0.624822	3.67059
AC098484.3	-9.03368e-05	0.99871	0.999971	-0.000535298	0.995138	0.999931	0.168112	0.546368	1	0.218271	0.560315	1		AGO2	0.067367	11.6147	0.311883	0.759006	0.887994	-0.0320051	-8.00055	-0.264443	0.794688	0.92974	-0.269269	58.8102	-0.275958	0.785981	0.919321	-0.161549	-67.2401	-0.281806	0.781569	0.914392		ARVCF;S915;	2.02224	23.8308	3.45478	0.0026187	0.0723764	2.86485	16.0502	3.54741	0.00212019	0.0582135	-2.75518	10.9613	-3.66743
AC104452.1	0.107569	0.598163	0.999971	0.0599702	0.830165	0.999931	-0.20286	0.647375	1	0.196452	0.709434	1		AGO3	0.101514	26.7823	0.126537	0.900824	0.95837	0.0181632	4.02887	0.109062	0.914458	0.973208	0.0177405	12.2264	0.114322	0.910352	0.968838	0.0473989	102.813	0.113106	0.911301	0.969737		SRRM2;S864;	1.80577	21.6879	3.4454	0.00267525	0.0734187	-3.215	12.8156	-3.5472	0.0021212	0.0582135	3.31402	23.5087	3.65427
AC105052.3	0.0828873	0.564575	0.999971	0.208484	0.349536	0.999931	0.208647	0.596942	1	0.242739	0.62989	1		AGPAT1	0.448624	-13.3432	1.20545	0.244905	0.503364	-0.126443	-25.647	-1.02799	0.318676	0.65463	-0.675925	-4.19596	-1.02773	0.318794	0.65523	0.14808	-24.6189	1.06333	0.30283	0.62242		BOD1L1;T2480;	2.1061	18.696	3.4395	0.00271139	0.0737635	1.49571	5.15689	3.54339	0.00213973	0.0583115	-2.40519	23.794	-3.64154
AC106886.6	-0.0153336	0.938993	0.999971	0.000158224	0.99955	0.999931	0.272126	0.540241	1	0.122891	0.815945	1		AGPAT3	-0.0756211	-5.40001	-0.349764	0.730907	0.873517	0.0329832	-4.12577	0.29634	0.770639	0.921386	-0.0336745	2.18657	-0.311678	0.759159	0.907846	0.429047	-5.66843	0.313513	0.757789	0.906098		TNKS1BP1;S1620;	2.42765	10.2131	3.43719	0.00272567	0.0737635	2.58139	14.8154	3.52929	0.00220973	0.0596014	1.87857	16.2669	3.63462
AC107871.1	0.000317053	0.997144	0.999971	0.0516456	0.751986	0.999931	-0.00591756	0.982943	1	-0.0912568	0.767511	1		AGPAT4	-0.191959	-1.91279	-0.64116	0.530157	0.753823	0.224649	86.4937	0.564431	0.579995	0.824867	0.304558	73.7234	0.563305	0.580745	0.825932	-0.0700524	12.4535	-0.595381	0.559605	0.795622		TP53BP1;S771;	1.2626	18.1352	3.42788	0.00278404	0.0748234	2.46988	15.2302	3.52214	0.00224605	0.0596014	2.18055	17.2114	3.62924
AC108488.2	NA	NA	1	NA	NA	1	0.0839097	0.650756	1	0.116624	0.65393	1		AGPAT5	0.0735471	63.0144	0.349591	0.731034	0.873517	0.0678074	-21.4394	0.295754	0.771079	0.921519	-0.0812758	-9.51231	-0.3103	0.760188	0.908635	0.0650668	5.33361	0.313041	0.758142	0.906098		LIMA1;S490;	2.12774	31.473	3.41958	0.00283709	0.0757269	2.0611	23.8308	3.52117	0.00225105	0.0596014	3.44153	18.8419	3.62773
AC114490.2	-0.000508616	0.99665	0.999971	-0.00265704	0.9885	0.999931	-0.0150977	0.965925	1	-0.024577	0.957583	1		AGPAT6	0.370387	-16.2461	0.692649	0.49809	0.727784	0.168209	29.9596	0.609284	0.550571	0.804587	-0.0708523	11.5257	-0.605009	0.553341	0.808654	-0.0840215	56.829	-0.627783	0.538673	0.786972		SCYL2;S111;	2.73006	19.7566	3.41602	0.00286012	0.0757992	2.64193	18.1237	3.51753	0.00226981	0.0596014	3.83145	13.5851	3.61709
AC114490.3	0.0623194	0.639056	0.999971	0.091746	0.647077	0.999931	-0.0150977	0.965925	1	-0.024577	0.957583	1		AGPS	0.0200497	9.72776	0.0910286	0.928557	0.969118	0.0187801	0.810311	0.0757524	0.94052	0.980856	-0.0680123	-14.1966	-0.0785469	0.938331	0.979485	-0.035216	-12.9659	-0.0808643	0.936515	0.977581		LIMK1;S313;	2.26425	14.1691	3.41051	0.00289618	0.0757992	1.93812	20.1877	3.51547	0.00228048	0.0596014	-4.60401	21.3029	-3.60646
AC116366.3	0.0262452	0.638507	0.999971	0.0201698	0.818396	0.999931	0.0402226	0.8282	1	0.116624	0.65393	1		AGR2	1.99439	54.9556	1.21782	0.240292	0.499055	0.166281	-20.7923	1.04417	0.311351	0.646772	-0.14772	6.53206	-1.0367	0.314718	0.652876	0.339116	-8.21414	1.07498	0.297733	0.618244		RAD54L2;T1260;	-2.94377	25.9311	-3.40801	0.00291269	0.0757992	2.50562	12.5858	3.51307	0.00229303	0.0596014	2.37875	19.5947	3.60402
AC118549.1	-0.0296593	0.868298	0.999971	-0.0469286	0.855729	0.999931	-0.0985751	0.82103	1	-0.117581	0.824978	1		AGT	-1.23017	-66.5753	-2.93067	0.00949882	0.117846	0.592658	23.3568	2.57049	0.0200959	0.248197	1.64317	-16.5493	2.52745	0.0219444	0.271686	-0.347385	6.37662	-3.01306	0.00798165	0.0990235		NUSAP1;S135;	1.61433	27.6085	3.40727	0.0029176	0.0757992	-4.38105	21.0677	-3.51286	0.00229413	0.0596014	-2.45956	20.3739	-3.59416
AC118553.2	NA	NA	1	NA	NA	1	NA	NA	1	0.055308	0.831634	1		AGTPBP1	1.1664	92.886	1.65979	0.115695	0.353945	1.30549	4.30323	1.46033	0.162836	0.497209	-0.338051	1.49089	-1.42779	0.171865	0.525784	-0.247535	23.7873	-1.51882	0.14759	0.451151		ZNF205;S292;	-2.75212	11.1779	-3.39574	0.002995	0.0764993	1.97731	12.4283	3.504	0.00234095	0.0604152	3.0129	20.051	3.59166
AC120057.2	0.00525408	0.98238	0.999971	-0.0372255	0.901257	0.999931	0.214013	0.574894	0.999836	0.578237	0.161691	0.999933		AGTRAP	0.285353	-11.9858	1.54886	0.140237	0.385537	0.139539	2.20661	1.36266	0.19116	0.525388	-0.274446	-5.76263	-1.31126	0.20759	0.569397	-1.41432	89.8327	-1.40759	0.17767	0.48829		ARHGEF12;T1286;	1.6783	24.4552	3.39269	0.00301582	0.0764993	2.64226	32.5376	3.50039	0.00236029	0.0605135	3.25544	27.8051	3.58103
AC120114.4	0.0347035	0.744432	0.999971	0.0516456	0.751986	0.999931	0.162927	0.626212	1	0.00583075	0.987576	1		AHCTF1	0.142054	74.1909	0.539102	0.596961	0.797818	0.527213	76.1815	0.471985	0.643072	0.859342	0.107458	-51.747	0.471209	0.643614	0.85983	-0.13931	31.6828	-0.497383	0.625431	0.835867		ADCY6;S54;	-1.2079	25.1033	-3.39238	0.00301793	0.0764993	2.21306	27.839	3.48547	0.00244194	0.0621257	-3.31517	19.2781	-3.5618
AC126283.2	NA	NA	1	NA	NA	1	NA	NA	1	0.116624	0.65393	1		AHCY	-0.291639	8.36808	-3.43538	0.00324124	0.0763881	-0.798696	9.49516	-2.997	0.00825754	0.193547	-0.445965	-1.39433	-2.96101	0.00890995	0.21034	-0.40706	1.18608	-3.56097	0.00247499	0.058164		MAF1;S75;	2.93603	10.964	3.39164	0.00302307	0.0764993	2.45121	21.598	3.47893	0.00247857	0.0621257	3.28135	4.58933	3.54872
AC134669.1	-0.0132581	0.812409	0.999971	-0.0212404	0.808938	0.999931	-0.0471517	0.799191	1	-0.0673243	0.795791	1		AHCYL1	-0.821924	-37.4565	-2.49276	0.0235505	0.167949	0.808962	64.0116	2.18192	0.0437736	0.31222	-1.46046	50.3983	-2.12695	0.0487085	0.347555	0.72222	68.437	2.4817	0.0240856	0.171898		ZNF446;S137;	-2.63521	8.87706	-3.37257	0.00315681	0.0789271	1.87154	16.208	3.47505	0.00250061	0.0621257	2.65711	16.559	3.54493
AC135050.2	NA	NA	1	0.0201698	0.818396	0.999931	NA	NA	1	NA	NA	1		AHCYL2	-0.388403	97.3866	-0.253062	0.803322	0.913411	-0.0961715	57.5356	-0.218281	0.829867	0.943881	-0.126574	-28.385	-0.232874	0.818701	0.930897	-0.0512558	6.25557	-0.237368	0.815271	0.927399		USP47;S868;	-1.52901	16.1086	-3.36931	0.0031802	0.0789271	3.47432	22.0142	3.4749	0.00250147	0.0621257	1.73509	23.8167	3.5364
AC138969.1	0.0651407	0.765205	0.999971	0.260021	0.384881	0.999931	0.253404	0.562905	1	0.19269	0.700981	1		AHDC1	1.36845	80.1471	1.72948	0.10224	0.33321	0.223815	20.1327	1.51577	0.148355	0.483569	1.14696	6.57086	1.47954	0.15769	0.513636	-0.239421	-6.38232	-1.58809	0.131098	0.427171		OARD1;S3;	2.88254	16.3206	3.36665	0.0031995	0.0789271	2.74313	21.3969	3.4741	0.00250603	0.0621257	2.90383	12.5563	3.53358
AC139530.2	0.0130774	0.814919	0.999971	NA	NA	1	NA	NA	1	NA	NA	1		AHNAK	0.307819	40.2527	2.07659	0.0536721	0.242689	1.37244	-23.8268	1.79742	0.0904523	0.408897	-0.290574	34.8678	-1.76362	0.0961594	0.434883	0.475302	34.1476	1.95722	0.0673246	0.304553		DBN1;T346;	2.30481	11.3689	3.36453	0.0032149	0.0789271	3.59362	26.0178	3.47186	0.00251882	0.0621257	2.62004	29.1725	3.52863
AC233992.2	-0.0259924	0.850549	0.999971	-0.0413271	0.842012	0.999931	-0.178411	0.635804	1	-0.23218	0.632864	1		AHNAK2	0.0289366	27.6635	0.223669	0.825739	0.923276	-0.0736036	39.5631	-0.19274	0.849497	0.949841	0.0800776	82.7439	0.205335	0.839803	0.939001	0.0269399	-4.11072	0.202397	0.842062	0.941415		SCRIB;S1475;	1.14628	25.375	3.3638	0.00322027	0.0789271	1.96816	26.057	3.46809	0.00254053	0.062267	1.61009	21.3478	3.52734
AC244197.3	0.0208638	0.839979	0.999971	0.0553532	0.734019	0.999931	0.125071	0.724946	1	0.0649374	0.885787	1		AHR	-0.86212	16.236	-1.22905	0.236162	0.494054	-0.305284	61.7553	-1.05091	0.308333	0.64533	-0.87203	70.7904	-1.041	0.312777	0.652876	0.527397	-19.6274	1.08483	0.293477	0.614148		PRRC2A;S1089;	2.44067	21.5728	3.34999	0.00332274	0.0809295	2.44434	10.2131	3.46082	0.00258297	0.0629113	2.09986	19.5058	3.52361
ACAA1	-0.0368332	0.855266	0.999971	-0.0340093	0.904787	0.999931	0.0693412	0.876031	1	0.2028	0.69638	1		AHSA1	-1.18212	92.8744	-0.887877	0.387269	0.63736	-0.12521	5.21321	-0.764272	0.455414	0.749346	0.103885	-24.5687	0.767535	0.453525	0.746139	0.29015	8.16927	0.783883	0.444132	0.730752		SRRM2;S854;	1.67577	21.2977	3.34595	0.0033533	0.0811666	3.53833	30.3152	3.45506	0.00261708	0.0633463	1.69138	20.8538	3.51181
ACAA2	0.126761	0.580689	0.999971	0.13655	0.650707	0.999931	0.405312	0.331682	0.999836	0.246279	0.604271	1		AHSG	0.134445	39.0348	0.651257	0.523779	0.74967	0.109685	33.4603	0.571886	0.57505	0.823051	0.163159	17.3135	0.572127	0.57489	0.822824	-0.102388	-83.1614	-0.603741	0.554164	0.792972		RREB1;S1320;	2.1923	21.3036	3.3337	0.00344765	0.0825758	1.86815	27.1229	3.44632	0.00266967	0.0640848	-4.01702	9.56423	-3.50034
ACACA	-0.0300054	0.828214	0.999971	-0.0476143	0.818752	0.999931	-0.0275938	0.943636	1	-0.0254844	0.959588	1		AIDA	-0.0848013	51.0457	-0.458725	0.65237	0.828752	-0.392568	-22.0515	-0.392163	0.699918	0.889018	-0.0762628	-17.0729	-0.406927	0.689252	0.875605	-0.0368929	20.5531	-0.417056	0.681972	0.866357		TBC1D23;S478;	-2.03412	7.42735	-3.3329	0.0034539	0.0825758	2.60265	18.1231	3.44454	0.00268048	0.0640848	2.44724	23.2032	3.49689
ACAD10	0.0587868	0.697122	0.999971	0.0843063	0.707168	0.999931	0.0740249	0.852991	1	0.0854378	0.866276	1		AIFM1	0.433632	30.1971	3.9033	0.00118601	0.0527909	1.24449	40.5983	3.39564	0.00352973	0.156364	-0.654372	-6.44782	-3.31462	0.00419886	0.186897	1.42806	18.933	4.23972	0.000577365	0.0256994		AHNAK;S115;	2.61211	15.8732	3.32738	0.00349742	0.0829537	4.49685	28.9433	3.4386	0.00271693	0.0645603	1.8686	14.6779	3.48983
ACAD11	0.0546048	0.755341	0.999971	-0.00396628	0.987072	0.999931	-0.309787	0.445627	1	-0.0254366	0.961478	1		AIFM2	0.150726	-36.0475	1.19458	0.249011	0.507864	0.0863221	41.2359	1.02057	0.322078	0.656887	0.434223	-15.4679	1.01802	0.32325	0.659059	0.125107	9.07254	1.05046	0.308536	0.628995		INPP5E;S241;	2.75066	18.0176	3.32551	0.00351228	0.0829537	1.53267	12.4093	3.4287	0.00277881	0.0654032	2.56737	17.1121	3.47464
ACAD8	0.106948	0.611458	0.999971	0.0716536	0.807059	0.999931	-0.236574	0.586089	0.999836	-0.513646	0.308896	0.999933		AIM1	0.67691	38.7738	1.91283	0.0731511	0.283984	-0.137594	10.725	-1.65877	0.115903	0.449954	-0.368179	-15.7685	-1.63462	0.120916	0.468575	-0.248986	-85.2462	-1.79235	0.0912882	0.354389		THOC2;S1417;	2.01419	17.5688	3.3074	0.00365926	0.0859044	-2.44672	9.96481	-3.42757	0.00278597	0.0654032	-3.65903	26.2159	-3.46788
ACAD9	-0.06011	0.779301	0.999971	-0.035444	0.904084	0.999931	0.113802	0.794905	1	0.0805975	0.873942	1		AIMP1	0.111111	7.27118	1.08038	0.295395	0.557246	0.975775	42.5805	0.929538	0.365909	0.690266	-0.608642	121.43	-0.936664	0.362337	0.683357	0.306962	6.12348	0.96081	0.350411	0.661032		MYO18A;S1970;	2.14826	19.4592	3.29768	0.00374062	0.0872885	2.86743	21.372	3.42389	0.00280938	0.0655578	2.17146	24.3111	3.46501
ACADM	-0.0269772	0.890848	0.999971	-0.0787263	0.772613	0.999931	-0.196102	0.658283	1	-0.227865	0.668002	1		AIMP2	0.303359	-6.00865	3.54592	0.00255636	0.069451	0.684881	-26.58	3.07594	0.0069855	0.187433	2.03844	15.8602	3.05226	0.00734555	0.20068	-1.2416	19.1519	-3.71623	0.00177271	0.0479659		RAB11FIP5;S396;	1.90746	21.2352	3.28848	0.00381929	0.0885938	-2.27816	12.518	-3.4206	0.00283052	0.065658	3.00015	23.3745	3.459
ACADS	0.035054	0.81161	0.999971	0.227526	0.347492	0.999931	0.2005	0.625154	1	0.516108	0.326655	1		AIP	-0.360236	-0.549163	-1.72414	0.103221	0.334876	-0.191701	-6.4722	-1.51249	0.149182	0.484025	0.407393	29.9596	1.47566	0.15872	0.514045	0.40506	-13.7743	1.58395	0.132037	0.428363		MARCKSL1;S117;	-2.17936	12.518	-3.27225	0.003962	0.0913605	2.00249	15.1896	3.41291	0.0028804	0.0664196	4.95594	21.7392	3.45673
ACADSB	-0.030021	0.846024	0.999971	-0.0826877	0.717849	0.999931	-0.0901347	0.82921	1	-0.103749	0.843491	1		AK1	0.116593	12.7221	0.781256	0.445633	0.687943	0.159602	43.7241	0.677616	0.507334	0.783685	0.358041	108.71	0.683644	0.503616	0.777984	0.936092	-4.57405	0.707832	0.488853	0.754986		AHNAK;S5752;	-2.61559	10.8631	-3.26012	0.00407204	0.0929583	1.67277	23.8167	3.40938	0.00290359	0.0664537	3.18678	32.0339	3.45229
ACADVL	0.0628412	0.765332	0.999971	0.144753	0.618416	0.999931	0.145004	0.742439	0.999836	-0.0374218	0.937864	0.999933		AK2	0.317397	-4.04223	2.86489	0.0109082	0.124473	-0.355929	-2.71261	-2.51266	0.0226162	0.25647	-1.1759	-26.0293	-2.46915	0.0247066	0.281926	0.409331	-2.54307	2.92168	0.00968037	0.11018		STX7;S126;	-3.74048	9.56423	-3.25936	0.004079	0.0929583	1.76064	16.2669	3.40645	0.00292302	0.0664537	1.86467	26.4024	3.44488
ACAP2	0.0227568	0.895181	0.999971	-0.0444196	0.855472	0.999931	-0.0942705	0.824399	1	-0.115915	0.825721	1		AK3	-0.0468656	16.0863	-0.411139	0.686221	0.848463	0.351019	33.8759	0.349324	0.731231	0.904115	-0.102048	30.5788	-0.365104	0.719636	0.889779	0.231152	-15.5685	0.375563	0.71199	0.880325		WRNIP1;S153;	3.17146	18.8783	3.2354	0.00430563	0.0974864	2.02881	14.5903	3.4038	0.00294065	0.0664537	-2.16201	14.4646	-3.4427
ACAP3	-0.00974341	0.958964	0.999971	0.153482	0.5813	0.999931	0.697102	0.117084	1	0.617599	0.243501	1		AK4	-0.220248	-48.0558	-1.33521	0.199798	0.456012	-0.151706	-14.5846	-1.15264	0.265361	0.605842	-0.13788	-1.84799	-1.13169	0.273821	0.625157	0.395283	15.0996	1.18639	0.252144	0.575667		ZC3HAV1;S275;	2.46568	13.3754	3.23288	0.00433014	0.0974864	2.77583	32.097	3.40239	0.00295009	0.0664537	2.36189	24.3066	3.44267
ACAT1	-0.0301169	0.885681	0.999971	-0.0490642	0.863854	0.999931	0.0153871	0.97234	1	0.151761	0.763316	1		AK6	0.676467	12.7982	0.92574	0.367822	0.621252	0.220973	-50.5653	0.795081	0.437768	0.739282	0.459579	30.433	0.802833	0.433397	0.731372	-0.392062	48.6629	-0.822433	0.422468	0.713393		ARHGEF12;S1389;	-2.27822	22.2753	-3.23058	0.00435274	0.0974864	2.80359	17.501	3.39333	0.00301144	0.0673163	1.88743	17.3081	3.43533
ACAT2	-0.144257	0.533245	0.999971	-0.197701	0.51289	0.999931	0.199872	0.647281	0.999836	-0.227611	0.639609	0.999933		AKAP10	0.119655	36.6757	0.420186	0.679729	0.844736	0.0568155	12.6924	0.357506	0.72521	0.901072	0.0860114	-6.00766	0.37078	0.715482	0.889071	0.0610803	26.1237	0.384399	0.705554	0.876579		ZC3HC1;S335;	2.20996	24.2164	3.22207	0.00443702	0.0988062	-2.58456	12.5333	-3.39166	0.00302293	0.0673163	2.8254	7.69742	3.4338
ACBD3	-0.0271408	0.903397	0.999971	-0.0859646	0.773013	0.999931	-0.222693	0.611218	1	-0.0176247	0.97138	1		AKAP11	-0.243269	-45.8695	-0.169555	0.867406	0.945524	-0.028627	9.88342	-0.149808	0.882718	0.961947	-0.141648	8.21067	-0.159508	0.87519	0.95404	-0.0500815	20.4211	-0.154341	0.879199	0.957992		PDZRN3;S911;	1.91418	19.5058	3.21203	0.00453849	0.0999504	1.5069	13.6416	3.38554	0.00306521	0.06787	3.16851	22.3963	3.42243
ACBD4	0.090508	0.54104	0.999971	0.236047	0.309561	0.999931	0.0717568	0.852152	1	0.414305	0.422188	1		AKAP12	0.0932199	63.2936	0.479826	0.637602	0.822238	0.0524761	6.28654	0.419588	0.680157	0.877149	0.14701	24.2837	0.428285	0.673939	0.868852	0.102523	-18.7313	0.436462	0.668116	0.861708		POLR2A;S1882;	2.42124	32.5376	3.20758	0.00458421	0.0999504	2.72449	12.3489	3.37762	0.00312083	0.0685757	-3.00677	12.9601	-3.41808
ACBD5	-0.0245082	0.907832	0.999971	-0.0399628	0.890609	0.999931	-0.0606183	0.891573	1	0.039535	0.938897	1		AKAP13	0.174587	31.4595	0.88834	0.387027	0.63736	-0.243021	87.2552	-0.765886	0.454479	0.748607	0.320566	89.3109	0.767981	0.453267	0.746139	-0.868861	24.3156	-0.786258	0.442777	0.729332		SLK;S779;	2.1999	14.7842	3.20652	0.00459514	0.0999504	-2.22197	27.0169	-3.37601	0.00313228	0.0685757	2.24268	30.9646	3.40795
ACBD6	0.0347035	0.744432	0.999971	0.0516456	0.751986	0.999931	0.092905	0.771847	1	0.116671	0.783606	1		AKAP17A	0.893447	95.8754	1.97244	0.0654245	0.267091	-0.20201	-20.5466	-1.70239	0.1073	0.437825	1.79542	51.0071	1.67897	0.111848	0.456226	-0.372098	-32.7086	-1.85588	0.0812818	0.332133		SYTL2;S511;	-1.77917	14.4332	-3.20571	0.00460354	0.0999504	-4.08052	2.63788	-3.35357	0.00329585	0.0717538	2.23805	21.3036	3.40327
ACBD7	0.0423757	0.621364	0.999971	0.048496	0.708593	0.999931	0.0421773	0.868144	1	0.163668	0.662533	1		AKAP2	-0.0547614	21.3393	-0.566543	0.578592	0.786124	-0.448812	109.886	-0.495115	0.626997	0.851992	-0.0770356	-12.5507	-0.491567	0.629451	0.855355	0.381495	49.641	0.530363	0.602871	0.819236		NSUN2;S743;	-3.47029	12.9757	-3.20445	0.00461665	0.0999504	2.801	26.8665	3.34837	0.00333493	0.0722013	2.11278	28.9298	3.40302
ACCS	0.0620517	0.723397	0.999971	0.0813235	0.74776	0.999931	0.0299734	0.944717	1	0.18711	0.725239	1		AKAP8	0.454757	-5.16369	1.25536	0.226705	0.484563	0.402074	-38.6472	1.07891	0.296029	0.63275	0.134465	4.15762	1.06331	0.302838	0.646965	-0.328154	3.50857	-1.10794	0.283657	0.605996		AHNAK;S5763;	-2.30643	11.0653	-3.19711	0.00469354	0.101054	2.1429	18.6964	3.3433	0.0033735	0.0724023	1.9976	27.9345	3.39883
ACD	-0.0940635	0.661468	0.999971	0.0646516	0.826147	0.999931	-0.133241	0.762626	0.999836	0.0215242	0.965566	0.999933		AKAP8L	-0.0810476	-2.91911	-0.292813	0.773287	0.897998	0.0386773	50.1939	0.25397	0.802633	0.932115	-0.0921218	-26.4086	-0.265363	0.793992	0.921796	0.0710461	-37.4601	0.265669	0.79376	0.921747		HP1BP3;S156;	-2.80566	12.9601	-3.18946	0.00477501	0.102243	2.9228	34.5176	3.34227	0.00338138	0.0724023	-3.55368	8.23172	-3.39746
ACER2	-0.00158449	0.987192	0.999971	-0.0037544	0.980348	0.999931	0.0442819	0.886141	1	-0.0919356	0.794783	1		AKR1A1	-0.226653	-2.40498	-1.75184	0.0982199	0.326347	0.384566	49.4167	1.52938	0.144971	0.481398	-0.337559	-27.2606	-1.50062	0.152202	0.505982	-1.09471	92.9401	-1.60508	0.127299	0.423187		CHAMP1;S476;	4.14199	28.417	3.1828	0.00484714	0.10322	3.08824	22.3963	3.33573	0.00343188	0.0729016	2.77118	32.097	3.39668
ACER3	-5.16432e-06	0.999971	0.999971	-0.002661	0.990134	0.999931	-0.0176438	0.964342	1	-0.122733	0.803949	1		AKR1B1	-0.583793	2.37335	-1.74048	0.100245	0.330253	-0.594278	69.1801	-1.5234	0.14645	0.482156	-0.199948	33.8319	-1.489	0.155209	0.511158	1.1816	-31.4997	1.59916	0.128611	0.423187		ILF3;S62;	3.661	9.48097	3.17913	0.00488726	0.103344	-2.13546	19.7985	-3.33268	0.00345567	0.0729016	2.18989	21.8654	3.38449
ACHE	0.0378461	0.632469	0.999971	0.0583415	0.635695	0.999931	0.214295	0.479773	1	0.301095	0.432729	1		AKR1B10	1.04667	-31.5601	0.549878	0.589713	0.793588	-0.388542	75.8488	-0.480343	0.637241	0.857224	0.0449273	12.4987	0.477324	0.639345	0.85983	-0.347833	5.54362	-0.509227	0.617284	0.83069		CHD3;S713;	4.04055	16.1825	3.17743	0.00490601	0.103344	1.78315	22.0034	3.33202	0.00346081	0.0729016	1.52559	24.0838	3.37736
ACIN1	-0.0190945	0.936655	0.999971	-0.00899264	0.975485	0.999931	-0.0703699	0.846918	0.999836	-0.105394	0.787675	0.999933		AKR1C1	-0.125378	-3.74768	-0.527649	0.604713	0.80239	-0.10917	-1.64716	-0.463264	0.649181	0.861403	0.273544	17.7673	0.460985	0.650781	0.863377	-0.335098	84.2217	-0.48165	0.636332	0.843979		SLC7A5;S35;	-1.68637	15.407	-3.17101	0.00497736	0.104025	-2.92591	10.9192	-3.31879	0.00356613	0.0744317	2.3665	2.37035	3.36684
ACKR3	0.0131974	0.870035	0.999971	0.102894	0.524997	0.999931	0.204547	0.487718	1	0.0351985	0.920207	1		AKR1C2	2.1722	97.3285	1.41262	0.17621	0.431534	-0.193122	37.2005	-1.23836	0.232781	0.570049	0.189099	-6.38658	1.20127	0.246478	0.6035	-0.332857	19.084	-1.27282	0.220591	0.539869		MKI67;T2085;	2.46742	20.9171	3.16746	0.00501723	0.104025	-3.53123	18.9563	-3.31704	0.00358024	0.0744317	-2.71151	12.8212	-3.36386
ACLY	-0.106292	0.654973	0.999971	-0.0758919	0.800984	0.999931	0.149149	0.705003	0.999836	-0.0640274	0.890823	0.999933		AKR1C3	1.5844	41.7364	3.26349	0.00468417	0.0892054	-0.420411	13.5192	-2.85403	0.0111596	0.213178	-0.559466	-28.8023	-2.79472	0.0126344	0.236478	0.919786	24.6669	3.38629	0.0036012	0.0676452		ABLIM3;S503;	3.07001	18.7754	3.16735	0.00501841	0.104025	2.01559	9.00211	3.31539	0.00359366	0.0744317	2.06799	9.40342	3.36226
ACO1	-0.0113152	0.951238	0.999971	-0.0478311	0.859951	0.999931	-0.210122	0.635874	0.999836	-0.0891666	0.86697	0.999933		AKR7A2	0.0201926	-3.16392	0.145642	0.885955	0.952786	-0.0520968	12.2791	-0.127449	0.900113	0.967647	-0.163303	71.7309	-0.131796	0.896727	0.964304	-0.142865	63.5901	-0.133733	0.895219	0.962511		NOP58;S502;	-2.84695	9.39855	-3.16376	0.00505909	0.104314	-3.58964	14.7653	-3.31089	0.00363048	0.0744317	-2.75122	14.1803	-3.35604
ACO2	-0.0281395	0.898173	0.999971	0.113085	0.706139	0.999931	0.162835	0.706659	1	0.314745	0.525829	1		AKT1	-0.445933	35.3193	-1.18341	0.253289	0.512289	0.273099	-18.8893	1.01292	0.32561	0.658335	0.133372	15.2093	1.00894	0.327461	0.660024	1.08688	34.5603	1.04036	0.313062	0.633008		CDKN1B;S178;	1.84824	22.7012	3.15331	0.00517918	0.106228	1.30909	14.2947	3.31052	0.00363354	0.0744317	2.89549	14.3084	3.3514
ACOT1	-0.00410321	0.983577	0.999971	0.0512413	0.856116	0.999931	0.452673	0.305971	1	0.813293	0.109769	1		AKT1S1	-0.161182	96.6727	-0.678977	0.506493	0.733295	0.125818	0.607391	0.591742	0.561983	0.81394	0.128396	-6.0975	0.591781	0.561957	0.813903	0.234675	12.4914	0.61543	0.546602	0.791664		SLBP;S23;	3.11175	20.7254	3.14641	0.00526005	0.107321	2.28366	15.9952	3.30875	0.00364805	0.0744317	3.10479	29.6185	3.34307
ACOT11	-0.0132581	0.812409	0.999971	-0.000535298	0.995138	0.999931	-0.0471517	0.799191	1	-0.0673243	0.795791	1		ALAD	0.0841019	8.96136	0.388172	0.702813	0.858241	-0.065797	33.1557	-0.327461	0.747406	0.91253	0.0398723	-24.1666	0.344734	0.734616	0.896871	-0.0566544	-2.0428	-0.350011	0.730724	0.892258		ZNF703;S252;	-2.47847	20.5547	-3.13514	0.00539476	0.109497	1.52342	22.1995	3.30269	0.00369843	0.0750665	3.27667	18.8783	3.34273
ACOT13	0.0218532	0.900727	0.999971	-0.00265526	0.991478	0.999931	0.107547	0.803592	1	0.166828	0.753944	1		ALB	-0.129627	0.793992	-0.414017	0.684153	0.846445	-0.098995	15.1518	-0.351215	0.729838	0.902967	0.178815	82.163	0.365666	0.719224	0.889779	0.114935	53.4268	0.376532	0.711282	0.879874		CABIN1;T2097;	2.90537	19.4391	3.12637	0.00550179	0.111091	2.32315	10.6956	3.29955	0.00372481	0.0752102	2.28835	24.2164	3.33637
ACOT2	-0.0155975	0.946251	0.999971	0.0435021	0.885666	0.999931	0.434377	0.280655	0.999836	0.762047	0.0761558	0.999933		ALCAM	0.0727643	9.45043	0.406906	0.689267	0.850426	-0.0736984	13.1523	-0.344804	0.734564	0.906315	-0.0971139	43.4865	-0.362316	0.721679	0.890417	0.22902	-18.2795	0.371433	0.715005	0.882183		BRD8;S387;	1.41026	20.8246	3.12356	0.00553665	0.111218	2.43964	11.6838	3.2944	0.00376844	0.075699	-3.1506	20.6627	-3.33637
ACOT4	0.014617	0.887931	0.999971	-0.00211218	0.989345	0.999931	0.129258	0.698386	1	0.334973	0.464708	1		ALDH16A1	-0.112879	21.0534	-0.418294	0.681085	0.844978	-0.051633	33.9027	-0.355306	0.726827	0.901664	0.0676619	2.25428	0.368338	0.717268	0.889779	-0.0607634	12.6924	-0.382347	0.707046	0.877375		FKBP15;S956;	1.96883	27.839	3.10082	0.0058259	0.116428	3.02808	32.0339	3.28038	0.00388988	0.0777377	2.07402	17.3221	3.33562
ACOT7	-0.0532872	0.731513	0.999971	0.000258476	0.999122	0.999931	-0.241805	0.568031	1	-0.38569	0.466855	1		ALDH18A1	0.0412822	40.912	0.367545	0.717849	0.864651	0.0948821	51.138	0.307118	0.762566	0.918451	-0.0403707	13.0609	-0.323525	0.750331	0.903776	0.053734	23.4595	0.32619	0.74835	0.90139		DTNBP1;S321;	2.06466	18.3179	3.09818	0.00586035	0.116519	-1.65884	23.7145	-3.25537	0.00411595	0.081836	2.36472	12.6359	3.33486
ACOT8	0.0110893	0.955177	0.999971	0.0960401	0.733533	0.999931	0.129823	0.770516	1	0.27984	0.592696	1		ALDH1A1	1.07577	70.6266	0.70766	0.488957	0.721617	-0.211957	25.0167	-0.620848	0.543117	0.801547	0.281784	27.9368	0.617744	0.545112	0.804417	-0.0843837	8.4929	-0.642864	0.529078	0.780608		ZC3H18;S46;	-2.23297	5.91524	-3.09301	0.00592852	0.117276	-3.2679	-2.07464	-3.23729	0.00428737	0.0843857	-2.07189	22.6406	-3.33235
ACOT9	-0.000888206	0.996513	0.999971	-0.00709963	0.980001	0.999931	0.194748	0.661583	1	0.336632	0.513952	1		ALDH1A3	-1.01575	15.8807	-3.48113	0.00293805	0.0722859	-0.663564	21.9371	-3.02378	0.00780253	0.191969	-1.52296	53.2548	-2.98443	0.00848004	0.208234	-1.36393	15.4829	-3.60331	0.00225972	0.0555968		USP34;T3381;	-2.99741	17.9994	-3.08737	0.00600382	0.118166	-1.93427	17.6998	-3.23727	0.00428749	0.0843857	2.65717	18.1131	3.32879
ACOX1	-0.00305097	0.988268	0.999971	-0.0854022	0.763392	0.999931	-0.0486047	0.912813	1	0.0883323	0.863169	1		ALDH1B1	-0.0661404	-69.0139	-0.522037	0.608529	0.803799	0.0985779	43.6804	0.457922	0.652936	0.862181	-0.280419	93.7188	-0.456807	0.65372	0.863377	-0.561077	41.7901	-0.474312	0.641446	0.847366		AHNAK;S5749;	-2.10316	11.1983	-3.08378	0.00605226	0.118521	2.8419	21.5624	3.23004	0.00435802	0.0843938	1.84564	20.9627	3.32699
ACOX2	-0.0667405	0.522243	0.999971	-0.066656	0.679522	0.999931	-0.298765	0.333616	1	-0.420877	0.240479	1		ALDH1L1	0.957602	21.3942	2.659	0.0167499	0.149798	-0.738947	6.81094	-2.35079	0.0313551	0.280416	-0.412419	-0.810309	-2.31445	0.0337114	0.301489	-0.507935	40.9942	-2.73364	0.0143495	0.128331		HUWE1;S2918;	1.23452	18.9613	3.08081	0.00609249	0.118712	1.92113	19.5058	3.22371	0.00442066	0.0843938	1.34795	18.074	3.32694
ACOX3	-0.000508616	0.99665	0.999971	-0.00265704	0.9885	0.999931	-0.0150977	0.965925	1	-0.024577	0.957583	1		ALDH1L2	-0.233608	-43.065	-1.47765	0.158192	0.40815	0.144735	-25.6826	1.29054	0.21452	0.553481	0.239579	1.65601	1.25178	0.227972	0.58769	0.266561	6.46717	1.33429	0.200094	0.516261		TCF20;S1322;	1.46761	9.48731	3.07479	0.00617496	0.11972	3.63164	11.335	3.21991	0.0044587	0.0843938	4.48671	25.8937	3.3257
ACP1	0.00546947	0.981818	0.999971	0.00363354	0.990087	0.999931	0.130899	0.720197	0.999836	-0.0644881	0.870472	0.999933		ALDH2	-0.560269	19.5275	-2.87873	0.0105958	0.123489	-0.345952	18.5182	-2.53391	0.0216571	0.252666	-0.319833	-11.6478	-2.4814	0.0241004	0.281362	0.383978	-14.6754	2.94533	0.00920978	0.10762		FAAP100;S667;	-3.12903	22.5499	-3.06305	0.00633909	0.122157	1.56307	16.7185	3.21849	0.00447295	0.0843938	1.7895	16.208	3.32273
ACP2	-0.11736	0.617393	0.999971	-0.00763502	0.979853	0.999931	0.203707	0.61546	0.999836	0.657022	0.115033	0.999933		ALDH3A1	-1.42961	95.8134	-1.05903	0.304728	0.566695	-0.0760856	12.1699	-0.912262	0.374668	0.696669	-0.876325	-5.76098	-0.919801	0.370828	0.689728	-0.106438	-0.933887	-0.94292	0.359221	0.667847		EPB41L2;S499;	2.85429	33.506	3.06131	0.00636373	0.122157	2.33388	16.3011	3.21425	0.00451592	0.0843938	1.79919	19.8695	3.30793
ACP5	NA	NA	1	0.0201698	0.818396	0.999931	NA	NA	1	NA	NA	1		ALDH3A2	0.224352	20.5169	1.11031	0.282663	0.544142	0.671149	22.2344	0.950854	0.355296	0.683668	-0.226255	6.86655	-0.962896	0.349394	0.672604	0.214844	9.5397	0.985797	0.33836	0.651363		PTPN3;S359;	-1.99002	22.5374	-3.05914	0.00639468	0.122157	2.42912	19.328	3.21401	0.00451834	0.0843938	-2.20215	12.518	-3.30646
ACP6	0.0511507	0.729501	0.999971	0.0733853	0.739251	0.999931	-0.0217417	0.955829	1	-0.0435819	0.930788	1		ALDH4A1	-0.0295402	2.60016	-0.103399	0.918883	0.965755	-0.139095	-25.8095	-0.0866468	0.931987	0.979527	0.0272347	18.4579	0.0915015	0.928187	0.975534	-0.00932141	-6.40815	-0.0905397	0.92894	0.976288		SIPA1L3;S1544;	2.26613	29.1725	3.05198	0.00649758	0.122768	2.7552	19.8073	3.21387	0.00451973	0.0843938	3.70414	-0.0545588	3.30504
ACP7	0.0619709	0.633603	0.999971	0.165806	0.425368	0.999931	-0.0150977	0.965925	1	-0.132454	0.756611	1		ALDH6A1	-0.266341	0.912296	-1.03586	0.315097	0.575245	0.412611	50.2332	0.888855	0.386758	0.70607	0.474686	31.0798	0.901465	0.380213	0.693959	0.111061	-6.63623	0.919923	0.370766	0.676875		RACGAP1;S274;	3.36318	14.347	3.0507	0.00651622	0.122768	2.20434	20.9033	3.21216	0.0045372	0.0843938	1.4267	17.8348	3.30485
ACRBP	NA	NA	1	NA	NA	1	NA	NA	1	NA	NA	1		ALDH7A1	0.393919	6.65845	3.76538	0.00159498	0.0587129	-0.845418	-29.487	-3.26977	0.00462171	0.17192	-0.526448	-41.392	-3.22371	0.00509968	0.190617	0.775478	-14.7964	4.05338	0.000859697	0.0321339		PI4KA;S230;	1.65872	19.8695	3.04967	0.00653114	0.122768	2.91067	23.5087	3.20951	0.00456432	0.0843938	-1.39509	29.7648	-3.30311
ACSF2	0.0347035	0.744432	0.999971	0.093018	0.590082	0.999931	0.06027	0.835612	1	0.294405	0.513687	1		ALDH8A1	-0.688489	-0.0478089	-3.55581	0.0025026	0.069451	-0.521873	-3.59144	-3.07782	0.00695775	0.187433	-0.393226	-14.1084	-3.05584	0.00728994	0.20068	-0.897166	19.3597	-3.74193	0.00167741	0.046799		SERPINC1;S69;	2.28931	23.7115	3.0482	0.00655266	0.122768	1.91872	10.375	3.2071	0.00458921	0.0843938	-3.61821	16.2046	-3.29959
ACSF3	-0.0281253	0.824637	0.999971	0.0425451	0.837704	0.999931	0.0653062	0.865385	1	-0.0176172	0.970978	1		ALDH9A1	0.0975576	2.11628	0.756475	0.459948	0.699155	0.153836	-18.4759	0.659088	0.518863	0.788642	-0.311025	-54.7223	-0.661036	0.517644	0.786471	-0.148665	28.095	-0.684025	0.503381	0.765137		SNIP1;S35;	2.82761	37.2844	3.04575	0.00658853	0.122849	1.39333	7.8909	3.20601	0.0046005	0.0843938	1.37977	17.3736	3.29043
ACSL1	0.0305582	0.863765	0.999971	0.0413537	0.872047	0.999931	-0.0251394	0.954154	1	-0.103658	0.84562	1		ALDOA	-0.488178	18.5147	-2.69184	0.0156499	0.14582	-0.858173	-17.9158	-2.38488	0.0292855	0.27278	1.25221	10.8781	2.3407	0.031993	0.2984	-0.799901	-18.4191	-2.76866	0.0133405	0.124253		MAP1B;S1252;	-2.57981	21.501	-3.03819	0.00670054	0.123321	1.48073	16.1974	3.20592	0.00460138	0.0843938	2.42767	15.9491	3.28969
ACSL3	-0.00466831	0.982986	0.999971	-0.0791301	0.788899	0.999931	-0.00493559	0.99112	1	0.459043	0.380552	1		ALDOC	-0.442778	0.292275	-2.49013	0.0236768	0.168365	0.78509	21.3942	2.17999	0.0439389	0.31222	0.27145	14.4172	2.12498	0.0488945	0.347555	-0.346988	13.4507	-2.47776	0.024279	0.172647		AHNAK;S5739;	-2.14385	20.9879	-3.0354	0.00674236	0.123321	1.63845	13.7407	3.20437	0.00461746	0.0843938	2.21452	28.1172	3.28782
ACSL4	-0.0296598	0.885209	0.999971	-0.0702144	0.802992	0.999931	-0.542735	0.220845	0.999836	-0.975935	0.0615635	0.999933		ALG1	-1.41959	3.80901	-1.64337	0.119078	0.357355	0.224343	14.0239	1.4416	0.167983	0.503471	-0.135117	-2.46526	-1.40425	0.178647	0.535925	-0.512167	17.7419	-1.49706	0.153117	0.459507		IRS2;T527;	-2.17982	17.7768	-3.03395	0.00676409	0.123321	1.40212	23.9826	3.20377	0.00462374	0.0843938	1.88878	22.2675	3.28752
ACSS1	0.0210766	0.789776	0.999971	0.0778438	0.613992	0.999931	-0.0422523	0.820267	1	0.193886	0.634705	1		ALG11	-0.552857	-55.7811	-1.79373	0.0910606	0.313259	0.951702	-0.154015	1.56043	0.137487	0.472973	-0.487406	-27.7801	-1.53175	0.144387	0.496636	-0.408187	9.56201	-1.64842	0.118028	0.405594		HTATSF1;S2;	-1.81701	9.90282	-3.03338	0.00677264	0.123321	-3.67401	9.56423	-3.20144	0.00464802	0.0843938	4.42948	23.4435	3.28215
ACSS2	0.0647441	0.733816	0.999971	0.115648	0.670431	0.999931	-0.117783	0.787731	1	0.0615874	0.907811	1		ALG2	0.0211041	-9.81858	0.167682	0.868856	0.946264	0.0233415	4.28631	0.148964	0.883373	0.961947	-0.0291438	4.92888	-0.158085	0.876294	0.954365	0.0490322	11.2811	0.153675	0.879716	0.957992		CASKIN2;S725;	-2.83769	17.4588	-3.03303	0.00677802	0.123321	1.86889	20.6433	3.19994	0.00466373	0.0843938	3.00486	20.0359	3.27787
ACTA1	0.0206461	0.777153	0.999971	0.0758214	0.55526	0.999931	0.347181	0.26249	1	0.309926	0.421072	1		ALG3	0.442395	96.4553	1.2309	0.235487	0.494054	-0.304619	26.8799	-1.05976	0.304405	0.639634	0.480755	-12.0709	1.04656	0.310278	0.651976	0.165015	-30.504	1.08869	0.291817	0.613183		NCBP3;S25;	2.28978	19.328	3.02965	0.00682917	0.123321	-3.83245	11.7109	-3.19792	0.004685	0.0843938	2.39142	14.8154	3.26956
ACTA2	0.0835292	0.673916	0.999971	0.127802	0.647789	0.999931	0.323923	0.466674	1	1.3374	0.00935796	0.567642		ALG5	-0.0454051	8.18733	-0.236666	0.815807	0.919573	0.103298	31.4108	0.202551	0.841944	0.949281	-0.0606602	21.7439	-0.220283	0.828333	0.934057	0.0340689	7.5213	0.21868	0.829561	0.935442		SYNE1;T8362;	2.12813	30.7818	3.02925	0.00683535	0.123321	2.19339	24.2164	3.19791	0.00468515	0.0843938	2.05689	13.0644	3.25937
ACTB	-0.134019	0.576948	0.999971	0.126215	0.666116	0.999931	1.0804	0.00216096	0.364932	1.02896	0.00500339	0.428307		ALG9	0.0582643	-37.089	0.249838	0.805773	0.914498	-0.0656499	17.7159	-0.21441	0.832834	0.945349	0.0810565	44.3244	0.229691	0.821134	0.932067	0.0300878	-9.44101	0.232266	0.819166	0.929834		RLF;S634;	2.84197	16.5638	3.00924	0.00714664	0.128343	3.15943	24.0584	3.19656	0.00469937	0.0843938	1.3305	18.784	3.25836
ACTBL2	-0.00158449	0.987192	0.999971	-0.0037544	0.980348	0.999931	0.482801	0.178993	1	0.294685	0.504635	1		ALKBH4	-0.371233	13.2087	-0.348798	0.731618	0.87352	-0.0996611	20.0054	-0.295139	0.771541	0.921519	-0.417317	42.7947	-0.308599	0.761459	0.909448	-0.11925	90.3586	-0.311666	0.759168	0.906521		IRS2;T520;	-1.63809	17.6751	-3.00361	0.00723668	0.129364	-2.12953	9.82786	-3.18957	0.00477385	0.0853381	2.82919	28.6971	3.25728
ACTC1	0.00619004	0.954902	0.999971	0.0473847	0.781177	0.999931	0.680336	0.0633108	0.999836	0.610028	0.200925	1		ALKBH5	0.616209	56.0913	2.43965	0.0262268	0.174976	-0.910331	90.5643	-2.13614	0.0478491	0.318905	-0.32427	12.0605	-2.0735	0.0539906	0.360205	-0.427427	14.4619	-2.41057	0.0278111	0.185545		USP5;S783;	1.71908	22.2675	2.99214	0.00742344	0.132097	1.93822	16.2509	3.17377	0.00494656	0.0880217	-1.43505	14.5452	-3.25353
ACTG1	-0.123244	0.597741	0.999971	0.12741	0.629897	0.999931	1.13185	0.00073742	0.234413	0.980271	0.00251329	0.259968		ALKBH7	0.143244	-0.292821	0.592088	0.561756	0.774191	0.117531	-19.6985	0.512369	0.615131	0.846658	0.154126	0.03786	0.514684	0.613547	0.845567	-0.0841787	14.5342	-0.55115	0.588861	0.811545		ZC3HAV1;T273;	3.02297	12.2946	2.98816	0.0074893	0.132663	-2.07032	13.2298	-3.16065	0.00509458	0.0902435	2.52506	8.83365	3.2462
ACTG2	-0.0802341	0.501343	0.999971	-0.0989177	0.62181	0.999931	0.11865	0.76743	1	0.605204	0.246148	1		ALS2	0.263217	34.1988	0.330772	0.744948	0.880125	-0.184084	29.5975	-0.278281	0.784227	0.926902	-0.0625837	-11.7365	-0.291146	0.77454	0.915316	0.14881	53.7389	0.297265	0.769946	0.910291		SLC4A7;S233;	2.15527	14.2211	2.98353	0.00756674	0.133222	1.70574	16.0331	3.1549	0.00516078	0.0910025	1.52281	21.1918	3.24138
ACTL10	-0.000872308	0.992273	0.999971	-0.00238807	0.986351	0.999931	0.122619	0.689595	1	0.0698405	0.859519	1		ALYREF	0.218271	-21.6978	0.968141	0.346845	0.604982	0.213738	-8.40896	0.83467	0.415735	0.725142	-0.539369	49.7154	-0.844321	0.410473	0.715965	-0.869925	9.02068	-0.862387	0.400741	0.698989		SPEN;S2392;	2.07382	18.6624	2.98104	0.0076087	0.133222	-3.53119	18.3193	-3.1458	0.00526727	0.0920213	1.74552	21.4242	3.23695
ACTL6A	-0.0663746	0.776798	0.999971	-0.109523	0.717418	0.999931	-0.0993674	0.816635	0.999836	-0.346932	0.457555	0.999933		AMBP	1.16505	-61.2792	0.927779	0.366794	0.620495	-0.16107	20.5169	-0.797132	0.436609	0.738789	-0.107078	60.8493	-0.804003	0.432739	0.731372	0.395313	17.2231	0.826267	0.420351	0.711278		TTC7A;S647;	1.67499	23.0289	2.97857	0.00765044	0.133222	3.2485	11.2995	3.14515	0.00527492	0.0920213	2.54095	15.8732	3.23673
ACTN1	0.00338466	0.988765	0.999971	0.161476	0.578866	0.999931	0.486246	0.2589	0.999836	0.508354	0.256838	0.999933		AMDHD2	0.308232	10.1025	0.594231	0.560356	0.773175	-0.07721	10.4504	-0.514354	0.613772	0.846658	0.111817	8.96136	0.516092	0.612584	0.845158	0.241847	25.4844	0.552344	0.58806	0.811401		TP53BP1;S552;	2.48278	10.6194	2.97815	0.00765762	0.133222	-1.92508	14.4561	-3.14257	0.00530552	0.0920213	2.69816	10.6194	3.2365
ACTN4	-0.0752591	0.729254	0.999971	0.0737535	0.805353	0.999931	0.49869	0.229891	0.999836	0.693974	0.137987	0.999933		AMFR	1.13683	34.2062	0.927755	0.366806	0.620495	-0.17544	-53.8397	-0.796249	0.437108	0.739206	0.0949082	18.5314	0.803738	0.432888	0.731372	-0.60386	3.29952	-0.82569	0.420669	0.711364		PPME1;S243;	1.79357	10.7853	2.96777	0.00783605	0.13572	1.9233	16.8625	3.14138	0.00531974	0.0920213	3.27674	13.3899	3.2306
ACTR10	-0.0614216	0.786804	0.999971	-0.139743	0.641492	0.999931	0.133335	0.752074	0.999836	0.279178	0.552028	0.999933		AMOTL1	-0.964849	94.4296	-1.16818	0.259212	0.518998	-0.224644	8.81493	-1.00198	0.330714	0.662223	0.344052	43.338	1.00222	0.3306	0.660024	0.244428	-25.2472	1.02933	0.318064	0.636728		IL1RAP;S557;	1.2773	17.8348	2.95879	0.00799354	0.137836	1.25823	18.9613	3.13997	0.00533662	0.0920213	-3.00473	15.6956	-3.22433
ACTR1A	-0.101324	0.672991	0.999971	-0.0144998	0.960246	0.999931	0.0110958	0.975663	0.999836	0.423825	0.264349	0.999933		AMOTL2	-0.478846	6.86078	-2.37546	0.0298442	0.183374	-0.6452	2.15805	-2.07519	0.0538166	0.330669	0.293891	33.5533	2.01479	0.060391	0.370678	1.50683	-16.5493	2.31773	0.0334916	0.205785		POGZ;S1364;	1.4614	21.3814	2.95335	0.00809037	0.138891	3.34766	15.7855	3.13754	0.00536582	0.0921172	1.99887	19.9687	3.2165
ACTR1B	0.150646	0.530848	0.999971	0.385524	0.186262	0.999931	0.13139	0.722859	0.999836	0.182388	0.652175	0.999933		AMPD2	-0.22503	18.5623	-1.30656	0.209145	0.466336	0.158858	-8.32861	1.12516	0.276499	0.616782	-0.137761	6.33316	-1.10695	0.284071	0.633671	-0.0985162	6.15948	-1.15174	0.265719	0.592735		ARMC10;S45;	2.16552	11.1646	2.94784	0.00818966	0.139979	2.06605	28.1212	3.12576	0.00550938	0.0940372	2.50975	26.4989	3.21483
ACTR2	-0.0299587	0.900553	0.999971	-0.137483	0.633414	0.999931	-0.198652	0.55581	0.999836	-0.00532698	0.987694	0.999933		ANAPC1	1.06173	4.15569	1.48462	0.156354	0.40556	0.57626	-2.82748	1.29538	0.212886	0.552166	0.19811	2.90509	1.25743	0.225972	0.585763	0.480137	87.2211	1.34336	0.197203	0.511518		ARID1A;S702;	1.76258	19.672	2.94434	0.00825343	0.140196	3.72522	17.021	3.12298	0.00554385	0.0940372	-3.49313	21.9327	-3.20662
ACTR3	-0.0603692	0.798601	0.999971	-0.118413	0.695582	0.999931	0.101738	0.787187	0.999836	0.132494	0.742079	0.999933		ANAPC2	0.378479	30.4494	0.455084	0.654934	0.830176	-0.0906516	0.688978	-0.389406	0.701918	0.890338	-0.175744	25.992	-0.404046	0.691328	0.876829	0.0803767	55.7091	0.413998	0.684166	0.867744		SNW1;S234;	1.62256	20.1877	2.94309	0.00827628	0.140196	2.93714	17.4408	3.12134	0.00556421	0.0940372	2.28518	30.6044	3.19493
ACTR3B	-9.03368e-05	0.99871	0.999971	-0.000535298	0.995138	0.999931	0.0575205	0.796386	1	-0.0673243	0.795791	1		ANAPC4	0.566383	-24.7481	3.31584	0.00418784	0.0850846	-0.446351	-8.73796	-2.90227	0.010084	0.204654	0.26832	19.4474	2.82976	0.0117417	0.236478	-0.491046	-9.48925	-3.42078	0.00334441	0.0675641		KRI1;S136;	-2.6838	11.546	-2.93998	0.00833341	0.140196	2.34245	24.4946	3.11315	0.00566723	0.0940372	1.61745	17.6351	3.19454
ACTR5	-0.000541793	0.997347	0.999971	-0.00433014	0.98557	0.999931	0.113734	0.790545	1	0.0542103	0.91794	1		ANAPC5	-0.0256017	14.4168	-0.0353804	0.972198	0.987783	0.00990305	36.038	0.0266187	0.979081	0.994009	0.0338982	62.3225	0.0333088	0.973825	0.989436	-0.0122555	-8.41236	-0.0305834	0.975966	0.991611		EPN2;S173;	1.63896	27.6415	2.93838	0.00836308	0.140196	3.55834	17.2841	3.11262	0.00567401	0.0940372	2.11836	22.667	3.18837
ACTR6	0.0232679	0.901874	0.999971	-0.00605643	0.981934	0.999931	-0.214168	0.623319	1	-0.111748	0.83375	1		ANAPC7	1.2306	-6.50388	2.09976	0.0513335	0.236273	-0.672251	8.08464	-1.81488	0.0876219	0.403573	-2.1408	33.6091	-1.77571	0.0940828	0.433331	0.273938	35.1528	1.98391	0.064025	0.294889		POLR1F;S316;	1.85311	19.8843	2.93734	0.00838228	0.140196	-3.36778	12.9757	-3.1098	0.00570999	0.0940372	2.17036	30.1767	3.18743
ACTR8	-0.0745508	0.746288	0.999971	-0.161935	0.591362	0.999931	-0.0545145	0.897307	0.999836	-0.0652573	0.8899	0.999933		ANGEL2	0.474942	17.2231	0.992703	0.335081	0.594367	0.140134	-39.7165	0.856659	0.40381	0.716565	-0.125973	-11.4963	-0.864581	0.399569	0.708911	0.718139	-16.1332	0.883505	0.389559	0.691024		TJP2;S1159;	2.43006	17.2264	2.92965	0.00852605	0.140509	1.62304	26.5396	3.10885	0.00572205	0.0940372	1.52241	21.5336	3.1826
ACTRT3	-0.0898102	0.636268	0.999971	-0.0994319	0.714819	0.999931	0.176523	0.691638	1	0.262288	0.616091	1		ANGPTL2	0.723688	8.51385	3.65331	0.00202946	0.0622711	-2.65815	65.1642	-3.14892	0.00598141	0.183134	1.89673	-6.09062	3.10679	0.00654244	0.199917	2.45121	55.6636	3.88298	0.00123891	0.0380215		BOD1L1;S266;	1.65975	9.42826	2.92878	0.00854237	0.140509	1.62304	26.5396	3.10885	0.00572205	0.0940372	1.84866	14.1302	3.18116
ACVR1	0.000212197	0.999002	0.999971	-0.0035466	0.98857	0.999931	-0.14178	0.735401	1	-0.169436	0.747595	1		ANGPTL4	0.0993931	19.8812	0.109463	0.914146	0.963903	0.00968593	25.6589	0.0912216	0.928406	0.97846	0.0286191	-7.45107	0.0971666	0.923756	0.974021	-0.0827105	43.3265	-0.09653	0.924253	0.974561		PHF14;S530;	2.79315	18.1171	2.92845	0.0085487	0.140509	2.3908	22.8489	3.1075	0.00573938	0.0940372	1.83431	22.4785	3.17531
ACVR1B	0.0689346	0.733104	0.999971	0.0903921	0.74874	0.999931	-0.0253914	0.954435	1	-0.0864881	0.870543	1		ANK1	2.17806	26.6336	3.70667	0.0018095	0.0615611	2.7583	-29.5415	3.20693	0.00528568	0.178078	-0.534784	-3.17046	-3.17484	0.00566003	0.191837	-1.19807	41.1856	-3.99307	0.00097827	0.0333584		STX7;S129;	-3.45781	9.69848	-2.92693	0.00857748	0.140509	3.14119	15.0645	3.10682	0.00574812	0.0940372	1.83336	22.4748	3.17512
ACVR2A	-0.000508616	0.99665	0.999971	-0.0543973	0.739915	0.999931	-0.0150977	0.965925	1	-0.024577	0.957583	1		ANK2	-1.5999	-8.41954	-1.36842	0.189388	0.444752	0.172747	0.133109	1.18871	0.251252	0.590033	-0.674852	59.4617	-1.15641	0.263859	0.619422	-0.430765	-17.5499	-1.22082	0.239183	0.561662		ACKR3;S350;	2.06043	21.598	2.92431	0.00862725	0.140509	2.75685	10.7713	3.10476	0.00577473	0.0940372	-2.83725	18.2719	-3.16991
ACVR2B	0.0587868	0.697122	0.999971	0.0391087	0.856317	0.999931	-0.0875789	0.818169	1	-0.0108148	0.982549	1		ANK3	-0.130879	68.4116	-0.767884	0.453323	0.694129	0.290041	90.1421	0.667961	0.513323	0.786026	-0.0951564	-0.175109	-0.671588	0.511069	0.782477	-0.0898785	4.32796	-0.695925	0.496088	0.759635		SNW1;S224;	1.56432	22.0034	2.9231	0.00865026	0.140509	2.37732	16.8136	3.10459	0.00577697	0.0940372	-2.09076	7.84292	-3.16224
ACVRL1	-9.03368e-05	0.99871	0.999971	0.0883494	0.524172	0.999931	-0.0471517	0.799191	1	-0.00600814	0.981574	1		ANKFY1	-0.0722515	-1.87861	-0.554247	0.586787	0.792027	-0.100853	-12.9757	-0.486124	0.633224	0.854705	0.0837059	8.94236	0.480663	0.637019	0.859725	0.111224	43.6804	0.516668	0.612191	0.826102		IRS2;S1176;	-2.31239	17.5647	-2.92227	0.00866626	0.140509	2.88227	29.6185	3.10347	0.00579136	0.0940372	1.61371	24.4818	3.16112
ACY1	-0.000115264	0.9996	0.999971	0.16842	0.577152	0.999931	-0.126765	0.760446	0.999836	-0.365192	0.439064	0.999933		ANKHD1	-0.156686	45.1927	-0.327513	0.747367	0.88103	-0.138312	56.4464	-0.274431	0.787133	0.927902	0.066285	71.8937	0.288388	0.776613	0.915428	-0.318694	5.53189	-0.292326	0.773653	0.912005		MTFMT;T192;	2.68627	31.866	2.92106	0.0086894	0.140509	1.80377	17.0753	3.10108	0.00582255	0.0941513	1.5635	24.4552	3.16062
ACYP1	0.0171893	0.92202	0.999971	-0.00739187	0.976796	0.999931	-0.347236	0.415048	1	-0.257316	0.625688	1		ANKIB1	-0.672497	111.004	-1.08908	0.291651	0.553947	0.200181	-14.4233	0.938566	0.361387	0.6864	-1.21194	80.5541	-0.943012	0.359175	0.682198	0.20657	1.68617	0.971038	0.345443	0.656117		SPTBN1;S2169;	2.07606	9.85035	2.90369	0.00902911	0.145399	-1.89584	18.184	-3.09616	0.0058869	0.0945564	1.74724	22.1431	3.15378
AD000671.1	NA	NA	1	NA	NA	1	0.0402226	0.8282	1	0.055308	0.831634	1		ANKLE2	0.0499868	-53.5952	0.214661	0.832642	0.925846	0.0442994	9.06515	0.183667	0.856495	0.952229	0.0500766	11.8876	0.195115	0.847667	0.942553	-0.107297	103.327	-0.191068	0.850786	0.945863		CMTR1;S55;	1.58473	11.2237	2.8953	0.00919772	0.147102	1.63197	23.0116	3.09431	0.00591136	0.0945564	2.51044	21.0712	3.15377
AD000671.2	-0.0132581	0.812409	0.999971	-0.000535298	0.995138	0.999931	-0.0471517	0.799191	1	-0.00600814	0.981574	1		ANKRD13A	0.767	-17.7864	1.23593	0.233661	0.492402	-0.140133	28.2987	-1.06295	0.302996	0.638515	-0.425559	-11.0021	-1.04951	0.308959	0.651081	0.160669	9.8094	1.09188	0.290453	0.61205		BAG6;S1117;	2.09023	24.0005	2.89399	0.00922437	0.147102	1.68984	13.0193	3.09363	0.00592039	0.0945564	1.5	18.3588	3.14831
ADA	0.0246508	0.81464	0.999971	0.0566577	0.730329	0.999931	0.155546	0.643715	1	0.236435	0.58909	1		ANKRD17	-0.0826845	43.0965	-0.39166	0.700283	0.857126	-0.0688997	-5.97192	-0.330327	0.745278	0.912026	0.0798276	7.0878	0.349448	0.731139	0.894842	0.0660281	2.24143	0.354997	0.727055	0.889894		PEX1;S1181;	3.62829	24.5677	2.89282	0.00924815	0.147102	2.54948	17.2264	3.07361	0.00619127	0.0981695	-1.79145	21.169	-3.13996
ADAL	-0.00476801	0.977075	0.999971	-0.0484173	0.841026	0.999931	0.0938116	0.826953	1	0.0840522	0.873827	1		ANKRD28	0.467501	6.57086	0.603059	0.554606	0.768975	0.12757	-47.9444	0.522969	0.607895	0.843068	-0.415854	54.9597	-0.521016	0.609225	0.844777	0.245761	18.4102	0.561136	0.582188	0.807502		PITPNM3;S321;	2.13369	15.8317	2.88986	0.00930861	0.147462	2.00786	16.1087	3.0732	0.00619699	0.0981695	2.4681	12.9174	3.13843
ADAM10	0.0596809	0.776034	0.999971	0.0216822	0.939761	0.999931	-0.198343	0.655766	1	-0.166861	0.75089	1		ANKRD52	-0.127608	-43.7691	-0.088301	0.930692	0.96951	-0.0122244	5.59763	-0.0733978	0.942365	0.980856	-0.0111251	7.62552	-0.0744842	0.941514	0.980361	-0.0129473	-3.1192	-0.0781872	0.938612	0.977581		PPP1R10;T256;	2.39616	28.518	2.88662	0.00937534	0.147918	2.1942	9.85035	3.06892	0.00625652	0.0985883	2.31687	15.8317	3.13797
ADAM11	0.0130774	0.814919	0.999971	0.0201698	0.818396	0.999931	0.0402226	0.8282	1	NA	NA	1		ANKRD54	-1.36174	61.1607	-1.12425	0.276874	0.537034	0.141119	-10.6305	0.960612	0.350508	0.680214	-0.301499	8.84635	-0.970962	0.34548	0.67036	-0.247434	-3.6151	-0.99363	0.334643	0.649552		MDN1;T4898;	2.25152	18.9968	2.87755	0.00956449	0.149918	1.81162	-2.53484	3.06608	0.00629635	0.0985883	1.71655	27.3229	3.13649
ADAM12	-0.0534897	0.743744	0.999971	-0.122533	0.599432	0.999931	0.0210547	0.96122	1	0.417267	0.433174	1		ANKS1A	0.229632	105.983	0.338699	0.739076	0.876597	-0.0699407	3.85289	-0.282773	0.780841	0.925785	0.0299315	40.3782	0.296198	0.770746	0.913996	-0.0438326	15.0662	-0.302869	0.765745	0.908456		RANBP3;S126;	2.49877	28.6971	2.87686	0.00957905	0.149918	1.69694	11.6457	3.06587	0.00629933	0.0985883	1.69197	20.2885	3.13266
ADAM15	0.0219693	0.92208	0.999971	0.234067	0.436585	0.999931	0.202249	0.63687	0.999836	0.480989	0.309897	0.999933		ANKS3	-0.84413	98.712	-1.18395	0.25308	0.512289	0.426178	-28.728	1.01362	0.325287	0.658335	0.109406	6.10981	1.01001	0.326961	0.660024	0.429888	-40.5318	1.04065	0.312935	0.633008		ADD2;S617;	-3.04333	18.9563	-2.85873	0.00996867	0.155392	2.04353	13.0871	3.06194	0.00635483	0.0990591	1.87627	13.7323	3.13095
ADAM17	0.0944749	0.665546	0.999971	0.0977946	0.740172	0.999931	-0.227843	0.608152	1	0.0299851	0.953289	1		ANLN	0.303148	12.7103	1.88778	0.0766333	0.290184	-0.253497	-3.12847	-1.63866	0.120065	0.454905	0.88668	82.8907	1.61495	0.125135	0.473839	-0.657304	-13.821	-1.76591	0.0957626	0.362828		PDZD8;S967;	1.1475	21.6582	2.85575	0.0100341	0.15576	2.82624	16.0641	3.05509	0.00645265	0.0998627	1.40708	23.5523	3.12152
ADAM19	0.0312511	0.845149	0.999971	0.0254861	0.914241	0.999931	-0.0529221	0.895132	1	-0.0295386	0.955232	1		ANO1	-0.0283305	82.8907	-0.0515995	0.959463	0.983149	-0.0344653	58.493	-0.0457543	0.964051	0.988636	-0.00894258	6.66766	-0.0489193	0.961566	0.98581	0.0120308	25.7288	0.0512065	0.959771	0.984246		TLE3;S332;	2.32909	20.8	2.85396	0.0100737	0.15576	1.61261	24.0015	3.05475	0.00645764	0.0998627	-1.11032	25.1033	-3.11833
ADAM21	0.0174635	0.804602	0.999971	0.0266375	0.809214	0.999931	-0.00346455	0.985087	1	-0.00600814	0.981574	1		ANO10	-0.329541	-25.2472	-1.38776	0.183527	0.437898	0.27586	-8.00095	1.20946	0.243402	0.580664	-0.142746	-18.2951	-1.17347	0.257144	0.613756	0.795505	50.6431	1.23642	0.233481	0.557276		SRRM2;S435;	2.59541	22.7604	2.8481	0.0102043	0.15576	1.40043	13.5674	3.05044	0.00651994	0.100428	2.18157	15.2302	3.11101
ADAM23	-9.03368e-05	0.99871	0.999971	-0.000535298	0.995138	0.999931	0.0339519	0.855123	1	-0.00600814	0.981574	1		ANO6	-0.053339	-63.9188	-0.220639	0.82806	0.9234	0.0429431	-27.5274	0.187739	0.853353	0.951779	-0.036169	5.30693	-0.200759	0.843322	0.940513	0.132358	27.1921	0.194744	0.847953	0.945307		BACH1;S445;	1.57364	17.011	2.84481	0.010278	0.15576	1.64923	21.1568	3.03154	0.00680055	0.104044	2.16036	19.7758	3.11051
ADAM28	-9.03368e-05	0.99871	0.999971	-0.000535298	0.995138	0.999931	-0.0471517	0.799191	1	-0.0673243	0.795791	1		ANP32A	0.104661	12.1748	0.922738	0.369339	0.621527	-0.188112	-3.74768	-0.791665	0.439704	0.740373	-0.168106	51.965	-0.800948	0.434457	0.731372	0.156639	40.2266	0.819455	0.424117	0.713868		NPM1;T75;	1.53334	21.0146	2.84343	0.0103094	0.15576	2.58905	16.9567	3.03104	0.00680813	0.104044	1.62904	21.6879	3.10819
ADAM33	0.0262452	0.638507	0.999971	0.0408749	0.641709	0.999931	0.0839097	0.650756	1	0.116624	0.65393	1		ANP32B	-0.282402	-9.74063	-0.778657	0.447121	0.688815	-0.631795	94.4656	-0.674795	0.50908	0.784096	-0.110299	-4.05725	-0.680057	0.505827	0.779254	0.293198	-12.218	0.705531	0.490246	0.755054		SPEN;T1619;	1.98665	12.7606	2.84311	0.0103166	0.15576	-2.39349	17.5647	-3.02476	0.006904	0.104461	2.46762	19.1074	3.1077
ADAM8	0.0624252	0.59004	0.999971	0.179854	0.336224	0.999931	0.114046	0.739426	1	-0.176721	0.68092	1		ANP32E	0.751937	-4.22114	2.87049	0.0107805	0.123489	-0.512078	10.2682	-2.51905	0.0223236	0.255734	0.803331	16.408	2.47105	0.0246117	0.281432	3.11874	-45.385	2.92332	0.00964702	0.11018		SNW1;S232;	1.50022	24.0015	2.84185	0.0103451	0.15576	1.83918	12.1757	3.02385	0.00691798	0.104461	-2.15034	12.2633	-3.10337
ADAM9	0.136882	0.568316	0.999971	0.0940256	0.752813	0.999931	0.13225	0.72353	0.999836	0.352439	0.370127	0.999933		ANPEP	-0.0326863	28.1486	-0.287033	0.777633	0.900393	-0.0377168	15.8208	-0.248683	0.806651	0.933727	-0.0584204	32.3856	-0.261082	0.797235	0.92309	-0.044677	-42.1421	-0.26113	0.797199	0.922413		ABCF1;S109;	2.10094	20.7293	2.84177	0.010347	0.15576	-2.01748	19.3125	-3.02233	0.0069415	0.104461	-1.88607	14.1479	-3.09439
ADAMTS1	0.00649583	0.936461	0.999971	0.0207959	0.869119	0.999931	-0.0554274	0.834809	0.999836	-0.0913977	0.803555	0.999933		ANTXR1	0.844573	-1.00792	2.60774	0.0186165	0.154634	0.652709	24.5488	2.30876	0.0340946	0.282899	-0.284506	-9.81858	-2.26054	0.0375123	0.311123	-0.490918	38.7484	-2.64691	0.0171733	0.142646		CLINT1;S299;	2.63565	26.1147	2.84155	0.010352	0.15576	1.63975	11.5523	3.02225	0.00694263	0.104461	1.9918	14.8968	3.09372
ADAMTS10	0.000195436	0.997275	0.999971	-0.000210606	0.998133	0.999931	0.028273	0.887375	1	0.218127	0.511913	1		ANTXR2	0.389378	-21.6208	0.963042	0.349323	0.60586	0.700356	79.7135	0.824598	0.421271	0.730566	-0.124	23.2388	-0.838273	0.413765	0.717623	-0.164864	-26.2095	-0.851579	0.406545	0.705032		AKAP12;S381;	-2.08581	14.5823	-2.83894	0.0104114	0.156004	3.32964	21.3627	3.01999	0.00697772	0.104585	2.5317	31.3212	3.09266
ADAMTS12	-0.000872308	0.992273	0.999971	-0.00238807	0.986351	0.999931	-0.0100978	0.971346	1	-0.0271806	0.942748	1		ANXA1	0.202312	28.7006	1.16838	0.25913	0.518998	-0.265913	-2.58893	-1.00239	0.330521	0.662065	0.103076	7.27118	1.00225	0.330586	0.660024	0.532369	96.3558	1.02934	0.318059	0.636728		SYNE2;S2781;	1.52982	18.8556	2.83733	0.0104483	0.156004	2.17681	31.7211	3.01767	0.00701377	0.104723	1.75428	26.057	3.09122
ADAMTS13	-9.03368e-05	0.99871	0.999971	0.0309224	0.776516	0.999931	0.0582661	0.795034	1	0.0554558	0.831736	1		ANXA11	0.130543	34.69	0.876304	0.393348	0.643754	-0.118983	0.986793	-0.758218	0.458932	0.751169	-0.618325	113.776	-0.762376	0.456514	0.747194	-0.731757	60.6938	-0.776628	0.448285	0.733844		ZFPM1;S909;	2.28159	19.6884	2.83152	0.0105822	0.156931	1.42189	17.9845	3.01106	0.00711771	0.105869	2.20098	20.0372	3.08933
ADAMTS14	-0.0253359	0.851737	0.999971	-0.0404114	0.84309	0.999931	0.311228	0.440436	1	-0.0671352	0.884953	1		ANXA2	0.125904	31.3967	1.1553	0.264301	0.525089	-0.994965	83.3163	-0.990556	0.336098	0.667731	-0.523651	68.017	-0.997947	0.332606	0.660793	0.195902	-75.7707	1.02032	0.322194	0.639709		R3HDM2;S855;	2.47419	21.0541	2.82983	0.0106214	0.156931	1.44684	19.8505	3.00873	0.00715474	0.106015	1.39984	17.0738	3.08565
ADAMTS15	NA	NA	1	0.0408749	0.641709	0.999931	0.0839097	0.650756	1	0.055308	0.831634	1		ANXA3	-0.195871	22.3915	-0.739252	0.470061	0.708616	0.0845999	12.6478	0.646889	0.526533	0.793436	0.0852667	8.4929	0.649591	0.524829	0.79116	-0.0982474	-11.4963	-0.674295	0.50939	0.767904		CAV1;S37;	-4.87368	18.8346	-2.82435	0.0107499	0.156931	2.45969	31.3212	3.00469	0.00721919	0.106565	2.86569	17.697	3.08406
ADAMTS3	0.0130774	0.814919	0.999971	NA	NA	1	NA	NA	1	NA	NA	1		ANXA4	0.15136	29.4835	0.948088	0.35666	0.6125	-0.171652	-51.8971	-0.810936	0.428857	0.736573	-0.3068	-13.821	-0.824248	0.421465	0.723671	-0.180967	21.1246	-0.841704	0.411895	0.70715		REPS2;T479;	2.8931	17.8902	2.82316	0.0107777	0.156931	2.71246	14.6528	3.00239	0.00725629	0.106709	2.06865	16.709	3.06896
ADAMTS4	0.00170433	NA	1	0.00478439	NA	1	-0.131421	NA	1	-0.215677	NA	1		ANXA5	-0.149363	9.45791	-0.759438	0.458222	0.698253	-0.175687	-4.42278	-0.66184	0.517141	0.788147	-0.30309	101.444	-0.663194	0.516295	0.786471	-0.215507	10.0495	-0.687173	0.501446	0.764004		KMT2A;S1858;	-2.3208	14.3111	-2.82261	0.0107908	0.156931	2.57641	21.5069	2.99796	0.00732806	0.106968	1.17739	15.8979	3.06236
ADAMTS5	-0.0182466	0.859366	0.999971	-0.0596239	0.705679	0.999931	-0.0771663	0.810281	1	-0.00506885	0.990803	1		ANXA6	0.169561	16.6135	1.61694	0.124703	0.363074	-0.502815	4.945	-1.41493	0.175543	0.511105	-0.210741	10.4071	-1.37675	0.186844	0.544122	-0.336056	-8.13286	-1.46987	0.160265	0.466423		NUMA1;S1757;	1.29039	24.5158	2.81987	0.0108557	0.156931	1.43092	9.48731	2.99791	0.00732881	0.106968	2.46709	14.7493	3.0578
ADAMTS6	-9.03368e-05	0.99871	0.999971	-0.000535298	0.995138	0.999931	0.168112	0.546368	1	-0.00600814	0.981574	1		ANXA7	-0.0619174	15.7609	-0.478732	0.638364	0.822359	-0.108584	17.7409	-0.417277	0.681813	0.878122	-0.0924586	-5.40001	-0.427641	0.674399	0.868852	0.198513	27.9368	0.435192	0.669019	0.86192		ASMTL;S239;	-1.99283	7.5953	-2.81863	0.0108853	0.156931	2.88226	11.354	2.99206	0.00742473	0.107546	1.99365	22.6967	3.05232
ADAMTS7	0.0430876	0.661089	0.999971	0.177627	0.350424	0.999931	0.122687	0.68473	1	0.333293	0.465811	1		AOX1	-0.415683	18.6323	-0.504241	0.620708	0.811512	-0.0823079	-28.0778	-0.440606	0.665172	0.8695	-0.0447545	-6.78356	-0.443382	0.663204	0.867072	-0.295296	84.7555	-0.455104	0.65492	0.856242		WASHC2A;S333;	2.19679	19.0875	2.81802	0.0108999	0.156931	1.48634	15.5955	2.99194	0.00742672	0.107546	1.52773	21.2977	3.05035
ADAMTSL1	-7.47681e-05	0.999549	0.999971	-0.00237526	0.990513	0.999931	-0.174146	0.604412	1	-0.222302	0.615748	1		AP1B1	0.0319033	-5.75263	0.302044	0.766363	0.893019	0.230858	107.07	0.258234	0.799395	0.931109	0.0427738	-19.0161	0.268733	0.791441	0.921592	-0.044811	21.1529	-0.272722	0.788425	0.918433		RAB3B;S190;	-2.02097	12.0083	-2.81767	0.0109082	0.156931	-2.67568	18.2719	-2.98941	0.00746866	0.107546	1.37677	20.8246	3.04937
ADAMTSL4	0.15114	0.383781	0.999971	0.336571	0.191388	0.999931	0.503729	0.243885	1	0.822766	0.119025	1		AP1G1	-0.481809	-7.50608	-2.85006	0.0112529	0.126543	0.740444	-48.6276	2.50714	0.0228719	0.25647	0.615491	30.9134	2.45908	0.0252163	0.282166	-0.312338	-4.56773	-2.9135	0.00984862	0.110798		RACGAP1;S203;	2.28769	18.8703	2.81747	0.0109131	0.156931	-2.35319	27.8024	-2.98867	0.0074808	0.107546	-2.50665	20.8951	-3.03706
ADAMTSL5	0.0452041	0.790329	0.999971	0.102321	0.680111	0.999931	0.291464	0.504255	1	0.505653	0.342233	1		AP1M1	-0.287635	-19.9768	-2.56217	0.0204414	0.159777	0.594771	8.02873	2.25384	0.0380119	0.297115	-0.262267	8.19455	-2.21446	0.0410729	0.320898	1.57849	-46.4946	2.57118	0.0200675	0.156783		KIF2C;S187;	2.75316	22.5182	2.81147	0.0110573	0.158421	-2.79816	12.8995	-2.98713	0.00750644	0.107546	-2.4432	13.6132	-3.03675
ADAR	0.0400926	0.866883	0.999971	0.0777276	0.784589	0.999931	0.106873	0.763036	0.999836	0.583619	0.185765	0.999933		AP1S1	-0.417556	-24.7544	-1.9656	0.0662728	0.267801	-0.221723	-13.0309	-1.69584	0.108555	0.438123	-0.662727	-0.604437	-1.6725	0.113134	0.456226	-0.287077	6.18146	-1.83928	0.0837991	0.338623		MINDY2;S94;	1.48916	22.1993	2.80864	0.0111259	0.158819	2.07152	19.7758	2.9826	0.00758242	0.108034	-1.85085	16.2509	-3.0307
ADARB1	-0.000508616	0.99665	0.999971	-0.00265704	0.9885	0.999931	-0.0150977	0.965925	1	-0.024577	0.957583	1		AP1S2	1.28868	-55.3876	1.07615	0.297228	0.559053	0.182539	-54.0328	0.925723	0.367831	0.691764	-0.194471	-13.7769	-0.932451	0.364445	0.68537	0.485654	79.1522	0.955365	0.353077	0.663723		STIM1;S621;	1.75725	24.3111	2.80405	0.0112381	0.159835	1.50627	16.7127	2.98113	0.00760718	0.108034	2.47247	18.5917	3.03024
ADAT1	-0.0418248	0.842978	0.999971	-0.06385	0.825846	0.999931	0.0507834	0.908021	1	-0.175589	0.733018	1		AP2A1	-0.273026	7.58568	-2.36723	0.0303403	0.184425	-1.07518	57.4715	-2.06425	0.0549566	0.334152	-0.267138	-36.0929	-2.00735	0.0612494	0.372119	1.55333	40.6732	2.30415	0.0344087	0.209215		SRRM1;S391;	3.02704	21.7601	2.79935	0.0113542	0.16086	2.7684	15.572	2.98016	0.00762362	0.108034	-1.99186	27.0169	-3.02638
ADAT2	0.00075575	0.996091	0.999971	-0.0362314	0.872882	0.999931	-0.0646002	0.875121	1	-0.384596	0.439224	1		AP2A2	0.132038	-10.8059	1.07794	0.296448	0.558691	0.25209	24.6669	0.928095	0.366635	0.690828	0.262331	-2.2801	0.935001	0.363168	0.684432	-0.29342	54.184	-0.96002	0.350797	0.661118		NASP;S432;	1.64034	16.3827	2.7978	0.0113927	0.16086	-2.16606	28.6818	-2.97673	0.00768176	0.108096	1.11369	18.1352	3.02359
ADCK1	NA	NA	1	NA	NA	1	0.0402226	0.8282	1	NA	NA	1		AP2B1	0.243787	15.3259	1.71915	0.104144	0.33569	0.201473	1.45353	1.50472	0.151153	0.487216	-0.168309	-8.29606	-1.47234	0.159603	0.514453	0.398153	30.805	1.57968	0.133014	0.428516		TNFAIP2;S68;	1.39724	17.8174	2.79379	0.011493	0.16169	2.26814	16.5144	2.97527	0.0077068	0.108096	-4.06707	21.8192	-3.02163
ADCK2	0.0723665	0.717302	0.999971	0.171815	0.543765	0.999931	0.345259	0.437712	1	0.655665	0.202919	1		AP2M1	-0.00017501	-5.93407	-0.00100657	0.999209	0.999579	0.000120988	-18.8201	0.00100254	0.999212	0.999568	-0.00163114	12.7756	-0.0016897	0.998672	0.999091	-0.000248673	-3.062	-0.00110639	0.99913	0.999645		CHAF1B;S458;	2.51614	27.9769	2.78954	0.0116002	0.162602	1.88161	19.8045	2.97501	0.00771121	0.108096	-1.54828	13.3725	-3.01407
ADCK5	-0.0172682	0.854706	0.999971	0.0103049	0.951819	0.999931	0.0959244	0.780707	1	0.0104007	0.981079	1		AP2S1	-0.0443553	31.86	-0.114002	0.910601	0.961802	0.0300063	-0.337554	0.096268	0.924458	0.97672	-0.0517415	24.8184	-0.101229	0.920579	0.972621	-0.0196175	5.90161	-0.101369	0.92047	0.972506		PGAM1;S14;	-1.92679	20.8171	-2.78792	0.0116412	0.162602	1.65893	24.9192	2.96847	0.00782375	0.1092	1.36069	19.004	3.01198
ADCY1	-0.000872308	0.992273	0.999971	-0.00238807	0.986351	0.999931	0.0642691	0.827012	1	-0.0271806	0.942748	1		AP3B1	-0.111471	27.3934	-0.736945	0.471426	0.709852	-0.226353	-2.95674	-0.646354	0.526871	0.793436	0.0817587	0.926349	0.64875	0.525359	0.79116	0.126033	-13.5992	0.672511	0.510496	0.768582		ATP1A1;S16;	1.95701	18.4752	2.78365	0.0117505	0.162863	1.54255	18.3711	2.96718	0.00784629	0.1092	2.45793	17.7345	3.00511
ADCY3	0.0263262	0.878404	0.999971	0.0895245	0.724659	0.999931	-0.00733391	0.986379	1	-0.138264	0.793189	1		AP3D1	-0.144138	28.2927	-1.44405	0.167303	0.419319	1.08194	75.7791	1.26388	0.223705	0.560882	-0.247941	2.41361	-1.22298	0.238387	0.597052	0.241335	31.2145	1.29741	0.212201	0.532191		SCAF1;T989;	1.92075	15.9952	2.78294	0.0117685	0.162863	-2.12753	24.5003	-2.96341	0.00791211	0.1092	2.05796	11.3689	3.00419
ADCY4	0.0852607	0.456803	0.999971	0.141484	0.425465	0.999931	0.140525	0.66974	1	0.0215385	0.959439	1		AP3M1	0.0145889	-1.83054	0.134376	0.894718	0.955933	-0.0494267	7.01184	-0.11739	0.907958	0.970313	-0.028256	-24.4445	-0.121436	0.904801	0.966657	0.110387	42.1625	0.122118	0.90427	0.966422		PALB2;S190;	2.06824	16.9477	2.78185	0.0117965	0.162863	1.93188	12.9048	2.96279	0.00792296	0.1092	-2.14994	16.2627	-2.99661
ADCY6	0.148019	0.468994	0.999971	0.239044	0.402608	0.999931	-0.170352	0.699948	0.999836	0.202324	0.685784	0.999933		AP3M2	-0.744236	35.402	-0.634795	0.5342	0.755649	0.0749647	43.9064	0.553137	0.58753	0.830952	-0.537426	30.047	-0.555258	0.586111	0.828713	0.096361	-15.4485	0.588508	0.5641	0.797979		MCRS1;S282;	1.78869	15.8736	2.78067	0.0118271	0.162863	1.7726	19.672	2.96107	0.00795323	0.1092	2.1615	11.79	2.99384
ADCY7	0.0207426	0.883985	0.999971	0.0642097	0.772129	0.999931	-0.0793918	0.838212	1	0.153707	0.765687	1		AP3S1	-0.038953	-18.103	-0.229081	0.821599	0.921829	-0.0404279	17.3526	-0.195871	0.847084	0.949841	-0.0621301	43.6071	-0.211687	0.834924	0.93678	-0.0750088	96.4553	-0.208701	0.837216	0.939326		INPP5F;S513;	-3.09694	14.0852	-2.77651	0.0119349	0.163768	-1.815	19.94	-2.96079	0.00795815	0.1092	3.18312	23.635	2.99116
ADCY9	-0.000508616	0.99665	0.999971	-0.00265704	0.9885	0.999931	0.159051	0.671981	1	0.282047	0.569498	1		APBA2	0.586652	88.9542	0.50572	0.619691	0.810728	0.0752588	3.00952	0.441762	0.664353	0.869159	0.154141	32.0016	0.445744	0.661531	0.865468	0.368989	86.8322	0.457259	0.653402	0.854737		RAB32;S154;	-2.95399	11.0534	-2.7748	0.0119795	0.163804	1.55281	11.3108	2.95628	0.00803803	0.10991	-1.31125	15.6126	-2.98889
ADD1	0.000827874	0.997187	0.999971	0.0841399	0.780946	0.999931	0.234857	0.56119	0.999836	0.456626	0.300871	0.999933		APC	-1.19804	37.5093	-3.01748	0.0079073	0.108351	-0.394441	25.9887	-2.64194	0.0173503	0.237344	-1.02873	37.5093	-2.59105	0.019266	0.26433	0.477647	8.83198	3.1058	0.00655617	0.0899506		MKI67;S357;	3.03246	26.5554	2.76909	0.0121294	0.165129	1.64262	12.0037	2.95443	0.00807115	0.109976	1.63602	8.99736	2.98818
ADD2	0.000945322	0.98989	0.999971	0.000825551	0.994369	0.999931	-0.00347433	0.988682	1	-0.0666214	0.843493	1		APCDD1	1.26945	18.4739	2.0179	0.0600347	0.257588	-0.22618	12.1334	-1.74788	0.0989216	0.423065	1.05096	64.0792	1.71852	0.104262	0.447282	-0.304585	-12.5082	-1.90817	0.0737876	0.316597		DOCK7;S1432;	1.62675	27.9345	2.76785	0.0121624	0.165129	2.21514	23.7115	2.94944	0.00816084	0.110448	2.08779	11.9245	2.98601
ADD3	0.037078	0.825744	0.999971	0.0356602	0.885229	0.999931	-0.120876	0.776748	1	-0.0274621	0.958752	1		APEH	-0.0443271	3.01316	-0.269602	0.790784	0.906563	-0.158469	92.9401	-0.23235	0.819102	0.939282	-0.11629	41.6856	-0.245505	0.80907	0.927731	-0.201653	65.6589	-0.248513	0.806781	0.924587		CLUH;S664;	-1.57549	6.68349	-2.76612	0.0122083	0.165129	1.42741	14.0068	2.94935	0.00816245	0.110448	-2.85338	19.5667	-2.98507
ADGRA2	0.00798934	0.957543	0.999971	0.0926215	0.689187	0.999931	0.0417935	0.919584	1	0.106754	0.83708	1		APEX1	0.28778	27.2608	2.6703	0.0163635	0.149087	2.48155	68.974	2.36773	0.0303096	0.276149	0.419904	20.1744	2.31909	0.0334013	0.301479	-0.904258	14.9014	-2.74592	0.0139874	0.127438		ERF;T526;	-1.43944	22.6028	-2.76471	0.0122459	0.165129	2.16553	18.5263	2.93731	0.00838284	0.113038	2.32639	30.4248	2.97223
ADGRA3	-0.0541076	0.767421	0.999971	-0.117419	0.652488	0.999931	-0.410833	0.340216	1	-0.586986	0.265571	1		API5	-0.0564196	-2.55306	-0.377758	0.710388	0.861897	-0.0632463	-30.8474	-0.316774	0.755357	0.916456	0.0901245	58.4976	0.333512	0.742916	0.901362	-0.0442191	-13.0309	-0.338209	0.739438	0.89681		CHAMP1;S436;	2.06162	21.8082	2.7606	0.012356	0.165175	-1.76886	18.4178	-2.92876	0.0085429	0.114508	-2.15544	18.0683	-2.96844
ADGRB2	0.12829	0.463426	0.999971	0.374515	0.166249	0.999931	0.469655	0.283044	1	0.693729	0.192176	1		APIP	0.166343	-17.2742	0.829464	0.418591	0.666359	-0.125031	-5.03034	-0.720264	0.481366	0.766478	-0.0756772	-5.92795	-0.72555	0.478202	0.761258	0.0789344	7.97102	0.745166	0.466574	0.742867		RPS3;T221;	2.76799	36.2034	2.75977	0.0123783	0.165175	3.24854	22.8705	2.92739	0.00856867	0.114508	2.36598	6.35892	2.96801
ADGRE1	0.000699014	0.991609	0.999971	0.000569565	0.995646	0.999931	-0.0591536	0.777349	1	-0.0708953	0.809511	1		APLP2	-0.311191	-6.12211	-1.17689	0.255812	0.515372	-0.268887	-34.0306	-1.00913	0.327373	0.659366	0.399353	-43.8034	1.00636	0.328663	0.660024	-0.195772	-2.59193	-1.03603	0.315019	0.634268		MARCKSL1;S116;	-2.21979	13.6132	-2.75907	0.0123971	0.165175	2.44373	12.9485	2.92224	0.00866675	0.114508	2.23957	21.5524	2.96435
ADGRE5	0.025527	0.912779	0.999971	0.194316	0.520249	0.999931	-0.297154	0.493246	0.999836	-0.0598648	0.902452	0.999933		APMAP	-0.182526	-1.38313	-1.74046	0.100248	0.330253	0.175468	-8.64638	1.52318	0.146504	0.482156	-0.239255	-17.6786	-1.48886	0.155243	0.511158	-0.171643	6.44431	-1.59877	0.128697	0.423187		MYO9B;S1261;	2.71492	17.9	2.75827	0.0124189	0.165175	-2.17353	20.7857	-2.92064	0.00869752	0.114508	2.96587	23.0159	2.96085
ADGRG1	-0.022911	0.80943	0.999971	0.00181804	0.990486	0.999931	0.352154	0.36253	1	0.435144	0.380242	1		APOA1	-0.277577	-10.665	-1.63414	0.121018	0.35882	-0.279287	16.5441	-1.43209	0.170647	0.506399	0.412505	70.3878	1.39488	0.181407	0.538857	-1.83948	101.106	-1.4903	0.154868	0.460025		SLC14A1;S12;	2.54276	22.324	2.75489	0.0125105	0.165827	2.3339	19.7566	2.92032	0.00870361	0.114508	2.30166	14.0719	2.95803
ADGRL1	0.0554491	0.746191	0.999971	0.219152	0.402822	0.999931	0.386733	0.3622	1	0.121695	0.816355	1		APOA1BP	0.140082	-6.78356	1.38779	0.183516	0.437898	-0.516698	87.6176	-1.20951	0.243382	0.580664	-0.186906	-3.85457	-1.17386	0.256991	0.613643	-0.211624	37.2309	-1.23726	0.233179	0.556783		NASP;S246;	1.57722	10.3464	2.75174	0.0125966	0.166403	-4.25903	9.7498	-2.91722	0.00876353	0.114508	-1.70058	17.0208	-2.95652
ADGRL4	0.00394171	0.958589	0.999971	0.00552383	0.962986	0.999931	-0.0829107	0.734629	1	-0.19593	0.565057	1		APOA2	-0.813801	-29.5415	-0.946162	0.357613	0.612586	-0.217575	10.6235	-0.80867	0.430124	0.73673	0.436194	7.85782	0.81956	0.424059	0.726406	-0.312525	104.471	-0.83887	0.41344	0.70715		CDC25B;S353;	1.91335	14.9528	2.7498	0.0126498	0.166541	2.28043	25.3433	2.91668	0.00877391	0.114508	2.61356	28.5423	2.95642
ADH5	0.0853581	0.711379	0.999971	-0.00642988	0.980844	0.999931	0.285092	0.357884	0.999836	0.196417	0.560514	0.999933		APOB	-0.300622	45.2851	-0.527542	0.604786	0.80239	-0.466529	57.1848	-0.463114	0.649286	0.861403	0.0947503	5.66159	0.460918	0.650828	0.863377	-0.10481	-7.56942	-0.481488	0.636445	0.843979		CSTF3;T7;	1.73975	11.3892	2.74115	0.01289	0.169133	2.28043	25.3433	2.91668	0.00877391	0.114508	1.78014	22.1546	2.95619
ADHFE1	-0.000872308	0.992273	0.999971	-0.00238807	0.986351	0.999931	0.0642691	0.827012	1	0.0778115	0.85533	1		APOBEC3B	-0.697934	-2.82748	-1.56889	0.135506	0.380118	-0.549714	54.827	-1.38346	0.184815	0.518414	-0.236435	-14.2752	-1.33187	0.20087	0.563518	-0.687656	-5.14788	-1.43114	0.170916	0.479263		DKC1;T497;	2.47989	18.385	2.73112	0.013174	0.172279	2.28043	25.3433	2.91668	0.00877391	0.114508	-3.31096	18.3193	-2.94961
ADI1	-0.146231	0.542252	0.999971	-0.164219	0.582984	0.999931	0.313475	0.439775	0.999836	0.290981	0.457294	0.999933		APOBEC3C	0.618069	36.0178	3.87417	0.00126255	0.0537369	-0.964163	-25.7683	-3.37498	0.00368956	0.156364	-0.555371	-10.353	-3.28086	0.00451341	0.190459	-1.47712	44.3244	-4.18572	0.000647844	0.0275736		TMX4;S294;	1.91797	14.6313	2.72874	0.0132423	0.172593	1.5961	11.2237	2.91607	0.00878571	0.114508	2.00061	20.1898	2.94741
ADIPOR1	0.0892373	0.706074	0.999971	0.0582424	0.835509	0.999931	-0.181326	0.582937	0.999836	-0.127351	0.731371	0.999933		APOBEC3D	1.04494	-36.7093	1.03046	0.317551	0.578638	0.21318	66.3153	0.88724	0.387602	0.706284	-0.204881	-16.9412	-0.899621	0.381166	0.694555	0.181483	77.8898	0.917921	0.371783	0.677412		RSL1D1;S427;	1.60704	7.46281	2.72489	0.0133533	0.17346	1.74285	8.21394	2.9089	0.00892592	0.115948	-2.18161	21.0443	-2.94654
ADIPOR2	0.0146633	0.946468	0.999971	-0.0649464	0.824859	0.999931	-0.00917073	0.98336	1	-0.144618	0.780088	1		APOE	-0.930358	-20.1318	-4.20073	0.000627428	0.0397666	0.361003	-8.47691	3.61319	0.00221228	0.134876	-0.365479	-19.7292	-3.58569	0.00234695	0.148751	-4.08815	132.525	-4.61574	0.000260367	0.0162376		APLF;S116;	1.7608	21.8654	2.72133	0.0134568	0.174223	-2.29463	20.5547	-2.9026	0.00905084	0.116489	1.88984	20.6743	2.94179
ADIRF	0.0238291	0.802173	0.999971	0.0651873	0.673465	0.999931	0.122619	0.689595	1	0.146825	0.716797	1		APOE	-0.24449	6.5948	-1.44617	0.166714	0.419319	-0.460922	32.0691	-1.2674	0.222475	0.559884	0.57276	19.9851	1.2247	0.237757	0.597052	0.11724	7.98415	1.30016	0.211279	0.531708		STAU2;S497;	2.43528	20.3692	2.71864	0.0135355	0.174662	2.72046	21.259	2.90249	0.00905308	0.116489	1.30542	8.09331	2.92372
ADK	NA	NA	1	NA	NA	1	NA	NA	1	0.055308	0.831634	1		APOH	0.739427	-11.6951	3.7685	0.0015843	0.0587129	-1.52637	65.9453	-3.27326	0.00458729	0.17192	0.596268	63.8225	3.2238	0.00509872	0.190617	1.20555	48.8836	4.05353	0.000859436	0.0321339		ARHGEF11;T672;	2.16193	17.6394	2.71389	0.0136757	0.175315	1.16584	9.02182	2.90228	0.00905723	0.116489	-2.72488	8.38855	-2.9229
ADM	0.23359	0.31105	0.999971	0.49854	0.0982208	0.999931	1.05424	0.014145	0.999836	1.00948	0.0353479	0.999933		APOL2	-0.289969	34.0949	-0.866725	0.398427	0.647319	0.199194	89.2921	0.749712	0.463904	0.753564	-0.919929	49.9343	-0.753634	0.461608	0.749877	0.270308	-15.5924	0.766883	0.453902	0.737448		PSIP1;S206;	1.45829	12.217	2.71388	0.0136761	0.175315	2.70411	30.018	2.89918	0.00911943	0.116903	2.13791	14.9993	2.92167
ADM2	0.124806	0.51058	0.999971	0.386497	0.169814	0.999931	0.348245	0.431994	1	0.707506	0.178205	1		APOO	0.0773791	-5.85961	0.759037	0.458455	0.698253	-0.113566	-40.4455	-0.660747	0.517825	0.788156	0.0586016	20.5531	0.662461	0.516753	0.786471	0.773232	64.7703	0.686984	0.501562	0.764004		SLK;S344;	1.74693	18.3986	2.70724	0.0138742	0.176675	1.46073	12.1941	2.89409	0.00922234	0.117614	-1.52585	13.3488	-2.91401
ADM5	-0.0580611	0.662949	0.999971	0.193879	0.422907	0.999931	0.0482879	0.903882	1	-0.203174	0.663149	1		APOOL	-0.159641	9.97105	-1.01508	0.324609	0.585521	0.18959	-8.17389	0.87327	0.394952	0.71223	-0.16032	-3.09521	-0.886065	0.388217	0.7004	-0.200803	11.1307	-0.907463	0.377125	0.680389		PTPRG;S1182;	1.34378	15.5955	2.70498	0.0139423	0.176675	1.52832	19.8293	2.89345	0.00923528	0.117614	2.92884	22.7333	2.91398
ADNP	0.0671711	0.779898	0.999971	0.00857179	0.976737	0.999931	0.114153	0.758228	0.999836	-0.00998705	0.980649	0.999933		APP	0.0929909	44.5437	0.564336	0.580059	0.786587	0.176495	42.4089	0.492767	0.628621	0.852394	0.0632675	-15.4752	0.489176	0.631107	0.85581	-0.0573911	36.4945	-0.5252	0.606377	0.822275		DBNL;S269;	1.99751	17.1121	2.7034	0.01399	0.176675	1.79963	11.6348	2.88827	0.00934141	0.118543	-2.22111	9.4242	-2.91193
ADNP2	0.0179968	0.930668	0.999971	0.0738146	0.798044	0.999931	0.0975894	0.825868	1	0.0145752	0.977645	1		APPL1	0.504307	20.1463	0.948773	0.356322	0.612426	0.990332	49.9343	0.81131	0.428648	0.736573	0.131584	-15.2543	0.825727	0.420648	0.722967	-0.1631	-0.0478089	-0.842359	0.411539	0.70715		ABCF1;T108;	2.56461	18.8419	2.70336	0.0139911	0.176675	1.79612	31.473	2.88661	0.0093755	0.118543	2.14707	22.6632	2.90607
ADO	-0.07395	0.749278	0.999971	-0.170009	0.525529	0.999931	-0.172883	0.591918	0.999836	-0.491817	0.150942	0.999933		APRT	0.191646	3.02852	2.06063	0.0553389	0.246698	0.455969	-17.4254	1.78296	0.0928566	0.413499	-0.226131	-18.5098	-1.75172	0.0982417	0.437748	0.155653	0.24034	1.94588	0.0687713	0.306579		MAP7D1;S548;	-1.67971	19.1838	-2.70159	0.0140448	0.176675	-2.03298	14.0415	-2.88545	0.0093995	0.118543	2.29014	21.7929	2.89487
ADORA1	0.0209566	0.769801	0.999971	0.0321125	0.774085	0.999931	-0.00346455	0.985087	1	-0.00600814	0.981574	1		APTX	0.223939	-7.92411	0.709947	0.487574	0.721036	0.117354	-14.0756	0.623365	0.541501	0.800575	-0.0533482	18.8958	-0.620795	0.543151	0.803224	-0.129881	15.5732	-0.646952	0.526494	0.778591		CSN1S2;S143;	-2.21898	21.7355	-2.70129	0.0140542	0.176675	2.4184	18.8851	2.87617	0.00959361	0.120464	2.24016	12.6849	2.89134
ADORA2A	0.0430876	0.661089	0.999971	0.114188	0.483184	0.999931	-0.0908388	0.624066	1	0.171554	0.697701	1		AQR	0.416349	-2.2801	1.48395	0.156529	0.405834	0.482507	104.471	1.29513	0.212969	0.552166	-0.993488	8.94832	-1.25738	0.225989	0.585763	-0.226122	32.4819	-1.34256	0.197455	0.511943		BUD13;S226;	1.13844	5.15689	2.69701	0.0141849	0.177195	1.66431	15.672	2.87458	0.0096272	0.120464	-1.55283	24.7618	-2.88997
ADORA2B	0.0124644	0.94345	0.999971	0.0352412	0.889658	0.999931	-0.226972	0.592873	1	-0.331589	0.531089	1		ARAF	1.92427	68.2401	3.28587	0.00446522	0.0870793	-0.32221	12.5584	-2.87419	0.0106973	0.208298	0.919145	-17.0974	2.80802	0.012288	0.236478	-0.844902	0.942127	-3.39919	0.00350293	0.0676452		ARHGEF2;S952;	1.89755	13.6492	2.69696	0.0141865	0.177195	-1.86943	22.5374	-2.87376	0.00964458	0.120464	3.26099	18.2311	2.88069
ADPGK	-0.0579588	0.802123	0.999971	-0.122146	0.686203	0.999931	-0.120695	0.774961	0.999836	0.0606124	0.894975	0.999933		ARAP1	-0.0643345	-11.3364	-0.18716	0.8538	0.939341	-0.0340729	12.8568	-0.164391	0.871405	0.95871	-0.0619596	17.6226	-0.175858	0.862529	0.948945	-0.044974	-4.79536	-0.167809	0.868758	0.955644		ZZZ3;S89;	2.05236	23.9628	2.69452	0.0142616	0.177564	1.97469	6.52883	2.86854	0.00975601	0.121467	3.35252	28.0612	2.87965
ADPRH	-0.00154062	0.989462	0.999971	-0.0264707	0.880327	0.999931	0.0225822	0.948444	1	0.212999	0.652139	1		ARAP3	-0.932301	-20.9845	-3.00478	0.0081227	0.108882	0.26382	-9.85304	2.62891	0.017823	0.23891	-0.492881	-14.7964	-2.57627	0.0198595	0.266208	0.47523	-12.2942	3.08762	0.00681444	0.0913448		MAP4;S789;	2.75634	20.4784	2.68921	0.0144261	0.17904	-3.06107	15.1704	-2.86526	0.00982657	0.121699	1.62028	16.8009	2.87878
ADPRM	0.0209887	0.90929	0.999971	-0.00592969	0.981951	0.999931	-0.0313829	0.942912	1	0.0853056	0.872701	1		ARCN1	-0.278813	-0.846144	-2.69512	0.0155439	0.145576	-1.15454	58.1486	-2.38859	0.0290677	0.272141	-0.563138	-45.5805	-2.3458	0.0316688	0.296998	2.19264	27.8801	2.77129	0.0132675	0.124253		BBX;S159;	3.38067	16.6976	2.68518	0.0145524	0.180034	1.9676	18.5223	2.8638	0.00985809	0.121699	3.29097	26.7213	2.87283
ADPRS	0.0381996	0.873677	0.999971	0.233452	0.423199	0.999931	0.410044	0.272803	0.999836	0.592982	0.110912	0.999933		ARF1	0.0716322	9.4816	0.562062	0.581572	0.787357	-0.0921724	-6.37577	-0.489865	0.63063	0.853773	0.160402	14.7055	0.486113	0.633231	0.857124	0.207582	5.29684	0.520854	0.609335	0.824784		XRCC6;S560;	1.16573	7.8909	2.6823	0.0146433	0.180311	2.46403	9.48849	2.86333	0.00986834	0.121699	-3.59108	5.68518	-2.86898
ADRA1B	-0.0114697	0.8379	0.999971	-0.000210606	0.998133	0.999931	0.110783	0.624362	1	0.00592425	0.982428	1		ARF4	-0.589823	5.91368	-3.77515	0.00156183	0.0587129	-0.465592	2.96581	-3.27477	0.00457253	0.17192	-2.30772	66.9574	-3.2239	0.00509754	0.190617	-0.845542	5.93757	-4.05852	0.000850288	0.0321339		SENP6;S919;	2.07533	14.7339	2.68115	0.0146796	0.180311	2.00969	14.6313	2.85923	0.00995775	0.122414	3.49996	23.3059	2.86854
ADRA1D	0.0378461	0.632469	0.999971	0.0583415	0.635695	0.999931	0.0636239	0.785796	1	-0.00600814	0.981574	1		ARF5	0.22676	21.7439	0.823462	0.421899	0.668503	-0.182294	-24.9652	-0.715108	0.484462	0.76758	-0.19072	2.59446	-0.719205	0.482001	0.763735	0.280866	-7.01228	0.73802	0.47079	0.745736		TJP2;S986;	1.62089	17.8638	2.68008	0.0147136	0.180311	-1.64622	7.35856	-2.85672	0.0100127	0.122703	2.87404	17.6267	2.86094
ADRA2C	0.0130774	0.814919	0.999971	0.0201698	0.818396	0.999931	0.129086	0.489965	1	0.190463	0.470042	1		ARF6	0.147937	-0.527345	0.851354	0.406666	0.655765	-0.14761	-34.2569	-0.740627	0.469249	0.756585	-0.114507	-22.7675	-0.745035	0.466651	0.752393	-0.234426	-0.079747	-0.757699	0.459235	0.740541		ARHGAP35;S1106;	-3.26046	22.9531	-2.66469	0.0152107	0.185527	-2.18189	23.0496	-2.85117	0.0101356	0.123665	1.58939	12.0037	2.85869
ADRB1	0.000195436	0.997275	0.999971	0.0149908	0.874595	0.999931	0.0751526	0.726754	1	0.0535365	0.850225	1		ARFGAP1	0.261768	40.1137	1.57435	0.13424	0.377932	0.643406	34.393	1.3859	0.184085	0.518389	-0.133625	-9.15659	-1.33587	0.199589	0.562059	-0.248967	-23.4482	-1.4366	0.169381	0.477007		MAGED2;S162;	-2.12077	15.9398	-2.66369	0.0152434	0.185527	-1.50912	8.74884	-2.85031	0.0101547	0.123665	-2.35533	29.7582	-2.85585
ADRB2	0.0495741	0.7871	0.999971	0.0762808	0.770099	0.999931	0.334405	0.449388	1	0.0387223	0.94194	1		ARFGAP2	-0.125677	11.1353	-0.447137	0.660545	0.832687	-0.283987	7.50891	-0.379127	0.709391	0.894229	-0.353268	143.338	-0.395544	0.69747	0.879158	-0.406339	100.548	-0.405969	0.689942	0.869849		SCAF11;S338;	2.02613	14.4528	2.66193	0.0153012	0.185527	2.10199	22.6632	2.84505	0.0102727	0.124412	1.33962	17.5113	2.84633
ADRM1	-0.171534	0.446848	0.999971	0.0382599	0.898826	0.999931	0.113271	0.786123	0.999836	0.0497961	0.913119	0.999933		ARFGAP3	-0.667381	-33.8468	-1.98558	0.0638244	0.264506	1.01586	-3.6878	1.71897	0.104178	0.431645	0.366749	48.9592	1.69319	0.109066	0.452002	-0.358256	-14.8008	-1.87313	0.0787383	0.326144		ITSN1;S978;	2.93392	21.3627	2.66107	0.0153296	0.185527	-2.98503	19.8016	-2.84473	0.0102799	0.124412	1.33962	17.5113	2.84633
ADSL	-0.0938179	0.672675	0.999971	-0.133118	0.655082	0.999931	-0.0920143	0.832326	1	-0.0837437	0.866512	1		ARFGEF1	-0.272543	-41.8146	-1.56976	0.135302	0.380032	-0.370169	-37.4601	-1.38421	0.184592	0.518414	1.27926	0.662358	1.33373	0.200275	0.562527	-0.30414	40.2244	-1.4332	0.170336	0.478434		CDK14;S134;	1.99133	15.5265	2.65196	0.0156334	0.188617	2.84583	20.2986	2.82465	0.0107426	0.12961	1.33962	17.5113	2.84633
ADSS1	0.0334411	0.791946	0.999971	0.091746	0.647077	0.999931	-0.0150977	0.965925	1	-0.132454	0.756611	1		ARFGEF2	0.012037	75.0488	0.0405197	0.968161	0.985915	-0.0161983	31.0798	-0.0307619	0.975826	0.99372	0.00563069	63.1719	0.0382313	0.969959	0.987712	-0.00426537	-7.65602	-0.0378034	0.970295	0.988087		ZYX;S281;	-2.61201	20.98	-2.64606	0.0158335	0.190442	2.45832	21.5158	2.81758	0.0109104	0.130893	1.40705	21.3814	2.84353
ADSS2	0.0584716	0.79051	0.999971	0.0172536	0.95361	0.999931	-0.487204	0.270032	1	-0.354017	0.482843	1		ARFIP1	-0.354853	10.114	-2.07618	0.0537141	0.242689	0.170428	19.4474	1.79737	0.0904609	0.408897	-0.242535	-5.62695	-1.76208	0.0964272	0.434883	0.915174	-29.0567	1.95659	0.0674046	0.304679		TRIP10;S299;	1.82257	12.0277	2.63787	0.0161146	0.193227	2.45836	23.6402	2.81734	0.0109161	0.130893	2.17904	11.1789	2.84176
ADTRP	0.0072444	0.914976	0.999971	0.000569565	0.995646	0.999931	-0.0950177	0.633747	1	-0.127679	0.650268	1		ARFIP2	-0.18139	22.6404	-0.417671	0.681531	0.844994	-0.199151	54.6717	-0.35455	0.727383	0.901664	0.0627147	43.5933	0.367487	0.717891	0.889779	0.135903	42.269	0.380713	0.708236	0.878104		PDIA4;S470;	1.87785	18.6426	2.63192	0.0163222	0.195116	2.44331	28.6971	2.813	0.0110202	0.131721	2.37556	16.3503	2.83933
AEBP1	0.217608	0.28206	0.999971	0.433928	0.127	0.999931	0.51696	0.245085	0.999836	0.508002	0.315495	0.999933		ARFRP1	0.502174	29.6529	1.17236	0.257574	0.517365	0.348605	38.6289	1.00575	0.328947	0.660726	0.206295	-0.635005	1.00457	0.329499	0.660024	-0.290921	4.6243	-1.03294	0.31642	0.635565		EYA4;S361;	0.937437	22.8868	2.62816	0.0164544	0.195761	-2.56267	24.8825	-2.81052	0.0110804	0.131721	1.595	21.588	2.83806
AEBP2	-0.000872308	0.992273	0.999971	-0.00238807	0.986351	0.999931	-0.0100978	0.971346	1	-0.0271806	0.942748	1		ARHGAP1	-0.0825424	-11.9814	-0.453581	0.655994	0.830176	-0.0852131	1.4978	-0.387318	0.703434	0.891029	0.0568058	-20.936	0.40186	0.692905	0.877951	-0.148425	-17.9158	-0.412476	0.68526	0.868091		KDM2B;S445;	2.33672	24.8341	2.62753	0.0164766	0.195761	1.32027	21.1918	2.81026	0.0110866	0.131721	1.66025	23.8308	2.83636
AEN	-0.0584439	0.802383	0.999971	0.178385	0.55529	0.999931	0.138822	0.733305	0.999836	0.0664497	0.884171	0.999933		ARHGAP12	0.389025	59.265	1.07459	0.297903	0.559388	-0.341464	44.4166	-0.923537	0.368935	0.692785	0.173526	13.7833	0.93136	0.364993	0.68537	0.248648	-16.9693	0.954312	0.353594	0.663902		LARP7;T338;	-1.93292	8.679	-2.62059	0.016724	0.198096	3.10313	33.727	2.80691	0.0111681	0.132286	3.47219	16.438	2.83578
AFAP1	0.0748546	0.707421	0.999971	0.162271	0.561807	0.999931	0.0608085	0.890455	1	0.192529	0.717102	1		ARHGAP17	-0.264447	-48.2211	-1.32409	0.203387	0.459137	-1.07013	117.004	-1.13987	0.270493	0.610624	0.145151	-2.30857	1.12268	0.277521	0.626285	0.175122	3.78596	1.16872	0.258999	0.584678		ATF7IP;S673;	1.19812	26.7361	2.60812	0.0171772	0.202848	-3.039	24.2389	-2.80464	0.0112236	0.132541	2.65577	21.259	2.83347
AFAP1L1	0.00773057	0.948415	0.999971	0.0205423	0.910267	0.999931	-0.361456	NA	1	-0.467196	NA	1		ARHGAP18	-0.46325	5.93757	-2.22356	0.0403464	0.212329	2.78719	83.7733	1.94875	0.0684035	0.359682	-0.391245	-31.5873	-1.88743	0.076684	0.403017	-0.241137	12.1748	-2.12599	0.0487994	0.256407		NMNAT1;S117;	1.11454	23.6991	2.60452	0.01731	0.203798	1.76764	19.8843	2.80186	0.0112922	0.132732	-1.75811	19.1838	-2.82768
AFAP1L2	0.0238291	0.802173	0.999971	0.0651873	0.673465	0.999931	-0.0100978	0.971346	1	-0.0271806	0.942748	1		ARHGAP22	-0.556278	31.1488	-0.986942	0.337815	0.596367	-0.521938	93.7188	-0.850244	0.407266	0.718879	0.0985831	6.60836	0.860483	0.401759	0.709252	-0.514087	66.6177	-0.879405	0.391713	0.691517		SNIP1;S54;	2.43548	21.259	2.59844	0.0175371	0.20585	2.20733	25.6143	2.80043	0.0113276	0.132732	-2.06579	14.3411	-2.82705
AFDN	0.0419949	0.836808	0.999971	0.0280218	0.921305	0.999931	-0.307921	0.486978	1	-0.135174	0.798148	1		ARHGAP24	0.710817	-2.81053	2.03052	0.0586114	0.254477	0.623315	-28.758	1.75895	0.0969709	0.420838	0.633349	40.5983	1.72812	0.102489	0.444716	-0.231878	-16.1783	-1.91913	0.0722968	0.313896		TOP2A;S1247;	1.18346	18.4224	2.59687	0.0175959	0.20592	2.52872	20.9154	2.79979	0.0113434	0.132732	1.9924	18.0384	2.81773
AFF1	-0.022916	0.824542	0.999971	-0.036499	0.818685	0.999931	-0.0351628	0.920791	1	0.03338	0.943842	1		ARHGAP31	0.302876	9.82522	0.435312	0.668934	0.838211	-0.0527373	-8.43953	-0.372688	0.714088	0.895066	0.0598683	-0.360777	0.38373	0.706041	0.884979	-0.229101	14.0907	-0.394905	0.697932	0.874475		LUZP1;S440;	1.77997	18.5223	2.5907	0.0178297	0.207411	1.86912	23.279	2.79847	0.011376	0.132732	2.99946	11.0534	2.81751
AFF3	-9.03368e-05	0.99871	0.999971	-0.000535298	0.995138	0.999931	-0.0471517	0.799191	1	-0.00600814	0.981574	1		ARHGAP32	-1.34244	36.8787	-2.47101	0.024614	0.170508	-0.418831	-2.95542	-2.16335	0.0453866	0.314684	-1.00129	-21.6528	-2.10477	0.0508406	0.351594	-2.08483	74.6094	-2.44728	0.0258255	0.178863		HUWE1;S3662;	1.36636	23.0116	2.5907	0.0178298	0.207411	-2.04661	13.3233	-2.79276	0.0115191	0.133278	2.01098	15.4599	2.81237
AFF4	-0.015992	0.946515	0.999971	-0.098157	0.745092	0.999931	-0.0656965	0.869682	0.999836	-0.105717	0.810969	0.999933		ARHGAP35	-0.398759	22.8059	-0.503203	0.621421	0.811718	0.0558813	12.9759	0.438338	0.666783	0.87086	-0.0835486	-2.59193	-0.442143	0.664083	0.867238	0.558877	58.857	0.453301	0.656192	0.856955		PHF2;S458;	2.20725	22.0965	2.58751	0.0179518	0.208209	1.67174	-3.04074	2.79098	0.0115638	0.133278	1.43254	23.2772	2.81068
AFG3L2	-0.0181791	0.936757	0.999971	-0.03518	0.907084	0.999931	0.173032	0.683687	0.999836	0.0185998	0.969471	1		ARHGAP39	-0.470668	59.4201	-0.646539	0.526754	0.751898	-0.61372	23.2978	-0.569024	0.576946	0.823542	0.588882	68.4597	0.569148	0.576863	0.823425	0.17616	66.0516	0.600553	0.556235	0.79398		PTMA;S2;	1.10779	19.4439	2.58145	0.0181857	0.209674	-1.74846	12.4794	-2.78823	0.0116334	0.133278	2.07075	-6.89165	2.80696
AFMID	0.0965327	0.618751	0.999971	0.124603	0.647099	0.999931	-0.0140368	0.974553	1	-0.024821	0.962814	1		ARHGAP5	0.296353	83.4087	0.686944	0.501587	0.729728	0.44726	93.5337	0.602454	0.554999	0.807411	0.348916	-7.87842	0.598297	0.557704	0.811371	-0.508824	81.9065	-0.621514	0.542689	0.789491		PTMA;T8;	1.10779	19.4439	2.58145	0.0181857	0.209674	2.22231	6.35892	2.78778	0.011645	0.133278	2.27779	18.8703	2.80528
AFTPH	0.0204659	0.905217	0.999971	-0.0153976	0.950132	0.999931	-0.111252	0.792773	1	0.078201	0.882584	1		ARHGDIA	-0.105285	6.53206	-0.73889	0.470276	0.708723	-0.235942	-1.86772	-0.646855	0.526555	0.793436	-0.108362	14.2553	-0.649369	0.524969	0.79116	0.148303	1.4978	0.674081	0.509523	0.767905		PLIN3;S2;	1.38888	16.208	2.57885	0.0182869	0.209918	-3.2934	9.69848	-2.78776	0.0116454	0.133278	1.58172	12.4283	2.80296
AGA	-0.0233463	0.909763	0.999971	-0.0816888	0.775069	0.999931	0.0660374	0.881599	1	0.256171	0.617821	1		ARHGDIB	-0.189549	45.5566	-0.493385	0.628193	0.815448	-0.141576	14.7055	-0.429059	0.673388	0.873682	0.295481	83.9771	0.434907	0.669221	0.868556	0.046668	16.6135	0.445028	0.662038	0.858972		MARCKS;S27;	1.12832	23.9826	2.57814	0.0183146	0.209918	3.63293	21.6585	2.78735	0.0116559	0.133278	-1.59322	6.68349	-2.79724
AGAP1	-9.03368e-05	0.99871	0.999971	-0.000535298	0.995138	0.999931	-0.00346455	0.985087	1	-0.00600814	0.981574	1		ARHGEF1	-0.713921	9.57112	-2.33145	0.0325887	0.190788	0.209399	-10.2091	2.02844	0.0588441	0.343877	1.31645	10.0978	1.97688	0.0648802	0.379529	-0.340265	-28.1971	-2.25735	0.0377493	0.220868		HNRNPC;S241;	1.80295	16.1019	2.57302	0.018516	0.211604	2.95227	13.5851	2.7871	0.0116623	0.133278	-2.58182	14.5386	-2.79519
AGAP2	0.112044	0.366382	0.999971	0.195748	0.308104	0.999931	-0.0616113	0.78649	1	-0.00639957	0.986324	1		ARHGEF10	-0.589839	81.1879	-1.11462	0.280863	0.541931	1.18441	22.284	0.952867	0.354304	0.683507	-0.656354	9.29808	-0.964722	0.348505	0.672447	-0.231864	2.79852	-0.987472	0.337563	0.651324		TACC1;S94;	1.49251	12.116	2.57027	0.0186247	0.212223	2.006	14.2211	2.77689	0.0119249	0.135881	2.41003	15.429	2.79359
AGAP3	0.0568428	0.765924	0.999971	0.207654	0.457419	0.999931	-0.11424	0.793591	1	-0.0607635	0.909129	1		ARHGEF11	0.584169	61.64	0.966733	0.347528	0.605128	-0.137596	8.78613	-0.832778	0.416771	0.725391	-0.0686381	29.5265	-0.842233	0.411608	0.716871	0.235959	-11.1633	0.860117	0.401955	0.70006		ZC3HC1;S354;	1.25652	17.4273	2.56143	0.0189794	0.215634	-1.20978	27.0366	-2.76662	0.0121951	0.138554	2.67388	24.5533	2.79259
AGAP4	0.0313064	0.819736	0.999971	0.0444399	0.829642	0.999931	0.0701507	0.85507	1	-0.138749	0.769887	1		ARHGEF12	0.756094	22.0453	2.75188	0.0138149	0.136765	-0.572379	22.827	-2.43412	0.0265214	0.262058	-0.772191	-26.1016	-2.37807	0.0296883	0.29339	-0.876621	17.866	-2.81546	0.0120985	0.119751		ZNRF2;S135;	2.32058	27.8051	2.55267	0.0193364	0.219052	1.93679	14.1546	2.76374	0.0122716	0.139019	-1.29977	13.5438	-2.79077
AGAP5	-9.03368e-05	0.99871	0.999971	0.0321125	0.774085	0.999931	-0.0471517	0.799191	1	0.0749733	0.810564	1		ARHGEF17	0.420976	83.9771	0.619619	0.543906	0.7622	0.0499124	5.64816	0.542331	0.594785	0.83319	0.221485	-60.0407	0.537641	0.597947	0.83775	-0.501081	-27.3545	-0.575929	0.572376	0.801999		ELF4;S151;	1.88959	1.99876	2.55039	0.0194308	0.219483	2.22903	15.1037	2.76219	0.0123133	0.139087	1.43486	23.2692	2.78684
AGAP6	-0.00136218	0.992361	0.999971	-0.00469169	0.982437	0.999931	-0.0217417	0.955829	1	-0.0435819	0.930788	1		ARHGEF2	-0.515584	20.7343	-3.1342	0.00617189	0.0994397	0.386285	55.6523	2.73978	0.0141673	0.22668	-0.461345	-0.894516	-2.70215	0.0153188	0.246965	-0.748716	3.08145	-3.24952	0.00482616	0.0778598		MAPK1;T185;	-1.82841	19.2028	-2.54347	0.0197185	0.22209	1.66314	17.634	2.75898	0.0123995	0.139656	-2.5289	18.7328	-2.78334
AGAP9	-0.000508616	0.99665	0.999971	-0.00265704	0.9885	0.999931	0.072974	0.841345	1	-0.024577	0.957583	1		ARHGEF4	-0.373655	9.53361	-0.786596	0.442585	0.685267	0.068164	13.4051	0.679589	0.506116	0.783452	0.527544	13.9249	0.687159	0.501454	0.776416	0.0970861	18.5182	0.711103	0.486876	0.753843		TPM1;S87;	1.51975	13.7323	2.53602	0.0200333	0.224751	1.72657	24.3111	2.75509	0.0125049	0.140437	1.60686	12.1631	2.78082
AGBL5	0.0818309	0.705092	0.999971	0.150851	0.609588	0.999931	0.0315369	0.94309	1	0.244672	0.628081	1		ARHGEF40	-0.189869	68.7522	-0.658638	0.519145	0.745049	0.149631	29.882	0.575632	0.572572	0.82157	-0.150747	13.9639	-0.578238	0.570852	0.819257	0.199926	-37.4565	0.606343	0.552476	0.792622		SPEN;S2412;	2.00505	21.7929	2.5345	0.020098	0.224751	1.4871	16.2986	2.75118	0.0126119	0.141232	1.68642	9.00211	2.77395
AGER	0.115568	0.588581	0.999971	0.132649	0.64619	0.999931	-0.239065	0.589802	1	-0.169733	0.738836	1		ARHGEF6	-0.0230142	86.4937	-0.0578232	0.954579	0.981165	0.0275877	44.174	0.0501648	0.960589	0.987222	-0.00551463	1.86149	-0.0534083	0.958043	0.98423	-0.00991048	2.35952	-0.0549259	0.956852	0.983501		SAFB2;S246;	1.97046	8.83365	2.53321	0.0201533	0.224751	1.23155	27.4817	2.74953	0.0126573	0.141334	1.60843	21.2352	2.77295
AGFG1	0.0238699	0.909425	0.999971	-0.0182926	0.949559	0.999931	-0.0162732	0.970807	1	0.0221713	0.966125	1		ARHGEF7	0.0458643	89.2921	0.17262	0.865033	0.944394	-0.114838	-25.3102	-0.151453	0.881441	0.961947	-0.0227839	12.9218	-0.16287	0.872584	0.952637	-0.144195	31.5378	-0.155771	0.878089	0.957992		RNF169;T554;	0.846747	20.5631	2.53246	0.0201855	0.224751	2.07538	17.5712	2.74381	0.0128157	0.142694	1.92544	18.6624	2.76774
AGFG2	-0.0191136	0.893068	0.999971	-0.031185	0.883654	0.999931	0.0307811	0.937735	1	0.0675068	0.894693	1		ARID1A	0.34156	12.2264	1.96678	0.0661252	0.267575	0.682643	85.9776	1.69703	0.108326	0.438123	0.413116	-17.9491	1.67284	0.113065	0.456226	-0.22934	-8.19444	-1.83978	0.0837224	0.338623		BUD13;S222;	1.01447	9.02182	2.52545	0.020488	0.227469	2.36299	15.429	2.73906	0.0129487	0.143764	2.5627	20.3586	2.76101
AGGF1	0.00994562	0.962192	0.999971	-0.038666	0.892754	0.999931	-0.168555	0.70467	1	-0.0743285	0.886741	1		ARID1B	0.539168	95.4823	0.523609	0.607459	0.803325	-0.261433	-29.7398	-0.46041	0.651186	0.861403	-0.563759	90.0766	-0.45773	0.653071	0.863377	-0.0907611	-45.7509	-0.476985	0.639581	0.8459		PNISR;T485;	1.56659	28.9298	2.52328	0.0205823	0.227561	-1.60801	14.3664	-2.73728	0.0129988	0.14391	-2.02443	13.6882	-2.76033
AGK	-0.0313782	0.841442	0.999971	-0.0493807	0.831336	0.999931	0.099077	0.816639	1	0.0466104	0.929447	1		ARID2	0.634619	6.16611	0.829056	0.418815	0.666515	-0.500892	16.6443	-0.719594	0.481767	0.766635	0.238718	7.89379	0.725264	0.478373	0.761258	0.41176	20.7188	0.744381	0.467036	0.742867		MYLK;S1776;	1.21494	20.8538	2.52258	0.020613	0.227561	1.79681	30.9646	2.73042	0.0131941	0.144885	1.67903	17.5688	2.75706
AGL	-0.033086	0.825158	0.999971	-0.0519291	0.815742	0.999931	-0.0401842	0.921565	1	-0.0378607	0.941655	1		ARID4A	1.25337	64.0775	1.25173	0.227989	0.485893	-0.154334	-33.73	-1.07603	0.297279	0.63312	0.330874	7.58076	1.06161	0.303588	0.647011	-0.169797	-14.0862	-1.10392	0.285345	0.60769		DOCK7;S1438;	1.3776	27.3229	2.51717	0.0208508	0.229037	2.06713	19.0047	2.72978	0.0132123	0.144885	2.12653	28.2466	2.75438
AGMAT	-0.0404353	0.601681	0.999971	-0.0482319	0.742863	0.999931	-0.078367	0.790032	1	-0.189671	0.574787	1		ARID4B	-1.33293	34.3039	-2.01025	0.0609128	0.260017	-0.256528	6.51742	-1.74676	0.099121	0.423065	0.253052	65.6495	1.71516	0.104889	0.447467	0.19579	7.27118	1.90374	0.074398	0.317438		SYMPK;S1259;	1.40521	20.4773	2.51686	0.0208643	0.229037	2.27372	29.5382	2.72943	0.0132224	0.144885	-1.78614	14.9524	-2.75236
AGO1	-0.000737281	0.997151	0.999971	-0.0070597	0.980313	0.999931	-0.34217	0.440707	1	-0.158998	0.762344	1		ARID5B	-0.752159	97.8769	-1.57411	0.134295	0.377932	0.420281	11.9621	1.38549	0.184206	0.518389	-0.251208	-6.37577	-1.33509	0.199839	0.562299	-0.375807	77.6697	-1.43538	0.169722	0.477447		FBXO38;S740;	1.41642	23.7522	2.50697	0.0213058	0.232542	2.44249	18.7178	2.7279	0.0132663	0.144885	-1.44351	26.589	-2.75227
AGO2	0.0494714	0.808821	0.999971	0.0625115	0.826012	0.999931	-0.402548	0.360997	1	-0.483883	0.363355	1		ARIH1	-0.287674	-9.33813	-1.19738	0.24795	0.5069	-0.440878	42.5754	-1.02327	0.320836	0.655739	1.14984	-7.2906	1.02197	0.321436	0.657185	-0.137227	-7.8522	-1.05484	0.306586	0.626824		STX7;T79;	2.13703	22.1434	2.50558	0.0213689	0.232542	2.0908	11.1789	2.72669	0.0133014	0.144885	2.10392	12.5649	2.75163
AGO3	-0.000508616	0.99665	0.999971	-0.00265704	0.9885	0.999931	-0.0150977	0.965925	1	-0.024577	0.957583	1		ARL1	-0.186311	-17.4673	-0.993869	0.33453	0.594346	-0.102815	6.65536	-0.858443	0.402853	0.715576	0.141637	-39.7165	0.865848	0.398894	0.708661	0.288577	31.5382	0.884055	0.38927	0.691024		DDX21;S89;	2.1597	15.429	2.50342	0.0214666	0.232542	2.12073	8.83365	2.72639	0.0133099	0.144885	1.77262	18.3986	2.74706
AGO4	0.0939447	0.575757	0.999971	0.133325	0.586703	0.999931	-0.0851426	0.831867	1	0.19882	0.703963	1		ARL15	0.579065	13.6807	1.02818	0.318589	0.579554	0.134824	56.5953	0.885347	0.388593	0.706985	0.129043	44.049	0.897782	0.382117	0.695203	-0.962266	4.72342	-0.916543	0.372484	0.677602		DPF2;S142;	1.35269	14.352	2.50332	0.0214713	0.232542	1.39794	16.8217	2.72135	0.0134563	0.145676	1.26586	28.6161	2.73378
AGPAT1	-0.0400989	0.866202	0.999971	0.051657	0.854127	0.999931	-0.0596973	0.862431	0.999836	0.281257	0.470219	0.999933		ARL2	0.0466286	-13.4278	0.391842	0.700151	0.857126	0.0739719	33.2395	0.332835	0.743419	0.910305	0.399132	50.552	0.349827	0.73086	0.894842	0.0940436	77.9141	0.355875	0.726409	0.889431		NELFE;S49;	2.08545	28.9017	2.50308	0.0214819	0.232542	-1.14937	29.7648	-2.72131	0.0134574	0.145676	2.69882	15.5697	2.72454
AGPAT2	-0.00178684	0.992066	0.999971	0.268137	0.334944	0.999931	0.152297	0.729919	1	0.331955	0.532506	1		ARL3	0.0913845	-2.14443	0.535177	0.599612	0.799529	-0.325706	84.2217	-0.468151	0.645754	0.859806	0.0449475	-0.410743	0.46859	0.645446	0.860644	0.690721	-17.8569	0.490632	0.630098	0.840179		MYH9;S1943;	0.923358	8.38865	2.49531	0.0218379	0.23574	-1.78919	18.7047	-2.71872	0.0135333	0.145884	2.56017	17.4408	2.72073
AGPAT3	0.00635057	0.971935	0.999971	0.0699282	0.791951	0.999931	-0.0133411	0.975642	1	0.173235	0.744821	1		ARL6IP1	-0.0147648	-51.747	-0.0647444	0.949149	0.979383	-0.011483	-31.7879	-0.0589659	0.953682	0.98406	0.0147162	30.5064	0.0586544	0.953927	0.983771	0.0192578	13.4424	0.059999	0.952872	0.982969		MARCKS;S134;	1.82637	17.5168	2.49278	0.0219551	0.23635	1.99145	17.5168	2.7181	0.0135514	0.145884	-1.88442	29.6198	-2.71727
AGPAT4	-0.00136218	0.992361	0.999971	-0.00469169	0.982437	0.999931	-0.0322838	0.934555	1	-0.0435819	0.930788	1		ARL6IP4	0.207795	23.5379	1.04394	0.311455	0.573482	-0.252119	-29.9775	-0.898658	0.381664	0.702676	0.820089	40.4873	0.910412	0.375614	0.691789	-0.190924	64.4361	-0.932015	0.364664	0.671343		ANKRD12;S1143;	2.15494	12.5649	2.48704	0.0222226	0.238572	-2.63606	17.2399	-2.7155	0.0136282	0.146294	1.98372	12.6012	2.71372
AGPAT5	-0.00581206	0.977435	0.999971	-0.070829	0.802946	0.999931	-0.169607	0.703136	1	-0.373045	0.482427	1		ARL6IP5	0.426276	-5.79117	1.69117	0.109458	0.344256	-0.76089	-22.9975	-1.48621	0.155937	0.490063	-0.191682	-9.92279	-1.44731	0.166401	0.523011	0.360056	-43.5397	1.54652	0.140799	0.442709		AHNAK;S5841;	2.72395	8.45624	2.4844	0.0223468	0.239246	-2.03039	10.9641	-2.70984	0.0137964	0.146294	-1.16706	21.5206	-2.71137
AGPS	-0.00693493	0.965106	0.999971	-0.0903534	0.687219	0.999931	-0.102934	0.803329	1	-0.0320728	0.951172	1		ARL8A	0.716266	-17.0974	2.18822	0.0432381	0.216413	-1.48266	115.173	-1.88286	0.0773348	0.387072	-0.919871	82.7818	-1.84221	0.0833493	0.417176	1.20509	30.0492	2.07561	0.0537729	0.26902		SOX15;S37;	1.89141	20.591	2.48104	0.0225056	0.240286	2.11401	26.4989	2.70791	0.013854	0.146294	-1.68284	16.3937	-2.71044
AGRN	0.141979	0.476366	0.999971	0.404744	0.155807	0.999931	0.562197	0.206499	0.999836	0.653067	0.195616	0.999933		ARL8B	0.0378254	1.86276	0.201317	0.842893	0.932797	0.0506599	8.48639	0.174458	0.863612	0.955537	0.0836643	-9.84064	0.187035	0.853896	0.944974	-0.0263586	14.3791	-0.178367	0.86059	0.952375		SPICE1;T45;	-1.46136	12.4987	-2.47917	0.0225947	0.240377	-2.6506	25.9741	-2.70648	0.0138972	0.146294	1.08369	13.6076	2.71042
AGT	0.0378461	0.632469	0.999971	0.0583415	0.635695	0.999931	0.159063	0.545811	1	0.387415	0.332784	1		ARMC1	-0.0438008	-18.8798	-0.169386	0.867536	0.945524	-0.114493	94.7915	-0.149559	0.882911	0.961947	0.0286571	-13.9088	0.159126	0.875486	0.95404	-0.0155568	40.6113	-0.154096	0.879388	0.957992		POC5;S105;	-1.37777	16.401	-2.47827	0.0226375	0.240377	2.09699	25.5488	2.70644	0.0138984	0.146294	2.5851	10.084	2.70708
AGTPBP1	-0.000508616	0.99665	0.999971	-0.00265704	0.9885	0.999931	-0.0150977	0.965925	1	-0.024577	0.957583	1		ARMC10	0.197379	2.79852	0.840608	0.412492	0.661636	-0.13817	-12.6725	-0.735435	0.472321	0.757929	0.0760369	8.13777	0.738538	0.470484	0.755079	0.356433	-0.0698816	0.753738	0.461547	0.740689		TNKS1BP1;S893;	-2.21846	11.4754	-2.47629	0.0227323	0.240727	-1.96874	14.3657	-2.7057	0.0139206	0.146294	1.27337	6.40308	2.70418
AGTR1	NA	NA	1	NA	NA	1	0.0839097	0.650756	1	0.116624	0.65393	1		ARMC6	-0.617772	-0.0698816	-1.30638	0.209204	0.466336	-0.187848	2.50822	-1.12449	0.276776	0.617054	0.623796	-20.3116	1.10592	0.284506	0.634164	0.659268	-4.54449	1.15111	0.26597	0.593066		LRRFIP2;S324;	2.44539	24.0584	2.47413	0.022836	0.24117	2.4161	16.3681	2.70517	0.0139365	0.146294	2.10519	20.9171	2.70246
AGTRAP	0.0542728	0.800529	0.999971	0.289507	0.332212	0.999931	0.295194	0.499815	1	0.465384	0.357359	1		ARMC8	0.367211	47.9125	1.4406	0.168263	0.419446	0.747449	52.6339	1.25748	0.225954	0.563531	-0.368486	-20.3542	-1.2191	0.239819	0.597052	-0.166611	-11.6478	-1.29264	0.21381	0.53315		RAD23B;S160;	0.904232	22.1107	2.4702	0.0230259	0.242518	3.68961	24.9644	2.70308	0.0139997	0.146294	1.68001	31.473	2.70001
AHCTF1	-0.00293161	0.988103	0.999971	-0.10193	0.70847	0.999931	-0.0840399	0.849964	1	-0.288836	0.587202	1		ARMCX1	-0.196118	-19.6274	-0.403403	0.691791	0.853	-0.0642403	-17.0729	-0.342777	0.736061	0.906912	-0.347386	24.9897	-0.360583	0.722951	0.89142	-0.0824517	-27.4336	-0.369668	0.716295	0.883008		SETD5;S72;	1.50608	18.7544	2.46801	0.0231323	0.242983	2.43715	27.9769	2.70197	0.0140335	0.146294	1.87665	16.9198	2.6979
AHCY	-0.0645817	0.766921	0.999971	-0.00284884	0.99227	0.999931	-0.0456993	0.916773	0.999836	-0.208329	0.664128	0.999933		ARMCX2	-0.465917	-30.2954	-1.21835	0.240094	0.498927	-0.22283	3.3504	-1.0443	0.31129	0.646772	0.749785	29.9266	1.03681	0.314667	0.652876	0.194473	-28.0631	1.07586	0.297353	0.617914		PRRC2A;T1108;	1.81039	15.246	2.45561	0.0237435	0.248733	2.28233	22.2506	2.70176	0.0140397	0.146294	-1.7228	15.6964	-2.6966
AHCYL1	0.222269	0.354309	0.999971	0.219271	0.462779	0.999931	-0.201906	0.607947	0.999836	-0.143201	0.738304	0.999933		ARMCX3	0.0776085	23.4251	0.39404	0.698559	0.856408	0.0648112	-4.89027	0.334791	0.741968	0.909652	0.101717	34.0508	0.351694	0.729485	0.89437	-0.0915047	-52.6727	-0.357106	0.725504	0.889211		SMARCC1;S328;	0.846917	25.134	2.45263	0.0238929	0.248959	1.9834	14.8376	2.69996	0.0140945	0.146294	2.31134	19.8073	2.69612
AHCYL2	0.0247514	0.816692	0.999971	-0.00238807	0.986351	0.999931	-0.0297717	0.915235	1	0.0778115	0.85533	1		ARNT	0.287008	81.6818	0.349675	0.730972	0.873517	0.0568634	33.7704	0.29634	0.770639	0.921386	-0.258542	-28.3416	-0.31126	0.759471	0.908033	0.0771392	-3.08496	0.313182	0.758036	0.906098		SMARCC1;S330;	0.846917	25.134	2.45263	0.0238929	0.248959	1.86861	12.0209	2.69945	0.0141101	0.146294	4.19236	22.1069	2.69302
AHDC1	0.00615509	0.955917	0.999971	0.132038	0.519676	0.999931	0.294107	0.445424	1	0.237957	0.608124	1		ARPC1A	0.03314	-11.1945	0.143656	0.887499	0.952876	0.103744	89.8302	0.125982	0.901257	0.967647	-0.0498982	15.5875	-0.130172	0.897992	0.964308	0.0378574	8.88234	0.130094	0.898053	0.964032		MBP;S40;	1.5031	10.3425	2.45133	0.0239582	0.248974	-2.11013	17.0029	-2.69825	0.0141469	0.146294	1.47932	9.12625	2.68729
AHI1	0.0250614	0.864928	0.999971	0.0808577	0.722866	0.999931	-0.0275938	0.943636	1	-0.23218	0.632864	1		ARPC1B	-0.233628	-0.530906	-1.81034	0.0883507	0.308118	-0.301035	-25.4857	-1.56916	0.135441	0.471935	-0.441681	8.29007	-1.54089	0.142157	0.495567	-0.699591	-8.88731	-1.66154	0.115339	0.402203		MUC16;S7961;	1.70289	16.9198	2.4481	0.0241211	0.249349	2.10187	20.9171	2.69819	0.0141487	0.146294	1.89038	13.6492	2.68677
AHNAK	-0.132979	0.579679	0.999971	-0.264952	0.364536	0.999931	0.159337	0.65747	0.999836	0.189543	0.63092	0.999933		ARPC2	-0.386184	2.36654	-3.63564	0.00210804	0.0633606	-2.14601	-12.195	-3.13918	0.00610676	0.183549	2.74977	-76.0823	3.09681	0.00668264	0.199917	-0.578669	18.0479	-3.85713	0.0013096	0.0393624		FARP1;S427;	1.99726	32.097	2.44808	0.0241223	0.249349	1.15774	14.0079	2.69806	0.0141527	0.146294	1.1522	14.0079	2.68514
AHNAK2	-0.0435801	0.811404	0.999971	-0.0693144	0.795799	0.999931	0.30767	0.489323	0.999836	0.432448	0.406082	0.999933		ARPC3	-0.307726	-4.43506	-1.68284	0.111085	0.345578	0.542518	-15.1807	1.47876	0.157898	0.491186	-0.272294	-14.2103	-1.43861	0.168818	0.524191	0.478252	8.46193	1.53833	0.142779	0.443771		TP53BP1;S1678;	2.1618	15.4501	2.44129	0.0244685	0.25212	1.0918	16.4057	2.69464	0.0142578	0.146992	2.90956	10.2474	2.68358
AHR	-0.0166797	0.885083	0.999971	-0.0272439	0.877445	0.999931	-0.0622797	0.856504	1	-0.00837794	0.985537	1		ARPC4	0.0356947	31.3674	0.287267	0.777457	0.900393	-0.0380424	-7.42953	-0.249397	0.806108	0.933727	-0.154949	44.6918	-0.261807	0.796685	0.922819	-0.0353052	16.1145	-0.261744	0.796733	0.922413		EDC4;S875;	1.8988	14.0719	2.44029	0.0245198	0.25212	-2.77886	22.5998	-2.69194	0.0143414	0.147463	1.71724	5.49255	2.68349
AHRR	0.0294402	0.782815	0.999971	0.0438764	0.788962	0.999931	0.294839	0.409051	1	-0.093309	0.765393	1		ARPC5	-0.193586	-9.35805	-1.49115	0.154647	0.402062	0.212568	-2.05724	1.29758	0.212145	0.551748	-0.149392	-20.5466	-1.25897	0.225429	0.585763	-0.332821	-17.9491	-1.3477	0.19583	0.509316		HLA-E;S357;	1.87038	21.55	2.4382	0.0246275	0.252434	1.53807	11.4842	2.68231	0.0146431	0.149138	1.8006	-0.770343	2.68249
AHSA1	-0.162407	0.498005	0.999971	-0.184931	0.523969	0.999931	-0.265902	0.443911	0.999836	-0.265262	0.475406	0.999933		ARPC5L	0.11392	15.966	0.818412	0.424695	0.67123	-0.430406	28.6568	-0.711164	0.48684	0.769729	0.153809	4.15872	0.715576	0.484181	0.765275	0.300978	89.0178	0.735456	0.472309	0.746755		FNIP1;S946;	-1.78985	14.4692	-2.43719	0.0246799	0.252434	-0.922683	19.3428	-2.68213	0.0146486	0.149138	1.94569	21.2584	2.67835
AIDA	0.070667	0.762356	0.999971	0.0326896	0.913974	0.999931	-0.131411	0.759149	0.999836	0.159832	0.737575	0.999933		ARPP19	-0.276188	-15.8632	-0.992391	0.335229	0.594367	-0.19668	-4.61595	-0.856196	0.404059	0.716565	0.582309	40.6732	0.863775	0.4	0.708911	0.102761	-12.8616	0.883108	0.389767	0.691024		MDN1;S4538;	1.31983	0.910488	2.43405	0.0248427	0.253004	1.3981	25.8142	2.68205	0.0146512	0.149138	2.15715	19.6884	2.67709
AIF1L	0.0369217	0.727545	0.999971	0.0553532	0.734019	0.999931	-0.00975676	0.974388	1	-0.101465	0.772429	1		ARRB1	0.035063	83.6619	0.0682267	0.946419	0.977103	-0.00759687	27.5768	-0.0604169	0.952544	0.983581	0.0255022	70.8325	0.0598191	0.953013	0.983771	-0.0207248	25.0167	-0.0607055	0.952317	0.982969		SNIP1;S52;	2.12287	21.5158	2.43311	0.0248919	0.253004	1.53918	13.6918	2.68186	0.0146574	0.149138	-0.957674	25.011	-2.67584
AIFM1	-0.109532	0.605763	0.999971	-0.129004	0.657902	0.999931	-0.173259	0.695202	1	-0.136838	0.791011	1		ARSA	0.423745	5.96375	2.40767	0.0279742	0.18049	-0.235493	-26.1766	-2.10834	0.0504921	0.326046	-0.29503	11.7375	-2.04885	0.0565985	0.364472	-0.276491	-5.87078	-2.37626	0.029796	0.192135		TACO1;S35;	-1.8744	15.0477	-2.43237	0.0249303	0.253004	-1.87438	19.7896	-2.67742	0.0147983	0.150005	1.99163	18.8582	2.67441
AIFM2	-0.0327263	0.869366	0.999971	0.0373486	0.895009	0.999931	0.163482	0.713229	1	0.460714	0.378548	1		ARSB	0.46868	-3.99206	3.34464	0.00393739	0.0828156	-0.540718	15.9621	-2.92963	0.00951973	0.200702	-0.472694	5.10388	-2.84624	0.0113434	0.236478	-0.703113	6.35011	-3.46494	0.00304201	0.064268		MON1A;S153;	-2.03494	11.4893	-2.43086	0.0250094	0.253147	1.60351	12.8315	2.67536	0.0148643	0.150005	1.19019	13.6416	2.67397
AIG1	0.0209566	0.769801	0.999971	-0.000535298	0.995138	0.999931	-0.00346455	0.985087	1	0.0749733	0.810564	1		ARVCF	0.296424	69.8885	0.550737	0.589137	0.793319	0.0733208	2.83015	0.481061	0.636742	0.857207	0.355196	12.4593	0.478132	0.638781	0.85983	0.418526	46.8387	0.510365	0.616503	0.830042		GPATCH8;S1081;	1.08099	13.6416	2.42865	0.0251251	0.253659	2.25126	8.61778	2.67497	0.0148768	0.150005	1.4462	23.2299	2.67252
AIM2	0.000765406	0.991133	0.999971	0.000636835	0.9953	0.999931	-0.0501393	0.819864	1	0.273779	NA	1		ASAH1	0.107685	13.6815	0.464247	0.648491	0.827429	0.384671	32.4764	0.398825	0.695097	0.886895	-0.0511679	-3.65398	-0.415255	0.683264	0.871797	0.278064	21.4238	0.423898	0.677073	0.863897		ZNF446;S146;	-1.18895	13.9744	-2.42371	0.0253867	0.255638	2.09521	18.1628	2.67142	0.0149912	0.150005	2.79854	23.636	2.67083
AIMP1	-0.00710829	0.976083	0.999971	-0.0890172	0.768501	0.999931	-0.0986413	0.810267	0.999836	-0.0987513	0.828441	0.999933		ASAP1	0.0974699	22.9162	0.381831	0.707422	0.860868	-0.303201	90.0128	-0.322044	0.751432	0.914677	-0.0748814	33.2395	-0.336927	0.740387	0.90074	0.0444961	0.132741	0.343178	0.735765	0.895568		AHDC1;S596;	1.72617	22.7028	2.4224	0.0254562	0.255677	-2.43898	13.0903	-2.67132	0.0149946	0.150005	-2.53351	21.3833	-2.66906
AIMP2	-0.11454	0.598632	0.999971	-0.0808993	0.783867	0.999931	0.399184	0.342237	0.999836	0.134613	0.781795	1		ASAP2	0.161187	19.5059	0.355989	0.726325	0.871263	-0.246543	-12.9265	-0.303233	0.765473	0.9186	0.0481099	13.0724	0.318017	0.754431	0.905192	0.317136	6.50033	0.320901	0.752284	0.902638		NECTIN2;T410;	1.40389	16.5292	2.41423	0.025895	0.258423	-2.32959	19.5349	-2.67008	0.0150347	0.150005	-1.26096	25.3479	-2.66784
AIP	0.0171556	0.936957	0.999971	0.252688	0.398345	0.999931	0.14628	0.737647	0.999836	0.12363	0.807166	0.999933		ASCC2	-0.613887	43.3204	-1.82893	0.0854026	0.302833	-0.445401	-29.811	-1.58406	0.132012	0.468112	0.68856	53.965	1.55705	0.138286	0.490643	0.382721	36.0952	1.68779	0.110115	0.390769		TP53;S315;	1.31255	21.1568	2.41268	0.0259789	0.258423	-2.19302	21.7355	-2.66967	0.0150479	0.150005	-1.15401	23.8325	-2.66748
AJM1	0.0157318	0.912625	0.999971	0.189771	0.433088	0.999931	0.497813	0.249939	1	0.686004	0.196745	1		ASCC3	-0.045725	-2.58987	-0.143667	0.88749	0.952876	-0.0146564	2.76362	-0.126012	0.901234	0.967647	0.0662742	79.1522	0.130373	0.897836	0.964308	-0.0216848	4.98843	-0.130843	0.89747	0.963925		ARID1A;S696;	1.59416	24.3877	2.41178	0.0260276	0.258423	1.54848	21.2352	2.66959	0.0150505	0.150005	1.44687	23.2276	2.66599
AJUBA	0.195417	0.413304	0.999971	0.285537	0.344405	0.999931	1.14798	0.0064208	0.722876	1.05361	0.0168571	0.778435		ASDURF	0.243646	41.823	0.600407	0.55633	0.770171	-0.0522817	17.1955	-0.519738	0.610096	0.844596	-0.147461	-37.0844	-0.519323	0.610379	0.844996	-0.0807424	45.9458	-0.558269	0.5841	0.808615		RPL34;S12;	2.60098	22.126	2.41149	0.0260438	0.258423	1.83802	20.0596	2.66733	0.0151242	0.150355	1.38836	25.8142	2.66337
AK1	-0.061684	0.790346	0.999971	0.0417205	0.890341	0.999931	0.234689	0.568233	0.999836	0.805069	0.0962806	0.999933		ASF1A	0.0661309	13.4851	0.303625	0.76518	0.891996	0.0447691	1.17599	0.258459	0.799224	0.931109	-0.0279667	2.37389	-0.269568	0.790809	0.921592	-0.0339893	-7.281	-0.273834	0.787585	0.918114		CWC15;T46;	1.32967	19.3965	2.41117	0.0260611	0.258423	2.43995	20.0359	2.66163	0.0153113	0.151799	2.11536	23.1553	2.65927
AK2	-0.0224267	0.923259	0.999971	-0.0378865	0.900336	0.999931	-0.0781691	0.851934	0.999836	-0.151004	0.752749	1		ASF1B	2.49743	-48.1786	2.99008	0.00837921	0.110792	0.256181	-2.23446	2.6179	0.0182315	0.239574	-0.435098	-83.1614	-2.56559	0.0202986	0.268308	-1.75117	62.3384	-3.06945	0.00708251	0.0936465		NELFE;S51;	2.11339	29.5413	2.40692	0.026293	0.25985	1.20066	20.8246	2.6593	0.0153883	0.151799	-1.69853	19.7985	-2.65079
AK3	0.174375	0.455164	0.999971	0.143721	0.634806	0.999931	0.0277871	0.94691	0.999836	0.0509019	0.912297	0.999933		ASH2L	0.900245	13.3618	4.95739	0.000127636	0.0282488	0.71255	-11.3743	4.50401	0.000329499	0.0711939	0.968345	-1.07761	4.90692	0.000141709	0.031781	-1.51265	2.55942	-6.14062	1.19964e-05	0.00269042		ITFG2;S220;	1.07348	17.1726	2.4061	0.0263384	0.25985	2.33799	10.127	2.65859	0.0154119	0.151799	2.31226	21.5158	2.65018
AK4	0.0430651	0.667885	0.999971	0.0896951	0.573684	0.999931	0.0580996	0.843182	1	0.0603456	0.878242	1		ASL	-1.20409	9.55362	-0.995762	0.333636	0.593622	0.43686	79.1522	0.859378	0.402351	0.715576	0.256566	30.2352	0.866522	0.398535	0.708661	-0.471537	7.85782	-0.885966	0.388269	0.690762		CTDSPL2;S165;	1.22674	21.3232	2.40401	0.0264535	0.260327	2.22094	18.3463	2.6562	0.0154914	0.151799	1.99271	24.4946	2.64835
AK6	-0.0268845	0.900984	0.999971	-0.0963647	0.741888	0.999931	-0.137249	0.756421	1	-0.0629041	0.902032	1		ASMTL	-0.106823	1.65018	-0.365696	0.719203	0.865924	0.462901	113.714	0.30661	0.762946	0.918451	-0.280562	75.5321	-0.322752	0.750906	0.904095	0.110113	21.3007	0.325048	0.749199	0.901928		RAPGEF1;S360;	1.793	9.9643	2.40155	0.0265897	0.261008	1.26837	25.5496	2.65557	0.0155124	0.151799	1.34626	23.934	2.64746
AKAP1	-0.0171723	0.926367	0.999971	-0.029405	0.911911	0.999931	0.0501087	0.909809	1	-0.211326	0.691182	1		ASNA1	0.40958	1.53438	3.54296	0.0025727	0.069451	2.81293	31.5467	3.06649	0.00712707	0.187433	-0.429534	2.07601	-3.04448	0.00746777	0.201418	0.403713	10.1937	3.7138	0.00178197	0.0479659		HERC1;S1514;	1.17719	23.8167	2.39931	0.0267138	0.261567	-2.73559	11.5603	-2.65479	0.0155385	0.151799	1.61492	11.2032	2.64654
AKAP10	0.0416934	0.813651	0.999971	-0.00625084	0.979963	0.999931	0.0214581	0.960522	1	-0.0556684	0.916296	1		ASNS	-0.148112	18.3511	-0.826805	0.420054	0.667576	0.367585	-14.1615	0.71793	0.482766	0.767241	-0.598024	50.2146	-0.723414	0.479479	0.761979	-0.153142	22.0942	-0.742685	0.468035	0.74383		MYO9B;S1267;	2.39494	22.0142	2.39533	0.0269367	0.263088	1.03173	14.5844	2.65468	0.0155421	0.151799	2.84845	19.6098	2.64576
AKAP11	-0.0470236	0.834969	0.999971	-0.163295	0.58526	0.999931	-0.226245	0.60175	1	-0.346368	0.488367	1		ASPH	-0.0445822	2.24775	-0.344344	0.734904	0.875133	0.211791	76.0524	0.289386	0.775863	0.924031	-0.0512543	-62.309	-0.303548	0.765238	0.910961	-0.0694135	4.34003	-0.307299	0.762431	0.908034		CPSF7;T203;	-1.6363	21.4542	-2.38938	0.0272727	0.265705	-1.43053	25.5351	-2.65265	0.0156104	0.152084	2.1752	16.7552	2.64445
AKAP12	0.0608001	0.772429	0.999971	0.0633126	0.825588	0.999931	0.142033	0.747181	0.999836	0.454246	0.387299	0.999933		ASPM	-0.276409	-8.47643	-0.807686	0.430674	0.676161	-0.573659	81.9065	-0.700708	0.493175	0.774287	0.0864145	1.99706	0.707822	0.488859	0.767442	-0.549029	20.767	-0.728413	0.476495	0.748012		EAF1;S165;	-1.39574	12.5838	-2.38645	0.0274393	0.266661	1.71336	21.8654	2.64801	0.015767	0.153227	2.23374	7.72114	2.64317
AKAP13	-7.47681e-05	0.999549	0.999971	-0.00237526	0.990513	0.999931	-0.0948763	0.794929	1	-0.0176172	0.970978	1		ASPSCR1	-0.155592	21.7326	-0.407732	0.688672	0.850101	0.182186	3.22012	0.345787	0.733839	0.905806	0.0798823	-18.1378	0.363167	0.721055	0.890213	0.243562	82.9795	0.373538	0.713467	0.880693		CLASP1;S1196;	-2.85745	11.7109	-2.38435	0.0275598	0.267165	1.01675	15.8979	2.64454	0.0158852	0.153992	2.96571	23.0031	2.63825
AKAP17A	0.0196786	0.93094	0.999971	0.164259	0.586563	0.999931	-0.0374055	0.930434	0.999836	0.135566	0.785166	0.999933		ASS1	-0.140396	-9.13664	-0.811864	0.428339	0.674675	-0.0860142	-1.84799	-0.705986	0.48997	0.77175	0.130885	-7.62141	0.712788	0.48586	0.765275	0.404309	-0.428221	0.731799	0.474479	0.747082		MED12;S698;	1.29008	11.738	2.37925	0.0278536	0.268528	1.45606	19.3965	2.64034	0.0160292	0.154669	-2.85782	14.7653	-2.63589
AKAP3	-9.03368e-05	0.99871	0.999971	-0.000535298	0.995138	0.999931	-0.00346455	0.985087	1	0.100983	0.706596	1		ASUN	1.38864	49.4915	3.20354	0.00532398	0.0937812	-0.511523	36.8572	-2.80624	0.0123341	0.215805	-0.241558	18.1094	-2.76544	0.0134304	0.236478	-0.856485	9.86297	-3.34599	0.00392604	0.0693719		ZFPM1;S901;	2.03211	18.1907	2.37881	0.027879	0.268528	-2.14104	20.0234	-2.64019	0.0160345	0.154669	1.76566	20.5899	2.63503
AKAP5	-0.000536481	0.995829	0.999971	-0.00211218	0.989345	0.999931	0.14407	0.695592	1	0.287441	0.555635	1		ATAD1	0.276667	24.1687	1.53244	0.144217	0.390549	0.280235	8.13353	1.34169	0.197731	0.535518	-0.156506	-4.90536	-1.30297	0.210339	0.569397	1.36146	58.8102	1.39528	0.181287	0.490766		SQSTM1;T269;	1.38039	16.1786	2.37833	0.0279071	0.268528	2.28709	24.9619	2.63286	0.0162891	0.156737	1.34615	13.7407	2.63272
AKAP7	0.0130774	0.814919	0.999971	0.0201698	0.818396	0.999931	0.0402226	0.8282	1	0.055308	0.831634	1		ATAD2	-0.0952435	15.5002	-0.453428	0.656102	0.830176	0.0643099	1.41851	0.38708	0.703606	0.891029	-0.194481	93.887	-0.400736	0.693716	0.878377	0.0811562	23.4251	0.412052	0.685564	0.868147		CWC15;T47;	-2.28021	13.8318	-2.37465	0.0281214	0.269562	1.28221	15.6611	2.62786	0.0164651	0.157825	1.12361	15.646	2.63089
AKAP8	-0.103399	0.625498	0.999971	0.0187252	0.949423	0.999931	-0.0306048	0.944563	1	-0.131287	0.797526	1		ATAD3A	0.033405	-2.5546	0.283049	0.780633	0.901717	-0.261832	87.228	-0.245361	0.80918	0.934498	-0.0535986	-12.9757	-0.258352	0.799306	0.923112	0.0507675	-3.88122	0.259254	0.798621	0.922496		MEAF6;T124;	1.59524	16.6969	2.37186	0.0282848	0.269562	1.93893	15.8317	2.62609	0.0165278	0.157825	0.961428	21.8102	2.62547
AKAP8L	0.0891955	0.670267	0.999971	0.193699	0.506187	0.999931	-0.0725537	0.870493	1	0.155014	0.764931	1		ATAD3B	-0.11313	-49.9999	-0.613196	0.548043	0.765606	-0.0552137	4.62432	-0.537253	0.598209	0.835687	0.156284	1.04475	0.532258	0.601587	0.840406	0.19306	77.2196	0.572393	0.574714	0.802672		SRRM1;S560;	1.29397	9.90547	2.37175	0.0282912	0.269562	1.299	21.3814	2.62517	0.0165604	0.157825	-2.67548	20.7463	-2.62211
AKAP9	-0.0314917	0.803914	0.999971	-0.0498809	0.79533	0.999931	-0.103985	0.775714	1	-0.138749	0.769887	1		ATE1	0.158412	-28.171	0.267427	0.792429	0.906729	0.0246755	2.18657	0.228387	0.822131	0.940892	-0.0260358	9.4159	-0.243455	0.810631	0.927731	0.115977	28.2753	0.246738	0.808131	0.924587		SRRM1;S562;	1.29397	9.90547	2.37175	0.0282912	0.269562	-1.65874	15.4289	-2.62507	0.0165641	0.157825	1.55125	21.2613	2.61786
AKIP1	0.0058344	0.980072	0.999971	0.0150527	0.960326	0.999931	0.10553	0.807362	0.999836	0.531619	0.246102	0.999933		ATF1	-0.888116	10.5118	-0.840025	0.41281	0.661636	0.144075	14.1391	0.733559	0.473434	0.75903	0.0997105	16.3294	0.736474	0.471705	0.756259	0.0972332	-7.65102	0.752523	0.462257	0.741111		NUP155;S992;	1.66527	10.6956	2.36517	0.0286804	0.272604	1.56093	16.3491	2.61955	0.0167615	0.159171	4.09304	-4.05423	2.61602
AKIRIN1	0.0237366	0.918923	0.999971	0.0413845	0.878504	0.999931	0.137996	0.676688	0.999836	-0.209204	0.578395	0.999933		ATF2	-0.163255	90.0766	-0.132551	0.896139	0.956155	-0.0384829	-16.0958	-0.114076	0.910544	0.971524	0.0960914	22.7871	0.117996	0.907484	0.967458	-0.021699	42.4977	-0.118689	0.906944	0.967683		FILIP1L;T994;	1.95536	30.2663	2.36031	0.0289712	0.274395	-2.01809	15.0477	-2.61883	0.0167871	0.159171	-2.63623	9.03895	-2.61507
AKIRIN2	0.0378104	0.867089	0.999971	0.0210847	0.943907	0.999931	0.0978087	0.821314	1	0.138955	0.783454	1		ATF7	0.471075	60.3851	0.714769	0.484666	0.719473	-0.506267	48.1048	-0.627563	0.538813	0.799273	0.0911303	35.9936	0.626773	0.539318	0.800602	-0.0992965	-15.663	-0.654645	0.521649	0.774373		SUB1;S17;	2.4127	19.2763	2.35967	0.0290097	0.274395	-2.06941	15.0822	-2.61678	0.0168612	0.159486	1.35256	14.8175	2.61452
AKNA	-0.0300054	0.828214	0.999971	0.044821	0.840648	0.999931	-0.099907	0.795563	1	0.217982	0.669558	1		ATF7IP	0.389295	67.0591	1.35342	0.194033	0.450043	-0.143453	4.20495	-1.17317	0.257259	0.596307	0.26669	82.9319	1.1454	0.268263	0.622212	1.00294	-16.087	1.20509	0.245038	0.568345		KIAA1143;S50;	-1.94568	13.5451	-2.35655	0.0291977	0.275505	1.96749	17.2645	2.61172	0.0170451	0.160835	3.92769	22.5029	2.61435
AKR1A1	0.0403421	0.865809	0.999971	0.124603	0.678233	0.999931	0.0498526	0.89973	0.999836	0.245165	0.592473	0.999933		ATG16L1	3.01585	28.6624	2.29588	0.0349779	0.196112	0.754191	79.7065	2.00601	0.0614046	0.343877	-2.12166	48.6915	-1.94536	0.0688389	0.384922	-0.403552	14.4385	-2.20473	0.0418642	0.234721		FASN;T2204;	1.75243	17.6302	2.35511	0.0292852	0.275522	1.52053	16.4723	2.60913	0.01714	0.161218	2.38801	15.9844	2.6118
AKR1B1	-0.0040268	0.984672	0.999971	0.0189751	0.94789	0.999931	0.0561923	0.897325	0.999836	0.346798	0.455296	0.999933		ATG3	-0.444611	-18.4716	-1.7829	0.0928658	0.316297	-0.163313	14.167	-1.55033	0.139885	0.475603	-0.259652	17.4608	-1.52292	0.146568	0.499203	-0.222445	-2.31109	-1.63741	0.120327	0.409828		LRBA;S10;	1.51536	14.8968	2.3537	0.0293707	0.275522	1.14696	15.2633	2.60761	0.0171959	0.161218	2.20935	15.7257	2.60891
AKR1B10	-9.03368e-05	0.99871	0.999971	-0.0212404	0.808938	0.999931	-0.00346455	0.985087	1	0.0786467	0.804982	1		ATG4B	-0.361271	31.4601	-1.06043	0.304107	0.566043	-0.416477	18.4212	-0.912804	0.374391	0.696669	0.0847612	14.8032	0.920747	0.370348	0.689336	-0.0945161	-16.4282	-0.943569	0.358899	0.667847		RAVER2;S18;	1.88782	13.9183	2.35303	0.0294117	0.275522	2.43828	15.977	2.60723	0.0172098	0.161218	1.34457	20.0457	2.60755
AKR1C1	-0.0148379	NA	1	-0.0165202	NA	1	0.184605	NA	1	0.276022	NA	1		ATG5	0.00603255	-36.9779	0.00931076	0.992682	0.99627	0.000499739	10.4163	0.00490678	0.996143	0.999568	-0.00284308	-2.92434	-0.0058314	0.995417	0.998522	-0.00268728	5.45614	-0.00683349	0.994629	0.997838		BAG3;T406;	1.39276	21.2613	2.35041	0.0295717	0.276357	2.49189	24.5533	2.60252	0.0173846	0.162244	2.15142	21.1886	2.60727
AKR1C2	0.00709312	0.961128	0.999971	0.00771587	0.971692	0.999931	0.150095	0.709609	1	0.145845	0.77442	1		ATG7	-0.0245456	-20.3358	-0.14777	0.884301	0.952582	-0.100566	31.893	-0.130242	0.897938	0.967278	-0.0264346	-12.0827	-0.134986	0.894243	0.963298	0.0242608	-29.075	0.135656	0.893722	0.962511		LARP1B;S340;	-2.16005	18.2832	-2.34888	0.0296653	0.276568	2.17358	17.6107	2.60183	0.0174101	0.162244	1.92768	16.2035	2.60416
AKR1C3	-0.00249218	0.974581	0.999971	-0.0017757	0.988449	0.999931	0.0175728	0.945602	1	-0.0467809	0.907165	1		ATG9A	-0.275346	47.9029	-0.804046	0.432716	0.67842	0.349467	80.5109	0.699247	0.494063	0.774508	0.0942236	10.4097	0.705605	0.490202	0.767788	0.106829	6.51742	0.727428	0.477082	0.748012		STX1B;S10;	2.1663	32.0339	2.34679	0.0297938	0.276656	2.21713	18.7383	2.60092	0.0174442	0.162244	-2.24912	25.9311	-2.60381
AKR7A2	-0.0449716	0.851153	0.999971	0.116325	0.695945	0.999931	0.165788	0.667024	0.999836	0.0273612	0.949176	0.999933		ATIC	-0.244598	-1.5401	-2.90499	0.0100267	0.1203	-0.342799	-25.3723	-2.55198	0.0208719	0.25042	0.4011	12.7103	2.49776	0.0233126	0.279138	2.86782	8.85544	2.97211	0.00870355	0.104425		MKI67;S1375;	2.08937	12.8582	2.34642	0.0298167	0.276656	1.55731	13.2011	2.59829	0.0175427	0.162772	1.83399	21.598	2.60292
AKR7A3	NA	NA	1	NA	NA	1	NA	NA	1	NA	NA	1		ATL1	0.306966	56.3666	0.682293	0.504448	0.732512	0.101536	17.5778	0.599577	0.556871	0.808745	-0.419262	18.9221	-0.596479	0.558889	0.811576	0.124523	41.1919	0.619813	0.543782	0.789736		DENND4C;S1278;	1.33089	26.057	2.34516	0.0298947	0.276722	-2.20413	21.501	-2.59576	0.0176378	0.163063	4.7164	23.4956	2.60031
AKT1	-0.00809392	0.973022	0.999971	0.238491	0.423247	0.999931	0.0652421	0.867533	0.999836	0.215677	0.606696	0.999933		ATL2	-0.0342979	-13.0242	-0.11635	0.908769	0.961802	0.0420498	74.9214	0.100159	0.921416	0.975714	0.0674784	49.4119	0.105259	0.917429	0.9714	-0.00988795	-0.658457	-0.103999	0.918414	0.972345		FLII;S860;	2.1757	29.6185	2.34267	0.0300489	0.276857	3.18505	21.5838	2.59354	0.0177217	0.163063	2.46871	22.9806	2.59795
AKT1S1	-0.14954	0.530949	0.999971	0.0616284	0.836516	0.999931	0.0152569	0.969075	0.999836	0.203796	0.639654	0.999933		ATL3	0.271369	-2.69083	1.50245	0.151733	0.397922	-0.283241	19.5122	-1.30679	0.209068	0.548885	0.319874	30.805	1.2691	0.221882	0.582435	-0.288403	19.8795	-1.35742	0.192787	0.506141		AKAP13;S2398;	1.83022	18.5602	2.34263	0.0300515	0.276857	2.19218	9.43707	2.59251	0.0177609	0.163063	2.49985	23.0683	2.59503
AKT2	-0.00282216	0.989572	0.999971	0.194891	0.514234	0.999931	0.0811055	0.853564	1	0.168238	0.738971	1		ATM	0.152425	-41.0152	1.3237	0.203513	0.459242	-0.267642	6.86655	-1.13903	0.270834	0.611159	-0.127252	18.4943	-1.12264	0.277537	0.626285	-0.112068	-0.410743	-1.16835	0.259145	0.584713		FBRSL1;S141;	1.92332	27.7835	2.34042	0.0301892	0.27747	1.57869	17.5688	2.59229	0.0177691	0.163063	1.93577	9.9643	2.59276
AKT3	0.0621491	0.667259	0.999971	0.0465853	0.822313	0.999931	-0.0948763	0.794929	1	-0.0176172	0.970978	1		ATN1	0.553869	102.555	0.87562	0.39371	0.643854	0.306834	-30.1792	0.757381	0.459421	0.751359	-0.36567	-9.41581	-0.761446	0.457055	0.747194	-0.71671	80.7785	-0.775232	0.449087	0.734425		TGOLN2;T296;	-3.22667	-0.737721	-2.33845	0.0303122	0.277945	2.62764	13.3899	2.59064	0.017832	0.163063	-1.23473	17.4227	-2.59199
AKTIP	-0.0310355	0.882862	0.999971	-0.136791	0.632956	0.999931	0.20216	0.64736	1	0.42535	0.395701	1		ATOX1	-1.27071	-24.3142	-3.60605	0.00224646	0.0668322	-0.43798	11.6679	-3.13336	0.00618289	0.183941	1.21097	99.244	3.08797	0.0068093	0.199917	0.395026	-0.0876776	3.84902	0.00133264	0.039646		DDX10;S539;	0.849184	19.0754	2.33673	0.0304201	0.27828	2.41483	33.506	2.58997	0.0178576	0.163063	1.3848	22.0034	2.58766
AL022238.4	-9.03368e-05	0.99871	0.999971	0.0321125	0.774085	0.999931	0.0627422	0.784928	1	0.203176	0.591832	1		ATP11B	0.0323643	18.6987	0.0395032	0.96896	0.986168	-0.00542161	4.3178	-0.0293561	0.97693	0.994009	-0.0241439	-4.2141	-0.0364944	0.971323	0.98851	-0.0106169	8.84635	-0.0341911	0.973132	0.990287		MAST4;S1384;	2.11159	19.7381	2.33376	0.0306075	0.279338	1.25849	21.3772	2.58892	0.0178976	0.163063	-1.41286	29.1417	-2.58685
AL031777.2	-0.022911	0.80943	0.999971	0.0305508	0.86359	0.999931	0.62183	0.130323	1	0.576005	0.251792	1		ATP12A	-0.790901	15.2207	-1.64725	0.118271	0.356992	-0.865792	76.615	-1.45137	0.165281	0.498958	-0.255204	-2.24013	-1.41163	0.176496	0.532731	0.717212	-26.0293	1.506	0.150826	0.455446		MKI67;S2105;	2.38383	30.3152	2.32773	0.0309907	0.281916	1.18158	5.62625	2.58757	0.0179493	0.163063	1.10589	23.6991	2.58431
AL031847.2	0.0540969	0.734318	0.999971	0.0428622	0.8534	0.999931	0.116524	0.779557	1	0.0720804	0.889408	1		ATP13A1	0.108945	19.0029	0.662376	0.516806	0.742423	0.135198	-10.2198	0.576629	0.571914	0.821537	-0.163793	-26.7912	-0.580044	0.569662	0.818352	-0.0638419	4.16429	-0.607245	0.551891	0.792622		PACSIN3;S276;	1.20957	15.1111	2.32705	0.0310346	0.281916	1.46145	23.7522	2.58668	0.0179834	0.163063	1.36376	24.0015	2.58336
AL034430.2	-0.0829597	0.622086	0.999971	-0.29546	0.173454	0.999931	0.155882	0.720157	0.999836	0.238916	0.653413	0.999933		ATP13A3	0.0768279	-33.5231	0.216549	0.831194	0.925269	0.0481234	80.8789	0.184797	0.855623	0.952229	-0.0665898	-33.8468	-0.198116	0.845356	0.94104	-0.020892	-8.72822	-0.192246	0.849878	0.945863		BCR;S239;	-1.83581	21.2952	-2.32516	0.0311555	0.282356	-1.3151	26.8308	-2.58645	0.0179926	0.163063	-2.60438	-2.07464	-2.57998
AL035461.4	-7.47681e-05	0.999549	0.999971	-0.0445724	0.816789	0.999931	-0.0948763	0.794929	1	-0.223058	0.614551	1		ATP1A1	-0.11208	7.3955	-1.14954	0.266598	0.52702	0.110557	12.2971	0.985379	0.338559	0.669123	-0.107664	-1.83054	-0.991674	0.335568	0.663513	-0.103963	2.20661	-1.01524	0.324537	0.641473		MKI67;S584;	1.25434	20.2885	2.3224	0.0313334	0.282817	-1.19568	25.7224	-2.58093	0.0182058	0.164055	1.81895	20.9879	2.57538
AL049629.2	0.0589574	0.758196	0.999971	0.051724	0.850502	0.999931	-0.144276	0.745317	0.999836	-0.472026	0.366972	1		ATP1B1	0.898869	-5.74267	3.1087	0.00651588	0.100967	-0.307456	3.72992	-2.72475	0.014617	0.22668	-0.405955	-15.663	-2.67639	0.0161584	0.250585	-0.502525	12.0605	-3.21334	0.0052138	0.0808555		PRRC2A;T1112;	2.32377	17.4596	2.32212	0.0313515	0.282817	1.22722	18.1809	2.57894	0.0182836	0.164055	1.63561	22.997	2.57468
AL096711.2	0.000610294	0.99227	0.999971	0.000482702	0.996109	0.999931	0.0227033	0.915629	1	0.158809	0.67397	1		ATP1B3	0.0107252	-14.0009	0.114276	0.910387	0.961802	0.0121097	-7.281	0.0975614	0.923447	0.976005	0.0912108	28.1043	0.102108	0.919892	0.972247	-0.0227103	16.2467	-0.101626	0.920269	0.972498		DOCK7;S894;	-1.37174	17.6232	-2.31825	0.0316029	0.284249	1.8662	16.1059	2.57734	0.0183459	0.164055	1.47517	10.3464	2.57368
AL121594.1	-0.000508616	0.99665	0.999971	-0.00265704	0.9885	0.999931	-0.0150977	0.965925	1	-0.024577	0.957583	1		ATP2A2	-0.264319	7.02026	-2.32209	0.0332026	0.192833	1.85064	5.48626	2.02409	0.059333	0.343877	-0.306678	-9.40911	-1.97151	0.0655398	0.380362	-1.74939	95.9437	-2.24533	0.0386551	0.224414		HLA-A;S359;	2.32926	22.2238	2.31731	0.0316642	0.284249	2.06139	20.2078	2.57729	0.018348	0.164055	1.57583	18.696	2.57351
AL121758.1	0.0130774	0.814919	0.999971	0.0201698	0.818396	0.999931	0.0402226	0.8282	1	NA	NA	1		ATP2A3	-0.757978	-4.17233	-2.40328	0.0282223	0.181254	1.60911	-49.4305	2.10394	0.0509218	0.32643	0.240927	12.4535	2.04766	0.0567278	0.364472	-0.216938	9.00265	-2.37475	0.0298862	0.192135		CSDE1;T761;	-1.89383	17.3031	-2.31582	0.031761	0.284249	1.23602	25.008	2.57662	0.018374	0.164055	-1.81144	11.796	-2.57178
AL121845.3	0.00716371	0.936033	0.999971	0.0516456	0.751986	0.999931	0.0148561	0.957446	1	0.116671	0.783606	1		ATP2B2	0.196118	97.5259	0.35227	0.729061	0.872811	-0.0371746	-23.5617	-0.298388	0.769104	0.920908	0.062835	4.90612	0.313475	0.757818	0.906919	0.335495	-40.9492	0.317905	0.754514	0.903589		TMX2;S288;	2.60256	23.0031	2.3152	0.0318021	0.284249	1.23602	25.008	2.57662	0.018374	0.164055	2.21716	20.4946	2.57021
AL121900.1	-9.03368e-05	0.99871	0.999971	-0.000535298	0.995138	0.999931	-0.00346455	0.985087	1	-0.00600814	0.981574	1		ATP2B4	-0.244221	7.4203	-1.83325	0.08473	0.302733	-0.238595	43.2243	-1.58882	0.130931	0.467658	-0.378109	-7.87962	-1.56368	0.136722	0.488416	0.959443	25.2945	1.69628	0.10847	0.387485		CDK17;S122;	1.71257	19.9951	2.31364	0.0319044	0.284511	2.11793	9.52112	2.57605	0.0183967	0.164055	1.53959	8.21394	2.56965
AL132780.3	NA	NA	1	NA	NA	1	NA	NA	1	NA	NA	1		ATP2C1	-0.64161	-27.6434	-3.42871	0.00328796	0.0766885	0.254103	5.93257	2.99443	0.00830264	0.193651	-2.70538	-42.2795	-2.94803	0.00915735	0.212767	-0.383866	2.18657	-3.55291	0.00251827	0.058164		SSB;S94;	1.58544	24.3066	2.31093	0.0320823	0.285445	2.75286	34.3421	2.5748	0.0184458	0.164117	0.886704	25.134	2.56785
AL133352.1	0.0347035	0.744432	0.999971	0.0516456	0.751986	0.999931	-0.063289	0.783357	1	0.00583075	0.987576	1		ATP5A1	0.0934364	14.8553	0.946688	0.357353	0.6125	0.359705	11.5686	0.808791	0.430056	0.73673	1.10043	37.7638	0.819868	0.423888	0.726406	0.149799	25.0797	0.839453	0.413122	0.70715		NCAPH2;S284;	-3.10364	7.06143	-2.30896	0.0322128	0.285953	-1.83318	8.49506	-2.57118	0.0185887	0.165012	0.886704	25.134	2.56785
AL135905.2	-0.108477	0.644122	0.999971	-0.0960194	0.750863	0.999931	0.139261	0.746937	0.999836	-0.192953	0.684648	0.999933		ATP5B	0.231145	16.2964	2.31957	0.0333691	0.193065	-0.305933	8.92414	-2.02329	0.0594229	0.343877	-0.264542	-25.3723	-1.96939	0.0658016	0.380858	1.08708	-2.2929	2.24307	0.0388273	0.22455		TCF20;T1671;	1.09794	16.0205	2.30662	0.0323683	0.286064	-2.89848	23.7509	-2.56518	0.0188281	0.16665	2.89195	9.93194	2.56741
AL136295.1	-0.0941815	0.682277	0.999971	-0.198198	0.510767	0.999931	-0.112575	0.790397	0.999836	0.177434	0.703293	0.999933		ATP5C1	-0.236135	9.11809	-2.17004	0.0447995	0.220206	-0.173655	2.86535	-1.86767	0.0795357	0.390833	1.19904	22.0441	1.82761	0.0856084	0.420772	0.177795	-6.4241	2.05597	0.0558347	0.274513		ADD2;S613;	-2.23909	17.2399	-2.30656	0.0323722	0.286064	1.17389	17.1438	2.56415	0.0188695	0.16665	-1.91549	22.5943	-2.56741
AL136295.4	0.00716371	0.936033	0.999971	0.0516456	0.751986	0.999931	0.0148561	0.957446	1	0.00583075	0.987576	1		ATP5D	-0.253404	5.59763	-1.52149	0.146926	0.393625	-1.41091	-0.742709	-1.3305	0.201314	0.539706	-0.210702	13.8881	-1.29316	0.213632	0.572731	-0.232547	-6.95628	-1.38409	0.184627	0.49497		HMGN1;S7;	1.91178	16.2781	2.30002	0.0328108	0.288346	1.68245	13.583	2.56317	0.0189088	0.16665	1.13075	18.9746	2.5648
AL136295.5	-0.0581152	0.655571	0.999971	0.0738828	0.739657	0.999931	0.298512	0.474134	1	0.0558862	0.911404	1		ATP5F1	-0.171434	-17.8112	-1.00358	0.32996	0.590414	0.0923039	47.9612	0.863549	0.400121	0.715576	0.398011	45.6238	0.875943	0.393539	0.704336	0.629838	9.85312	0.893935	0.384113	0.687296		HMGN1;S8;	1.91178	16.2781	2.30002	0.0328108	0.288346	1.57316	6.02595	2.56162	0.0189716	0.16665	1.68883	11.7796	2.56448
AL139300.1	-9.03368e-05	0.99871	0.999971	-0.000535298	0.995138	0.999931	-0.00346455	0.985087	1	0.218271	0.560315	1		ATP5H	-0.0146878	26.2656	-0.140211	0.890178	0.953808	0.0426787	-8.24595	0.122007	0.904355	0.968545	0.0394773	0.576438	0.126072	0.901187	0.96542	0.0990969	-6.87879	0.126268	0.901034	0.96516		SRPRB;S257;	1.14105	21.0765	2.29826	0.0329294	0.288346	1.20876	28.4011	2.56124	0.018987	0.16665	2.39655	8.07669	2.56264
AL157935.3	0.0376765	0.827343	0.999971	0.234983	0.383427	0.999931	0.360055	0.415996	1	0.67427	0.203921	1		ATP5I	-0.147429	12.2258	-1.1237	0.277103	0.537034	-0.513783	49.491	-0.958867	0.351361	0.681208	0.165584	-19.1288	0.970508	0.345699	0.67036	-0.474743	56.8772	-0.992306	0.335269	0.649954		MARVELD2;S161;	1.9842	7.78035	2.29665	0.0330387	0.288346	-2.33478	11.546	-2.55764	0.0191328	0.167252	1.87267	33.1949	2.56125
AL162231.1	0.0504122	0.792229	0.999971	0.270965	0.339644	0.999931	0.250553	0.572858	1	0.399555	0.44799	1		ATP5J	0.121821	2.10794	0.66788	0.513374	0.739176	-0.135759	-37.089	-0.582138	0.568283	0.818471	0.0995973	-2.14443	0.583274	0.567536	0.817516	-0.175925	68.7522	-0.610268	0.549935	0.792161		PMS2P11;T14;	-1.92682	10.8287	-2.29619	0.0330698	0.288346	1.4735	20.6028	2.55638	0.0191844	0.167252	-1.81106	17.502	-2.56061
AL163636.2	0.00273821	0.975631	0.999971	0.02545	0.878533	0.999931	0.0412471	0.885479	1	0.270194	0.543282	1		ATP5J2	0.286191	1.4978	1.30082	0.211058	0.467584	0.196653	42.8252	1.11668	0.280005	0.619961	0.968315	-33.7275	1.09774	0.287959	0.637952	0.181545	42.6763	1.14319	0.26915	0.595295		KLC2;S589;	1.62712	18.7395	2.29573	0.0331009	0.288346	1.4735	20.6028	2.55638	0.0191844	0.167252	-2.04497	10.4419	-2.55954
AL355385.2	-0.0505847	0.765287	0.999971	-0.0421451	0.865884	0.999931	-0.151201	0.723675	1	0.0361261	0.945591	1		ATP5L	0.119961	4.29206	1.10443	0.285132	0.546551	0.231676	-0.390266	0.945683	0.35785	0.685938	0.359217	29.4508	0.95591	0.35281	0.676276	-0.154424	15.7292	-0.980271	0.341	0.65364		PDCD4;S76;	1.75811	11.8136	2.29468	0.0331726	0.288346	-1.76644	16.7796	-2.54901	0.0194877	0.169171	1.87507	17.5168	2.55925
AL358472.6	0.0209566	0.769801	0.999971	0.0321125	0.774085	0.999931	-0.00346455	0.985087	1	0.0749733	0.810564	1		ATP5O	0.0934714	12.2264	0.602339	0.555074	0.769162	0.150267	-21.3622	0.521011	0.609228	0.843927	-0.0528274	9.17533	-0.520065	0.609873	0.844996	-0.104141	13.6464	-0.559626	0.583195	0.80813		HABP4;T268;	1.67612	12.6012	2.29292	0.0332926	0.288346	1.73012	20.1898	2.54892	0.0194913	0.169171	-2.2526	14.2202	-2.55917
AL358472.7	-0.000508616	0.99665	0.999971	-0.00265704	0.9885	0.999931	-0.112815	0.725929	1	-0.024577	0.957583	1		ATP6	-0.322996	3.3076	-0.912768	0.374409	0.625306	-0.235021	-14.1141	-0.782147	0.445123	0.743531	0.170229	43.6804	0.79076	0.440217	0.735506	-0.119116	38.4273	-0.810019	0.429369	0.717467		MLF2;S238;	2.53483	33.727	2.29286	0.0332963	0.288346	1.73576	17.1487	2.5412	0.019814	0.171589	1.70786	13.0871	2.55899
AL360181.3	0.0209566	0.769801	0.999971	0.0321125	0.774085	0.999931	-0.00346455	0.985087	1	-0.0673243	0.795791	1		ATP6AP1	-0.0534812	-49.1792	-0.204051	0.84079	0.931855	-0.041501	-24.4445	-0.178359	0.860596	0.953622	-0.0454236	10.2374	-0.188273	0.852941	0.944966	-0.0319627	-1.55389	-0.183454	0.85666	0.949312		FAT4;S4876;	-2.27057	17.3231	-2.29137	0.0333984	0.288505	1.50982	14.271	2.53743	0.0199736	0.172588	2.50522	17.7741	2.54866
AL365205.1	0.0920197	0.56995	0.999971	0.239256	0.34069	0.999931	0.0397911	0.92515	1	0.0396754	0.939387	1		ATP6AP2	0.022839	-9.34169	0.080589	0.936731	0.971036	0.00857438	-20.0903	0.0664173	0.947838	0.982354	-0.0447704	60.3851	-0.0679309	0.946651	0.981319	-0.034616	58.0614	-0.0676623	0.946861	0.981388		MAP7D1;S125;	2.50478	31.0192	2.29043	0.0334628	0.288505	2.32662	31.866	2.52998	0.0202921	0.174932	1.40392	20.1877	2.54651
AL391987.2	-0.0362672	0.625607	0.999971	-0.0334414	0.818355	0.999931	-0.0617114	0.806209	1	0.00126954	0.997501	1		ATP6V0A1	0.204517	-16.4919	1.4155	0.175377	0.429865	0.133264	-3.38614	1.2403	0.232082	0.569078	-0.721733	97.5296	-1.20271	0.245934	0.602746	-0.46841	10.0103	-1.27389	0.22022	0.539868		TPX2;S738;	1.21243	23.4278	2.28882	0.0335739	0.288825	2.23866	15.4501	2.52808	0.0203737	0.174932	2.2637	12.8582	2.5422
AL445524.2	-0.00755522	0.932776	0.999971	-0.0419455	0.633007	0.999931	-0.0908388	0.624066	1	-0.108533	0.730677	1		ATP6V0A2	-0.263361	-36.3725	-1.21531	0.241223	0.499346	-0.225119	-49.9659	-1.03779	0.314223	0.650349	-0.237097	-21.4394	-1.03414	0.315877	0.652876	0.114064	-2.45023	1.07189	0.299079	0.618925		KIF4A;S815;	2.22231	20.2008	2.28767	0.033653	0.288834	1.70022	16.6969	2.52795	0.0203795	0.174932	-2.22773	14.8011	-2.54173
AL445685.3	0.0578588	0.518501	0.999971	0.119692	0.42067	0.999931	0.168112	0.546368	1	0.0554558	0.831736	1		ATP6V0C	-0.307634	-28.7108	-0.765125	0.45492	0.6955	-0.174224	19.084	-0.666219	0.514408	0.7864	0.0767632	10.9583	0.66811	0.513231	0.784505	0.182535	8.02873	0.691702	0.498669	0.762207		KLF3;S250;	-2.52367	6.59615	-2.28456	0.0338681	0.288834	2.29967	22.7604	2.52356	0.0205701	0.17618	2.58184	15.1528	2.54168
AL590560.2	-0.0263	0.805507	0.999971	-0.0417359	0.799181	0.999931	-0.18792	0.502521	1	-0.131764	0.757847	1		ATP6V0D1	-0.0275212	7.63422	-0.19209	0.849998	0.937103	-0.0418283	-8.78968	-0.168393	0.868305	0.957286	-0.0325592	-6.2021	-0.179152	0.859983	0.947998	-0.0693952	2.44089	-0.172558	0.865081	0.953674		CDK1;S39;	1.84264	12.3489	2.28436	0.033882	0.288834	1.7169	30.1767	2.52147	0.0206615	0.176574	3.11497	34.7231	2.53562
AL591806.4	NA	NA	1	NA	NA	1	0.0402226	0.8282	1	0.055308	0.831634	1		ATP6V1A	-0.118807	-9.42593	-1.08479	0.293492	0.555342	0.111253	-2.57547	0.934213	0.363563	0.687798	-0.759888	25.0323	-0.939641	0.360852	0.682823	0.227195	43.7241	0.964593	0.348568	0.659689		PRRC2B;S1395;	1.09799	14.5773	2.28414	0.0338972	0.288834	1.94179	28.2466	2.5151	0.0209424	0.178052	-1.95129	17.6133	-2.53373
AL627230.1	0.00610346	0.969193	0.999971	0.0385308	0.869942	0.999931	0.310805	0.470027	1	0.0660747	0.899188	1		ATP6V1B2	0.302146	14.3249	1.63898	0.119998	0.358204	-0.130865	2.96729	-1.43922	0.168647	0.503522	-0.170898	4.20495	-1.39762	0.180597	0.538761	0.257832	-34.8661	1.49293	0.154185	0.459641		ARHGAP5;S968;	2.10162	20.1523	2.28345	0.0339456	0.288834	1.84442	19.3813	2.51466	0.0209618	0.178052	3.00889	27.3837	2.53009
AL662884.4	0.0781366	0.417941	0.999971	0.0309224	0.776516	0.999931	0.0339519	0.855123	1	0.0554558	0.831736	1		ATP6V1C1	-0.0768133	-0.798788	-0.544695	0.593194	0.796067	-0.172003	32.5224	-0.47749	0.639229	0.857847	-0.0829115	5.26362	-0.47396	0.641692	0.85983	-0.392359	1.62975	-0.503352	0.621319	0.833586		PBRM1;S636;	2.15244	23.737	2.28153	0.0340795	0.289174	2.0615	3.43957	2.51445	0.0209714	0.178052	2.08856	13.5451	2.52961
AL662899.4	-0.0204779	0.916891	0.999971	-0.0628144	0.81886	0.999931	0.117855	0.791138	1	0.0235083	0.964617	1		ATP6V1D	-0.547494	15.344	-1.43937	0.168605	0.419447	-0.400624	-21.5811	-1.25599	0.226482	0.563643	-0.145671	-2.93778	-1.21744	0.240432	0.597052	-0.232547	-6.84908	-1.29079	0.214436	0.533478		ZNF22;S49;	1.17465	17.2032	2.28074	0.034134	0.289174	-2.62292	13.791	-2.51293	0.0210387	0.178234	2.32585	31.866	2.52914
ALAD	0.0391143	0.870372	0.999971	0.0941112	0.752795	0.999931	0.000235457	0.999526	0.999836	0.155187	0.714987	0.999933		ATP6V1E1	-0.462457	-8.39037	-2.76692	0.0133889	0.135217	0.889107	97.3876	2.4406	0.0261763	0.262058	0.702489	66.0516	2.39488	0.0287032	0.289648	-0.850812	0.36173	-2.83092	0.0117132	0.118235		DIDO1;S805;	-2.27769	1.16625	-2.27693	0.0344016	0.290809	-3.20243	11.9152	-2.5084	0.0212416	0.17949	-1.99668	26.6185	-2.52878
ALAS1	0.0521695	0.827961	0.999971	0.039377	0.892158	0.999931	-0.0903901	0.799903	0.999836	-0.145745	0.711311	0.999933		ATP6V1F	0.481571	0.865958	3.10214	0.00660743	0.101389	-0.527744	19.5275	-2.71161	0.0150212	0.230496	-0.302739	-3.80671	-2.66528	0.016534	0.25371	3.86242	22.9149	3.20168	0.00534518	0.0820204		PAWR;S233;	-3.16207	16.638	-2.26943	0.0349337	0.294668	-1.44975	15.6726	-2.50659	0.0213232	0.17949	1.94067	3.63973	2.52417
ALCAM	-0.00829332	0.968201	0.999971	-0.0696556	0.80644	0.999931	0.0376487	0.932485	1	0.551738	0.291031	1		ATP6V1G1	-0.273125	-7.88095	-1.88416	0.0771491	0.290693	-0.256332	16.9531	-1.63319	0.121219	0.456647	0.178256	2.05564	1.60979	0.126261	0.475657	-0.299269	-0.21814	-1.76124	0.0965732	0.364007		BRCA1;S1524;	1.03407	20.1098	2.26796	0.0350384	0.294913	1.66804	21.4987	2.50655	0.0213251	0.17949	1.70126	19.7372	2.52043
ALDH16A1	-0.0919484	0.545991	0.999971	-0.0354078	0.880462	0.999931	-0.00658932	0.987709	1	-0.0783587	0.881778	1		ATP6V1H	0.0769612	-22.3336	0.509387	0.617174	0.808888	-0.0508521	10.9583	-0.442593	0.663763	0.868963	-0.228729	28.0186	-0.448343	0.659692	0.864614	-0.550405	32.5421	-0.459512	0.651817	0.854276		CIC;T1398;	2.33534	18.9182	2.26096	0.0355437	0.298045	2.09515	33.1816	2.4962	0.0217968	0.183065	1.37875	11.2237	2.51897
ALDH18A1	-0.0528934	0.817171	0.999971	-0.100095	0.739771	0.999931	-0.124946	0.772203	0.999836	0.118078	0.802899	0.999933		ATP9A	0.225192	34.6052	0.32029	0.752738	0.884031	0.0602512	-12.8129	0.268463	0.791645	0.92925	0.112046	-8.78428	0.281345	0.781917	0.918271	0.0477751	4.02887	0.286869	0.777757	0.913243		NDEL1;S231;	-1.47673	8.40938	-2.26068	0.0355635	0.298045	1.13822	21.3478	2.49357	0.0219181	0.183687	2.7816	14.5017	2.5174
ALDH1A3	0.0423578	0.819131	0.999971	0.0615603	0.81613	0.999931	-0.186761	0.67192	0.999836	-0.292767	0.575134	0.999933		ATPAF1	0.0765977	30.5975	0.310568	0.759988	0.888252	-0.107401	-5.05152	-0.262643	0.796052	0.930402	-0.153163	41.7544	-0.274976	0.786722	0.919498	-0.0451319	-9.40049	-0.277988	0.784448	0.916647		LCA5;S686;	1.16614	19.5497	2.25939	0.0356576	0.298193	1.11372	18.2772	2.49242	0.0219716	0.183741	-1.27975	26.8308	-2.51692
ALDH1B1	-0.0432064	0.841962	0.999971	0.0426286	0.887025	0.999931	0.653171	0.116134	0.999836	0.0766375	0.869247	0.999933		ATPAF2	0.383415	-38.4056	1.90734	0.0739021	0.285569	-0.304554	10.2631	-1.65408	0.116863	0.451467	0.267871	16.076	1.6308	0.121726	0.470366	0.528609	0.730449	1.78892	0.0918583	0.354954		ITPRID2;T371;	1.94724	22.6785	2.25736	0.0358058	0.29879	-2.48692	19.5645	-2.48803	0.0221762	0.185016	2.28807	22.7604	2.51084
ALDH1L2	0.0118377	0.941954	0.999971	-0.067852	0.769299	0.999931	0.0206015	0.961696	1	0.355198	0.502195	1		ATPIF1	-1.26512	113.886	-0.943315	0.359024	0.613567	0.666685	-30.6655	0.806145	0.431538	0.737339	0.637265	62.4998	0.816218	0.425914	0.728087	0.698107	34.3321	0.837606	0.414129	0.70715		NHSL1;S1233;	1.61231	30.6044	2.25417	0.0360392	0.300096	1.39222	20.1182	2.48712	0.022219	0.185016	1.92893	17.3218	2.5087
ALDH2	0.0208638	0.839979	0.999971	-0.00229519	0.987991	0.999931	-0.078367	0.790032	1	0.0516391	0.902272	1		ATR	0.470065	13.6939	1.55963	0.137676	0.381946	0.421064	82.5498	1.37265	0.188091	0.522019	0.313854	76.5989	1.32021	0.204651	0.567908	0.259706	6.66766	1.42069	0.173886	0.482594		RPP30;S251;	0.781231	22.0799	2.2529	0.0361325	0.300231	1.38598	27.6415	2.48482	0.0223272	0.18552	2.88448	9.48097	2.50482
ALDH3A1	0.0802986	0.377354	0.999971	0.124731	0.376029	0.999931	0.398855	NA	1	0.223972	0.492385	1		ATRN	-0.410777	85.9402	-0.317916	0.754506	0.885751	-0.283133	27.6237	-0.267823	0.792129	0.92925	0.048846	-14.8974	0.280928	0.782231	0.918271	0.135124	-50.742	0.286592	0.777965	0.913243		BAD;S75;	1.72491	11.1789	2.24951	0.0363835	0.301174	-1.58313	15.6964	-2.47799	0.022651	0.187413	2.06979	27.5189	2.50291
ALDH3A2	0.0157387	0.92796	0.999971	-0.0103203	0.967664	0.999931	0.0813176	0.852952	0.999836	0.0872981	0.869754	0.999933		ATRX	0.15473	15.2967	1.03823	0.314026	0.574368	-0.131411	-6.5683	-0.890171	0.386072	0.7057	-0.196649	-42.4501	-0.902552	0.379652	0.693959	-0.376272	17.128	-0.921951	0.369738	0.676074		HACD3;S114;	-1.87678	11.9178	-2.24928	0.0364006	0.301174	1.33561	18.8556	2.47713	0.0226921	0.187413	1.10217	18.6713	2.50234
ALDH3B1	0.0402896	0.796751	0.999971	0.125673	0.591577	0.999931	0.598677	0.16753	1	1.24207	0.0178861	1		ATXN10	-0.12625	16.1145	-0.935991	0.362673	0.616904	-0.0852398	-5.89838	-0.800388	0.434773	0.738592	0.302805	-35.7174	0.810378	0.429169	0.729877	-0.14903	0.801026	-0.832778	0.416771	0.708249		POLR2A;S1878;	1.61728	31.7211	2.24201	0.0369435	0.304421	1.26397	21.3232	2.47698	0.0226992	0.187413	-1.06317	23.177	-2.50227
ALDH4A1	-0.0210411	0.886172	0.999971	0.0428622	0.8534	0.999931	0.195991	0.642539	1	0.363192	0.490092	1		ATXN2	-0.717504	25.0167	-2.10166	0.0511461	0.235757	0.385977	-29.7716	1.81489	0.0876214	0.403573	-0.340188	7.41178	-1.77594	0.0940433	0.433331	-0.195048	15.0848	-1.98396	0.0640198	0.294889		PARN;S587;	-1.95239	6.60648	-2.24193	0.0369492	0.304421	1.87457	18.7016	2.47427	0.0228293	0.188088	2.58762	16.0907	2.49684
ALDH5A1	NA	NA	1	0.0201698	0.818396	0.999931	NA	NA	1	NA	NA	1		ATXN2L	-0.205038	56.5926	-1.07351	0.298375	0.559609	-0.104445	9.49464	-0.920177	0.370637	0.694801	0.934938	89.8327	0.930492	0.365429	0.68537	-0.429025	-0.848742	-0.952128	0.354668	0.665187		RIN1;S337;	2.31302	22.5998	2.24067	0.0370446	0.304563	-2.27354	14.9332	-2.47073	0.0230001	0.188878	2.81362	13.8948	2.49665
ALDH6A1	0.0128592	0.935118	0.999971	-0.011433	0.96086	0.999931	-0.196345	0.634138	1	-0.1338	0.797655	1		AUH	-0.0540498	-7.79263	-0.285429	0.77884	0.900761	-0.0488927	0.340418	-0.247093	0.807861	0.934498	0.121908	60.9945	0.259916	0.798119	0.923112	0.11447	-1.92143	0.260568	0.797625	0.922413		SETD2;T1853;	2.18182	31.4518	2.23667	0.037347	0.306403	-2.60493	19.5012	-2.46974	0.0230481	0.188878	-1.7745	16.0431	-2.49312
ALDH7A1	0.0233443	0.903831	0.999971	0.0279329	0.918645	0.999931	-0.0440247	0.920565	1	-0.0404678	0.939319	1		AURKA	1.00669	37.7287	1.37088	0.188634	0.444055	-0.230023	-38.0311	-1.19151	0.250184	0.588947	0.327117	-15.166	1.16053	0.262224	0.61729	0.459243	-2.04242	1.22348	0.238204	0.560555		PRRC2C;S878;	2.06612	22.3963	2.2317	0.0377264	0.308865	2.27723	23.7099	2.46928	0.0230706	0.188878	1.54213	22.1037	2.49261
ALDH9A1	-0.0363607	0.87725	0.999971	-0.0940476	0.755942	0.999931	-0.10147	0.804818	0.999836	0.142937	0.762716	0.999933		AURKB	0.396429	-17.0797	0.910186	0.375729	0.626267	-0.107689	12.8608	-0.779886	0.446417	0.744127	0.12245	14.0239	0.786846	0.442443	0.73746	-0.81787	52.9892	-0.805062	0.432145	0.720365		PHLDB1;S971;	1.70486	20.4668	2.22861	0.0379639	0.310158	1.63903	18.3179	2.4595	0.0235503	0.192144	1.29356	18.3711	2.48822
ALDOA	-0.0913926	0.70259	0.999971	0.266394	0.330741	0.999931	0.247656	0.454797	0.999836	0.226015	0.56767	0.999933		AVEN	0.027797	-18.4444	0.0326918	0.97431	0.988706	0.00333503	26.9413	0.0256845	0.979815	0.994009	0.00333121	9.1616	0.0317328	0.975063	0.989831	0.00481559	72.1459	0.0285338	0.977576	0.992226		GPKOW;S42;	1.23759	12.0037	2.22593	0.0381708	0.310531	1.39868	3.06219	2.45914	0.0235681	0.192144	-1.78798	19.2028	-2.48723
ALDOC	0.236185	0.325809	0.999971	0.438326	0.138634	0.999931	0.385785	0.297728	0.999836	0.0724554	0.861024	0.999933		AVL9	-0.266371	50.7288	-0.371818	0.714724	0.863034	0.104473	-20.1391	0.309388	0.76087	0.918451	-0.0471849	-37.2762	-0.327193	0.747605	0.902917	0.498817	113.714	0.3304	0.745224	0.899855		TP53BP1;S380;	1.49926	28.1172	2.2259	0.0381735	0.310531	-2.12327	25.9311	-2.45811	0.0236189	0.192156	2.56137	17.0101	2.48318
ALG1	-0.0840918	0.594327	0.999971	-0.12718	0.585356	0.999931	0.0450042	0.916922	1	-0.0292075	0.955913	1		B2M	0.153303	15.897	1.16457	0.260627	0.520384	-0.839142	52.6451	-0.998494	0.332349	0.6639	-0.187888	5.61784	-1.00114	0.331104	0.660024	-0.240003	-6.74462	-1.02621	0.319492	0.638004		CHST12;S96;	-1.54105	18.0331	-2.22493	0.0382486	0.310531	2.03114	27.5189	2.45617	0.0237155	0.19254	2.50825	16.7556	2.48315
ALG10	-0.0716261	0.720341	0.999971	-0.136092	0.626055	0.999931	0.0421832	0.924413	1	-0.398639	0.453247	1		B3GALTL	0.020525	42.6552	0.0757667	0.940509	0.973568	0.0101105	-17.7595	0.0646866	0.949195	0.982354	-0.00935848	50.3161	-0.0658162	0.948309	0.981642	-0.0138466	6.79202	-0.064206	0.949572	0.9829		RANBP3;S219;	-2.25643	8.87405	-2.22116	0.0385422	0.312084	2.09228	13.7703	2.44884	0.0240836	0.195123	1.18398	18.883	2.48298
ALG10B	0.0171745	0.934871	0.999971	-0.127475	0.651267	0.999931	-0.0565059	0.898867	1	-0.218734	0.677065	1		B3GAT3	0.203627	-15.2543	1.27782	0.218863	0.47619	0.0950576	-6.4241	1.09921	0.287335	0.625169	0.825396	77.7564	1.08024	0.295455	0.642835	0.0939165	4.97252	1.12479	0.276653	0.601852		WASL;S315;	-1.9874	18.2719	-2.22042	0.0386	0.312084	0.98074	19.2736	2.44666	0.0241942	0.195397	1.18398	18.883	2.48298
ALG11	-0.102159	0.655664	0.999971	-0.142492	0.636559	0.999931	-0.0308962	0.941989	0.999836	-0.117213	0.805204	0.999933		B3GNT1	-0.377394	-50.2816	-1.61477	0.125173	0.363417	0.326316	-15.7196	1.41232	0.176297	0.511169	-1.02802	74.8372	-1.37332	0.187888	0.545157	-0.227584	-0.706374	-1.46775	0.160831	0.466423		FHIP1B;S241;	-1.418	17.3279	-2.21914	0.0387001	0.312245	-2.08654	9.62157	-2.4462	0.0242178	0.195397	2.1111	22.1835	2.47607
ALG12	-0.0101435	0.959797	0.999971	0.0957345	0.738822	0.999931	0.198036	0.65569	1	0.453739	0.377871	1		B4GALT1	0.0284223	-19.4299	0.15015	0.882453	0.952004	-0.0335177	29.3054	-0.133591	0.895329	0.965895	-0.0271177	52.3668	-0.136852	0.892791	0.963157	-0.129234	-5.67654	-0.13837	0.89161	0.961717		SLC16A1;S461;	2.67435	16.5161	2.21642	0.0389141	0.312553	1.72135	6.68855	2.4434	0.0243604	0.195784	2.06195	18.3463	2.46606
ALG13	-0.033086	0.825158	0.999971	-0.0519291	0.815742	0.999931	-0.176215	0.655604	1	-0.234289	0.641893	1		BABAM1	0.319858	-9.94256	1.1369	0.271701	0.532712	-0.463542	-21.6528	-0.974396	0.343823	0.673835	-0.140467	-9.40107	-0.981433	0.340444	0.667484	0.132241	55.1548	1.00666	0.328522	0.644119		ALS2;S466;	-1.17493	13.9354	-2.21578	0.0389651	0.312553	2.10347	14.6095	2.44328	0.0243663	0.195784	2.0803	14.3445	2.46461
ALG14	-0.0264259	0.636198	0.999971	-0.0419455	0.633007	0.999931	-0.00591756	0.982943	1	-0.0912568	0.767511	1		BAD	1.46795	111.546	2.28499	0.0357413	0.19903	-0.367822	-20.3603	-2.00178	0.0618981	0.343877	1.41173	94.4581	1.93827	0.0697593	0.388136	-0.734317	61.6023	-2.19496	0.0426724	0.237652		PTMS;S13;	2.05595	16.1831	2.21501	0.0390257	0.312553	1.34658	19.8417	2.43922	0.024575	0.196857	1.16616	25.6065	2.46404
ALG2	0.0115482	0.95958	0.999971	0.0170628	0.954809	0.999931	0.103283	0.810994	0.999836	-0.209477	0.6514	0.999933		BAG1	1.47733	10.8781	2.7615	0.013541	0.135538	0.798294	18.4803	2.43566	0.0264391	0.262058	-0.444879	-6.84984	-2.38785	0.0291113	0.291065	-0.542194	12.4928	-2.82443	0.0118735	0.118849		SPEG;S2109;	2.14311	24.5906	2.21459	0.039059	0.312553	1.39788	2.26977	2.43748	0.0246645	0.196857	2.28634	15.572	2.46122
ALG3	-0.201798	0.400258	0.999971	-0.110367	0.704194	0.999931	-0.148205	0.685629	0.999836	-0.181719	0.64585	0.999933		BAG2	-0.326669	11.7375	-2.26857	0.0369217	0.202986	-0.279956	7.00078	-1.99307	0.0629276	0.346488	-0.801717	80.8511	-1.92896	0.0709829	0.390603	-0.681003	-23.5394	-2.18745	0.0433033	0.238434		AKAP12;S629;	-2.55385	16.198	-2.21235	0.0392366	0.31333	1.00795	24.5126	2.43653	0.0247137	0.196857	1.68712	14.7842	2.4591
ALG5	-0.000953039	0.995106	0.999971	-0.00460118	0.984038	0.999931	0.0386822	0.92595	1	-0.0378607	0.941655	1		BAG3	-0.715684	9.48447	-3.54381	0.00256797	0.069451	-0.50486	20.7343	-3.069	0.00708916	0.187433	-0.876355	26.8799	-3.04881	0.00739947	0.20068	0.731037	25.0138	3.71385	0.00178178	0.0479659		GPATCH8;S1107;	0.852575	26.1455	2.21045	0.0393876	0.313849	1.00795	24.5126	2.43653	0.0247137	0.196857	0.925185	23.5046	2.45748
ALG6	-0.000508616	0.99665	0.999971	-0.00265704	0.9885	0.999931	-0.0150977	0.965925	1	-0.024577	0.957583	1		BAG4	-0.640417	52.7517	-1.41002	0.176965	0.432111	0.163003	35.554	1.23467	0.234117	0.571665	-0.453381	-7.65351	-1.1981	0.247678	0.604777	0.283128	32.7991	1.26865	0.222038	0.541298		CAMK2D;S330;	-4.7435	16.1136	-2.20868	0.0395291	0.313849	2.37399	27.5901	2.43579	0.0247523	0.196857	2.81288	29.5277	2.4572
ALG8	-0.0671119	0.741194	0.999971	-0.0990545	0.726493	0.999931	-0.178391	0.688548	1	-0.256205	0.627319	1		BAG5	0.938834	-53.7123	2.38373	0.0293529	0.183225	-0.604303	21.602	-2.08446	0.0528668	0.329508	1.76567	-17.6327	2.02808	0.0588843	0.367712	-0.279315	-5.52141	-2.3385	0.032134	0.200829		PI4K2A;S51;	1.66069	23.5114	2.20823	0.0395652	0.313849	-1.21541	20.0335	-2.43334	0.0248796	0.197325	1.5917	15.5824	2.45458
ALG9	-0.033086	0.825158	0.999971	-0.0519291	0.815742	0.999931	0.0386822	0.92595	1	0.0456942	0.930054	1		BAG6	-0.0511331	48.2955	-0.402721	0.692283	0.853245	-0.414676	2.47953	-0.342426	0.73632	0.906912	0.17788	47.8663	0.359888	0.723461	0.891492	-0.0491391	33.5907	-0.369373	0.716511	0.883008		SYNC;S26;	-1.74574	15.0822	-2.2075	0.0396238	0.313849	-1.87548	24.9199	-2.43271	0.0249124	0.197325	2.88711	18.49	2.44864
ALKBH1	-0.0240808	0.884658	0.999971	-0.0805447	0.736702	0.999931	-0.025574	0.952385	1	-0.0373602	0.94365	1		BAHD1	0.170681	82.989	0.538863	0.597123	0.797851	0.0826316	12.3838	0.471883	0.643143	0.859342	-0.152122	68.2266	-0.471158	0.64365	0.85983	0.157333	87.2552	0.49584	0.626497	0.8371		MYCBP2;S3932;	-1.48287	20.1864	-2.20552	0.0397826	0.314468	-1.87825	18.8164	-2.4291	0.0251017	0.198421	1.89258	14.7339	2.44505
ALKBH2	0.0438678	0.842096	0.999971	0.0477594	0.871592	0.999931	0.019366	0.964303	0.999836	-0.0055159	0.991119	1		BAIAP2	0.147824	-2.47902	1.02302	0.320953	0.581771	-0.14404	7.96298	-0.880009	0.391396	0.709648	0.0844173	4.29433	0.892188	0.385021	0.698091	-0.438058	15.2207	-0.912367	0.374614	0.679176		RANBP10;S369;	-1.1542	13.3488	-2.20425	0.0398849	0.314608	-2.45588	16.5029	-2.42081	0.0255412	0.201175	1.27045	15.1111	2.44416
ALKBH3	-0.000151528	0.999278	0.999971	-0.00396628	0.987072	0.999931	0.155326	0.720629	1	0.046605	0.92979	1		BAIAP2L1	0.736318	-66.7075	3.64807	0.00205245	0.0623324	-0.304122	1.46961	-3.14352	0.00605065	0.183134	1.02161	14.956	3.10183	0.00661176	0.199917	-0.928551	1.51846	-3.86986	0.00127431	0.0387004		SRCAP;S3148;	1.71091	20.2467	2.20111	0.0401391	0.314608	2.01263	21.4133	2.41959	0.0256062	0.201175	2.61255	34.3421	2.44356
ALKBH4	-0.00650361	0.9749	0.999971	0.0304534	0.915844	0.999931	0.11633	0.793258	1	0.0399941	0.938524	1		BAK1	-0.0368159	-8.13286	-0.161028	0.874012	0.948337	-0.0121246	1.65655	-0.141904	0.888861	0.964449	-0.0916289	43.2171	-0.147688	0.884365	0.959571	-0.0368609	-24.3731	-0.14826	0.883921	0.958981		POLD3;S307;	1.17128	18.8086	2.19983	0.0402436	0.314608	1.68806	17.3123	2.418	0.0256917	0.201175	1.28009	21.8396	2.44133
ALKBH5	0.0554566	0.808212	0.999971	0.145258	0.628956	0.999931	0.240988	0.563562	0.999836	0.229941	0.623013	0.999933		BANF1	0.167254	6.06377	1.0773	0.296728	0.558858	0.387236	38.1673	0.927582	0.366893	0.690828	-0.0864229	2.05646	-0.934051	0.363644	0.684735	-0.279359	13.0227	-0.959029	0.351282	0.661603		DOCK9;S927;	2.76071	14.144	2.19959	0.0402631	0.314608	-4.00278	10.2269	-2.41739	0.0257243	0.201175	1.80695	1.99876	2.43885
ALKBH6	0.00368517	0.986243	0.999971	-0.0628586	0.830028	0.999931	-0.0730256	0.867746	1	0.0579076	0.908558	1		BAP1	-0.216397	68.2977	-0.278145	0.78433	0.903201	0.291728	50.6501	0.241174	0.812369	0.935439	0.149658	19.3029	0.251177	0.804755	0.926827	-0.0460656	33.56	-0.253468	0.803014	0.924587		PPFIA1;S666;	-1.73959	17.3036	-2.1994	0.0402782	0.314608	1.04655	19.6428	2.41726	0.0257313	0.201175	2.10295	22.6785	2.43786
ALKBH7	-0.0539658	0.776541	0.999971	0.143361	0.609207	0.999931	0.196263	0.65895	0.999836	0.559325	0.292144	0.999933		BASP1	-0.427373	44.4929	-1.57968	0.133014	0.37625	-0.200768	-9.05877	-1.39115	0.182515	0.516372	0.135955	2.36251	1.34205	0.197619	0.559106	0.482358	15.7729	1.44083	0.168197	0.475538		UBXN7;S288;	1.35271	9.40342	2.19932	0.0402847	0.314608	-1.03252	14.8207	-2.41673	0.0257599	0.201175	1.80426	17.24	2.43628
ALKBH8	-0.0242038	0.869897	0.999971	-0.0389946	0.859531	0.999931	-0.151012	0.705274	1	-0.175579	0.728894	1		BAX	-0.485191	-37.1236	-2.21429	0.0410871	0.213707	-0.175355	9.79742	-1.9359	0.0700687	0.364574	-0.630615	2.37335	-1.88007	0.0777354	0.40471	0.58824	-12.5527	2.11773	0.0495841	0.25793		BOD1L1;S538;	2.32823	13.5851	2.19797	0.0403947	0.314836	1.06024	4.00678	2.41159	0.0260382	0.202942	1.73937	10.6692	2.43358
ALMS1	0.000317053	0.997144	0.999971	-0.000458566	0.997337	0.999931	-0.00591756	0.982943	1	-0.00639957	0.986324	1		BAZ1A	0.106944	-40.5318	0.258883	0.798903	0.910367	-0.0269733	0.25094	-0.220002	0.828548	0.943881	0.0215748	7.75188	0.236004	0.816312	0.93045	0.0271178	33.664	0.240845	0.81262	0.926371		AMOTL2;S759;	1.30203	23.9609	2.19359	0.0407539	0.317002	1.76068	-0.737163	2.4102	0.026114	0.203126	1.91863	29.8767	2.43307
ALOX5	0.0130774	0.814919	0.999971	0.0201698	0.818396	0.999931	0.0402226	0.8282	1	0.055308	0.831634	1		BAZ1B	0.374689	64.7319	1.59588	0.129344	0.371165	1.84666	28.6624	1.40581	0.178189	0.51133	-1.01568	8.79662	-1.35742	0.192785	0.552772	-0.155898	0.095105	-1.45797	0.163477	0.469054		SRRM2;S1061;	1.39896	9.7785	2.19223	0.0408655	0.317237	-1.88297	22.0338	-2.40592	0.0263481	0.204495	0.962669	23.1675	2.43214
ALPK1	0.0363772	0.624471	0.999971	0.0560315	0.62875	0.999931	-0.00346455	0.985087	1	0.217905	0.525866	1		BAZ2A	0.975966	80.5109	1.95281	0.0678844	0.27054	-0.537387	0.766312	-1.68603	0.110459	0.440553	1.50597	111.018	1.66143	0.115362	0.460053	0.624431	43.338	1.81896	0.0869729	0.34688		EPRS1;T888;	2.82815	22.1217	2.19087	0.0409784	0.317481	1.82299	11.416	2.40507	0.0263949	0.204495	2.47834	16.9603	2.4305
ALPK2	-9.03368e-05	0.99871	0.999971	-0.000535298	0.995138	0.999931	0.311367	0.297588	1	0.371054	0.345221	1		BBC3	-1.81251	24.0651	-1.6381	0.120181	0.358453	-0.347049	-51.2894	-1.43761	0.169097	0.503976	-0.257826	-49.9999	-1.39749	0.180634	0.538761	-0.323333	48.9592	-1.49276	0.154231	0.459641		EP300;S12;	0.953755	20.7131	2.18824	0.0411958	0.317603	1.73228	11.79	2.39934	0.0267122	0.206543	1.41134	6.16108	2.42976
ALPK3	0.0209566	0.769801	0.999971	0.0321125	0.774085	0.999931	0.157381	0.576533	1	0.203176	0.591832	1		BBS1	-1.97305	80.5541	-1.53524	0.143533	0.389456	-0.218013	-1.3408	-1.34524	0.196607	0.533155	-0.404495	79.7075	-1.30349	0.210166	0.569397	1.27478	52.686	1.39653	0.180918	0.490747		RAB23;S188;	1.62685	25.6038	2.18788	0.0412264	0.317603	2.06962	10.4086	2.39201	0.0271236	0.209226	1.39983	17.9503	2.42447
ALPL	-9.03368e-05	0.99871	0.999971	-0.000535298	0.995138	0.999931	-0.00346455	0.985087	1	-0.00600814	0.981574	1		BBX	-0.174352	72.7375	-0.886151	0.388172	0.638546	-0.849219	-11.5355	-0.76405	0.455543	0.749346	-0.282175	10.0103	-0.767405	0.4536	0.746139	0.130354	-26.2235	0.783868	0.444141	0.730752		ATXN1L;T330;	-2.1915	12.6028	-2.18689	0.0413083	0.317603	1.69294	14.1749	2.39073	0.0271959	0.209226	1.45318	5.78618	2.42295
ALS2	0.0175662	0.930031	0.999971	-0.00439886	0.987492	0.999931	0.227951	0.607583	1	0.445327	0.400629	1		BCAM	0.191879	-24.2601	0.764001	0.455572	0.695966	-0.18636	82.6934	-0.665715	0.514723	0.7864	0.132275	32.2832	0.667115	0.51385	0.784998	-0.0654138	2.21918	-0.691466	0.498813	0.762207		NCOR2;T1383;	2.02944	20.3586	2.18648	0.0413423	0.317603	2.67526	-0.0545588	2.38702	0.0274071	0.209226	-2.87877	14.821	-2.42284
ALS2CL	0.0262452	0.638507	0.999971	0.0408749	0.641709	0.999931	0.364051	0.201172	1	0.252638	0.420978	1		BCAP29	0.056102	54.4698	0.325645	0.748754	0.881483	-0.164559	32.4677	-0.272412	0.788659	0.928462	0.112303	66.4721	0.286254	0.778219	0.916171	-0.168258	-14.3607	-0.290737	0.774848	0.912081		CERS2;S341;	-2.03826	14.0101	-2.18487	0.0414773	0.317603	1.08907	25.9356	2.3863	0.0274481	0.209226	1.7927	17.0057	2.41853
ALYREF	-0.181851	0.442763	0.999971	0.0202217	0.946561	0.999931	0.290052	0.455585	0.999836	0.0619797	0.889778	0.999933		BCAP31	-0.494884	7.7527	-2.91727	0.00977085	0.119261	-0.518235	-18.024	-2.56186	0.0204541	0.249539	-0.39637	42.2383	-2.5139	0.0225589	0.275277	-0.482682	55.4853	-2.99901	0.00822246	0.100514		RNF20;S138;	1.50155	12.0938	2.1848	0.0414832	0.317603	1.08907	25.9356	2.3863	0.0274481	0.209226	1.31541	21.1568	2.41792
AMACR	-0.0551637	0.7645	0.999971	-0.117594	0.650516	0.999931	0.477917	0.281496	1	0.299141	0.573127	1		BCAR1	0.346884	-12.3274	1.86154	0.0804399	0.295741	-0.338891	9.15965	-1.61271	0.125623	0.461859	0.849866	-11.409	1.58801	0.131116	0.481731	-0.353933	9.81215	-1.72843	0.102432	0.376497		CRACD;S1017;	1.87013	26.3629	2.18308	0.0416265	0.317716	1.73608	18.5985	2.38586	0.0274733	0.209226	1.56294	18.986	2.41742
AMBRA1	-0.000508616	0.99665	0.999971	0.0394322	0.837519	0.999931	0.062883	0.863085	1	0.0830002	0.860936	1		BCAR3	0.358155	-26.964	0.709383	0.487915	0.721357	0.0950461	2.83328	0.623276	0.541558	0.800575	0.245851	6.05514	0.620269	0.543489	0.80352	0.239038	8.08464	0.645333	0.527516	0.779906		UTP18;S121;	2.04123	15.977	2.18267	0.041661	0.317716	1.2622	16.0685	2.38408	0.0275755	0.209226	1.46734	23.8994	2.41677
AMD1	-0.123693	0.604885	0.999971	-0.157105	0.583558	0.999931	0.470909	0.234309	0.999836	-0.360092	0.38033	0.999933		BCAS2	0.489157	-3.93212	3.46341	0.00305201	0.0744614	0.707449	-27.3723	3.0155	0.0079405	0.193547	-1.18213	-2.83083	-2.98137	0.00853504	0.208234	-0.401017	2.0136	-3.59553	0.00229785	0.0560617		CHAMP1;S507;	1.92073	24.2169	2.17935	0.041941	0.319227	1.19845	-1.20527	2.38352	0.0276071	0.209226	3.05355	7.17775	2.41333
AMDHD2	-0.0338766	0.864773	0.999971	0.228943	0.429374	0.999931	0.826035	0.0581444	0.999836	0.445145	0.391199	1		BCAT1	0.504932	-9.84064	1.1288	0.275006	0.536308	-1.21836	57.9599	-0.96725	0.347277	0.677046	-0.0815719	6.26242	-0.976661	0.342733	0.668386	-0.240284	5.19018	-0.999722	0.331772	0.646625		ADD1;S12;	2.05175	16.8396	2.17729	0.0421154	0.319615	2.04044	20.4389	2.38352	0.0276077	0.209226	1.55944	19.8509	2.41299
AMER1	-0.0253459	0.873555	0.999971	-0.0406277	0.862665	0.999931	-0.0178973	0.965695	1	0.046087	0.930066	1		BCAT2	0.392443	-22.7675	2.55342	0.0208107	0.160725	-0.356912	-3.85457	-2.24158	0.0389413	0.300751	1.37665	1.14793	2.20419	0.0419087	0.323305	-1.06019	17.7178	-2.56217	0.0204413	0.157596		EHBP1;S710;	-1.75294	16.4764	-2.17681	0.042156	0.319615	1.10771	11.2769	2.38243	0.0276703	0.209226	1.94812	16.0502	2.41226
AMFR	0.0698816	0.753217	0.999971	0.138926	0.641564	0.999931	0.0836983	0.84855	1	0.268001	0.599516	1		BCCIP	-0.423315	-73.8719	-1.90408	0.0743513	0.286525	0.44872	9.62972	1.65206	0.117277	0.451932	0.620352	24.8677	1.62812	0.122297	0.471536	0.870916	-9.91468	1.78703	0.0921746	0.355393		DOT1L;S374;	2.20356	21.3475	2.17555	0.0422626	0.3198	2.18795	22.7899	2.38228	0.0276786	0.209226	2.14406	24.8341	2.41089
AMH	-0.0418782	0.763925	0.999971	0.118365	0.61879	0.999931	0.154261	0.711938	1	0.0183431	0.971499	1		BCKDHA	0.257071	55.6523	1.82331	0.0862844	0.304003	-0.199608	0.488249	-1.57714	0.133595	0.47069	-0.378075	-28.9687	-1.54972	0.140031	0.492755	1.25802	7.50891	1.67948	0.111747	0.393661		ZC3H13;S325;	1.25679	20.7311	2.17429	0.0423699	0.319991	1.32657	14.1315	2.38159	0.0277184	0.209226	1.0551	23.9826	2.41084
AMIGO1	0.0737361	0.633122	0.999971	0.0810347	0.724861	0.999931	-0.148491	0.727213	1	-0.0528871	0.917138	1		BCKDHB	0.575861	-44.481	4.13167	0.000727129	0.0422667	-0.760441	9.61005	-3.59157	0.00231749	0.134876	3.38305	55.9771	3.53117	0.00263866	0.155185	-0.690701	23.4102	-4.57245	0.000285203	0.016681		CAMK2G;T382;	1.78043	3.43957	2.17162	0.0425983	0.320745	2.3843	23.7335	2.38038	0.0277884	0.209226	3.0656	16.1825	2.41075
AMIGO2	0.138534	0.560607	0.999971	0.133912	0.658099	0.999931	0.306782	0.488744	0.999836	0.581317	NA	1		BCKDK	0.650786	34.3321	0.780829	0.445877	0.687943	-0.152695	-41.9099	-0.67709	0.50766	0.783685	-0.110593	-34.7012	-0.682683	0.504207	0.778404	-0.173598	14.1582	-0.707331	0.489156	0.754986		CCDC82;S131;	1.49464	6.52883	2.1712	0.0426344	0.320745	0.876509	18.1352	2.37966	0.0278299	0.209226	1.86903	17.3771	2.41016
AMMECR1	-0.0199418	0.77309	0.999971	-0.0318126	0.768779	0.999931	-0.0688033	0.758033	1	-0.0912568	0.767511	1		BCL10	2.37689	-15.1531	3.10658	0.00654529	0.100967	-0.359375	-4.30888	-2.72017	0.0147565	0.227633	-0.309594	-0.444109	-2.66938	0.0163945	0.2529	-0.36709	13.4473	-3.20961	0.00525553	0.0810715		CD99;S168;	2.01625	17.697	2.16988	0.0427477	0.320978	1.40032	18.6219	2.37906	0.0278646	0.209226	1.89952	25.6143	2.4099
AMMECR1L	0.0993988	0.675412	0.999971	0.0514286	0.86485	0.999931	0.181817	0.656346	0.999836	-3.82236e-05	0.999933	0.999933		BCL2L1	0.0250849	14.5342	0.16424	0.871522	0.946988	0.0954334	60.3851	0.144803	0.886607	0.963617	-0.0176564	22.7011	-0.151352	0.881519	0.95781	0.0385568	-8.40896	0.150568	0.882128	0.958678		CIT;S436;	1.73082	21.0736	2.16821	0.0428918	0.321441	2.79175	18.4047	2.37744	0.027959	0.209285	2.00379	19.9708	2.40972
AMN1	-0.000508616	0.99665	0.999971	-0.00265704	0.9885	0.999931	-0.18792	0.502521	1	-0.131764	0.757847	1		BCL2L12	-0.109184	62.9484	-0.322063	0.751418	0.883371	0.145726	9.09509	0.269873	0.790578	0.929144	0.21213	7.50891	0.283198	0.780521	0.917584	0.090098	20.0793	0.28798	0.776921	0.913067		CYFIP1;T1234;	-2.07001	19.5667	-2.16554	0.0431221	0.322547	1.16701	13.6971	2.37701	0.027984	0.209285	2.17766	19.7381	2.40678
AMOT	-0.000872308	0.992273	0.999971	-0.00238807	0.986351	0.999931	0.219367	0.496859	1	0.271456	0.527004	1		BCL2L13	0.338606	38.0111	1.99882	0.0622461	0.261422	-0.317983	58.0132	-1.73393	0.101429	0.425345	-0.298532	7.27752	-1.70359	0.107071	0.449188	-0.20764	12.8349	-1.88191	0.0774704	0.325114		TNKS1BP1;T131;	-2.42871	18.3193	-2.16364	0.0432871	0.32316	-1.91743	14.4044	-2.37512	0.0280941	0.209285	1.44195	16.7232	2.40573
AMOTL1	-0.00223013	0.985493	0.999971	0.00441981	0.981174	0.999931	-0.1826	0.61118	1	-0.191462	0.68759	1		BCL3	0.600133	109.066	0.810517	0.429091	0.674947	0.19009	76.2793	0.703198	0.491662	0.773369	-0.110935	16.0615	-0.709985	0.487551	0.766903	0.146566	7.16459	0.729993	0.475554	0.747687		GIGYF1;S137;	1.16431	10.8536	2.16118	0.0435013	0.324138	1.95162	27.7835	2.37485	0.0281094	0.209285	1.82799	14.4528	2.40162
AMOTL2	0.339631	0.157366	0.999971	1.0967	0.000122519	0.992801	1.30431	0.000201889	0.0906301	1.32877	0.000380274	0.0716995		BCL7A	-0.797216	98.7018	-0.931217	0.365065	0.619707	0.552457	107.869	0.79949	0.435279	0.738592	0.16933	-13.9902	0.807857	0.430579	0.730918	-0.328101	16.5943	-0.831883	0.417262	0.708249		CHD3;S597;	-1.67955	20.5913	-2.16003	0.0436021	0.32427	-1.92212	20.7637	-2.37305	0.0282151	0.209285	1.08464	19.9667	2.40135
AMPD2	0.00630203	0.97895	0.999971	0.264556	0.37434	0.999931	-0.427539	0.280497	0.999836	-0.153214	0.733822	0.999933		BCL7B	1.19075	31.0248	2.1634	0.0453821	0.221113	-0.327899	-6.74218	-1.86288	0.0802406	0.391862	-0.206791	-12.8337	-1.82276	0.0863715	0.420772	0.757011	33.4833	2.04708	0.056791	0.277344		NME1;S120;	-2.09875	21.846	-2.15824	0.0437587	0.324815	1.80956	13.3754	2.37261	0.0282405	0.209285	2.3627	22.5313	2.39657
AMPD3	-0.00158449	0.987192	0.999971	0.0273688	0.877341	0.999931	-0.0894042	0.761957	1	-0.190341	0.580737	1		BCL7C	1.4938	24.3156	1.35179	0.194546	0.450874	0.988511	-14.0709	1.17286	0.25738	0.596307	0.272843	27.9785	1.14417	0.268757	0.622764	-0.167431	10.6008	-1.20323	0.245739	0.569517		RABGAP1;T996;	-2.17598	-2.07464	-2.1556	0.0439911	0.325919	2.09244	22.9426	2.37231	0.0282584	0.209285	1.88633	11.1037	2.39102
AMT	0.0617039	0.661889	0.999971	0.0512389	0.804547	0.999931	-0.0948763	0.794929	1	0.158342	0.747978	1		BCL9	-1.21784	107.609	-2.96544	0.00882704	0.113655	-0.652889	-32.2465	-2.6017	0.0188491	0.243701	-0.730409	-1.64831	-2.55226	0.0208602	0.269703	1.00531	14.956	3.05235	0.00734416	0.0947921		UBA1;S46;	0.775372	9.13728	2.15144	0.0443595	0.32779	1.41535	13.8632	2.37157	0.028302	0.209285	-2.12441	11.5327	-2.38874
AMY2B	0.0166324	0.871788	0.999971	0.0243764	0.877959	0.999931	-0.015031	0.960573	1	-0.036671	0.92839	1		BCL9L	0.244403	67.3549	0.635752	0.533591	0.755553	0.229636	19.6092	0.55366	0.58718	0.830952	-0.424803	50.9498	-0.556573	0.585232	0.828676	-0.160564	104.861	-0.588935	0.56382	0.797979		TJP1;S212;	-1.30985	19.5165	-2.15016	0.0444737	0.32779	-1.91988	21.9256	-2.37004	0.0283919	0.209552	-1.61853	17.2746	-2.38512
AMZ2	-0.072982	0.761145	0.999971	-0.128648	0.667943	0.999931	0.00599943	0.988092	0.999836	0.255661	0.572671	0.999933		BCLAF1	0.365614	82.5498	1.19189	0.250039	0.509038	-0.209273	32.0479	-1.01775	0.323375	0.658335	0.424578	38.1673	1.01703	0.323709	0.659059	-0.124233	8.19455	-1.04897	0.3092	0.629307		HUWE1;S2887;	1.0793	21.5413	2.14712	0.0447452	0.32779	1.49695	16.049	2.36761	0.0285355	0.210213	1.49951	19.8908	2.38449
ANAPC1	-7.47681e-05	0.999549	0.999971	-0.0445724	0.816789	0.999931	-0.0948763	0.794929	1	-0.12626	0.790066	1		BCOR	-0.557976	61.9641	-0.841042	0.412256	0.661636	0.367731	-3.52259	0.735451	0.472311	0.757929	0.407442	62.026	0.738868	0.470289	0.755026	-0.133725	65.2413	-0.753771	0.461527	0.740689		HUWE1;S2888;	1.0793	21.5413	2.14712	0.0447452	0.32779	1.95695	27.0103	2.36453	0.0287187	0.211164	2.247	23.737	2.38175
ANAPC10	NA	NA	1	NA	NA	1	NA	NA	1	NA	NA	1		BCR	-1.65275	43.4141	-4.22289	0.00059846	0.0393923	-0.420077	10.2924	-3.65848	0.00200702	0.132988	-1.2844	-41.8373	-3.644	0.00207049	0.137194	0.811201	-5.33154	4.65673	0.000238883	0.0158138		HUWE1;T2889;	1.0793	21.5413	2.14712	0.0447452	0.32779	2.54362	19.6098	2.36262	0.0288326	0.2114	2.05144	20.1295	2.37756
ANAPC11	-0.0597475	0.793153	0.999971	0.204889	0.498388	0.999931	0.401298	0.331715	0.999836	0.357255	0.449278	0.999933		BCS1L	-0.0104611	-25.2287	-0.0547429	0.956996	0.982201	-0.00713826	9.15926	-0.0485737	0.961838	0.987408	-0.0066263	-0.803043	-0.0515326	0.959515	0.985023	-0.0100766	10.2106	-0.0530106	0.958355	0.983654		NCOR1;S2120;	0.86722	26.0996	2.14708	0.0447484	0.32779	2.37862	21.008	2.36217	0.0288593	0.2114	2.68153	16.5303	2.37485
ANAPC13	-0.0174906	0.937434	0.999971	-0.0726833	0.808071	0.999931	-0.14297	0.744185	0.999836	-0.215064	0.656681	0.999933		BDH1	0.478164	-39.3203	2.20894	0.0415203	0.214192	-0.349104	-20.503	-1.92735	0.0711965	0.368038	0.259061	-18.1575	1.87337	0.0787033	0.406843	1.24774	-3.6878	2.11134	0.0502	0.259413		ARHGEF2;S956;	2.00597	19.055	2.14481	0.0449527	0.328543	-2.40572	20.7463	-2.35772	0.0291268	0.212582	0.952676	9.02182	2.37162
ANAPC15	-0.125488	0.589274	0.999971	-0.0485102	0.872586	0.999931	0.439697	0.254674	0.999836	0.266081	0.540418	0.999933		BDH2	-0.204693	-30.4094	-1.17673	0.255874	0.515372	0.123639	41.9054	1.00893	0.327463	0.659366	0.426028	42.4462	1.00634	0.328671	0.660024	-0.150666	10.202	-1.03587	0.315095	0.634268		DBR1;S514;	0.990287	16.1974	2.14406	0.0450198	0.328543	-2.07417	18.3764	-2.35767	0.0291299	0.212582	1.63175	12.3436	2.37099
ANAPC16	-0.000230208	0.999219	0.999971	-0.0226869	0.940229	0.999931	-0.0343293	0.932808	0.999836	0.121949	0.781524	0.999933		BEND3	-1.74131	56.0614	-2.50951	0.0227618	0.166529	-0.582189	-23.0858	-2.19695	0.0425063	0.309805	-0.242577	3.72992	-2.14977	0.0466009	0.340606	-0.569788	39.234	-2.50643	0.0229051	0.16747		CSTF2T;S563;	1.06476	16.2712	2.14087	0.0453082	0.329011	2.39126	15.1528	2.35407	0.0293483	0.213535	1.40456	26.3931	2.37073
ANAPC2	-0.0297276	0.891848	0.999971	0.198396	0.508066	0.999931	0.351767	0.409385	0.999836	0.169307	0.728497	1		BET1	-0.869542	6.22411	-2.1719	0.0446369	0.220015	-0.279419	5.20263	-1.86834	0.0794379	0.390833	-0.406868	13.0706	-1.82856	0.0854606	0.420772	-0.613046	4.79056	-2.05789	0.0556301	0.274141		G3BP1;S232;	-1.28085	26.6083	-2.1395	0.0454322	0.329011	-1.83375	20.3856	-2.35371	0.0293699	0.213535	2.12213	18.7178	2.37011
ANAPC4	-0.0290696	0.869795	0.999971	-0.0845703	0.739717	0.999931	-0.0301901	0.944954	1	-0.118436	0.823636	1		BET1L	-0.240997	36.8391	-1.35761	0.192728	0.44879	-0.472726	-46.9027	-1.17868	0.255115	0.594556	0.195226	-5.57487	1.15014	0.266359	0.620659	-1.00008	94.4296	-1.21083	0.242889	0.565563		CTNND1;T906;	-2.7585	17.853	-2.13947	0.0454352	0.329011	1.58346	28.1172	2.35091	0.0295412	0.21438	1.84755	19.0875	2.37002
ANAPC5	-0.0357266	0.874082	0.999971	-0.0097786	0.974035	0.999931	-0.0445596	0.917716	1	-0.0567962	0.908056	1		BGN	0.199465	36.6162	0.378731	0.70968	0.861754	-0.170569	57.7766	-0.318592	0.754003	0.915422	0.0500863	3.03891	0.334294	0.742337	0.901362	0.170381	65.6301	0.33949	0.73849	0.896666		LRRFIP1;S16;	0.806915	16.9619	2.13716	0.0456461	0.329011	-1.33475	12.2462	-2.34788	0.0297267	0.215044	1.70104	17.5764	2.36614
ANAPC7	-0.0927639	0.682094	0.999971	-0.112959	0.707841	0.999931	0.0320855	0.939652	0.999836	-0.0647151	0.893991	1		BICC1	0.134054	116.064	0.211965	0.834711	0.927439	-0.02789	14.5342	-0.182606	0.857315	0.952229	0.0195477	-7.83501	0.192272	0.849857	0.944008	0.0902076	-21.6528	0.189622	0.8519	0.946538		RBM15;S670;	0.990169	20.131	2.137	0.0456598	0.329011	2.96935	7.17775	2.34678	0.0297945	0.215044	-2.16075	19.2031	-2.36372
ANG	0.0574088	0.592155	0.999971	0.0869035	0.597364	0.999931	0.160627	0.618915	1	0.315022	0.472406	1		BICD2	0.51916	-28.6125	0.777528	0.447769	0.689448	0.123014	-44.8762	0.674536	0.509241	0.784096	0.274876	59.8715	0.67868	0.506677	0.779794	-0.247783	-8.51492	-0.705267	0.490406	0.755054		RBM15;S674;	0.990169	20.131	2.137	0.0456598	0.329011	-2.30402	17.8285	-2.34607	0.0298382	0.215044	1.66871	18.4278	2.36149
ANGEL1	0.0511518	0.784583	0.999971	0.0681372	0.798704	0.999931	-0.224066	0.603351	1	0.0853056	0.872701	1		BID	0.123366	5.15061	0.692586	0.498128	0.727784	0.193967	-10.3252	0.609032	0.550734	0.804587	0.0857512	-19.1348	0.604432	0.553715	0.808998	-0.0585628	-0.874085	-0.627753	0.538692	0.786972		MTDH;T132;	2.4336	21.7373	2.13684	0.0456749	0.329011	2.15903	20.1523	2.34583	0.0298535	0.215044	-0.805781	22.5166	-2.36135
ANGEL2	-0.0197694	0.928198	0.999971	-0.105121	0.720374	0.999931	0.0557143	0.897982	1	-0.153119	0.763008	1		BIN1	-0.467413	39.2349	-2.02505	0.059225	0.255998	-0.315044	-19.1892	-1.75563	0.0975524	0.421349	-0.213667	20.8802	-1.72557	0.102958	0.444716	0.443309	-11.2892	1.91547	0.0727916	0.314639		RIN1;S333;	2.85511	26.6171	2.13527	0.0458184	0.329324	1.41789	17.8638	2.34443	0.0299397	0.215268	-2.16428	14.5334	-2.35817
ANGPT1	0.0294402	0.782815	0.999971	-0.0325858	0.766024	0.999931	0.0763156	0.812384	1	0.0954428	0.822859	1		BIRC3	-0.164438	15.4475	-0.359939	0.723424	0.869033	0.0379078	13.0609	0.303788	0.765058	0.9186	-0.0539329	-35.7982	-0.319343	0.753443	0.905094	0.0604474	37.7348	0.321278	0.752002	0.902638		STAU2;T488;	1.9334	15.2005	2.13312	0.0460155	0.329324	-1.92811	20.1746	-2.33985	0.0302244	0.216914	0.993366	5.15689	2.35332
ANGPT2	0.0098027	0.871178	0.999971	-0.000210606	0.998133	0.999931	-0.0422523	0.820267	1	-0.12864	0.620953	1		BIRC6	1.0219	19.4961	1.58346	0.132148	0.374785	-0.217572	-12.3995	-1.3953	0.181281	0.514129	0.645903	66.3552	1.34417	0.196945	0.558555	-1.10122	-0.676895	-1.44655	0.16661	0.472521		SCARF2;S483;	0.953324	22.8925	2.13297	0.0460296	0.329324	1.64508	13.6492	2.33813	0.0303326	0.21724	-1.99308	22.6937	-2.35225
ANGPTL2	0.335988	0.142435	0.999971	0.591892	0.0503983	0.999931	0.375086	0.399031	0.999836	0.0632208	0.902961	0.999933		BLMH	0.398569	24.9145	2.63567	0.0175762	0.152126	-0.575695	10.6677	-2.33116	0.0326078	0.282714	1.44323	18.4739	2.29415	0.0350981	0.304367	-0.631841	18.2246	-2.70634	0.0151863	0.131969		H1-4;T18;	1.84977	23.3745	2.13268	0.0460564	0.329324	3.65489	-4.05423	2.33599	0.0304671	0.21724	3.05637	10.9471	2.35078
ANGPTL4	0.23321	0.182514	0.999971	0.566976	0.03649	0.999931	0.371679	0.401736	1	-0.224125	0.655814	1		BLOC1S2	0.0747203	-22.4303	0.208216	0.837589	0.928876	0.177271	92.7352	0.179483	0.859727	0.953396	0.188211	25.328	0.189432	0.852048	0.944921	0.0449778	-52.1399	0.185166	0.855338	0.948731		TPM2;S87;	0.910292	15.646	2.13142	0.0461723	0.329549	1.71925	6.70085	2.33587	0.0304743	0.21724	-1.08237	18.4344	-2.35066
ANK1	0.0206461	0.777153	0.999971	0.0320097	0.778531	0.999931	0.133277	0.605518	1	0.278517	0.456362	1		BLOC1S3	-0.284539	78.3277	-0.58951	0.563444	0.775051	-0.100376	31.4595	-0.510738	0.616248	0.846658	-0.509472	-0.485227	-0.511837	0.615495	0.846559	0.357351	78.4609	0.548822	0.590421	0.811548		DENND4A;S1589;	1.47501	28.6918	2.12716	0.0465666	0.330346	1.89309	14.3958	2.33429	0.0305739	0.21724	-1.49918	19.4981	-2.34942
ANK3	0.000195436	0.997275	0.999971	-0.000210606	0.998133	0.999931	-0.00438424	0.981562	1	0.00592425	0.982428	1		BLVRA	-0.385773	-11.7406	-1.8397	0.0837343	0.301392	-0.527751	41.3281	-1.59546	0.129438	0.465244	-0.133	11.3405	-1.57096	0.135023	0.485877	-1.09802	111.546	-1.70916	0.106015	0.381588		TUBA4A;S158;	1.77516	19.3448	2.12715	0.0465673	0.330346	1.83622	32.9378	2.33416	0.0305824	0.21724	1.00819	19.4439	2.34937
ANKDD1A	0.0209566	0.769801	0.999971	0.0321125	0.774085	0.999931	0.0627422	0.784928	1	0.0749733	0.810564	1		BLVRB	-0.0245577	12.7898	-0.160635	0.874316	0.94849	-0.0693655	7.2244	-0.141328	0.889309	0.964755	0.0442	-6.21606	0.14733	0.884643	0.9596	-0.030464	-50.3418	-0.148176	0.883986	0.958981		TMPO;S166;	0.828517	18.7893	2.12641	0.0466365	0.330346	1.7649	21.0123	2.33381	0.0306042	0.21724	1.00819	19.4439	2.34937
ANKEF1	-0.021695	0.762462	0.999971	-0.0419455	0.633007	0.999931	-0.0100978	0.971346	1	-0.0271806	0.942748	1		BMP1	0.0569483	-21.4394	0.24839	0.806874	0.914813	-0.164217	32.6191	-0.211999	0.834684	0.94618	0.0875432	-9.88304	0.227362	0.822914	0.932334	0.124421	9.56528	0.229947	0.820938	0.93066		TMPO;T160;	0.828517	18.7893	2.12641	0.0466365	0.330346	2.62525	13.8948	2.3295	0.0308782	0.218574	-2.37396	19.1188	-2.34936
ANKFY1	-0.0468027	0.818025	0.999971	-0.00852702	0.976135	0.999931	0.0501583	0.910212	1	0.122476	0.812712	1		BMP2K	-0.415697	12.9213	-2.30347	0.0344551	0.194803	0.199019	21.123	2.01112	0.0608128	0.343877	-1.88522	95.0177	-1.95135	0.0680699	0.384922	1.98888	32.9599	2.21845	0.0407527	0.230708		LSM10;T75;	1.51215	24.2738	2.12564	0.0467079	0.330346	1.38911	17.3667	2.32908	0.0309044	0.218574	1.7771	7.08559	2.34765
ANKH	0.0587868	0.697122	0.999971	0.0843063	0.707168	0.999931	-0.0875789	0.818169	1	-0.213772	0.65698	1		BMS1	0.630637	42.6162	3.22768	0.00505657	0.0928167	-0.304701	-4.42564	-2.83008	0.0117339	0.215805	-1.42091	3.7805	-2.7823	0.0129663	0.236478	-0.6831	3.9422	-3.37526	0.00368736	0.0676452		RBPJ;S7;	1.04857	18.2586	2.12454	0.0468099	0.330468	2.15163	4.58933	2.32695	0.031041	0.219143	1.10291	23.1152	2.34503
ANKHD1	-0.00125097	0.994481	0.999971	-0.00623323	0.980897	0.999931	0.0323281	0.941226	1	-0.0508846	0.923833	1		BNIP2	-0.874738	82.7818	-1.75183	0.0982232	0.326347	-0.214202	-20.1009	-1.52921	0.145012	0.481398	-0.481087	2.38778	-1.49724	0.153073	0.508585	-1.6312	67.1528	-1.60447	0.127433	0.423187		MEPCE;S60;	-1.21516	22.1811	-2.12154	0.0470913	0.331853	-2.96915	12.6997	-2.32387	0.0312383	0.219776	-1.94925	12.6329	-2.34328
ANKHD1-EIF4EBP3	-0.00123291	0.993334	0.999971	-0.0899421	0.669707	0.999931	-0.111524	0.779519	1	-0.0484912	0.924751	1		BNIP3L	0.431713	74.764	1.13271	0.273406	0.534555	0.839903	65.1141	0.972451	0.344761	0.674145	0.161123	18.7873	0.978238	0.341975	0.668386	-0.452096	17.7291	-1.00473	0.329427	0.64416		ZFR;S1054;	1.02327	15.7061	2.11863	0.0473648	0.332564	-1.93304	12.6329	-2.32379	0.0312435	0.219776	1.7282	7.62069	2.34307
ANKIB1	0.0459787	0.800611	0.999971	-0.00618324	0.980694	0.999931	-0.0304494	0.944075	1	0.150009	0.778122	1		BOD1L1	0.336578	76.2339	0.872499	0.39536	0.645111	-0.262705	22.3234	-0.754676	0.460998	0.752332	-0.402684	47.4327	-0.759865	0.457974	0.747194	0.196164	-38.1543	0.771838	0.451041	0.736081		PPP1R12A;S507;	2.01321	25.7363	2.11839	0.047388	0.332564	1.74417	20.9904	2.32213	0.0313511	0.220135	1.7753	11.416	2.34217
ANKLE1	0.0254953	0.853321	0.999971	0.0825036	0.701634	0.999931	-0.026845	0.942897	1	-0.138749	0.769887	1		BOLA1	0.651894	-26.5121	1.07945	0.295796	0.557642	-0.198331	17.1027	-0.928205	0.366579	0.690828	-0.235353	49.4167	-0.935972	0.362683	0.683738	0.845237	57.0845	0.960087	0.350765	0.661118		CASC3;S125;	-1.65415	11.09	-2.11775	0.0474482	0.332564	0.937428	26.0996	2.32091	0.0314301	0.220277	2.08248	4.93661	2.34086
ANKLE2	0.00317298	0.988581	0.999971	0.0215776	0.942169	0.999931	0.212019	0.626022	0.999836	0.0522937	0.915587	0.999933		BOLA2B	-0.496419	3.08145	-2.15452	0.046173	0.223617	-0.762344	107.609	-1.85631	0.0812181	0.393341	-0.358183	-10.1151	-1.81703	0.0872795	0.422349	0.367507	0.49815	2.03593	0.058011	0.280949		CDK12;S1082;	1.26792	12.8315	2.11544	0.0476665	0.333494	2.62636	18.2311	2.32007	0.0314843	0.220277	1.81909	12.9266	2.34018
ANKMY1	0.0578588	0.518501	0.999971	0.0309224	0.776516	0.999931	-0.00346455	0.985087	1	-0.00600814	0.981574	1		BOP1	0.021683	-24.981	0.0890492	0.930106	0.96951	-0.0354669	9.53361	-0.0746627	0.941374	0.980856	0.0305968	27.0733	0.0764614	0.939964	0.980048	0.0478011	-12.4626	0.0790623	0.937927	0.977581		MAP4K5;S335;	-1.1039	19.2619	-2.11403	0.0478008	0.333834	2.21161	18.1171	2.31874	0.0315707	0.220314	-2.44795	14.489	-2.33942
ANKMY2	-0.0306829	0.852103	0.999971	-0.0889625	0.708572	0.999931	-0.111252	0.792773	1	0.212834	0.689031	1		BPGM	1.81356	43.4578	1.99963	0.0621513	0.261422	-1.26369	55.7791	-1.73514	0.101209	0.425345	-0.302627	36.8391	-1.70478	0.106845	0.449188	-0.454273	6.60589	-1.88612	0.0768702	0.323632		SEPTIN9;S30;	-1.16942	14.3536	-2.1119	0.0480036	0.334651	2.32218	23.0159	2.31825	0.0316026	0.220314	2.51736	16.0667	2.33827
ANKRA2	0.135976	0.550057	0.999971	0.127417	0.67005	0.999931	-0.344736	0.435465	1	-0.253503	0.615731	1		BPHL	0.539726	-21.4661	1.9616	0.0667731	0.268905	-2.55684	118.141	-1.69524	0.108672	0.438123	-0.22144	-2.49207	-1.6716	0.113313	0.456226	1.06636	-15.2185	1.83667	0.0841999	0.339334		AKAP12;S371;	2.45394	28.0612	2.10781	0.0483955	0.336137	2.65558	12.7907	2.31495	0.031818	0.221419	2.11589	18.8138	2.33806
ANKRD1	0.0206461	0.777153	0.999971	0.0320097	0.778531	0.999931	0.161416	0.54554	1	0.0781473	0.806143	1		BPNT1	-0.0306925	-0.200927	-0.168302	0.868376	0.945918	0.0256691	18.5623	0.149039	0.883316	0.961947	0.0315978	-4.23585	0.15868	0.875832	0.95404	0.0177282	7.6339	0.153783	0.879632	0.957992		OTUD4;S905;	1.6602	14.6241	2.10691	0.0484828	0.336137	-1.19744	26.5596	-2.31143	0.0320494	0.222157	1.01064	19.6428	2.33432
ANKRD10	0.0976075	0.578982	0.999971	0.137576	0.589518	0.999931	-0.160192	0.714246	1	-0.200646	0.706204	1		BPTF	0.383366	87.7728	0.724462	0.478852	0.715159	-0.186794	43.8749	-0.637031	0.532778	0.795683	-0.200558	-6.03666	-0.639748	0.531053	0.793382	0.0626564	4.29433	0.662202	0.516915	0.77226		LMO7;S276;	1.26049	10.375	2.10687	0.048486	0.336137	-1.65113	17.2342	-2.3105	0.0321108	0.222157	1.86894	23.6141	2.33409
ANKRD11	-0.019864	0.9071	0.999971	0.0666038	0.796928	0.999931	-0.00480931	0.99116	1	0.0542875	0.918658	1		BRAF	0.613271	87.228	0.574692	0.573194	0.782921	-0.150899	-6.21606	-0.502984	0.621572	0.848648	-0.350604	44.5239	-0.500687	0.623154	0.851161	-0.0804129	25.9887	-0.538601	0.5973	0.815655		DNAJC1;S480;	1.76097	18.3463	2.10609	0.0485617	0.336137	1.46746	21.241	2.30996	0.0321469	0.222157	-1.87858	23.5034	-2.33342
ANKRD12	0.0434608	0.811695	0.999971	-0.0682561	0.786092	0.999931	-0.211052	0.622506	1	-0.175711	0.739963	1		BRAT1	-0.282956	2.75959	-1.39509	0.181344	0.43716	-0.453588	-9.25174	-1.22162	0.238886	0.575888	-0.368376	3.88597	-1.18445	0.252888	0.609825	-0.260127	-29.0968	-1.25621	0.226402	0.545968		PARD6A;S278;	2.12455	16.7556	2.10329	0.0488325	0.336903	0.990661	19.4439	2.30852	0.0322424	0.222157	1.94925	19.7905	2.33185
ANKRD13A	0.109636	0.609269	0.999971	0.143522	0.625768	0.999931	1.03832	0.0149007	0.999836	0.740293	0.142391	1		BRCC3	1.21008	13.4025	1.60336	0.127678	0.36795	-0.219088	-9.40911	-1.40843	0.177426	0.51123	-0.268669	9.45791	-1.36605	0.190116	0.547982	1.0834	49.5201	1.46374	0.161912	0.466686		MPHOSPH8;T84;	1.42352	17.8207	2.10316	0.0488453	0.336903	0.990661	19.4439	2.30852	0.0322424	0.222157	-2.07359	18.7988	-2.33075
ANKRD13B	-0.0253359	0.851737	0.999971	0.0391087	0.856317	0.999931	-0.0875789	0.818169	1	-0.00187956	0.996993	1		BRD2	0.442373	-24.4013	0.836496	0.414736	0.663645	-0.0831385	-8.29606	-0.727283	0.477168	0.763548	-0.230336	1.05513	-0.734032	0.473153	0.757122	-0.469904	50.9134	-0.750615	0.463374	0.741475		UTP18;S124;	1.75479	17.6107	2.10053	0.0491013	0.33807	2.38084	17.0101	2.30816	0.032266	0.222157	-1.47255	19.6091	-2.3281
ANKRD13C	-0.000541793	0.997347	0.999971	-0.00433014	0.98557	0.999931	-0.0880726	0.832493	1	-0.203544	0.692698	1		BRD3	-0.187804	76.2793	-0.694741	0.496811	0.726475	-1.16228	-31.5601	-0.610615	0.54971	0.803953	0.149729	41.5829	0.60632	0.552491	0.807863	0.127577	-9.88911	0.628883	0.53797	0.786782		ASAP1;S910;	2.25803	19.6098	2.09735	0.049412	0.33961	1.21613	15.8939	2.29854	0.0329106	0.226195	1.53932	22.0987	2.32783
ANKRD13D	0.0975752	0.667161	0.999971	0.337216	0.2649	0.999931	-0.231901	0.594039	1	-0.0455586	0.926019	1		BRD4	0.0127813	-8.40896	0.0499124	0.960787	0.983149	-0.0102923	-51.5066	-0.0412165	0.967614	0.990059	-0.0139493	5.08695	-0.0465125	0.963456	0.98581	-0.00508032	2.18322	-0.0466209	0.963371	0.985857		STIM1;S519;	1.85028	20.1819	2.09347	0.049793	0.34084	1.90559	22.3065	2.2955	0.0331163	0.226792	1.26358	13.4471	2.3271
ANKRD16	0.0187653	0.811287	0.999971	0.0778438	0.613992	0.999931	-0.0422523	0.820267	1	0.00592425	0.982428	1		BRD7	0.420074	11.1917	0.74724	0.465355	0.704618	0.142735	45.4891	0.654658	0.521641	0.789651	-0.0944623	-2.95711	-0.655907	0.520857	0.788657	-0.362211	110.632	-0.679585	0.506118	0.76634		PLEKHG2;S1266;	1.05325	18.7528	2.09286	0.049854	0.34084	2.05243	22.5737	2.2948	0.0331644	0.226792	1.33308	13.6918	2.32275
ANKRD17	-0.00293161	0.988103	0.999971	-0.0381248	0.890276	0.999931	-0.189694	0.668216	1	-0.0964163	0.855597	1		BRD8	0.837953	16.6827	1.68085	0.111478	0.346311	-0.30243	12.6825	-1.47597	0.158637	0.492731	0.280738	19.7041	1.43773	0.169064	0.524191	0.750071	86.2526	1.53804	0.14285	0.443771		CLK3;S283;	1.86658	16.9829	2.09168	0.0499701	0.34084	1.5373	20.5899	2.29423	0.0332028	0.226792	1.43743	16.8041	2.32211
ANKRD2	0.00284646	0.970007	0.999971	0.0283282	0.820828	0.999931	0.0550911	0.829477	1	0.0602271	0.862584	1		BRD9	-0.931675	62.2686	-1.06377	0.302636	0.56422	0.394445	67.1161	0.916311	0.372602	0.694801	-0.802665	48.4922	-0.923261	0.369075	0.688181	-0.178667	8.21373	-0.945644	0.357869	0.66718		SEC61B;T9;	-2.32663	15.035	-2.08964	0.0501732	0.34084	1.53373	18.2539	2.29383	0.0332302	0.226792	1.34382	9.63579	2.31732
ANKRD26	-0.000508616	0.99665	0.999971	-0.00265704	0.9885	0.999931	-0.0150977	0.965925	1	-0.024577	0.957583	1		BRE	-0.216657	-22.8275	-1.26065	0.224839	0.481998	-0.200312	-3.42387	-1.08111	0.29508	0.632483	0.64902	4.71673	1.06567	0.301803	0.646965	-0.391943	-4.98484	-1.1102	0.282709	0.605664		DHX16;S106;	1.39441	13.0871	2.08932	0.0502044	0.34084	-2.16176	20.6627	-2.28922	0.0335463	0.22754	2.89694	15.0371	2.31731
ANKRD27	0.0279223	0.846789	0.999971	0.0391087	0.856317	0.999931	-0.0074488	0.98477	1	-0.0120125	0.980793	1		BRI3BP	0.108651	-4.123	0.210857	0.835561	0.927754	-0.224554	43.8314	-0.182334	0.857525	0.952229	0.0662203	-8.87622	0.191959	0.850099	0.944008	0.0587947	20.2307	0.188715	0.852601	0.946955		LARP1;S774;	1.42223	30.1767	2.08871	0.050265	0.34084	-1.70551	14.4238	-2.28891	0.0335674	0.22754	1.79924	20.2467	2.31475
ANKRD28	0.0788819	0.648992	0.999971	0.110399	0.660909	0.999931	-0.253288	0.528767	1	-0.203544	0.692698	1		BRIX1	0.0324473	-35.2005	0.105482	0.917256	0.965403	-0.0456335	28.0186	-0.0894483	0.929794	0.978684	0.0799299	-18.4444	0.0940049	0.926229	0.974907	-0.0152053	-39.7165	-0.0929525	0.927052	0.975622		ARL6IP4;S332;	1.25092	-3.04074	2.08842	0.0502938	0.34084	2.64232	25.5932	2.28871	0.0335814	0.22754	1.25092	16.0331	2.31366
ANKRD29	0.0166324	0.871788	0.999971	0.0243764	0.877959	0.999931	-0.015031	0.960573	1	-0.036671	0.92839	1		BRK1	-0.0966286	8.46193	-0.310812	0.759806	0.888217	0.159472	100.883	0.263289	0.795562	0.930017	0.321643	21.1572	0.275159	0.786584	0.919498	-0.229141	18.6987	-0.279685	0.783168	0.915528		GFPT2;T227;	-2.39804	9.41603	-2.08677	0.0504588	0.34084	1.07238	19.7975	2.286	0.0337685	0.22754	1.94461	28.5257	2.30957
ANKRD33B	-0.000872308	0.992273	0.999971	-0.00238807	0.986351	0.999931	0.333271	0.359797	1	0.266524	0.559252	1		BRMS1L	1.40013	34.8187	1.98912	0.0633992	0.263569	0.921874	82.3429	1.72473	0.103112	0.429155	-0.420518	65.9102	-1.69689	0.108353	0.450642	-0.480313	39.0578	-1.87592	0.0783333	0.326004		DOCK7;S180;	-1.4787	10.9111	-2.08676	0.0504599	0.34084	1.07238	19.7975	2.286	0.0337685	0.22754	-1.67116	15.1226	-2.30836
ANKRD34A	0.00513215	0.977152	0.999971	-0.00759658	0.976644	0.999931	-0.230159	0.586439	1	-0.386919	0.467381	1		BROX	-0.0838334	-19.1348	-0.590914	0.562525	0.774224	-0.117361	-11.888	-0.511301	0.615862	0.846658	0.483766	90.9463	0.513462	0.614383	0.845719	0.447832	92.3344	0.549063	0.59026	0.811548		RFTN1;S239;	1.64426	18.3313	2.0867	0.0504657	0.34084	1.07238	19.7975	2.286	0.0337685	0.22754	1.08708	15.0519	2.30715
ANKRD35	-9.03368e-05	0.99871	0.999971	-0.000535298	0.995138	0.999931	-0.0471517	0.799191	1	-0.00600814	0.981574	1		BSDC1	1.3577	41.9749	1.50903	0.150057	0.396458	-0.301457	39.2734	-1.3133	0.206915	0.546309	0.473983	54.1596	1.27874	0.218548	0.577413	-0.243492	59.3719	-1.36464	0.19055	0.503352		NES;S471;	1.51331	16.3011	2.08415	0.0507208	0.34179	2.22861	17.9533	2.28592	0.0337742	0.22754	1.04412	26.6419	2.30703
ANKRD36	NA	NA	1	NA	NA	1	NA	NA	1	NA	NA	1		BSG	-0.101652	-11.4337	-0.718655	0.482331	0.717765	-0.0916856	35.9936	-0.630593	0.536878	0.798734	0.0667002	7.97102	0.629671	0.537466	0.799889	-0.130345	-1.29724	-0.656426	0.520531	0.774258		SMC1A;S966;	1.45661	11.9245	2.08329	0.0508081	0.34179	1.24256	19.8695	2.28454	0.0338699	0.22754	-1.68719	17.3756	-2.30654
ANKRD36B	NA	NA	1	0.0201698	0.818396	0.999931	NA	NA	1	NA	NA	1		BSN	0.208598	-0.148707	1.00352	0.329988	0.590414	0.655963	126.337	0.863386	0.400208	0.715576	-0.873255	31.8996	-0.875119	0.393974	0.704636	0.228147	10.7733	0.89389	0.384136	0.687296		MARCKSL1;S22;	1.12603	16.0331	2.08268	0.0508694	0.34179	2.06647	21.5172	2.28435	0.0338828	0.22754	1.37893	16.6762	2.30504
ANKRD37	-0.000151528	0.999278	0.999971	0.000868322	0.997189	0.999931	0.028996	0.945833	1	0.203531	0.696204	1		BST1	0.435365	-26.5186	1.97885	0.0646399	0.265652	0.334323	19.7041	1.71215	0.105453	0.433942	1.21179	32.4591	1.6851	0.110641	0.455014	-0.238719	25.5666	-1.86413	0.0800559	0.329433		SVIL;T672;	0.979036	6.40308	2.07912	0.0512281	0.343441	2.19445	26.5173	2.28346	0.0339447	0.22754	2.00212	24.9619	2.30481
ANKRD39	-0.0300054	0.828214	0.999971	-0.002661	0.990134	0.999931	-0.0176438	0.964342	1	0.074124	0.884633	1		BST2	0.0783056	-1.74724	0.0867483	0.931908	0.96951	-0.0196079	58.0755	-0.0720311	0.943436	0.980856	-0.00708451	0.510215	-0.0735394	0.942254	0.980361	0.0224765	27.0279	0.0766308	0.939832	0.977901		PTPN1;S50;	-2.14175	11.5603	-2.0785	0.0512914	0.343441	2.64316	21.6269	2.28228	0.0340265	0.22754	-0.969771	16.0687	-2.30206
ANKRD40	-0.0114785	0.961888	0.999971	-0.0760853	0.795273	0.999931	0.048115	0.895551	0.999836	-0.0533314	0.896896	0.999933		BTAF1	0.292163	18.5842	1.58464	0.13188	0.374355	-0.119562	6.31044	-1.39548	0.18123	0.514129	0.506067	61.2839	1.34577	0.19644	0.557664	0.358787	0.810311	1.44722	0.166425	0.472456		COBLL1;S438;	-1.82709	14.2202	-2.07575	0.0515712	0.344711	-1.58376	17.7024	-2.28168	0.0340686	0.22754	-1.94172	15.0376	-2.29711
ANKRD42	-0.00136218	0.992361	0.999971	-0.00469169	0.982437	0.999931	-0.196033	0.602443	1	-0.255639	0.598793	1		BTBD1	0.232845	58.8102	0.238629	0.814309	0.918973	-0.0384799	0.997938	-0.204224	0.840657	0.948872	-0.0407846	18.5842	-0.221208	0.827624	0.934057	0.0564645	-24.9652	0.221501	0.8274	0.933908		TRA2B;S14;	1.17037	-0.570143	2.07391	0.0517582	0.344711	-2.38876	20.6597	-2.28125	0.0340988	0.22754	1.88215	26.9657	2.2966
ANKRD46	-0.000508616	0.99665	0.999971	-0.00265704	0.9885	0.999931	-0.0150977	0.965925	1	-0.024577	0.957583	1		BTBD11	0.581073	101.106	0.470772	0.64392	0.824664	-0.0583936	4.72832	-0.404472	0.691021	0.884896	0.0439922	13.722	0.41863	0.680844	0.871657	0.441338	-8.01905	0.428305	0.673925	0.862683		TMSB4X;T23;	-1.8406	12.794	-2.07339	0.0518119	0.344711	1.79633	11.1037	2.27694	0.034401	0.229164	1.73062	22.0578	2.29185
ANKRD49	0.0747405	0.730456	0.999971	0.0434676	0.882101	0.999931	0.134846	0.757763	0.999836	0.185771	0.707942	1		BTF3	-0.300309	-1.25849	-1.37189	0.188325	0.443686	0.185612	3.17344	1.19367	0.249358	0.587478	-0.417218	0.0416384	-1.16161	0.261796	0.616782	-0.404964	41.3281	-1.22426	0.237918	0.560303		KANK2;S323;	-0.886926	19.5777	-2.0723	0.0519234	0.344711	0.918647	22.236	2.27608	0.0344619	0.229178	2.30455	21.008	2.28862
ANKRD50	-0.0513207	0.79316	0.999971	-0.107854	0.694006	0.999931	0.099605	0.822893	1	0.11114	0.832164	1		BTF3L4	0.414315	-51.8066	1.08517	0.293329	0.555342	-0.268352	-8.8699	-0.934871	0.363233	0.687798	-0.217798	-15.292	-0.940265	0.360541	0.682791	0.375999	0.439151	0.965875	0.347945	0.658813		FXR2;T411;	1.59554	24.9199	2.0696	0.0522005	0.344711	2.11671	19.1482	2.27467	0.0345609	0.229426	1.25507	26.5382	2.2877
ANKRD52	-0.123513	0.60515	0.999971	-0.0711832	0.804332	0.999931	0.405946	0.244987	0.999836	0.131152	0.743011	0.999933		BTN2A1	0.354056	-54.0328	1.79556	0.0907592	0.312591	-0.377369	7.34663	-1.56142	0.137254	0.472499	-0.301861	12.871	-1.53258	0.144184	0.496597	0.661203	-2.52077	1.64942	0.117822	0.405594		SRRM1;S402;	0.831295	27.6886	2.06892	0.0522708	0.344711	1.16755	18.9649	2.27388	0.0346171	0.229426	1.36791	27.703	2.2871
ANKRD54	-0.0162849	0.935981	0.999971	-0.0286038	0.919427	0.999931	0.431327	0.329534	1	0.201898	0.697903	1		BTN3A1	0.509054	-17.9491	2.06133	0.0552647	0.246698	0.421628	-7.95448	1.78387	0.092704	0.413499	1.20163	38.6569	1.7518	0.0982274	0.437748	-0.23391	26.6541	-1.94672	0.068664	0.306569		SRRM1;T406;	0.831295	27.6886	2.06892	0.0522708	0.344711	1.92879	21.4895	2.27265	0.0347045	0.229615	2.28545	22.0142	2.28583
ANKRD61	NA	NA	1	NA	NA	1	NA	NA	1	NA	NA	1		BTN3A2	0.665656	56.8772	1.39135	0.182454	0.437898	0.196497	-6.73168	1.2191	0.239817	0.576173	0.54463	42.6436	1.1813	0.254104	0.6105	-0.237558	-10.4487	-1.25053	0.228416	0.548782		MARCKS;T133;	1.67691	14.3958	2.06772	0.0523946	0.344711	1.69867	19.5054	2.26694	0.0351116	0.230845	1.30064	13.2427	2.28569
ANKRD9	0.089573	0.682048	0.999971	0.251302	0.399713	0.999931	0.398106	0.368832	0.999836	-0.0506416	0.921885	1		BTN3A3	-0.0491304	0.973094	-0.110819	0.913087	0.963184	0.0690066	36.3204	0.0925426	0.927373	0.978381	-0.0377173	12.5598	-0.0984936	0.922718	0.97347	-0.0604056	45.2837	-0.0970446	0.923851	0.974552		MAP7D1;S399;	1.82605	26.506	2.0669	0.0524798	0.344711	0.904784	21.7844	2.2666	0.0351362	0.230845	2.0378	17.9765	2.28091
ANKS1A	-0.000508616	0.99665	0.999971	-0.00265704	0.9885	0.999931	-0.0150977	0.965925	1	-0.024577	0.957583	1		BUB3	0.0302787	2.12376	0.327696	0.747231	0.88103	0.0292786	1.1001	0.274446	0.787123	0.927902	0.0535267	-3.42387	0.288889	0.776237	0.915316	0.0754566	-26.4353	0.292684	0.773384	0.911952		DKC1;S485;	1.76212	16.3226	2.06606	0.0525673	0.344711	1.86062	14.6851	2.26575	0.0351971	0.230845	1.01925	20.3447	2.27989
ANKS3	-0.000508616	0.99665	0.999971	0.0443202	0.817633	0.999931	-0.0150977	0.965925	1	0.0924571	0.845291	1		BUD13	0.917224	83.2893	1.71248	0.10539	0.337097	-0.212817	-31.5971	-1.49688	0.153164	0.489419	1.30035	4.50085	1.46301	0.16211	0.518463	0.35394	-15.7685	1.5714	0.134921	0.431556		TMEM26;T367;	1.65225	21.0978	2.06583	0.0525906	0.344711	1.61404	21.5631	2.26463	0.0352777	0.230845	-1.58297	14.6976	-2.27886
ANKS6	0.0247229	0.887002	0.999971	0.031898	0.899491	0.999931	-0.0806067	0.850245	1	-0.169436	0.747595	1		BUD31	-0.422829	-32.8683	-2.98657	0.00844165	0.111365	-0.376413	19.9694	-2.6171	0.0182617	0.239574	-1.68795	44.9406	-2.56367	0.0203785	0.268308	-1.30808	70.8325	-3.0683	0.00709976	0.0936622		HDAC1;S423;	2.23958	10.2474	2.06564	0.0526107	0.344711	1.59445	17.8954	2.26434	0.035299	0.230845	-1.5214	9.82786	-2.27872
ANKZF1	0.219549	0.36104	0.999971	0.218217	0.459787	0.999931	-0.134255	0.732509	0.999836	0.170251	0.706368	0.999933		BYSL	-0.332477	-30.3743	-1.98963	0.0633376	0.263569	-0.204747	-7.38152	-1.727	0.102694	0.427995	-0.223664	-14.5846	-1.69936	0.107878	0.449635	0.265401	-11.4337	1.87633	0.0782749	0.326004		NIPBL;S280;	2.29203	22.8705	2.06544	0.052631	0.344711	2.76074	23.3059	2.26268	0.0354189	0.230845	3.58069	7.87414	2.27671
ANLN	-0.0627497	0.762101	0.999971	-0.128657	0.653549	0.999931	0.145895	0.742805	0.999836	0.0597759	0.910366	0.999933		BZW1	-0.118987	2.96729	-1.30859	0.208471	0.465388	-0.249608	-10.8006	-1.12586	0.276214	0.616617	0.415045	10.28	1.10718	0.283975	0.633671	-0.112159	12.0867	-1.15219	0.265539	0.592735		C18orf25;S66;	1.59749	17.9906	2.06154	0.0530377	0.346006	1.34045	26.3931	2.26253	0.0354299	0.230845	2.50458	7.12769	2.27527
ANO1	0.000921263	0.990052	0.999971	0.00079962	0.994494	0.999931	-0.089049	0.707249	1	-0.252133	0.440258	1		BZW2	0.187351	9.10816	1.04232	0.312182	0.573875	-0.430886	21.0163	-0.897299	0.382367	0.702676	-0.205421	-8.04959	-0.90882	0.376429	0.69198	0.144724	13.5053	0.929702	0.365826	0.672376		TPR;S2050;	1.04265	16.8639	2.06149	0.0530425	0.346006	0.995027	20.8867	2.26048	0.0355784	0.230845	1.16487	25.6834	2.27254
ANO10	-0.000508616	0.99665	0.999971	-0.00265704	0.9885	0.999931	-0.0150977	0.965925	1	-0.024577	0.957583	1		C10orf47	-1.06751	-8.30333	-2.01162	0.0607549	0.259532	-0.606791	19.1695	-1.74708	0.099064	0.423065	-0.137216	0.24034	-1.71539	0.104845	0.447467	-0.985645	26.1271	-1.90408	0.0743509	0.317438		THRAP3;S379;	-2.12488	19.0348	-2.06099	0.0530951	0.346006	0.995027	20.8867	2.26048	0.0355784	0.230845	-2.79352	8.74325	-2.27177
ANO6	0.021103	0.906136	0.999971	-0.00385782	0.988044	0.999931	-0.210959	0.619589	1	-0.0948792	0.858233	1		C10orf76	1.21746	21.7151	2.04569	0.0569413	0.251598	-0.23622	55.9625	-1.77765	0.0937523	0.414458	0.460511	-10.0863	1.74341	0.0997201	0.440509	-0.261941	-1.16975	-1.93997	0.0695375	0.307409		SCYL2;T103;	1.58459	18.9454	2.05783	0.053426	0.347581	0.995027	20.8867	2.26048	0.0355784	0.230845	1.86565	13.3928	2.26772
ANO7	-9.03368e-05	0.99871	0.999971	-0.000535298	0.995138	0.999931	-0.00346455	0.985087	1	-0.00600814	0.981574	1		C11orf30	0.339325	12.4535	2.88396	0.01048	0.122709	-0.347316	-3.16157	-2.53462	0.0216256	0.252666	-0.60034	73.1136	-2.48161	0.0240904	0.281362	-1.492	72.8483	-2.94756	0.00916661	0.10733		PAK2;T169;	-1.16454	9.16404	-2.05357	0.0538763	0.349638	1.28797	23.3162	2.26024	0.0355961	0.230845	1.65701	17.2022	2.26706
ANO8	-0.0113913	0.953532	0.999971	0.155694	0.582711	0.999931	0.317422	0.47529	1	0.406896	0.435517	1		C11orf31	-0.300798	-12.0882	-1.47897	0.157842	0.407608	0.888332	-8.84194	1.29097	0.214373	0.553474	-0.587068	30.8478	-1.25223	0.227811	0.58769	0.640603	81.4208	1.33586	0.199592	0.515422		MYO9B;T1271;	1.89934	16.0641	2.05314	0.0539217	0.349638	-1.82185	12.8212	-2.26017	0.0356012	0.230845	1.41773	9.89676	2.2649
ANP32A	-0.00991624	0.965172	0.999971	-0.021143	0.943961	0.999931	-0.235925	0.59278	0.999836	-0.33595	0.482312	0.999933		C11orf54	-0.47356	19.9851	-1.01258	0.325767	0.585919	0.213087	1.62667	0.870941	0.396186	0.712462	-0.117781	0.896974	-0.882104	0.390294	0.701975	1.15951	116.902	0.903727	0.379047	0.681746		MYEF2;S17;	0.927316	26.6419	2.04895	0.0543682	0.350585	2.18731	18.7754	2.25666	0.0358569	0.231449	2.59757	12.7907	2.26439
ANP32B	0.0241759	0.91987	0.999971	-0.0399105	0.892032	0.999931	0.0552011	0.886468	0.999836	-0.0673248	0.872926	0.999933		C11orf58	-0.253369	5.92851	-0.639695	0.531086	0.754204	-0.166932	2.77318	-0.56125	0.582113	0.826668	-0.826708	45.5701	-0.559554	0.583243	0.827864	-0.075227	0.488249	-0.594384	0.560256	0.795629		MYT1L;S971;	1.35473	22.0987	2.04869	0.0543961	0.350585	-2.33069	29.5833	-2.2565	0.0358688	0.231449	2.31688	4.30517	2.26391
ANP32D	0.000317053	0.997144	0.999971	-0.000458566	0.997337	0.999931	-0.015063	0.949389	1	0.116671	0.783606	1		C11orf84	0.215749	59.4617	0.369702	0.716271	0.863643	0.130538	-34.3592	0.307655	0.762165	0.918451	-0.055067	-3.59144	-0.324766	0.749409	0.903456	-0.0342452	6.65845	-0.327343	0.747494	0.901289		TNKS1BP1;S836;	1.12771	9.12625	2.04856	0.0544095	0.350585	1.3822	18.2886	2.25645	0.0358725	0.231449	1.18173	26.5396	2.26355
ANP32E	-0.00621306	0.979299	0.999971	-0.125148	0.674341	0.999931	-0.192915	0.63693	0.999836	-0.197844	0.637929	0.999933		C12orf10	0.0745187	-16.4282	0.743931	0.467301	0.706098	-0.387042	31.5885	-0.653042	0.522656	0.789651	-0.159728	59.1633	-0.652757	0.522836	0.790012	0.152549	38.1684	0.675991	0.50834	0.767904		TRPT1;S240;	1.70587	29.5382	2.04776	0.0544947	0.350585	-2.37792	26.2159	-2.2537	0.0360743	0.232366	1.18173	26.5396	2.26355
ANPEP	-0.0375741	0.830143	0.999971	-0.009541	NA	1	-0.225164	NA	1	-0.388947	NA	1		C12orf23	-0.202714	7.27752	-1.1568	0.263703	0.524616	0.239399	80.7822	0.993202	0.334845	0.666123	0.184167	64.6778	0.999244	0.331996	0.660298	0.129803	14.0275	1.02145	0.321674	0.639709		ELF1;S168;	1.51405	18.2416	2.04755	0.0545174	0.350585	-0.767438	22.5166	-2.24898	0.0364227	0.23406	1.68261	4.49785	2.26247
ANTKMT	-0.040995	0.80672	0.999971	0.0638329	0.805397	0.999931	0.202759	0.643682	1	0.0419079	0.93723	1		C12orf45	-2.2728	-12.9265	-2.7954	0.0126166	0.130903	-0.387606	3.16198	-2.45533	0.0254081	0.262058	-0.337958	-20.1009	-2.41271	0.0276916	0.287309	-1.56189	55.4218	-2.85221	0.0112022	0.116205		TSC22D4;S49;	-1.9945	24.0326	-2.04661	0.054618	0.350653	-1.55379	20.8171	-2.24822	0.0364793	0.23406	1.84785	13.3136	2.26216
ANTXR1	0.132927	0.508487	0.999971	0.149478	0.593657	0.999931	0.111408	0.802041	1	0.299141	0.573127	1		C12orf5	0.0393208	7.26716	0.200893	0.843219	0.932934	-0.0282203	-4.05725	-0.173994	0.863971	0.955537	-0.128962	107.869	-0.186628	0.85421	0.945142	-0.0371458	-29.8999	-0.178034	0.860847	0.952375		SMARCD2;T217;	2.17126	23.8966	2.04486	0.0548064	0.351284	1.11595	21.0765	2.24771	0.0365174	0.23406	1.87711	28.518	2.26133
ANTXR2	0.0412672	0.818051	0.999971	0.0552771	0.830998	0.999931	-0.500955	0.240243	1	-0.615051	0.245742	1		C12orf57	0.11577	36.5563	0.145704	0.885907	0.952786	-0.117499	52.6939	-0.127576	0.900015	0.967647	-0.0193417	-12.2397	-0.132319	0.89632	0.96411	-0.0196933	7.96575	-0.13378	0.895183	0.962511		ZNF462;S2172;	-1.1509	20.8741	-2.04129	0.0551918	0.352883	1.77029	18.3313	2.24665	0.0365959	0.234178	-2.38202	19.5012	-2.25841
ANXA1	-0.171613	0.475114	0.999971	-0.220107	0.46	0.999931	0.053125	0.877636	0.999836	0.678246	0.0332061	0.999933		C14orf142	0.237745	-20.6721	0.596852	0.558646	0.771545	-0.0851103	57.6796	-0.515883	0.612728	0.846028	-0.0673818	-1.87861	-0.516892	0.612038	0.845128	-0.0619125	0.330986	-0.553665	0.587176	0.810949		STK10;S951;	-0.865924	24.7253	-2.03956	0.0553797	0.352883	-2.18508	17.5334	-2.24501	0.0367182	0.234428	1.31697	20.6433	2.25494
ANXA11	0.00683433	0.977104	0.999971	0.138405	0.644345	0.999931	0.109957	0.781605	0.999836	0.447723	0.286957	0.999933		C14orf159	0.28617	-10.8006	1.29077	0.214441	0.471714	-0.588628	-8.30333	-1.10922	0.283121	0.622883	0.129891	9.07254	1.09063	0.290989	0.640528	-0.878723	79.1831	-1.13881	0.270922	0.596299		ATG9A;S828;	1.12055	17.3081	2.03953	0.0553834	0.352883	2.05753	20.0102	2.24452	0.0367553	0.234428	1.037	25.9527	2.25126
ANXA2	-0.344238	0.14382	0.999971	-0.385493	0.171644	0.999931	0.364622	0.28611	0.999836	0.799619	0.0288413	0.999933		C14orf166	0.142421	5.71824	0.945674	0.357855	0.61264	0.236183	55.0301	0.80766	0.430689	0.737195	0.877288	22.8767	0.818986	0.424377	0.726524	0.181693	-18.9915	0.838529	0.413625	0.70715		SPEG;S2130;	-1.99407	9.58886	-2.03921	0.0554182	0.352883	1.96161	21.0541	2.24357	0.0368261	0.234496	1.30811	3.37935	2.25068
ANXA2R	0.0297947	0.794052	0.999971	0.0771282	0.665801	0.999931	-0.0635542	0.847215	1	0.214397	0.663693	1		C14orf169	0.473181	-26.4222	1.64601	0.118529	0.356995	-0.557977	66.2183	-1.44748	0.166352	0.501031	0.296386	2.54584	1.40879	0.177322	0.533906	0.210023	24.9807	1.50234	0.151761	0.456908		GID8;S2;	-1.04465	28.8606	-2.03704	0.0556544	0.35381	2.15565	18.4497	2.24171	0.036966	0.234757	2.16796	11.354	2.25055
ANXA3	-9.03368e-05	0.99871	0.999971	-0.000535298	0.995138	0.999931	0.165029	0.522637	1	0.391776	0.32196	1		C15orf38	-0.242825	15.6526	-0.715975	0.483941	0.718945	0.968603	59.8523	0.628112	0.538462	0.799273	-0.207014	15.217	-0.627591	0.538796	0.800437	-0.22295	47.6214	-0.655191	0.521306	0.774258		TTC28;S47;	1.92693	30.0157	2.03581	0.0557885	0.354084	2.0805	37.2844	2.241	0.0370193	0.234757	2.34511	20.2042	2.2482
ANXA4	-0.0337789	0.806617	0.999971	-0.0530914	0.797993	0.999931	-0.0229358	0.953546	1	0.22349	0.666275	1		C15orf48	0.191861	-53.3345	0.482289	0.635888	0.821946	-0.0619553	41.2757	-0.425017	0.676273	0.874163	-0.288092	68.7828	-0.430178	0.67259	0.868764	-0.29151	103.637	-0.439066	0.666265	0.861227		YES1;T427;	2.06342	21.9791	2.0297	0.0564609	0.35769	1.43232	20.8994	2.24062	0.0370478	0.234757	1.95514	14.4073	2.24681
ANXA5	-0.0587998	0.803308	0.999971	-0.0625494	0.821223	0.999931	-0.00433045	0.989623	0.999836	0.154037	0.650732	0.999933		C15orf52	-1.74993	64.5278	-1.85487	0.0814328	0.297674	0.298341	40.9942	1.60563	0.127177	0.464567	1.64845	37.3975	1.58449	0.131914	0.481731	0.275561	0.407968	1.72314	0.103406	0.37798		AFDN;T1330;	-1.866	22.1889	-2.02898	0.0565402	0.35769	1.51706	18.0835	2.23767	0.0372715	0.235791	1.36915	18.7544	2.24363
ANXA6	-0.0454408	0.844555	0.999971	-0.00948838	0.974945	0.999931	-0.160629	0.703588	0.999836	0.35382	0.432041	0.999933		C16orf58	-0.550349	-34.7971	-0.98193	0.340206	0.598858	-1.14531	95.8134	-0.848422	0.40825	0.719187	0.229492	-37.4601	0.858159	0.403005	0.709946	0.765768	79.099	0.876478	0.393257	0.692773		PUM2;S182;	1.41516	17.3123	2.0271	0.0567489	0.358429	1.45118	14.9524	2.2362	0.0373828	0.236111	-1.37982	19.9957	-2.24233
ANXA7	-0.112143	0.64082	0.999971	-0.149807	0.610864	0.999931	-0.108545	0.769585	0.999836	0.0786536	0.85377	0.999933		C16orf62	-0.0200969	-16.3432	-0.0944984	0.925843	0.968185	-0.0149426	31.4988	-0.0806206	0.936706	0.979719	-0.034229	59.6532	-0.0818784	0.935721	0.97843	-0.0087843	9.1616	-0.0836783	0.934311	0.977125		TRAPPC12;S111;	1.32122	12.9048	2.02626	0.0568424	0.358438	1.22932	9.12625	2.23316	0.0376149	0.237193	1.59758	22.7028	2.24194
AOC2	0.0347035	0.744432	0.999971	0.0516456	0.751986	0.999931	0.092905	0.771847	1	-0.0912568	0.767511	1		C16orf80	0.0653165	-17.7595	0.417892	0.681373	0.844978	0.0557155	-26.671	0.354642	0.727316	0.901664	0.0981194	20.3431	0.367847	0.717628	0.889779	-0.0820123	-13.1813	-0.38105	0.70799	0.877986		PARP10;S1011;	1.19218	18.4676	2.02483	0.0570015	0.358861	1.30712	16.3827	2.22946	0.0378986	0.23825	2.10544	8.8968	2.24152
AOC3	0.0130774	0.814919	0.999971	0.0408749	0.641709	0.999931	0.0402226	0.8282	1	0.055308	0.831634	1		C17orf49	0.199117	15.5732	0.99182	0.335499	0.594367	0.359539	71.9558	0.854694	0.404866	0.717328	0.0803051	3.02852	0.863463	0.400166	0.708911	0.0789795	31.2627	0.882163	0.390263	0.691321		C7orf50;S175;	1.15025	3.06219	2.02236	0.0572774	0.359823	1.65249	17.0057	2.22938	0.0379048	0.23825	-1.58036	22.9388	-2.24092
AOPEP	NA	NA	1	NA	NA	1	0.0839097	0.650756	1	0.116624	0.65393	1		C17orf59	1.62807	90.3115	2.61942	0.0181747	0.152924	-0.378303	-9.10057	-2.31502	0.033673	0.282899	-1.47178	-17.7116	-2.27311	0.036592	0.307891	1.11084	-15.3445	2.66966	0.0163851	0.137866		SIN3B;S739;	-2.25685	16.7449	-2.02181	0.0573391	0.359823	1.54058	15.1543	2.22825	0.0379916	0.238411	1.32343	22.3846	2.23857
AOX1	0.148863	0.471959	0.999971	0.145616	0.607708	0.999931	0.16079	0.717888	1	0.0686797	0.897236	1		C17orf61	0.305073	1.58164	1.18347	0.253265	0.512289	0.251794	-34.9862	1.01296	0.325593	0.658335	0.150351	14.2822	1.00933	0.327279	0.660024	-0.530185	88.8646	-1.04059	0.312961	0.633008		ARID4A;S1109;	1.49187	22.6632	2.01926	0.0576257	0.36085	-2.18754	22.1282	-2.22608	0.0381597	0.238987	0.917834	16.7544	2.23783
AP000295.1	0.0200301	0.77226	0.999971	-0.000535298	0.995138	0.999931	-0.0471517	0.799191	1	0.0554558	0.831736	1		C17orf75	0.0863688	-24.9652	0.33881	0.738993	0.876597	-0.0356166	-9.81858	-0.282991	0.780676	0.925785	0.19125	46.4893	0.29627	0.770692	0.913996	0.0771986	26.8969	0.303519	0.765259	0.908064		YES1;S111;	1.34932	20.4442	2.01851	0.0577094	0.36085	1.56391	13.1299	2.22523	0.0382256	0.238987	-1.96786	20.5886	-2.23652
AP000471.1	-9.03368e-05	0.99871	0.999971	-0.000535298	0.995138	0.999931	0.157381	0.576533	1	-0.0673243	0.795791	1		C17orf85	-0.388949	8.60393	-2.10596	0.0507242	0.235114	-0.377033	-29.9139	-1.81896	0.0869719	0.403057	0.570901	25.3509	1.7803	0.0933053	0.432373	0.464513	-8.12516	1.98734	0.063612	0.294839		TNKS1BP1;S601;	1.74554	17.9471	2.01769	0.0578023	0.36085	-1.20914	-2.71533	-2.22469	0.0382674	0.238987	-1.48407	21.4243	-2.23548
AP000781.2	0.0262452	0.638507	0.999971	0.0408749	0.641709	0.999931	0.0839097	0.650756	1	NA	NA	1		C18orf25	0.566351	39.8395	0.790127	0.440577	0.684621	-0.100714	-1.53917	-0.687393	0.501311	0.779297	0.148579	39.2226	0.692972	0.497892	0.773657	0.148015	45.863	0.716308	0.48374	0.751644		NES;S702;	0.774727	15.8979	2.01504	0.0581017	0.36085	1.73422	18.3926	2.22122	0.0385378	0.239712	0.953465	15.2554	2.23512
AP000944.5	-0.0247296	0.866751	0.999971	-0.0395067	0.857334	0.999931	-0.165996	0.671815	1	-0.274504	0.562699	1		C18orf8	-0.0996078	16.5943	-0.25255	0.803711	0.913411	-0.0304566	-6.17713	-0.216871	0.830947	0.944555	0.0925418	-20.6721	0.232323	0.819122	0.930897	-0.105376	-0.483162	-0.236079	0.816254	0.927764		CIT;S1971;	2.32614	25.5932	2.01484	0.0581247	0.36085	0.968726	24.5851	2.22108	0.0385485	0.239712	1.10876	15.5955	2.2319
AP001273.2	NA	NA	1	NA	NA	1	NA	NA	1	NA	NA	1		C19orf10	-0.197399	7.9305	-1.39501	0.181367	0.43716	-0.289567	-26.5171	-1.22157	0.238908	0.575888	-0.207616	11.7835	-1.1842	0.252987	0.609825	-0.183017	-0.943837	-1.25583	0.226537	0.546068		ADAM12;Y783;	-2.66366	8.8999	-2.01471	0.0581397	0.36085	2.00305	20.5169	2.22083	0.038568	0.239712	1.87253	7.18451	2.23094
AP001453.5	0.0681955	0.673541	0.999971	0.253515	0.332601	0.999931	0.217616	0.6162	1	0.548374	0.302994	1		C19orf25	0.401577	-6.06492	1.24519	0.230322	0.489079	-0.478659	-44.5409	-1.07341	0.298417	0.63363	0.106386	17.1955	1.05759	0.305365	0.648428	-0.141705	-14.1084	-1.10122	0.286485	0.608137		TERF2IP;S203;	-1.59153	13.5505	-2.01461	0.0581509	0.36085	1.68908	8.78095	2.2161	0.03894	0.241639	-1.54145	20.8171	-2.23037
AP001931.1	-9.03368e-05	0.99871	0.999971	-0.000535298	0.995138	0.999931	0.0699964	0.757011	1	0.0837741	0.785459	1		C19orf26	1.04124	81.8814	1.7409	0.10017	0.330253	1.33046	14.1886	1.524	0.1463	0.482156	0.625348	1.2121	1.48981	0.154997	0.511158	-0.385175	-25.5794	-1.59976	0.128478	0.423187		ADAR;S629;	2.39442	27.3837	2.0134	0.0582883	0.361045	1.92626	12.6321	2.21332	0.0391593	0.242471	0.908201	18.5699	2.22599
AP001931.2	0.0278565	0.864235	0.999971	0.0718367	0.768993	0.999931	0.302357	0.486099	1	0.512224	0.335586	1		C19orf43	-0.739931	-9.69229	-1.59129	0.130375	0.372473	0.293319	-24.9803	1.40017	0.179845	0.513804	-1.31284	90.0946	-1.35325	0.194088	0.554226	-0.212406	-7.03403	-1.45297	0.164841	0.470384		FLVCR1;S536;	1.06926	26.0196	2.01271	0.0583676	0.361045	1.28566	3.37935	2.21206	0.0392598	0.242471	2.10276	18.0009	2.22562
AP002748.5	-0.000508616	0.99665	0.999971	-0.00265704	0.9885	0.999931	0.062883	0.863085	1	-0.024577	0.957583	1		C19orf52	0.151997	-26.658	0.623043	0.541708	0.761013	-0.0789515	4.45281	-0.544981	0.593001	0.83319	0.178168	18.4803	0.543605	0.593927	0.834503	0.140257	-7.87962	0.580039	0.569665	0.800414		LRRFIP2;S320;	2.05957	8.43328	2.00785	0.0589236	0.362874	1.58172	15.4599	2.21205	0.0392607	0.242471	1.58986	25.1601	2.22559
AP002990.1	-0.0314917	0.803914	0.999971	-0.00284272	0.988612	0.999931	-0.103985	0.775714	1	-0.031746	0.94771	1		C19orf6	0.240074	5.7823	0.739661	0.46982	0.708616	-0.275038	65.6552	-0.64924	0.52505	0.791936	-0.122288	-30.6863	-0.649988	0.524579	0.791134	-0.298308	4.39342	-0.674734	0.509118	0.767904		TBC1D4;S787;	1.64019	25.3966	2.00763	0.058948	0.362874	1.71775	20.2467	2.20991	0.0394312	0.243138	-1.20136	21.2413	-2.22484
AP003419.1	0.0443663	0.787007	0.999971	-0.00997012	0.966044	0.999931	-0.102102	0.80216	1	0.226754	0.666498	1		C19orf66	1.06541	48.6629	2.23492	0.0394552	0.209254	-0.607836	-10.4035	-1.95969	0.0670128	0.355552	-0.406464	-10.1524	-1.89222	0.0760053	0.402388	-0.274198	14.5577	-2.13934	0.0475532	0.252305		PNISR;S290;	-1.50981	15.2172	-2.00715	0.0590033	0.362874	1.52113	21.7925	2.2086	0.039536	0.2434	1.26442	3.06219	2.22308
AP1AR	0.00985461	0.956421	0.999971	-0.032984	0.897123	0.999931	-0.295625	0.498623	1	-0.402706	0.449024	1		C19orf70	0.65035	-15.166	2.30728	0.0341954	0.193962	-0.62622	-23.5394	-2.01148	0.0607712	0.343877	0.165643	5.93257	1.95199	0.067988	0.384922	-0.234754	44.3777	-2.22579	0.0401697	0.22785		PDE4B;S145;	-2.09915	8.23172	-2.00687	0.0590357	0.362874	2.30399	22.5318	2.20772	0.0396065	0.243449	-1.95519	18.3764	-2.22244
AP1B1	-0.0402014	0.830458	0.999971	0.0889616	0.746746	0.999931	0.0761292	0.863864	1	0.21019	0.692812	1		C1GALT1C1	-1.66346	64.9814	-1.72003	0.103981	0.335537	1.50519	-24.3912	1.50544	0.150969	0.487076	-0.251678	-17.8112	-1.47333	0.159338	0.514121	-0.668873	42.4462	-1.57998	0.132944	0.428516		SRSF6;S301;	1.59711	23.8692	2.00101	0.0597132	0.366143	-2.76063	5.68518	-2.20552	0.0397829	0.244148	-2.15843	20.5834	-2.22201
AP1G1	-0.042609	0.853378	0.999971	-0.107712	0.721196	0.999931	0.00195032	0.996295	0.999836	0.0265008	0.955281	1		C1orf123	-0.248156	-7.62785	-1.41715	0.174904	0.429056	-0.524626	-4.24016	-1.24163	0.231603	0.568143	0.78428	82.9795	1.20281	0.245898	0.602746	-0.187775	16.9162	-1.27444	0.220029	0.539751		NCAPG;S975;	1.32935	15.873	2.00065	0.0597554	0.366143	1.5094	21.3722	2.2038	0.0399218	0.244444	1.34281	17.8638	2.22028
AP1G2	0.0429122	0.798767	0.999971	0.0854691	0.727302	0.999931	-0.15544	0.718453	1	0.184353	0.729142	0.999933		C1orf198	0.0228833	41.2197	0.0588318	0.953787	0.980672	-0.0131687	7.68655	-0.0513013	0.959697	0.986773	0.0454209	4.50725	0.0540413	0.957546	0.98423	-0.0122885	1.84796	-0.0555029	0.956399	0.983383		RHBDF1;S76;	1.56761	26.0264	1.99793	0.0600728	0.367116	1.17941	14.6779	2.20269	0.0400112	0.244444	1.57807	13.8495	2.2198
AP1M1	-0.0319799	0.873399	0.999971	0.113174	0.692771	0.999931	0.123984	0.779785	1	0.0840843	0.870131	1		C1orf27	-0.461874	8.10522	-2.46448	0.0249418	0.171302	-1.4173	44.9406	-2.15261	0.0463445	0.31657	0.31808	10.6951	2.09953	0.051356	0.352717	-0.273633	12.2971	-2.43885	0.0262695	0.179928		SMC1A;S957;	1.26067	13.0644	1.99767	0.0601027	0.367116	3.15666	21.7392	2.20174	0.0400881	0.244444	-1.14973	16.9824	-2.21762
AP1M2	NA	NA	1	NA	NA	1	0.0839097	0.650756	1	0.168676	0.518517	1		C1orf52	0.211149	80.6225	0.199285	0.844456	0.932934	0.0508093	13.3113	0.171113	0.8662	0.956917	-0.0303212	0.482238	-0.18191	0.857852	0.947631	0.0337195	31.8233	0.175761	0.862604	0.952938		SRRM2;S1542;	-1.19983	12.127	-1.99544	0.0603642	0.367618	-1.65614	15.2172	-2.20169	0.0400925	0.244444	-2.46944	18.5419	-2.21589
AP1S1	-0.0959766	0.688086	0.999971	-0.0456379	0.872906	0.999931	0.0151657	0.96811	0.999836	0.0125865	0.974845	0.999933		C1QBP	0.450045	10.5895	2.68097	0.0160061	0.148145	-0.391668	21.6574	-2.38067	0.0295338	0.27278	0.417186	1.80005	2.33447	0.0323936	0.29982	0.380664	-7.69908	2.76493	0.0134445	0.124436		ARHGEF1;S863;	-1.57108	27.8024	-1.99536	0.0603735	0.367618	1.62375	-6.89165	2.20104	0.0401447	0.244444	2.05599	37.2844	2.2146
AP1S2	0.0286944	0.898989	0.999971	-0.0320952	0.914739	0.999931	-0.332255	0.450782	1	-0.716485	0.165817	1		C1R	0.879153	18.19	5.16913	8.2557e-05	0.025775	-0.833188	-3.17046	-4.94637	0.000130581	0.0475887	-3.01766	-95.1326	-5.56359	3.71812e-05	0.0135502	-1.47162	6.40938	-6.57659	5.25691e-06	0.00183506		TNFRSF11A;S463;	0.934591	21.1918	1.98932	0.0610866	0.370925	1.82998	22.1651	2.19738	0.040443	0.245528	-1.12037	13.4025	-2.21394
AP1S3	-0.0264259	0.636198	0.999971	-0.0419455	0.633007	0.999931	-0.0100978	0.971346	1	-0.0271806	0.942748	1		C1S	1.09422	-48.6276	3.70503	0.0018159	0.0615611	-0.578193	-66.6794	-3.20677	0.0052874	0.178078	1.04045	58.7307	3.17451	0.00566403	0.191837	-1.28781	102.422	-3.97374	0.00101967	0.034568		ADAM12;S782;	-2.33852	9.11254	-1.98767	0.061282	0.370925	2.2467	19.2763	2.19731	0.0404488	0.245528	-1.54177	12.9669	-2.2133
AP2A1	-0.0359611	0.870894	0.999971	0.145414	0.62914	0.999931	0.141631	0.742655	0.999836	0.378501	0.437287	0.999933		C20orf27	0.450942	26.3507	1.08461	0.29357	0.555342	0.71321	0.778821	0.93385	0.363744	0.687798	0.148247	2.49337	0.939526	0.360909	0.682823	0.724604	-0.202903	0.963097	0.349296	0.660519		CIZ1;T225;	1.23844	11.6348	1.9876	0.0612908	0.370925	0.798846	21.4138	2.19597	0.0405582	0.245809	-1.66878	28.2163	-2.20913
AP2A2	0.0325686	0.864585	0.999971	0.0999417	0.716345	0.999931	0.0936936	0.832626	1	0.160129	0.762735	1		C20orf72	1.75598	44.9087	2.5718	0.0200421	0.158097	0.310448	-12.5235	2.26332	0.0373071	0.294767	0.70759	-10.3252	2.22174	0.0404903	0.319917	-1.05916	14.4908	-2.58635	0.019453	0.153636		CCDC86;S102;	-1.75729	31.6888	-1.98729	0.0613277	0.370925	-2.54922	15.2331	-2.19334	0.0407745	0.246736	2.67075	10.8825	2.2087
AP2B1	-0.0239089	0.918759	0.999971	-0.0566569	0.851488	0.999931	-0.11485	0.782221	0.999836	0.158538	0.72947	0.999933		C21orf33	0.125375	6.6229	1.34613	0.196325	0.453016	0.560615	43.7428	1.16917	0.258821	0.597223	0.190349	37.0954	1.14024	0.270342	0.62381	0.207457	28.7006	1.1981	0.247677	0.571454		REPS2;S493;	-2.12308	14.0503	-1.98675	0.0613925	0.370925	2.03728	17.697	2.19252	0.0408421	0.246763	1.83544	22.2506	2.20842
AP2M1	-0.118609	0.578848	0.999971	0.0207457	0.929609	0.999931	0.264265	0.279952	0.999836	0.500679	0.0739942	0.999933		C21orf59	0.309421	11.0112	0.574958	0.573018	0.782921	0.0459818	11.9213	0.50305	0.621527	0.848648	-0.122989	-23.3176	-0.501417	0.622651	0.850874	0.354117	22.9115	0.539459	0.59672	0.815439		CDV3;S107;	-2.41791	16.2946	-1.98553	0.0615371	0.370946	1.40178	2.22344	2.18938	0.0411015	0.247601	1.99722	12.892	2.20662
AP2S1	-0.0562214	0.808379	0.999971	0.00830846	0.978089	0.999931	-0.309846	0.445557	0.999836	-0.555654	0.222677	0.999933		C22orf28	0.00546982	-0.70541	0.0451991	0.964487	0.985392	-0.0374619	-25.5094	-0.0371785	0.970785	0.991495	0.0571501	22.807	0.0421631	0.966871	0.987286	0.018349	-66.5753	0.0437133	0.965654	0.986534		SLC35G2;S409;	1.30358	21.7675	1.98512	0.0615864	0.370946	1.56293	29.9654	2.1893	0.041108	0.247601	1.82215	18.0176	2.20295
AP3B1	-0.033086	0.825158	0.999971	-0.0519291	0.815742	0.999931	-0.189783	0.631582	1	-0.0378607	0.941655	1		C2CD2L	-0.254543	-10.5937	-0.40651	0.689552	0.850598	0.0992893	-15.2787	0.343833	0.735281	0.906912	0.114413	-19.7126	0.361361	0.72238	0.890979	-0.133753	19.4158	-0.370426	0.715742	0.882904		SV2A;S127;	1.01856	14.5111	1.98223	0.0619326	0.372024	2.05745	16.8595	2.18625	0.0413615	0.248743	1.57263	25.1226	2.20136
AP3D1	-0.0145211	0.947201	0.999971	0.130846	0.661929	0.999931	0.141512	0.741779	0.999836	0.184552	0.704857	0.999933		C2CD5	0.331865	69.008	0.813273	0.427554	0.673983	-0.0850932	-6.39851	-0.70777	0.488891	0.770673	0.108482	-2.63919	0.713126	0.485656	0.765275	-0.107002	-9.2667	-0.731962	0.474382	0.747082		TRA2A;S2;	1.4479	-0.737163	1.98203	0.0619563	0.372024	-2.9551	4.57756	-2.18472	0.0414893	0.249088	-1.15876	16.1968	-2.19865
AP3M1	-0.0772129	0.747062	0.999971	-0.185143	0.537055	0.999931	-0.0540429	0.88802	0.999836	0.0259189	0.951773	0.999933		C2orf18	0.236126	9.19738	0.47975	0.637654	0.822238	-0.557471	84.2641	-0.419475	0.680238	0.877149	-0.0902925	17.5058	-0.428247	0.673967	0.868852	-0.433223	25.328	-0.436031	0.668422	0.861898		ASAP1;S717;	1.76837	21.9324	1.97907	0.0623138	0.373595	2.0154	22.384	2.18328	0.0416099	0.249088	1.79952	3.43957	2.1949
AP3M2	0.0185591	0.934759	0.999971	-0.0988566	0.741337	0.999931	0.119795	0.787332	0.999836	-0.0254025	0.959929	1		C2orf29	0.651825	-7.27449	1.29072	0.21446	0.471714	-0.143694	0.132741	-1.10825	0.283528	0.622883	0.221794	-28.9962	1.08956	0.291445	0.640957	0.924669	-12.9265	1.13729	0.271542	0.59727		N4BP1;T242;	-0.886028	24.5822	-1.97774	0.0624739	0.373754	1.65227	7.08559	2.18275	0.0416545	0.249088	-1.12531	28.8606	-2.19433
AP3S1	0.0139621	0.94397	0.999971	-0.0112454	0.967817	0.999931	-0.0440933	0.921022	1	0.188123	0.720739	1		C2orf43	0.534529	10.8679	1.46958	0.160341	0.410968	-0.19615	12.7898	-1.28305	0.21707	0.555915	0.976011	115.817	1.244	0.230749	0.591323	-0.441975	33.601	-1.32162	0.204189	0.523275		AKAP12;S627;	-2.3099	13.6248	-1.97726	0.0625321	0.373754	2.84025	28.417	2.18251	0.0416745	0.249088	-1.71512	17.0029	-2.19315
AP3S2	0.0151843	0.93938	0.999971	0.0428083	0.878555	0.999931	-0.0045822	0.991785	1	0.105096	0.840592	1		C2orf47	-0.0714866	-13.7769	-0.342764	0.736071	0.875648	-0.06653	-11.2892	-0.287466	0.777307	0.924807	0.150495	-0.257206	0.302395	0.766101	0.911274	-0.0475107	-2.56007	-0.305756	0.763585	0.908064		ARID5B;S1032;	0.960761	21.3772	1.97644	0.0626319	0.373777	-0.995694	21.0905	-2.18111	0.0417921	0.249102	1.30637	16.3491	2.19234
AP4B1	-0.0634982	0.756853	0.999971	-0.144873	0.607064	0.999931	-0.531398	0.224584	0.999836	-0.514904	0.30461	0.999933		C2orf49	0.777954	0.208186	3.04887	0.00739853	0.105479	-0.567253	-16.3432	-2.6673	0.016465	0.234002	1.74467	-28.6125	2.61293	0.0184188	0.261492	-0.444322	-7.90122	-3.1282	0.00625114	0.0889887		GLCCI1;S303;	-1.31191	15.1346	-1.97478	0.0628332	0.373924	-1.36818	12.4055	-2.18084	0.0418156	0.249102	-1.58824	12.2213	-2.18926
AP4E1	-0.000953039	0.995106	0.999971	-0.00460118	0.984038	0.999931	-0.0240501	0.953389	1	-0.0373962	0.941988	1		C2orf69	-0.664141	32.6255	-0.592126	0.561732	0.774191	0.165401	-6.06492	0.51287	0.614788	0.846658	0.0493856	0.115077	0.515259	0.613154	0.845424	0.093672	9.07491	0.551213	0.588819	0.811545		RANBP2;T2293;	1.66187	8.61778	1.97466	0.0628483	0.373924	-1.66298	9.4242	-2.18021	0.0418685	0.249102	2.0642	21.9734	2.18618
AP4M1	-0.00506586	0.980791	0.999971	0.0595024	0.837812	0.999931	0.0490993	0.911204	0.999836	0.194699	0.705191	0.999933		C3	-0.087177	-3.80671	-0.767497	0.453547	0.694129	-0.140293	63.0144	-0.666855	0.514012	0.7864	0.115099	-33.6893	0.671018	0.511423	0.782706	-0.0576181	-9.7658	-0.695046	0.496625	0.760058		PKP4;S512;	0.839377	18.6111	1.97344	0.0629968	0.374235	1.1165	19.492	2.17774	0.0420773	0.249925	1.79321	22.3187	2.18584
AP4S1	-9.03368e-05	0.99871	0.999971	-0.000535298	0.995138	0.999931	0.0627422	0.784928	1	0.0749733	0.810564	1		C3orf38	0.774198	39.448	1.24927	0.228867	0.486875	0.121302	-7.65602	1.07508	0.29769	0.63312	-0.206892	42.6162	-1.0589	0.304785	0.647925	-0.786475	19.6872	-1.10278	0.285829	0.608052		REXO1;S459;	0.97944	20.3401	1.97113	0.0632792	0.375341	-1.03241	17.4173	-2.17679	0.0421572	0.249925	-1.21861	8.83878	-2.18538
AP5B1	0.045685	0.838821	0.999971	0.24772	0.410391	0.999931	-0.0880946	0.84195	0.999836	-0.118807	0.815221	0.999933		C3orf58	0.856619	-2.90162	2.91105	0.00989946	0.119759	-0.426478	-13.706	-2.55663	0.0206743	0.249539	-1.87905	8.14124	-2.50335	0.023049	0.278375	-2.66762	79.8463	-2.9846	0.00847685	0.102549		HNRNPC;S233;	0.888534	19.004	1.96683	0.0638078	0.377289	-1.97729	18.7328	-2.17622	0.0422057	0.249925	0.912258	20.8813	2.18486
AP5M1	-0.0273355	0.902607	0.999971	-0.135918	0.646733	0.999931	-0.069951	0.871825	1	-0.0755761	0.879434	1		C4B	0.230289	-22.4124	0.454072	0.655647	0.830176	-0.108038	-7.22756	-0.388496	0.702578	0.890594	0.0535827	8.35415	0.403416	0.691782	0.876909	-0.228661	-17.633	-0.412795	0.68503	0.868091		YJU2B;S362;	-1.87767	10.084	-1.96626	0.0638771	0.377289	1.26424	14.1302	2.17549	0.0422682	0.249925	1.09756	21.5413	2.18346
AP5S1	-0.190149	0.403695	0.999971	-0.0997166	0.741211	0.999931	0.404596	0.32181	0.999836	0.271454	0.558806	0.999933		C4BPA	-0.396315	-37.0844	-1.39573	0.181155	0.43716	-0.237248	-2.67855	-1.22258	0.238536	0.575704	0.295089	41.7582	1.18562	0.25244	0.609263	1.47038	21.1572	1.25788	0.225813	0.544999		STK10;S450;	1.64979	18.9539	1.96609	0.063898	0.377289	1.49439	16.2492	2.17479	0.0423275	0.249925	1.09756	21.5413	2.18346
AP5Z1	-0.0402282	0.833165	0.999971	0.149797	0.598226	0.999931	0.557997	0.206901	1	0.522735	0.314287	1		C4orf27	0.0793793	-27.8833	0.451363	0.657559	0.830998	0.403276	58.6257	0.38215	0.70719	0.893288	-0.194244	-63.7048	-0.398835	0.69509	0.878377	0.108352	-17.0678	0.40938	0.687485	0.868818		SRRM2;S295;	1.705	17.1608	1.96501	0.064032	0.377508	1.52691	25.9008	2.17084	0.0426657	0.251052	1.09756	21.5413	2.18346
APAF1	-0.000541793	0.997347	0.999971	-0.0877266	0.70047	0.999931	0.0948043	0.816049	1	0.116224	0.825075	1		C5orf22	1.51765	54.958	2.50237	0.023095	0.166801	0.65377	-13.8475	2.19152	0.0429606	0.309805	-0.534652	4.04019	-2.13895	0.0475891	0.343589	-0.413483	13.6892	-2.49424	0.0234802	0.169657		EEPD1;S173;	0.86343	15.2633	1.963	0.0642809	0.378403	-2.11165	14.2714	-2.1704	0.0427035	0.251052	-1.69051	26.2732	-2.18272
APBA2	0.00578927	0.943259	0.999971	0.0662363	0.681263	0.999931	-0.0333645	0.867832	1	-0.0931647	0.726926	1		C5orf24	-0.754594	47.8055	-0.699035	0.494192	0.725703	0.137361	16.2467	0.614673	0.54709	0.803193	-0.112288	-20.3603	-0.611102	0.549395	0.806731	-0.147251	-15.292	-0.635703	0.533622	0.783766		ATP8A2;S24;	0.906168	25.7083	1.95944	0.064724	0.380437	1.08043	16.0572	2.16993	0.0427435	0.251052	-1.14043	27.0259	-2.18139
APBA3	0.00204708	0.991538	0.999971	0.17128	0.543131	0.999931	0.0838649	0.85039	1	0.100413	0.849534	1		C5orf44	1.06915	10.7562	3.69926	0.00183857	0.0619542	0.849141	22.3062	3.20514	0.00530586	0.178078	0.715737	41.1663	3.16768	0.00574712	0.191837	-0.508092	19.203	-3.96602	0.00103668	0.0347509		KIF7;S895;	1.3905	22.4271	1.9574	0.0649795	0.381363	1.46561	21.0717	2.16914	0.0428118	0.251052	-0.883633	23.4848	-2.18081
APBB1	0.100944	0.63213	0.999971	0.30216	0.304164	0.999931	0.164748	0.709498	1	0.531341	0.291794	1		C5orf51	-0.30603	7.20919	-0.927983	0.366691	0.620495	0.279116	-2.81053	0.797323	0.436501	0.738789	0.109107	12.0112	0.804264	0.432593	0.731372	0.44269	10.8781	0.827499	0.419672	0.710336		HNRNPK;S417;	1.23652	19.8045	1.95505	0.0652752	0.382355	-1.99735	14.8126	-2.1688	0.0428405	0.251052	0.938395	19.9531	2.17568
APBB2	0.000323365	0.998135	0.999971	-0.00199456	0.992344	0.999931	-0.163876	0.65952	1	-0.0108148	0.982549	1		C6orf108	-0.288216	-2.11779	-1.37768	0.186563	0.441675	0.102701	9.71788	1.20125	0.246484	0.583535	-0.224688	-5.13989	-1.1653	0.260343	0.61599	0.247828	49.3851	1.2278	0.236619	0.559796		CEP170B;S721;	-1.47111	18.1222	-1.9539	0.0654196	0.382355	1.77637	22.3187	2.16531	0.0431421	0.252439	-1.13499	19.2619	-2.17355
APBB3	0.101093	0.623174	0.999971	0.196643	0.488851	0.999931	0.390879	0.372232	0.999836	0.230351	0.63155	0.999933		C6orf120	-0.0908646	-28.069	-0.39687	0.696511	0.855202	-0.116053	-16.411	-0.337682	0.739828	0.908284	0.0982156	-1.97032	0.354871	0.727147	0.892818	-0.0775888	14.9813	-0.36267	0.72142	0.885787		GOLGA4;T39;	1.00954	16.2669	1.95324	0.0655032	0.382355	0.977684	24.0838	2.1644	0.0432207	0.25252	-2.1025	19.8395	-2.1731
APC	-0.0629991	0.662872	0.999971	-0.139052	0.507419	0.999931	-0.107295	0.790398	1	-0.0378607	0.941655	1		C6orf203	0.534581	20.1416	2.67848	0.0160887	0.148409	-0.233153	-11.3558	-2.38023	0.0295596	0.27278	-0.569033	-22.6673	-2.33296	0.032491	0.300246	-0.389194	-0.798788	-2.75984	0.0135881	0.125566		ZNF318;S1037;	0.981316	23.1834	1.95233	0.0656181	0.382355	2.49117	25.514	2.16101	0.0435166	0.253869	1.38965	17.9996	2.17057
APC2	-9.03368e-05	0.99871	0.999971	0.0178861	0.839229	0.999931	0.0610355	0.74477	1	0.100983	0.706596	1		C6orf211	0.296169	13.0706	1.33105	0.201135	0.457563	0.186455	-9.40049	1.14846	0.267032	0.607752	-0.15959	-8.43953	-1.1278	0.275413	0.625698	1.01598	49.1746	1.1794	0.25484	0.579822		SF3B2;S289;	1.90323	17.9533	1.95217	0.065639	0.382355	2.03918	21.9734	2.15968	0.043633	0.254167	1.48906	20.8878	2.17027
APCDD1	0.030294	0.799484	0.999971	0.0508844	0.780772	0.999931	0.125247	0.722537	0.999836	0.193585	0.681061	0.999933		C7orf26	0.188992	12.7756	0.195776	0.847158	0.934769	-0.033106	-17.9198	-0.16934	0.867572	0.957266	0.0621353	30.1689	0.180301	0.859095	0.947631	-0.0679886	36.0662	-0.173213	0.864575	0.953674		SPINDOC;S152;	-1.94466	19.0137	-1.95035	0.0658686	0.38312	1.50937	23.2032	2.15675	0.0438899	0.255048	-1.23274	20.5083	-2.1695
APCDD1L	-0.0207528	0.898565	0.999971	0.0826906	0.74426	0.999931	-0.130941	0.755827	1	-0.295129	0.569009	1		C7orf50	0.108195	38.462	0.422772	0.677878	0.843875	-0.116886	-1.10325	-0.362637	0.721444	0.898108	0.135786	-28.876	0.373257	0.713673	0.888434	0.0630576	-0.360688	0.385986	0.704401	0.876579		TACC2;S2512;	1.42722	22.6911	1.94479	0.0665779	0.386535	-2.6485	8.74325	-2.15384	0.0441471	0.255048	0.875195	26.0996	2.16683
APCS	0.0130774	0.814919	0.999971	0.0201698	0.818396	0.999931	0.0402226	0.8282	1	NA	NA	1		C7orf55	-0.496201	15.2404	-1.24129	0.231726	0.490274	-0.0940236	34.5545	-1.06689	0.301268	0.637408	-0.750084	-27.9758	-1.05429	0.306827	0.649168	-0.473032	25.8143	-1.09658	0.288453	0.609976		HMOX1;T252;	-2.2951	16.737	-1.94419	0.0666542	0.386535	1.38589	16.2105	2.15332	0.0441929	0.255048	-1.4653	3.78922	-2.16444
APEH	0.0743932	0.754975	0.999971	0.206813	0.460354	0.999931	-0.354386	0.318475	0.999836	-0.0354317	0.924927	0.999933		C8orf82	0.464831	-15.8094	3.0793	0.00693584	0.103569	1.46073	49.0383	2.69345	0.0155978	0.23176	-0.568634	21.1246	-2.6448	0.0172483	0.257884	-0.334334	4.80371	-3.17854	0.00561563	0.0839608		SRRM1;S393;	2.5019	14.9992	1.94155	0.0669937	0.387926	-2.09036	17.9994	-2.15309	0.044213	0.255048	1.45785	19.8392	2.16435
APEX1	-0.1506	0.5164	0.999971	-0.148626	0.584174	0.999931	0.0339348	0.901219	0.999836	0.0305488	0.910068	0.999933		C9orf114	0.922331	36.3204	1.23691	0.233305	0.492008	-0.414308	0.439151	-1.06428	0.302411	0.637743	-0.519035	-28.775	-1.05023	0.308638	0.650738	0.216888	-0.316825	1.09217	0.290329	0.61205		STK10;S454;	2.08018	17.728	1.93914	0.0673053	0.389152	2.0071	21.384	2.15234	0.0442797	0.255048	-1.74041	20.6091	-2.1639
APEX2	-0.094844	0.693157	0.999971	-0.0360027	0.902191	0.999931	0.169039	0.646496	0.999836	-0.130687	0.766518	0.999933		C9orf142	0.184341	43.0871	1.31774	0.205457	0.461488	0.210705	31.2145	1.13275	0.27339	0.613935	-0.199758	-29.075	-1.11696	0.279891	0.628514	-0.269877	15.1332	-1.16113	0.261988	0.588073		NCK2;S90;	-1.4824	13.2663	-1.93705	0.067576	0.390139	1.78644	17.1413	2.15182	0.0443255	0.255048	0.955437	22.9344	2.16194
APH1A	0.132603	0.528203	0.999971	0.199236	0.408674	0.999931	0.219815	0.397457	0.999836	0.429927	0.111624	0.999933		C9orf40	0.427901	67.5131	0.914344	0.373605	0.624925	0.152094	63.2936	0.782864	0.444714	0.743531	-0.13482	-18.103	-0.792873	0.439019	0.734264	0.654554	8.0106	0.811756	0.428399	0.71658		NFIC;S333;	1.74923	14.6528	1.9362	0.0676863	0.390198	2.04685	13.765	2.15106	0.0443932	0.255048	0.955437	22.9344	2.16194
APH1B	0.0376394	0.850852	0.999971	0.0470404	0.866767	0.999931	0.0822783	0.853331	1	0.276747	0.595779	1		C9orf41	0.109011	-10.8387	0.330048	0.745486	0.880125	-0.0358404	14.4543	-0.277646	0.784706	0.926902	-0.0493901	-10.665	-0.290767	0.774824	0.915316	-0.0911501	-0.0988006	-0.295265	0.771447	0.911202		PKD2;S166;	-1.5383	22.2788	-1.9337	0.0680119	0.39123	1.60728	28.1271	2.15096	0.044402	0.255048	-2.05578	26.304	-2.16023
API5	-0.0476206	0.842943	0.999971	-0.12464	0.67491	0.999931	0.0328655	0.930071	0.999836	-0.0902427	0.826409	0.999933		C9orf64	-0.0309254	14.6574	-0.12467	0.902279	0.959371	0.0124438	9.70091	0.107246	0.915877	0.973573	-0.0314975	-23.5117	-0.11228	0.911946	0.969591	-0.0481975	83.4087	-0.111721	0.912382	0.970113		SYMPK;S1243;	1.58245	31.3212	1.93309	0.0680921	0.39123	1.42108	24.3877	2.14993	0.0444939	0.255048	2.12272	17.9	2.15661
APIP	-0.033086	0.825158	0.999971	-0.0898191	0.676748	0.999931	-0.176215	0.655604	1	-0.234289	0.641893	1		C9orf78	0.0585853	79.1522	0.115247	0.909629	0.961802	0.0194823	32.2832	0.0982574	0.922903	0.975975	0.0389207	36.5215	0.103954	0.918449	0.971603	-0.0273578	-34.4781	-0.102491	0.919593	0.972498		SCAF8;T619;	2.70298	28.7495	1.93252	0.0681665	0.39123	1.31727	21.2241	2.14982	0.0445041	0.255048	1.48794	15.9952	2.15585
APLN	0.0355098	0.829945	0.999971	0.122396	0.633031	0.999931	-0.136737	0.752307	1	-0.605357	0.245348	1		CA12	0.126268	-43.363	0.697216	0.495301	0.725703	-0.0705123	-1.78808	-0.61299	0.548176	0.803193	0.214713	26.6215	0.608444	0.551114	0.807427	0.181965	45.738	0.631293	0.536431	0.786109		ICE1;S1692;	-2.06806	21.1401	-1.93124	0.0683336	0.391368	1.31727	21.2241	2.14982	0.0445041	0.255048	1.22591	20.162	2.1546
APLP1	0.0761459	0.687432	0.999971	0.216385	0.439638	0.999931	0.426756	0.337153	1	0.906261	0.088195	1		CAAP1	0.736116	52.6359	1.54244	0.141782	0.387155	1.62827	43.8683	1.35801	0.192603	0.526274	0.173078	-14.9995	1.30787	0.208712	0.569397	-0.314137	8.0015	-1.40186	0.179349	0.490057		PML;S518;	0.870277	29.1782	1.92988	0.068512	0.391368	2.05989	15.6193	2.14864	0.0446094	0.255276	1.31532	20.7833	2.15325
APLP2	0.10982	0.646221	0.999971	0.1342	0.654139	0.999931	0.0442041	0.909763	0.999836	-0.394095	0.327282	0.999933		CAB39	-0.200333	-13.1504	-0.892204	0.385013	0.635683	0.756482	11.0976	0.769777	0.45223	0.747012	0.928964	43.8683	0.774772	0.449352	0.742258	0.21771	53.5679	0.789557	0.4409	0.727971		PML;S527;	0.870277	29.1782	1.92988	0.068512	0.391368	1.14955	22.9474	2.14675	0.0447785	0.255387	1.01679	17.9845	2.15321
APMAP	-0.0126313	0.958003	0.999971	-0.00884688	0.975602	0.999931	0.157584	0.655897	0.999836	0.128536	0.752932	0.999933		CABIN1	-2.14874	69.7027	-1.51756	0.147906	0.394325	0.243254	-23.0038	1.32235	0.203953	0.54403	-0.236845	10.2631	-1.28634	0.215947	0.575938	0.111933	4.71717	1.37458	0.187505	0.499751		SRRM2;S2692;	-0.851162	16.3718	-1.92927	0.0685924	0.391368	1.52187	12.6359	2.14623	0.0448253	0.255387	1.53148	24.2738	2.15281
APOBEC3B	-0.0162246	0.913849	0.999971	0.000170002	0.999389	0.999931	-0.0274921	0.944641	0.999836	-0.429794	0.407421	1		CACNA2D1	0.220328	6.2197	0.780744	0.445926	0.687943	0.181562	-18.5518	0.676924	0.507762	0.783685	0.076944	8.64966	0.682435	0.50436	0.778417	-0.238621	16.5262	-0.707135	0.489275	0.754986		SORBS3;S545;	2.00786	22.5318	1.92396	0.0692942	0.394147	-0.944131	3.35818	-2.14622	0.0448254	0.255387	1.27728	23.9609	2.15188
APOBEC3C	-0.0363138	0.874647	0.999971	-0.0481793	0.873448	0.999931	-0.0281623	0.947894	0.999836	0.290866	0.550114	0.999933		CACNB2	-1.18925	96.5531	-2.37973	0.0295897	0.183225	-2.26715	5.53189	-2.07957	0.0533661	0.329668	-0.227291	0.788472	-2.01938	0.0598666	0.370584	-0.470422	-7.71509	-2.33023	0.032668	0.20243		DTNBP1;S311;	-1.5095	15.5663	-1.92279	0.0694493	0.394147	2.16906	12.2946	2.14409	0.0450177	0.255988	-2.50093	15.2331	-2.15179
APOBEC3D	0.0329328	0.760459	0.999971	0.0176865	0.897326	0.999931	-0.00307186	0.989195	1	0.106991	0.749501	1		CACUL1	0.493598	0.214208	1.19379	0.249312	0.50813	-0.37881	12.7951	-1.02017	0.32226	0.657027	0.199281	-3.88122	1.01767	0.323413	0.659059	-0.290709	-2.91911	-1.05029	0.30861	0.628995		PHF12;S131;	0.686525	22.4361	1.92253	0.069484	0.394147	-1.47205	14.1477	-2.14305	0.0451114	0.255988	1.15985	21.0146	2.15083
APOBEC3F	0.0865051	0.560911	0.999971	0.125842	0.569768	0.999931	0.0532618	0.888716	1	0.729141	0.161923	1		CACYBP	-0.0478826	-8.00055	-0.395631	0.697407	0.855401	0.0473282	29.5387	0.335667	0.74132	0.909263	-0.0639596	34.9021	-0.353494	0.72816	0.893122	-0.391334	2.08229	-0.357273	0.725382	0.889211		PHF12;S134;	0.686525	22.4361	1.92253	0.069484	0.394147	-2.1888	22.5499	-2.14265	0.0451473	0.255988	1.591	19.9951	2.1494
APOBEC3G	0.125595	0.542715	0.999971	0.185328	0.516987	0.999931	0.090404	0.838169	1	0.749088	0.159383	1		CAD	0.00750437	37.9825	0.0438727	0.965528	0.98555	0.00684104	51.0457	0.037006	0.970921	0.991495	0.0372853	41.9749	0.0414411	0.967438	0.987286	0.0251967	108.293	0.0427341	0.966422	0.986534		SRRM1;S450;	1.85252	17.1978	1.92094	0.0696954	0.394772	-0.939775	15.6126	-2.14214	0.0451938	0.255988	-1.43349	23.279	-2.14623
APOBEC3H	-9.03368e-05	0.99871	0.999971	-0.000535298	0.995138	0.999931	-0.00346455	0.985087	1	-0.00600814	0.981574	1		CADM1	-0.470639	103.387	-1.1026	0.285903	0.547474	0.242418	-43.3529	0.943606	0.35888	0.686066	0.157297	23.4595	0.954864	0.353323	0.676472	0.460164	28.5683	0.979129	0.341547	0.654018		AHNAK2;T296;	1.22112	16.223	1.91824	0.0700575	0.395009	1.95556	16.9953	2.14089	0.0453065	0.256255	1.57948	6.70085	2.14597
APOC1	0.0271207	0.840422	0.999971	0.0386227	0.84904	0.999931	-0.0155822	0.966804	1	-0.138749	0.769887	1		CADM4	0.627561	20.6282	2.31028	0.0339916	0.193336	1.66017	105.905	2.01383	0.060501	0.343877	-0.59429	13.401	-1.95361	0.0677828	0.384922	0.277849	-4.69331	2.22933	0.0398911	0.226932		MKI67;S1131;	0.919955	25.008	1.91775	0.0701225	0.395009	2.88729	25.8937	2.14015	0.0453734	0.256261	1.30666	10.4728	2.14248
APOD	0.0221484	0.837512	0.999971	0.0326015	0.844411	0.999931	0.0545452	0.867933	1	-0.0461986	0.913721	1		CALB2	-0.750879	55.4601	-0.602119	0.555217	0.769178	0.140043	22.804	0.520976	0.609252	0.843927	0.0997131	33.7704	0.519649	0.610156	0.844996	-0.0845579	8.92414	-0.559225	0.583462	0.808308		MKI67;S1136;	0.919955	25.008	1.91775	0.0701225	0.395009	1.76241	17.7581	2.13579	0.045771	0.257902	-1.89696	14.3821	-2.14208
APOE	0.0371832	0.661516	0.999971	0.085905	0.507641	0.999931	0.173082	0.514963	0.999836	0.449206	0.364418	0.999933		CALD1	-0.102882	29.7078	-1.01278	0.325674	0.585919	0.610142	44.5239	0.871327	0.395982	0.712462	-0.0867993	-3.65037	-0.882387	0.390145	0.701975	0.109779	10.2749	0.904266	0.378769	0.681571		LDHA;S310;	-1.40655	21.344	-1.91759	0.0701443	0.395009	1.38647	10.7469	2.13551	0.0457964	0.257902	0.778698	21.4138	2.14059
APOL1	0.168006	0.319911	0.999971	0.265037	0.281154	0.999931	0.338734	0.432613	1	1.32772	0.0124619	1		CALM3	-0.161578	15.6617	-0.689437	0.500057	0.729138	-0.56143	33.6609	-0.605867	0.552784	0.805995	-0.0794631	-4.30888	-0.60147	0.555639	0.810166	0.661687	26.4404	0.625987	0.539822	0.786972		SLMAP;S452;	-1.58174	17.7581	-1.91685	0.0702441	0.395009	1.07965	17.6351	2.13236	0.0460858	0.259016	1.55918	21.5728	2.14007
APOL2	-0.0197028	0.92697	0.999971	-0.00222623	0.993967	0.999931	0.113217	0.789731	0.999836	0.93418	0.0451349	0.999933		CALR	-0.0408055	12.9759	-0.320081	0.752893	0.884036	0.128527	81.4208	0.268018	0.791982	0.92925	-0.114864	24.8123	-0.281124	0.782083	0.918271	0.0469672	5.21321	0.286685	0.777895	0.913243		USP32;S1423;	-1.20891	15.4289	-1.91319	0.0707367	0.395819	2.34901	13.0083	2.13191	0.0461271	0.259016	1.70215	17.6394	2.13672
APOL3	0.054604	0.695257	0.999971	0.0963174	0.646245	0.999931	-0.142406	0.704378	1	0.255962	0.620812	1		CALU	-0.113651	10.0008	-1.19697	0.248104	0.5069	0.221464	-13.603	1.02262	0.321137	0.656114	0.822171	22.9161	1.02048	0.322118	0.658118	0.141081	-4.00297	1.05366	0.307107	0.62745		RBL2;S1068;	1.6806	20.488	1.91291	0.0707743	0.395819	1.14541	14.0532	2.12785	0.0465026	0.26073	-0.894098	19.9482	-2.1367
APOL6	0.0619665	0.787224	0.999971	0.0640239	0.83192	0.999931	0.410402	0.321723	0.999836	1.07312	0.0353495	0.999933		CAMK1	-0.963408	27.2276	-1.94308	0.0691332	0.274042	-0.583515	28.831	-1.67794	0.112052	0.444169	-0.46486	-60.4722	-1.65477	0.11672	0.462424	0.204093	29.1077	1.81288	0.0879427	0.348183		ZNF618;S429;	0.872008	12.1028	1.91287	0.0707798	0.395819	-1.75435	29.7582	-2.12716	0.0465661	0.26073	-0.844397	14.5273	-2.13343
APOLD1	-0.000872308	0.992273	0.999971	-0.00238807	0.986351	0.999931	0.0633989	0.84376	1	0.0515779	0.89564	1		CAMK1D	-0.130491	32.7455	-0.996776	0.333158	0.593174	-0.194051	-43.3836	-0.85949	0.402292	0.715576	-0.880746	52.9892	-0.866955	0.398305	0.708661	-0.266461	27.9128	-0.887503	0.387465	0.689865		SLC1A5;S535;	1.92015	19.2396	1.91235	0.0708502	0.395819	1.59872	10.9179	2.12629	0.0466476	0.260812	1.63191	14.6334	2.1327
APOM	0.0476409	0.696534	0.999971	0.0703257	0.704933	0.999931	0.125071	0.724946	1	0.147619	0.750736	1		CAMK2D	0.410925	65.6495	2.7852	0.0128881	0.131843	-0.346527	-32.8683	-2.44762	0.0258075	0.262058	-0.693746	-10.648	-2.40307	0.0282342	0.288831	-0.537908	2.09926	-2.84082	0.011473	0.117331		CIT;S433;	1.39753	20.3866	1.91194	0.0709054	0.395819	2.23093	23.9449	2.12282	0.046971	0.262243	-1.9065	18.2143	-2.13259
APOO	-0.000508616	0.99665	0.999971	-0.00265704	0.9885	0.999931	-0.0150977	0.965925	1	0.0830002	0.860936	1		CAMLG	-0.264809	19.3029	-0.444439	0.662455	0.833386	0.155546	0.214208	0.376196	0.711528	0.894585	-0.0980214	-56.8123	-0.390122	0.701398	0.882575	-0.0476305	5.36701	-0.402622	0.692355	0.871073		OSBPL5;T69;	2.16069	21.3434	1.91126	0.0709976	0.395819	1.67019	20.0136	2.11648	0.0475683	0.264646	1.32765	24.2338	2.13251
APOOL	-0.00454153	0.976074	0.999971	-0.0435481	0.840851	0.999931	0.035971	0.930168	1	0.0313957	0.95157	1		CAMSAP2	0.619864	96.6266	1.18044	0.254434	0.51407	0.193592	65.0667	1.01243	0.325837	0.658335	0.283031	46.7478	1.00823	0.327792	0.660024	-0.219977	9.61005	-1.03895	0.313699	0.633546		SRRM1;S797;	2.28463	22.3849	1.90771	0.0714805	0.396596	-1.56758	21.2929	-2.11646	0.0475697	0.264646	1.62522	20.591	2.13187
APP	0.188342	0.432936	0.999971	0.215389	0.469284	0.999931	0.134108	0.732538	0.999836	0.0798832	0.860506	0.999933		CAND1	0.0604842	6.22019	0.662892	0.516484	0.742143	-0.283091	80.9489	-0.576775	0.571818	0.821537	0.0961001	65.627	0.58014	0.569599	0.818352	0.20621	10.9369	0.607532	0.551705	0.792622		CIC;T1291;	1.09178	14.0696	1.90727	0.071541	0.396596	0.953767	8.11431	2.11551	0.0476598	0.264646	-1.30677	19.94	-2.13172
APPBP2	-0.00799968	0.962156	0.999971	-0.0484173	0.841026	0.999931	-0.111252	0.792773	1	0.0119024	0.982047	1		CAND2	1.70562	-49.148	2.72511	0.0146061	0.141007	-0.456815	2.09926	-2.41255	0.0277008	0.267422	0.488488	69.1981	2.36625	0.0304	0.29339	0.478179	-24.7481	2.79947	0.0125098	0.120769		RANBP2;S2287;	1.5677	9.52112	1.90679	0.0716059	0.396596	-1.21769	18.7458	-2.11537	0.047673	0.264646	1.92218	27.9769	2.13104
APPL1	0.0113318	0.957827	0.999971	-0.0390694	0.893578	0.999931	-0.0202761	0.963488	1	0.033946	0.947001	1		CANT1	0.369517	-12.8394	1.88571	0.0769285	0.290525	0.729681	-0.483162	1.63475	0.120888	0.456541	-0.141925	1.04271	-1.6129	0.125581	0.474263	0.412817	14.2772	1.76293	0.0962779	0.363486		EPB41L2;T3;	1.53949	16.0502	1.90628	0.0716769	0.396596	1.72805	17.7345	2.11275	0.0479224	0.265652	-1.49505	21.8602	-2.13098
APPL2	0.0490839	0.80006	0.999971	0.0641154	0.815091	0.999931	-0.130935	0.76607	1	-0.158437	0.766012	1		CANX	0.377864	83.7081	1.65547	0.116577	0.354966	0.888356	4.71673	1.45865	0.163292	0.497209	-0.176412	10.0379	-1.42293	0.173247	0.527522	0.886773	68.2401	1.51425	0.148738	0.452728		NOLC1;S397;	-1.75532	17.6956	-1.90536	0.0718025	0.396596	1.08483	14.5111	2.1112	0.048071	0.266097	1.07042	24.4945	2.12554
APRT	-0.151271	0.501896	0.999971	0.00781076	0.979277	0.999931	-0.0260556	0.949671	0.999836	-0.128412	0.778417	0.999933		CAP1	-0.301168	10.5136	-2.37201	0.0300513	0.183871	-0.988989	71.4524	-2.06887	0.0544725	0.333018	-0.359446	55.3227	-2.0126	0.0606425	0.370678	0.495722	39.2226	2.31204	0.0338731	0.207152		MDC1;T1589;	0.925346	17.9694	1.90516	0.071829	0.396596	1.47249	19.8983	2.10854	0.0483259	0.266867	0.878911	14.4231	2.12529
APTX	-0.000953039	0.995106	0.999971	-0.0519291	0.815742	0.999931	-0.0240501	0.953389	1	0.0456942	0.930054	1		CAP2	-0.684757	69.8302	-1.00775	0.328017	0.588331	-0.147648	7.32409	-0.866145	0.398736	0.715173	0.772205	0.210513	0.878011	0.392448	0.703828	-0.135654	-22.3336	-0.897861	0.382076	0.684663		DOCK10;S1292;	1.06119	19.4402	1.90475	0.0718853	0.396596	2.14648	1.47804	2.10832	0.048347	0.266867	1.43588	21.0717	2.12514
AQP1	0.0262452	0.638507	0.999971	0.0408749	0.641709	0.999931	NA	NA	1	0.055308	0.831634	1		CAPG	0.1161	10.202	0.798211	0.436	0.680934	0.147353	12.6884	0.694726	0.49682	0.776226	0.38324	54.1037	0.70309	0.491727	0.76829	-0.130882	-20.503	-0.722585	0.479975	0.749738		ARID1A;S363;	1.40239	25.7974	1.90353	0.0720535	0.396596	1.17921	15.0986	2.10706	0.0484685	0.267086	2.69407	18.898	2.12423
AQP11	NA	NA	1	NA	NA	1	0.0839097	0.650756	1	NA	NA	1		CAPN1	-0.16773	4.67296	-1.67644	0.112349	0.347721	-0.410612	12.7655	-1.47165	0.159788	0.494545	-0.756814	3.22012	-1.43642	0.16943	0.524191	-0.176437	18.6564	-1.5326	0.144179	0.445996		WDR43;S431;	1.51938	18.1131	1.90341	0.0720702	0.396596	-2.71437	14.9992	-2.10644	0.0485281	0.267086	1.81448	18.1907	2.12405
AQP3	0.0702863	0.42467	0.999971	0.126402	0.374012	0.999931	0.559408	0.104654	1	0.415322	0.30229	1		CAPN2	-0.310583	11.577	-1.6339	0.121068	0.35882	-0.33206	-5.83352	-1.43187	0.170709	0.506399	-0.225966	-57.8027	-1.39367	0.181766	0.539379	-0.360372	26.7866	-1.48934	0.155119	0.460025		RRBP1;S615;	0.904427	18.1809	1.90061	0.0724558	0.396596	1.53932	12.6012	2.10577	0.0485923	0.267086	1.24978	18.6219	2.12329
AQP5	0.0262452	0.638507	0.999971	0.0201698	0.818396	0.999931	0.0839097	0.650756	1	0.055308	0.831634	1		CAPN5	0.84375	13.1841	2.57127	0.0200637	0.158097	-0.545106	0.771863	-2.25997	0.0375545	0.295833	-0.277187	61.0789	-2.21864	0.0407381	0.32073	-0.435329	63.7937	-2.58367	0.0195601	0.154128		SRRM2;S1550;	-0.972529	15.4911	-1.89986	0.0725586	0.396596	1.51107	17.5764	2.10189	0.0489686	0.268129	-1.44521	23.9995	-2.12308
AQP9	-0.000872308	0.992273	0.999971	-0.00238807	0.986351	0.999931	-0.00126046	0.995897	1	-0.103707	0.74516	1		CAPNS1	-0.146539	33.8319	-1.09127	0.290715	0.55289	0.224069	27.9785	0.939635	0.360855	0.686066	-0.165813	-20.3433	-0.945509	0.357937	0.680733	0.988742	62.3225	0.971551	0.345195	0.656117		ORAI3;S20;	-1.36516	17.6562	-1.89963	0.0725908	0.396596	1.93969	7.90681	2.10157	0.0489998	0.268129	1.15717	15.9037	2.1209
AQR	-0.0556197	0.751652	0.999971	-0.0845703	0.739717	0.999931	-0.0957267	0.825685	1	-0.118436	0.823636	1		CAPRIN1	-0.460268	11.8041	-3.33753	0.00399784	0.0834153	-0.429049	-14.7606	-2.92326	0.0096482	0.201315	-2.55335	56.275	-2.84144	0.011458	0.236478	-1.38249	79.3759	-3.44222	0.003194	0.066597		C2CD2;S441;	1.72152	21.6706	1.89866	0.0727255	0.396596	2.15356	20.4784	2.10111	0.0490446	0.268129	2.18937	22.5998	2.12089
AR	NA	NA	1	NA	NA	1	NA	NA	1	NA	NA	1		CAPZA1	0.133236	33.5907	1.00152	0.330928	0.59137	-0.101088	-8.19882	-0.862716	0.400565	0.715576	0.455788	70.839	0.873948	0.394593	0.704727	-0.40192	62.1257	-0.892294	0.384966	0.687937		DDX21;S71;	-2.59358	11.2702	-1.89814	0.0727976	0.396596	-2.11937	19.546	-2.10098	0.0490572	0.268129	1.91103	15.7269	2.11882
ARAF	-0.0830763	0.729022	0.999971	0.1265	0.67132	0.999931	0.321193	0.398903	0.999836	0.441232	0.279618	0.999933		CAPZA2	-0.123972	4.16429	-1.17918	0.254922	0.514342	-0.111805	23.2088	-1.01012	0.326909	0.659366	-0.976918	84.348	-1.00722	0.328263	0.660024	1.22931	72.5475	1.0375	0.314354	0.633862		ZKSCAN1;S13;	0.757662	21.7844	1.89804	0.0728107	0.396596	2.16691	18.9182	2.09789	0.0493586	0.268879	1.7115	12.441	2.11878
ARAP1	0.0788693	0.67083	0.999971	0.230798	0.401313	0.999931	0.0499938	0.909173	1	0.338811	0.524362	1		CAPZB	-0.0724355	-4.03592	-0.571441	0.575344	0.784389	-0.241349	19.825	-0.500135	0.623534	0.850088	-0.452251	35.1231	-0.496889	0.625773	0.85296	-0.169579	0.881501	-0.535131	0.599643	0.817517		ITPR2;S1160;	1.10582	16.4723	1.8975	0.0728853	0.396596	1.25008	12.7746	2.09777	0.0493705	0.268879	2.92082	29.3802	2.11874
ARAP3	-0.0165687	0.930969	0.999971	0.0278611	0.919245	0.999931	-0.463292	0.291398	1	-0.193416	0.714381	1		CARHSP1	0.353629	42.9307	1.40511	0.178394	0.433786	0.655529	110.632	1.22991	0.235847	0.573292	-0.751884	-3.90246	-1.19339	0.249467	0.606388	-1.22803	90.0946	-1.26582	0.223024	0.542308		DLG5;S1209;	-2.31976	19.0503	-1.89717	0.0729317	0.396596	1.37588	19.1862	2.09745	0.0494014	0.268879	1.41883	17.991	2.11776
ARC	0.0144407	0.899503	0.999971	0.0992841	0.585376	0.999931	0.221806	0.530359	1	0.0084116	0.985442	1		CARKD	0.96182	36.4535	2.8356	0.0115991	0.127179	-0.261917	4.80371	-2.49006	0.0236802	0.258361	1.51747	1.60004	2.44181	0.0261127	0.286162	2.42212	-48.1786	2.89992	0.0101341	0.11128		SRRM1;S713;	2.04119	24.4096	1.8969	0.0729687	0.396596	2.03759	27.6759	2.09504	0.0496391	0.269796	0.932098	20.8867	2.11752
ARCN1	-0.0812438	0.731147	0.999971	-0.1236	0.660593	0.999931	-0.252784	0.467439	0.999836	-0.0613483	0.861547	0.999933		CARM1	0.060764	-10.85	0.416058	0.682688	0.845529	-0.509604	52.4182	-0.352829	0.728649	0.902227	-0.0358905	1.78298	-0.366516	0.718602	0.889779	-0.0695093	76.0247	-0.379076	0.709429	0.878649		CTNNA2;S654;	-1.94365	18.4551	-1.89445	0.0733104	0.397898	0.9896	16.7814	2.09318	0.0498217	0.270312	0.932098	20.8867	2.11752
AREG	-0.0276285	0.823425	0.999971	-0.0660304	0.727071	0.999931	-0.405754	0.273587	1	-0.664349	0.175056	1		CARS	-0.0740649	13.5725	-0.453077	0.656349	0.830176	0.0544196	-0.175109	0.384079	0.705787	0.892882	-0.421012	111.761	-0.399647	0.694503	0.878377	0.0888129	-70.8496	0.411014	0.686311	0.868275		PI4K2A;S47;	1.61284	21.8418	1.89301	0.0735115	0.398379	1.22474	19.2894	2.09241	0.049898	0.270312	0.932098	20.8867	2.11752
AREL1	-0.0173502	0.937525	0.999971	-0.00827034	0.97784	0.999931	-0.0233369	0.957401	1	-0.168302	0.738874	1		CARS2	-0.637196	-8.12956	-3.36971	0.00373144	0.0804261	-1.19396	-2.53669	-2.94743	0.00916913	0.19808	2.13246	76.2336	2.8661	0.0108804	0.235033	-0.544783	37.2005	-3.49333	0.0028621	0.0619076		CREBBP;S1076;	1.33103	25.9008	1.89235	0.0736036	0.398379	1.43873	17.7069	2.09165	0.0499736	0.270312	-2.76926	19.2419	-2.116
ARF1	-0.0026124	0.990617	0.999971	0.255164	0.290235	0.999931	0.188193	0.507977	0.999836	0.237801	0.398495	0.999933		CASC3	-0.0978555	64.1605	-0.148864	0.883452	0.95243	0.0361124	7.07655	0.132747	0.895987	0.966247	0.0392345	-6.84956	0.136325	0.893201	0.963243	0.0361002	-49.1792	0.137736	0.892103	0.961884		EPB41L1;T475;	0.909907	13.532	1.89126	0.0737562	0.398652	-1.38916	15.1346	-2.09106	0.0500314	0.270312	1.94296	28.324	2.11511
ARF3	-0.0309609	0.892499	0.999971	-0.0357956	0.892375	0.999931	-0.198616	0.510601	0.999836	0.0378731	0.912557	0.999933		CASK	0.227993	-10.9241	1.16558	0.260232	0.520019	-1.05938	131.659	-0.998642	0.332279	0.6639	0.373109	104.471	1.00149	0.330942	0.660024	0.28262	21.7439	1.02631	0.319443	0.638004		SENP3;S181;	1.2441	11.7796	1.88915	0.0740524	0.399432	1.35565	15.5824	2.09057	0.0500808	0.270312	3.0729	27.1687	2.11422
ARF4	-0.0125154	0.958464	0.999971	-0.0265012	0.928794	0.999931	-0.0901944	0.824474	0.999836	-0.0427483	0.917844	0.999933		CASKIN2	1.37785	51.5569	1.98304	0.064131	0.265182	0.250725	4.54506	1.71829	0.104305	0.431645	0.704786	42.3713	1.6896	0.109764	0.453608	0.343604	-7.62141	1.87123	0.0790145	0.326993		CD2BP2;S49;	1.62845	20.1295	1.88733	0.0743102	0.399432	-1.34292	28.0327	-2.08955	0.050182	0.27033	1.44426	17.0121	2.11326
ARF5	0.0149476	0.949739	0.999971	0.1562	0.604123	0.999931	0.309918	0.430426	0.999836	0.532845	0.234845	0.999933		CASP1	-0.227195	-21.0066	-1.18547	0.252496	0.51175	0.20853	-50.3418	1.01429	0.324978	0.658335	0.328452	5.7823	1.01195	0.326062	0.660024	0.189684	-3.48181	1.04339	0.311698	0.631738		RGPD5;S1017;	1.577	12.9485	1.88579	0.0745273	0.399432	4.68417	17.1605	2.08886	0.0502502	0.27033	1.63366	22.5258	2.11253
ARF6	0.0350462	0.883644	0.999971	-0.0333271	0.906275	0.999931	-0.235711	0.436482	0.999836	-0.283782	0.385689	0.999933		CASP3	-0.298334	59.8153	-1.38179	0.185319	0.439803	-0.629356	-28.7057	-1.20358	0.245608	0.582882	-0.146134	-9.90333	-1.16848	0.259092	0.614645	-0.785103	49.7154	-1.22899	0.236184	0.559796		SPEN;S2120;	-0.868265	18.4344	-1.88567	0.074544	0.399432	1.6974	15.7466	2.08802	0.0503342	0.27033	1.70217	18.3743	2.1121
ARFGAP1	0.088977	0.701227	0.999971	0.417304	0.167912	0.999931	0.449688	0.280843	0.999836	0.690775	0.103443	0.999933		CASP4	-0.00113925	4.03813	-0.00158831	0.998752	0.999579	0.000269275	9.8897	0.00154206	0.998788	0.999568	-0.00207815	26.4404	-0.00196603	0.998455	0.999091	0.00253798	35.511	0.00231414	0.998181	0.999209		WDR33;S1279;	0.99307	15.041	1.88564	0.0745488	0.399432	0.951903	20.1098	2.08774	0.0503616	0.27033	2.61235	15.2682	2.1101
ARFGAP2	-0.0557042	0.816425	0.999971	0.0931256	0.746673	0.999931	0.461713	0.177932	0.999836	0.332463	0.382995	0.999933		CASP6	-0.12163	67.5358	-0.249307	0.806176	0.914565	0.0274912	35.0677	0.213543	0.8335	0.945509	0.0645708	-12.9287	0.229046	0.821626	0.932104	0.0611925	-4.42278	0.230521	0.820499	0.93066		VCAN;S2941;	-1.80238	18.0882	-1.88439	0.0747259	0.399432	0.942758	19.004	2.08685	0.0504505	0.270434	-1.67823	22.2788	-2.1096
ARFGAP3	0.0392693	0.847195	0.999971	0.0486971	0.863784	0.999931	-0.0999499	0.822307	1	0.0323807	0.950553	1		CASP7	-1.06532	12.3307	-1.14559	0.268185	0.528128	-0.266035	2.04868	-0.982147	0.340102	0.669752	-0.173228	-18.4755	-0.986099	0.338216	0.666038	-0.29562	55.0301	-1.01091	0.326542	0.642839		MICALL1;S621;	1.11224	18.0822	1.88371	0.0748218	0.399432	1.22916	5.00748	2.08486	0.0506502	0.270892	1.74695	19.4285	2.10703
ARFGEF1	0.028722	0.87255	0.999971	-0.0377813	0.880429	0.999931	-0.0907244	0.832733	1	0.0451422	0.932348	1		CASP8	2.0862	-6.90837	2.6885	0.0157583	0.146084	-0.529469	78.9211	-2.38189	0.0294615	0.27278	-0.44694	6.93134	-2.33477	0.032374	0.29982	2.90224	13.0059	2.76501	0.0134423	0.124436		ADD1;S586;	-1.43459	12.5333	-1.88258	0.0749833	0.399432	1.33118	17.2327	2.08365	0.0507713	0.270892	0.795452	16.9619	2.10679
ARFGEF2	0.0159678	0.936703	0.999971	-0.0384351	0.889831	0.999931	-0.0980802	0.825481	1	-0.118412	0.822721	1		CASP8AP2	0.495585	72.5475	0.418259	0.68111	0.844978	-0.214139	45.0172	-0.35483	0.727177	0.901664	0.107	31.9706	0.368007	0.717511	0.889779	-0.072709	14.2246	-0.381605	0.707587	0.877859		YLPM1;S756;	1.40211	21.128	1.88238	0.0750117	0.399432	-1.91519	22.1889	-2.08246	0.0508907	0.270892	1.32321	22.9721	2.10251
ARFGEF3	-9.03368e-05	0.99871	0.999971	-0.000535298	0.995138	0.999931	0.0627422	0.784928	1	0.0749733	0.810564	1		CAST	-0.441672	-5.17842	-2.1277	0.048638	0.230388	-0.451562	26.1339	-1.83988	0.0837063	0.395956	0.279158	3.17344	1.79526	0.0908071	0.430135	-0.551194	-21.9322	-2.00828	0.0611411	0.289613		SRRM2;T1492;	0.859541	19.6645	1.88101	0.0752071	0.399432	1.83663	0.624822	2.08243	0.0508942	0.270892	0.970504	24.0131	2.10128
ARFIP1	-0.000953039	0.995106	0.999971	-0.0519291	0.815742	0.999931	-0.107295	0.790398	1	-0.0378607	0.941655	1		CAT	-0.0250239	9.58108	-0.209348	0.83672	0.928609	0.0388126	-11.7365	0.18056	0.858895	0.95322	0.0332091	5.88702	0.189845	0.851729	0.944921	-0.234095	77.3862	-0.185895	0.854776	0.948533		FILIP1L;T986;	1.41118	29.085	1.88093	0.0752185	0.399432	0.805157	15.9673	2.0812	0.0510177	0.270892	1.95756	33.506	2.09954
ARFIP2	0.0161863	0.946277	0.999971	0.132475	0.655604	0.999931	0.202565	0.572979	0.999836	0.255587	0.483679	0.999933		CAV1	-0.00785739	71.0087	-0.0500307	0.960694	0.983149	-0.0121423	13.0227	-0.0416841	0.967247	0.990059	0.0717183	97.3285	0.0466396	0.963356	0.98581	-0.00368248	4.93862	-0.0473053	0.962833	0.985559		HNRNPUL2;S228;	1.13379	17.634	1.88085	0.075229	0.399432	1.24014	20.4682	2.08099	0.0510393	0.270892	1.5826	9.21086	2.09564
ARFRP1	-0.0299907	0.899411	0.999971	0.148902	0.620492	0.999931	0.35837	0.38227	0.999836	0.0975648	0.829139	0.999933		CAV2	0.252119	39.4437	0.550582	0.589241	0.793319	-0.516904	-2.49883	-0.481035	0.63676	0.857207	0.341806	-22.3195	0.477867	0.638966	0.85983	0.270062	87.7728	0.510346	0.616517	0.830042		MEAF6;S125;	1.73989	14.6699	1.88082	0.0752331	0.399432	2.04522	7.13809	2.08084	0.0510545	0.270892	2.48746	18.7713	2.09534
ARG2	-0.026324	0.864204	0.999971	-0.081799	0.710812	0.999931	-0.383259	0.298008	1	-0.290372	0.565701	1		CBFB	-0.113308	-22.318	-0.508337	0.617895	0.809105	0.114056	1.58164	0.442459	0.663859	0.868963	-0.0769074	43.882	-0.447074	0.66059	0.864998	0.081332	-14.2752	0.458157	0.652771	0.854737		ATAD1;S322;	1.489	21.8882	1.87958	0.0754102	0.399828	-1.4428	29.6198	-2.08047	0.051092	0.270892	1.71624	20.9968	2.09519
ARGLU1	0.108399	0.613087	0.999971	0.0321231	0.912613	0.999931	-0.19835	0.646531	0.999836	-0.384784	0.432067	0.999933		CBL	-0.102452	-12.5527	-0.368841	0.7169	0.863866	-0.0973475	13.3905	-0.307322	0.762414	0.918451	0.0577847	22.4414	0.323971	0.749999	0.90375	0.0476376	33.5533	0.326582	0.748059	0.90139		EIF4B;S445;	-1.53398	16.0553	-1.87855	0.0755581	0.400068	1.97217	22.8344	2.07795	0.0513475	0.271877	1.32278	22.2593	2.09478
ARHGAP1	0.0316462	0.895253	0.999971	0.19631	0.498029	0.999931	0.0990462	0.800696	0.999836	0.565011	0.154655	0.999933		CBR1	-0.134515	-5.89838	-1.26307	0.223987	0.481269	-0.213165	9.45791	-1.08384	0.293903	0.631839	0.199059	31.2145	1.07014	0.299845	0.64469	-0.261304	-10.2198	-1.11448	0.280924	0.603953		SP100;S247;	1.23238	18.7047	1.87263	0.0764112	0.404036	1.36272	28.4127	2.07547	0.0515998	0.272842	1.05293	31.4189	2.09384
ARHGAP10	NA	NA	1	NA	NA	1	NA	NA	1	0.116624	0.65393	1		CBR3	0.0512091	16.7939	0.262321	0.796296	0.90885	-0.0581213	15.8648	-0.224548	0.825067	0.941849	0.0570049	51.5411	0.239691	0.813499	0.928644	-0.088504	-75.2071	-0.24275	0.811168	0.925727		ADARB1;S26;	2.7206	27.1687	1.87183	0.0765262	0.404096	1.59294	17.3218	2.07172	0.0519825	0.274132	1.65042	20.3525	2.09286
ARHGAP11A	-0.00475229	0.982231	0.999971	-0.071064	0.806758	0.999931	-0.0297953	0.946624	0.999836	-0.216114	0.679353	0.999933		CBS	-0.174288	35.947	-0.374288	0.71292	0.862989	0.138972	-17.392	0.312728	0.758375	0.918016	-0.0958935	-27.0635	-0.33059	0.745083	0.901557	0.0513667	4.68365	0.335576	0.741387	0.897382		NKTR;S1146;	0.715317	23.4897	1.8694	0.0768791	0.405104	0.974361	23.1152	2.07171	0.0519844	0.274132	2.62546	14.144	2.09182
ARHGAP11B	0.000317053	0.997144	0.999971	-0.000458566	0.997337	0.999931	-0.00591756	0.982943	1	-0.00639957	0.986324	1		CBWD3	0.629326	1.2121	1.49929	0.152544	0.398694	-0.249906	63.351	-1.30364	0.210116	0.548976	-0.209574	-4.21669	-1.26357	0.223813	0.584785	-0.246147	-11.0005	-1.3537	0.193946	0.506902		BSG;S362;	2.57666	29.3802	1.86908	0.0769251	0.405104	1.10032	27.6459	2.07087	0.0520704	0.274214	1.61519	3.75998	2.09173
ARHGAP12	0.0204659	0.905217	0.999971	-0.00629946	0.979463	0.999931	-0.333424	0.412615	1	-0.220459	0.673601	1		CBX1	0.449085	51.3918	2.56686	0.020246	0.158889	-1.29152	65.5719	-2.25663	0.037803	0.296675	-0.74153	61.6023	-2.21652	0.0409077	0.320898	-0.962856	12.8983	-2.57439	0.019936	0.156456		AFAP1;S283;	0.895718	19.8505	1.86266	0.0778656	0.409504	1.49185	27.8254	2.06865	0.0522992	0.275021	2.10386	10.7856	2.08964
ARHGAP17	-8.03334e-05	0.999634	0.999971	0.0369024	0.886394	0.999931	0.274666	0.532992	1	0.889023	0.0941818	1		CBX3	0.362753	3.46343	2.39724	0.0285669	0.181322	0.513386	-15.3087	2.09918	0.0513913	0.32643	0.726134	41.137	2.04034	0.0575251	0.365391	-0.90397	12.5598	-2.36059	0.030746	0.195151		YY1;S118;	1.36862	6.70085	1.85948	0.0783346	0.410097	1.46411	14.644	2.06801	0.0523647	0.275021	2.09948	10.9745	2.08798
ARHGAP18	0.0161367	0.934634	0.999971	-0.0447863	0.870215	0.999931	-0.455235	0.2886	1	-0.555278	0.295476	1		CBX5	0.101075	-24.184	0.752094	0.462508	0.701766	-0.823423	43.3643	-0.657237	0.520023	0.789033	-0.0928705	-8.32861	-0.657783	0.519681	0.788297	-0.249603	61.9236	-0.682299	0.504444	0.765382		RREB1;S1135;	1.54162	17.0977	1.85887	0.0784253	0.410097	-0.924624	25.8752	-2.06726	0.0524422	0.275057	-1.04232	20.0335	-2.08681
ARHGAP19	0.0041295	0.980962	0.999971	-0.0281199	0.910393	0.999931	-0.133378	0.750749	1	-0.305652	0.55794	1		CBX6	-2.16451	94.4656	-2.31183	0.0338873	0.193336	0.783832	40.0005	2.0161	0.0602404	0.343877	0.453467	-12.5205	1.96077	0.066877	0.382313	-0.669145	5.08695	-2.23119	0.0397458	0.226932		CHD1L;S636;	0.961483	14.8175	1.85856	0.078471	0.410097	1.11428	9.44287	2.06618	0.052554	0.275273	2.17893	21.7149	2.08658
ARHGAP21	0.00861306	0.965331	0.999971	0.0445216	0.874141	0.999931	0.0103041	0.981513	1	0.115327	0.826697	1		CC2D1A	0.321495	24.2234	0.426053	0.675533	0.842754	-0.0495265	10.2747	-0.365519	0.719332	0.897395	-0.485483	116.902	-0.378387	0.70993	0.885666	-0.231892	15.386	-0.389059	0.70217	0.875984		ZFC3H1;T766;	1.39176	22.8999	1.85812	0.0785356	0.410097	1.86199	15.7903	2.06343	0.0528397	0.276398	1.75657	15.9533	2.08644
ARHGAP22	0.000195436	0.997275	0.999971	-0.000210606	0.998133	0.999931	-0.0908388	0.624066	1	-0.12864	0.620953	1		CCAR1	0.229374	-18.5169	1.88012	0.0777276	0.291545	0.602367	26.6154	1.63117	0.121646	0.45674	-0.415726	45.0895	-1.60623	0.127044	0.476857	-0.317055	-2.24013	-1.75376	0.0978822	0.367515		FXR1;S409;	-1.32626	9.96481	-1.85794	0.078563	0.410097	2.44893	27.3837	2.05924	0.0532783	0.278247	1.46506	10.0759	2.08003
ARHGAP23	-0.043687	0.826396	0.999971	0.0771299	0.786802	0.999931	0.120344	0.786411	1	0.0608344	0.908	1		CCAR2	0.212297	21.7153	2.13264	0.0481747	0.229687	0.592213	2.38778	1.84308	0.0832164	0.395956	-0.376023	-8.9116	-1.79922	0.0901571	0.429509	-0.720925	53.4369	-2.01715	0.0601211	0.286644		PABIR2;S115;	1.91624	18.1843	1.85677	0.0787353	0.410097	0.933948	17.0738	2.05869	0.0533361	0.278247	1.69066	15.7466	2.07973
ARHGAP24	0.0578588	0.518501	0.999971	0.0309224	0.776516	0.999931	-0.0471517	0.799191	1	-0.0673243	0.795791	1		CCBL1	-0.228462	65.8516	-0.695906	0.4961	0.726207	-0.64598	26.4404	-0.611127	0.549379	0.803924	-0.0853824	-15.9825	-0.607649	0.551629	0.807427	0.330666	7.72913	0.629031	0.537875	0.786782		MYSM1;S340;	0.742128	21.1291	1.85651	0.0787753	0.410097	1.62575	19.5639	2.05781	0.053428	0.278354	0.755021	19.0754	2.07762
ARHGAP27	0.0209566	0.769801	0.999971	0.0321125	0.774085	0.999931	-0.00346455	0.985087	1	0.203176	0.591832	1		CCBL2	0.0548264	15.2494	0.377858	0.710316	0.861897	-0.0405383	3.25104	-0.31712	0.755099	0.91642	0.0820556	-30.0247	0.333927	0.742609	0.901362	0.355784	42.5805	0.338926	0.738908	0.89681		GTF2F1;T389;	-2.20071	16.3229	-1.8562	0.0788203	0.410097	1.4844	24.9912	2.0562	0.0535977	0.278865	1.59169	11.8136	2.07747
ARHGAP29	0.0595187	0.65124	0.999971	0.0214748	0.898099	0.999931	0.0955039	0.795726	1	0.288624	0.55704	1		CCDC115	1.94976	40.5489	2.57674	0.01984	0.157745	1.88922	-6.03847	2.26715	0.0370254	0.294292	-0.611068	-11.1633	-2.22746	0.040038	0.318324	-0.682479	47.0132	-2.59397	0.0191509	0.152345		SEC23IP;S737;	2.17708	18.4047	1.85399	0.0791504	0.410636	1.3078	16.223	2.05441	0.0537876	0.27948	1.18848	30.727	2.07621
ARHGAP31	0.00177179	0.990024	0.999971	8.8679e-05	0.999667	0.999931	-0.419579	0.277454	1	-0.354986	0.480049	1		CCDC12	-0.0941722	35.1231	-0.103467	0.91883	0.965755	0.0215617	0.942127	0.0867464	0.931909	0.979527	-0.0101169	1.15642	-0.0916512	0.92807	0.975534	0.0658911	45.9159	0.0908598	0.92869	0.976237		IGF2BP2;S162;	1.26935	21.3722	1.85331	0.0792518	0.410636	1.08339	29.6425	2.05155	0.0540901	0.280678	1.09813	21.3683	2.07448
ARHGAP32	-9.03368e-05	0.99871	0.999971	-0.000535298	0.995138	0.999931	0.0339519	0.855123	1	0.0554558	0.831736	1		CCDC124	-0.473936	2.6011	-2.36813	0.0302853	0.184425	0.524494	49.9747	2.06514	0.054863	0.334117	-0.335635	2.50822	-2.00917	0.0610382	0.371906	-2.62041	74.9642	-2.30893	0.034083	0.207668		NUF2;S171;	1.37353	17.0057	1.85302	0.0792944	0.410636	1.09205	25.0133	2.04713	0.054563	0.282336	1.72264	8.10372	2.07362
ARHGAP33	-0.0339902	0.802057	0.999971	0.0381354	0.858455	0.999931	0.140599	0.724911	1	0.317852	0.542345	1		CCDC127	0.452924	-7.06932	1.11745	0.279687	0.540198	0.512758	92.8587	0.954046	0.353725	0.683196	-0.869921	25.9007	-0.966211	0.347782	0.671656	-0.493953	19.1894	-0.988698	0.33698	0.650855		RBMX;S91;	1.06054	24.8305	1.85213	0.0794281	0.410636	-1.35958	13.7682	-2.0471	0.0545662	0.282336	2.15602	4.83992	2.07061
ARHGAP35	0.0055966	0.977135	0.999971	0.0629501	0.821599	0.999931	-0.0856158	0.846675	1	0.0270834	0.959194	1		CCDC130	-0.291863	85.6247	-0.267444	0.792416	0.906729	-0.0387957	17.3832	-0.22947	0.821302	0.940128	-0.0344741	27.7394	-0.243479	0.810613	0.927731	0.0384953	-12.3995	0.246873	0.808028	0.924587		CASP8AP2;S875;	1.39882	19.921	1.85198	0.0794507	0.410636	1.35147	19.8245	2.04648	0.0546325	0.282336	-0.883707	13.1454	-2.06982
ARHGAP39	-0.0132581	0.812409	0.999971	-0.0212404	0.808938	0.999931	-0.00346455	0.985087	1	-0.00600814	0.981574	1		CCDC132	-0.781431	11.7839	-1.39798	0.180489	0.436392	-0.277347	-11.9542	-1.22414	0.23796	0.575455	0.340839	-6.24507	1.18707	0.251884	0.60918	-1.20418	59.5907	-1.25926	0.225328	0.544783		DTNA;T664;	0.990469	22.9474	1.84967	0.0797969	0.411344	1.68957	13.3676	2.04525	0.0547649	0.282336	1.18082	14.2185	2.06797
ARHGAP4	NA	NA	1	0.0201698	0.818396	0.999931	NA	NA	1	0.055308	0.831634	1		CCDC134	0.260161	9.92406	1.46106	0.162637	0.413759	-0.760162	57.6854	-1.27869	0.218564	0.555915	0.147191	9.74524	1.23531	0.233885	0.595018	-0.722295	92.0727	-1.31153	0.2075	0.527732		ATP2B2;S1205;	0.93066	18.3039	1.84925	0.0798598	0.411344	1.52694	9.9643	2.04518	0.0547718	0.282336	1.51725	19.4727	2.0658
ARHGAP42	NA	NA	1	NA	NA	1	NA	NA	1	0.055308	0.831634	1		CCDC22	-0.396298	7.34663	-1.63973	0.119839	0.358204	-0.259905	12.9213	-1.44019	0.168376	0.503471	-0.188916	16.1145	-1.40058	0.179724	0.53725	2.05572	84.4652	1.49443	0.153798	0.459641		LMO7;S751;	1.17436	21.241	1.84859	0.0799592	0.411344	1.69693	19.46	2.04262	0.0550482	0.283039	1.53663	8.72276	2.06404
ARHGAP45	-9.03368e-05	0.99871	0.999971	-0.000535298	0.995138	0.999931	-0.00346455	0.985087	1	0.0554558	0.831736	1		CCDC43	-0.206391	48.3683	-0.351701	0.72948	0.872891	0.0654145	3.51611	0.296759	0.770325	0.921386	-0.236366	65.7362	-0.313037	0.758145	0.906919	0.137568	66.9592	0.31498	0.756695	0.905456		OTUD4;S1023;	-1.23359	16.3405	-1.84772	0.0800899	0.411344	-1.98336	20.5834	-2.04178	0.0551388	0.283039	-2.2976	24.5456	-2.06081
ARHGAP5	0.0246234	0.909	0.999971	-0.0366095	0.901081	0.999931	-0.10958	0.803339	1	-0.168702	0.740246	1		CCDC47	-0.413682	-12.7375	-2.09469	0.0518369	0.237108	-0.24163	-24.3527	-1.81127	0.0882014	0.404008	-0.358391	3.9422	-1.77084	0.0949138	0.434754	-0.38569	19.7041	-1.97521	0.0650839	0.298118		PSEN1;S366;	1.29296	23.2032	1.84752	0.0801201	0.411344	2.40721	18.49	2.04163	0.0551554	0.283039	1.08687	23.0116	2.06078
ARHGDIA	-0.176556	0.461869	0.999971	0.202239	0.491987	0.999931	0.442226	0.252773	0.999836	0.513484	0.225479	0.999933		CCDC50	-0.507424	-32.0081	-0.934964	0.363187	0.617417	-0.587836	62.5089	-0.800229	0.434862	0.738592	0.198228	-15.5828	0.810073	0.429339	0.729877	0.329711	98.0853	0.832755	0.416784	0.708249		GATAD2A;S100;	1.81481	17.7741	1.84628	0.0803077	0.411344	-1.35535	20.5189	-2.04123	0.0551987	0.283039	2.1075	16.7725	2.05978
ARHGDIB	0.00242578	NA	1	0.00304564	NA	1	-0.0204237	NA	1	-0.109732	NA	1		CCDC58	0.156927	4.76339	0.690558	0.49937	0.728577	-0.070427	0.405595	-0.607119	0.551973	0.805443	0.521728	80.4407	0.602359	0.555061	0.80995	0.164979	75.6911	0.626371	0.539576	0.786972		MAP7D1;S552;	-1.19518	16.516	-1.8461	0.0803354	0.411344	1.46427	14.8548	2.03992	0.0553401	0.283391	-1.36532	8.00497	-2.05843
ARHGEF1	0.0132176	0.939883	0.999971	0.156105	0.556705	0.999931	-0.0889013	0.835938	1	0.014874	0.977654	1		CCDC6	-0.23611	58.8962	-0.653456	0.522396	0.748425	0.10513	-48.5686	0.573254	0.574144	0.822564	0.177176	-0.0988006	0.573931	0.573696	0.821922	-0.0775942	4.62583	-0.604572	0.553624	0.792972		RBM25;S677;	1.09809	14.271	1.84546	0.0804322	0.411344	1.65645	18.6963	2.03907	0.0554331	0.283465	1.3208	16.4012	2.05784
ARHGEF10	0.0279223	0.846789	0.999971	0.0843063	0.707168	0.999931	0.0740249	0.852991	1	0.0854378	0.866276	1		CCDC80	0.122441	68.1099	0.340157	0.737997	0.876597	0.199929	104.647	0.284358	0.779647	0.925785	0.142623	17.2231	0.298106	0.769315	0.913807	-0.0321282	-20.4966	-0.304018	0.764886	0.908064		XRCC5;S695;	1.61374	16.132	1.84363	0.0807093	0.41222	1.20995	23.9609	2.03845	0.0555001	0.283465	1.90588	7.08825	2.05684
ARHGEF10L	0.0130774	0.814919	0.999971	0.0408749	0.641709	0.999931	0.0402226	0.8282	1	0.116624	0.65393	1		CCDC82	1.20864	86.8322	1.49777	0.152934	0.399175	-0.137715	10.8398	-1.30301	0.210326	0.548976	0.790022	50.9134	1.26197	0.224375	0.585607	0.852212	42.9388	1.35224	0.194404	0.507415		AGRN;S676;	1.69514	17.0709	1.84052	0.0811829	0.414096	0.96677	18.7268	2.03519	0.0558567	0.284583	-0.880303	19.5777	-2.05683
ARHGEF11	-8.03334e-05	0.999634	0.999971	0.0369024	0.886394	0.999931	-0.0263775	0.951415	1	0.0451422	0.932348	1		CCDC86	-0.460256	89.8684	-1.17539	0.256393	0.516061	0.907508	41.9749	1.00866	0.327591	0.659366	-0.145596	15.0662	-1.00602	0.328822	0.660024	0.106364	-10.0195	1.03568	0.315179	0.634268		SMARCE1;S314;	1.25433	22.7032	1.83966	0.0813136	0.414221	1.43887	7.5953	2.03511	0.0558649	0.284583	1.52663	15.0661	2.05657
ARHGEF12	0.0514252	0.817794	0.999971	0.0395591	0.894458	0.999931	-0.2134	0.628001	1	0.013664	0.978222	1		CCDC88A	-3.14886	79.4997	-2.99629	0.0082699	0.110095	-0.421685	-56.5116	-2.6234	0.0180264	0.239574	2.35653	31.5467	2.56894	0.0201597	0.268308	-0.310148	-4.81599	-3.07856	0.00694682	0.0924816		NIFK;T223;	0.770486	19.3952	1.83731	0.0816744	0.415516	1.61419	25.9424	2.03342	0.05605	0.284913	1.2135	16.4912	2.05547
ARHGEF17	0.0807575	0.604276	0.999971	0.214364	0.359939	0.999931	0.492835	0.248418	1	0.739952	0.164494	1		CCDC9	-0.259537	87.2468	-0.526235	0.605673	0.802894	-0.084286	-0.200927	-0.462182	0.649941	0.861403	0.058546	9.28939	0.459204	0.652033	0.863377	0.128227	9.49516	0.481157	0.636676	0.843979		ARHGEF2;S941;	1.51984	10.7734	1.83519	0.0819996	0.416014	1.44431	16.9559	2.03235	0.0561683	0.284913	-1.42199	18.0331	-2.05303
ARHGEF18	0.00728993	0.96405	0.999971	0.0718367	0.768993	0.999931	0.16727	0.696931	1	0.203453	0.700511	1		CCDC90B	-0.00862476	3.02135	-0.0106229	0.991651	0.996092	-0.0025127	56.3666	-0.00558498	0.99561	0.999568	0.00154055	46.9536	0.00764566	0.993991	0.998443	0.000905965	22.0012	0.00723344	0.994315	0.997838		MYH10;S1013;	1.55399	18.3537	1.83382	0.0822111	0.416014	0.935947	25.9527	2.03188	0.0562202	0.284913	-1.70682	15.1903	-2.05214
ARHGEF19	0.0281862	0.864132	0.999971	0.142852	0.571546	0.999931	0.0892068	0.83438	1	0.430789	0.418231	1		CCDC94	3.74855	36.6291	4.4638	0.000358739	0.0371361	-1.15748	-61.504	-3.91437	0.00115817	0.123359	-0.421224	-0.0876776	-4.10428	0.000770981	0.0848225	2.11114	-4.30633	5.20665	7.64641e-05	0.00841249		AHNAK;S1042;	-1.54547	20.1903	-1.83354	0.0822548	0.416014	1.16867	16.9939	2.03178	0.0562304	0.284913	1.2152	23.0676	2.05018
ARHGEF2	-0.0547697	0.818219	0.999971	-0.0243608	0.935292	0.999931	-0.476593	0.248219	0.999836	-0.170876	0.701421	0.999933		CCDC97	0.20635	-8.78968	0.830728	0.417896	0.666285	-0.401372	97.5259	-0.720949	0.480955	0.766473	-0.429163	-33.4055	-0.727623	0.476965	0.760447	-0.368066	87.2468	-0.746287	0.465915	0.742833		MIA2;S745;	-1.19208	14.5931	-1.83274	0.0823775	0.416014	-2.03689	14.7732	-2.03119	0.0562954	0.284913	1.75196	16.0545	2.04938
ARHGEF25	0.246556	0.28764	0.999971	0.369888	0.221334	0.999931	-0.116435	0.793046	0.999836	0.406793	0.437756	0.999933		CCM2	0.579623	37.3975	0.557135	0.584857	0.790498	-0.135221	-41.6406	-0.487418	0.632325	0.854623	0.0703341	4.54506	0.482018	0.636076	0.859557	0.152751	48.304	0.518917	0.610656	0.82539		SIRT1;S47;	1.4451	29.8767	1.83257	0.0824031	0.416014	1.04401	16.9649	2.02969	0.0564612	0.285382	0.944942	22.1995	2.04859
ARHGEF26	NA	NA	1	NA	NA	1	0.0402226	0.8282	1	NA	NA	1		CCNA2	0.401111	57.1848	0.398174	0.695568	0.854778	-0.0664743	23.3849	-0.339521	0.738468	0.907528	-0.662329	101.468	-0.356284	0.726108	0.892267	-0.0586135	5.31295	-0.364249	0.720263	0.885297		ADD2;S596;	-1.65322	14.259	-1.83251	0.0824128	0.416014	1.57655	20.5913	2.02756	0.0566978	0.286207	1.12388	7.00571	2.04796
ARHGEF28	0.0200301	0.77226	0.999971	0.0304695	0.778137	0.999931	-0.00346455	0.985087	1	-0.00600814	0.981574	1		CCNB1	2.2213	58.893	1.59037	0.130582	0.372699	0.819387	-6.50388	1.39811	0.180451	0.514129	-0.200379	12.5025	-1.3526	0.194293	0.554538	-0.286934	-12.7375	-1.4529	0.164863	0.470384		TOR1AIP2;S70;	-1.74808	18.179	-1.83163	0.0825494	0.416164	1.31748	20.5801	2.02496	0.0569865	0.286264	1.50591	9.34019	2.04421
ARHGEF3	-9.03368e-05	0.99871	0.999971	-0.0212404	0.808938	0.999931	-0.0471517	0.799191	1	-0.00600814	0.981574	1		CCND1	3.20883	36.3854	3.74431	0.00166888	0.0587129	-1.07855	-38.1305	-3.2381	0.00494527	0.17482	-1.03065	93.3166	-3.19067	0.00547223	0.191837	-4.91949	15.5264	-4.01896	0.000925487	0.0328722		MAP4;T521;	-1.13552	27.7993	-1.82945	0.0828873	0.417328	1.14435	11.6927	2.02431	0.0570594	0.286264	1.30426	9.7785	2.04383
ARHGEF39	0.00739797	0.958254	0.999971	0.00849454	0.968015	0.999931	0.0282234	0.93712	1	-0.0658603	0.89414	1		CCND2	-1.29459	26.1086	-1.77904	0.0935171	0.317467	-0.308635	7.36552	-1.54912	0.140174	0.475603	-0.161288	16.9602	-1.52094	0.147062	0.49943	0.297869	1.2952	1.63316	0.121225	0.41149		ATP2B1;S1155;	1.99659	2.45201	1.82851	0.0830335	0.417525	1.1735	1.88327	2.02413	0.0570795	0.286264	1.20776	15.6771	2.043
ARHGEF40	-0.0664966	0.766864	0.999971	0.0387944	0.896863	0.999931	-0.0941528	0.826532	0.999836	0.139774	0.777031	0.999933		CCNH	0.845912	3.22719	0.992623	0.335119	0.594367	-0.109766	-7.17811	-0.856601	0.403841	0.716565	-0.180385	-29.8999	-0.864561	0.39958	0.708911	-0.332005	29.4508	-0.883496	0.389563	0.691024		SRRM2;S297;	1.39291	12.614	1.82493	0.0835927	0.419795	1.43906	4.19515	2.02217	0.0572985	0.286264	-1.77346	22.9022	-2.04128
ARHGEF6	0.0274681	0.828634	0.999971	0.0394322	0.837519	0.999931	0.130696	0.724826	1	0.252464	0.602439	1		CCNK	0.669321	88.1222	1.95812	0.0672105	0.268981	1.72471	56.4223	1.68882	0.109916	0.439889	0.237853	43.3546	1.66381	0.114879	0.459699	-0.328932	12.9213	-1.82269	0.0863828	0.345709		ZNF638;S128;	1.67345	22.7899	1.82208	0.0840391	0.42103	2.58651	19.3413	2.02188	0.0573306	0.286264	1.53824	32.5376	2.03781
ARHGEF7	-7.47681e-05	0.999549	0.999971	0.0425451	0.837704	0.999931	-0.0948763	0.794929	1	-0.12626	0.790066	1		CCNL1	-0.304403	53.9577	-0.803789	0.43286	0.67842	-0.25183	36.5652	-0.699166	0.494113	0.774508	-0.551339	28.3481	-0.70535	0.490356	0.767788	-0.156014	4.72652	-0.72674	0.477492	0.748012		BNIP3L;S120;	1.05895	3.37935	1.82198	0.0840547	0.42103	0.885097	19.7973	2.02153	0.05737	0.286264	-3.56676	28.289	-2.03712
ARHGEF9	0.0255293	0.850578	0.999971	0.0359504	0.860153	0.999931	0.0532618	0.888716	1	-0.0176172	0.970978	1		CCNL2	-1.14202	82.7116	-1.90082	0.0748024	0.286756	-0.235881	-34.3496	-1.64802	0.118112	0.45296	-0.345235	-16.3432	-1.62335	0.123318	0.472654	-0.411018	-12.5205	-1.77722	0.0938256	0.359932		PSEN1;S367;	1.43606	20.3525	1.82104	0.084204	0.421236	1.9026	22.094	2.02122	0.0574054	0.286264	1.09694	10.8536	2.03613
ARID1A	-0.00700627	0.973004	0.999971	-0.015931	0.955711	0.999931	0.0786624	0.859088	1	0.150566	0.774755	1		CCNT1	-1.28826	6.16481	-1.72325	0.103384	0.335022	-0.47688	21.6484	-1.51167	0.14939	0.484025	0.641158	61.3647	1.47527	0.158824	0.514045	0.338759	51.9255	1.58294	0.132266	0.428363		DIDO1;S809;	-2.10091	4.19451	-1.81866	0.0845791	0.42257	-0.84576	19.9482	-2.02118	0.0574093	0.286264	-2.08794	18.4551	-2.03508
ARID1B	-7.47681e-05	0.999549	0.999971	-0.00237526	0.990513	0.999931	-0.0167335	0.964411	1	-0.0176172	0.970978	1		CCNY	0.457028	24.6629	0.501711	0.622449	0.811975	0.266968	43.1627	0.435667	0.668681	0.872205	0.11517	77.6697	0.439887	0.665682	0.868136	-0.100246	5.31393	-0.452213	0.656959	0.85702		PTPN2;S304;	1.09816	18.9608	1.81762	0.0847431	0.422847	2.09597	16.8374	2.02072	0.0574615	0.286264	1.08297	18.8086	2.03397
ARID2	-7.47681e-05	0.999549	0.999971	-0.0445724	0.816789	0.999931	-0.0167335	0.964411	1	-0.0176172	0.970978	1		CCNYL1	0.536236	8.54619	1.33898	0.198596	0.455015	0.335254	19.6004	1.15861	0.262984	0.602539	0.329215	48.4242	1.13549	0.272273	0.62382	0.274278	23.3568	1.18961	0.25091	0.574284		ABCC1;S915;	-1.62333	18.2143	-1.81583	0.0850271	0.423546	1.50414	26.3188	2.02046	0.0574908	0.286264	2.10769	16.8374	2.03201
ARID3A	-0.00104094	0.994197	0.999971	-0.00428274	0.984053	0.999931	-0.0229358	0.953546	1	-0.0306718	0.9513	1		CCPG1	1.44844	98.916	1.50458	0.15119	0.397922	-0.886587	85.5783	-1.31141	0.20754	0.546309	-0.233731	0.906013	-1.27069	0.221331	0.582435	-0.301315	-26.3055	-1.36197	0.191375	0.503796		JUN;S73;	0.840598	28.6161	1.81537	0.0851005	0.423546	1.98512	19.8881	2.02	0.0575423	0.286264	0.966116	16.0205	2.02968
ARID3B	-9.03368e-05	0.99871	0.999971	-0.000535298	0.995138	0.999931	-0.00346455	0.985087	1	-0.00600814	0.981574	1		CCS	0.319442	-16.3782	1.13063	0.274255	0.535381	0.265708	81.8289	0.968975	0.346441	0.676297	0.346666	-33.5231	0.977122	0.342511	0.668386	-0.554878	77.8344	-1.00152	0.330928	0.646012		TRIM24;S811;	1.21269	18.2539	1.81369	0.0853682	0.423934	1.51887	17.3286	2.01957	0.0575908	0.286264	0.830975	15.4411	2.0264
ARID4A	0.0830717	0.57415	0.999971	0.0444399	0.829642	0.999931	-0.026845	0.942897	1	0.0646114	0.895904	1		CCT2	-0.0804532	-6.74551	-0.624291	0.540908	0.761013	0.0625204	20.0802	0.547091	0.591584	0.832593	0.246189	62.1257	0.546558	0.591942	0.833119	-0.0943894	20.3436	-0.582035	0.568351	0.799917		CFAP410;S136;	1.19612	19.5947	1.81223	0.0856015	0.423934	2.00625	25.1268	2.01637	0.0579521	0.287694	-1.6171	18.9423	-2.02553
ARID4B	0.0322388	0.829671	0.999971	-0.0413271	0.842012	0.999931	-0.099907	0.795563	1	-0.122157	0.804846	1		CCT3	-0.105855	-4.1009	-1.15537	0.26427	0.525089	0.709769	4.15569	0.992474	0.33519	0.666339	-1.89984	-31.5601	-0.9981	0.332534	0.660793	-0.139927	-1.71292	-1.02066	0.322038	0.639709		RAMAC;S36;	1.26515	22.0119	1.81153	0.0857136	0.423934	-2.17591	21.7601	-2.01224	0.0584203	0.289361	0.922272	18.4224	2.02374
ARID5A	0.143452	0.352182	0.999971	0.390584	0.113566	0.999931	0.561515	0.194053	1	0.771429	0.146429	1		CCT4	-0.28216	9.56936	-1.44848	0.166078	0.418496	-1.00329	80.1471	-1.26799	0.22227	0.559817	-0.111517	6.055	-1.22677	0.236995	0.597052	-0.208794	11.5996	-1.30096	0.211012	0.531708		CDK1;T14;	0.945718	26.5396	1.81147	0.0857223	0.423934	1.17646	16.7958	2.0121	0.0584365	0.289361	1.14305	11.6927	2.02202
ARID5B	0.0453141	0.702449	0.999971	0.0945927	0.605744	0.999931	0.118728	0.734864	1	0.339853	0.5007	1		CCT5	-0.348963	-3.31772	-3.80857	0.0014536	0.0580841	-1.52362	-48.9915	-3.35397	0.00385946	0.156749	-0.564091	-35.9181	-3.25875	0.00473181	0.190617	-0.763203	-10.99	-4.13841	0.000716736	0.0291893		CDK1;Y15;	0.945718	26.5396	1.81147	0.0857223	0.423934	0.915795	19.6733	2.00822	0.0588811	0.291192	1.59747	28.553	2.02106
ARIH1	-0.00169884	0.992912	0.999971	-0.0457544	0.865172	0.999931	-0.035315	0.936437	1	-0.0533852	0.919981	1		CCT6A	-0.10607	9.29219	-0.888869	0.386751	0.637227	-0.356342	-9.69229	-0.766344	0.454214	0.748382	0.132744	-14.4376	0.768195	0.453143	0.746139	0.318971	-30.1792	0.78734	0.442161	0.728522		PHLDB2;T574;	0.741574	15.4411	1.80839	0.0862176	0.425106	1.43158	13.708	2.00542	0.0592022	0.29241	1.13648	23.0289	2.02096
ARIH2	0.111026	0.630383	0.999971	0.158316	0.600291	0.999931	-0.144444	0.737797	1	-0.0959515	0.845423	1		CCT6B	0.411937	2.35952	2.28304	0.0358796	0.199062	-0.56043	31.6828	-2.00092	0.0619991	0.343877	-1.21936	25.8412	-1.9363	0.0700157	0.388451	0.209993	-4.19905	2.19118	0.0429884	0.238111		ATP13A1;S929;	-0.857611	17.4173	-1.80825	0.0862401	0.425106	1.64828	7.69742	2.0032	0.0594593	0.293308	1.0708	22.1993	2.01959
ARIH2OS	0.0322351	0.845512	0.999971	0.0777496	0.753939	0.999931	0.515788	0.242122	1	0.675205	0.204685	1		CCT7	-0.29818	0.0401056	-3.32708	0.00408831	0.0839398	-1.25726	-17.3698	-2.90292	0.0100704	0.204654	1.53577	49.0383	2.83181	0.0116915	0.236478	1.26992	64.0116	3.4252	0.00331286	0.0675641		SON;S1769;	-0.831726	15.9253	-1.80796	0.0862865	0.425106	1.63377	18.5917	2.00234	0.0595593	0.293429	1.81777	15.9511	2.01605
ARL1	-0.0180844	0.939846	0.999971	-0.133947	0.64442	0.999931	-0.284424	0.432851	0.999836	-0.150511	0.697207	0.999933		CCT8	-0.172107	0.488249	-1.35985	0.192031	0.448251	-0.279049	6.28702	-1.18126	0.254121	0.593075	1.37824	-55.3876	1.15094	0.26604	0.620659	-1.16557	65.1368	-1.21489	0.241378	0.56344		SP140L;S180;	1.56206	18.0255	1.80531	0.0867137	0.426671	-1.62214	11.1779	-2.0015	0.0596564	0.293537	2.27806	10.1447	2.01418
ARL10	-0.00187106	0.990365	0.999971	-0.00593526	0.97937	0.999931	-0.151818	0.709298	1	-0.135423	0.793098	1		CCZ1	-0.572919	-5.14788	-1.19235	0.249862	0.508887	0.419421	-60.0407	1.01812	0.323207	0.658268	0.333784	13.1841	1.01719	0.323638	0.659059	-0.147978	55.6523	-1.04955	0.308939	0.629209		EHD2;S438;	-1.4991	1.50856	-1.80248	0.0871717	0.428384	1.50627	16.9783	2.00035	0.0597902	0.293824	-1.45892	19.675	-2.01129
ARL13B	-5.16432e-06	0.999971	0.999971	-0.002661	0.990134	0.999931	-0.0176438	0.964342	1	-0.122733	0.803949	1		CD109	0.451145	6.25557	2.08927	0.0523803	0.238059	-0.272369	-22.3336	-1.80274	0.0895817	0.406821	-0.203108	12.2903	-1.76437	0.096029	0.434883	0.295137	-73.2597	1.96266	0.0666404	0.302869		VIM;S214;	0.712209	14.2947	1.80109	0.0873987	0.428719	-1.63558	7.27486	-1.99811	0.0600515	0.294736	-1.7859	18.1985	-2.00902
ARL14	0.0139459	0.857584	0.999971	0.0118763	0.921864	0.999931	0.0196735	0.938082	1	-0.071382	0.83784	1		CD14	0.944784	22.0529	3.53951	0.00259184	0.0696453	-0.621579	6.35011	-3.06314	0.00717794	0.187433	-0.441474	19.5199	-3.04101	0.00752277	0.201418	-2.55038	85.0024	-3.713	0.00178505	0.0479659		DHX16;S103;	1.25066	19.7758	1.80071	0.0874601	0.428719	-2.00368	15.693	-1.99565	0.0603391	0.295776	1.42167	12.3327	2.00762
ARL14EP	0.0162859	0.942791	0.999971	-0.0951361	0.750385	0.999931	-0.00148271	0.997237	1	-0.0391058	0.936861	1		CD151	-0.477356	7.40263	-1.53572	0.143416	0.389319	-1.07045	41.5902	-1.34645	0.196225	0.532677	0.445617	88.1222	1.30367	0.210107	0.569397	0.301134	-33.702	1.39658	0.180903	0.490747		RBBP5;S497;	-1.31603	17.3756	-1.79913	0.087717	0.42885	1.54597	17.3771	1.99356	0.060585	0.296608	2.01013	36.2034	2.00416
ARL15	NA	NA	1	NA	NA	1	NA	NA	1	NA	NA	1		CD274	-0.282435	-15.8753	-0.954976	0.353268	0.6098	0.11096	-13.6469	0.816986	0.425487	0.734359	-0.16062	21.8154	-0.832896	0.416706	0.71915	-0.616734	94.4581	-0.84676	0.40915	0.706056		LMNB1;S23;	1.27559	22.8682	1.7991	0.0877229	0.42885	-2.13828	11.1875	-1.989	0.0611241	0.298872	-1.20485	12.127	-2.00379
ARL16	0.00712466	0.976226	0.999971	0.0343025	0.909126	0.999931	0.0790452	0.837776	0.999836	0.0465575	0.911327	0.999933		CD276	0.0861147	-2.89659	0.392379	0.699762	0.857126	-0.0556877	14.2553	-0.333712	0.742768	0.909891	-0.0718423	46.0248	-0.350052	0.730694	0.894842	-0.132407	12.7951	-0.356585	0.725887	0.889211		PHETA2;S180;	1.54184	19.8073	1.79852	0.0878169	0.42885	1.15481	6.16108	1.98811	0.0612302	0.299015	1.4579	18.5985	2.00357
ARL17A	-0.000508616	0.99665	0.999971	-0.0417359	0.799181	0.999931	-0.0150977	0.965925	1	-0.024577	0.957583	1		CD2AP	-0.216967	15.4081	-1.04965	0.308896	0.571075	0.199054	-10.1643	0.903461	0.379184	0.701021	0.115982	14.0275	0.912686	0.374451	0.691505	-0.1356	-2.47902	-0.93842	0.36146	0.668254		ZMYM4;S1181;	1.06508	26.3931	1.79772	0.0879473	0.42895	1.84654	19.4391	1.987	0.0613622	0.299285	2.67712	26.6171	2.00216
ARL17B	-0.021695	0.762462	0.999971	-0.0345723	0.758134	0.999931	-0.073778	0.750308	1	-0.0271806	0.942748	1		CD2BP2	0.464585	-5.46876	1.24451	0.230567	0.489419	0.108976	15.9843	1.07321	0.298505	0.63363	0.930233	57.0845	1.05663	0.30579	0.648623	0.301602	2.53495	1.10116	0.286513	0.608137		XRCC1;S241;	-1.58696	9.11973	-1.79688	0.0880855	0.429086	-1.63879	20.8951	-1.98556	0.0615336	0.299614	-1.617	8.25789	-1.99987
ARL2	-0.0168957	0.941387	0.999971	0.16462	0.585936	0.999931	0.161941	0.7001	0.999836	0.300078	0.513749	0.999933		CD320	1.30104	-23.8268	1.70391	0.10701	0.340225	0.648533	-9.46295	1.49221	0.154372	0.490063	-0.373423	9.86297	-1.45883	0.163243	0.518521	0.546018	29.1049	1.55889	0.137849	0.438276		UHRF1;S91;	1.19812	17.3328	1.79602	0.088226	0.429234	-1.65137	13.6869	-1.98515	0.0615835	0.299614	-1.5207	11.3267	-1.99963
ARL2BP	-0.155818	0.497207	0.999971	-0.187325	0.484139	0.999931	0.0645822	0.826745	0.999836	0.353784	0.247535	0.999933		CD3EAP	1.32019	53.167	1.58719	0.131302	0.373656	-0.764288	67.624	-1.39664	0.180886	0.514129	0.237153	5.96375	1.34748	0.195902	0.557493	-0.229374	-10.1704	-1.44983	0.165704	0.471551		LUZP1;T958;	0.809641	19.9667	1.79251	0.088805	0.43083	1.79605	25.6989	1.97995	0.0622077	0.302207	1.32687	15.0644	1.99697
ARL2-SNX15	-0.00456898	0.973881	0.999971	-0.0989177	0.62181	0.999931	-0.119638	0.755886	1	-0.148392	0.763814	1		CD40	0.0110435	65.326	0.00840853	0.993391	0.996773	0.000988951	33.7758	0.00487249	0.99617	0.999568	0.00203814	32.5044	0.00532077	0.995818	0.998522	-0.00099365	41.2757	-0.0068165	0.994642	0.997838		ABLIM1;S587;	-2.05866	14.2554	-1.79243	0.0888179	0.43083	-1.64933	11.233	-1.97942	0.0622717	0.302207	1.0039	-1.20527	1.99659
ARL3	-0.068347	0.721271	0.999971	-0.101849	0.707983	0.999931	-0.199351	0.653295	1	-0.0187111	0.971726	1		CD44	-0.233776	40.6113	-2.31565	0.0336308	0.193336	1.27612	-11.0368	2.01883	0.0599286	0.343877	0.789507	85.9776	1.96269	0.0666356	0.382313	-0.489426	-0.937618	-2.23858	0.0391717	0.225479		STIM1;S40;	-1.38038	13.739	-1.79202	0.0888856	0.43083	1.36351	13.4885	1.97876	0.0623506	0.302214	1.55353	13.7608	1.99579
ARL4A	0.10378	0.660193	0.999971	0.306833	0.302655	0.999931	0.787732	0.0346671	0.999836	0.311997	0.480404	0.999933		CD47	-0.202504	26.9485	-1.33538	0.199746	0.456012	-0.324855	-20.9054	-1.15315	0.265157	0.605613	-0.700679	124.831	-1.13243	0.273517	0.624708	0.214436	40.8814	1.1869	0.251947	0.575443		DYNC1H1;S2384;	1.19197	14.4986	1.7901	0.0892026	0.431137	1.61388	20.8	1.97758	0.0624941	0.302534	1.51575	24.9672	1.99548
ARL4C	0.0298563	0.868159	0.999971	0.0480821	0.858702	0.999931	0.251391	0.565758	0.999836	0.361724	0.496608	0.999933		CD55	0.0699874	-2.1259	0.380081	0.708696	0.861147	-0.209195	-8.50391	-0.319549	0.75329	0.915422	-0.0477792	1.20297	-0.334861	0.741917	0.901362	-0.0445685	1.00699	-0.340228	0.737945	0.896666		TP53BP1;T1056;	0.623865	25.3829	1.78966	0.0892749	0.431137	-1.93948	17.3179	-1.97551	0.0627441	0.303367	-1.13027	13.6143	-1.99426
ARL4D	0.132704	0.545547	0.999971	0.296901	0.310014	0.999931	1.4996	0.000218022	0.0906301	0.671425	0.171997	0.999933		CD58	1.83053	-14.0709	2.17191	0.044636	0.220015	-0.30305	-55.6391	-1.86865	0.0793926	0.390833	-0.839173	78.7839	-1.82879	0.0854249	0.420772	-0.973958	70.5147	-2.05791	0.0556278	0.274141		JMJD1C;S317;	-1.57818	10.0437	-1.78899	0.0893873	0.431137	0.717324	19.0754	1.97389	0.062942	0.303633	-2.39103	13.6836	-1.99406
ARL5A	0.0601362	0.774186	0.999971	0.00889914	0.975345	0.999931	-0.173812	0.696026	1	-0.300309	0.567078	1		CD59	-0.458246	9.58358	-2.01232	0.0606743	0.259378	-0.197306	-16.3409	-1.7472	0.0990427	0.423065	-0.195143	-21.5255	-1.71608	0.104717	0.447467	0.780002	18.3703	1.90427	0.0743251	0.317438		EML4;S980;	-1.01691	12.2462	-1.78879	0.08942	0.431137	1.47529	15.0292	1.9736	0.0629773	0.303633	1.36343	22.3586	1.9922
ARL5B	0.0799707	0.728672	0.999971	0.0631852	0.834083	0.999931	-0.329846	0.44927	1	-0.341985	0.493431	1		CD63	-0.703053	-30.4111	-2.48405	0.0239713	0.168673	-0.270597	-1.81455	-2.17524	0.0443472	0.312305	1.82485	49.1746	2.11837	0.0495229	0.34838	-0.459664	-3.95481	-2.46726	0.0248016	0.174659		ARHGAP5;S1176;	2.44028	24.9644	1.7878	0.0895853	0.431137	1.16942	14.3358	1.97314	0.0630328	0.303633	1.19304	13.2011	1.99051
ARL6	-0.033086	0.825158	0.999971	-0.0968497	0.653935	0.999931	-0.189783	0.631582	1	-0.234289	0.641893	1		CD70	0.106367	-31.3909	0.374818	0.712534	0.862989	0.207513	49.73	0.313336	0.757921	0.91787	0.0509331	1.76802	0.331049	0.744743	0.901557	-0.0424418	6.0821	-0.336067	0.741024	0.897382		OSBP;S385;	-1.40552	15.1815	-1.78607	0.0898724	0.431137	-1.30356	7.84292	-1.97161	0.0632195	0.304003	1.1643	22.7012	1.98644
ARL6IP1	0.109181	0.649344	0.999971	0.0583531	0.843664	0.999931	0.216606	0.574647	0.999836	0.14048	0.736555	0.999933		CD81	0.454879	0.688978	1.95399	0.0677336	0.270371	0.550668	31.5382	1.68697	0.110276	0.440423	0.166452	20.3309	1.66271	0.115102	0.459699	0.223897	-25.647	1.8203	0.0867604	0.346507		CEP170;S881;	1.55919	18.4958	1.78603	0.0898797	0.431137	1.59977	7.7149	1.97124	0.0632657	0.304003	1.06854	14.0532	1.98505
ARL6IP4	0.0592941	0.800382	0.999971	0.316518	0.242861	0.999931	0.340674	0.287062	0.999836	0.406305	0.237297	0.999933		CD82	-0.452867	9.86297	-1.76919	0.0951971	0.320493	-0.563275	-26.8222	-1.54354	0.141517	0.476434	0.949409	83.5257	1.51243	0.149196	0.502288	-0.31036	15.4937	-1.62432	0.12311	0.414467		SRRM2;S353;	1.95564	7.13487	1.78569	0.0899362	0.431137	4.03893	24.1264	1.97053	0.0633521	0.304043	-1.25515	21.1146	-1.98454
ARL6IP5	0.0186817	0.929367	0.999971	-0.0191614	0.947519	0.999931	-0.34139	0.433339	0.999836	0.132682	0.785435	0.999933		CD9	0.271042	15.6624	1.62113	0.123796	0.361651	-0.258687	-0.206371	-1.4183	0.174573	0.509834	0.14734	-22.2265	1.378	0.186465	0.544122	0.672343	87.339	1.47107	0.159943	0.466423		ANK2;S3823;	1.15448	18.986	1.78564	0.0899446	0.431137	0.868186	8.94705	1.96918	0.0635182	0.304465	1.70616	14.6095	1.98179
ARL6IP6	0.0245683	0.891898	0.999971	-0.00385782	0.988044	0.999931	0.0161052	0.970221	1	0.0379905	0.943073	1		CD93	-0.41592	33.4237	-1.87065	0.0790992	0.293215	1.19388	-1.6336	1.62087	0.123851	0.459108	-0.205217	-15.3982	-1.5938	0.12981	0.480617	-1.32928	94.7915	-1.73641	0.100979	0.373923		SRRM2;T326;	1.24244	20.6001	1.7819	0.0905697	0.433599	2.51395	19.9041	1.96773	0.0636958	0.304588	1.75915	10.7713	1.98115
ARL8A	0.107251	0.65284	0.999971	0.255085	0.395004	0.999931	0.241211	0.54737	0.999836	0.440051	0.295392	0.999933		CD97	0.26764	-2.01432	1.68054	0.111537	0.346313	1.46969	65.3546	1.47555	0.158749	0.492731	-0.23879	-20.3358	-1.43757	0.169109	0.524191	-0.274534	39.6473	-1.53675	0.143164	0.44451		FNBP4;T517;	1.55505	13.0054	1.78069	0.0907739	0.433986	1.3758	11.9245	1.9677	0.0637	0.304588	1.68392	22.2776	1.98058
ARL8B	0.0100242	0.965946	0.999971	0.00121863	0.996787	0.999931	0.282327	0.484624	0.999836	0.139241	0.760087	0.999933		CD99	0.499634	68.4487	1.51215	0.149267	0.395095	1.09369	106.803	1.3143	0.206587	0.546309	-0.337667	-20.7644	-1.28023	0.218035	0.577283	-0.544802	49.4717	-1.36707	0.189802	0.502604		CAMSAP2;T864;	1.86287	19.7189	1.77985	0.0909156	0.433986	1.69594	20.1295	1.96555	0.0639654	0.305482	2.43922	15.0641	1.97985
ARL9	NA	NA	1	NA	NA	1	NA	NA	1	0.055308	0.831634	1		CD99L2	-1.47528	70.9751	-2.14896	0.0466739	0.225046	-0.404078	-31.9817	-1.85189	0.0818805	0.394909	0.404746	-12.5223	1.81197	0.088088	0.424848	-0.361667	9.92406	-2.03112	0.0585452	0.282283		SRRM2;S351;	2.02292	5.03731	1.77827	0.0911815	0.433986	1.70246	15.4448	1.96372	0.0641918	0.306188	1.68876	22.0965	1.97969
ARMC1	-0.00110746	0.996189	0.999971	-0.101131	0.737595	0.999931	0.0920889	0.825752	0.999836	-0.0854421	0.858589	1		CDAN1	0.259039	106.803	0.31129	0.759448	0.888156	-0.242435	47.2616	-0.263873	0.79512	0.929872	-0.0281182	-3.64078	-0.275803	0.786098	0.919321	0.0959046	-7.23637	0.280505	0.78255	0.91505		PHRF1;S846;	0.766989	11.6128	1.77817	0.0911979	0.433986	1.63774	19.3448	1.96247	0.0643465	0.306551	2.08687	23.9339	1.97409
ARMC10	0.0425372	0.847051	0.999971	-0.0252242	0.931683	0.999931	-0.211665	0.633169	1	-0.0254276	0.960644	1		CDC123	-0.0654145	46.8387	-0.0797688	0.937373	0.971529	-0.00873427	16.9772	-0.0661369	0.948057	0.982354	0.0368741	35.4851	0.0674814	0.947003	0.981374	0.0121351	-40.4268	0.0674355	0.947039	0.981388		AFDN;S1275;	-1.54041	7.89293	-1.77804	0.0912198	0.433986	1.87616	18.5294	1.96128	0.0644945	0.30688	2.69333	24.9644	1.97319
ARMC4	0.00644962	0.926458	0.999971	0.00956699	0.930467	0.999931	-0.0812001	0.707509	1	-0.15876	0.589177	1		CDC16	0.0624513	10.6235	0.232115	0.819281	0.921548	0.0552652	3.12659	0.199557	0.844247	0.9497	0.0204992	2.21918	0.21669	0.831086	0.934992	0.143282	68.7828	0.213949	0.833188	0.936885		KPNA2;S62;	-1.3502	15.7338	-1.77703	0.091391	0.433986	-0.986967	14.4112	-1.96056	0.0645852	0.306937	1.79905	13.7204	1.97166
ARMC5	-0.0203304	0.896569	0.999971	0.246418	0.341101	0.999931	0.439731	0.313897	1	0.341167	0.519999	1		CDC20	-1.24449	61.5297	-1.32542	0.202955	0.458389	0.335876	48.304	1.14102	0.27003	0.610053	-0.272734	0.601158	-1.12387	0.27703	0.625867	-0.393969	-31.8923	-1.16898	0.258897	0.584678		UTP14A;S445;	1.3777	17.3771	1.77657	0.0914685	0.433986	1.89229	20.7805	1.95779	0.0649313	0.307598	-0.820914	26.4991	-1.97133
ARMC6	-0.0734247	0.660695	0.999971	0.0220023	0.929848	0.999931	0.173954	0.694088	1	-0.00434421	0.993489	1		CDC23	0.170969	-14.7703	0.623189	0.541614	0.761013	-0.152011	-47.2502	-0.545848	0.592419	0.832593	-0.125819	0.227753	-0.544498	0.593326	0.834061	-0.559113	29.6396	-0.580375	0.569444	0.800414		MORC2;S777;	1.81012	30.0935	1.77578	0.091603	0.433986	-1.49448	-0.961643	-1.95765	0.0649485	0.307598	1.14906	3.94968	1.97114
ARMC7	-0.0542005	0.702761	0.999971	-0.0395067	0.857334	0.999931	0.116524	0.779557	1	-0.0107685	0.98331	1		CDC27	0.328694	-15.3445	0.789946	0.44068	0.684621	-0.138681	37.1485	-0.686812	0.501667	0.779644	-0.159808	9.26045	-0.692253	0.498332	0.773657	-0.210112	43.6071	-0.715885	0.483995	0.751644		MAPK1;Y187;	-1.46882	14.8549	-1.77366	0.0919627	0.433986	-1.35386	24.7479	-1.95755	0.064961	0.307598	0.784566	25.0805	1.97091
ARMC8	-0.033086	0.825158	0.999971	-0.0519291	0.815742	0.999931	-0.0240501	0.953389	1	-0.0373962	0.941988	1		CDC37	-0.0878274	-6.37206	-0.447732	0.660124	0.832436	0.0556166	3.55693	0.379533	0.709096	0.89419	-0.232133	48.276	-0.395683	0.69737	0.879158	-0.16135	-41.2022	-0.406	0.689919	0.869849		RBM15B;S562;	0.858357	14.0068	1.77356	0.0919798	0.433986	2.49725	16.6428	1.95652	0.0650902	0.307836	2.33373	19.3599	1.97014
ARMC9	-0.000508616	0.99665	0.999971	-0.00265704	0.9885	0.999931	-0.0150977	0.965925	1	-0.024577	0.957583	1		CDC40	0.0252709	11.6358	0.115022	0.909805	0.961802	-0.026734	1.64127	-0.0979707	0.923127	0.975975	-0.0899115	-27.3545	-0.103342	0.918928	0.971757	-0.0174775	8.6055	-0.102416	0.919652	0.972498		RANBP3;S353;	1.79602	19.9316	1.77318	0.0920446	0.433986	-1.25846	11.6798	-1.95489	0.0652958	0.308434	2.58012	-10.7497	1.96954
ARMCX1	0.0104157	0.964308	0.999971	0.00552104	0.985435	0.999931	0.188868	0.635681	0.999836	0.498905	0.246062	0.999933		CDC42	-0.243955	7.26522	-1.39131	0.182466	0.437898	-0.496948	-8.29443	-1.21754	0.240395	0.577325	0.219529	-2.31663	1.181	0.25422	0.610526	-0.450168	32.5224	-1.2497	0.228714	0.549273		MAN2A1;S80;	1.99773	13.8948	1.77267	0.0921312	0.433986	1.0707	26.5382	1.95164	0.0657061	0.309996	1.71716	19.98	1.96888
ARMCX2	-0.0146306	0.931477	0.999971	-0.0331124	0.892879	0.999931	-0.0805704	0.854378	0.999836	0.0227795	0.965728	0.999933		CDC42BPA	-0.359374	78.71	-0.705453	0.490294	0.723224	0.203345	-31.9756	0.619896	0.543728	0.802044	0.124427	49.3851	0.61644	0.545952	0.805324	0.147031	2.97138	0.64265	0.529214	0.780608		ZHX3;S946;	1.71693	23.384	1.77242	0.0921733	0.433986	1.59333	25.3966	1.95028	0.0658784	0.310433	1.37748	16.5088	1.96795
ARMCX3	0.0439189	0.855025	0.999971	-0.0581387	0.844091	0.999931	0.174777	0.623677	0.999836	0.307332	0.433141	0.999933		CDC42BPB	0.184355	-3.64078	1.80828	0.0886825	0.308856	-0.447088	-41.1791	-1.56897	0.135486	0.471935	0.252321	-2.05724	1.54024	0.142315	0.495577	-0.290717	16.0037	-1.66054	0.115543	0.402469		ANLN;S54;	-1.82237	24.3693	-1.77168	0.0922994	0.433986	1.11309	14.2185	1.94935	0.0659964	0.310613	1.51273	22.8489	1.96622
ARMCX4	-0.000701724	0.994332	0.999971	0.0306241	0.847354	0.999931	-0.00975676	0.974388	1	-0.0314542	0.938453	1		CDC42EP1	1.95944	-19.6252	2.35439	0.0311298	0.187132	0.459113	32.7991	2.05721	0.0557015	0.33484	2.26549	-34.7016	1.9996	0.0621542	0.37363	-0.442006	-37.2861	-2.2825	0.0359184	0.215918		THRAP3;T874;	-0.968129	15.4654	-1.77077	0.0924555	0.433986	1.17123	19.3139	1.94566	0.0664665	0.312272	1.41949	5.91524	1.96621
ARMCX5	0.00390387	0.98692	0.999971	0.0116982	0.968989	0.999931	0.0764563	0.843029	0.999836	-0.0647793	0.880564	0.999933		CDC42EP2	-0.974996	-5.76098	-1.02337	0.320792	0.581771	-0.189408	-27.3503	-0.880996	0.390876	0.709067	1.0563	27.7699	0.892961	0.384619	0.697795	-0.164814	24.1687	-0.912895	0.374344	0.679154		BSG;S368;	2.23676	25.1512	1.77029	0.092537	0.433986	2.58482	6.08603	1.94533	0.0665091	0.312272	1.4189	20.4909	1.9647
ARMCX6	-0.0494562	0.836971	0.999971	-0.150527	0.606549	0.999931	0.14356	0.690285	0.999836	0.328517	0.394158	0.999933		CDC42EP4	1.06848	82.3429	1.99902	0.062223	0.261422	-0.988438	45.2851	-1.73454	0.101317	0.425345	-0.246248	-18.209	-1.70377	0.107037	0.449188	-0.250163	35.0927	-1.88277	0.0773473	0.325114		FTSJ3;S599;	1.36994	14.0318	1.77025	0.0925436	0.433986	-1.80856	11.3676	-1.94389	0.0666936	0.312762	-1.22265	19.6053	-1.96301
ARMH3	-0.000508616	0.99665	0.999971	-0.00265704	0.9885	0.999931	-0.0150977	0.965925	1	-0.024577	0.957583	1		CDC42SE2	0.569849	52.43	0.576997	0.571671	0.7822	-0.249051	-2.45321	-0.5063	0.619292	0.847874	-0.099044	7.26716	-0.506023	0.619483	0.848135	0.301908	93.1708	0.542076	0.594957	0.814556		SRRM1;S452;	1.66115	16.6235	1.76746	0.0930223	0.435707	1.83211	6.54402	1.94114	0.067047	0.314041	1.58634	19.4658	1.9628
ARMT1	-0.0498332	0.830075	0.999971	-0.180706	0.549783	0.999931	-0.130603	0.755135	0.999836	-0.153473	0.755447	0.999933		CDC5L	0.315684	-28.8305	1.36905	0.189194	0.444752	0.292878	-51.8841	1.1897	0.250875	0.589718	-0.223272	27.5061	-1.15843	0.263057	0.618502	0.287093	64.7319	1.22279	0.238458	0.560665		APBB2;S409;	1.3304	6.66223	1.76591	0.0932897	0.436434	0.825096	18.6111	1.93986	0.0672118	0.314435	1.30386	15.873	1.96229
ARNT	0.049297	0.807283	0.999971	0.00766088	0.978085	0.999931	0.126329	0.776131	1	0.214518	0.677932	1		CDC73	0.0741234	-85.2462	0.533585	0.600689	0.800099	-0.553312	41.7901	-0.467748	0.646037	0.859806	-0.0941764	34.7634	-0.467235	0.646396	0.861126	-0.0444453	6.055	-0.488934	0.631274	0.84117		FNBP4;S508;	2.21183	11.3684	1.76483	0.0934749	0.436776	0.882054	18.4224	1.93549	0.0677783	0.315818	2.10572	12.6775	1.96224
ARNT2	0.0238291	0.802173	0.999971	0.0355493	0.808937	0.999931	0.0580996	0.843182	1	0.144562	0.724408	1		CDCA2	-0.729342	74.6832	-1.44983	0.165706	0.418102	-0.190572	8.89263	-1.27062	0.221355	0.558512	0.178903	5.36411	1.22877	0.236263	0.595957	0.366158	-29.811	1.30223	0.210586	0.531341		TPM3;S88;	1.65924	22.094	1.76268	0.0938462	0.437794	-1.62092	13.0302	-1.93492	0.0678524	0.315818	1.16906	14.5903	1.96138
ARNTL	-0.000508616	0.99665	0.999971	-0.00265704	0.9885	0.999931	0.130696	0.724826	1	0.0830002	0.860936	1		CDCA3	-0.262774	101.645	-0.438	0.667023	0.836946	0.035464	10.0008	0.373507	0.71349	0.895066	0.265989	-14.4592	0.385008	0.705112	0.884766	-0.157783	-8.78428	-0.396189	0.697003	0.874475		ARHGAP21;S1504;	0.92998	16.7102	1.76175	0.0940082	0.437794	2.13296	14.347	1.93478	0.067871	0.315818	1.05753	9.44287	1.96097
ARNTL2	0.0370523	0.809226	0.999971	0.0277277	0.903987	0.999931	-0.081855	0.84299	0.999836	-0.0495938	0.924141	0.999933		CDCA8	-0.189859	-13.0012	-0.17527	0.862984	0.943217	0.0315173	52.8211	0.154226	0.879288	0.960945	-0.0522374	0.654023	-0.165081	0.87087	0.951836	-0.074952	-5.59585	-0.15715	0.877019	0.957992		MKI67;S2588;	-1.43123	17.5588	-1.76134	0.0940796	0.437794	1.39008	2.47694	1.93474	0.0678762	0.315818	1.4946	14.1343	1.95592
ARPC1A	-0.0290123	0.882996	0.999971	-0.0155989	0.955071	0.999931	-0.0965898	0.828097	0.999836	-0.352014	0.484803	0.999933		CDCP1	-0.0758402	-4.637	-0.636714	0.532979	0.755153	-0.237844	29.6529	-0.555266	0.586106	0.830518	-0.136472	-0.390266	-0.55707	0.5849	0.828659	0.140592	52.1205	0.589712	0.563312	0.797979		SLC1A3;S512;	1.25281	8.53892	1.76098	0.094142	0.437794	1.25993	19.4592	1.93405	0.0679667	0.315818	0.719242	20.9528	1.95492
ARPC1B	-0.0520757	0.774346	0.999971	0.0332423	0.899394	0.999931	-0.137775	0.755748	0.999836	-0.683998	NA	1		CDH11	0.143817	-6.67848	0.363927	0.720499	0.867127	0.0599225	19.3077	0.306345	0.763144	0.918451	0.0553332	-12.4916	0.322017	0.751453	0.90438	0.0657417	-17.9072	0.324708	0.749451	0.901971		ZEB1;S679;	1.6746	22.3249	1.7577	0.0947132	0.439925	1.34054	9.94262	1.93384	0.0679936	0.315818	-1.78481	29.7944	-1.95263
ARPC2	-0.0170314	0.943376	0.999971	-0.0529751	0.856448	0.999931	-0.209772	0.545731	0.999836	-0.238964	0.51223	0.999933		CDH13	0.130437	0.986793	0.831207	0.417633	0.666088	0.341683	-31.8769	0.721023	0.48091	0.766473	-0.260737	-7.99684	-0.727736	0.476898	0.760447	0.224698	75.2187	0.746388	0.465856	0.742833		INCENP;S263;	1.38812	27.7228	1.75695	0.0948433	0.440005	-1.64625	16.0865	-1.93213	0.0682176	0.316481	1.98389	21.9791	1.95147
ARPC3	-0.000518954	0.998209	0.999971	-0.0907581	0.734555	0.999931	-0.202272	0.526472	0.999836	-0.0471431	0.889081	0.999933		CDH2	0.32541	3.17344	2.09271	0.052035	0.237108	-1.59899	132.525	-1.80535	0.0891577	0.406163	-1.0863	-33.3708	-1.76783	0.0954312	0.434777	0.955557	3.51419	1.9663	0.0661856	0.301651		BPTF;S216;	1.07792	6.02595	1.75521	0.095148	0.440894	1.1793	11.6737	1.92652	0.0689554	0.319523	1.08265	1.24802	1.94896
ARPC4	-0.0960896	0.689188	0.999971	-0.00843692	0.977159	0.999931	0.0111504	0.974143	0.999836	0.0829697	0.821162	0.999933		CDIPT	0.279572	-29.9758	0.920354	0.370548	0.622513	-0.322617	-3.07636	-0.789128	0.441144	0.741037	0.285729	42.4089	0.797746	0.436263	0.732764	-0.080125	-11.3558	-0.817987	0.424931	0.713868		SH3BP5L;S343;	2.68437	24.1688	1.75407	0.0953475	0.441009	-1.17828	19.283	-1.92526	0.0691223	0.319916	1.64675	9.43707	1.94748
ARPC4-TTLL3	-7.47681e-05	0.999549	0.999971	0.0425451	0.837704	0.999931	0.0653062	0.865385	1	0.17967	0.72123	1		CDK1	0.450052	5.50252	2.92165	0.00968098	0.119092	0.598778	13.9388	2.56733	0.0202267	0.248197	-0.260124	-4.07229	-2.51868	0.0223402	0.274822	-0.484243	40.0274	-3.00609	0.00810022	0.0994694		ARHGAP12;S215;	-2.27241	19.4074	-1.75335	0.0954735	0.441009	-0.998292	24.5793	-1.92286	0.0694399	0.321005	2.20449	13.7056	1.94516
ARPC5	-0.0244166	0.917816	0.999971	-0.0690824	0.819083	0.999931	0.181016	0.632303	0.999836	0.126294	0.751726	0.999933		CDK12	-0.163699	65.2413	-0.922725	0.369346	0.621527	0.145803	14.3249	0.790901	0.440137	0.740726	-0.263465	-45.1542	-0.800901	0.434484	0.731372	-0.0787097	-8.98761	-0.819178	0.424271	0.713868		SGTA;T81;	-1.52834	19.5349	-1.75172	0.0957608	0.441009	-1.5879	13.0062	-1.92222	0.0695261	0.321021	1.37276	11.3505	1.94332
ARPC5L	-0.0851491	0.722978	0.999971	-0.144677	0.626794	0.999931	-0.174621	0.665345	0.999836	-0.453434	0.330797	0.999933		CDK13	0.451793	71.9558	1.074	0.298161	0.559388	-0.27176	28.4645	-0.920345	0.370552	0.694801	0.289342	20.3025	0.930603	0.365373	0.68537	-0.223812	6.86655	-0.952499	0.354485	0.665059		ERLIN1;S336;	1.1567	19.8245	1.75155	0.0957911	0.441009	-1.62773	15.4882	-1.9216	0.069608	0.321021	0.802164	16.3794	1.94241
ARPIN	0.147999	0.534844	0.999971	0.177369	0.556479	0.999931	0.18951	0.635044	0.999836	0.469994	0.30573	0.999933		CDK16	-0.758179	84.1916	-0.946997	0.3572	0.6125	-0.435793	9.68945	-0.809402	0.429714	0.73673	0.150249	42.4977	0.821833	0.4228	0.725315	-0.25274	59.7112	-0.840399	0.412606	0.70715		CCDC93;S305;	1.44487	15.7872	1.75126	0.0958413	0.441009	1.07866	20.0487	1.91956	0.0698803	0.321101	0.802164	16.3794	1.94241
ARPIN-AP3S2	-0.0284954	0.85748	0.999971	-0.00470434	0.98422	0.999931	0.0340922	0.935911	1	0.184185	0.727982	1		CDK17	0.147127	26.1352	0.247214	0.807769	0.915116	-0.0857931	68.794	-0.21046	0.835866	0.946369	0.0741766	24.5019	0.227194	0.823043	0.932334	-0.0454797	17.5244	-0.227713	0.822646	0.93191		GOLM2;S366;	1.45193	19.4285	1.7512	0.0958519	0.441009	1.54851	14.7493	1.91928	0.0699177	0.321101	1.9897	20.4784	1.94124
ARPP19	0.0699752	0.761265	0.999971	0.0090582	0.972501	0.999931	0.0171023	0.957168	0.999836	-0.0594979	0.859562	0.999933		CDK2	-0.283241	11.8439	-1.43303	0.170384	0.421709	-1.10104	39.8391	-1.25033	0.228489	0.565516	0.219276	2.35952	1.21528	0.241235	0.597052	-0.494979	66.2183	-1.28406	0.216725	0.536612		RANBP10;S365;	-1.23174	11.796	-1.74875	0.0962853	0.441709	1.49115	9.59717	1.918	0.0700893	0.321101	0.887463	24.5158	1.93936
ARRB1	-0.000508616	0.99665	0.999971	0.0443202	0.817633	0.999931	-0.18792	0.502521	1	-0.132454	0.756611	1		CDK20	0.532029	-23.8487	2.04261	0.0572767	0.252633	-0.283168	4.04507	-1.77539	0.0941372	0.414915	-0.337365	-2.95542	-1.74256	0.0998719	0.440509	-0.44647	-48.1081	-1.93676	0.0699561	0.308392		LMNB1;T20;	1.38158	19.5639	1.74874	0.0962866	0.441709	1.59014	19.4285	1.9179	0.070103	0.321101	-1.77446	19.6101	-1.93638
ARRB2	0.0538268	0.8058	0.999971	0.134823	0.650226	0.999931	-0.0525641	0.903672	0.999836	-0.178147	0.729751	0.999933		CDK2AP1	0.118936	107.07	0.133039	0.895759	0.956155	-0.0382485	45.8841	-0.115535	0.909405	0.970842	-0.0540686	4.45411	-0.120042	0.905888	0.967088	-0.0378837	-7.92411	-0.120101	0.905842	0.967039		C2CD5;S312;	1.16072	21.4243	1.74842	0.096344	0.441709	1.42035	17.24	1.91789	0.0701042	0.321101	1.49698	17.3984	1.93568
ARRDC1	0.038836	0.841725	0.999971	0.234066	0.409533	0.999931	0.151257	0.732186	1	0.380033	0.469012	1		CDK4	0.0317765	-15.427	0.216419	0.831294	0.925269	-0.123256	1.10619	-0.18473	0.855675	0.952229	0.121085	4.10988	0.197968	0.84547	0.94104	-0.0326305	-17.7456	-0.19219	0.849921	0.945863		BIN1;S298;	-0.996766	17.3212	-1.7467	0.0966489	0.442586	2.1488	19.0469	1.91721	0.070195	0.321101	1.43983	17.6302	1.935
ARRDC2	0.178954	0.410079	0.999971	0.179486	0.542344	0.999931	-0.178523	0.688272	0.999836	-0.296818	0.574885	1		CDK5	-0.00798987	-28.8216	-0.046425	0.963524	0.984977	-0.0490253	56.3914	-0.0387245	0.969571	0.991159	-0.0191251	-8.51172	-0.0442559	0.965227	0.986718	0.0514131	27.6197	0.0444003	0.965114	0.986396		RRP8;S223;	-1.41308	20.7637	-1.74459	0.0970238	0.44315	0.902586	6.40308	1.91677	0.0702544	0.321101	2.00065	26.0178	1.93286
ARRDC3	0.0917392	0.674013	0.999971	-0.374572	0.19226	0.999931	-0.249623	0.565076	0.999836	-0.451078	0.353522	0.999933		CDK5RAP1	-0.530482	32.1864	-0.852754	0.405911	0.655398	0.658394	71.151	0.742106	0.468377	0.756197	-0.102255	-20.8265	-0.745965	0.466104	0.752364	0.45957	28.6568	0.759352	0.458272	0.740013		FNBP4;S499;	2.00181	9.95797	1.74418	0.0970972	0.44315	-1.46671	13.2663	-1.91654	0.0702847	0.321101	-0.916532	17.4173	-1.93248
ARRDC4	0.046034	0.707952	0.999971	0.0299054	0.872213	0.999931	0.126457	0.7255	1	0.00634134	0.989336	1		CDK5RAP2	0.124307	110.474	0.218863	0.829421	0.924379	0.0196848	-1.41164	0.186086	0.854628	0.952229	0.164105	89.8302	0.199282	0.844459	0.94104	-0.0305329	9.97105	-0.194144	0.848415	0.945548		KHSRP;S181;	0.812881	25.8563	1.74409	0.0971132	0.44315	-1.6613	25.5497	-1.91296	0.0707682	0.322185	-1.71192	18.1771	-1.93199
ARSA	0.152342	0.505786	0.999971	0.486315	0.107941	0.999931	0.60204	0.153868	0.999836	1.15578	0.0149002	0.718247		CDK5RAP3	-0.368243	5.8812	-1.30686	0.209046	0.466336	-0.262769	-20.9924	-1.12534	0.276424	0.616782	0.249517	-23.7773	1.10715	0.283989	0.633671	0.170333	2.99016	1.15197	0.265625	0.592735		ZC3HC1;T55;	-0.841253	15.7981	-1.74308	0.0972933	0.443453	1.87606	23.3028	1.91267	0.0708073	0.322185	1.08864	15.3875	1.93107
ARSB	-0.000423752	0.997436	0.999971	-0.00284272	0.988612	0.999931	-0.0155822	0.966804	1	-0.031746	0.94771	1		CDK6	-1.22972	37.9855	-1.09322	0.289881	0.552204	-0.13087	15.966	-0.940186	0.36058	0.686066	-0.207948	-18.3516	-0.949328	0.356048	0.678247	0.179347	-21.2443	0.97268	0.34465	0.656117		MSL3;S400;	1.35123	19.8691	1.74243	0.0974107	0.443469	-1.08929	14.7458	-1.91236	0.0708496	0.322185	0.888403	24.73	1.93074
ARSD	-0.00136218	0.992361	0.999971	-0.00469169	0.982437	0.999931	0.0549898	0.88968	1	0.282123	0.587249	1		CDK7	0.413011	57.2041	1.79067	0.0915684	0.31375	-0.390808	-62.7773	-1.55725	0.138237	0.474153	-1.01805	57.3346	-1.52996	0.144827	0.496636	-0.467815	25.5745	-1.64689	0.118346	0.40573		EZH2;T487;	1.34279	17.1637	1.73958	0.0979198	0.445267	0.985658	20.0457	1.91151	0.0709638	0.322185	1.70538	15.4501	1.92586
ARSG	0.0130774	0.814919	0.999971	0.0201698	0.818396	0.999931	0.0402226	0.8282	1	NA	NA	1		CDK9	-0.0774442	-51.2894	-0.320804	0.752356	0.88376	0.138908	96.3558	0.26858	0.791556	0.92925	0.0665298	9.53847	0.281424	0.781857	0.918271	-0.0731978	72.8634	-0.287214	0.777497	0.913243		NCOR1;S1472;	0.822957	25.6065	1.73887	0.0980475	0.445328	1.1039	22.4785	1.91093	0.0710434	0.322185	-1.24132	17.5967	-1.92436
ARSI	0.00216972	0.982471	0.999971	0.0306241	0.847354	0.999931	0.412257	0.280309	1	0.622132	0.222308	1		CDKAL1	0.251088	-22.3195	0.351038	0.729968	0.873117	0.0466636	-6.38658	0.296435	0.770568	0.921386	-0.0609386	-31.7879	-0.312925	0.758228	0.906919	0.0468935	-5.82041	0.314142	0.75732	0.905832		TRPM7;S1504;	0.79073	8.68174	1.73738	0.0983165	0.44603	1.52824	21.0978	1.91078	0.071063	0.322185	2.02442	24.6629	1.9238
ARSJ	-0.0245513	0.905388	0.999971	-0.0613866	0.828417	0.999931	0.130593	0.769179	1	0.0542816	0.917821	1		CDKN1A	-0.278567	22.4824	-2.17526	0.0443456	0.21942	1.1122	45.7776	1.87014	0.0791747	0.390833	-1.27097	-15.12	-1.8332	0.084737	0.419215	-1.45089	79.5136	-2.06217	0.0551762	0.273118		ACIN1;S365;	0.894488	6.77175	1.73505	0.0987371	0.446461	1.10315	22.4748	1.9105	0.0711007	0.322185	-1.82382	33.2445	-1.9228
ARSK	0.0279223	0.846789	0.999971	0.00326079	0.987702	0.999931	-0.0307473	0.931648	1	-0.213772	0.65698	1		CDKN1B	-0.0878201	119.877	-0.0956544	0.924938	0.968105	-0.0122974	24.9145	-0.0813205	0.936158	0.979719	0.011884	29.0443	0.0827314	0.935053	0.97843	-0.0114003	10.6073	-0.0842742	0.933845	0.977125		ZC3H13;S986;	0.702681	21.2452	1.73495	0.0987553	0.446461	1.05113	14.0971	1.90624	0.0716817	0.324441	1.03641	19.2916	1.92249
ARTN	-0.0263	0.805507	0.999971	-0.0417359	0.799181	0.999931	0.584173	0.162301	1	0.573493	0.263898	1		CDKN2A	0.234363	-0.935135	1.91929	0.0722758	0.281711	0.217127	-14.4472	1.66286	0.115072	0.448504	-0.287654	7.26522	-1.64053	0.119671	0.466446	-0.243214	4.05257	-1.80007	0.0900169	0.350861		ZC3H13;S993;	0.702681	21.2452	1.73495	0.0987553	0.446461	1.63079	26.262	1.90439	0.0719346	0.325208	0.890456	20.131	1.9218
ARV1	-0.00769281	0.967379	0.999971	-0.0780576	0.767208	0.999931	-0.0415597	0.925073	1	-0.00333771	0.99499	1		CDKN2AIP	0.0118788	48.6488	0.0792952	0.937744	0.971741	0.015614	23.6859	0.0659719	0.948187	0.982354	-0.0166328	-16.7704	-0.0672738	0.947166	0.981374	0.0163097	5.71601	0.0674169	0.947054	0.981388		CBX5;S92;	2.07293	16.2952	1.7283	0.099964	0.451402	1.47934	14.0719	1.90121	0.0723723	0.326808	0.890456	20.131	1.9218
ARVCF	0.0209566	0.769801	0.999971	0.0645054	0.594569	0.999931	0.28677	0.356925	1	0.370637	0.370418	1		CDKN2AIPNL	1.90998	59.7614	2.48796	0.0237816	0.168494	0.394239	20.1744	2.17734	0.044166	0.31222	-0.616571	61.7553	-2.12248	0.049131	0.347574	1.89511	-14.652	2.47367	0.0244816	0.173452		LRRFIP1;S768;	0.966717	20.1182	1.72698	0.100206	0.451971	1.04385	17.3081	1.89993	0.0725494	0.327092	1.48691	10.6342	1.92177
AS3MT	0.0429339	0.719209	0.999971	0.0636307	0.726501	0.999931	-0.00975676	0.974388	1	0.282229	0.553475	1		CDKN2C	0.0330848	26.781	0.0751235	0.941013	0.973917	0.0108724	-62.309	0.0643906	0.949427	0.982354	0.0243107	42.3633	0.0650095	0.948942	0.982113	-0.0154545	-10.1093	-0.0638294	0.949867	0.9829		MKI67;S1861;	1.24816	16.1059	1.72379	0.100792	0.453036	1.56196	16.7552	1.89891	0.0726898	0.327092	1.43621	15.0292	1.92131
ASAH1	0.043675	0.840598	0.999971	-0.00565403	0.984718	0.999931	0.190857	0.659434	0.999836	0.202723	0.680241	0.999933		CDS2	0.204682	51.2937	0.856879	0.403692	0.652781	0.392521	30.9247	0.743043	0.467824	0.756197	0.358168	69.4766	0.747256	0.465345	0.751842	-0.100431	-4.30888	-0.760183	0.457789	0.740013		PSD4;S1019;	1.30907	24.9672	1.72338	0.100867	0.453036	1.29343	22.7032	1.89701	0.0729536	0.327092	1.21195	19.8843	1.92105
ASAH2	0.0130774	0.814919	0.999971	NA	NA	1	NA	NA	1	NA	NA	1		CDV3	-0.698399	11.652	-2.88599	0.0104353	0.122678	0.368844	-6.83152	2.53594	0.0215676	0.252666	0.284048	4.42812	2.48206	0.0240683	0.281362	1.04425	80.8796	2.95129	0.0090946	0.106844		XPC;S883;	1.09766	16.4366	1.72186	0.101149	0.453036	-1.02604	18.2533	-1.89676	0.0729892	0.327092	-1.36081	10.9111	-1.92039
ASAH2B	-7.47681e-05	0.999549	0.999971	-0.00237526	0.990513	0.999931	-0.0948763	0.794929	1	-0.12626	0.790066	1		CDYL	3.27381	-34.7122	3.26141	0.00470498	0.0892054	0.354801	20.858	2.85285	0.0111872	0.213178	-0.435662	6.18146	-2.79125	0.0127262	0.236478	0.699336	15.4081	3.38327	0.00362453	0.0676452		MCM4;S120;	1.35237	29.8162	1.72129	0.101253	0.453036	1.02396	20.2885	1.89584	0.0731162	0.327092	1.41506	13.1074	1.9195
ASAP1	0.0504071	0.780559	0.999971	0.0369024	0.886394	0.999931	-0.0825865	0.847966	1	0.0451422	0.932348	1		CEBPB	-0.302185	-34.9619	-0.802114	0.433801	0.679241	-0.112378	-3.14032	-0.697632	0.495047	0.774965	0.0929405	28.2987	0.704986	0.490577	0.767788	0.103628	0.365043	0.72615	0.477844	0.748204		AHSG;S324;	1.1452	21.4987	1.72089	0.101328	0.453036	1.80109	22.9806	1.89538	0.0731807	0.327092	1.33969	20.3103	1.9175
ASAP2	0.0428602	0.793429	0.999971	0.0591895	0.805502	0.999931	-0.248404	0.53758	1	-0.00162707	0.997493	1		CEBPD	-0.737382	0.601158	-3.03858	0.00756169	0.106503	-0.545571	12.1607	-2.65976	0.0167237	0.235545	0.86888	20.1623	2.60807	0.018604	0.261492	-2.62336	52.6451	-3.12153	0.00634047	0.0891414		GTF3C4;S611;	0.987252	13.6918	1.72018	0.101459	0.453036	1.34373	22.8682	1.89521	0.0732038	0.327092	1.07935	15.6895	1.91715
ASAP3	0.0687834	0.653797	0.999971	0.151821	0.509657	0.999931	0.21994	0.599947	1	0.595861	0.262008	1		CEBPZ	0.332933	-8.6861	2.33468	0.0323796	0.190712	0.281495	-36.1569	2.03274	0.0583643	0.343755	0.313921	58.5609	1.98382	0.0640368	0.37717	-0.442183	16.7939	-2.2651	0.0371759	0.218962		EIF5B;S113;	-1.95978	10.0913	-1.71998	0.101496	0.453036	-1.91474	19.1188	-1.8949	0.0732482	0.327092	-1.39492	28.6818	-1.91699
ASB1	0.0645778	0.787214	0.999971	0.132566	0.650357	0.999931	-0.137115	0.722964	0.999836	-0.621999	0.122198	0.999933		CECR5	-0.129974	-34.9862	-0.522881	0.607955	0.803487	0.135748	89.9216	0.458697	0.65239	0.862181	0.0555597	4.03161	0.457158	0.653474	0.863377	-0.128647	-13.1562	-0.475414	0.640677	0.846595		IRS1;T453;	1.47512	24.4112	1.71985	0.101519	0.453036	1.48311	30.4248	1.89484	0.0732554	0.327092	-1.14815	9.90282	-1.91676
ASB13	0.0068344	0.965885	0.999971	0.045274	0.850757	0.999931	-0.113988	0.785886	1	-0.298634	0.567894	1		CELF1	0.180111	4.00747	0.975464	0.343308	0.60097	-0.500831	19.3029	-0.840563	0.412517	0.722121	0.146775	2.01214	0.850114	0.407336	0.713052	-0.127526	9.15926	-0.867773	0.397869	0.69648		IFT88;S133;	-1.86409	14.7653	-1.71933	0.101616	0.453036	1.35147	18.6426	1.89417	0.0733499	0.327092	-1.76165	20.4487	-1.91648
ASB3	0.0130774	0.814919	0.999971	0.0201698	0.818396	0.999931	NA	NA	1	NA	NA	1		CELF2	-0.177072	-30.9443	-0.538002	0.597703	0.798182	0.0668725	53.1223	0.470412	0.644172	0.859806	-0.0724838	-12.2942	-0.470934	0.643806	0.859834	-0.348264	34.6052	-0.495335	0.626845	0.837182		TRAPPC12;S184;	1.93217	27.6127	1.71893	0.10169	0.453036	1.64419	5.22688	1.894	0.0733732	0.327092	-1.28553	16.626	-1.91394
ASB6	-0.0437617	0.85415	0.999971	0.141062	0.638577	0.999931	0.214777	0.588297	0.999836	0.0412453	0.924799	0.999933		CELSR2	1.05998	73.4293	1.05775	0.305292	0.56693	0.138043	1.12574	0.910548	0.375544	0.697283	0.765289	-6.03847	0.918385	0.371547	0.689966	-0.249916	-2.58893	-0.942084	0.359636	0.667847		PPP3CB;S478;	1.62257	21.9734	1.71845	0.101779	0.453036	1.8688	16.9272	1.8935	0.0734426	0.327092	1.13882	14.271	1.91392
ASB7	0.0238249	0.893966	0.999971	0.0301287	0.907022	0.999931	-0.169369	0.692535	1	-0.0543905	0.918393	1		CEND1	1.02666	-20.1643	1.09874	0.287535	0.549356	-0.141171	3.78596	-0.942143	0.359607	0.686066	-0.438916	112.34	-0.952374	0.354547	0.677602	0.148873	30.1043	0.975602	0.343242	0.655996		POLR2A;T1912;	-1.56896	16.9953	-1.71766	0.101927	0.453036	0.756079	21.1291	1.8914	0.0737363	0.327823	-1.93547	26.751	-1.91298
ASB8	-0.0260402	0.894732	0.999971	-0.109088	0.691048	0.999931	0.0338142	0.939436	1	0.13283	0.799501	1		CENPA	0.855164	92.7977	2.39552	0.0286659	0.181322	0.346467	48.0764	2.09547	0.0517592	0.326805	-0.732878	-17.9158	-2.03668	0.0579282	0.366495	-0.35249	40.8271	-2.35852	0.0308738	0.195467		COLGALT1;S616;	1.10158	17.8527	1.71751	0.101953	0.453036	1.03539	8.99736	1.89113	0.0737749	0.327823	1.29877	14.573	1.91293
ASCC1	-7.47681e-05	0.999549	0.999971	-0.00237526	0.990513	0.999931	-0.0167335	0.964411	1	0.166191	0.739355	1		CENPB	0.0247584	-36.0903	0.0762659	0.940118	0.973336	0.00744837	-7.09934	0.0648549	0.949063	0.982354	0.0130165	77.8898	0.0658357	0.948294	0.981642	0.0079346	-1.84799	0.0651255	0.948851	0.982377		MATR3;S766;	-1.79465	-3.3933	-1.71594	0.102245	0.45318	1.34065	24.2738	1.88456	0.0747015	0.331563	1.58003	22.8187	1.91239
ASCC2	-0.0176873	0.928499	0.999971	0.0642194	0.820066	0.999931	0.292811	0.510273	1	0.364486	0.483758	1		CENPC	-3.2847	15.7838	-1.93079	0.0707409	0.277211	0.631389	15.9858	1.66715	0.114206	0.447535	0.906078	31.0248	1.6462	0.11849	0.464054	0.758856	71.9558	1.80395	0.0893849	0.350271		STIM2;S697;	2.40466	18.2973	1.71549	0.10233	0.45318	1.34642	10.6692	1.88379	0.0748105	0.331668	1.25407	19.1862	1.91177
ASCC3	-0.058921	0.698857	0.999971	-0.125608	0.566619	0.999931	-0.178509	0.661401	1	-0.0373724	0.942437	1		CENPE	0.591915	6.84743	2.38786	0.0291108	0.182846	-0.366892	0.872666	-2.09112	0.0521948	0.327961	-0.165546	16.9707	-2.03054	0.0586096	0.367712	-0.238447	0.970685	-2.34697	0.0315952	0.198525		STX7;S131;	1.90764	17.5293	1.71519	0.102386	0.45318	-1.43132	11.3267	-1.88209	0.0750525	0.331768	1.39729	20.3866	1.91162
ASDURF	0.0294402	0.782815	0.999971	-0.0325858	0.766024	0.999931	0.0763156	0.812384	1	-0.0937881	0.764083	1		CENPT	-0.0125197	79.6664	-0.00964543	0.992419	0.99627	0.00221905	-51.2849	0.00549597	0.99568	0.999568	-0.00078201	8.1058	-0.00644721	0.994933	0.998522	0.00662382	77.3767	0.0070564	0.994454	0.997838		WAPL;S77;	-1.49144	12.0664	-1.71484	0.102451	0.45318	0.851796	26.6419	1.88208	0.0750535	0.331768	1.94742	30.0935	1.91048
ASF1A	-0.0419412	0.854928	0.999971	-0.12697	0.672977	0.999931	0.0151089	0.971711	0.999836	-0.0227939	0.961503	1		CENPV	-0.0342049	-4.18879	-0.185277	0.855253	0.939626	0.0249019	-21.1835	0.163263	0.872279	0.958841	-0.0431722	-4.0268	-0.174484	0.863592	0.948956	0.0570291	-45.2382	0.165755	0.870348	0.956276		BCL7A;S154;	-1.39777	10.4463	-1.71178	0.103025	0.455202	-1.41318	10.9613	-1.88109	0.0751954	0.331768	1.75052	20.0102	1.9096
ASF1B	-0.0168985	0.932408	0.999971	0.020611	0.941863	0.999931	0.337987	0.441519	0.999836	-0.296508	0.57743	1		CEP170	-0.1755	22.5763	-0.891999	0.38512	0.635683	-0.0797326	10.0175	-0.768398	0.453026	0.747904	0.199535	24.0176	0.774214	0.449673	0.742367	-0.148444	58.8711	-0.789421	0.440978	0.727971		AKAP5;T179;	0.943167	19.8417	1.70848	0.103646	0.456914	1.32984	18.0384	1.8807	0.0752504	0.331768	1.36896	20.2323	1.90819
ASGR1	0.0209566	0.769801	0.999971	0.0321125	0.774085	0.999931	-0.0471517	0.799191	1	-0.0673243	0.795791	1		CEP170B	-0.102322	91.3873	-0.15766	0.876623	0.949153	-0.0241726	-19.4521	-0.137257	0.892476	0.965895	-0.16109	28.2223	-0.143934	0.887283	0.96077	-0.0292967	-19.9821	-0.144354	0.886956	0.960382		EXOSC2;S124;	1.36318	16.5515	1.70836	0.103667	0.456914	1.10844	11.9625	1.88045	0.0752864	0.331768	-2.11748	21.19	-1.90772
ASH1L	-0.0306829	0.852103	0.999971	-0.0484173	0.841026	0.999931	-0.172391	0.681205	1	-0.137357	0.793859	1		CEP250	-1.23254	88.7224	-2.12644	0.0487563	0.230574	0.290293	2.49337	1.83974	0.0837273	0.395956	0.498096	-18.6331	1.79386	0.0910396	0.430365	1.19489	-31.0333	2.00475	0.0615515	0.291084		FNBP4;S432;	3.82905	17.1605	1.70753	0.103824	0.456914	0.892597	18.8499	1.87974	0.0753874	0.331768	1.56726	14.3111	1.90614
ASH2L	-0.0390119	0.84925	0.999971	-0.0599817	0.83331	0.999931	0.121281	0.783962	1	0.0807881	0.87575	1		CEP41	-0.561675	5.3197	-2.10296	0.0510176	0.235664	1.33412	3.75798	1.81721	0.0872503	0.403057	0.976641	11.0926	1.77703	0.093858	0.433331	-0.371505	-27.6434	-1.9853	0.0638582	0.294839		PLCB3;S537;	1.02107	7.01167	1.70723	0.103881	0.456914	-1.0431	14.4332	-1.87945	0.0754289	0.331768	-1.40344	8.679	-1.90274
ASIC1	0.0853226	0.618838	0.999971	0.168415	0.504727	0.999931	0.0346203	0.933983	1	-0.307152	0.549873	1		CEP44	0.858246	1.88333	1.24271	0.231214	0.489723	0.36634	14.7204	1.06957	0.300092	0.635611	0.584302	35.8937	1.05543	0.306322	0.648777	-0.170575	9.19986	-1.09811	0.287803	0.609581		MCRIP1;S21;	0.748758	25.707	1.70644	0.10403	0.457051	1.26262	20.1864	1.87795	0.0756444	0.332047	0.841955	19.3142	1.90146
ASIC3	0.0347035	0.744432	0.999971	0.0516456	0.751986	0.999931	0.092905	0.771847	1	0.116671	0.783606	1		CEP97	-0.113577	7.27819	-0.162623	0.872775	0.947701	0.0857209	17.0828	0.143576	0.887561	0.963755	-0.0310544	-2.11779	-0.148441	0.88378	0.959571	-0.0583412	99.244	-0.14877	0.883524	0.958981		ZGPAT;S373;	1.70773	23.0159	1.70484	0.104333	0.457866	-2.67059	24.8827	-1.87782	0.0756626	0.332047	0.841955	19.3142	1.90146
ASL	-0.102911	0.582496	0.999971	-0.0615708	0.82148	0.999931	0.456277	0.302799	1	0.400599	0.44175	1		CEPT1	0.0208328	-11.0703	0.0833926	0.934535	0.970335	-0.041893	10.7143	-0.0702634	0.944822	0.981168	-0.0170306	-10.3931	-0.0698953	0.945111	0.981128	0.031634	30.8307	0.0720262	0.94344	0.979733		TAF6;S653;	1.03244	15.1548	1.70333	0.10462	0.45787	1.91856	25.8422	1.8769	0.0757957	0.332256	1.34413	7.5953	1.90111
ASMTL	-0.0191136	0.893068	0.999971	0.0957895	0.679542	0.999931	0.128414	0.75078	1	0.17038	0.734406	1		CERS2	-0.027216	-0.0988006	-0.0881615	0.930801	0.96951	-0.0135897	-2.31663	-0.0731084	0.942592	0.980856	0.0126695	11.3318	0.0744776	0.941519	0.980361	-0.0100949	38.0808	-0.0781058	0.938676	0.977581		HDGF;S132;	0.944479	18.9194	1.70298	0.104686	0.45787	1.17037	22.3835	1.87503	0.0760648	0.332685	1.08832	24.8305	1.90065
ASNS	0.0208074	NA	1	0.029975	NA	1	-0.0225137	0.957582	0.999836	-0.100145	0.85043	0.999933		CES2	-0.000712315	7.96123	-0.00251467	0.998024	0.999395	-0.00137468	-16.087	-0.00165176	0.998702	0.999568	-0.000224467	26.2656	-0.00214279	0.998316	0.999091	0.00212771	64.1605	0.0032368	0.997456	0.998826		HDGF;S133;	0.944479	18.9194	1.70298	0.104686	0.45787	1.36786	15.7019	1.87477	0.0761018	0.332685	1.72546	18.385	1.90026
ASNSD1	-0.0916153	0.703004	0.999971	-0.0962564	0.747926	0.999931	0.298626	0.385623	0.999836	-0.0974364	0.800108	0.999933		CETN2	0.159643	71.1561	0.990226	0.336255	0.594873	-0.0846055	9.41627	-0.853567	0.405473	0.717328	0.291186	20.0054	0.862326	0.400774	0.708994	1.08008	63.112	0.881039	0.390854	0.691321		RBM17;S155;	-1.62456	13.3918	-1.70102	0.105061	0.457939	2.05678	16.6329	1.87444	0.0761496	0.332685	2.1427	12.2794	1.89715
ASPH	0.0987742	0.668153	0.999971	0.0665104	0.825432	0.999931	-0.12529	0.770164	1	-0.368835	0.456747	1		CFB	-0.500282	25.6131	-1.34152	0.197786	0.45472	-0.21073	-43.363	-1.16359	0.261015	0.600623	0.401884	8.96234	1.13695	0.271678	0.62382	-1.53087	53.9539	-1.19428	0.249127	0.57313		NFXL1;S835;	0.933851	14.8896	1.70059	0.105142	0.457939	-1.84911	20.3916	-1.87234	0.0764529	0.333282	1.31123	21.0213	1.89614
ASPHD1	0.062023	0.704225	0.999971	0.271712	0.288193	0.999931	0.197328	0.639636	1	0.0782552	0.881079	1		CFDP1	0.211943	-68.2224	0.756569	0.459894	0.699155	0.117247	-47.4478	0.659925	0.518339	0.788156	-0.184023	-15.8632	-0.661227	0.517524	0.786471	0.412976	25.1376	0.684197	0.503276	0.765137		RANBP2;S788;	0.749694	18.9746	1.70048	0.105162	0.457939	1.61512	20.4946	1.87231	0.0764572	0.333282	1.05695	25.1608	1.89605
ASPHD2	0.0279223	0.846789	0.999971	0.0391087	0.856317	0.999931	-0.0875789	0.818169	1	-0.0120125	0.980793	1		CFH	1.72088	83.5257	2.7414	0.0141196	0.138274	0.384223	-22.9685	2.42767	0.0268688	0.26347	-0.320066	28.2692	-2.37275	0.0300066	0.29339	0.394518	-6.17713	2.80923	0.0122571	0.120122		JCAD;S770;	1.11901	30.9646	1.70043	0.105172	0.457939	1.04827	3.55432	1.87001	0.0767913	0.333348	1.70758	21.8247	1.89505
ASPM	0.00445128	0.980599	0.999971	-0.0870016	0.73861	0.999931	-0.142018	0.742407	1	-0.282774	0.594178	1		CFI	0.0334562	166.117	0.0318263	0.974989	0.988706	0.00728302	45.738	0.0252671	0.980143	0.994009	0.00457524	15.2967	0.0306995	0.975875	0.989966	-0.0122736	9.83132	-0.0267148	0.979005	0.993053		ZC3H14;S515;	0.706804	27.4011	1.69803	0.105631	0.458869	1.42943	12.5649	1.8695	0.0768653	0.333348	2.12307	19.0469	1.89425
ASPRV1	-0.0640371	0.629842	0.999971	-0.00469169	0.982437	0.999931	0.0308425	0.93825	1	0.13263	0.79624	1		CFL1	-0.179743	22.5182	-1.58441	0.131933	0.374355	0.169819	-0.450175	1.39536	0.181265	0.514129	0.194502	45.9458	1.34483	0.196738	0.558239	0.222085	-17.6442	1.44656	0.166607	0.472521		GBF1;S1784;	1.65456	27.5901	1.69762	0.10571	0.458869	1.69147	19.7381	1.86944	0.0768738	0.333348	1.3516	29.9654	1.89328
ASPSCR1	-0.0281253	0.824637	0.999971	0.0901124	0.676531	0.999931	0.14906	0.706123	1	0.17967	0.72123	1		CFL2	-0.195738	27.4606	-1.33975	0.198348	0.454983	0.160153	-25.6601	1.16025	0.262335	0.60176	0.146944	27.6635	1.13582	0.272137	0.62382	0.124699	-0.227563	1.19012	0.250714	0.574284		EML3;S198;	1.84811	25.445	1.69739	0.105754	0.458869	1.31653	23.9242	1.86912	0.0769205	0.333348	-1.53768	18.0269	-1.88963
ASRGL1	-0.000701724	0.994332	0.999971	-0.00229519	0.987991	0.999931	-0.00975676	0.974388	1	0.0410175	0.921158	1		CHAF1B	-0.00504449	80.7593	-0.0117846	0.990738	0.995754	-0.000718138	-2.77138	-0.00653211	0.994866	0.999568	-0.0021703	78.5551	-0.00807571	0.993653	0.998443	0.00192193	-0.390266	0.00784517	0.993834	0.997838		CTTNBP2NL;T570;	0.824086	16.7185	1.69686	0.105857	0.458869	1.08734	2.74201	1.86908	0.0769262	0.333348	0.872928	27.5358	1.88962
ASS1	0.00282809	0.981577	0.999971	0.0300128	0.872794	0.999931	0.00462626	0.989829	1	0.0804076	0.867064	1		CHAMP1	0.00489751	71.0602	0.0322129	0.974686	0.988706	0.0127778	-3.37093	0.0254454	0.980003	0.994009	-0.00614079	-30.8474	-0.0307566	0.97583	0.989966	-0.013805	67.5358	-0.0282966	0.977762	0.992226		NOL3;T149;	2.13969	7.17775	1.69107	0.106973	0.462717	1.03527	22.1431	1.86867	0.0769858	0.333348	0.962318	23.4754	1.8892
ASTE1	-8.03334e-05	0.999634	0.999971	-0.0775896	0.753628	0.999931	0.274666	0.532992	1	0.109947	0.836279	1		CHCHD2	0.531662	79.2056	2.90376	0.0100525	0.120361	-0.458853	3.67585	-2.55005	0.0209544	0.250581	-1.00934	37.3492	-2.49774	0.0233133	0.279138	2.29487	9.52051	2.96778	0.00878348	0.105167		PHF23;S60;	-0.922629	15.9037	-1.69103	0.106982	0.462717	1.44762	18.5808	1.86169	0.078008	0.337049	-1.35393	17.585	-1.889
ASXL1	0.120849	0.590856	0.999971	0.155232	0.605644	0.999931	0.0128859	0.976197	1	0.122375	0.799672	1		CHCHD3	0.0159067	43.8648	0.097836	0.923232	0.968105	0.0114435	3.0726	0.0831481	0.934727	0.979529	-0.0255151	1.65018	-0.0873474	0.931439	0.976838	0.023568	68.7967	0.0868495	0.931828	0.97709		ZNF148;S306;	0.807041	25.5496	1.68969	0.107241	0.463325	1.55339	21.4525	1.86128	0.0780689	0.337049	-1.49266	15.0822	-1.88748
ASXL2	-0.0306761	0.859557	0.999971	-0.0483966	0.847596	0.999931	-0.100836	0.815156	1	-0.206401	0.696125	1		CHCHD4	0.377874	29.5636	1.16712	0.259627	0.51952	-0.199844	-48.2211	-1.00062	0.33135	0.663041	1.46027	33.101	1.00188	0.330759	0.660024	0.471634	67.2339	1.02873	0.318338	0.637004		SRRM2;S992;	0.799028	21.708	1.68773	0.107622	0.464454	1.52735	20.0282	1.86107	0.0780999	0.337049	2.23009	19.1168	1.88426
ATAD1	0.0219792	0.911543	0.999971	-0.0751072	0.782543	0.999931	-0.143818	0.745447	1	-0.0486716	0.926817	1		CHCHD5	0.515199	-10.3054	1.28478	0.216479	0.474011	0.996683	-19.2573	1.10493	0.284921	0.623518	0.235104	47.7958	1.08572	0.293094	0.641477	-1.02756	109.886	-1.13357	0.273055	0.5977		MAP1A;S2019;	-0.731335	25.1916	-1.68566	0.108026	0.464759	-1.13492	17.9476	-1.85771	0.0785964	0.337971	0.752205	21.1291	1.88171
ATAD2	-0.0328602	0.867506	0.999971	-0.126692	0.646734	0.999931	-0.0832922	0.851183	1	-0.322811	0.542469	1		CHCHD6	-0.282411	-27.4336	-1.26617	0.222902	0.480141	0.286633	36.6396	1.08503	0.29339	0.631839	-0.752063	37.9333	-1.07181	0.299117	0.644105	-0.190446	-2.14443	-1.11531	0.280575	0.603861		MAP1A;S2022;	-0.731335	25.1916	-1.68566	0.108026	0.464759	1.86598	10.9745	1.85576	0.0788868	0.337971	1.51722	12.3489	1.88094
ATAD2B	-9.03368e-05	0.99871	0.999971	-0.0212404	0.808938	0.999931	0.0575205	0.796386	1	-0.00600814	0.981574	1		CHD1	-0.778056	32.0691	-2.13942	0.047546	0.227899	-0.314638	20.3539	-1.8467	0.0826649	0.39575	1.90085	97.2184	1.80429	0.0893292	0.428066	0.32404	-28.0842	2.02197	0.0595729	0.285638		CDC42BPA;S1651;	0.892363	16.0685	1.68552	0.108054	0.464759	1.48583	23.6141	1.85562	0.0789066	0.337971	2.15847	9.95797	1.88067
ATAD3A	-0.106747	0.560906	0.999971	0.0760773	0.785002	0.999931	0.164689	0.71135	1	-0.0223723	0.966296	1		CHD1L	0.0682026	21.8654	0.446501	0.660995	0.832718	-0.075063	5.29414	-0.378341	0.709964	0.894229	-0.127545	-8.10226	-0.394674	0.6981	0.879563	0.301983	6.16481	0.403952	0.691395	0.871073		ZNF532;S314;	1.65576	22.1282	1.68492	0.10817	0.464759	1.18614	15.1269	1.85558	0.0789123	0.337971	0.761317	21.2452	1.87973
ATAD3B	-0.111348	0.538513	0.999971	0.0121855	0.964485	0.999931	0.291924	0.511834	1	-0.0391699	0.941295	1		CHD2	-0.0443536	74.9642	-0.0390815	0.969291	0.986168	-0.00621969	-12.6226	-0.0284566	0.977637	0.994009	-0.00973174	17.4243	-0.0358877	0.971799	0.98851	-0.0157818	72.085	-0.0334767	0.973693	0.990683		BIN1;S296;	-1.02742	16.667	-1.68369	0.108411	0.465286	-2.36578	-0.774872	-1.85536	0.0789456	0.337971	0.761317	21.2452	1.87973
ATAD5	0.0304691	0.794435	0.999971	0.0041753	0.980474	0.999931	-0.0803115	0.783462	1	-0.078438	0.821167	1		CHD3	0.848845	65.6301	1.69136	0.109422	0.344256	0.587425	-6.67848	1.48647	0.155868	0.490063	0.369365	0.208186	1.44757	0.166327	0.523011	-0.279873	1.46084	-1.54657	0.140786	0.442709		NUCKS1;T202;	-1.8459	7.18641	-1.6817	0.108803	0.466269	1.15575	15.5015	1.85534	0.0789487	0.337971	-1.7126	6.0148	-1.87942
ATAT1	-0.0230886	0.903203	0.999971	-0.0645788	0.81103	0.999931	-0.157927	0.719459	1	-0.0694735	0.895885	1		CHD4	0.422568	31.8233	2.20261	0.042038	0.214257	-0.474204	-27.3212	-1.90724	0.0739151	0.377077	-0.303269	50.9407	-1.85747	0.0810447	0.412239	-0.246178	8.59849	-2.10052	0.0512585	0.261495		PROSER2;S179;	1.63638	26.5761	1.6813	0.10888	0.466269	0.982367	23.4278	1.85451	0.0790724	0.337971	2.49972	17.5036	1.87874
ATE1	-0.00805025	0.955114	0.999971	-0.01461	0.945589	0.999931	-0.196033	0.602443	1	-0.148392	0.763814	1		CHD7	-1.97062	49.4658	-1.42589	0.172403	0.425787	-0.770792	111.004	-1.24826	0.229225	0.565889	-1.14941	2.48107	-1.21295	0.242098	0.597914	-0.255532	-2.41806	-1.28154	0.217586	0.53723		SPATS2L;T498;	1.47619	21.5624	1.6778	0.109571	0.468091	1.38832	22.8999	1.85353	0.0792189	0.337971	0.846152	29.1782	1.87638
ATF1	0.0751545	0.682834	0.999971	0.0369024	0.886394	0.999931	-0.0825865	0.847966	1	-0.10427	0.843724	1		CHD8	0.136298	45.0905	0.527289	0.604957	0.802435	0.244445	41.9926	0.462416	0.649776	0.861403	0.47056	56.4223	0.460769	0.650933	0.863377	0.142251	60.0842	0.481174	0.636664	0.843979		ZC3H13;S198;	0.583661	18.46	1.67775	0.109581	0.468091	0.750533	21.2452	1.8531	0.0792832	0.337971	0.846152	29.1782	1.87638
ATF2	0.0231821	0.903453	0.999971	-0.00889155	0.973387	0.999931	-0.0435613	0.920988	1	0.133234	0.802162	1		CHERP	-0.0184067	-20.0903	-0.142579	0.888336	0.952898	-0.0375767	-29.9758	-0.123703	0.903033	0.968545	-0.065386	31.0161	-0.128309	0.899443	0.964979	-0.0951799	22.9187	-0.129154	0.898785	0.964449		SNX29;S344;	1.30384	12.9266	1.67732	0.109666	0.468091	0.750533	21.2452	1.8531	0.0792832	0.337971	1.76702	27.3301	1.8758
ATF3	0.0359782	0.817206	0.999971	0.380241	0.136566	0.999931	0.486475	0.261676	1	0.592717	0.265515	1		CHI3L1	0.00353533	15.1518	0.0125427	0.990142	0.995606	-0.00175764	-20.4257	-0.00685724	0.99461	0.999568	0.00483361	59.9978	0.00862269	0.993223	0.998443	0.00175078	-3.11907	0.00815721	0.993589	0.997838		SSH3;S87;	-1.14662	20.3739	-1.67556	0.110015	0.468647	2.03458	15.5424	1.85239	0.0793883	0.337971	-1.24466	13.7682	-1.87408
ATF4	0.147181	0.491252	0.999971	0.324619	0.161589	0.999931	0.202402	0.391912	0.999836	0.207083	0.562085	0.999933		CHID1	0.0501835	1.56956	0.352198	0.729114	0.872811	0.097009	53.9828	0.297901	0.769469	0.921039	-0.0313755	13.6506	-0.313358	0.757905	0.906919	-0.0521273	-23.0931	-0.315688	0.756167	0.905129		BIN1;S303;	-1.03088	16.5931	-1.67545	0.110036	0.468647	-1.79391	16.326	-1.85215	0.0794257	0.337971	1.57696	8.61778	1.87376
ATF5	-0.214565	0.367259	0.999971	0.0499704	0.868372	0.999931	0.632078	0.0892169	0.999836	0.373395	0.354163	0.999933		CHKB	2.11532	5.40895	1.89136	0.0761274	0.288997	0.797373	-5.47515	1.64018	0.119745	0.454378	0.587383	1.30735	1.61604	0.124898	0.473722	1.63524	-32.8817	1.76813	0.0953797	0.362083		SUPT6H;S12;	1.41313	15.7397	1.67261	0.110601	0.470536	1.04908	9.42826	1.8512	0.0795667	0.337971	-1.35962	17.9185	-1.87099
ATF6	-0.000464749	0.997821	0.999971	-0.00452145	0.985455	0.999931	-0.025574	0.952385	1	0.113462	0.830833	1		CHMP1A	0.586362	1.10619	0.878808	0.392027	0.642721	-0.0949001	32.8786	-0.760847	0.457403	0.750085	0.235207	83.4071	0.764763	0.45513	0.746228	-0.118986	19.674	-0.779568	0.446599	0.732523		EGLN1;S12;	-1.33906	19.0886	-1.66997	0.111128	0.471876	0.857337	20.131	1.85032	0.0796987	0.337971	-1.34097	12.0083	-1.8696
ATF6B	-0.0378825	0.87439	0.999971	0.13919	0.62149	0.999931	0.0700041	0.842125	0.999836	0.33527	0.386707	0.999933		CHMP2A	-1.75203	35.4851	-3.20631	0.00529265	0.0937812	-0.38745	-17.279	-2.81232	0.0121782	0.215805	-0.482456	26.4247	-2.76834	0.0133492	0.236478	-0.365165	13.5854	-3.3529	0.00386837	0.0687697		ATF7IP;S113;	1.7012	25.6634	1.66907	0.111309	0.471876	0.857337	20.131	1.85032	0.0796987	0.337971	0.944431	16.7127	1.86917
ATF7	-0.000874281	0.996278	0.999971	-0.00605643	0.981934	0.999931	-0.0516903	0.906243	1	0.194517	0.71374	1		CHMP3	-1.02181	20.8458	-0.993051	0.334917	0.594367	-0.508247	66.3663	-0.858358	0.402898	0.715576	-0.417828	78.3277	-0.86566	0.398994	0.708661	0.208323	0.35114	0.884038	0.389279	0.691024		HNRNPU;S59;	-1.80464	12.028	-1.66881	0.111361	0.471876	1.56675	15.7257	1.85009	0.0797333	0.337971	1.46071	17.6023	1.86863
ATF7IP	0.0113647	0.955301	0.999971	-0.0128266	0.963896	0.999931	0.0545061	0.902522	1	0.131272	0.802861	1		CHMP4A	-0.0680461	17.3135	-0.238607	0.814326	0.918973	-0.137648	11.5327	-0.203957	0.840863	0.94892	-0.075288	31.4601	-0.220992	0.827789	0.934057	-0.0338652	-16.7899	-0.220924	0.827842	0.934226		FHIP1B;S596;	-1.27847	14.2365	-1.66757	0.111611	0.471876	0.943041	10.4412	1.84973	0.0797878	0.337971	0.963317	6.77175	1.86856
ATG101	0.0182088	0.939605	0.999971	0.237612	0.420495	0.999931	0.082674	0.828395	0.999836	0.138428	0.729957	0.999933		CHMP4B	-0.488136	-14.2245	-2.40832	0.0279375	0.18049	-0.332735	2.7073	-2.10924	0.050404	0.325838	-0.179348	-12.0146	-2.05082	0.0563861	0.364472	0.482607	33.7758	2.37777	0.0297063	0.192037		ARHGEF2;S696;	-1.74046	17.6433	-1.66743	0.111639	0.471876	0.845727	24.5158	1.84815	0.0800254	0.338609	1.40211	16.1723	1.86737
ATG12	0.0641725	0.788713	0.999971	-0.01562	0.9569	0.999931	-0.0955179	0.794059	0.999836	0.00522913	0.989683	0.999933		CHMP5	-0.223773	-48.782	-1.54212	0.141858	0.387155	-0.224995	5.10388	-1.35476	0.193615	0.528212	0.495249	15.9858	1.30768	0.208774	0.569397	0.462214	14.7055	1.40078	0.179664	0.490187		MPZL1;S219;	1.06733	14.1369	1.66607	0.111911	0.471876	1.1268	18.7544	1.84649	0.0802764	0.339303	1.77244	24.3774	1.86397
ATG13	0.0989304	0.670672	0.999971	0.194098	0.521277	0.999931	0.0587196	0.889642	0.999836	0.325712	0.496185	0.999933		CHMP6	-0.0118381	-35.3189	-0.0868128	0.931857	0.96951	-0.0189091	9.04565	-0.0723426	0.943192	0.980856	-0.00873935	10.4232	-0.0735956	0.94221	0.980361	0.0293912	73.6242	0.0768103	0.939691	0.977901		RPLP2;S102;	-1.45965	13.5966	-1.66589	0.111948	0.471876	-1.41755	13.8108	-1.84459	0.0805642	0.339945	1.11124	18.8894	1.86375
ATG14	0.102737	0.56731	0.999971	0.0410789	0.868831	0.999931	0.0305505	0.943445	1	0.113791	0.830348	1		CHMP7	0.0512766	61.3647	0.117984	0.907494	0.961802	-0.0248604	-24.6859	-0.101419	0.92043	0.975495	-0.0372698	76.3234	-0.106699	0.916304	0.971195	0.0451321	-34.2601	0.105876	0.916948	0.971935		RETREG3;S313;	1.94961	23.4209	1.66585	0.111957	0.471876	1.17046	11.3892	1.84418	0.080626	0.339945	0.811256	24.5851	1.86004
ATG16L1	-0.0505847	0.765287	0.999971	-0.0775896	0.753628	0.999931	0.0266273	0.951091	1	-0.105771	0.841769	1		CHORDC1	-0.309157	41.6515	-1.46868	0.160582	0.411403	0.148261	1.53438	1.28248	0.217263	0.555915	1.04833	-14.0709	1.24384	0.23081	0.591323	0.52987	44.1542	1.32144	0.204249	0.523275		ABI2;S227;	1.54166	25.6185	1.66553	0.11202	0.471876	-1.23624	16.5316	-1.84331	0.0807585	0.339945	1.00763	10.1428	1.85941
ATG16L2	0.112596	0.498465	0.999971	0.173893	0.476346	0.999931	-0.203398	0.633064	1	-0.21521	0.684016	1		CHP1	0.310729	-1.364	2.22061	0.0405807	0.212679	-0.317083	10.2624	-1.94753	0.0685595	0.359799	-0.282921	18.0479	-1.88582	0.0769122	0.403017	-0.880354	30.8484	-2.12541	0.048854	0.256407		NASP;S751;	1.38525	15.9191	1.665	0.112127	0.471876	1.21981	18.3624	1.84305	0.0807971	0.339945	1.97177	11.1246	1.85933
ATG2A	0.0799591	0.684388	0.999971	0.342622	0.231121	0.999931	0.250964	0.572805	1	0.289057	0.582081	1		CHPF	-0.602664	-6.78071	-2.50668	0.0228934	0.166801	0.453434	39.0348	2.19646	0.0425476	0.309805	0.799495	36.038	2.14898	0.0466719	0.340606	-1.15044	-11.2894	-2.50551	0.0229478	0.16747		RUNX1;S212;	-2.48096	23.3625	-1.66365	0.1124	0.472518	1.37831	14.5447	1.84261	0.0808645	0.339945	2.37449	19.9041	1.85857
ATG2B	0.0203761	0.911864	0.999971	-0.00623323	0.980897	0.999931	-0.229544	0.594072	1	-0.11991	0.82163	1		CHPF2	0.27609	35.4445	0.606977	0.552065	0.767758	0.542949	-8.01905	0.526915	0.605211	0.841782	-0.0983466	-17.4673	-0.524627	0.606766	0.843712	-0.10649	9.1359	-0.56606	0.578912	0.805257		DENND4C;S741;	-1.35348	21.7074	-1.66263	0.112606	0.472873	1.08693	16.4912	1.84109	0.081096	0.340551	0.767116	17.2215	1.85848
ATG3	-0.0423567	0.850707	0.999971	-0.0884609	0.767819	0.999931	-0.00207546	0.99614	1	-0.00634849	0.989695	1		CHRAC1	1.00585	1.54303	3.03559	0.0076097	0.106664	0.535723	-66.7075	2.65423	0.016916	0.237108	-0.488383	3.09845	-2.60171	0.0188488	0.264185	-0.51092	51.4346	-3.11956	0.00636716	0.0891947		SLC20A2;S268;	-0.704915	23.177	-1.65909	0.113325	0.475381	-1.45557	17.3036	-1.84031	0.0812147	0.340682	1.05378	9.16404	1.85824
ATG4A	-0.0640371	0.629842	0.999971	-0.0989177	0.62181	0.999931	-0.0322838	0.934555	1	0.0504498	0.920512	1		CHST12	-0.426246	57.4576	-0.551394	0.588697	0.792953	-0.196963	73.9319	-0.48207	0.63604	0.856722	0.252109	36.6162	0.478689	0.638394	0.85983	-0.162461	83.5191	-0.510892	0.616143	0.829921		MYLK;S1779;	1.30705	25.6143	1.65825	0.113497	0.475587	1.21369	19.5947	1.83885	0.0814386	0.340776	0.859164	25.7083	1.85781
ATG4B	0.0760194	0.71639	0.999971	0.284255	0.33533	0.999931	0.22029	0.61839	1	0.121794	0.813925	1		CHST14	0.289564	7.93897	1.29649	0.212512	0.469527	-0.175029	71.0087	-1.11447	0.280929	0.620726	0.590796	-17.0598	1.09393	0.289578	0.639619	-0.143547	-8.995	-1.1419	0.269674	0.595295		NUCKS1;S204;	-1.51993	7.62918	-1.65626	0.113902	0.47566	2.33826	16.1825	1.83878	0.081449	0.340776	-1.07645	18.1129	-1.85775
ATG4C	-0.000508616	0.99665	0.999971	-0.00265704	0.9885	0.999931	-0.103293	0.748474	1	-0.024577	0.957583	1		CHTF18	-1.42485	53.2548	-2.79216	0.0127022	0.131149	0.307157	-12.458	2.45189	0.0255857	0.262058	1.32411	20.1173	2.40869	0.0279164	0.28809	2.39668	-6.31087	2.84939	0.0112685	0.116501		OSBPL5;S312;	1.36589	21.1886	1.6553	0.114099	0.47566	1.12602	9.74666	1.83845	0.0814993	0.340776	0.723574	18.7893	1.85707
ATG4D	-0.07651	0.721499	0.999971	0.113365	0.702736	0.999931	0.186295	0.668549	1	0.171309	0.733107	1		CHTOP	-0.147764	-20.9054	-0.524523	0.606837	0.803325	0.201492	66.9592	0.461345	0.650529	0.861403	-0.0758105	-20.6861	-0.458279	0.652684	0.863377	-0.113326	-49.7995	-0.479121	0.638092	0.844818		RABEP1;S407;	-1.20165	18.0683	-1.65489	0.114183	0.47566	-2.18216	14.821	-1.83655	0.0817901	0.341274	0.723574	18.7893	1.85707
ATG5	-0.000508616	0.99665	0.999971	-0.00265704	0.9885	0.999931	-0.0150977	0.965925	1	-0.024577	0.957583	1		CHUK	1.25251	35.9421	2.20675	0.0416987	0.214192	-0.611859	6.12348	-1.91516	0.0728345	0.374657	-0.473006	-8.46563	-1.86598	0.0797836	0.410607	-0.381615	39.6626	-2.10705	0.0506178	0.260361		TRERF1;T767;	1.12526	18.7179	1.65472	0.114218	0.47566	2.06418	23.0031	1.83626	0.0818349	0.341274	-1.75436	16.0437	-1.85683
ATG7	-0.0909707	0.515208	0.999971	-0.0519291	0.815742	0.999931	-0.268604	0.488799	1	-0.345276	0.487176	1		CIAO1	-0.296167	12.7116	-1.56674	0.136005	0.380358	0.294211	56.7973	1.37993	0.185881	0.519676	-0.134808	-11.266	-1.3285	0.201957	0.564802	-0.182352	2.08816	-1.42809	0.171778	0.480401		CIC;S1397;	1.80366	16.1612	1.6547	0.114222	0.47566	1.59942	19.1228	1.83596	0.0818811	0.341274	1.23633	14.4986	1.85673
ATG9A	0.0583672	0.807762	0.999971	0.321228	0.260398	0.999931	0.149583	0.707008	0.999836	0.413518	0.320971	0.999933		CIAPIN1	0.0750195	46.9536	0.372316	0.71436	0.863034	-0.0518891	15.6624	-0.310353	0.760148	0.918451	-0.0757662	4.11416	-0.328626	0.746541	0.902379	0.042698	-6.74551	0.331323	0.74454	0.899776		HMGA1;S9;	-2.73883	10.2269	-1.65405	0.114354	0.47566	1.24823	6.43097	1.835	0.0820296	0.341527	1.2445	4.09904	1.85637
ATIC	-0.0422657	0.851114	0.999971	-0.0555388	0.851662	0.999931	-0.2269	0.594433	0.999836	-0.282168	0.55347	0.999933		CIB1	-0.0592758	12.0717	-0.323164	0.7506	0.88288	-0.123022	-7.02703	-0.270676	0.789971	0.929144	-0.0493023	-5.15085	-0.284601	0.779464	0.916896	0.147693	78.71	0.289922	0.77546	0.912186		CDK16;S95;	1.3076	17.6016	1.65398	0.114368	0.47566	-0.830998	23.0725	-1.82986	0.0828239	0.344466	1.7519	20.5999	1.85625
ATL1	-0.0132581	0.812409	0.999971	-0.0212404	0.808938	0.999931	0.0627422	0.784928	1	0.0749733	0.810564	1		CIC	-0.780528	93.0644	-2.26792	0.0369698	0.202986	2.20374	5.96083	1.98699	0.0636548	0.349502	3.00698	24.392	1.92762	0.0711616	0.390719	-0.37628	18.5623	-2.18474	0.0435332	0.239023		LARP7;S261;	1.48862	15.7269	1.65048	0.115088	0.477658	1.04958	11.6334	1.82675	0.0833083	0.345561	-2.27535	20.0549	-1.85513
ATL2	-0.000464749	0.997821	0.999971	-0.00452145	0.985455	0.999931	-0.025574	0.952385	1	-0.115915	0.825721	1		CIR1	1.08324	49.5201	1.46352	0.161972	0.412428	0.12528	26.3733	1.27895	0.218474	0.555915	0.288763	-2.46647	1.23718	0.233206	0.59381	0.159239	-3.41392	1.31221	0.207277	0.527732		DIAPH1;S22;	1.27372	26.778	1.65046	0.115094	0.477658	1.28301	30.7818	1.82629	0.0833804	0.345561	2.32451	11.3684	1.85474
ATL3	-0.0183994	0.936486	0.999971	-0.0962376	0.75009	0.999931	0.025926	0.950038	0.999836	0.0835257	0.84665	0.999933		CIRBP	0.246166	51.4259	1.62808	0.122304	0.359997	-0.125275	1.04271	-1.42368	0.173033	0.509078	-0.186723	5.44254	-1.38209	0.185228	0.544122	0.150491	-7.83501	1.48024	0.157506	0.463214		FOSL2;S200;	2.09508	25.9817	1.64949	0.115293	0.477976	1.4845	16.5121	1.82595	0.0834331	0.345561	-1.56462	14.4793	-1.85411
ATM	0.0221106	0.900472	0.999971	-0.0377813	0.880429	0.999931	-0.297988	0.472479	1	-0.103385	0.845026	1		CIRH1A	0.351786	-1.26673	1.62501	0.122961	0.360731	-0.72568	53.2548	-1.42205	0.173497	0.509078	1.44738	71.2512	1.38106	0.185538	0.544122	0.743805	93.1415	1.47459	0.159003	0.466423		CADM4;S361;	0.939391	23.3162	1.64852	0.115493	0.478297	1.1805	18.986	1.82589	0.0834418	0.345561	-0.914636	11.9902	-1.85385
ATMIN	0.0551349	0.810375	0.999971	0.025432	0.923757	0.999931	0.137945	0.67275	0.999836	0.259441	0.530966	0.999933		CISD1	-0.142174	-3.14032	-0.882606	0.39003	0.640349	-0.247298	24.8712	-0.76196	0.456756	0.749625	-0.115605	23.4102	-0.76531	0.454813	0.746228	-0.0741484	10.0008	-0.78093	0.445819	0.732068		CDK7;T170;	1.63744	25.1268	1.64569	0.116079	0.479821	1.35919	21.128	1.82477	0.083618	0.345923	1.01328	7.29251	1.85338
ATN1	0.0532781	0.823382	0.999971	0.404814	0.153207	0.999931	0.189528	0.592424	0.999836	0.526431	0.180188	0.999933		CISD2	0.000795626	-1.22417	0.0026257	0.997936	0.999395	-0.000664449	-7.39089	-0.00196172	0.998458	0.999568	0.000790881	34.3977	0.0036582	0.997125	0.998666	-0.000627799	12.2151	-0.00334521	0.997371	0.998826		TOP1;S10;	-0.808938	18.7468	-1.64525	0.116171	0.479821	1.16902	16.4012	1.82137	0.0841516	0.347405	-1.89229	22.5499	-1.85239
ATOH8	-9.03368e-05	0.99871	0.999971	-0.000535298	0.995138	0.999931	0.74537	0.0546018	1	0.462999	0.28011	1		CIT	-0.0401517	38.7203	-0.120263	0.905716	0.961496	-0.00812568	1.94142	-0.104042	0.918381	0.974914	0.017968	19.0029	0.109244	0.914316	0.970747	-0.0732614	25.2042	-0.108341	0.915022	0.971412		MKI67;S648;	1.49991	24.9785	1.64497	0.116231	0.479821	1.21237	14.4986	1.82075	0.0842492	0.347405	0.881397	18.1809	1.85221
ATOX1	-0.0565923	0.784095	0.999971	-0.00466067	0.987161	0.999931	0.0358683	0.935122	1	-0.00282928	0.995559	1		CIZ1	0.745739	81.0664	1.85937	0.0807618	0.296364	-1.35776	64.8706	-1.61008	0.126198	0.463061	-0.190368	-3.86313	-1.58656	0.131445	0.481731	0.184551	13.7992	1.72673	0.102744	0.376908		SNX17;T425;	1.07387	22.6967	1.64412	0.116408	0.480043	0.983864	9.52856	1.82039	0.0843066	0.347405	-1.18281	19.4674	-1.85065
ATP10D	0.0266568	0.866557	0.999971	0.0360954	0.877431	0.999931	0.0967553	0.81737	1	0.206284	0.695196	1		CKAP2	-0.359792	12.8109	-0.385836	0.70451	0.859414	0.184178	31.6184	0.326078	0.748433	0.912892	-0.289961	57.3375	-0.341025	0.737356	0.899481	0.118467	33.9644	0.347984	0.732218	0.893215		AHNAK2;S294;	1.02042	15.9685	1.64243	0.11676	0.480733	0.919875	26.5394	1.82009	0.0843535	0.347405	-1.65709	6.1795	-1.84957
[truncated: 11,765 more rows]
[truncated: 7 more columns]
