# Supplementary material for: Multi-omics dissection of MAPK-driven senescence unveils therapeutic vulnerabilities in KIAA1549::BRAF-fusion pediatric low-grade glioma models
Source: Signal Transduct Target Ther. 2025 Jun 23;10:197. doi: 10.1038/s41392-025-02279-8 (PMC12185702; doi:10.1038/s41392-025-02279-8)
Supplement: Supplementary file 3 — Supplementary Table 3 [file 41392_2025_2279_MOESM3_ESM.xlsx]

## Sheet: Signatures_OIS_SASP_MPAS_RNAseq
MPAS	Buhl_OIS_UP	Buhl_OIS_DN	Buhl_SASP
na	na	na	na
PHLDA1	EREG	EFEMP1	TNFRSF10C
SPRY2	BMP2	PTN	CXCL12
SPRY4	IL1B	FBLN1	IGFBP3
ETV4	KYNU	PRSS12	IL1A
ETV5	SLC6A15	KIF20A	IL1B
DUSP4	ANGPTL4	ATP8B1	CCL20
DUSP6	TFPI2	CDK1	EREG
CCND1	TAGLN3	CYR61	PLAUR
EPHA2	IL1A	COL15A1	VEGFA
EPHA4	CXCL2	CENPF	MMP1
	MMP10	THY1	CSF2
	THBD	LMO7	CSF3
	DUSP6	CEP55	IL6
	EHF	CCDC80	CXCL2
	SLC16A6	MEST	CXCL3
	SLC20A1	MYH10	CXCL5
	INHBA	RECK	TNFRSF1B
	NRG1	CDKN3	PLAU
	RAC2	NUSAP1	FGF2
	STC1	CXCL12	ICAM1
	CORO2B	BIRC5	MMP3
	CNIH3	ANLN	MMP10
	TNFRSF10D	COL5A2	MMP12
	TNFSF15	NCAPG	MMP14
	NDP	THBS1	TIMP1
	F2RL1	NNMT	AREG
	PTGS2	CAV1	HGF
	SPRY2	BST1	SERPINB2
	CCL20	TPX2	IL7
	C15ORF48	SIX1	IL13
	MCL1	KIF11	IL15
	TMX4	ITGBL1	IL6ST
	MCTP1	CRIM1	CXCL1
	MMP1	FZD7	CXCL8
	WLS	MSRB3	CXCL11
	SAT1	MELK	CXCL13
	CXCR4	DAB2	CCL1
	CHST2	BDNF	CCL8
	CXCL3	COL3A1	CCL11
	TMEM132A	NEXN	CCL13
	ICAM1	KIF4A	CCL16
	GFPT2	TPM1	CCL25
	GEM	RRM2	CCL26
	NAMPT	KIAA0101	TNFRSF11B
	PITPNC1	NTN4	TNFRSF1A
	CDKN2B	NCAPG2	ANG
	CXCL5	ZFPM2	PLAT
	SH2B3	HMGB2	EGFR
	SH3KBP1	BUB1B	EGF
	RAB31	PALLD	FGF7
	IL11	CDCA7L	NGF
	SLC5A3	CDCA3	PIGF
	GABRA2	DOK5	FAS
	TRIB1	SHCBP1	IGFBP2
	PI3	HSPA2	IGFBP4
	BTBD11	COL1A2	IGFBP6
	TSPAN13	ALCAM	IGFBP7
	SLC25A37	PSAT1	ICAM3
	SCG5	TAGLN	MMP13
	LPXN	MCM6	SERPINE1
	DUSP5	CCNA2	TIMP2
	HPCAL1	TMEM47	MIF
	NRIP3	NUF2	KITLG
	TAC1	CLDN11
	MMP3	JAZF1
	CCNA1	PHGDH
	TNFRSF1B	TK1
	FZD8	CDH11
	RGS17	LOX
	PLAU	PKDCC
	AGPAT9	FBN2
	CDCP1	COL1A1
	OSGIN2	FZD2
	TMCC3	LIMA1
	TMEM158	PBK
	ITGA2	DIAPH3
	PTPRE	BNC2
	HEY1	SMAD3
	C9ORF72	APOBEC3B
	GDF15	PDE5A
	SLC22A4	NEK2
	CD58	AXL
	ERCC1	DCN
	KCNJ15	ARHGAP11A
	RNF128	CPA4
	IL6	GLT8D2
	BEX1	OSBPL1A
	NT5E	STOM
	G0S2	NUPR1
	SERPIND1	FAT4
	PTGES	TMEM97
	IER3	SCN9A
	MT1X	ANGPT1
	PCNX	KDELC2
	SEMA7A	CCNB1
	DUSP4	UBE2C
	TSC22D1	RRAS2
	SPRY4	FGL2
	PRDM1	SPAG5
	ODC1	LOXL1
	COL10A1	NDC80
	ANPEP	RBMS3
	CSF3	MET
	TMEM2	KIF2C
	HTR7	MITF
	PLEK2	ANKRD13A
	NPC1	HMMR
	TMEM156	CASC5
	CHST11	DLC1
	NR4A2	FANCI
	BHLHE40	GINS2
	IL1RAPL1	RAD51AP1
	ANK3	FAM83D
	IL24	SGCD
	CSRNP1	SORT1
	VNN1	ARHGAP29
	PLAUR	CASP1
	LYPLA1	RFC3
	DHRS7	CDKN2C
	QPCT	FSTL1
	NEFM	PLK4
	DIRAS3	GTSE1
	PDLIM4	PHLDB2
	TNFAIP6	MRGPRF
	SRD5A3	PHTF2
	MMP12	SLC1A4
	LRFN5	GPRC5B
	IDS	FAM64A
	BPGM	FOXM1
	LAMB3	SPC25
	EGR3	RACGAP1
	GJB2	DLGAP5
	C8ORF4	MARCKS
	DUSP1	CAV2
	CD82	LMNB1
	NTSR1	NCAPH
	PMEPA1	DEPDC1
	SLCO4A1	BRIP1
	IRAK2	LBH
	SQRDL	ADAMTS2
	FLT1	BUB1
	RIPK2	RPS6KA2
	NFKBIZ	BARD1
	DGAT2	STMN1
	GPR68	CDCA8
	RAB27B	GPSM2
	BTN2A2	CDC20
	PHLDA1	AHNAK
	CTSS	B3GALNT1
	SOX17	CSRP2
	SRPX	PTGER2
	GNG11	EVL
	MLKL	EPB41L2
	NRCAM	ASPM
	TIMP1	CALD1
	FBXL21	TTK
	PODXL	MKI67
	USP53	SGOL2
	MLLT11	MCM10
	FLRT3	FBXO5
	MAPK13	F2RL2
	TREM1	HADH
	TNIP3	PRKCA
	INPP5F	USP1
	AKR1B1	TNFSF4
	NAB1	CFH
	STX3	CTGF
	PHC2	PDGFD
	FKBP1A	CDC42EP3
	CDK5RAP2	CNN2
	GAL	CNN1
	DCC	NEDD9
	TBXAS1	MCM2
	CST1	GMNN
	ZCCHC6	CKAP2
	ACPP	MOXD1
	HS3ST3B1	PRICKLE1
	ARHGAP22	MATN2
	PELI1	PPARG
	GLA	AK5
	SQSTM1	UTRN
	USP12	PER3
	CST4	SCARA3
	SPSB1	MAD2L1
	KCTD13	KIF23
	IL13RA2	PQLC3
	PIM2	FGD4
	LIMK1	RRM1
	MMP14	TYMS
	SMOX	GFRA1
	MT2A	CTSC
	SVIL	TMEM106C
	ENTPD7	ELOVL2
	COQ10B	ZNF703
	RGL1	AURKB
	LRRC8A	TCF21
	MSX1	TRMT5
	RPS6KA3	CDCA2
	SLC2A13	CPS1
	B3GNT5	LRRC2
	NFKBIA	KCNJ8
	C3	MEIS1
	ASPHD1	LBR
	POU2F2	KIF20B
	CMTM3	AMOTL2
	FGF2	ATAD2
	NETO1	CD47
	NDFIP2	CHRM2
	LGALS8	RBL1
	CADPS	CDK15
	MAP4K4	SVEP1
	APOD	COL5A1
	ESM1	KCNK2
	ZC3H12C	CNN3
	TIE1	DEPDC1B
	BCL2A1	COL14A1
	MRGPRX4	ASNS
	PTPN12	RFC4
	SERPINI1	SULF1
	TANK	PTRF
	VEGFA	GALNT5
	EDEM1	NEIL3
	CSF2	ITGA4
	CD55	PRIM1
	PFDN2	SUSD5
	RAP1GAP2	FGF5
	NAV3	ARID5B
	TRIB3	RHOBTB3
	FOXQ1	BAG2
	DHX32	KIF15
	HIST2H2BE	PARVA
	SEMA6D	CYB5A
	TXNDC17	RNASEH2A
	MTHFD2L	DRAM1
	MAFG	CENPH
	TIPARP	NCAPD2
	ANTXR2	PAWR
	ENC1	CDCA7
	MREG	MXRA8
	RASD1	SKP2
	POPDC3	SYTL2
	C18ORF8	ZNF367
	AKAP12	KIF18A
	TUSC2	ALDH1L2
	PHLDA2	PYCR1
	TNFRSF10B	LRIG3
	HS3ST3A1	ENPP2
	CD9	LRRN4CL
	MMP7	SGCE
	STEAP3	FHL2
	DYNLT3	CAMK2D
	PTPRN	CENPM
	TMEM38B	IL11RA
	CYP26B1	CORIN
	NINJ1	ABHD12
	HS2ST1	SPARC
	DNER	FANCD2
	ETV4	VCAM1
	RNF149	NEDD4L
	PAQR5	GDF5
	LIF	QKI
	MKLN1	TMEM65
	RAB36	JDP2
	MRPL36	FGF1
	SNED1	CREB3L1
	DCBLD1	ACTG2
	RHBDF1	SLC39A10
	MRGPRX3	CCNB2
	SPRED2	CYBRD1
	DUSP16	ACTA2
	ISG20	TEK
	STEAP1	ZNF362
	ITPKA	EPAS1
	MYO1D	COPZ2
	RPGR	RARRES2
	FBXO28	MCM3
	DNAJB9	SDPR
	EGR1	SLC38A4
	CXADR	MND1
	SEZ6L2	PSIP1
	EXOSC4	PEAR1
	CHIC2	TROAP
	E2F7	TGFB1I1
	NDRG1	LMCD1
	ID1	TRAF5
	LAPTM5	EFEMP2
	SPP1	FBN1
	PMAIP1	EHD2
	HECA	TMEM109
	HPSE	RUNX1T1
	PTRH2	WNT2
	TMEM154	UBE2T
	FOS	PIGK
	CXCL6	MYL9
	SLC14A1	ABCB10
	DNAJB5	CRTAP
	JUNB	METTL7A
	SEMA3A	NPR3
	SERINC2	SH3D19
	CARD6	GPX8
	IL33	GPC1
	DCBLD2	CCNE2
	NEU1	CENPE
	MPHOSPH6	DENND2A
	NKX3-1	VCL
	CSRNP2	PPP1R3C
	LUZP1	LAYN
	HOMER1	HELLS
	FOSB	CDK6
	SERPINA1	POLA1
	GSTO1	CABLES1
	ADAM19	LOXL2
	TLR2	TES
	TBX3	FANCB
	PNPLA8	MEIS2
	GRB10	ZNF469
	ROPN1L	ZFP36L2
	AHI1	KIAA1524
	OLAH	TLR3
	PORCN	TRIP13
	SEL1L3	APCDD1
	NAA30	MCM5
	POC1B	PARP1
	EGR2	PHKB
	WIPI2	PRKAG2
	CHMP7	CKS2
	TPBG	MRVI1
	ETNK1	HTR2B
	PLIN2	LUM
	HSD11B1	LMOD1
	SHC1	HS6ST1
	PPIF	DERA
		CORO1C
		CENPN
		KLHL13
		PDLIM1
		SDC2
		MYEF2
		HYI
		FILIP1L
		HCFC2
		SCN7A
		C18ORF54
		COL11A1
		MCM7
		GGH
		C4ORF33
		OXTR
		LATS2
		TRAM2
		WFDC1
		SKA3
		ZFHX4
		RALGPS2
		SERPINF1
		TCF7L1
		ITGB3BP
		FMN2
		PDLIM2
		SCD
		HHIP
		NF2
		FRMD6
		PGM5
		UHRF1
		ZBED3
		GYG2
		HEG1
		CLEC14A
		NUDT1
		CTNNAL1
		GSTM1
		BCAT1
		USP44
		KIFC1
		TNS1
		ZWINT
		PLXNC1
		WDR76
		LTBP4
		FOXN3
		LIG1

## Sheet: Signatures_OIS_SASP_MPAS_Prot
SASP_Proteomics_PMID32425074	MAPK_DN_Proteomics_PMID-34298159	MAPK_UP_Proteomics_PMID-34298159	OIS_UP_Proteomics_PMID- 31940439	OIS_DN_Proteomics_PMID- 31940439
na	na	na	na	na
IL6	PEDF	GALT6	ZNF431	KIF22
CXCL8	PCOC1	PPR3D	ZNF714	SLC38A2
IL1A	CO3A1	RBPMS	BBS9	U2AF2
IL1B	LTBP2	VATA	RABEP1	ERCC1
CXCL1	HMGA1	PDE4D	HSP90AA4P	CDH4
IGFBP2	MT2	PKHA5	PRIM2	HIST3H2BB
IGFBP3	PTMS	ENTP5	HNRNPU	HSD17B2
IGFBP4	SYNEM	PALM2	OTC	POLR2J
IGFBP5	EMIL1	MBOA2	LAGE3	POLR2J3
IGFBP6	SNED1	PP2BA	ASPM	DERL2
IGFBP7	S10A1	ANGL4	POGK	POLR2J2
MMP1	GRP	WNT2B	DEPDC1B	CKS1B
MMP2	GSTM2	AL1A2	SART3	CDC42EP3
TIMP1	DPF3	SPP24	MLYCD	CYC1
TIMP2	MX2	AS3MT	FAM71F1	SCAF11
THBS1	OLFL3	FACR1	GALNT11	GAR1
SERPINE1	TM260	TIMP1	SRXN1	PTCD3
GDF15	ADA	SYNE3	NKTR	NAA35
STC1	FAH2B	RAB3I	DPP8	AKR1C2
	REEP6	SPHK2	NDUFAF7	MRPL10
	OSCAR	HBB	LRRC17	USP8
	3BP5	KPYR	AKR1B15	MNF1
	SYUB	DEN1C	AKR1B10	COMMD1
	GSTM4	H4	HNRNPD	RFC3
	EIF1	RAC2	DDHD1	CD274
	H12	TFPI2	CCT6B	TBC1D23
	TRIQK	RAB15	PTDSS1	ILVBL
	MBP	THRB	EREG	MGST3
	FINC	CEBPB	TTC5	PPP1R9B
	ZIC1	TENX	DDX19B	IL6ST
	IC1	TRBM	SETDB1	CLGN
	VMA5A	PLXC1	HSPBP1	RBM27
	TMA7	HBG1	IK	B3GALTL
	LIMA1	ITB3	GRASP	COX10
	GRB2	TRFE	SLC12A2	CARD16
	EFHD2	VATB2	IL17RA	FABP5P3
	DPYL3	PLCB4	HES1	NAB2
	PDCD4	PTPRO	PPP1R11	IDH3G
	BCAM	VWF	ATPIF1	SDF2L1
	CIRBP	PAOX	CWH43	CRYZL1
	CNN2	TBB2B	SORBS1	PPIL3
	RIDA	CKLF4	RAPGEF4	ISOC2
	OASL	ADAP1	SPG21	OSTF1
	HMGN3	MGA	HMGN3	SPAG7
	TCAL3	ABCB6	ZNF622	EPS8
	ZC3HA	HS3SA	RBM26	PCM1
	CFDP1	CSTN1	CCDC168	TMEM158
	SOS2	SPB9	MRPS18B	FYCO1
	CRIP2	STAR5	LRRC33	LSMD1
	MAGD1	VATE1	RBM10	RIOK2
	MMP10	HYAL1	ACACA	KIFC1
	LMCD1	RCBT2	FBXO43	LAMTOR3
	CDA7L	ARRB1	DNM1L	RCL1
	PPIC	RHG09	LEPREL4
	PHF8	KV401	AARS2
	S27A1	MYLK	PRSS23
	CMC4	KI20A	GIT2
	MILK2	ITIH2	GIT1
	NASP	MASP2	PLEKHA4
	BDH2	SNF5	PALM2
	EMAL1	CO7	NDUFAF3
	CSPG2	HBAZ	TMPRSS13
	TFR1	COL12	IDH3B
	CD99	TRFL	DMD
	IMPA2	VA0D2	FUBP1
	TCAL4	PON3	SLC2A3
	VGLL4	ZNF25	PANK4
	EHD3	GNT2A	RNMT
	GNTK	MYO1F	SETX
	FAAA	CFAB	EIF2B4
	PSA3	CO6	UNC13A
	PEG10	CCN1	RDH11
	SSBP4	ATD2B	NUFIP2
	CD109	HPS4	AHCYL2
	ASC	DYH17	TNC
	KIF7	KV230	NAA30
	K2C8	COR1A	SNRPC
	LIMS1	PAI2	SNX6
	PREY	F107B	PCYOX1
	IFIT1	TSN14	ATXN7L3B
	ARL4C	HBD	SMAP1
	1433S	ZN185	JAK1
	IFIT2	SKAP2	PYCR2
	RTN1	HV64D	SPR
	PTMA	SPB8	LRCH4
	AAMDC	PLSL	HMGA2
	CATZ	RHG15	CYB5R1
	TOPB1	SPTB1	LRRC8D
	INO1	ZNT5	FIS1
	F122B	PON1	IRF2BP2
	HMGN5	INSM1	NISCH
	LHPP	NAL10	SCG5
	RBBP9	QSPP	FKSG2
	MX1	CO3	TELO2
	PSME1	CERU	MT2A
	PLS1	LRRC7	MT1A
	PGAP1	PPIP1	MT1G
	SIVA	DOK3	MT1H
	ATIF1	SLF2	MT1X
	CZIB	APOE	ANTXR1
	VEZF1	APOB	SYNM
	KAD2	ARGI1	PMM1
	HLAC	HV374	TBC1D2
	ADDG		FAM103A1
	HLAB		MINA
	TM35A		CHD9
	NP1L1		CHD6
	AHDC1		CHD8
	BAD		CHD7
	HEBP1		HAGH
	ZMYM3		CCDC130
	COCA1		ATP6V1E1
	ACOD		ATP6V1G1
	MGDP1		LACTB2
	ZN691		GALE
	IDUA		NPTN
	AL7A1		RAP1GAP2
	LTBP4		GNPDA1
	FHL3		MAP4
	MRC2		HLA-F
	ERI1		AAMDC
	I27L2		PODXL
	GRAM4		POLR2L
	SIAE		C18orf25
	UB2L6		RABL6
	GALM		SMARCA5
	FBX4		EMC2
	T2FB		ARL8B
	OSB10		SLC2A14
	DJC25		TBC1D15
	TBX15		DHX9
	RBP56		FMO2
	CD63		MEMO1
	MAON		SMARCA1
	PSIP1		EEF1E1
	NFH		GAPDH
	CPSF6		PACSIN1
	CHUR		RRN3
	AN32E		CCNA2
	COTL1		COX7A2L
	TISD		NDUFB9
	MRTFA		ACAP2
	PML		TGFBI
	CA2D1		ENO1
	COIA1		MMP14
	FN3K		COA4
	P33MX		CCDC86
	FWCH2		RABIF
	LAMP2		LIMS3
	CO6A1		IDI1
	OAS3		PFDN4
	NQO2		BRF2
	ENSA		BAX
	TADBP		U2SURP
	FKBP3		RAB5A
	TP53B		AHCYL1
	SSRP1		SERPINB2
	BAF		SLC28A2
	HMGN1		GTF3C3
	ADRO		KIF1C
	TKFC		PCID2
	MGMT		CAND2
	RL37		PAN3
	CEP68		GBAS
	LTBP3		SNRNP27
	AL4A1		TRABD
	MGST3		OGFR
	PIR		PDGFRB
	HDGR2		CWC15
	ISG15		GMIP
	YAP1
	CHCH2
	ROA0
	LOXL2
	ACTY
	CASP1
	ASML
	NEB2
	CRIP1
	TERF1
	CC117
	PDIP3
	HYEP
	LMNB1
	LMNA
	TEAD1
	IFIT3
	H2AX
	CAD13
	RGS10
	SP110
	FUCO
	AHNK2
	ISOC2
	TEN4
	AMPL
	CDN2C
	CEND
	TFE2
	SOX2
	AK1A1
	RL6
	OAS1
	UBA7
	PTGES
	IDHP
	UIMC1
	SRR
	SYNCI
	CNPY3
	TSP1
	ARPC2
	AT2B1
	PLAT3
	DPOLB
	CA198
	CD166
	GLUCM
	AT2L2
	REN3A
	KDM4C
	MMP8
	MK01
	HMGN2
	SMRC2
	NRK1
	CRTC3
	PHP14
	KHDR3
	NOVA1
	KHK
	PTN21
	TRI22
	IRF9
	NHSL2
	CREB1
	PTN14
	ST17A
	ANK2
	TIPIN
	HTRA3
	SRCRL
	RL13
	SUN1
	ARHGA
	C1RL
	LRP1
	SL9A7
	PORED
	CSPG4
	S10AA
	SV2A
	CASP7
	PACN2
	CMBL
	FKBP9
	CAZA2
	ARP19
	CREL2
	NLTP
	NDUB1
	VINEX
	AEBP1
	P63
	MAP4
	RM33
	HMGCL
	TM230
	SARM1
	GBP1
	CO6A2
	CAR16
	RFTN1
	SP100
	PNCB
	NEK7
	SCUB3
	DCNL4
	RTL8A
	ANCHR
	NMRL1
	WWTR1
	AR6P4
	CPSM
	CBPM
	GPD1L
	PSA1
	UBR7
	SIR3
	PA1B3
	FES
	CO1A2
	SC65
	ZFN2B
	EIF3D
	ABHEB
	GSTT1
	SEC13
	PDLI7
	APEX1
	ABI1
	COA6
	ARFG3
	MBD3
	BPHL
	U2AFM
	HLAA
	Z280C
	VAT1L
	K1143
	TGFB3
	DLG1
	TPMT
	2025-09-09
	TOX2
	IRS1
	EP15R
	RRBP1
	SODC
	LZTL1
	F204A
	PUF60
	CAPG
	HS3S1
	RBM27
	PAK2
	MAVS
	HPF1
	BST2
	GBP5
	DCBD1
	VMP1
	ITA10
	LMNB2
	CENPX
	SPAG7
	C99L2
	T2FA
	SCAF8
	SRP09
	ABC3G
	MOB3A
	TCAL1
	GTF2I
	BGLR
	NRBP2
	FKBP5
	DCA10
	MTHFS
	TRFM
	ZN428
	THIK
	DNJC8
	AGRIN
	NEK4
	CRIPT
	CBR4
	SAM50
	ARL3
	MTG2
	C144C
	HLTF
	EMD
	TOM1
	ENASE
	SMYD3
	FBXW8
	PIN4
	CHAP1
	UBQL4
	BORG2
	SAMH1
	MPI
	MSH6
	PGBM
	SP16H
	TB10B
	RPP25
	UNG
	OSBL5
	MSH2
	SC5A3
	LYAG
	NTH
	ZC21A
	S1PBP
	BAP18
	TOP1
	SCAF4
	ZN326
	CABP7
	SH3K1
	PEF1
	ARMX1
	NNMT
	DPYD
	RNF31
	MTA1
	INF2
	3MG
	CN37
	CC85B
	NHEJ1
	BIEA
	BCL7A
	DDX58
	CDV3
	SMAP2
	RIN1
	LANC2
	FA98B
	MS3L1
	CATD
	MFF
	CETN2
	COPZ2
	NUMA1
	MTA3
	COMT
	RANG
	NENF
	SP14L
	HUWE1
	SFR19
	GRHPR
	BGAL
	DEK
	UHRF2
	PTPA
	GSDMD
	SRP14
	ATF2
	PP1RA
	PLD3
	BAG1
	SH319
	SOX9
	SC31A
	LRAT1
	ANK3
	TBCD5
	HP1B3
	SVIL
	RAI1

## Sheet: Signatures_OIS_SASP_MPAS_P-Prot
OIS_UP_Phospho-Proteomics_PMID-24961811	OIS_DN_Phospho-Proteomics_PMID-24961811	PTM-SEA_MEK1_UP
na	na	na
SEC22B;S137	ADRB2;S246	MAPK1;T185
GFPT2;S244	SAMHD1;T592	MAPK3;Y210
SEC22B;S137	SORBS3;S563	MAPK3;T207
AGPS;S65	TCOF1;S906	MAPK3;T202
DDA1;S33	KIF26A;S1543	TAL1;S122
NAB1;S328	WDR62;S1144	GSK3B;Y216
NUCKS1;T202,S204	RRN3;S44;A6NIE6;S44	KRT8;S74
EPHB2;S776	CDC42EP3;S89	MAPK1;Y187
PCNX;S325	EXOSC9;S306	HSF1;S326
ICAM1;T530	TNS3;S1149	RAF1;S338
GAPDH;S151	DOCK10;S1292	MAPK3;Y204
VIM;S420	AHNAK;S5752,S5763
SLC2A13;S6	AHNAK;S5763
MORC2;S777,S779	ARHGAP29;S949
RWDD2B;S275	NUCKS1;S181
TPI1;S21	PATL1;T194
EPHB2;T590	MAP1A;S1762
VIM;S73	TTF1;S65
CD44;S697	PEA15;S116
CASC4;S233	FAM125A;S170
NF1;S2543	MAP4;S696
TGOLN2;S224	MAP1A;T504
KIAA1462;S885	ARHGAP42;Y376
S100A13;S32	HMGA1;T53
TMEM132A;S913	TGFB1I1;T33
TPI1;S21	ADAM9;Y769
ZNF185;S465	KIAA0802;S254
PCNT;S1653	AHNAK;S5739
SNX1;S188	C12orf45;S178
PLXDC2;S506	SNTB2;S110
EAP1;S547	NMT2;S38
PDE8A;S457	TNS3;S660
XRN2;S678	MOBKL1A;T35;MOBKL1B;T35
EAP1;S657,S659,S662	RICTOR;S1177
BAZ1B;S1342	AHNAK;S5448
PPFIBP1;S794	LMO7;T1048
OCIAD1;S123	AHNAK;S511
GOLGB1;S539	DDX21;S71
TBC1D5;S43	KIAA0802;S747
FBL;S124	MAST2;S74
ZBTB34;S463	COIL;T303
BDKRB2;S375	TBC1D4;S591
C6orf203;S116	SASH1;S721
	STIM1;S575
	LMO7;S988
	MAP7D1;S460
	CRTC3;S62
	NASP;S421
	FLNC;S1005
	ARHGEF10;S379
	DLC1;S566
	CD3EAP;S285
	TMEM200A;S384
	CEP170;S446
	ARHGEF18;S733
	HN1;S87
	IRF2BP2;S240
	TNKS1BP1;S984
	VCL;Y822
	RASAL2;T620
	RNF11;S14
	MICALL1;S621
	UIMC1;S140
	GPRASP2;S328,S330
	ARID1A;S382
	LARP1;T788
	BCAR1;S639
	GOLGA4;S71
	MAP1A;S1818
	CEP170;S667
	EPS8L2;S570
