# Supplementary material for: Multi-omics dissection of MAPK-driven senescence unveils therapeutic vulnerabilities in KIAA1549::BRAF-fusion pediatric low-grade glioma models
Source: Signal Transduct Target Ther. 2025 Jun 23;10:197. doi: 10.1038/s41392-025-02279-8 (PMC12185702; doi:10.1038/s41392-025-02279-8)
Supplement: Supplementary file 4 — Supplementary Table 4 [file 41392_2025_2279_MOESM4_ESM.xlsx]

## Sheet: Suppl. Table 4
RNAseq	Samples	Enrichment_Scores	Signature	Rep		Proteomics	Samples	Enrichment_Scores	Signature	Rep		Phosphoproteomics	Samples	Enrichment_Scores	Signature	Rep
BT66_OFF	Ctrl	0.944922	OIS	1		BT66_OFF	Ctrl	1.06062	OIS	1		BT66_OFF	Ctrl	0.691193	OIS	1
BT66_OFF	0.25	0.579943	OIS	1		BT66_OFF	0.25	1.04983	OIS	1		BT66_OFF	0.25	0.160069	OIS	1
BT66_OFF	1	0.521607	OIS	1		BT66_OFF	1	-0.510317	OIS	1		BT66_OFF	1	-1.40058	OIS	1
BT66_OFF	6	-0.573408	OIS	1		BT66_OFF	6	-1.14088	OIS	1		BT66_OFF	6	-0.557249	OIS	1
BT66_OFF	24	-1.47306	OIS	1		BT66_OFF	24	-0.459253	OIS	1		BT66_OFF	24	1.10656	OIS	1
BT66_OFF	Ctrl	0.820837	OIS	2		BT66_OFF	Ctrl	1.49651	OIS	2		BT66_OFF	Ctrl	0.115312	OIS	2
BT66_OFF	0.25	0.530826	OIS	2		BT66_OFF	0.25	-0.790709	OIS	2		BT66_OFF	0.25	0.78628	OIS	2
BT66_OFF	1	0.636964	OIS	2		BT66_OFF	1	-0.72304	OIS	2		BT66_OFF	1	-1.64451	OIS	2
BT66_OFF	6	-0.419245	OIS	2		BT66_OFF	6	-0.544688	OIS	2		BT66_OFF	6	0.811968	OIS	2
BT66_OFF	24	-1.56938	OIS	2		BT66_OFF	24	0.561926	OIS	2		BT66_OFF	24	-0.0690521	OIS	2
BT66_OFF	Ctrl	0.758699	OIS	3		BT66_OFF	Ctrl	0.502691	OIS	3		BT66_OFF	Ctrl	0.0286118	OIS	3
BT66_OFF	0.25	0.709322	OIS	3		BT66_OFF	0.25	-1.59081	OIS	3		BT66_OFF	0.25	0.662449	OIS	3
BT66_OFF	1	0.702188	OIS	3		BT66_OFF	1	-0.351869	OIS	3		BT66_OFF	1	-0.358208	OIS	3
BT66_OFF	6	-0.893707	OIS	3		BT66_OFF	6	0.552639	OIS	3		BT66_OFF	6	-1.46578	OIS	3
BT66_OFF	24	-1.2765	OIS	3		BT66_OFF	24	0.887352	OIS	3		BT66_OFF	24	1.13293	OIS	3
BT66_OFF	Ctrl	1.14303	SASP	1		BT66_OFF	Ctrl	0.361993	OIS	4		BT66_OFF	Ctrl	1.4508	OIS	4
BT66_OFF	0.25	0.732676	SASP	1		BT66_OFF	0.25	-0.345243	OIS	4		BT66_OFF	0.25	-0.773778	OIS	4
BT66_OFF	1	0.102958	SASP	1		BT66_OFF	1	-0.990489	OIS	4		BT66_OFF	1	0.606493	OIS	4
BT66_OFF	6	-0.682331	SASP	1		BT66_OFF	6	-0.584255	OIS	4		BT66_OFF	6	-0.412745	OIS	4
BT66_OFF	24	-1.29634	SASP	1		BT66_OFF	24	1.55799	OIS	4		BT66_OFF	24	-0.870774	OIS	4
BT66_OFF	Ctrl	0.99141	SASP	2		BT66_OFF	Ctrl	1.05828	SASP	1		BT66_OFF	Ctrl	1.2953	MAPK	1
BT66_OFF	0.25	0.454132	SASP	2		BT66_OFF	0.25	0.34563	SASP	1		BT66_OFF	0.25	0.0192406	MAPK	1
BT66_OFF	1	0.580504	SASP	2		BT66_OFF	1	0.178752	SASP	1		BT66_OFF	1	-0.335087	MAPK	1
BT66_OFF	6	-0.553973	SASP	2		BT66_OFF	6	0.0677976	SASP	1		BT66_OFF	6	-1.41975	MAPK	1
BT66_OFF	24	-1.47207	SASP	2		BT66_OFF	24	-1.65046	SASP	1		BT66_OFF	24	0.440292	MAPK	1
BT66_OFF	Ctrl	0.746486	SASP	3		BT66_OFF	Ctrl	0.500742	SASP	2		BT66_OFF	Ctrl	-0.035705	MAPK	2
BT66_OFF	0.25	0.485177	SASP	3		BT66_OFF	0.25	0.300768	SASP	2		BT66_OFF	0.25	-0.206361	MAPK	2
BT66_OFF	1	0.925369	SASP	3		BT66_OFF	1	0.861833	SASP	2		BT66_OFF	1	1.45835	MAPK	2
BT66_OFF	6	-0.967468	SASP	3		BT66_OFF	6	0.0437384	SASP	2		BT66_OFF	6	0.129984	MAPK	2
BT66_OFF	24	-1.18956	SASP	3		BT66_OFF	24	-1.70708	SASP	2		BT66_OFF	24	-1.34627	MAPK	2
BT66_OFF	Ctrl	0.694295	MAPK	1		BT66_OFF	Ctrl	1.09058	SASP	3		BT66_OFF	Ctrl	1.74454	MAPK	3
BT66_OFF	0.25	0.770336	MAPK	1		BT66_OFF	0.25	0.702315	SASP	3		BT66_OFF	0.25	-0.764399	MAPK	3
BT66_OFF	1	0.724965	MAPK	1		BT66_OFF	1	0.103254	SASP	3		BT66_OFF	1	-0.329857	MAPK	3
BT66_OFF	6	-1.12476	MAPK	1		BT66_OFF	6	-0.443579	SASP	3		BT66_OFF	6	-0.486425	MAPK	3
BT66_OFF	24	-1.06483	MAPK	1		BT66_OFF	24	-1.45257	SASP	3		BT66_OFF	24	-0.163862	MAPK	3
BT66_OFF	Ctrl	0.728172	MAPK	2		BT66_OFF	Ctrl	1.34563	SASP	4		BT66_OFF	Ctrl	1.47489	MAPK	4
BT66_OFF	0.25	0.786844	MAPK	2		BT66_OFF	0.25	0.511215	SASP	4		BT66_OFF	0.25	-0.935281	MAPK	4
BT66_OFF	1	0.673237	MAPK	2		BT66_OFF	1	0.0588335	SASP	4		BT66_OFF	1	-0.102506	MAPK	4
BT66_OFF	6	-1.13393	MAPK	2		BT66_OFF	6	-0.746206	SASP	4		BT66_OFF	6	0.431026	MAPK	4
BT66_OFF	24	-1.05432	MAPK	2		BT66_OFF	24	-1.16947	SASP	4		BT66_OFF	24	-0.868131	MAPK	4
BT66_OFF	Ctrl	0.757161	MAPK	3		BT66_OFF	Ctrl	0.965832	MAPK	1		BT66_OFF	Ctrl	1.2953	MAPK1	1
BT66_OFF	0.25	0.753991	MAPK	3		BT66_OFF	0.25	-0.662866	MAPK	1		BT66_OFF	0.25	0.0192406	MAPK1	1
BT66_OFF	1	0.565234	MAPK	3		BT66_OFF	1	-1.39628	MAPK	1		BT66_OFF	1	-0.335087	MAPK1	1
BT66_OFF	6	-0.600571	MAPK	3		BT66_OFF	6	0.747275	MAPK	1		BT66_OFF	6	-1.41975	MAPK1	1
BT66_OFF	24	-1.47581	MAPK	3		BT66_OFF	24	0.346043	MAPK	1		BT66_OFF	24	0.440292	MAPK1	1
						BT66_OFF	Ctrl	1.43023	MAPK	2		BT66_OFF	Ctrl	-0.035705	MAPK1	2
						BT66_OFF	0.25	-0.956794	MAPK	2		BT66_OFF	0.25	-0.206361	MAPK1	2
						BT66_OFF	1	0.601829	MAPK	2		BT66_OFF	1	1.45835	MAPK1	2
						BT66_OFF	6	-0.315472	MAPK	2		BT66_OFF	6	0.129984	MAPK1	2
						BT66_OFF	24	-0.759789	MAPK	2		BT66_OFF	24	-1.34627	MAPK1	2
						BT66_OFF	Ctrl	0.794597	MAPK	3		BT66_OFF	Ctrl	1.74454	MAPK1	3
						BT66_OFF	0.25	1.17195	MAPK	3		BT66_OFF	0.25	-0.764399	MAPK1	3
						BT66_OFF	1	-0.0871249	MAPK	3		BT66_OFF	1	-0.329857	MAPK1	3
						BT66_OFF	6	-1.27246	MAPK	3		BT66_OFF	6	-0.486425	MAPK1	3
						BT66_OFF	24	-0.606966	MAPK	3		BT66_OFF	24	-0.163862	MAPK1	3
						BT66_OFF	Ctrl	0.876578	MAPK	4		BT66_OFF	Ctrl	1.47489	MAPK1	4
						BT66_OFF	0.25	-0.266926	MAPK	4		BT66_OFF	0.25	-0.935281	MAPK1	4
						BT66_OFF	1	1.10774	MAPK	4		BT66_OFF	1	-0.102506	MAPK1	4
						BT66_OFF	6	-0.379879	MAPK	4		BT66_OFF	6	0.431026	MAPK1	4
						BT66_OFF	24	-1.33752	MAPK	4		BT66_OFF	24	-0.868131	MAPK1	4
