# Supplementary material for: Multi-omics dissection of MAPK-driven senescence unveils therapeutic vulnerabilities in KIAA1549::BRAF-fusion pediatric low-grade glioma models
Source: Signal Transduct Target Ther. 2025 Jun 23;10:197. doi: 10.1038/s41392-025-02279-8 (PMC12185702; doi:10.1038/s41392-025-02279-8)
Supplement: Supplementary file 5 — Supplementary Table 5 [file 41392_2025_2279_MOESM5_ESM.xlsx]

## Sheet: Suppl. Table 5
DKFZ-BT66															DKFZ-BT317
Concentration (nM)	preTram/Tram+Navi			preTram/Navi			Tram+Navi			Navi					Concentration (nM)	preTram/Tram+Navi			preTram/Navi			Tram+Navi			Navitoclax
10000	0.00991637	-0.137023	-0.199847	0.00859509	-0.15032	-0.196565	-0.0548397	-0.190895	-0.148212	-0.0419761	-0.373759	-0.351301			10000	0.015382	-0.0402888	-0.0680183	0.0425136	-0.0524928	-0.0750258	-0.0315339	-0.0631127	-0.0443716	-0.0127693	-0.0367279	-0.129359
3160	0.11932	0.280491	0.030116	0.163758	0.0667493	0.0369783	0.0240046	0.160429	0.0587029	0.00759294	-0.0172195	-0.113511			3160	0.188123	0.294635	0.29658	0.300991	0.363094	0.347253	0.146142	0.174584	0.288929	0.095448	0.194415	0.144507
1000	0.46489	0.58298	0.25566	0.550443	0.489289	0.299127	0.380531	0.468268	0.146198	0.395521	0.145278	0.145079			1000	0.431927	0.552818	0.355427	0.784982	0.745637	0.610637	0.413896	0.474942	0.470726	0.403951	0.395897	0.439149
316	0.604609	0.570382	0.293141	0.72707	0.539101	0.291444	0.485399	0.601441	0.287789	0.478546	0.231143	0.19079			316	0.605757	0.560757	0.494902	0.757385	0.749311	0.669537	0.56067	0.592703	0.605295	0.401071	0.384007	0.509954
100	0.78638	0.695086	0.541174	0.875944	0.719468	0.577798	0.621702	0.473608	0.283818	0.668083	0.32003	0.262364			100	0.736558	0.698869	0.699225	0.816641	0.862105	0.642651	0.776334	0.441512	0.732024	0.669746	0.517395	0.522
31.6	0.826106	1.00573	0.7209	1.00633	0.965794	0.940663	0.744543	0.839449	0.619289	0.800917	0.876991	0.440085			31.6	0.814951	0.782067	0.764496	0.955373	1.03008	0.996627	0.766142	0.550335	0.825912	0.649984	0.553287	0.624429
10	1.01296	1.10694	1.25144	1.12001	1.00895	1.03388	0.907648	0.919134	0.73194	0.866207	0.833171	1.05163			10	0.957751	0.949562	0.851472	1.14692	1.00321	1.01295	0.801157	0.816048	0.848576	0.713088	0.773974	0.968525
3.16	1.01175	1.08716	1.03588	1.27499	1.10378	1.38396	1.03895	0.964328	0.785943	0.937456	0.814621	1.02433			3.16	0.903732	0.904874	0.859899	0.841437	1.03476	0.969502	0.905111	0.763438	0.950062	0.887119	0.826323	1.04991
1	1.11389	1.10956	1.19313	1.20859	1.12098	1.04345	0.965998	0.964014	0.970537	0.93333	0.966343	1.03899			1	0.842806	0.920596	0.957583	1.08945	1.14139	1.02146	1.008	0.901664	1.05214	0.975208	1.04575	1.26433
Concentration (nM)	preTram/Tram+A133			preTram/A133			Tram+A133			A1331852					Concentration (nM)	preTram/Tram+A133			preTram/A133			Tram+A133			A1331852
10000	0.379876	0.324219	0.318446	0.445657	0.307793	0.301749	0.203186	0.317332	0.200069	0.261025	0.0527995	0.162044			10000	0.378596	0.248446	0.207163	0.300453	0.328055	0.338272	0.277582	0.220606	0.219078	0.182347	0.126982	0.2187
3160	0.582997	0.489987	0.475303	0.580651	0.473259	0.588271	0.205721	0.19777	0.15515	0.368855	0.228079	0.377666			3160	0.461624	0.460394	0.412945	0.666877	0.527578	0.62542	0.366511	0.250822	0.24734	0.346524	0.291502	0.433677
1000	0.57517	0.525025	0.523067	0.723066	0.61005	0.586749	0.412604	0.363073	0.301626	0.524238	0.297676	0.291747			1000	0.543821	0.542363	0.598219	0.749969	0.721899	0.672362	0.541137	0.53016	0.518959	0.495491	0.379789	0.567574
316	0.66642	0.730577	0.360366	0.753213	0.701775	0.481949	0.401085	0.478878	0.302223	0.512194	0.279907	0.155418			316	0.706066	0.613467	0.658822	0.66846	0.635158	0.639834	0.593213	0.384466	0.561448	0.466411	0.415131	0.55087
100	0.635875	0.670971	0.378473	0.84151	0.738546	0.5717	0.525084	0.4172	0.28171	0.449196	0.425481	0.397411			100	0.71773	0.611621	0.516661	0.934689	0.841039	0.642236	0.656017	0.693496	0.703906	0.51486	0.50855	0.559145
31.6	0.772062	0.754367	0.535915	0.916594	0.845242	0.719763	0.600402	0.534029	0.367974	0.612421	0.315973	0.37434			31.6	0.77824	0.71922	0.592186	0.947872	0.887924	0.956623	0.728809	0.661838	0.735151	0.673984	0.62202	0.711004
10	0.801224	0.868799	0.769776	1.16545	0.913504	0.834502	0.664887	0.560657	0.481091	0.671608	0.669787	0.566296			10	0.886129	0.891058	0.683898	1.04211	0.869296	0.78492	0.747151	0.695167	0.841794	0.702536	0.724981	0.689582
3.16	0.884115	1.06691	1.00621	1.10889	0.997935	0.93423	0.844594	0.707172	0.516783	0.769342	0.90169	0.945055			3.16	0.952307	0.849771	0.695679	1.11506	1.12853	1.03509	0.848098	0.951941	1.03495	0.819249	0.828633	1.1343
1	1.00482	1.09289	1.01703	1.1204	1.14316	1.23697	0.831718	0.938503	0.744135	0.852702	0.986393	0.984875			1	1.00893	0.954789	0.94224	1.20365	1.05729	0.924003	0.927011	0.931256	0.95203	0.915752	0.925839	1.15608
LCS-1 (nM)	DKFZ-BT66_Single (senescence)			DKFZ-BT66_PreTT (senescence)											LCS-1 (nM)	DKFZ-BT317_Single (senescence)			DKFZ-BT317_PreTT (senescence)
15000	0.001355	0.001798	-0.00197	0.000808	0.000713	-0.00071									15000	0.00670564	0.00210189	-0.00203	0.0226071	0.00714946	-0.0026
4743	0.012913	0.019906	0.006965	0.009577	0.072815	0.004742									4743	0.36135	0.58564	0.394407	0.448098	0.639341	0.774545
1500	0.68588	0.750335	0.52058	0.779332	0.802772	0.652376									1500	0.997678	1.00128	1.00223	1.11539	1.00443	1.04882
474.3	0.987722	0.953283	0.922126	0.988614	0.95476	0.966506									474.3	0.925919	0.985613	1.00248	1.06141	1.08517	1.02877
150	0.990786	1.02117	0.964297	1.01037	0.984995	1.03035									150	1.05287	1.09131	0.968091	1.05515	1.03117	1.02931
47.43	1.07416	0.981952	0.979688	0.983417	0.978904	0.935512									47.43	0.981053	1.14425	0.984888	0.980314	0.933795	1.00533
15	0.948924	0.954584	1.02546	1.05388	1.01997	1.03083									15	1.00193	1.06119	1.02491	1.07503	0.976889	1.02834
LCS-1 (nM)	DKFZ-BT66_Senescence			DKFZ-BT66_Proliferation											LCS-1 (nM)	DKFZ-BT317_Senescence			DKFZ-BT317_Proliferation
15000	0.001355	0.001798	-0.00197	0.013721	0.011221	-0.00223									15000	0.00670564	0.00210189	-0.00203	0.868351	0.324659	0.001165
4743	0.012913	0.019906	0.006965	0.442986	0.43249	0.01077									4743	0.36135	0.58564	0.394407	0.833758	0.896729	0.536837
1500	0.68588	0.750335	0.52058	0.844744	0.899616	0.478895									1500	0.997678	1.00128	1.00223	0.933131	0.933049	0.948915
474.3	0.987722	0.953283	0.922126	0.868337	0.935478	0.837258									474.3	0.925919	0.985613	1.00248	0.910911	0.984173	0.903823
150	0.990786	1.02117	0.964297	0.9856	1.03735	0.870741									150	1.05287	1.09131	0.968091	0.992189	0.937895	0.974812
47.43	1.07416	0.981952	0.979688	0.965864	1.02905	1.00165									47.43	0.981053	1.14425	0.984888	1.00016	1.02121	0.969051
15	0.948924	0.954584	1.02546	0.999001	1.06728	0.981481									15	1.00193	1.06119	1.02491	1.01956	1.04547	0.959913
Flavopiridol (nM)	DKFZ-BT66_Senescence			DKFZ-BT66_Proliferation											Flavopiridol (nM)	DKFZ-BT317_Senescence			DKFZ-BT317_Proliferation
3000	0.029147	0.033645	0.032868	0.120316	0.088698	0.089253									3000	0.064145	0.050203	0.046008	0.199834	0.129938	0.103459
950	0.019141	0.036729	0.027102	0.128215	0.116881	0.08203									950	0.036198	0.053823	0.056848	0.188816	0.155226	0.103237
300	0.298809	0.338327	0.407623	0.392425	0.462173	0.418285									300	0.347646	0.408696	0.640128	0.522337	0.584881	0.49141
95	0.89232	0.895814	0.848373	0.961843	0.937719	0.827732									95	0.866111	0.890974	0.947801	0.903691	0.856488	0.855199
30	0.984345	0.930723	0.905648	0.951642	0.932445	0.968439									30	1.03743	0.978508	0.977984	0.924913	0.918755	0.941574
9.5	0.927028	0.965158	0.866563	0.977941	1.04328	0.985715									9.5	1.06807	1.00243	1.04244	0.96724	0.93478	1.03393
3	0.948247	0.961897	1.0703	0.902613	1.0174	0.932836									3	0.939873	1.03255	0.959354	0.984688	1.07441	1.01679
NT157 (nM)	DKFZ-BT66_Senescence			DKFZ-BT66_Proliferation											NT157 (nM)	DKFZ-BT317_Senescence			DKFZ-BT317_Proliferation
10000	0.034869	0.051181	0.061362	0.048427	0.028734	0.049964									10000	0.08282	0.031981	0.034227	0.166972	0.179239	0.32392
3162	0.782263	0.708457	0.770218	0.809422	0.743548	0.847481									3162	0.176088	1.03849	1.03208	0.729588	0.912478	0.910522
1000	0.954336	0.983506	1.03506	1.01883	1.02608	0.970543									1000	0.996596	1.06304	0.977379	0.97937	1.0267	0.994566
316.2	1.01369	0.955391	0.981336	0.959793	1.00755	0.970387									316.2	0.99156	1.07733	0.983931	1.05596	1.00032	0.949583
100	1.06163	1.01617	1.07261	1.01969	1.0984	0.982665									100	1.07945	1.02199	1.07187	0.979864	0.922603	0.984845
31.62	1.05717	0.964816	0.945294	1.04712	1.02055	0.946119									31.62	0.86082	1.02936	0.974464	1.06611	1.0794	1.04645
10	1.00868	1.00581	1.02449	0.997459	1.00424	0.8344									10	0.902536	1.04068	1.05989	0.925781	0.902953	0.977586
Silmitasertib (nM)	DKFZ-BT66_Senescence			DKFZ-BT66_Proliferation											Silmitasertib (nM)	DKFZ-BT317_Senescence			DKFZ-BT317_Proliferation
50000	0.056768	0.089388	0.058336	0.529263	0.242963	0.265711									50000	0.157948	0.083616	0.366477	0.411838	0.404403	0.841982
15800	0.048785	0.099432	0.088104	0.234375	0.145465	0.10109									15800	0.06956	0.066589	0.306356	0.139666	0.129911	0.37445
5000	0.1798	0.344667	0.290471	0.10489	0.137929	0.195941									5000	0.299902	0.408356	0.410288	0.092589	0.172616	0.276493
1580	0.479775	0.536784	0.361912	0.249498	0.348011	0.306585									1580	0.518095	0.560328	0.600076	0.337418	0.472666	0.425133
500	0.655923	0.795362	0.724242	0.484298	0.602834	0.568027									500	0.884841	0.786565	0.913401	0.585978	0.778043	0.672325
158	0.850548	0.887157	0.845266	0.73799	0.842696	0.846261									158	0.944433	0.990017	1.00054	0.924641	0.951585	0.892211
50	1.00378	0.93603	0.915691	0.888903	0.919133	0.867557									50	1.01061	1.01431	0.966473	0.876143	0.967557	0.928501
