# Supplementary material for: Multi-omics dissection of MAPK-driven senescence unveils therapeutic vulnerabilities in KIAA1549::BRAF-fusion pediatric low-grade glioma models
Source: Signal Transduct Target Ther. 2025 Jun 23;10:197. doi: 10.1038/s41392-025-02279-8 (PMC12185702; doi:10.1038/s41392-025-02279-8)
Supplement: Supplementary file 6 — Supplementary Table 6 [file 41392_2025_2279_MOESM6_ESM.xlsx]

## Sheet: RNAseq
RNAseq (norm reads)	Gene ID	BT66OFF_Control_1	BT66OFF_Control_2	BT66OFF_Control_3	BT66OFF_Tram15min_1	BT66OFF_Tram15min_2	BT66OFF_Tram15min_3	BT66OFF_Tram1h_1	BT66OFF_Tram1h_2	BT66OFF_Tram1h_3	BT66OFF_Tram6h_1	BT66OFF_Tram6h_2	BT66OFF_Tram6h_3	BT66OFF_Tram24h_1	BT66OFF_Tram24h_2	BT66OFF_Tram24h_3
CCN1	ENSG00000142871	15.0914	14.8275	15.1896	16.0726	16.3246	15.4461	17.8435	17.678	16.2889	17.1276	16.4038	15.6677	16.7677	16.6912	16.1763
AMOTL2	ENSG00000114019	12.8157	12.6649	13.2981	13.3874	13.8543	13.5187	14.3431	14.8707	14.5126	14.6702	14.6757	14.2101	14.246	14.4973	14.6298
EGR1	ENSG00000120738	14.7209	13.8704	14.1376	15.0098	15.3893	14.1895	15.085	13.8233	12.7838	9.40658	10.0182	6.93757	8.40384	8.68958	7.50127
AC055839.2	ENSG00000286190	9.32314	9.26768	9.99185	10.4056	10.1477	9.49406	10.5857	10.4885	9.96828	11.0299	11.0852	14.1933	10.2884	10.7657	15.0103
SPRY2	ENSG00000136158	12.8494	13.3656	14.0339	13.3763	13.7237	14.4173	13.7083	13.5154	13.7744	10.836	10.6423	9.60753	10.7796	10.8598	8.56713
CNN2	ENSG00000064666	13.6993	13.4374	14.1871	13.8498	14.3778	14.0329	14.6919	14.7992	14.425	15.7419	15.4718	15.844	15.0143	15.5154	16.1177
FSTL3	ENSG00000070404	9.36673	9.254	9.28159	9.52826	10.021	9.41052	9.82257	10.3044	9.82409	12.8208	13.1642	11.6041	12.2841	12.6742	12.0362
SH2B3	ENSG00000111252	14.4956	15.0604	14.1443	14.6447	15.2153	14.3252	14.6466	15.177	14.3392	12.3234	12.2362	11.6233	12.4434	12.3857	12.3155
DUSP6	ENSG00000139318	14.3728	15.4693	15.3361	14.7421	15.3913	15.4218	13.8816	13.7156	13.871	8.31033	9.3407	7.01349	8.92177	9.76001	5.14631
SPRED3	ENSG00000188766	11.952	11.9515	12.9091	12.058	12.0326	12.9971	12.3094	12.1202	12.7309	8.05212	8.20197	8.19416	9.27359	9.23095	7.16597
SPRY4	ENSG00000187678	14.0961	14.294	16.3888	14.4954	14.6596	16.4189	14.441	14.1226	15.0331	7.86211	7.62029	9.11373	9.45441	9.00394	8.79869
PHLDA1	ENSG00000139289	16.0283	16.8574	15.7479	15.9921	16.8554	15.7777	15.8282	16.4488	14.8348	13.5673	14.2053	13.5656	13.3978	13.8875	13.2721
OXTR	ENSG00000180914	8.80369	8.27563	8.99837	9.63256	9.37564	9.25499	9.55768	9.28325	9.20089	11.9651	12.0862	12.1057	11.2492	10.5108	11.9743
FOS	ENSG00000170345	10.1633	10.3206	11.7914	11.7029	12.1696	11.6679	11.5568	11.4555	8.75954	8.68257	8.78473	7.86589	7.76226	7.94416	7.38815
CCDC80	ENSG00000091986	13.4362	13.6838	13.7021	14.4214	14.6943	13.8648	14.5474	14.5737	13.8853	14.62	14.7816	15.8977	15.0131	15.5947	17.5981
CRIP2	ENSG00000182809	10.4961	9.26313	10.2076	10.4521	11.4042	9.64789	11.8996	11.9836	10.4923	12.0564	12.0341	11.7527	11.4638	12.3157	12.6733
H2AC18	ENSG00000203812	7.75327	7.42764	6.56786	6.59698	9.03644	5.74438	9.17021	9.60699	7.63317	9.45689	10.0745	8.1754	8.70247	10.1115	10.4185
MYL9	ENSG00000101335	13.1729	12.8862	11.5184	13.0076	13.7723	11.2924	13.6007	13.9791	11.7262	15.4564	15.3197	13.2287	15.849	16.2635	15.3741
GADD45B	ENSG00000099860	9.56687	8.88815	11.5044	10.2292	10.6825	11.0232	12.5324	12.4174	13.229	12.1447	12.2829	14.2335	11.1423	11.5722	14.7585
ETV5	ENSG00000244405	13.5552	13.54	13.7049	13.8433	13.6454	13.7421	13.7772	13.4997	13.6738	9.61412	9.35751	8.59448	10.7231	10.3327	6.5817
FOSL1	ENSG00000175592	14.044	13.4847	15.0041	13.354	14.0761	15.1921	14.1295	14.5341	15.0246	12.5909	13.1482	11.2462	12.0972	12.3374	9.77425
CNN1	ENSG00000130176	9.54355	7.9418	5.48617	9.33097	9.59486	6.368	9.88113	9.66611	6.62658	12.4148	11.8955	9.95698	13.2291	12.8004	11.5514
EMP1	ENSG00000134531	14.7371	15.3747	18.4908	15.0338	15.4577	18.5304	15.11	15.4157	18.4664	12.9172	12.9059	15.5681	13.8409	13.6121	14.9126
BCL2A1	ENSG00000140379	9.63975	11.3442	11.0085	9.11658	10.6062	11.4836	8.4999	10.7703	11.1094	6.33002	7.57993	8.10774	4.70769	4.92187	6.54698
GBP1	ENSG00000117228	12.1509	11.9905	11.7817	11.806	11.5315	12.1898	13.3156	12.5959	12.2771	14.235	13.3517	13.4037	13.851	13.5333	15.8115
GPR3	ENSG00000181773	10.6058	10.048	9.39081	10.1645	10.0999	9.35414	10.3278	10.3502	9.37467	7.30822	7.77131	4.64888	7.31435	7.59417	2.99023
CCND1	ENSG00000110092	14.497	15.3134	15.1296	14.1413	15.2079	15.0827	14.3705	15.2599	15.1855	12.601	12.9959	14.3733	11.7534	12.1076	11.9583
CDCP1	ENSG00000163814	16.5122	16.7785	16.4816	15.8741	16.5788	16.5508	16.0149	16.6752	16.6326	14.9102	15.3498	14.1805	14.8486	14.7856	13.8171
TAGLN	ENSG00000149591	13.5909	12.3992	12.6203	12.5835	13.007	12.182	14.1232	13.6494	12.7255	16.3741	15.387	13.258	16.183	15.8522	15.7051
TUBB2A	ENSG00000137267	11.6004	10.887	10.3847	10.7793	10.8957	9.64441	11.6038	11.5484	10.1268	13.5576	13.5279	11.2213	13.2914	13.832	11.5806
CSF3	ENSG00000108342	15.9737	17.0751	14.5965	14.6385	16.4007	13.9555	14.4904	16.7436	13.831	12.7795	14.1968	7.50927	11.7621	13.3716	9.45192
OASL	ENSG00000135114	11.6541	11.4027	11.2246	12.4801	12.4133	11.6959	13.1813	12.5952	11.8956	13.5152	12.9409	12.1829	12.2091	12.2035	14.8844
ADM	ENSG00000148926	10.4242	11.0371	12.3227	11.3656	12.6985	11.9746	12.1258	13.2283	11.8775	12.2872	13.9122	12.6152	11.6514	13.237	13.1526
TPM1	ENSG00000140416	14.4729	15.2462	15.3172	15.1229	15.6306	15.4074	15.2251	15.6897	15.4741	16.5004	16.4304	16.0206	15.9944	15.9763	17.0258
AJUBA	ENSG00000129474	12.1494	12.1033	11.7901	12.6951	12.7211	11.8039	12.7543	12.8903	11.7072	14.11	14.1849	12.2522	13.7969	13.5409	12.311
HES4	ENSG00000188290	5.87168	3.90207	6.56786	5.85228	6.87377	6.72496	7.36889	7.16764	7.12727	9.01358	8.48154	8.23097	7.65076	7.93322	9.1242
DUSP5	ENSG00000138166	12.8461	12.7138	13.6416	12.9202	13.345	13.7247	13.6526	13.4143	13.4803	11.4985	11.4855	11.8751	11.705	11.5288	11.9421
RHOB	ENSG00000143878	13.1675	13.4756	11.3055	13.1446	14.1891	11.4605	15.1257	15.5328	12.3515	15.7697	15.9363	13.5662	15.3978	15.4996	12.9722
PHLDA3	ENSG00000174307	10.7287	12.4737	11.3751	10.7786	13.0774	10.8603	11.7073	13.8377	11.4229	12.0324	14.1857	13.3412	11.6759	14.1461	13.7476
CD24	ENSG00000272398	7.1576	8.4458	7.68517	7.95101	8.4306	7.85401	7.86986	7.92742	7.67288	12.3961	13.0554	7.00289	10.5979	11.7208	6.1673
TRIB1	ENSG00000173334	12.4494	13.1048	14.7726	13.0147	13.6806	14.7352	12.6675	12.9389	13.8402	11.6674	12.1964	12.1162	11.846	12.2436	12.2576
NT5E	ENSG00000135318	16.5648	17.016	15.7053	16.5945	17.2155	15.766	16.4042	17.0666	15.7434	15.1499	15.164	14.9936	14.3502	15.1873	14.4152
MCL1	ENSG00000143384	16.2807	16.7193	16.7164	16.2937	16.7934	16.7619	16.3351	16.3619	16.219	15.4225	15.2244	13.8934	15.2904	15.1613	14.6652
DNAJB2	ENSG00000135924	11.8089	12.0419	12.4437	11.6684	12.5387	12.1338	12.1654	12.8895	12.4407	13.0358	13.9306	13.4212	12.5603	13.3862	14.0931
WNT5A	ENSG00000114251	14.2008	15.1377	16.2061	14.2567	14.5301	16.4102	13.9815	14.5316	16.3059	13.6554	14.321	12.2342	13.2952	13.6312	13.1634
STC1	ENSG00000159167	17.7831	19.1011	15.4114	17.4703	19.1458	15.7152	17.5244	19.205	15.6114	14.8859	16.3035	13.0938	14.1185	16.2508	12.3693
STX1A	ENSG00000106089	12.0965	11.7035	13.1642	11.5581	12.2805	12.8832	12.1846	12.3718	13.0654	10.3496	10.6877	9.7554	10.0468	10.5135	7.70393
NUDT18	ENSG00000275074	7.86171	8.06709	8.77303	7.80058	8.61022	8.31861	8.53235	8.78746	8.6162	9.53577	10.2648	10.0384	9.06937	9.91408	10.6062
TUFT1	ENSG00000143367	11.4661	10.6986	10.064	11.1828	10.875	10.5147	11.9259	11.2433	10.5805	14.4039	13.4922	11.3382	13.8558	13.1776	11.5865
ETV1	ENSG00000006468	13.8714	14.5836	13.5589	13.8169	13.8813	13.9986	13.807	13.6657	13.8102	10.4142	10.861	10.2392	11.1976	12.1051	6.91688
HSPA1A	ENSG00000204389	12.2196	11.1547	12.675	11.7135	12.3555	11.9953	12.9386	12.8889	12.8297	13.5614	13.9433	14.268	13.0763	13.5598	13.546
PLAUR	ENSG00000011422	13.9825	14.1642	15.3421	13.609	14.336	15.1872	13.9219	14.5061	15.4529	13.287	13.4739	12.6459	13.0338	13.1452	12.275
ACTB	ENSG00000075624	18.1529	17.8082	18.9954	17.531	17.8227	18.7328	18.2679	18.2069	19.1208	20.0394	19.6474	19.364	19.5202	19.7959	19.3124
HSPA1B	ENSG00000204388	12.5446	11.7509	12.1933	12.1063	12.6361	11.6854	12.8873	12.9819	12.3871	13.9145	14.2525	14.1295	13.0643	13.3652	12.9591
ID2	ENSG00000115738	11.0311	11.3231	11.3325	11.0372	10.8409	11.1707	12.5209	11.8022	12.4832	13.3942	12.9405	14.2	11.9911	12.3165	12.1914
UAP1L1	ENSG00000197355	10.7609	10.7621	10.6042	11.3843	11.9887	10.3125	11.7132	12.0621	10.6268	11.7281	12.4284	12.3477	11.1117	11.9427	12.2707
MT1X	ENSG00000187193	10.4193	10.7045	11.2219	10.2487	11.9541	11.1414	10.6553	12.138	11.4855	12.0466	13.1638	11.6605	10.446	10.983	12.145
ARL4D	ENSG00000175906	9.00364	8.86133	8.05916	9.333	9.64658	8.07682	9.55593	10.1702	8.05586	10.3613	11.3499	10.5435	9.84105	10.1557	8.51869
HSPA2	ENSG00000126803	9.529	8.10316	7.837	10.1075	10.2071	7.76712	11.0333	10.6164	8.12619	12.0691	11.4713	10.059	10.7842	10.7603	8.63481
TCIM	ENSG00000176907	12.0754	13.6619	12.4204	12.6099	13.8003	12.7591	12.5575	13.253	11.978	11.5252	11.719	10.7977	10.5429	11.2321	12.3357
ANKRD13A	ENSG00000076513	12.3852	11.9743	11.7888	12.8284	12.5652	11.9949	12.7465	12.5037	12.1605	13.9757	13.8964	13.1738	13.6005	13.4578	12.3162
RTL10	ENSG00000215012	11.1729	11.0149	10.9407	11.3838	11.6041	10.8277	11.7401	12.191	10.8886	12.8804	13.0153	12.3631	11.5049	11.7604	11.7969
UBALD2	ENSG00000185262	11.6129	11.3608	13.232	12.1184	12.5221	12.8457	12.6092	12.76	13.1065	8.93342	8.64304	10.8519	10.0246	10.0239	11.6771
METRNL	ENSG00000176845	10.6367	10.8374	10.5971	10.547	11.6672	10.05	11.3744	12.2154	10.6328	12.7905	13.3718	10.4655	11.7558	12.8228	10.7118
KRT18	ENSG00000111057	12.9776	12.1573	12.4602	12.8113	12.8063	12.0082	13.158	12.759	12.2492	11.5355	11.3384	9.60051	12.3632	11.7678	9.06102
HMOX1	ENSG00000100292	10.9289	11.1559	13.4546	10.7285	11.6754	13.2747	11.161	11.8183	13.6439	13.3084	14.4494	14.5205	11.8508	12.662	13.1019
MYH9	ENSG00000100345	15.8782	15.5373	16.0886	15.2718	15.96	16.0925	15.8022	16.202	16.1348	17.76	17.9389	15.8178	16.9608	17.4661	16.1598
SRF	ENSG00000112658	12.8942	12.5489	12.8786	12.5382	12.767	12.786	13.8478	13.7974	13.0438	14.6683	14.0633	13.3018	13.6115	13.7714	13.0024
DYNLL2	ENSG00000264364	13.3595	13.2021	12.8525	12.8767	12.8578	13.1952	12.8717	12.9265	13.0506	14.2192	14.6573	14.1689	13.5524	13.2627	13.4971
ACTG1	ENSG00000184009	17.7986	17.7995	18.5287	17.3738	17.97	18.1666	17.9193	18.1634	18.5618	19.7804	19.437	18.8852	18.8355	19.261	19.2644
DEPP1	ENSG00000165507	7.00831	7.63896	8.90326	10.9102	11.8537	9.02288	10.8758	10.9607	9.43133	8.81189	9.86377	12.097	10.263	11.1548	12.5663
C1R	ENSG00000159403	14.5296	15.0103	13.8928	15.5113	16.0189	14.3425	15.8491	15.9762	14.6082	15.569	15.835	14.5931	15.3785	16.352	17.8076
GPRC5A	ENSG00000013588	12.0517	11.1255	12.3126	12.3072	11.8833	12.5045	12.7517	12.0837	12.6482	13.7873	13.0914	12.9294	13.8714	13.3707	14.4344
MUC1	ENSG00000185499	9.2607	7.84774	7.66984	9.90663	9.11957	7.86601	10.3891	9.16071	8.01936	10.9266	9.539	8.68016	11.4511	10.7416	11.0209
MXRA8	ENSG00000162576	7.97334	7.49124	5.48617	8.54883	9.03376	6.43397	9.34276	9.15843	6.80872	9.52072	10.2699	10.0423	9.75803	11.0773	12.6798
TNFAIP2	ENSG00000185215	11.7773	11.8742	12.1529	11.7356	12.5176	11.9488	12.0406	12.8198	12.2573	12.4087	13.3963	11.186	12.6166	13.2655	16.5622
HMGA1	ENSG00000137309	16.4385	16.0394	17.6516	15.9198	17.0867	17.6513	16.5515	17.462	17.9908	15.5419	15.9674	17.1007	13.7293	13.8268	15.0103
CREB3L1	ENSG00000157613	12.2836	11.6356	11.0319	12.0472	12.1169	11.0536	12.4937	12.1974	11.2983	12.7416	13.199	12.7615	13.513	13.8371	14.6973
LIF	ENSG00000128342	15.2122	16.3718	13.0613	14.6267	16.681	12.8077	15.3068	17.1151	12.5673	13.4287	14.6096	9.1088	12.7149	13.3966	11.614
COL1A1	ENSG00000108821	14.8337	14.6014	16.0558	14.541	15.2093	15.7626	15.3858	15.3616	15.9579	15.8186	16.6184	17.115	16.0719	17.4107	19.4961
IL1B	ENSG00000125538	17.1776	18.745	10.9924	16.6581	17.9688	11.424	16.2244	18.0643	11.1626	14.1335	15.4189	8.60152	11.3109	11.8526	11.0398
IL11	ENSG00000095752	15.7989	16.6139	10.6798	14.7483	16.1985	10.65	14.271	16.4389	10.4334	13.9136	14.5832	10.7198	11.3649	11.6842	9.29604
CXCL8	ENSG00000169429	18.457	19.5333	15.1739	18.1058	19.0077	15.3955	17.2526	18.9806	14.9826	16.2429	16.48	11.5024	15.7606	15.7448	13.9864
THBD	ENSG00000178726	11.7192	13.1398	9.66461	10.2259	12.3101	9.85016	10.2101	12.6074	9.78114	9.78295	11.7134	7.99989	7.18847	8.77482	6.6811
SERPIND1	ENSG00000099937	10.6727	12.2984	10.2313	9.55636	10.8876	10.5242	9.55768	10.9951	10.5499	8.58461	9.54949	8.97415	4.90389	5.9753	2.99023
TMEM158	ENSG00000249992	13.0848	13.9895	14.1767	12.1628	13.4465	13.8506	12.4053	13.5541	14.1049	12.059	13.0611	12.3077	10.5272	11.498	10.6467
FZD7	ENSG00000155760	11.3238	11.9497	13.1886	12.6227	13.2169	13.169	12.6444	13.0514	13.5597	12.0197	12.4089	14.5276	11.9033	12.6976	15.4012
FSTL1	ENSG00000163430	16.2071	16.1772	16.9354	16.9692	16.6738	16.9969	16.7174	16.5871	17.0434	17.2262	17.0951	16.9774	17.8414	17.4144	18.0087
NUPR1	ENSG00000176046	10.0634	10.4956	8.5897	10.8667	11.9175	9.03355	11.3361	11.9579	9.25159	11.6099	12.5301	9.80812	11.4457	12.6026	11.6558
GRN	ENSG00000030582	13.1744	13.0539	13.8293	13.4648	14.3979	13.4116	14.3439	14.7308	13.9868	14.2707	14.797	14.2588	13.6658	14.7743	15.461
THBS3	ENSG00000169231	11.4935	10.9772	11.601	12.0329	12.0591	11.6537	12.376	12.0114	11.7899	11.9721	11.6378	12.2311	12.3567	12.2041	14.5565
MTSS2	ENSG00000132613	12.1754	12.2695	10.7929	12.561	14.0769	10.7849	13.2998	14.5337	11.272	13.1551	13.8598	12.2463	13.0837	14.1286	12.6402
LAMB2	ENSG00000172037	14.2762	14.1758	13.7692	14.465	15.2746	13.4687	15.0835	15.5361	13.6645	14.9889	15.5879	13.8948	14.9083	15.836	15.8357
NNMT	ENSG00000166741	14.0407	14.2216	14.3068	14.7587	14.6205	14.4533	14.898	14.4772	14.7411	14.9418	14.7843	14.8712	15.1245	15.726	15.3622
MAFF	ENSG00000185022	12.6682	12.8269	12.44	12.9658	13.6312	12.5327	13.4157	14.0162	12.5905	11.2421	11.6814	9.13331	10.7183	10.7002	11.431
HLA-F	ENSG00000204642	11.4813	11.7334	11.2755	11.9289	12.9719	11.2403	12.531	13.2841	11.7845	12.3361	13.0989	11.1582	12.2275	13.2938	13.2697
IFIT3	ENSG00000119917	12.4635	12.7329	13.9454	13.1469	12.842	14.759	13.4761	12.8606	14.8026	13.3867	12.8121	14.6686	13.4023	13.1738	17.3377
PMP22	ENSG00000109099	12.2691	12.212	13.7021	13.2974	13.3775	13.7838	13.3824	13.2377	13.7357	13.0799	13.2321	15.1782	13.3931	13.3983	15.5912
UBA7	ENSG00000182179	11.5323	11.2668	10.2571	12.0781	12.1032	10.5707	12.4866	12.1704	10.715	11.5642	11.3983	10.5093	11.4099	11.9539	13.7867
UBE2L6	ENSG00000156587	12.1088	12.0326	12.9531	12.484	12.4753	13.5041	12.6724	12.4307	13.6329	11.9838	11.7384	13.3132	12.6028	12.6433	15.3953
IFIT2	ENSG00000119922	11.2761	11.3209	12.5199	12.6218	11.9555	12.8116	12.8859	11.8161	12.5439	12.5333	11.8913	13.6302	11.9779	11.7064	16.7915
LAYN	ENSG00000204381	11.17	11.146	8.76584	12.4072	12.5185	9.07807	12.2578	12.4826	9.12277	12.7284	12.5147	11.8335	12.7643	12.508	12.3184
C1QTNF5	ENSG00000223953	7.04966	6.25046	2.44076	8.6823	8.68718	4.23133	9.15176	8.60479	3.48162	8.70605	8.7044	6.49839	9.29992	9.78609	6.78902
OPTN	ENSG00000123240	13.0747	13.1295	13.3004	13.546	13.605	13.517	13.5481	13.504	13.4822	13.7014	13.2753	13.4667	14.1141	14.0346	15.5167
CERCAM	ENSG00000167123	12.5255	12.3095	12.5467	12.9063	13.3696	12.1709	13.6081	13.5935	12.6952	13.3997	13.4475	12.3349	13.2158	13.7766	14.3063
APOL1	ENSG00000100342	10.3712	10.1038	7.62285	11.5036	11.0314	8.55187	11.7331	10.9255	8.53234	11.257	10.5111	9.10632	11.219	11.1334	13.2114
COL1A2	ENSG00000164692	16.2642	17.6004	17.3667	16.7787	18.164	17.3883	17.1221	18.0655	17.4202	16.889	18.3586	18.1579	17.0719	18.8815	20.4225
SLC15A3	ENSG00000110446	9.21146	8.86733	9.24327	9.89293	10.2755	9.74852	10.3802	10.6031	9.99044	10.1549	10.155	10.0794	10.1732	10.6163	12.8682
ARSA	ENSG00000100299	10.5734	10.7286	10.9447	10.7354	11.9509	10.2221	11.5334	12.259	10.8631	11.3397	12.3692	10.5787	10.8196	12.4944	12.8465
IL32	ENSG00000008517	9.47881	8.62306	10.5276	10.5644	10.1976	10.8841	11.0041	10.3877	11.1855	11.2655	10.3295	10.5426	12.0404	11.3851	12.6077
THY1	ENSG00000154096	14.7924	14.0122	12.8794	15.0337	14.9373	12.9143	15.453	14.8739	13.1966	15.4502	15.5201	12.4644	15.9601	16.6094	12.6161
IER3	ENSG00000137331	14.9284	15.7677	14.4185	14.9053	16.5144	14.3547	15.3549	16.4509	13.3335	13.6761	14.3845	12.5395	12.9595	13.9641	13.0523
TLCD2	ENSG00000185561	9.63466	9.2145	8.67663	10.5338	9.66399	9.25727	10.5297	9.60531	9.08794	11.1595	11.0203	9.50981	10.854	11.0351	10.6051
SHISA4	ENSG00000198892	10.3661	10.166	9.74909	10.4917	10.7012	9.99785	10.7754	10.6089	9.96188	10.6693	10.8661	9.8736	11.2208	11.5428	11.461
EGR3	ENSG00000179388	8.64415	10.2361	9.43681	9.04155	11.167	9.47851	10.963	11.4662	9.41737	4.77782	4.93633	7.44805	3.30588	3.13527	5.51323
GPX4	ENSG00000167468	12.2708	12.2842	13.5558	12.3512	13.3791	13.3859	13.046	13.6472	13.7488	13.1477	13.8921	14.3031	12.9185	13.9519	16.0528
TRIB2	ENSG00000071575	13.2836	14.0318	10.7044	14.0912	14.775	10.9002	14.0311	14.2262	10.6388	10.5686	11.536	9.6675	10.5188	11.4589	9.64687
DTX3L	ENSG00000163840	12.9022	12.6612	13.6351	13.0031	12.5753	14.2139	12.9745	12.4037	14.026	13.4814	12.791	14.6975	13.774	13.2423	15.7977
COL5A2	ENSG00000204262	14.8693	14.9628	14.9251	15.3234	15.4483	14.9955	15.4806	15.31	14.8807	15.3739	15.3248	15.5667	15.8352	16.181	17.8988
H1-2	ENSG00000187837	10.7046	10.3869	8.88014	10.6878	11.415	8.44795	11.4117	11.6531	8.93307	11.5702	12.0743	9.81116	11.2864	11.9724	12.1702
HTR1D	ENSG00000179546	7.23133	4.62575	4.77614	8.07271	7.37456	5.86889	8.16023	7.31447	5.73808	8.67918	7.98421	7.70512	8.43585	7.15955	10.2748
STAT1	ENSG00000115415	14.0865	14.5563	15.2006	14.383	14.4618	15.7751	14.3135	14.3445	15.6278	14.3552	14.3701	15.7517	14.7685	14.8593	17.6074
ODF3B	ENSG00000177989	6.40529	6.54836	7.87091	7.05644	8.10306	7.7478	7.88669	8.62479	8.37755	7.53497	8.35331	8.49206	6.88648	8.84366	11.1195
SHFL	ENSG00000130813	11.0973	11.2433	12.6228	11.5406	11.745	12.7237	11.7823	11.8494	12.9811	11.5233	11.4372	13.1747	11.5481	11.9784	15.0753
KCTD11	ENSG00000213859	10.6602	11.0047	10.9246	10.842	11.3363	10.8223	11.0749	11.5117	10.9824	11.6161	11.8337	11.3324	11.5636	11.9266	12.9185
GPRC5B	ENSG00000167191	9.529	9.33423	4.22302	11.0692	11.0145	4.43903	11.2286	10.962	4.91111	10.745	10.5366	7.40037	11.8288	11.4339	10.8455
IL18BP	ENSG00000137496	9.60203	8.75522	7.95551	9.98365	9.44578	7.63314	10.0869	9.61201	7.71152	9.63524	8.84387	8.27129	9.55803	9.21522	12.1734
TYMP	ENSG00000025708	9.69291	10.6297	6.85219	10.0257	11.3685	6.72496	10.6692	11.7233	7.43498	11.2862	12.3558	7.89485	10.8005	12.5554	11.166
ACTA2	ENSG00000107796	11.0936	12.9548	13.2213	12.0991	13.4676	13.0568	12.1617	13.4077	13.1793	12.7773	13.0894	13.7012	14.1252	14.0769	15.5303
RSAD2	ENSG00000134321	9.20689	10.2092	11.6051	10.1871	10.2676	12.3489	10.5606	10.1837	12.3533	11.664	11.1487	14.0238	10.997	11.1553	16.0917
IFIT1	ENSG00000185745	11.1481	11.8853	14.1599	11.8524	11.1554	14.7328	11.9404	10.886	14.7947	12.5611	11.6856	15.4485	13.0963	13.2791	17.3828
RAB32	ENSG00000118508	12.2559	12.2987	11.9569	12.4271	12.5521	11.8642	12.466	12.7295	12.1144	13.9586	13.6611	12.4203	13.8992	13.6524	12.8304
CKB	ENSG00000166165	11.1523	10.0387	4.8324	11.0643	11.6136	4.78143	11.8885	12.03	5.24234	12.927	12.8812	6.57198	12.8522	13.0956	9.70706
PSMB10	ENSG00000205220	9.69454	9.45078	9.99185	9.41584	10.3047	9.70243	10.4489	10.7844	10.2657	10.3844	11.0435	10.0932	10.0737	11.0027	12.3401
HSPB3	ENSG00000169271	4.52105	5.29495	0.287425	5.89692	5.90304	0.287425	6.38981	6.22697	0.287425	7.65015	8.40966	0.287425	8.69587	9.73816	0.287425
HSPB7	ENSG00000173641	7.24918	8.10316	0.287425	7.42736	9.6021	0.287425	7.34473	9.92466	0.287425	10.2076	11.8307	3.15315	10.4915	11.6027	6.31906
APOL6	ENSG00000221963	11.8138	11.9128	11.5243	12.0844	11.5892	12.1409	12.1399	11.6278	11.8247	12.1735	12.2731	12.5117	12.4729	12.2743	14.4154
SEMA3B	ENSG00000012171	7.76573	7.94748	5.85503	8.36648	9.4737	5.28942	9.23954	9.53305	6.26018	9.28264	10.1943	6.98144	9.92662	10.6742	9.63452
SPARC	ENSG00000113140	16.752	17.7435	15.5588	17.2014	17.858	15.4328	17.2267	17.7157	15.5781	17.2744	18.0073	16.6464	17.5636	18.5059	18.6907
MX1	ENSG00000157601	10.9192	11.8876	14.9085	11.4532	11.5564	15.4854	11.8382	11.5184	15.6146	12.6639	11.9719	15.9438	13.3561	13.5333	17.4723
VSIR	ENSG00000107738	10.8241	10.4443	5.41435	11.1867	11.5443	5.2533	11.7691	11.935	5.54607	12.8296	12.981	6.58626	13.6398	13.778	8.33252
SAMD9L	ENSG00000177409	11.2116	11.291	12.7856	11.1687	10.5417	13.3523	11.2499	10.3219	12.9552	11.6873	10.8968	13.2433	12.5256	12.3033	15.5253
RRAD	ENSG00000166592	9.13908	10.2671	4.5928	8.54883	11.4359	3.89707	9.61604	12.0688	4.74191	10.8405	13.6748	6.46787	10.5263	13.098	10.4553
IFI6	ENSG00000126709	11.7427	11.9909	14.579	12.355	12.412	14.7603	12.3446	12.6496	15.0659	12.4856	12.351	15.1814	13.1476	13.8732	16.9822
YES1	ENSG00000176105	13.6608	14.1478	18.0375	14.0197	14.1603	18.5253	13.9186	14	18.2609	13.223	12.9947	15.6846	13.4546	13.2889	15.0971
RABAC1	ENSG00000105404	10.3814	10.2465	10.4126	10.1679	10.9514	10.0155	10.8214	11.3825	10.4403	11.1589	11.4937	10.4723	10.7974	11.5884	12.1042
GPC1	ENSG00000063660	11.6394	12.5073	10.2635	10.9986	13.2425	9.54345	12.1908	13.758	10.3971	13.6608	15.1821	10.0488	13.638	15.557	10.823
IFI30	ENSG00000216490	10.1372	10.5975	3.72289	10.5995	11.1437	4.97139	10.9336	11.1492	4.85689	11.0738	11.6756	7.85414	10.993	11.7971	12.5298
ALDH3B1	ENSG00000006534	10.5511	10.5319	7.64654	10.5687	11.0381	7.58314	11.0283	11.2674	8.22565	11.572	12.3293	9.73472	11.8303	12.5284	11.8781
GJB2	ENSG00000165474	10.8587	11.5079	13.2588	11.0807	12.0875	13.2227	10.9484	12.1146	13.2278	9.33092	10.1701	13.1017	9.12197	9.35915	11.3427
IFI35	ENSG00000068079	10.6834	10.0467	12.5482	10.4437	10.3688	12.7681	11.0471	10.4748	13.1583	11.3219	10.8035	13.1318	11.768	11.7735	14.9233
PSMB9	ENSG00000240065	11.6275	11.374	10.3321	11.5835	11.6651	10.5458	11.9455	11.7436	10.6176	11.4241	11.5002	10.7486	12.1974	12.3555	13.5175
TUBB2B	ENSG00000137285	9.02711	7.67364	7.16807	8.64681	8.62807	6.43397	9.57855	9.01925	6.41807	11.0582	10.5975	7.61052	10.8992	10.9164	8.30681
COL3A1	ENSG00000168542	12.3892	13.691	7.05462	12.9096	13.9714	7.37222	12.706	14.08	7.35913	13.0586	14.1995	10.2026	13.8163	15.3327	15.3659
HCFC1R1	ENSG00000103145	9.84301	10.1302	11.5359	9.78873	10.1088	11.6896	10.2497	10.2421	11.7935	10.5985	11.1383	11.9286	10.7312	11.8285	14.444
VEGFA	ENSG00000112715	14.1743	15.9278	12.375	14.1413	16.0583	12.6895	14.6226	16.4066	12.7328	13.7659	15.0658	12.1448	12.6404	12.9621	13.1044
MSTN	ENSG00000138379	6.2365	6.70412	1.60323	7.87497	7.27834	1.53195	7.8298	7.31447	1.61466	11.7305	11.125	3.55767	11.3581	11.313	1.63168
CPA4	ENSG00000128510	10.012	10.8343	6.99436	9.90799	11.1828	7.24018	9.82111	11.1318	7.36883	13.0566	14.3625	10.2549	13.3116	13.6711	11.2872
LSS	ENSG00000160285	12.394	12.5559	12.0198	12.0856	13.1766	11.6468	12.6384	13.5946	11.9624	13.0793	13.9558	13.1347	13.0782	13.786	14.4294
CCIN	ENSG00000185972	6.37308	6.23195	6.33499	5.16897	5.33494	7.38895	5.38364	5.37032	7.33953	6.96311	8.29964	9.07123	7.45377	7.89424	8.75754
TREX1	ENSG00000213689	9.75359	8.84316	10.3454	9.48141	9.71334	10.0928	10.2179	10.2496	10.6074	9.72993	9.70957	10.8273	9.91815	10.5245	12.5359
CAVIN1	ENSG00000177469	14.7122	14.365	15.0679	14.5051	14.6465	14.9858	14.8889	14.7994	15.2335	15.7048	15.6312	15.5941	15.6473	15.5139	16.4762
CD248	ENSG00000174807	9.30832	9.05265	2.94204	8.59358	9.0786	3.98825	9.55593	9.1237	3.48162	11.0879	12.0326	8.2757	11.2509	12.8578	8.52762
NAPA	ENSG00000105402	12.7099	12.5377	12.2779	12.4392	12.8441	12.0373	12.8481	13.0476	12.4321	13.2024	13.4266	13.2371	13.2429	13.69	14.3602
ELOVL3	ENSG00000119915	8.72931	8.12838	7.42705	8.80446	7.86483	7.26758	8.53235	7.91664	7.30961	9.48625	9.70957	8.80136	9.53605	9.1458	10.6395
GASK1B	ENSG00000164125	10.297	11.3447	2.71464	10.585	10.5275	3.58207	10.5207	10.2269	4.24643	12.6651	13.4786	7.53893	13.8094	14.456	9.13007
GLIPR2	ENSG00000122694	11.467	11.4053	11.3319	11.3074	11.1871	11.4486	11.4854	11.1828	11.7187	12.7117	12.973	12.6955	12.9016	13.1845	13.3939
CCL20	ENSG00000115009	12.2404	14.2515	2.09322	12.4373	13.5833	3.4593	11.5764	13.7523	3.86045	10.923	12.1062	2.31615	8.77308	8.70253	0.287425
FTL	ENSG00000087086	16.6796	17.1407	17.2075	16.2535	17.2654	17.1989	16.5897	17.2005	17.3989	17.2163	17.9507	17.7852	17.4943	18.3273	18.8049
FBN1	ENSG00000166147	14.3502	14.2247	14.3457	13.9666	13.9173	14.6248	14	13.8652	14.2758	14.2878	14.4057	16.4827	14.8909	15.0435	17.2186
TGFB1I1	ENSG00000140682	11.7132	10.8096	12.4355	11.3606	11.5244	12.1763	12.2099	11.8785	12.5762	13.4184	12.4506	12.4791	12.839	12.9192	13.8315
HSD3B7	ENSG00000099377	9.42091	9.9969	8.0825	9.07592	9.92168	8.26072	9.6962	10.2539	8.57488	9.90684	11.3287	8.75788	10.7174	12.1161	10.993
EHD2	ENSG00000024422	13.8235	14.0371	13.5923	13.5481	14.1812	13.3415	14.0447	14.2997	13.5074	14.7277	15.1841	13.8071	15.0766	15.6609	14.0396
CHPF	ENSG00000123989	11.6926	11.3258	13.5716	11.7002	12.5243	12.7571	12.6895	13.0565	13.504	12.6645	13.1845	13.7798	12.1895	13.2518	15.501
SLC20A1	ENSG00000144136	14.8243	15.2578	16.7097	14.3467	14.3128	16.7833	14.2618	14.1623	16.2606	13.9603	13.5672	15.5542	13.5036	12.87	14.6154
NAMPT	ENSG00000105835	16.4613	17.8684	12.7517	16.4428	17.3032	13.1147	16.1642	17.3308	12.9247	14.883	15.3171	12.6474	14.8181	15.2644	13.3622
RTL8C	ENSG00000134590	12.8106	12.9156	13.0216	12.4985	13.2187	12.6092	13.1067	13.4186	13.0405	13.7757	14.0294	12.8468	13.8258	14.722	13.9046
DDAH2	ENSG00000213722	11.0831	10.4322	12.2588	10.5312	11.1744	11.8363	11.4074	11.2832	12.2419	12.032	12.06	12.5381	12.5293	13.0466	13.0252
GNG11	ENSG00000127920	13.8982	15.4304	14.6206	13.7287	14.9826	14.6917	13.5115	14.9431	14.5479	13.3463	14.8949	13.8934	12.0884	13.3833	13.6424
CEND1	ENSG00000184524	7.72803	7.37803	8.66121	5.9614	6.61189	7.94731	7.00779	6.77267	8.67994	8.19175	9.42286	9.29848	8.57171	10.4526	9.53619
HSPB1	ENSG00000106211	11.9966	10.9786	14.1927	11.41	12.1134	13.3478	12.833	12.801	14.1589	13.9033	14.7524	14.8404	14.049	15.2492	15.0681
FLNA	ENSG00000196924	16.4341	15.7804	16.9546	15.3614	16.5193	16.4663	16.3913	16.9497	16.8585	17.651	18.0244	16.9545	17.4127	18.2932	17.8425
EVI2B	ENSG00000185862	10.933	12.1185	8.47532	10.2901	11.1443	8.70664	10.2475	11.0845	8.54095	8.25226	9.89371	7.47131	8.23217	8.81711	8.04599
PNP	ENSG00000198805	13.3767	12.9858	14.1359	12.5679	12.435	14.0535	12.4637	12.5819	14.1036	13.0109	12.5595	11.173	12.5855	11.9376	9.75537
PEG10	ENSG00000242265	13.0161	12.9815	11.5853	12.4307	12.4469	11.4436	12.5998	12.4521	11.3065	12.8026	12.9475	14.2418	12.9502	12.779	15.8991
H2AC19	ENSG00000272196	8.15953	6.83246	6.46503	6.77491	7.26013	5.09903	8.32159	8.90119	6.36087	8.45596	9.25101	6.85744	7.43805	9.06287	9.68328
HBEGF	ENSG00000113070	13.3247	13.7091	12.5057	12.6459	13.1706	12.5033	12.7093	13.1814	12.2508	12.3651	12.0593	10.0122	11.8348	11.2799	9.37979
S100A10	ENSG00000197747	13.6864	14.4728	13.2601	13.4851	13.6132	13.0231	13.5942	13.5395	13.2386	14.2822	14.7574	13.3836	14.9635	15.5515	15.2744

## Sheet: Proteomics
Proteomics (norm. Log2 abundance)	Uniprot ID	BT66OFF_Control_1	BT66OFF_Control_2	BT66OFF_Control_3	BT66OFF_Control_4	BT66OFF_Tram15min_1	BT66OFF_Tram15min_2	BT66OFF_Tram15min_3	BT66OFF_Tram15min_4	BT66OFF_Tram1h_1	BT66OFF_Tram1h_2	BT66OFF_Tram1h_3	BT66OFF_Tram1h_4	BT66OFF_Tram6h_1	BT66OFF_Tram6h_2	BT66OFF_Tram6h_3	BT66OFF_Tram6h_4	BT66OFF_Tram24h_1	BT66OFF_Tram24h_2	BT66OFF_Tram24h_3	BT66OFF_Tram24h_4
AAGAB	Q6PD74	82.2017	82.1808	81.5039	78.82	78.8333	78.1286	81.403	78.8545	78.4647	78.4202	77.4653	79.4692	78.9884	79.1401	78.8052	78.6903	80.036	79.4938	79.9289	79.4443
AKR1B10	O60218	-28.9296	-34.2037	-35.7092	-28.1953	-30.7798	-34.7731	-27.1867	-30.1115	-32.9139	-32.1448	-33.6502	-32.9779	-32.8686	-34.3723	-36.4697	-30.9265	-32.9211	-25.4262	-29.4027	-27.2397
AKR1C3	P42330	41.8895	40.0899	40.6385	39.0696	42.4272	41.9484	41.4559	42.1936	41.5193	42.7463	41.6631	42.2807	42.6067	41.8865	42.7291	42.3215	41.7936	42.6336	41.9961	40.8383
ANK2	Q01484	-5.48208	-8.7696	-5.81025	-9.13781	-5.6041	-8.69673	-12.2478	-9.05075	-9.21834	-8.27168	-8.27117	-10.2119	-8.00333	-8.42804	-8.93122	-8.90529	-10.6829	-7.46804	-8.5009	-6.69883
AP1S2	P56377	-54.8674	-61.5294	-56.0338	-53.9853	-55.2238	-54.535	-56.2019	-55.3005	-55.5871	-53.9514	-56.6939	-54.553	-54.3894	-55.5281	-56.2039	-54.7815	-56.4084	-53.628	-54.8124	-53.5368
Q96AK3	Q96AK3	-40.8779	-37.6021	-36.808	-37.9487	-35.3712	-39.0802	-37.9859	-36.6196	-37.2507	-34.4527	-36.7318	-39.5373	-37.5021	-37.0603	-35.654	-35.5098	-34.0315	-35.1936	-34.5776	-34.3915
ASF1B	Q9NVP2	-50.6817	-51.2495	-49.716	-49.0353	-49.4693	-47.5838	-47.5653	-46.0743	-48.7341	-49.3502	-48.1492	-44.9549	-46.5916	-47.0085	-48.4765	-47.9378	-47.114	-48.084	-47.6975	-48.0986
ATG16L1	Q676U5	26.2327	26.0007	29.2448	25.7919	28.7379	33.7095	29.4124	27.4736	27.5944	27.1027	29.0208	30.9388	32.0378	26.6253	28.8879	29.6608	28.9349	27.2586	28.7139	29.8675
ATP5IF1	Q9UII2	116.063	114.261	117.667	113.528	114.715	113.501	118.068	110.174	113.849	112.997	111.949	114.215	113.385	114.374	110.931	112.501	114.013	115.625	114.208	111.692
BBS1	Q8NFJ9	79.2972	85.3101	84.8338	79.2612	79.1923	79.4538	80.6558	81.5081	80.5051	78.4626	80.9462	80.6974	80.6362	78.9728	81.0025	83.2429	80.4105	77.5744	79.3166	79.8026
CCDC88A	Q3V6T2	81.7818	84.12	82.1419	78.0619	79.6978	77.8618	77.5277	78.4228	79.8003	78.4449	79.6705	78.3321	80.1057	79.3947	78.6031	75.8981	79.0409	79.7957	79.9717	81.3203
YJU2	Q9BW85	34.4439	36.0776	33.3122	34.9214	36.7937	39.6011	37.5544	39.8003	38.4518	36.7888	39.0156	35.1205	36.0156	35.0337	35.9577	37.5092	36.5621	36.3034	36.3564	36.9618
CCNB1	P14635	59.5778	57.1367	54.1438	55.7853	58.4654	60.9449	56.5585	59.5599	62.3458	57.6316	59.6905	59.1936	55.4624	61.8373	61.6752	59.0317	59.9278	59.8927	59.8169	59.1833
CCND1	P24385	35.8535	33.9155	35.8437	33.684	37.477	38.0033	40.3432	36.3084	37.1486	36.7063	33.7247	36.1517	36.305	35.8249	36.3292	36.3614	36.0935	36.1251	36.8753	38.6331
CCPG1	Q9ULG6	98.6703	97.8095	100.021	93.9378	98.4028	100.532	99.8419	97.456	100.192	98.5765	99.2343	99.3441	101.049	99.6028	98.8126	99.8622	98.6519	98.2063	98.8959	99.2199
CD320	Q9NPF0	-26.3662	-25.1938	-25.1435	-24.7006	-24.7698	-24.338	-22.79	-24.3021	-24.891	-24.6408	-23.6771	-22.7055	-22.2557	-22.7699	-24.6846	-24.659	-20.985	-21.2277	-21.9504	-24.4865
POLR1G	O15446	48.2824	53.5064	53.5463	53.1381	53.4207	52.664	53.7185	53.9509	54.2469	53.1837	54.038	53.1486	53.4131	53.0386	53.4973	53.6802	53.8053	52.4746	53.057	53.5284
CD99L2	Q8TCZ2	71.7829	73.1432	71.6183	72.4916	72.0283	68.5022	70.6365	71.968	70.9906	71.1441	71.4581	71.2499	70.0109	72.179	70.6977	70.1837	69.2043	69.2411	69.6907	71.2816
CDYL	Q9Y232	-36.7466	-36.6387	-38.3848	-35.306	-34.6365	-34.1086	-30.7073	-34.5285	-34.9412	-33.1882	-36.7533	-32.8891	-33.7628	-34.58	-33.2577	-36.4315	-33.9384	-35.6566	-34.3394	-33.4481
CENPC	Q03188	17.5111	16.4277	18.2381	18.935	17.0501	10.8707	16.428	13.6242	19.7099	18.0125	11.3924	14.5738	13.8659	16.2856	17.4487	14.1911	12.3098	18.3911	14.9215	15.4893
COIL	P38432	-59.0222	-64.8346	-65.3612	-63.8107	-63.3813	-57.2914	-59.4295	-61.1657	-61.6531	-62.3323	-60.6426	-57.4416	-57.4594	-57.6244	-60.2712	-60.7665	-57.4861	-58.7488	-57.8867	-58.6301
COQ10B	Q9H8M1	43.3066	44.2142	42.5722	43.2451	40.1598	41.373	39.3369	40.8821	42.6774	40.0582	41.2774	36.9297	41.7198	39.8117	41.4374	42.6619	40.6345	44.0218	41.808	42.0871
CTU2	Q2VPK5	3.83574	6.20196	5.32707	3.78824	6.70708	5.32091	9.46491	7.14159	5.26535	6.41439	7.56009	5.74577	7.69134	6.50321	5.20746	9.31725	7.22694	6.05277	6.84545	7.26769
CXCL5	P42830	-60.0496	-60.2502	-60.9707	-60.3139	-62.2628	-61.7641	-61.5082	-61.806	-61.7093	-60.9858	-61.7474	-61.7717	-61.3997	-62.6837	-61.9636	-62.4178	-61.5499	-61.1203	-61.5836	-62.2222
DDR1	Q08345	4.00934	4.90609	4.06977	4.63366	3.27797	3.48281	3.69037	1.47681	1.36726	3.20659	2.04782	0.64311	3.39415	3.6332	2.9757	1.39674	3.82376	1.37765	3.31061	4.71269
DMXL2	Q8TDJ6	28.6493	28.2947	28.6078	28.1544	29.5192	30.3285	26.8774	31.1631	30.3348	29.6788	30.0203	29.4618	29.2187	29.6614	30.3489	28.7481	29.5204	29.5156	29.5748	29.7694
DNTTIP1	Q9H147	-17.5826	-18.9706	-17.3565	-16.1095	-14.5063	-16.5907	-16.1159	-15.265	-15.8863	-16.241	-17.4118	-14.4165	-15.414	-14.4158	-15.2103	-17.2989	-15.9026	-13.7043	-15.0229	-15.0876
DPY30	Q9C005	-42.414	-43.6761	-43.7403	-42.0741	-41.9923	-41.691	-43.1278	-40.7204	-40.6998	-40.449	-41.4962	-41.1876	-41.3224	-42.4885	-41.2656	-42.3654	-42.9111	-41.8627	-41.981	-40.1869
DTWD1	Q8N5C7	5.61203	5.40716	5.39096	8.50131	8.35627	5.03156	7.79192	9.83631	8.68835	9.25715	8.7545	8.96677	9.17195	9.19497	7.0272	7.50229	7.23219	10.2359	8.43295	9.05311
ECSCR	Q19T08	97.1037	94.7364	97.9165	96.3607	95.4369	94.6726	97.9565	92.0924	94.7556	94.6877	91.778	94.5664	93.891	95.3116	94.3647	95.0091	94.5552	94.7551	94.9894	95.4143
ECT2	Q9H8V3	14.1887	10.8523	10.8068	10.0099	13.1481	13.441	14.8723	10.6266	12.4192	14.6516	12.7418	12.438	16.9616	13.7238	12.8326	12.7178	12.5231	14.5799	13.6619	13.6206
EIF4EBP1	Q13541	24.0644	23.406	23.099	23.4883	21.09	21.6211	21.823	20.8936	20.5174	20.7138	19.3406	20.8798	19.7299	20.8203	21.4802	19.8832	20.2554	19.1348	19.9	19.9088
ERF	P50548	29.6542	30.3959	28.6795	30.7843	28.1757	28.8287	27.8949	27.5294	27.9084	26.74	30.3446	26.6363	27.8231	27.8941	25.348	27.2827	30.572	31.6795	30.7538	30.5687
EYA3	Q99504	0.34103	-2.55913	0.0762215	0.371194	0.96286	2.88325	1.42655	-1.38735	0.880139	-0.58609	0.103468	2.06796	1.52747	2.72671	-0.105506	-0.802343	0.700078	0.490867	1.25226	2.87753
FAM118B	Q9BPY3	-27.4202	-29.0851	-27.8905	-27.2161	-26.4867	-25.697	-26.8291	-25.4715	-25.8474	-25.8701	-27.0476	-26.0473	-25.8552	-25.8804	-26.6604	-28.3525	-27.1445	-26.8145	-26.6613	-25.6259
FBXO38	Q6PIJ6	29.9128	29.1953	28.5176	28.1962	30.7236	29.0201	31.9679	30.6656	29.6266	32.0602	29.3016	30.243	30.3183	30.2647	30.4928	29.8347	30.3113	29.815	30.2844	30.2316
FCGBP	Q9Y6R7	-15.1583	-13.748	-14.3346	-18.4333	-13.9856	-13.4803	-13.1282	-12.7406	-12.7736	-14.7492	-13.8797	-12.8919	-12.0168	-13.2933	-13.6767	-15.0652	-14.3106	-13.9908	-14.1071	-14.4001
FZD6	O60353	-18.1061	-19.8707	-17.5345	-17.8793	-19.8295	-15.0715	-17.217	-16.6418	-18.3179	-19.7271	-20.229	-21.3573	-15.135	-16.1793	-17.7428	-17.2708	-15.7404	-15.653	-16.1055	-17.0447
GALNT1	Q10472	-7.53581	-12.4172	-7.06811	-7.12728	-10.1499	-6.32056	-7.25767	-6.12563	-4.65529	-4.62454	-7.69784	-6.61624	-8.28772	-6.56884	-8.36652	-6.32593	-6.6706	-7.95275	-7.10914	-6.93437
GAP43	P17677	61.1123	62.8048	61.3277	63.1203	64.6759	61.7912	63.9262	62.5218	64.8697	65.18	63.8023	64.69	66.5707	64.263	63.9905	60.3238	62.5679	65.8104	63.943	64.4958
BICRA	Q9NZM4	68.8134	73.3988	69.6497	71.5062	66.4859	66.8602	72.5117	69.2089	70.9641	68.7415	69.6235	69.2539	71.8067	68.0655	68.0526	69.5128	71.5251	73.601	71.8267	71.4625
GSPT2	Q8IYD1	57.893	57.7778	59.8235	60.3628	61.2566	61.1936	60.5801	61.1796	59.9455	60.9389	59.9321	60.1925	59.5266	60.6717	60.0659	59.6942	60.7066	59.526	60.0777	59.8014
GTF2H4	Q92759	33.8711	36.706	35.673	37.3687	37.7584	38.4205	38.3881	38.7993	38.0277	37.3694	38.2955	38.2563	37.724	37.939	38.546	38.2343	38.2621	36.4521	37.5431	38.422
GTF3C1	Q12789	72.331	71.6506	73.4126	71.9555	71.5511	70.844	73.1252	67.2257	71.0457	71.252	69.9631	70.3348	70.9937	71.8997	69.9597	69.763	71.6047	72.5741	71.2781	68.515
H3-3A	P84243	-19.5325	-21.0147	-18.7577	-16.8017	-19.4405	-17.1225	-18.2078	-16.5631	-17.115	-17.5836	-18.5809	-16.9847	-15.7191	-17.621	-18.3364	-19.0024	-17.7858	-16.7826	-17.3237	-16.5466
HECW1	Q76N89	61.4036	62.0106	62.7307	61.6781	65.2506	63.7153	62.2033	62.5988	64.8161	61.8631	65.3903	64.4148	63.3251	60.0613	62.4616	66.1745	59.9712	64.3004	62.4742	65.3974
HERC5	Q9UII4	-46.6595	-46.5323	-48.4403	-49.879	-44.6197	-45.072	-45.9059	-45.5488	-45.9817	-46.7533	-45.8608	-46.2958	-46.9796	-47.3687	-45.9863	-46.8105	-46.4935	-45.1899	-46.1818	-47.3319
H2BC1	Q96A08	82.1488	84.4914	84.0079	81.7396	87.128	79.8633	83.1959	87.9516	86.366	85.1126	84.864	87.1939	84.955	83.9158	84.886	83.6578	78.4585	83.9823	80.7151	80.8321
H3C15	Q71DI3	3.16295	1.66651	4.19076	6.90294	3.58436	6.16686	4.95241	6.93936	6.7936	5.41193	4.49373	6.62645	6.32319	6.35432	5.24005	4.35968	6.32053	6.74092	6.43828	7.05642
HMGN2	P05204	-36.0325	-33.7527	-34.4605	-33.0311	-33.7872	-33.8279	-33.0952	-30.9144	-30.4859	-34.4264	-32.6331	-30.8954	-31.266	-31.8595	-32.6473	-33.783	-33.7359	-30.9282	-32.9749	-33.0968
HMGN5	P82970	29.7647	29.3326	33.9637	30.8863	28.5903	30.0747	26.5873	27.9117	29.5495	29.3882	29.1867	30.9854	28.7203	26.0564	30.1491	31.8668	28.9014	28.8064	28.848	28.829
HSPB6	O14558	106.733	110.176	109.477	109.031	111.46	106.154	111.344	111.826	111.256	110.026	109.679	111.049	112.595	110.234	110.303	110.821	104.601	107.899	106.967	110.922
IFI30	P13284	-39.5533	-44.345	-39.3185	-37.8391	-39.5413	-36.0118	-38.6227	-33.9562	-35.9611	-36.304	-39.2607	-35.9782	-36.3346	-37.1925	-37.9105	-38.621	-38.9468	-38.6342	-38.094	-35.5633
IL1B	P01584	-46.9035	-47.3246	-48.5883	-47.0361	-48.6356	-49.4333	-48.866	-49.5517	-48.6589	-48.8006	-49.1366	-49.3509	-48.8561	-48.9362	-49.4571	-50.766	-50.5871	-48.8132	-49.9539	-50.1751
IRAK1	P51617	36.0227	33.5091	36.4936	34.0271	34.1107	33.6888	36.5899	28.379	33.2887	33.8252	31.7317	33.6664	32.6844	34.2733	32.0867	32.445	34.1393	33.7635	34.1076	33.3489
ITGA4	P13612	-2.6332	-7.6661	-4.43255	-9.03196	-4.19287	-2.53395	-3.84565	-3.96068	-2.9973	-4.96854	-5.80549	-3.15362	-4.1518	-2.86207	-3.71617	-3.50043	-4.91698	-3.78065	-4.12874	-4.60336
ITSN2	Q9NZM3	11.9676	10.4751	12.5566	12.4372	14.5548	14.5649	14.4427	13.0518	14.9767	14.2946	13.176	14.9823	10.721	14.7839	14.8887	14.8616	14.4561	13.353	13.5885	11.9742
JAK1	P23458	-5.14654	-5.82043	-5.82398	-5.89336	-7.78596	-5.76324	-7.40186	-6.7255	-8.56861	-7.815	-6.85964	-6.92972	-7.87911	-8.78318	-8.03994	-7.02219	-5.92327	-7.29268	-6.64138	-7.29736
KATNB1	Q9BVA0	4.45888	2.05464	1.06879	4.94655	5.50188	5.88981	4.37663	4.71992	4.97385	5.0383	5.3513	4.90256	1.64451	5.31728	5.34127	5.4272	5.45371	5.52203	4.89547	3.13239
KLHL42	Q9P2K6	-30.1674	-23.8381	-29.2237	-28.3906	-24.7252	-27.5866	-28.1755	-23.7936	-25.5654	-28.0178	-24.0075	-27.4327	-25.712	-23.1099	-24.0348	-26.3767	-24.7098	-25.7116	-24.8156	-22.9618
LEO1	Q8WVC0	66.9893	71.3506	72.0827	72.8655	72.8076	71.1107	72.1562	72.8272	73.015	70.9115	72.9491	71.7089	73.2157	73.1905	72.3999	73.9418	72.7425	73.3845	72.9794	74.3574
LRCH4	O75427	38.7923	39.6228	40.2995	39.1442	38.7664	40.9732	40.2149	42.021	40.8609	39.4249	40.8274	41.5268	40.4501	40.8982	41.2288	42.9109	41.5628	39.4149	40.686	40.9022
LZIC	Q8WZA0	-46.4731	-45.2833	-49.5126	-46.1044	-44.7693	-46.3114	-45.4141	-44.7526	-46.2819	-45.8348	-44.8131	-45.6304	-45.3679	-45.3214	-45.1271	-46.4188	-44.8823	-44.0607	-44.5591	-44.2617
MAPK12	P53778	-17.9366	-18.3174	-17.3034	-19.2246	-20.4418	-21.1608	-19.8424	-20.9473	-20.839	-19.7898	-21.2696	-19.4719	-20.6791	-19.5872	-19.7844	-20.5661	-15.7396	-16.8739	-16.4847	-18.056
MATN2	O00339	55.4471	52.7655	52.6457	55.3827	56.4792	56.4155	55.7479	54.6595	55.4732	56.5509	56.222	55.6742	54.7146	56.6907	55.9757	56.3823	56.3072	56.0937	56.4895	57.1554
MBD1	Q9UIS9	40.057	40.1217	42.0856	39.6276	40.8298	38.0997	41.53	46.5431	44.2004	41.6214	41.8476	44.1395	40.6215	41.3765	41.1678	45.0367	40.9154	43.5392	41.9878	42.3156
MBP	P02686	90.3065	92.2721	92.6315	92.7981	95.0217	92.7762	93.392	94.2106	94.6167	93.5334	93.7848	92.6387	94.619	93.8235	93.115	92.7115	91.4115	93.5106	92.6561	94.5749
MEF2D	Q14814	70.3057	66.8273	67.5561	66.6228	63.677	63.3603	63.4382	63.4751	64.7935	67.8385	66.1834	62.6127	64.274	64.983	64.3048	67.4503	65.9494	65.6787	65.978	65.6604
METTL15	A6NJ78	-51.1939	-51.9905	-50.5657	-49.0022	-50.3045	-48.1222	-49.7052	-47.8775	-48.4937	-49.4841	-49.8635	-48.4745	-48.0814	-48.3325	-49.6589	-51.462	-49.3272	-49.5679	-49.1693	-47.9332
MFSD6	Q6ZSS7	135.764	135.369	136.439	135.485	135.194	132.552	136.307	134.841	133.853	134.248	133.978	133.493	133.951	134.368	131.569	134.282	132.368	133.022	133.432	135.828
MGRN1	O60291	94.9711	99.0625	93.7511	99.3134	94.7921	92.6265	98.138	93.1905	96.6691	93.3374	96.1694	96.3929	95.9475	93.8003	95.2983	97.7256	92.7525	96.7864	94.3075	95.7515
MNAT1	P51948	-33.796	-38.2679	-34.0232	-34.8264	-34.1297	-31.5555	-34.0472	-32.3723	-32.9541	-35.5568	-35.1482	-31.8112	-36.0163	-32.7072	-34.3367	-33.4697	-32.3678	-32.6437	-32.347	-32.3902
MRPS33	Q9Y291	-18.3335	-17.7855	-17.8874	-16.6815	-15.9136	-16.0865	-16.1263	-15.6293	-16.0021	-16.0211	-15.608	-15.6985	-16.0846	-16.0183	-15.7249	-15.2537	-15.8925	-15.7983	-16.0304	-16.1951
MT1X	P80297	-30.3404	-28.1855	-30.324	-29.7951	-30.0456	-32.4114	-31.254	-31.4032	-31.9094	-30.9426	-30.2491	-30.6645	-30.2312	-31.2236	-30.5542	-31.2491	-31.0485	-30.5077	-30.8838	-30.9388
MVK	Q03426	6.28713	6.21732	6.83534	8.59833	11.318	9.31712	8.19298	8.89708	9.28636	10.9218	8.7238	5.56914	9.36387	8.75649	9.97539	9.43927	8.34344	9.84261	9.49378	11.7296
NDE1	Q9NXR1	12.6508	12.6615	14.7515	17.1411	16.0967	16.2674	15.9537	16.3381	15.933	16.7506	16.0685	16.4687	16.2404	16.3057	16.1299	16.6828	16.5125	16.3848	16.1114	15.7557
NFIA	Q12857	7.64958	6.8384	8.00675	9.40377	8.93966	9.87917	9.56347	11.2626	10.12	7.6269	8.91825	10.6018	11.5306	9.59487	9.19476	10.2017	8.6432	11.6358	9.93298	10.866
NHSL1	Q5SYE7	96.3402	96.2723	99.8098	95.6372	96.106	95.7718	95.9983	95.7832	97.4594	94.8578	94.6788	95.6479	95.7188	95.8062	95.4488	96.476	94.7697	96.8197	95.2932	94.1795
PCF11	O94913	89.5836	89.6349	91.1308	89.47	91.1473	92.1346	91.9008	92.6273	91.4061	91.051	91.8639	93.2886	92.7616	91.6523	92.0435	93.4557	92.725	92.3079	92.3433	91.6103
PIK3R4	Q99570	17.1465	16.0247	17.0791	15.2167	19.8644	19.9341	19.4626	20.7864	19.7622	19.8596	19.6875	19.9348	19.6432	19.6729	19.9556	20.9818	19.6041	19.2591	19.8286	20.561
POLD2	P49005	-16.2577	-18.2359	-17.0036	-15.6075	-16.0157	-15.3471	-15.1406	-13.7609	-15.5089	-14.6481	-15.002	-13.7209	-16.148	-14.9222	-15.675	-14.166	-14.4965	-15.7163	-14.8832	-14.556
RBBP6	Q7Z6E9	46.175	48.9601	46.8847	49.3859	49.4517	48.5592	49.5887	49.4157	48.9836	49.154	50.0383	49.0728	48.8663	49.498	49.6349	49.5496	49.8238	48.8261	49.2804	49.6178
RDH13	Q8NBN7	45.3666	47.1995	43.8884	44.6413	46.2934	47.5539	47.6474	47.6035	46.4144	45.833	47.9895	47.3974	48.6468	47.6812	47.6806	47.3788	48.3598	47.2461	47.9421	48.2043
SAMD1	Q6SPF0	66.8416	66.9324	66.3246	66.3521	67.9055	68.3579	68.7958	69.3434	68.3905	67.6654	68.5429	69.8734	68.6767	65.237	68.0173	70.0452	68.0619	69.7749	68.9305	69.7315
SAMD9L	Q8IVG5	55.1085	58.5205	59.6399	60.5968	60.7582	52.3651	57.3388	57.7615	55.4452	57.728	58.2196	55.8927	59.8564	60.0489	58.0346	61.7761	55.159	57.4093	56.6301	59.3389
SCLY	Q96I15	16.27	17.4751	16.4753	16.1078	14.8735	15.5965	16.0365	14.9767	16.0725	15.4042	15.034	15.2637	14.1414	14.7758	15.56	14.7214	15.765	14.4162	15.2648	15.4266
SETD5	Q9C0A6	103.828	105.83	101.35	103.888	106.363	105.105	106.286	105.827	105.727	104.309	107.035	105.874	105.798	105.811	105.723	105.818	101.622	102.584	102.364	103.935
SLC25A29	Q8N8R3	26.6243	23.3425	26.893	27.635	27.8518	29.2733	27.3167	30.0356	28.7829	27.8997	27.4188	28.9142	28.8065	28.496	27.2678	27.7789	27.2117	28.8666	28.1255	29.0615
SLC7A6	Q92536	8.20444	7.16179	8.97132	3.15517	8.97774	8.06779	8.74168	8.26976	9.2109	8.37342	8.20289	7.31687	10.1108	10.5578	8.7725	9.8774	8.68851	9.07814	9.42633	10.1631
SLC9A7	Q96T83	75.5496	75.2457	75.2777	74.4368	72.4593	72.8819	74.3796	75.9338	71.908	70.581	73.111	70.9719	72.4355	74.2188	71.1857	75.8275	73.02	73.0446	72.5723	71.3148
SMC6	Q96SB8	-8.39019	-9.194	-7.86071	-7.00284	-6.29611	-6.06528	-6.75009	-4.14315	-5.24339	-5.18345	-6.12811	-5.20377	-4.77306	-6.18271	-6.48812	-7.41692	-5.77129	-4.52545	-5.0677	-4.126
STBD1	O95210	100.442	96.6494	101.52	98.6957	97.6245	96.648	101.295	91.0475	96.2893	97.1516	91.8835	97.4023	95.5626	97.824	96.8199	95.6861	97.9392	97.8859	97.8154	95.9929
TBX3	O15119	3.50191	2.29255	5.13272	4.71949	5.14768	6.00988	5.44555	4.34741	6.6569	5.51167	4.96519	5.29703	5.38201	5.38699	4.52254	5.17309	4.22492	5.00548	4.81185	5.83683
TCP11L1	Q9NUJ3	74.6224	77.9103	76.2891	73.4766	74.4406	73.132	75.9594	73.2402	75.5159	74.3769	75.1992	73.0627	73.265	68.7258	70.9356	73.5994	71.9046	74.5921	73.0571	73.608
TNFAIP6	P98066	-70.8787	-67.9514	-71.0496	-69.5958	-71.0415	-71.5941	-71.1381	-70.5525	-71.8085	-67.9508	-71.7091	-73.1512	-70.1241	-76.0287	-71.6554	-75.392	-71.4389	-71.2456	-71.1666	-70.1141
TONSL	Q96HA7	10.0817	10.9341	10.9217	9.14136	6.96274	7.55643	11.8532	9.87112	7.53171	9.58814	7.56364	8.78929	9.64425	7.75983	7.88251	9.61115	10.4817	8.55626	9.36736	8.0462
TRIM26	Q12899	18.0073	14.9804	14.465	14.1461	13.2221	15.5417	13.6484	14.5082	13.9145	14.0546	14.196	14.1709	14.6958	14.4321	14.041	13.5948	14.3836	14.5852	14.3917	13.4535
TRMT61B	Q9BVS5	69.2751	66.4408	64.9077	64.8916	69.6719	67.3781	66.6455	69.4386	67.9248	67.9458	66.7366	67.5654	69.2321	67.999	69.9067	68.106	62.1316	65.8524	64.5008	66.5056
TRPM7	Q96QT4	94.4933	98.9648	100.928	100.844	102.24	100.301	100.878	101.415	103.183	100.272	100.584	100.508	101.862	100.628	101.065	100.378	98.8011	101.338	99.6829	100.725
TSEN34	Q9BSV6	2.64889	1.42648	4.13007	3.51118	4.85679	4.38751	4.63883	5.58138	4.3937	4.93992	3.40488	3.61676	4.98412	3.17909	3.33156	4.52132	3.15551	4.86414	4.0496	4.84565
TTI2	Q6NXR4	53.1328	53.3153	52.1667	52.7508	57.5237	58.7741	57.3178	57.7063	55.7017	58.8129	58.6178	53.8677	57.1227	53.8045	55.7209	58.2496	56.5284	55.9209	56.2207	56.2865
TTN	Q8WZ42	39.7857	41.417	42.0741	42.3901	38.1678	39.9921	40.3354	39.3461	41.6846	40.193	39.2531	38.9172	39.3031	39.6594	38.7653	37.5219	39.6734	38.9345	39.1213	38.9736
POLR1F	Q3B726	44.5434	42.8963	43.0671	43.9116	46.5959	46.005	44.3005	46.9017	44.4968	45.1552	46.6373	46.4528	46.0549	46.1314	43.8058	42.9038	44.9604	46.7499	45.1423	43.1952
URI1	O94763	37.0386	38.7668	35.2713	38.985	38.5391	37.2318	40.4931	38.6377	39.4375	39.3333	39.3941	38.2877	38.8325	39.983	39.2157	39.3883	38.8112	38.6632	38.9619	40.2974
USP42	Q9H9J4	11.7617	7.72457	8.2466	8.21228	5.92254	8.42013	6.77361	7.48125	7.8879	7.65282	7.13245	6.58779	8.26596	7.53654	6.27248	6.35392	9.43608	10.8471	10.1712	10.1379
VLDLR	P98155	103.271	105.65	103.685	105.931	106.117	106.602	105.978	108.21	106.684	105.656	105.762	107.075	105.32	103.518	107.71	106.938	105.526	105.523	105.712	107.224
VMP1	Q96GC9	-17.6805	-20.1734	-17.5972	-15.3765	-16.8199	-16.3893	-16.8069	-16.2753	-16.0209	-16.0169	-16.6939	-16.0805	-16.1861	-15.3901	-16.8588	-15.8199	-16.7333	-15.5914	-16.3275	-16.1481
ZBTB40	Q9NUA8	56.0178	55.7654	54.9925	58.3304	52.523	51.4937	58.604	51.6496	55.0077	55.2467	52.9376	54.9506	55.7427	54.7358	53.6125	55.6274	54.0035	55.0858	54.9295	56.9455
ZC3H11A	O75152	5.14959	-0.836647	5.5412	6.25213	6.17099	7.12627	5.61985	7.03787	5.75384	7.0921	4.90604	7.16927	6.08775	6.9169	5.12169	7.22727	6.05968	6.86231	6.67238	7.28604
ZKSCAN1	P17029	85.9858	85.0631	85.7758	87.1105	87.2393	87.148	87.6772	87.968	87.9936	86.9289	87.0251	87.2704	87.6974	87.3764	86.7493	87.8439	85.8481	87.5561	86.8069	88.0552
ZNF121	P58317	120.178	118.567	122.453	119.214	119.431	117.457	122.941	113.245	117.719	117.756	115.973	118.737	117.543	118.306	115.903	118.101	117.589	119.255	117.651	114.807
ZSCAN18	Q8TBC5	-19.8228	-24.2363	-20.6911	-21.6374	-19.1409	-18.9443	-20.6331	-20.4925	-19.2275	-18.4988	-19.5736	-18.9143	-19.2272	-18.4116	-19.7908	-19.2164	-19.8525	-18.6875	-19.1933	-19.3408
CHAF1A	Q13111	46.4215	47.0242	45.7224	44.7994	42.8909	44.2463	43.6472	44.5063	45.2724	43.607	45.1942	44.2246	45.9453	43.715	43.6975	43.858	45.6476	47.6502	46.0095	44.7319
AGFG2	O95081	-5.36392	-3.22169	-2.07498	-5.65119	-4.14509	-9.88672	-4.46223	-4.66732	-5.2503	-3.94994	-5.20461	-6.19551	-5.72698	-5.5298	-7.11917	-4.40411	-6.09013	-5.37416	-5.11136	-3.12265
AHDC1	Q5TGY3	78.752	79.8219	77.9172	81.646	80.0011	81.5009	81.4744	80.6346	78.428	78.0789	78.8318	78.7852	79.6894	81.5698	81.8583	81.9391	81.1996	78.3574	80.3751	82.0815
AHSA1	O95433	91.0513	94.5766	95.227	94.3802	93.0092	93.7793	95.147	88.5711	93.4859	92.7211	92.8198	91.2686	93.574	89.8627	92.2525	93.8234	93.4235	95.1219	93.0107	90.3823
ALDH1A1	P00352	68.3132	69.9158	71.0261	67.5912	69.8574	66.3751	76.4503	68.4667	72.5569	73.5602	71.3056	73.3839	71.225	70.9574	68.8367	73.1623	70.0148	69.5608	69.982	69.9899
ANKRD54	Q6NXT1	62.8253	63.6247	60.6552	61.7724	62.5805	61.1807	59.7689	59.9005	58.2072	61.0222	61.5432	62.8738	57.3866	60.2504	63.1848	61.1843	63.3583	59.0445	61.6839	61.1665
APC	P25054	38.7786	37.3943	38.3336	38.7348	37.1864	37.3099	37.442	36.5109	36.5276	38.1007	37.1175	36.7699	36.8817	37.487	36.9877	37.77	37.9511	36.7719	37.7484	38.3831
AURKA	O14965	38.1093	36.2202	36.5053	36.7295	37.9109	36.1553	38.2231	39.3018	39.0553	38.9369	38.176	38.7395	39.5564	38.7565	37.1775	37.7043	35.3937	38.9149	36.7252	36.2827
BCR	P11274	45.3403	43.4494	44.8762	44.5109	43.0179	42.5553	42.5291	43.4636	42.8337	43.2458	42.1759	41.9655	42.9833	42.7537	42.5538	43.4321	43.4115	44.7592	44.088	44.3369
BRCC3	P46736	9.34387	13.6799	13.7414	13.5048	13.7691	13.8365	13.9608	13.5438	14.2251	13.3999	14.169	12.93	13.0707	13.684	14.0096	13.796	14.7062	13.0565	13.3864	12.236
SHFL	Q9NUL5	48.8375	48.1863	47.4929	47.6304	49.2417	48.6957	48.6933	49.7779	48.8563	49.5008	49.3795	49.3043	48.9525	48.8854	49.4163	49.8276	47.0516	46.5761	47.5274	49.4238
CACNB2	Q08289	98.3934	96.0264	97.94	97.1509	96.375	96.3018	96.7208	95.3561	96.2761	97.1386	96.0651	95.422	96.4417	96.1557	94.8248	96.1668	96.41	97.1635	97.0439	97.6901
CASP7	P55210	14.2128	11.7542	12.2957	13.5375	14.1622	11.2017	10.6232	11.5518	12.8753	11.5673	11.6131	11.672	11.8489	13.3165	11.4753	10.009	10.6758	14.8201	12.911	14.4898
CASP8	Q14790	-7.26142	-11.0469	-7.60549	-6.99143	-6.4208	-5.27676	-7.36088	-5.50202	-6.23066	-5.00534	-6.88843	-6.44151	-5.55457	-7.53106	-6.85868	-5.87715	-8.66296	-6.88597	-7.72024	-7.04505
CCDC115	Q96NT0	37.7113	41.6495	40.0703	38.863	40.625	42.5626	41.7703	41.1353	41.7471	39.5064	41.1014	40.4647	41.732	40.8909	41.2297	39.2958	41.1719	40.1514	40.2309	39.069
CCNL2	Q96S94	84.2066	84.404	83.2797	82.4938	82.5666	82.3642	83.5643	81.3211	82.6099	80.9585	83.3916	81.9895	82.9306	82.8291	81.0547	83.185	82.0041	83.145	82.6768	83.257
CDKN2AIPNL	Q96HQ2	58.1123	56.1374	59.1591	60.3933	60.3984	60.4696	59.0246	61.5495	61.045	60.7683	59.7308	61.1706	61.4028	60.3274	60.7131	60.9443	56.9824	58.7899	58.1532	59.9561
CHD7	Q9P2D1	52.2386	48.506	51.8838	48.7517	50.5866	47.8157	46.4531	48.6422	49.2883	48.534	47.5797	48.5419	49.5767	46.9358	49.5727	51.1344	48.3342	55.4469	50.7654	48.7275
CLASRP	Q8N2M8	91.3152	90.7322	85.7246	90.0015	89.233	87.502	90.0066	86.8501	87.7256	86.8473	87.3846	89.4264	86.6959	86.7853	89.0427	88.3223	87.7267	89.4216	89.2478	91.8366
DCAF6	Q58WW2	18.6157	15.2032	17.6281	18.2591	18.4336	19.0685	18.9988	19.9005	18.9492	20.1712	18.5793	19.8514	18.2261	19.9285	18.9381	19.7873	19.0949	19.5241	18.3496	15.1079
ENTPD6	O75354	-52.945	-50.9387	-54.4712	-53.8689	-49.6666	-54.1478	-51.5503	-50.3914	-50.68	-51.6347	-50.2473	-50.5924	-51.6564	-52.7295	-50.5496	-49.4222	-54.22	-50.7631	-52.4858	-51.1567
ERAL1	O75616	52.4055	55.7092	51.8162	56.4636	56.0408	55.5491	56.3127	55.7877	54.6118	54.985	56.5426	54.798	54.6267	56.1206	55.6983	54.6887	55.2777	53.7866	54.199	53.7062
EZH2	Q15910	70.7898	72.7665	71.4909	74.8831	74.5865	75.0639	73.0128	72.6543	74.4014	73.8009	75.4743	75.2208	74.0796	72.9344	75.3474	75.0356	72.4042	71.737	72.793	75.8355
FAHD2B	Q6P2I3	45.9784	43.291	45.6701	46.6477	46.6061	47.6011	46.6636	48.1418	46.9879	46.7232	45.7053	47.5395	46.7037	47.1745	46.3666	46.2051	45.6529	46.172	46.1005	46.8406
HJURP	Q8NCD3	13.2654	13.6553	14.4714	14.2777	11.3694	11.1069	11.9529	12.4708	10.9473	11.9502	9.44614	14.641	10.6027	8.63252	11.6294	8.85925	13.349	12.5363	13.3034	14.0068
HMGA2	P52926	97.3287	98.6917	99.746	98.5848	99.9739	99.8627	98.9844	99.656	99.6437	99.3518	99.7876	99.9555	100.603	99.5584	99.7848	99.2488	98.4224	98.2862	98.4619	98.9473
HMGN3	Q15651	62.9053	63.337	62.7965	63.121	64.8489	63.8617	63.7849	65.7339	65.5126	64.1178	64.1283	65.2885	65.2879	63.9657	64.4154	62.6947	62.3638	64.6359	63.6686	65.1144
HMX3	A6NHT5	24.8366	19.6414	23.6029	20.5784	22.6601	24.3846	22.7058	24.4023	24.6002	24.6476	24.0583	20.3942	24.2019	22.675	17.4363	19.5855	20.6747	23.7636	22.3722	23.1039
HSPA1L	P34931	42.9825	42.8347	44.6747	45.1685	44.0861	41.9764	42.6496	39.7201	43.2568	42.9935	41.4978	39.6306	39.3669	40.2647	41.7663	43.701	42.244	44.2897	43.0887	43.5857
JMJD1C	Q15652	120.732	127.687	129.304	128.231	129.115	127.703	129.889	127.101	128.702	127.475	128.547	128.199	128.459	127.219	127.989	129.053	128.196	127.205	127.135	126.53
ICE1	Q9Y2F5	44.7548	44.2527	43.0481	44.7564	40.0778	43.8889	43.0612	44.0875	41.3095	43.1493	42.7243	43.7249	45.4514	42.4321	42.0433	40.453	45.1359	42.9189	44.2554	44.3327
KIF22	Q14807	61.5736	62.0636	57.0148	62.2289	60.7445	60.4045	64.0627	61.9216	60.6426	62.378	62.5219	62.6588	62.4912	62.4078	62.3798	62.6707	60.5398	60.1148	59.9796	59.1022
KIF7	Q2M1P5	70.7924	68.93	68.9396	71.3373	67.0793	65.9224	68.1432	64.4492	66.3834	67.0614	68.1234	67.9028	68.4536	68.1754	67.5418	71.4966	68.7103	70.256	69.5053	70.1373
KLHDC4	Q8TBB5	15.889	15.6064	14.4268	13.9687	10.9048	8.41026	13.6083	8.26678	10.5028	12.161	8.93196	16.1487	9.42642	8.37774	11.745	9.42198	15.08	14.7418	15.1756	14.8487
MAOB	P27338	27.0361	25.1845	25.7622	31.9686	22.7953	25.755	25.6478	25.7806	23.8881	26.0777	23.9613	24.6701	25.9131	25.9411	25.0182	24.8224	26.9368	24.3742	26.3351	28.5969
MED12	Q93074	96.3954	94.9799	96.0058	95.9797	96.4366	96.7689	96.756	97.6942	96.3483	97.1148	97.0065	97.5861	96.3824	96.879	96.4062	97.7652	96.5536	95.5489	96.4247	97.1025
MED13L	Q71F56	62.926	60.1954	63.326	61.6379	60.8785	57.6901	59.0995	62.3734	58.3742	60.9983	59.7634	61.4068	58.7072	60.5762	59.2289	61.5367	61.4759	61.3717	61.4727	60.8379
MED21	Q13503	26.0222	27.712	24.3835	26.5185	28.0957	26.55	28.1763	29.358	26.733	28.3446	27.2503	28.3669	28.6945	26.1342	28.3236	26.2125	25.6307	25.5922	26.3167	28.7472
RIOX2	Q8IUF8	-4.99688	-4.62436	-6.23907	-4.69079	-8.15683	-6.65075	-6.48975	-6.67645	-7.7483	-6.73566	-6.71939	-5.29991	-6.00829	-6.61559	-6.02128	-7.03359	-4.18282	-6.34585	-4.99974	-4.82637
MPC2	O95563	39.27	38.6786	38.8637	39.3807	38.0354	37.7263	38.2401	37.7066	37.7017	36.9306	37.8631	37.5444	34.861	38.4578	37.3028	39.1873	38.5777	37.1328	38.1104	38.4517
MPP1	Q00013	92.6508	91.7402	94.7422	93.9235	94.5686	95.6668	95.5434	95.4104	95.3678	94.8913	94.4671	95.555	94.574	95.0555	93.8577	94.8667	94.3471	93.6927	94.1226	94.3235
MT2A	P02795	19.166	20.7653	18.8521	19.1661	17.3032	16.243	18.0063	16.0983	18.9426	18.0442	18.6097	17.3503	18.8891	17.4777	17.6688	17.8268	17.9565	20.4607	18.4927	17.3123
MTMR6	Q9Y217	38.3708	39.48	40.7555	38.5056	38.3311	37.599	39.3133	37.65	37.4132	37.8877	37.1344	37.3014	38.216	35.7913	37.6011	39.7226	39.0188	39.6304	39.1909	38.9973
N4BP2	Q86UW6	38.7527	42.3311	37.6834	40.7901	34.1106	35.36	39.2606	35.9032	38.5717	37.6392	39.2655	38.5981	37.0059	34.0525	36.9537	40.2008	39.9989	40.5702	39.3319	37.6717
NSMCE4A	Q9NXX6	30.3443	30.2326	32.3349	33.3528	31.2334	32.5057	33.159	34.644	32.7478	33.7047	32.2074	32.8885	33.0161	31.9431	32.2683	33.8844	32.5808	31.5944	32.0936	32.4456
NSUN5	Q96P11	34.9927	31.7589	33.4838	35.2451	33.9941	31.0732	30.4068	32.7266	34.0327	30.9309	29.9745	31.1173	31.0608	33.3992	32.4362	30.9306	30.2503	36.2706	32.921	33.8369
NT5C	Q8TCD5	36.063	38.4054	35.7672	37.0378	36.7992	37.6181	37.9294	40.4509	39.8711	37.4645	37.8543	39.3851	40.4282	37.7989	39.9622	37.8096	36.6465	38.9001	37.1537	36.6545
NTM	Q9P121	16.9698	16.5024	8.69524	16.3063	16.2072	15.9448	17.171	19.5984	17.1485	18.2098	18.709	16.2502	16.8743	17.9914	16.6652	14.3623	14.3556	14.9729	14.8005	15.9247
OTUD7B	Q6GQQ9	0.787492	-1.49935	0.278408	2.36354	2.1407	2.27007	2.49251	3.049	1.41311	2.24375	1.52181	2.58691	2.59187	1.90754	1.22131	2.27923	0.708115	2.39037	1.04858	0.205893
PDCL3	Q9H2J4	-18.5376	-16.8143	-17.2363	-17.5871	-18.9646	-18.4036	-18.4347	-19.1776	-18.7095	-18.7118	-18.2331	-18.8801	-17.5873	-18.9784	-18.9042	-19.2613	-17.6449	-18.1384	-17.8936	-17.7939
PI4KB	Q9UBF8	70.7103	70.0695	69.4025	69.4514	68.1313	68.4686	69.5237	68.0095	67.9983	67.3967	68.3697	67.388	69.4595	69.1558	67.6256	69.147	69.1828	69.7751	69.7193	70.5809
PLEKHF1	Q96S99	37.7211	34.7748	36.2335	34.8664	34.587	34.844	34.2099	34.8343	33.9591	34.1006	34.19	36.2214	32.4723	34.666	32.9612	32.6993	36.2524	35.6249	35.9816	34.9742
PODXL	O00592	93.7104	94.22	94.2773	95.0249	92.8071	94.2323	92.3783	91.2579	92.6096	91.8507	91.8023	91.1195	91.286	90.4714	91.7113	90.371	95.3802	96.5138	95.0672	92.9945
POLR2M	P0CAP2	39.1184	37.7998	38.3742	38.0322	38.0248	38.7843	37.1861	37.9551	38.2856	38.9673	38.9162	38.2485	38.3764	37.9868	38.6303	39.1601	38.1264	38.194	38.0521	37.506
POU2F1	P14859	23.5419	21.4249	17.7514	22.8612	22.2786	24.071	22.5736	20.7042	21.6743	22.8127	24.5459	21.2842	20.8894	23.2513	23.3331	25.4523	22.004	19.6856	21.7079	23.8331
PPP3CB	P16298	63.4064	67.4602	67.7111	68.5566	67.6644	68.7255	68.5963	69.1584	67.9932	67.8074	68.482	68.221	69.0539	67.5785	68.2395	68.1145	68.5539	66.4475	67.589	68.3671
PRKD3	O94806	46.7929	47.1687	45.1654	48.5607	46.6044	44.9341	45.2468	44.9198	45.4918	44.7467	46.012	42.5801	45.7154	45.0187	45.4021	47.4169	44.3786	47.688	45.8796	47.2958
PTEN	P60484	116.438	116.011	117.717	115.374	117.209	115.333	115.658	112.162	115.002	115.814	114.519	114.275	113.981	114.683	113.839	112.503	115.565	116.069	115.862	115.453
SBNO1	A3KN83	2.47325	0.478476	2.44697	2.0876	-0.346354	1.08885	-0.742464	2.5789	3.1714	2.41106	4.86383	3.59773	1.40583	2.51051	1.60363	6.09572	2.41232	3.27317	1.6997	-1.46423
SIRT3	Q9NTG7	12.5113	12.5272	13.4021	15.0056	15.4546	15.4542	15.3984	16.3737	14.1396	15.3407	14.2842	14.225	15.0909	14.6448	15.2972	15.6724	14.5383	14.4806	14.2115	13.7226
SLC20A1	Q8WUM9	-36.2583	-33.9243	-34.3187	-34.6059	-37.1153	-36.4043	-35.5674	-36.0993	-35.868	-35.6274	-35.8206	-36.0467	-38.8884	-35.9962	-36.1276	-36.1919	-31.2972	-34.9009	-33.4814	-35.5661
SSH1	Q8WYL5	15.5877	16.0108	15.2918	14.7576	12.4632	14.1398	13.4451	14.7448	15.1129	14.9978	13.2008	13.1957	15.3113	14.9306	13.2486	8.64892	16.1586	15.5807	15.8617	15.4988
STRBP	Q96SI9	-1.9204	4.09589	-0.863487	-1.55172	-0.43764	-1.39984	-1.34581	-1.86804	-2.25093	-1.79686	0.236448	-2.072	-1.12727	-3.31742	0.23744	-0.799996	1.1598	-0.740512	0.336005	0.572178
STX2	P32856	66.5167	65.8386	66.4797	67.1005	66.8877	64.4818	64.8213	64.7478	66.2127	65.3893	66.1496	63.7486	65.4772	64.4119	63.7833	66.0021	63.8373	67.8738	65.8705	67.5472
SYNGR2	O43760	20.2726	19.6482	19.9025	20.9368	19.1684	19.1544	19.0472	17.7102	19.2342	19.2834	18.8622	18.7179	18.9688	19.2175	19.0307	18.6754	19.134	19.7792	19.3159	19.1357
TAF7	Q15545	58.4377	57.3121	58.1984	62.5531	63.1806	60.2219	59.5126	62.1963	58.4136	63.1906	59.6478	59.5592	62.2817	61.911	60.9231	56.5666	58.7003	60.3234	58.6986	56.8995
TEAD3	Q99594	44.4035	42.2356	44.3281	46.6382	45.7734	46.6701	45.4109	46.6257	46.678	44.7301	45.1495	46.0512	45.6629	45.5355	45.9831	47.9031	43.7682	46.0086	44.9894	46.6552
TNS1	Q9HBL0	110.484	112.959	118.313	115.297	115.937	114.68	115.357	115.702	114.288	112.31	112.894	108.822	114.505	115.904	114.325	120.062	114.034	114.487	114.064	114.79
TSC2	P49815	103.21	104.026	101.554	102.558	104.399	104.533	106.028	105.43	105.524	104.372	102.722	104.467	104.478	106.23	106.36	102.623	102.963	102.219	102.801	103.142
TSPAN9	O75954	45.9293	49.4171	42.6411	47.147	43.536	44.4393	46.4704	43.1314	44.028	44.0125	47.223	44.3092	47.5529	43.8532	43.6577	44.0106	44.9873	45.3042	45.3511	47.0233
TTC4	O95801	65.6252	65.0556	64.8533	66.2692	65.847	65.6149	63.1745	62.6402	64.6712	65.2766	63.6248	62.7996	65.2611	62.6932	65.5208	62.9162	64.9031	67.3797	66.1586	67.1265
USP48	Q86UV5	-0.545624	-0.860854	0.622122	1.56797	-0.114503	2.09831	1.31521	3.10144	2.26839	0.870773	0.830536	1.7585	2.14938	1.49893	1.12456	1.51736	0.59778	0.42109	0.733689	2.00357
XPO4	Q9C0E2	25.9449	24.8372	26.7828	25.9646	23.9076	23.7676	24.3265	25.1359	23.7781	23.4396	21.8527	24.2519	24.241	24.7508	24.9241	24.5047	25.2764	25.2738	25.5248	26.1282
ZEB1	P37275	32.1174	30.0775	28.9415	28.9527	30.397	31.0464	32.1871	32.8626	33.432	32.4673	31.4366	34.0049	34.4858	32.897	32.153	29.9794	29.4851	31.4422	30.7662	31.8017
ZNF367	Q7RTV3	-14.2065	-17.0984	-11.7599	-11.4043	-17.0886	-17.9422	-14.0057	-17.6871	-15.7904	-16.6868	-17.57	-14.9536	-17.0702	-16.8479	-20.0337	-15.748	-14.1333	-10.8654	-13.4035	-14.9811
ZWILCH	Q9H900	9.55724	10.843	8.33497	10.0396	5.33482	8.23163	7.17163	9.80678	7.99468	8.11871	8.91912	8.265	9.0709	8.83588	8.87759	7.92772	11.0471	8.56038	9.74925	9.24642
IQSEC2	Q5JU85	47.5462	48.8291	47.677	46.7574	46.1538	44.7379	45.0472	48.86	45.7337	46.3471	44.1426	47.0703	49.4161	44.1959	50.4503	49.0168	47.0231	49.0712	48.438	50.4045
ALDH3A1	P30838	96.3045	96.8375	98.3104	94.6492	93.0956	97.3863	98.4461	91.4552	97.6881	95.4212	93.696	94.715	95.7481	96.9057	97.5088	97.1955	97.3728	94.776	95.6564	93.1002
P00978	P00978	-60.4116	-65.3874	-61.5806	-62.2095	-60.8948	-59.9942	-62.1876	-61.8524	-59.9411	-58.676	-61.3179	-61.2841	-60.6015	-60.0375	-63.7747	-66.5115	-60.1734	-58.2556	-59.5636	-60.9297
ASL	P04424	10.5514	11.7495	9.45756	8.38798	10.5558	5.55695	9.06851	10.1489	6.68163	5.79173	9.27715	10.6802	7.03393	10.521	8.75172	11.0058	11.5272	12.2192	11.613	10.4933
BAD	Q92934	111.712	109.275	111.227	112.15	112.46	112.956	111.842	112.978	113.087	112.398	111.4	112.607	112.438	111.917	111.519	110.976	108.464	110.107	109.727	111.674
BEND3	Q5T5X7	58.7487	57.2894	55.2245	56.7454	54.6063	54.8514	56.0205	55.5645	55.1423	54.5889	56.4604	55.8094	56.1341	58.0287	56.7382	59.3312	54.9823	54.6545	55.0007	55.3073
C1GALT1C1	Q96EU7	66.3381	67.0111	66.2055	66.2263	62.1982	65.6549	65.8981	65.3759	65.11	64.9786	64.44	65.4239	65.1987	65.337	65.9831	66.0746	64.0556	59.4774	63.0164	65.6238
C5orf22	Q49AR2	54.9289	52.3983	53.0252	55.0778	54.5422	55.6859	55.4349	55.8379	55.8681	55.3508	54.5253	56.923	55.0931	55.4753	54.8191	53.7719	54.466	55.0613	55.001	55.8735
CAND2	O75155	-50.7149	-51.2737	-50.2671	-48.9807	-49.1067	-48.2292	-49.6935	-47.3846	-48.2569	-49.5104	-49.5475	-47.9729	-48.5887	-49.1667	-49.17	-50.4722	-49.6181	-48.8507	-48.91	-47.2447
COMMD1	Q8N668	-32.9322	-34.2539	-32.4333	-29.8658	-32.2741	-30.8984	-31.5671	-29.7661	-31.0697	-31.7754	-31.7922	-30.0839	-31.0998	-31.2677	-32.2447	-31.9117	-31.7765	-31.4551	-31.4265	-30.1007
CWC27	Q6UX04	16.2038	16.5643	16.7265	17.3788	17.354	17.549	18.0665	17.9383	18.1578	17.7293	17.9066	17.5751	16.9361	17.0619	16.9492	17.955	17.752	17.8578	17.6969	17.7444
DIS3L2	Q8IYB7	0.98403	-1.07474	0.765972	0.674935	-1.45093	-0.660938	-3.61799	-1.20306	0.429821	-2.38398	-0.243044	-1.914	-1.2774	0.407993	-0.94447	1.02456	-1.90773	0.205013	-0.954486	-0.39747
DSG2	Q14126	113.183	114.87	111.246	111.554	113.091	111.453	111.522	109.948	112.355	110.426	112.069	109.764	112.366	109.716	113.191	113.898	109.127	113.265	110.848	111.329
DUS3L	Q96G46	1.64234	0.526752	0.332943	-1.69478	0.65227	3.98461	-0.084524	2.98494	3.89452	1.22501	1.60538	1.74013	-0.726644	3.16173	1.96552	-1.58391	2.3857	-0.327964	1.58172	1.86727
EIF4G1	Q04637	55.4502	57.3905	56.6016	57.235	54.2845	54.3035	55.2259	53.8672	54.3263	54.4782	55.6331	54.4203	57.3739	54.7306	55.4563	57.229	54.8151	55.4508	54.9583	55.2055
ESM1	Q9NQ30	-4.06588	-6.41447	-8.22455	-5.34971	-5.88068	-7.45668	-8.86775	-7.80928	-5.26093	-6.96893	-3.55325	-2.75174	-6.44292	-4.11795	-5.12178	-4.60653	-5.40276	-3.36941	-4.01241	-2.41557
FAM167A	Q96KS9	53.4131	51.3411	52.9351	51.3281	52.7608	50.408	51.701	49.2028	50.3519	50.7281	51.9187	50.375	52.3476	52.0594	49.7344	53.0721	49.3322	51.874	50.7043	51.2527
FIGNL1	Q6PIW4	11.9371	10.8116	12.659	13.0765	16.9077	16.7871	14.6326	16.8583	13.3919	12.0201	12.8671	16.5503	12.5203	12.6042	12.9879	11.1349	15.5988	17.0719	16.0789	15.6846
HIVEP3	Q5T1R4	43.4885	45.1698	45.5719	45.3551	48.0004	45.7859	45.6346	48.7508	47.7136	45.2078	46.4473	48.2195	47.9105	46.1928	45.3124	42.8843	45.84	49.807	47.4677	48.0681
IFFO2	Q5TF58	44.9013	41.2724	45.7229	42.7715	41.0593	40.322	41.3453	42.0107	41.1543	41.3382	41.1406	43.1485	44.8828	44.575	40.8886	42.9316	40.3954	42.0465	41.3842	41.5964
INTS12	Q96CB8	25.721	23.8898	23.93	27.2095	20.7922	24.309	24.1821	23.5519	24.2785	21.7316	22.7845	22.3183	24.2261	25.309	22.9306	24.5347	22.7576	23.3993	22.8103	22.8876
INTS8	Q75QN2	-11.3653	-14.6459	-11.7545	-10.6962	-11.4366	-10.5519	-11.0175	-10.929	-10.2689	-10.622	-11.6534	-10.8131	-11.0986	-10.7837	-11.9162	-10.7559	-10.7974	-9.03257	-10.1791	-10.4191
FAM234A	Q9H0X4	107.25	105.017	106.676	106.933	103.298	106.043	106.879	104.064	104.323	105.598	101.902	103.526	104.191	106.021	106.565	106.219	105.546	102.282	104.257	103.945
KANK1	Q14678	-25.2274	-24.8867	-25.3766	-30.3282	-25.029	-23.7344	-24.6091	-23.1492	-24.2276	-25.0365	-25.4525	-23.8047	-23.9962	-24.1374	-25.1351	-29.2042	-23.9384	-25.0893	-24.5471	-26.1864
KRT7	P08729	22.2769	23.0248	21.4104	17.3454	17.0395	21.3953	22.5228	16.9384	20.269	17.4979	17.5329	19.1876	22.7795	21.7323	21.7041	19.7738	23.7562	22.1461	22.8853	21.3105
LAMTOR4	Q0VGL1	64.2205	66.8363	64.4029	64.4956	66.5093	65.0794	65.8019	66.6938	64.6969	64.2843	64.3586	56.764	65.8187	64.5626	64.2928	66.43	60.2117	62.3378	61.398	63.3668
LIMCH1	Q9UPQ0	43.7128	45.0342	45.4438	45.1105	45.3121	46.5144	46.0129	47.6849	47.0124	45.8998	46.2928	44.5449	46.2998	46.1385	44.4441	44.3367	46.4353	46.1314	46.3148	46.8768
MED26	O95402	115.022	115.907	116.9	116.153	120.754	120.821	117.36	115.319	114.259	117.156	120.349	117.39	114.398	115.073	115.119	117.449	119.166	115.695	117.473	116.285
PALS2	Q9NZW5	-20.5326	-21.7645	-20.1131	-20.0782	-22.887	-22.155	-20.6556	-22.8744	-22.733	-21.9302	-24.4418	-22.0837	-20.4103	-22.3558	-20.6854	-20.2966	-22.9055	-22.6484	-22.6251	-22.1444
NCS1	P62166	-10.9616	-9.14135	-8.55461	-8.42721	-13.6374	-10.3244	-12.4047	-10.4458	-6.12798	-9.54101	-9.20435	-7.23093	-12.128	-9.79096	-8.41911	-10.1124	-9.2106	-11.6305	-10.5673	-11.0784
NFATC4	Q14934	-48.4195	-46.9331	-49.9059	-46.5994	-46.1457	-50.8754	-51.3331	-51.0627	-48.6731	-45.9423	-46.1702	-46.4255	-46.6809	-50.1114	-45.4306	-47.2759	-47.2262	-43.8309	-45.6682	-44.7639
NVL	O15381	-6.73885	-9.29631	-7.03282	-6.64552	-5.94711	-4.93663	-6.0469	-2.41238	-5.18887	-6.01473	-6.85319	-4.09984	-8.47706	-6.78683	-6.05418	-5.33427	-5.66739	-5.9094	-5.71945	-5.60759
PARVB	Q9HBI1	21.954	23.8511	22.2924	19.8218	25.6409	21.717	22.4824	22.4304	25.0624	23.1604	24.096	21.0395	20.8427	24.7296	23.356	22.5003	22.8282	24.6027	23.2216	21.9039
PIKFYVE	Q9Y2I7	32.3705	33.2422	29.8526	30.3552	34.4388	32.2508	33.2313	33.8152	35.0432	34.0365	33.972	33.6285	33.3387	30.8992	33.1456	31.802	30.9799	34.2416	33.0572	35.4974
PLXNA3	P51805	88.1642	85.6049	85.1263	83.2811	84.9121	85.2699	81.8331	84.3207	83.1514	83.2273	84.4493	83.2816	85.1787	84.4708	84.5437	84.0755	82.5919	82.9514	83.8973	86.6296
PPFIBP2	Q8ND30	17.5108	16.7553	17.8442	18.6315	12.5081	12.4244	9.93278	16.2616	16.7913	13.6389	15.718	18.6713	19.4662	19.4904	17.9607	15.8582	11.0319	13.5233	12.4367	14.0718
PYGM	P11217	24.0788	22.0985	25.6279	23.235	26.8977	26.2275	23.5586	25.3388	25.9969	24.6867	24.6608	25.2144	22.3426	25.541	24.142	23.4544	24.8088	24.6226	25.2887	26.507
QPRT	Q15274	102.68	105.331	102.808	102.459	105.485	105.212	105.383	104.471	103.034	104.739	107.413	106.01	105.622	101.776	103.657	105.455	106.201	106.175	105.591	103.826
RABGGTB	P53611	-10.2642	-10.8035	-10.4705	-10.4004	-11.0555	-10.9582	-11.1711	-12.9808	-12.0125	-11.2761	-11.6673	-11.8039	-11.7247	-10.7631	-10.8176	-11.0776	-10.7954	-11.2241	-11.422	-13.0989
RAP2C	Q9Y3L5	-9.35751	-9.40139	-6.98832	-7.10048	-8.46921	-6.68747	-6.63413	-6.19518	-5.23452	-8.02458	-7.64239	-7.48948	-7.51717	-6.97358	-8.7113	-7.29536	-7.38481	-6.7942	-7.12294	-6.35429
REEP3	Q6NUK4	49.5629	51.3222	51.804	52.7237	48.7456	48.0207	46.744	52.4647	48.8548	46.3979	47.1424	46.528	51.5641	48.8069	51.597	52.9601	46.5763	50.2415	48.1439	49.7821
SAA1	P0DJI8	-35.1453	-37.6348	-34.5225	-35.1728	-32.6829	-31.6647	-33.1118	-34.0198	-32.1679	-32.5866	-34.4318	-31.849	-34.3982	-32.7476	-34.3285	-37.1278	-33.0129	-33.8567	-32.7394	-31.3493
SCUBE3	Q8IX30	101.72	101.196	99.6103	100.018	99.6271	97.3372	99.482	98.8806	100.352	100.128	97.9611	100.057	101.691	101.611	102.81	100.151	97.2678	99.7387	98.3274	98.147
TCF12	Q99081	71.281	71.8849	74.5193	74.7555	75.7206	73.7443	74.6539	75.1331	75.7739	75.1342	74.4826	73.7923	75.7137	74.8498	72.2845	72.064	73.2056	75.8573	74.5581	76.1154
TGFBR1	P36897	29.3819	29.9535	29.8863	27.8933	27.13	29.4315	29.2214	25.6261	26.8397	27.0502	28.3919	27.8133	28.3574	29.7353	28.5541	29.824	28.5178	23.2822	27.4305	30.1251
TLL1	O43897	39.7291	38.3628	39.8129	37.6322	38.2503	37.8988	39.3345	31.5286	37.4612	38.414	35.1928	37.4543	37.7945	38.4471	39.3492	36.604	38.5861	38.7788	38.1138	35.2324
TRAF1	Q13077	15.7475	14.9183	12.6436	14.2061	17.5655	14.9786	14.2363	18.1471	17.9303	16.5901	16.7719	11.7419	18.228	13.8479	13.8678	13.7325	12.1478	21.0626	15.6332	15.9608
UBR2	Q8IWV8	12.1802	10.5788	12.5781	11.6361	11.8795	13.7508	14.2572	15.8521	13.9784	13.0322	11.4368	13.8116	11.6955	12.0168	12.4394	13.2631	14.0241	13.346	13.8694	14.182
ZMYM3	Q14202	-0.310594	0.109137	-2.38723	-0.596928	-1.96787	-2.16384	-2.64702	-0.755415	-0.274819	0.613914	1.1042	-0.198807	-1.80283	-4.93759	-0.415839	1.93276	0.449488	1.88064	1.05293	1.61118
ZNF579	Q8NAF0	23.094	21.9954	19.8503	28.2778	26.9724	25.5501	24.3509	25.4298	25.7289	24.3584	24.6204	24.6544	22.8076	25.4444	24.4882	21.6107	22.7361	25.171	24.3761	27.6466
ZZEF1	O43149	-4.89449	-6.4559	-4.07562	-2.98352	-3.94551	-2.70132	-3.8036	-2.14436	-3.22058	-3.66722	-4.3156	-3.14269	-3.49345	-3.10533	-4.13961	-4.24856	-3.69781	-3.74181	-3.49156	-2.48738
SCARF2	Q96GP6	94.4959	94.2484	89.9944	92.1047	91.6764	91.1623	91.0881	91.5391	91.1573	90.4654	93.8802	90.567	93.6347	92.1774	90.724	92.1602	90.2872	92.7624	91.697	93.1176
AAMP	Q13685	47.277	45.2841	48.0843	49.1861	49.1148	49.3904	48.8257	47.4502	48.5873	47.3944	44.4166	45.304	47.233	47.2781	48.6476	47.9324	45.5111	47.5806	46.8486	48.7762
ABCB8	Q9NUT2	77.5244	75.7711	75.5621	78.2114	79.2712	79.5555	78.4232	79.8968	78.1985	78.5287	78.2907	79.1081	76.8083	78.0495	78.0079	77.505	75.839	74.8316	76.3665	79.3789
ACP6	Q9NPH0	19.2574	18.1126	20.1232	19.6309	20.7637	21.3613	21.1144	21.1701	21.2367	19.7139	19.9263	20.285	19.7725	21.3533	19.5499	20.2178	19.6328	20.057	19.7732	19.7158
TLE5	Q08117	18.7142	23.1932	23.47	22.9008	23.4431	23.4612	23.119	23.1713	23.3788	23.5021	23.8038	22.541	22.329	22.396	23.6001	23.2418	24.6255	22.38	23.0937	21.9577
AFAP1L2	Q8N4X5	50.7443	53.5798	54.2328	52.7586	53.1244	52.1861	49.4843	51.9675	54.4578	52.6371	53.8632	55.059	53.6589	53.2943	55.1237	52.2859	52.581	53.2891	52.6235	52.1943
AKR1C2	P52895	97.7755	96.4252	95.3981	96.568	95.6735	99.6392	101.415	98.1278	96.8043	99.5181	99.6395	98.2265	99.0958	92.0758	94.7407	100.541	96.8324	97.6349	96.3531	94.0847
BCL7C	Q8WUZ0	24.385	21.1068	24.5689	23.8498	25.6652	27.0396	21.7757	25.4052	26.0342	26.9174	25.3521	27.0989	25.5509	21.9361	25.3648	23.8266	20.8999	22.5214	22.3705	24.6433
CASKIN2	Q8WXE0	51.0986	50.8416	49.4819	51.5887	52.0206	51.5868	52.3939	52.5209	50.7679	51.5773	54.038	53.8004	51.7435	50.428	49.5083	52.0239	50.9385	51.2601	51.2939	52.2244
CFH	P08603	81.4774	83.0933	84.0603	81.894	83.8371	84.2791	84.9834	84.3091	85.4811	82.9891	83.7741	85.7001	82.3557	83.7412	83.9548	84.271	83.051	81.8452	82.6088	82.8091
COL15A1	P39059	22.1153	21.2745	21.6244	21.725	21.5977	23.494	23.2177	22.6812	22.6282	23.3099	22.8606	22.0771	22.6989	22.2552	21.6949	22.3663	22.3061	21.3133	21.7894	21.3824
Q2KIG3	Q2KIG3	-51.1175	-49.6281	-50.4182	-50.7174	-51.5301	-52.2774	-50.9605	-52.0041	-51.848	-52.1218	-51.565	-50.9842	-49.6237	-50.5896	-50.8927	-51.5204	-50.2895	-49.3672	-50.3946	-51.8179
CPNE8	Q86YQ8	-2.4186	-2.0347	-0.731496	1.4605	1.13267	0.217897	1.3052	3.97692	-0.439622	0.0658985	-0.347523	1.27103	-0.459717	0.0338176	-1.85473	-2.14043	-2.10361	-2.52139	-2.0695	-0.789541
CRIPT	Q9P021	-21.8149	-20.46	-21.83	-22.2472	-22.6694	-25.5102	-23.4	-23.328	-22.4492	-23.6692	-22.5048	-23.0969	-23.2866	-22.5627	-22.399	-20.8369	-22.0877	-20.4373	-21.2629	-20.6121
CTTNBP2NL	Q9P2B4	59.9874	59.6473	58.4219	57.4624	58.0305	56.6248	56.9812	56.2808	57.1717	57.8802	58.5034	57.3455	57.5683	58.4699	58.106	58.4995	59.0967	59.1821	59.1342	58.5782
DAPK3	O43293	-1.24583	-1.18826	-2.39629	-0.763205	-1.78431	-2.4145	-1.81508	-4.82099	-3.81048	-2.33061	-2.40807	-3.08916	-2.46014	-1.93827	-1.48708	-1.38845	-0.486809	-1.06794	-0.933487	-1.68063
DCTPP1	Q9H773	35.0547	36.1873	33.6598	34.9979	32.4537	34.2961	33.5846	33.4196	35.6641	33.3222	33.6348	33.0281	34.3548	34.5968	35.753	34.0018	35.5317	36.2013	35.4026	34.5877
ENSA	O43768	55.2764	54.5642	54.5237	57.9628	57.9605	57.1491	55.2679	57.7685	58.6829	56.9753	56.6545	56.9132	57.1525	56.8398	56.5536	53.6634	53.6784	56.9148	55.6146	58.3299
EPHA4	P54764	62.0109	59.5132	61.977	63.257	62.8934	62.4283	61.9193	63.5187	63.5659	62.8028	61.9718	64.3813	63.5045	62.6753	61.9047	61.2226	60.8473	63.7028	62.3419	63.5566
ERBB2	P04626	46.1754	46.4958	46.2405	45.8282	43.7531	40.7465	48.086	45.846	45.7826	42.5522	44.1068	47.6097	46.2604	44.4867	43.0614	47.6246	44.6674	50.0598	46.4539	45.5656
RAMAC	Q9BTL3	-31.8778	-30.3753	-32.7565	-30.9339	-33.5928	-37.3616	-32.8781	-31.418	-31.5861	-30.1169	-32.671	-38.01	-31.3506	-30.5351	-32.3973	-30.9626	-32.4759	-30.3547	-31.6309	-30.9093
Q96ME1	Q96ME1	-15.4136	-15.255	-15.8782	-15.3748	-17.0671	-17.2259	-15.6546	-16.4393	-15.7738	-19.926	-17.6838	-16.8454	-16.5374	-13.7032	-17.3926	-17.4442	-15.6775	-14.2752	-14.9387	-14.1577
FNBP4	Q8N3X1	95.67	94.909	95.137	95.8718	96.9351	96.823	96.652	96.6085	97.9789	96.7753	96.0974	95.2872	95.2553	95.5192	94.736	94.0234	94.4892	96.1911	95.5248	96.8307
FRMD6	Q96NE9	68.8993	69.0368	67.5887	68.6518	68.8174	67.2624	68.6657	64.7405	67.3029	68.2591	66.9968	65.3061	68.0712	67.7388	68.2663	67.7077	67.262	68.354	67.9501	68.6526
FUNDC1	Q8IVP5	42.4649	42.9733	44.0622	43.9795	45.1298	44.7362	44.2751	43.7327	48.3634	45.4518	45.534	45.9075	44.7569	44.6728	44.3322	43.0548	42.5526	45.0479	43.8829	45.348
FYN	P06241	3.70226	4.44932	5.0959	4.29386	5.76482	5.87083	5.03016	5.75258	5.07662	5.45364	5.39818	5.65862	4.83492	5.47777	5.78823	5.26156	5.3242	3.59944	4.7678	5.15963
PAXBP1	Q9Y5B6	19.3762	22.46	23.0939	23.8635	21.3378	22.3337	23.8327	25.7694	25.856	23.9316	21.2257	25.1864	23.6242	23.6429	23.359	18.396	22.2325	20.6442	21.967	24.0069
GPNMB	Q14956	40.97	37.6845	40.8951	34.8379	34.3807	38.5791	36.6199	35.7733	34.7956	38.099	36.2632	34.0387	39.1774	38.1691	36.6333	38.397	40.7633	36.6224	39.1007	37.5416
HMGN4	O00479	81.6431	85.945	84.4174	83.8686	86.7026	85.3059	84.5105	86.4685	86.2975	84.4147	85.5649	83.7554	85.3435	84.713	85.0372	82.6356	84.0575	85.0684	84.454	85.1905
INCENP	Q9NQS7	-6.65989	-5.89023	-6.1853	-6.9067	-0.836691	-8.95435	-5.21146	-5.29817	-6.22597	-3.53497	-4.26676	-3.42592	-5.65314	-8.73245	-6.53192	-5.12872	-9.05414	-4.57762	-6.37402	-3.92014
IRS1	P35568	72.1631	72.374	73.2483	72.6127	70.9753	70.6829	70.6612	70.2104	68.0944	70.7296	71.2962	70.1872	73.4611	71.8571	71.351	73.0829	73.4536	72.4844	72.8021	71.8506
KIF4A	O95239	7.32764	5.19335	8.85579	7.03017	8.96492	8.79392	6.87124	10.3003	8.88814	8.47104	6.76994	10.101	8.20445	8.16872	8.62022	6.62602	7.22218	8.41028	7.7783	7.61442
KRT19	P08727	-75.7377	-72.7203	-76.0075	-78.0744	-74.8322	-73.0426	-75.9415	-73.8227	-74.822	-79.4991	-76.8038	-81.0925	-74.1851	-73.4521	-76.5628	-81.2132	-75.2208	-72.8537	-75.1281	-77.5988
LAMA2	P24043	11.9942	13.6099	10.8495	11.6288	9.84051	9.66286	9.46391	10.7089	16.0931	13.8519	16.3841	14.4889	11.8327	10.8255	12.4746	14.3704	11.7536	13.6786	12.5305	13.1444
LIX1L	Q8IVB5	57.877	58.492	58.3017	57.5763	56.5175	57.4124	55.9887	58.1218	57.7115	56.7138	56.4466	57.0743	56.4355	57.6212	59.1731	58.0685	58.0222	56.6944	57.5228	57.6579
LRSAM1	Q6UWE0	31.3686	30.4686	30.2113	30.8357	31.2253	33.5984	29.8698	35.2098	31.9097	32.912	32.497	32.7966	31.6012	29.4696	32.5804	31.895	30.5091	29.1676	30.4701	32.1607
MAP4K3	Q8IVH8	27.6856	22.9255	26.8737	25.2433	25.35	24.532	25.289	23.194	24.5835	24.7081	22.217	24.4278	26.6572	26.1637	24.3263	24.1913	23.4766	26.5135	25.2751	26.1609
MTR	Q99707	9.79948	5.3688	9.16344	9.9535	9.21059	10.5087	8.81759	9.94022	11.4212	9.8431	8.36861	9.08015	10.5023	9.30264	8.70292	9.62474	5.17058	8.79856	7.29716	9.53923
MX2	P20592	11.3403	14.9362	13.4421	14.4117	15.7144	13.9745	16.7389	12.9165	15.8642	13.6974	14.6813	15.2092	11.5812	14.512	14.2153	13.7672	14.8556	14.2909	14.1957	13.4276
NEMF	O60524	5.94063	8.55338	5.86473	6.83806	5.85473	0.18677	4.82816	1.90404	4.6586	2.62453	5.07083	4.00129	6.87913	7.97469	4.87578	5.25508	5.57647	10.0693	7.24711	7.1521
NOTCH1	P46531	54.6583	54.3058	54.6768	53.8657	53.09	53.9122	51.4806	53.8213	52.835	52.7067	53.8521	53.9215	52.5484	54.0533	53.7649	53.1831	55.4006	53.8634	54.6927	54.1452
NUDT4	Q9NZJ9	92.015	94.7478	88.727	92.3911	91.7923	89.9154	90.1761	91.9152	90.3527	88.6483	92.5526	90.1531	90.2234	89.3535	91.6305	93.1945	89.8371	91.6759	91.0952	93.6213
NUSAP1	Q9BXS6	59.1899	56.9947	56.4237	60.4861	58.8242	59.6966	58.9887	60.2984	60.8324	59.7601	59.1082	59.0367	60.0843	58.0561	59.245	59.6838	56.5578	59.5995	58.5867	61.8472
PARP2	Q9UGN5	31.3892	29.2033	27.8091	28.1104	27.0036	25.5857	28.2442	28.9146	27.4565	28.5713	27.8068	28.2966	29.6502	28.6778	27.5239	28.4548	27.3009	28.8707	28.4727	29.6203
PDCD11	Q14690	-3.58435	-3.10946	-3.40654	-2.4314	-6.78724	-4.38335	-4.84071	-5.01944	-6.53797	-5.37343	-4.26031	-6.38691	-3.475	-4.64879	-4.88193	-2.22973	-1.92412	-3.75338	-3.0509	-3.83432
PDPK1	O15530	27.2394	26.0295	25.8377	27.3571	24.9878	24.992	25.8785	23.4039	25.1641	25.1192	23.8556	24.909	25.0241	26.2327	26.3119	25.4839	25.8061	25.9924	25.9137	25.8905
PGPEP1	Q9NXJ5	24.1346	26.0478	26.7581	27.5025	27.0123	28.4998	25.7251	28.9096	28.924	27.1969	26.9509	26.9198	27.5083	26.7339	27.5577	24.7001	26.5983	26.7843	26.6475	27.4494
POMP	Q9Y244	37.4939	40.4964	40.3712	41.4931	40.9393	40.2601	42.8101	41.0604	40.4074	40.8598	40.9215	41.8812	42.9592	40.7876	39.8565	39.5318	38.9877	38.0785	39.122	41.4279
PTRHD1	Q6GMV3	7.67986	10.6286	9.94368	10.1902	8.06505	8.76997	9.33849	6.20472	9.27342	8.27207	8.4653	6.80327	9.14391	7.1644	8.88495	9.27519	10.4754	11.4644	10.1712	8.75228
RPF2	Q9H7B2	26.5499	29.5432	26.2947	26.0701	22.9664	21.306	25.6534	26.5781	25.4289	25.0722	25.3202	26.0236	26.7694	26.2431	25.9216	26.0443	26.7907	26.7621	26.5628	26.1135
SAMD9	Q5K651	-35.0417	-34.9391	-35.7606	-34.5687	-35.9512	-36.4594	-36.2654	-36.0487	-36.1715	-36.894	-36.5154	-36.2148	-36.2045	-35.5378	-35.6422	-36.1674	-35.7553	-34.9453	-35.518	-35.6297
SELENOO	Q9BVL4	58.418	56.6848	58.3939	57.6626	59.6108	59.4318	59.2355	59.9202	59.9627	59.6987	58.7953	58.9668	59.0868	59.1254	57.9698	57.9151	57.8594	59.0492	58.649	59.4155
SERPINB2	P05120	18.507	19.7185	18.2053	17.84	17.2666	14.8317	16.5489	17.5523	16.0207	16.6086	15.5182	15.0945	18.0243	19.1533	18.0858	16.1527	17.6363	17.0473	18.1085	20.1609
SESN2	P58004	48.8177	49.3793	48.8622	49.0693	47.3299	46.6871	45.5293	45.5077	48.4925	48.5365	48.7182	45.4622	49.1941	48.5623	48.6973	48.7463	48.6868	50.0604	49.3233	49.8571
SETD1A	O15047	25.7599	22.9232	25.3649	25.5063	27.0301	26.6537	25.7241	28.4214	26.4159	25.6096	25.5635	26.7861	25.5707	25.9396	24.7224	25.4737	23.2218	25.3225	24.3654	25.2126
SETD1B	Q9UPS6	68.841	68.109	68.2853	69.8182	70.3857	70.1648	69.7699	70.0351	70.3465	70.2978	69.6668	69.8129	70.1506	68.2864	69.1948	68.8544	67.9966	70.0881	69.1182	70.31
SLC1A4	P43007	-11.2279	-9.20929	-11.5013	-10.889	-11.9754	-11.6086	-10.9984	-14.2701	-12.3284	-12.9448	-11.8051	-11.5922	-10.7346	-12.0514	-10.9653	-11.8656	-11.1341	-11.3109	-11.2324	-11.1758
SMAD4	Q13485	3.31905	0.260407	3.49518	4.5184	4.04659	5.28647	3.07887	4.55532	4.69101	4.74946	3.28549	4.20355	4.18981	2.92449	3.74107	4.18748	2.45523	4.08835	3.43871	4.64476
SMG5	Q9UPR3	91.3568	92.2391	93.0449	93.0743	92.4441	93.2103	94.698	94.0914	94.2909	93.1006	92.9487	94.3949	93.7245	92.7026	92.2619	92.5562	93.1427	93.6854	93.1097	92.7524
TAF9B	Q9HBM6	3.61651	4.56785	3.75445	3.16063	6.46165	3.6311	4.1286	6.39112	5.9384	3.37454	4.94995	6.0585	5.4569	3.982	3.87042	2.82542	0.982798	5.25035	3.10717	4.55629
TEX2	Q8IWB9	121.497	124.613	125.087	125.472	125.414	125.691	126.383	126.221	125.858	124.511	125.181	125.795	125.102	124.441	124.982	125.258	124.857	124.068	124.532	125.429
TIMM17A	Q99595	-4.78181	-3.97687	-5.48261	-4.42941	-7.38693	-6.9608	-4.75661	-3.82755	-4.94708	-7.17873	-5.649	-6.20344	-4.55599	-4.41899	-5.95128	-3.8397	-4.3666	-3.19503	-4.01889	-3.79034
TRAPPC11	Q7Z392	-4.83597	-9.77594	-8.95315	-7.06402	-5.83705	-6.5126	-6.38997	-5.45303	-5.60769	-5.54523	-7.40357	-6.34079	-6.31677	-7.94408	-7.34906	-6.60369	-10.4617	-6.05662	-7.98548	-6.07991
TRIM3	O75382	66.7714	66.3425	66.1024	66.1254	68.1124	66.4094	67.0725	69.3804	68.0205	67.3757	66.777	68.1393	67.7306	67.025	66.9993	65.5887	65.7615	68.375	66.8948	67.0963
UBE2H	P62256	-15.886	-15.7203	-17.2809	-16.8052	-19.6304	-18.9285	-18.7666	-18.581	-17.2529	-17.1816	-17.3447	-18.9423	-16.4807	-17.1871	-17.4211	-17.7379	-16.5236	-15.9548	-16.5407	-17.2305
UNG	P13051	3.31909	5.42129	4.64498	3.67556	6.45646	4.87605	5.8124	4.43163	9.55754	4.55815	5.62252	5.68205	0.853482	5.43484	5.69122	5.21929	2.85686	4.08759	3.20158	3.06582
URB2	Q14146	8.04642	5.5765	6.9717	7.32596	7.09085	8.74079	7.89829	9.21196	8.99536	8.64344	7.54336	8.63693	7.82268	7.98238	7.49164	7.361	6.82197	6.77647	7.22702	8.4178
VIPAS39	Q9H9C1	86.4071	83.269	86.4366	82.6417	85.0356	82.7623	82.3572	80.9637	81.5219	84.1773	83.7702	83.4022	83.5981	84.2008	83.8208	86.8891	82.9717	81.1846	83.9952	88.1262
WDR70	Q9NW82	30.4089	30.6521	30.3832	28.344	28.8885	29.3941	29.5991	27.4496	28.7894	28.916	30.0882	27.879	30.0381	29.1229	28.066	29.5483	29.4566	29.7461	29.2263	27.8059
RBSN	Q9H1K0	81.9256	73.4248	76.5164	78.021	75.7541	75.759	76.0232	76.6085	75.5768	76.8913	73.9698	76.3971	77.1275	76.4059	76.2048	78.6075	74.6372	78.6994	76.8973	77.9154
MAST4	O15021	51.147	51.973	48.5761	48.4907	51.9326	52.1279	48.7794	51.7439	51.3456	52.2511	52.3177	47.6529	51.9216	52.6714	52.9612	49.8143	51.4299	50.8024	51.1937	51.0091
COQ8B	Q96D53	80.9372	79.8494	85.989	84.2646	79.1747	81.9429	79.6649	82.3575	85.091	80.4297	81.5827	84.2253	80.5896	82.7316	79.6127	80.3734	78.997	79.2562	79.1023	79.7167
ARID4A	P29374	63.1527	62.3438	63.1947	64.307	65.1675	61.8899	64.2206	66.7337	63.5313	64.2136	64.8243	63.2996	63.5891	63.8597	62.7548	67.4407	62.7048	64.797	63.9296	65.5959
BBC3	Q9BXH1	22.0867	27.2206	26.144	25.3501	24.3103	22.335	20.5763	26.3297	25.8451	23.5763	24.8718	23.7206	23.9624	23.3607	25.229	22.8745	22.8007	24.0123	23.0998	23.5961
BCL10	O95999	-16.7057	-15.7417	-16.6396	-15.9314	-14.0543	-13.0592	-14.9434	-13.4539	-17.3059	-19.871	-15.69	-15.8513	-13.6242	-15.6844	-15.6063	-14.2146	-14.5927	-12.5281	-13.8814	-13.6836
CD58	P19256	-13.7841	-14.3194	-14.7797	-17.767	-11.7805	-14.4031	-12.8468	-14.2978	-13.6522	-14.5806	-15.4384	-13.0251	-14.6337	-14.1019	-13.0892	-14.6321	-14.8893	-13.7952	-13.6095	-11.9923
CIR1	Q86X95	48.4409	48.7283	49.0092	49.0284	47.7686	48.839	51.8909	51.0412	49.901	49.4951	46.9881	48.1286	51.4601	50.059	50.004	50.0798	49.6802	49.9456	49.7909	50.1237
CNOT7	Q9UIV1	20.5789	18.971	19.8494	17.9444	20.8296	21.2342	20.4292	20.8575	19.581	20.8314	20.1655	20.7595	21.7064	20.7203	20.5881	20.0499	20.586	20.2759	20.6524	20.5054
CPVL	Q9H3G5	-1.30447	-3.02294	-5.20003	-3.16593	-1.14128	0.16988	-1.4064	-0.0656533	-3.30647	-2.90896	-5.05804	-3.68474	-0.600416	-2.64795	0.403179	-3.06405	-0.851909	0.405544	0.000487305	0.883832
CRIM1	Q9NZV1	-13.0425	-10.6796	-12.1134	-14.4948	-8.5721	-10.8293	-15.2759	-10.3502	-10.9787	-9.82581	-11.3704	-14.676	-11.8712	-11.322	-7.59487	-12.1912	-10.6291	-10.7688	-10.6878	-10.9487
CXCL1	P09341	-28.1019	-28.6474	-28.799	-28.4607	-29.7449	-30.331	-29.265	-30.7546	-29.685	-29.1037	-29.4932	-29.1086	-29.7316	-30.103	-30.2922	-30.0899	-29.781	-29.3113	-29.5116	-29.4247
ECD	O95905	74.2239	76.7416	76.857	75.011	76.568	73.5225	74.1174	71.294	72.6761	73.3719	77.0476	77.0374	75.4163	73.4369	72.8645	74.4577	73.5272	74.096	73.8752	74.0686
RFLNB	Q8N5W9	-17.8446	-18.2612	-16.3693	-21.3088	-18.7318	-18.0976	-15.5426	-15.0047	-16.3986	-19.2221	-20.3344	-17.7288	-16.0532	-18.8583	-17.3923	-15.171	-18.5274	-16.4932	-17.1762	-15.8363
RETREG3	Q86VR2	30.2519	30.0838	31.0461	31.1074	30.7864	31.945	31.6653	32.6463	29.9153	30.6772	31.3512	30.9586	31.58	32.2175	31.1345	32.9642	32.8557	30.5888	32.0264	32.4139
FAM171A2	A8MVW0	124.521	123.188	125.815	121.448	122.28	119.127	119.817	121.012	122.395	123.806	122.533	123.856	120.083	118.417	121.71	124.467	120.652	122.524	121.563	121.213
TASOR	Q9UK61	63.1815	60.9326	60.4606	61.7265	59.3305	60.2469	60.8046	61.4651	60.9529	60.1823	60.6893	62.2042	60.3953	60.3979	59.9376	61.1078	59.6527	60.3345	60.276	61.2346
FASTKD1	Q53R41	73.5915	70.7684	73.2413	72.6717	73.8256	73.1543	74.9291	74.8596	72.679	73.576	70.7887	76.9329	73.351	74.586	74.8616	73.2254	74.2455	73.8408	74.0206	72.9779
FNBP1	Q96RU3	95.7302	96.9066	96.5143	96.2104	97.2072	96.9571	97.5768	98.0019	97.1512	96.6277	97.4603	97.6787	97.8575	97.5324	97.6535	98.3985	97.8585	97.3034	97.9567	99.1696
FSD1	Q9BTV5	-30.5287	-35.5606	-31.1745	-30.9745	-30.2993	-30.2644	-31.0305	-31.6851	-30.0637	-32.6218	-33.3543	-29.3222	-30.7743	-28.3146	-30.7561	-31.3668	-30.4721	-27.6464	-28.9157	-28.105
FYTTD1	Q96QD9	-39.212	-36.2671	-34.3141	-33.735	-34.7355	-33.8426	-34.9833	-33.3799	-36.1075	-39.1947	-34.7697	-33.2108	-32.7291	-33.5577	-34.9781	-33.2014	-34.0753	-34.074	-34.2172	-33.4471
PUDP	Q08623	4.50259	4.91837	5.19295	6.62217	7.574	6.07997	7.23534	6.14212	4.8549	6.46008	6.73057	5.62812	5.52702	6.34961	6.26664	8.597	8.98876	8.42108	8.52427	8.08721
CXCL8	P10145	-93.6741	-93.2135	-94.6283	-93.8074	-94.7888	-95.546	-94.9956	-96.3272	-94.5914	-94.2485	-95.0635	-94.8341	-95.5476	-97.8973	-96.2289	-97.7202	-95.6617	-93.4812	-94.9553	-95.4422
ING5	Q8WYH8	-48.0107	-47.2241	-48.4097	-43.9013	-42.7993	-45.4162	-45.6821	-45.1604	-46.9345	-47.5729	-44.8286	-46.1387	-46.2871	-46.2074	-45.2162	-42.8403	-44.8732	-41.3991	-44.0464	-44.7522
KIF2C	Q99661	-42.7229	-39.8737	-47.3691	-43.1201	-44.2245	-44.05	-46.0221	-43.5002	-43.0408	-43.6645	-43.1619	-45.6669	-42.1153	-47.4758	-42.9139	-47.7012	-42.6619	-38.2813	-41.1961	-41.2722
KNTC1	P50748	-45.6376	-45.7029	-44.5647	-44.7739	-43.2963	-43.0216	-45.0473	-44.4379	-45.7797	-46.6935	-45.4063	-43.9245	-46.3827	-47.1237	-46.0833	-46.2807	-44.8321	-44.7762	-44.3089	-42.6708
LONP2	Q86WA8	-38.1043	-39.663	-38.2543	-39.8569	-37.5325	-37.0629	-38.6144	-37.4667	-37.0265	-38.2444	-38.4147	-39.487	-37.468	-37.6041	-38.2609	-38.2409	-38.0583	-36.2617	-37.1798	-36.9091
LOXL3	P58215	46.9291	44.9464	47.2077	53.7122	45.5656	47.8763	44.9654	47.5774	47.4861	47.6715	47.702	48.6316	46.4917	47.3979	46.8001	47.1605	46.5246	45.5595	46.5971	49.3659
2002-03-01	#N/A	79.8272	82.3101	80.0448	82.0417	77.4492	79.6368	80.656	81.332	80.9402	79.3388	80.2537	80.1435	80.3333	77.4801	79.9247	81.6604	77.9885	77.8045	78.0679	79.6923
NCAPH2	Q6IBW4	24.5894	26.3234	26.7187	26.0023	23.2495	27.3133	23.9435	21.1002	26.1863	25.3936	26.9447	23.16	25.7233	24.2551	23.022	22.1801	25.6816	24.3466	24.643	23.4966
NDUFAF5	Q5TEU4	6.70765	9.90276	7.31886	6.90841	9.11409	10.4482	9.96508	9.14837	8.12298	7.19098	8.16981	6.43357	9.43208	9.94612	9.90466	7.96866	10.4071	8.41717	9.30392	8.60756
NGEF	Q8N5V2	89.7512	89.6163	93.2173	90.1358	89.3072	89.6548	87.2357	91.2554	90.5488	93.3977	92.2756	90.2181	89.0694	90.1097	88.8065	89.4837	91.0312	87.454	89.6733	89.65
NUB1	Q9Y5A7	63.5025	60.6469	63.7833	60.3895	59.3205	58.5838	56.1798	64.6191	60.5539	61.5974	63.776	61.589	61.1645	61.5899	58.4462	62.5245	59.6232	60.6223	59.7365	58.3138
OCLN	Q16625	49.8845	50.0768	50.2089	48.5857	48.1545	45.8856	49.3023	49.2026	49.2816	47.6303	48.5415	52.1481	48.6352	47.7435	46.5362	47.3544	46.6432	47.6664	48.3265	52.0223
JADE2	Q9NQC1	52.2415	53.2455	50.9866	51.3591	53.6423	57.2738	53.0114	52.1213	53.4233	50.8106	55.2145	51.8382	52.7962	54.3717	53.1328	52.8262	54.2431	52.8728	53.2231	51.9293
PTRH1	Q86Y79	-0.275521	-3.57467	1.08674	0.605169	2.79643	2.20255	1.45497	1.39151	-0.46705	1.16484	-1.22444	1.22119	0.605867	0.837556	0.640953	0.714623	1.23511	1.65719	1.62512	1.87829
RAB3D	O95716	11.5637	10.1874	12.0321	8.09684	11.5073	12.1615	11.9386	12.3391	11.8069	8.76429	9.60953	12.4625	11.8478	12.3121	11.719	11.7756	11.8398	12.8749	12.5291	12.6499
RBM34	P42696	50.2662	50.8536	52.1887	54.6052	51.9944	52.3831	52.7132	55.7192	51.6591	52.0193	51.7161	52.5592	54.2919	51.5357	52.3213	53.8813	52.4198	53.279	52.8982	54.4158
RBM4B	Q9BQ04	52.1878	53.1139	56.4734	58.1175	51.7085	54.7339	53.5924	54.7759	54.6839	54.7274	53.7928	54.0724	54.6716	49.8326	52.9026	55.9226	52.822	52.902	53.0146	55.0304
RILPL1	Q5EBL4	85.2585	79.8731	80.7124	83.2629	82.2328	80.603	78.4307	81.0668	83.5615	81.6881	81.5647	81.2151	80.5983	79.5724	80.4868	81.6236	76.7999	83.4884	80.6106	84.1148
S1PR1	P21453	69.7608	68.6216	70.365	69.2102	68.8205	64.7391	67.7125	67.6667	67.4513	70.2632	68.533	67.9669	68.1722	63.167	65.3221	69.4629	65.4677	69.7407	67.6521	69.0461
SLC44A2	Q8IWA5	20.6834	20.9775	21.435	20.913	22.841	21.6441	20.0964	23.8101	22.2504	21.6211	22.673	20.1489	22.6902	23.9419	23.3185	24.5327	21.9904	22.3484	22.5654	24.2066
STRIP2	Q9ULQ0	55.7702	54.5783	54.5115	56.0215	54.529	54.4578	54.5001	52.717	54.5217	54.7036	54.9052	57.6807	56.69	55.0209	57.5425	57.8503	56.5453	58.2711	56.8779	55.652
TANK	Q92844	82.8048	87.1487	83.7033	85.277	83.8437	82.9082	83.4666	81.7468	84.4683	84.7827	84.3141	81.389	84.6481	80.4703	83.4195	81.5243	81.6572	83.5716	82.3045	82.8775
TLE1	Q04724	4.02711	2.04993	2.84764	1.95984	5.40421	4.29207	4.35245	4.90944	0.478573	4.49384	3.67513	4.08059	4.19928	4.76795	3.7445	4.06151	5.14255	2.86292	4.37034	3.84568
TRIO	O75962	-13.0832	-13.1938	-13.137	-12.5518	-11.8741	-11.8233	-12.4581	-11.694	-13.4888	-12.8666	-13.7252	-13.4252	-11.3297	-11.839	-10.5801	-11.2831	-11.4046	-11.4128	-11.4105	-11.3384
UTP6	Q9NYH9	26.0451	28.4659	25.6642	26.6796	25.1372	23.9254	26.6219	26.4543	26.007	26.0117	26.1669	26.1866	25.3207	24.1256	25.8595	26.6715	25.1617	25.3223	25.2433	25.7527
WDR59	Q6PJI9	60.863	56.687	54.9817	61.9944	61.0675	56.6224	61.2793	60.9505	57.7504	59.7672	59.3825	61.5004	58.801	59.5591	58.8971	62.5286	58.3872	61.839	60.6354	63.553
WDR7	Q9Y4E6	-24.3404	-26.0636	-24.5931	-24.1868	-24.3734	-23.6137	-23.7721	-23.2927	-24.2456	-22.8668	-24.1433	-24.1795	-22.8927	-24.2966	-24.3025	-23.3449	-23.7369	-23.5088	-23.5024	-23.0686
XPO6	Q96QU8	-25.2592	-27.0681	-24.1746	-23.2056	-25.6509	-23.8539	-23.4514	-22.668	-24.0563	-23.7814	-25.3521	-24.4175	-23.8702	-24.097	-24.6279	-22.6024	-23.0101	-23.7152	-23.0553	-21.8959
ZDHHC13	Q8IUH4	-30.2207	-31.5721	-32.4359	-29.6246	-30.0503	-29.0752	-30.0641	-28.8654	-29.9794	-30.8847	-29.6067	-29.9173	-29.7232	-30.3218	-30	-28.6613	-30.8698	-29.5848	-30.0383	-28.5937
COBLL1	Q53SF7	93.5467	93.8551	93.0879	94.1093	95.8404	95.8434	95.2956	97.7626	95.4954	95.2478	94.9072	91.7918	94.1201	96.0593	94.9074	95.1589	92.8219	92.1311	92.8653	94.3137
AGTPBP1	Q9UPW5	92.4004	92.1119	92.6589	91.6248	92.3378	93.7166	93.3343	94.073	94.3173	93.1223	92.9089	91.2191	95.4571	93.593	92.3993	92.6453	91.2461	92.5365	92.2098	93.8075
ANAPC7	Q9UJX3	-6.32169	-6.77506	-5.99835	-9.77823	-6.69453	-6.1321	-5.90826	-5.21604	-6.15666	-6.46108	-6.72494	-6.25311	-6.10416	-6.44557	-6.315	-5.59982	-6.58567	-7.41769	-6.65956	-6.53005
APCDD1	Q8J025	17.3852	18.5145	17.6189	17.322	18.8616	19.0765	18.3243	19.656	18.4476	18.9334	18.2169	18.6862	20.6481	19.4324	19.7447	16.7883	17.7828	16.9368	17.884	19.2176
ARAF	P10398	66.135	67.4982	67.8289	66.9546	67.742	69.204	68.3672	70.8006	67.7936	68.1357	67.1449	67.1891	70.8177	68.8194	69.8246	68.583	68.5448	67.8525	68.0201	67.5464
BAG1	Q99933	9.19296	9.55341	10.4101	11.0672	11.4857	11.7342	11.0547	11.8583	12.2875	10.1392	10.6284	10.9233	11.9098	11.0752	11.1774	11.0701	9.1136	10.951	10.1676	11.7621
PROSER2	Q86WR7	-8.03445	-8.24945	-6.69662	-7.96572	-8.4747	-9.308	-7.91898	-9.51458	-7.65129	-8.39592	-8.17063	-9.08291	-9.52068	-9.75162	-10.7992	-8.30704	-8.00455	-6.91267	-7.22608	-6.08147
BORCS6	Q96GS4	89.6052	88.9411	89.6774	90.4814	91.8442	90.9898	90.1595	92.224	91.2898	90.3381	90.7738	90.0352	91.3776	90.8119	90.1713	90.5542	87.422	89.472	88.8689	91.1929
MGME1	Q9BQP7	45.3356	43.069	45.0667	42.9132	46.6166	45.8088	43.9269	47.0562	45.3234	44.8687	44.6938	45.2727	44.7355	44.7838	45.7512	46.5092	42.9696	44.412	44.031	45.0304
CABIN1	Q9Y6J0	68.8141	73.5903	69.7191	69.7766	68.8069	66.068	68.6547	69.7755	66.8555	69.7129	69.9683	73.8848	67.5409	66.6874	70.4282	68.3892	72.942	68.3913	71.4962	72.5512
CBX6	O95503	96.6483	92.0748	96.7776	95.8223	93.2299	92.2127	92.4687	94.7537	95.344	95.0165	92.8036	95.6318	93.9518	95.5592	93.447	93.9745	93.5402	95.55	94.8024	95.703
CCND2	P30279	26.9108	26.1627	25.1263	27.8542	26.3812	24.3079	24.211	25.9756	26.5637	25.8873	26.7872	27.0882	25.445	24.4918	25.6058	26.1925	24.7237	28.1246	26.4253	27.9066
CHMP3	Q9Y3E7	22.7043	24.3867	20.6419	19.2884	19.2407	21.563	20.3772	21.7532	20.7417	19.4189	21.4083	22.3946	18.1678	17.1729	19.3761	17.7238	24.1556	23.1786	22.9951	20.2278
CHTF18	Q8WVB6	54.7135	53.124	55.0214	53.8438	53.8931	53.0329	52.4658	51.6116	53.6481	53.8693	53.8107	52.472	52.0424	53.5072	51.9731	53.0882	52.8182	53.1374	53.2378	53.7861
UTP25	Q68CQ4	25.8404	24.259	24.3004	25.4011	23.7097	23.8982	23.2469	22.9289	23.0925	24.3441	24.0156	24.3824	22.8399	23.9889	23.9783	23.8703	25.5539	24.652	25.1567	24.7385
DPY19L1	Q2PZI1	42.7921	42.0417	42.7766	42.8473	42.4799	44.4444	43.5244	45.0921	42.3466	42.7912	43.4896	42.8981	43.8896	43.1664	43.736	46.3617	42.9387	42.0971	42.2405	41.3008
Q2TBQ1	Q2TBQ1	-66.909	-66.5334	-67.2236	-65.1377	-67.5504	-67.273	-67.6297	-69.1802	-67.165	-65.7584	-67.3371	-68.6778	-67.4163	-68.7183	-67.3463	-68.4952	-66.6263	-66.2474	-66.6688	-66.9074
CHURC1-FNTB	P49356	36.8787	39.9445	37.4624	40.5962	35.7912	37.0845	37.7945	35.9992	39.2739	37.3674	37.5002	36.8404	36.7301	37.7034	37.7561	35.627	38.5475	37.9659	37.8498	37.4488
GFRA1	P56159	43.2228	46.3716	42.7179	42.613	41.133	41.4246	38.5235	42.9347	44.4765	42.3995	45.6474	44.0656	40.9122	43.6312	44.0575	41.9635	45.3249	43.1127	44.4289	44.652
GPR108	Q9NPR9	10.4009	6.6644	10.1042	9.80361	11.0999	10.8517	10.1374	11.3611	8.98572	10.7902	9.56638	9.75617	10.4814	10.329	9.58532	11.8432	9.56786	10.4289	10.0613	10.1378
IDUA	P35475	52.5684	52.1842	52.0254	52.0468	52.3451	53.4947	52.8858	54.1073	53.0303	53.1553	52.7029	53.1533	54.2921	53.5588	53.8591	53.1014	52.828	52.5566	52.6964	52.5848
KDM4B	O94953	25.374	29.7732	32.543	28.6638	34.9466	31.9473	29.0131	29.2635	29.3276	24.4694	33.6066	28.9402	30.7313	34.5445	27.9773	31.4475	28.2493	29.6689	28.2739	27.204
KIAA1217	Q5T5P2	21.9615	19.9075	22.9046	20.9051	20.9953	20.5123	16.3473	21.5465	21.1914	21.3095	21.3296	21.22	18.0051	20.7234	21.3198	21.3515	22.0554	21.3118	21.9169	21.9711
KIAA1549L	Q6ZVL6	89.6617	87.5221	89.2919	88.2156	87.1913	86.5668	82.3118	85.8993	87.9562	88.1865	88.1026	86.9616	85.9625	86.3493	87.6698	87.1125	86.9437	88.1452	87.8382	88.7651
Q6IFZ6	Q6IFZ6	31.9741	33.9133	34.0331	25.6379	30.0537	27.2601	31.4239	26.2416	30.1275	33.2872	32.4181	33.5425	32.6113	31.4826	32.9545	34.4802	33.6125	31.13	32.0487	28.3531
LGALS9C	Q6DKI2	57.3208	59.2867	59.0547	57.1375	58.4107	57.9583	59.7443	60.7711	57.3678	59.3219	57.9251	59.7979	61.2357	60.2741	59.849	58.0743	57.7575	53.9497	57.2281	60.0479
LOXL1	Q08397	64.3764	62.2552	62.4138	62.1502	59.6641	62.3114	58.4764	59.6047	60.3952	61.4012	65.081	63.9696	61.8392	61.5464	59.9502	61.7836	63.5651	61.4579	62.9013	62.9261
LRRC8D	Q7L1W4	47.5346	46.1341	48.2436	47.5822	48.8105	49.5457	47.4508	50.1859	48.6867	47.5814	48.3591	47.7497	48.531	49.3295	48.3991	49.5894	46.7407	47.1919	47.131	47.8878
LSG1	Q9H089	37.7013	37.7531	37.7444	37.6975	39.6466	37.7893	38.1159	40.3096	37.9212	38.485	39.219	38.5423	39.1358	38.5263	38.2106	39.4443	36.5969	37.8637	37.2173	37.6467
MAP3K6	O95382	73.0584	75.2192	73.7195	74.2986	73.7419	73.2463	72.8853	72.2983	71.988	73.3163	74.6043	73.1388	76.6802	76.5	74.8719	73.4957	73.5624	71.1691	73.2293	75.3105
ME1	P48163	48.3391	48.6808	48.3397	48.0374	49.2136	51.611	51.9806	48.9933	49.7825	48.1503	48.9823	48.2741	49.5845	49.968	49.3041	50.3149	49.9935	49.2897	49.4073	48.5832
MRPS24	Q96EL2	-14.8242	-14.6465	-14.1033	-15.2615	-13.7937	-14.2939	-13.5974	-13.1121	-14.3307	-15.4497	-14.5666	-13.0181	-13.5233	-13.868	-13.699	-12.93	-14.5551	-13.2431	-14.4728	-15.9404
MT1E	P04732	2.61935	2.82921	1.90846	2.11142	1.8441	1.1632	1.9533	-0.834488	1.58566	2.28287	1.83587	2.1364	1.71252	-3.34845	0.400098	1.20575	0.464009	3.95526	1.63534	0.966744
NAA25	Q14CX7	26.9684	27.0006	27.451	26.5885	26.2833	25.8379	26.661	23.2807	26.332	26.0506	25.9732	26.2807	25.9432	26.4933	25.8413	25.4913	26.1945	26.467	26.1285	25.276
PDLIM2	Q96JY6	30.6257	29.0118	29.564	28.1487	28.2195	28.3665	27.3235	25.5272	28.6191	28.5698	29.8329	28.6067	27.7501	29.1276	27.068	27.5864	29.9641	29.8857	29.9641	29.3745
PDZD11	Q5EBL8	69.7115	68.2322	67.0164	68.5546	69.0157	69.4054	70.06	69.6413	68.4526	69.0927	68.6358	69.0757	69.6111	69.7672	69.5188	69.4445	68.4421	68.2297	68.6642	69.4217
PHF10	Q8WUB8	71.1861	68.0932	70.3204	72.2043	72.9095	72.5951	70.9636	72.5185	70.7306	71.1856	71.2456	69.2741	72.7022	70.0555	70.671	74.1648	68.4939	72.1483	70.5774	72.9837
PNPLA8	Q9NP80	-10.8847	-9.02217	-9.53396	-10.8887	-11.622	-11.0487	-10.7284	-11.1022	-10.6894	-10.9486	-11.0775	-10.0251	-9.99431	-11.553	-11.1808	-13.1232	-10.2024	-10.5501	-10.6465	-11.6374
PPIP5K2	O43314	94.3055	97.8403	98.5226	96.9728	96.7303	96.2706	92.8153	97.289	96.998	96.3628	97.0422	96.7412	95.0902	91.2222	96.1952	95.3434	96.0908	97.2917	96.4773	96.9837
PRRX2	Q99811	44.0199	41.1687	39.9166	40.4655	42.0492	41.7946	43.0245	46.5692	42.1398	42.8954	42.4123	42.0262	45.3763	45.9032	42.5439	42.3107	41.2161	42.5389	41.8019	41.4368
SLC20A2	Q08357	52.5559	50.9394	49.4991	50.8654	50.1783	48.4646	49.3807	49.7812	51.4369	50.8763	50.2308	50.3071	49.9299	48.9559	49.6849	49.4473	49.1955	52.699	51.0746	52.4622
SLC25A32	Q9H2D1	2.95302	4.21257	1.82844	2.44018	1.76122	2.26411	2.10314	0.958251	1.632	2.88518	3.08476	1.40727	2.30315	0.883598	2.07528	1.60153	3.29098	2.54484	2.8286	2.34842
SLC30A5	Q8TAD4	-20.7815	-21.3081	-21.8361	-20.6426	-22.8429	-22.4016	-22.0685	-21.9716	-21.2518	-20.5821	-22.3975	-22.1911	-21.3496	-21.5716	-21.8405	-23.8117	-21.1591	-21.1333	-21.0768	-20.8382
SNX29	Q8TEQ0	47.5898	40.8363	44.9793	42.7313	44.8454	46.758	47.5754	42.9555	44.7225	44.8457	44.0829	43.054	44.0668	45.8403	42.7122	48.4831	43.6701	43.4121	44.6595	46.9222
SPG11	Q96JI7	44.8167	43.5174	46.3246	47.4855	45.2304	46.9299	48.8972	46.7506	47.0076	45.4996	46.2823	46.6926	45.3004	42.9587	42.2104	47.6608	43.4529	45.3012	44.3609	45.7234
SPRED1	Q7Z699	-17.464	-17.7725	-22.1947	-16.7046	-16.0568	-19.5295	-18.7143	-14.6807	-18.1533	-17.14	-18.844	-18.9073	-16.0221	-18.4783	-16.0777	-19.0251	-21.1899	-17.0423	-18.4919	-14.6488
TCEAL5	Q5H9L2	109.996	109.069	109.841	111.309	110.456	114.591	110.92	112.778	111.747	109.027	111.972	109.665	110.877	111.44	110.597	113.326	110.481	109.771	110.452	112.05
TRAPPC4	Q9Y296	-28.3135	-26.1257	-28.6351	-28.4847	-28.8338	-29.3298	-29.41	-29.9237	-28.9422	-28.822	-26.9111	-29.4011	-29.4497	-29.2046	-29.376	-29.0076	-28.0403	-28.9462	-28.4643	-28.4919
USP47	Q96K76	89.9252	89.9646	89.5545	86.6767	88.7466	89.3898	86.6305	85.4178	88.8372	88.3979	87.5019	88.1245	89.9851	88.2794	89.3769	84.2499	87.495	87.9169	88.176	88.8969
USP8	P40818	131.925	133.335	133.475	130.304	134.659	133.292	133.419	133.533	132.645	132.722	133.772	133.333	134.197	133.468	133.552	133.905	132.391	132.476	132.364	131.771
VAMP5	O95183	28.4327	27.6431	24.8231	26.96	22.2286	25.892	21.909	26.5924	28.5265	28.1867	28.4373	23.9208	28.2479	28.672	28.5078	27.1882	27.1196	26.4137	26.6987	26.6693
VARS2	Q5ST30	47.4696	47.2572	48.1896	48.1844	45.3986	48.0162	45.9037	46.9215	48.6656	50.0154	45.5555	45.8947	46.8048	45.0929	48.5642	45.0992	48.6425	47.3052	48.0908	48.1601
YBEY	P58557	22.5012	25.1633	22.756	22.7947	23.4379	24.9879	25.7899	25.4455	22.6853	22.4072	23.1187	23.0358	25.0507	24.5587	25.2579	24.5144	25.5018	24.1546	23.9342	20.9842
ZFP91	Q96JP5	45.7925	42.53	41.3629	44.955	39.7822	39.3481	41.1191	43.1159	40.0164	46.8398	41.906	42.5844	45.1041	45.0858	46.1469	45.5308	45.2623	42.1967	44.2441	44.3633
ZNF281	Q9Y2X9	42.069	43.7277	45.5725	45.9171	43.397	44.0858	42.964	41.8334	45.0749	46.7373	42.9772	41.5987	42.5058	40.8344	45.3373	44.4999	45.5554	45.7315	44.5032	41.7068
ZNF598	Q86UK7	3.05028	3.86869	2.16004	4.78987	1.51286	-2.2771	2.11867	1.45345	6.01976	3.2974	2.34001	0.552999	1.12761	4.20479	1.63638	1.65055	1.21849	5.77615	2.69843	2.39128
ZNHIT6	Q9NWK9	-4.83057	-4.80407	-7.45428	-3.32893	-6.93927	-5.56902	-6.78955	-7.67622	-7.06982	-3.82874	-5.28855	-4.66378	-3.74001	-7.02936	-5.43181	-9.58048	-4.98863	-5.22678	-5.49907	-6.67265
ADA	P00813	13.0043	12.5529	14.1129	12.93	11.6855	15.1032	14.8417	15.7329	13.5247	14.0012	14.194	13.7641	14.9521	14.2125	12.0376	13.5081	16.0109	13.6344	14.7723	13.9219
ADAM15	Q13444	8.41951	9.55378	10.329	9.20865	11.7665	10.8768	10.9898	10.7412	10.2189	9.12677	10.4327	10.3288	9.89198	10.8035	9.84251	10.4521	10.5915	10.4031	10.6812	11.3048
AFF4	Q9UHB7	143.247	144.572	140.969	144.105	144.922	144.776	146.067	145.355	141.814	143.763	146.276	143.456	142.754	143.353	141.569	143.803	142.282	139.732	141.466	142.483
AGR2	O95994	54.4977	55.4084	52.9242	53.2556	53.5367	54.9455	61.4347	54.1463	53.8722	56.5674	55.2375	51.5751	53.3481	51.509	51.5777	58.0235	58.0458	55.5032	56.9259	56.7768
AMFR	Q9UKV5	32.8869	34.2617	29.4841	36.7025	34.3076	33.9146	34.7697	34.8906	34.5382	32.9144	34.7687	32.609	30.6246	34.5427	34.978	36.1183	35.3366	34.9575	35.1428	36.3745
ARHGAP32	A7KAX9	35.7955	37.1364	35.8571	39.3006	35.5179	35.7989	36.2257	35.1774	36.8335	36.1937	37.0289	36.1651	35.6148	36.4152	36.1116	36.3623	39.1233	39.0027	38.8564	39.0559
BSDC1	Q9NW68	41.4758	41.9534	41.9694	41.5301	43.4612	41.7866	41.8435	45.2682	43.5309	40.6176	42.2525	44.1578	42.9216	41.0787	41.5936	41.484	38.442	42.6178	40.3005	41.213
CEND1	Q8N111	-23.0787	-19.4299	-20.4564	-20.5973	-20.8917	-18.4848	-20.3345	-19.7446	-18.9068	-19.0312	-19.6775	-22.3174	-19.5313	-19.9486	-19.8196	-22.8692	-18.1619	-20.836	-19.5076	-19.661
CHKB	Q9Y259	4.73901	3.26862	5.0969	4.9598	7.95007	4.03458	5.97232	8.56864	6.48665	5.88577	3.22756	4.68478	1.91843	5.88056	5.60227	5.59697	4.50642	5.3533	5.79425	8.65203
DCTN6	O00399	-11.1467	-10.1552	-12.4541	-10.8879	-11.4552	-12.6328	-14.8146	-13.0368	-11.8847	-10.8818	-10.1596	-9.79486	-11.1172	-12.558	-10.3021	-13.4504	-9.82501	-8.35223	-9.82485	-11.6921
DDX49	Q9Y6V7	41.5125	41.2291	41.8067	42.6392	43.3657	44.7377	43.4348	43.0132	43.0712	41.088	40.8758	43.3393	42.4771	41.9302	43.2736	41.2423	42.9118	44.0344	43.2878	43.2707
DIAPH2	O60879	48.5832	47.6363	47.7715	49.3859	47.0759	46.4431	47.66	46.5679	47.0166	49.0119	47.3616	47.3353	46.8129	48.8201	48.0498	48.0833	46.9356	45.156	46.3416	46.6044
DVL2	O14641	52.1869	52.2683	49.4292	51.2845	47.8078	49.8234	49.6595	48.7482	52.8032	49.7416	51.0392	49.9265	51.2013	51.8205	50.4356	49.3195	48.0868	48.6587	48.9149	51.1358
ADGRL4	Q9HBW9	34.7856	35.8396	38.0295	32.5105	36.2911	33.1618	33.6577	33.5754	34.2391	35.0449	36.3769	36.4775	35.6863	33.5037	33.8483	35.8758	32.484	33.6336	33.1066	32.8585
SLX9	Q9NSI2	45.6374	40.7942	43.5781	46.2085	45.2011	39.0655	46.1751	39.9399	44.1147	45.7855	42.1882	40.4738	44.5284	48.2063	41.7329	44.7652	43.2814	48.5947	45.6192	45.929
FCHO2	Q0JRZ9	92.4521	94.3619	94.7245	94.8409	95.6417	94.4721	95.0555	95.3456	95.4778	94.4254	95.1619	95.2252	95.4716	95.1002	94.8148	94.8013	94.6935	95.6463	95.037	95.4597
GAB1	Q13480	96.48	95.0183	95.1748	95.2792	93.9767	93.8726	93.0221	94.1433	95.7342	94.4112	95.8345	95.5144	96.5464	94.4225	94.2053	95.5584	91.794	94.3505	93.7543	96.7364
GNG11	P61952	13.0931	13.6255	12.4495	13.9234	13.6291	9.49745	7.70534	10.1983	11.3966	13.3895	14.374	13.1976	14.5787	10.7901	14.029	13.9268	9.67218	13.3145	11.753	13.9008
GSTM4	Q03013	52.08	52.4907	51.327	51.1906	50.1107	49.5554	50.9362	51.8682	53.3272	51.4011	50.7246	51.2614	51.2857	49.3498	52.0193	52.7343	47.7915	50.8403	49.0817	49.6196
GTPBP8	Q8N3Z3	28.5247	29.308	31.4344	28.6993	27.2683	28.802	29.1136	27.7333	31.428	28.5046	29.2251	29.1723	31.0686	32.1489	29.1717	29.2947	27.3715	26.7138	27.4127	28.4477
HEATR5B	Q9P2D3	-0.218841	-1.21974	-2.59762	-2.35494	-2.57056	-3.16766	-3.1206	-1.82346	2.17465	-2.27446	-0.950778	-2.39471	-4.07855	-0.673395	-2.6345	-2.84131	-1.55515	2.29497	-0.496929	-1.93097
HEATR6	Q6AI08	89.5739	90.5344	90.8985	89.133	92.4343	89.7616	90.5967	94.2928	91.9733	88.1555	90.0592	92.9896	91.648	89.7251	89.5712	88.866	86.1257	91.3472	88.3384	88.8969
IFI44	Q8TCB0	1.3312	3.15994	1.71088	1.47811	2.9643	-5.43988	1.3559	0.142442	2.01504	4.25464	0.96313	1.39205	1.92693	2.98892	1.15197	-1.15833	1.49934	4.84841	2.96886	3.01546
IL13RA2	Q14627	32.3267	31.8957	30.7959	30.5552	25.7598	30.0268	30.7437	32.8445	32.225	29.6977	30.4656	32.543	31.9649	30.6727	30.6057	31.614	29.0265	28.2199	28.6493	28.6814
IST1	P53990	26.8479	28.3791	26.8402	26.8067	26.683	25.6233	25.7543	25.2074	26.8105	26.0383	26.6442	26.4661	26.5523	25.6375	26.9782	26.0759	25.4055	26.7299	25.8757	25.8094
ITPRIP	Q8IWB1	-5.35053	-10.9479	-5.77678	-4.6928	-6.12739	-3.98033	-5.74689	-3.47815	-6.85974	-6.6986	-7.58059	-6.1482	-7.59603	-6.75846	-7.3282	-3.08341	-8.67297	-8.41508	-8.10873	-6.64259
KCMF1	Q9P0J7	-2.67681	-4.12682	-3.57495	-2.37905	-3.69915	-4.06458	-3.82841	-7.20409	-3.84554	-3.18353	-3.38763	-3.40257	-4.67957	-3.90213	-3.94877	-3.2347	-4.11793	-3.50222	-4.13619	-5.15457
CIP2A	Q8TCG1	54.9648	54.195	54.1416	55.1346	56.2436	56.9389	56.2119	53.1084	55.2488	52.1682	54.5341	55.1623	52.5674	55.4447	54.2181	54.5424	56.016	56.7882	56.1124	55.4525
SHTN1	A0MZ66	63.8691	63.0372	64.1787	62.4188	63.5342	62.6544	59.2931	63.1855	63.1731	61.8186	63.4473	62.7137	62.4392	62.2361	62.8671	62.9239	60.3366	62.4426	61.4584	62.15
KIF14	Q15058	6.40003	4.17413	5.27509	4.62091	6.56393	8.56778	5.70497	6.78704	5.05296	5.43809	4.82222	3.76944	5.0854	3.3745	5.20251	5.51074	6.92144	8.9601	6.75167	3.41054
#N/A	#N/A	#N/A	#N/A	#N/A	#N/A	#N/A	#N/A	#N/A	#N/A	#N/A	#N/A	#N/A	#N/A	#N/A	#N/A	#N/A	#N/A	#N/A	#N/A	#N/A	#N/A
KRT18	P05783	93.4409	89.8464	90.0088	94.9119	91.1782	95.3757	95.3912	91.942	90.8485	89.4208	89.6305	94.3804	93.1206	87.959	91.0039	92.8311	88.3273	90.6229	90.0704	93.1935
LDLRAP1	Q5SW96	97.3044	96.1952	96.1359	95.3056	97.8021	96.3658	97.3527	98.9531	97.3899	96.546	94.0132	97.4511	97.6248	95.6994	97.0887	93.392	93.4805	97.5593	94.8372	93.5154
MPV17L2	Q567V2	-21.8771	-21.4117	-22.6679	-21.8307	-24.2817	-24.0285	-23.0046	-24.2179	-21.0382	-23.4895	-23.0609	-24.1809	-21.0446	-21.2129	-23.0167	-23.9914	-24.4566	-21.5981	-23.6426	-24.3171
MRPL30	Q8TCC3	31.2566	32.3284	31.6946	31.8545	29.2332	25.662	27.901	30.1392	31.2324	32.926	32.0654	31.377	27.9635	32.8339	31.5837	32.0507	31.0635	28.486	30.0529	30.018
NEGR1	Q7Z3B1	45.2106	45.4719	45.4665	45.6909	48.3433	46.654	46.206	47.0905	45.9099	43.3208	45.6884	46.0642	44.6241	47.0519	45.7105	45.8324	40.7132	42.3443	41.3826	41.568
NFIX	Q14938	24.3282	23.8404	24.6055	25.5718	25.9305	25.4555	25.2754	25.7358	25.9045	25.2918	25.2272	25.4971	25.247	25.3412	25.0232	25.0181	25.1505	26.4193	25.7704	26.3839
NR2C2	P49116	69.2602	67.211	68.5028	66.7011	69.5365	70.3118	70.4495	69.2003	67.8965	66.949	66.4091	67.3632	66.6664	68.169	66.7956	66.8176	65.7876	65.2243	66.1006	67.1286
PBX1	P40424	22.5673	24.1571	21.8111	23.2005	25.7451	25.9066	27.0771	24.6004	26.2718	21.1145	23.5335	23.354	21.1114	25.084	23.2466	22.6855	24.031	24.9278	24.3838	24.8827
PDGFC	Q9NRA1	32.0669	34.1415	32.5768	32.0099	31.3212	32.036	29.1703	31.5858	32.2651	31.372	34.5888	32.1668	31.7107	32.748	32.648	32.6095	32.0039	31.0992	30.9097	28.8303
PHF23	Q9BUL5	12.5271	12.6364	11.7509	13.7718	10.9973	11.9767	11.2721	9.62074	12.5046	11.507	12.2317	13.7825	10.9355	11.1329	15.0591	16.1167	16.3578	16.908	15.7074	13.322
PLSCR1	O15162	45.0919	45.6206	47.4256	47.7876	47.3953	48.4795	48.5509	47.7435	45.6816	46.6647	47.0444	47.2882	45.9487	46.7646	46.9889	49.5832	49.6986	46.7904	48.3702	48.2259
POTEI	P0CG38	71.5337	71.2381	71.9446	70.0446	73.5753	70.4462	70.6557	74.796	73.0961	69.8138	71.6708	73.4644	72.528	70.8046	69.9881	69.5707	67.1462	73.495	69.5996	69.2608
PPP1R12C	Q9BZL4	42.4773	41.4079	42.2842	41.8142	41.5242	41.0563	42.3757	36.952	41.2033	41.8207	41.1468	41.789	41.2986	41.7679	41.3051	41.4266	41.3016	41.9236	41.0633	38.9968
PTAR1	Q7Z6K3	45.0841	42.3847	43.6086	44.4843	46.6894	45.9625	44.0934	44.3365	43.3345	43.5791	44.8526	46.2539	43.205	44.7358	44.4118	44.8674	44.704	45.3268	45.0528	44.8954
PTPRJ	Q12913	-17.6278	-15.1626	-17.8949	-15.4957	-16.3054	-15.4426	-14.3952	-14.5738	-14.8471	-16.0288	-17.3849	-17.9257	-14.927	-17.1316	-15.8575	-18.5708	-16.3354	-15.0483	-15.8303	-14.9552
PTX3	P26022	18.3614	17.4398	17.7819	18.8566	19.9811	19.4186	17.97	19.6885	16.73	18.9244	18.7564	18.9941	15.6473	18.857	19.1186	19.0735	21.8459	18.8619	20.5227	19.8415
PYURF	Q96I23	31.0577	30.3023	31.3121	30.4468	32.4108	31.8671	31.8745	32.0967	31.8032	31.5663	31.0469	31.6229	31.9543	31.8137	31.5054	31.1975	31.2219	32.0648	31.7887	32.2965
RANBP6	O60518	-2.1644	-2.47383	-0.436152	-1.15397	0.014646	-0.616891	0.128077	0.736426	-0.946853	-0.0624939	-1.02494	-0.950339	-0.477222	-0.847253	-1.68815	-0.750337	-0.205552	-0.158078	-0.139264	0.0733001
RIOK2	Q9BVS4	45.6794	44.3531	46.0172	45.3625	44.4445	44.4066	43.8926	43.1197	44.9522	45.7767	44.3676	45.0487	46.8924	45.6367	44.9006	43.3628	43.1631	43.8493	43.842	44.7672
RIPK2	O43353	-71.6678	-71.6743	-72.5252	-72.9659	-73.4553	-75.297	-72.8589	-71.8537	-72.8541	-72.205	-73.6348	-72.1545	-73.6396	-73.6841	-72.4774	-72.3895	-70.7242	-69.8915	-70.6014	-71.5134
RNASEH2B	Q5TBB1	111.332	112.2	110.601	113.665	112.62	110.761	108.272	110.821	111.54	110.97	111.515	111.725	108.435	110.917	113.371	111.319	106.796	106.097	107.381	110.57
RNF113A	O15541	122.143	125.333	126.12	125.952	126.538	125.807	126.218	125.82	125.373	124.698	125.283	125.459	124.502	123.42	124.306	124.517	123.694	123.37	123.593	124.464
RPS4Y1	P22090	-25.0082	-29.4558	-29.0171	-24.0586	-25.8598	-23.5718	-25.6279	-23.7887	-27.4725	-30.6008	-28.2366	-21.7861	-28.9072	-27.0609	-25.2619	-24.0684	-25.1454	-24.2784	-24.3279	-22.6549
SCD	O00767	-81.705	-82.1986	-84.2818	-85.0235	-83.5321	-88.336	-80.5248	-85.6033	-81.9033	-85.7907	-84.2666	-82	-83.3132	-81.1909	-85.0794	-82.9569	-83.4553	-78.2246	-81.2008	-81.2216
SPRED2	Q7Z698	19.9998	22.9644	16.4831	18.9864	17.7352	16.6448	17.5781	18.7843	19.6695	15.9047	17.7236	21.8267	18.9055	15.2176	21.9788	19.597	19.8145	23.0134	21.9236	25.0555
SVEP1	Q4LDE5	56.4208	57.2525	57.3923	57.4757	57.6453	59.5519	57.5755	59.7679	58.7427	57.8471	56.9424	58.2976	58.4716	58.8085	58.868	55.0238	58.8761	57.4435	58.3503	58.6777
SYAP1	Q96A49	78.7151	78.6042	77.8775	78.0688	77.2193	76.6523	77.1118	76.5903	77.7842	78.253	77.8827	77.8953	78.3039	77.9115	78.3212	78.0051	76.8932	77.0479	77.2251	77.9321
SYNE1	Q8NF91	70.3448	71.3976	71.5217	72.045	71.1751	74.4171	71.2366	73.2797	70.9902	69.7537	71.4287	72.2319	72.0188	70.5628	72.6724	72.6642	69.8545	68.0675	69.2862	70.3135
TDP1	Q9NUW8	28.3243	27.9467	26.4825	26.1709	28.6506	27.8155	27.7794	29.4994	27.8455	28.501	27.8726	27.8677	27.3888	28.0109	28.081	26.6421	25.5656	24.8466	25.9049	27.4472
TNS2	Q63HR2	38.7403	41.5128	35.8915	40.705	39.5942	36.239	36.9172	38.0526	38.4433	40.4499	41.3279	39.6449	39.4045	39.4231	41.6351	40.1777	39.5137	38.9076	40.0051	42.9169
TNFRSF10C	O14798	75.3911	74.6116	75.6149	71.1842	76.1177	73.0925	75.9396	75.6619	73.4353	73.4826	73.5407	73.9128	74.0453	74.2818	73.028	75.0649	72.6205	74.8946	73.0899	70.7199
TRIM33	Q9UPN9	59.7444	59.8524	59.5388	59.1406	57.2434	58.0168	58.3466	57.9329	57.388	58.8702	58.6309	59.4406	58.1285	59.2111	58.6254	58.4538	58.0824	53.8294	57.29	59.7882
TRIM65	Q6PJ69	84.1987	83.5344	85.5011	84.745	80.7578	85.7198	82.4653	78.5625	82.1339	85.708	86.3344	84.7615	87.6618	80.4534	82.8225	85.6292	83.2927	80.2479	82.9048	85.5054
DYNC2I2	Q96EX3	89.9902	92.2089	88.4368	90.3161	91.056	92.4842	92.9532	91.0779	93.5682	88.3006	91.005	89.3812	89.6914	91.0802	91.0713	91.0439	90.5585	92.5443	91.0794	91.0787
YY1	P25490	27.6559	26.2487	25.939	26.72	28.5509	27.1278	26.4387	29.0591	28.6233	28.4172	26.5255	24.8635	28.9704	26.348	25.9556	23.5847	21.8668	26.4787	24.3499	26.4557
ZFPM1	Q8IX07	33.7192	32.5303	28.6885	31.7171	32.1605	30.7785	33.7359	34.552	30.8902	34.3032	31.8862	31.1142	32.9928	32.1661	32.2586	31.4959	33.4278	33.6267	33.6495	33.8344
ZNF148	Q9UQR1	19.3134	17.8158	12.3671	19.2274	20.1426	19.2422	19.9688	20.9306	17.3075	19.4364	18.2321	15.4451	18.7416	13.462	18.3223	19.7362	16.1906	21.0642	18.523	20.5464
ZZZ3	Q8IYH5	-5.57498	-5.63519	-9.40396	-6.01285	-4.80622	-4.58192	-6.57326	-4.88711	-6.60506	-6.23072	-4.69673	-6.25406	-6.11568	-6.37765	-5.22618	-6.45989	-4.60892	-3.94213	-4.41578	-4.43381
Q6NXS1	Q6NXS1	52.0708	52.0436	51.1524	52.0978	51.4315	50.7847	51.7391	48.9374	51.7462	51.0721	51.1138	50.6153	51.3658	51.4311	51.3582	51.2754	50.7073	52.1337	51.3099	51.4636
CLASP2	O75122	85.9938	84.6264	85.7667	85.8028	83.3349	83.8243	82.4706	83.0286	84.1765	85.1003	86.1453	85.059	86.4316	85.0672	83.1777	84.0954	84.463	84.5195	85.1011	86.925
ACAD10	Q6JQN1	11.6585	12.3056	12.5887	11.3875	12.9332	12.9637	13.5494	12.7526	13.1551	12.5821	11.8845	12.7654	12.8474	13.147	12.8836	11.5152	13.0228	12.7489	12.8483	12.4896
ACSF3	Q4G176	24.0883	23.4233	24.3831	24.3738	24.6325	24.9932	24.7071	25.9824	24.8204	24.7103	24.4064	24.9422	24.261	24.7871	24.4666	24.7662	24.2984	23.8794	24.2779	24.7765
AEBP2	Q6ZN18	91.8319	90.2195	91.0974	89.4806	89.3097	90.6132	90.4032	88.1506	91.0018	90.275	91.3514	90.4214	90.2905	88.8465	89.6288	93.2743	89.8821	90.6211	90.501	91.2314
AFAP1L1	Q8TED9	50.9994	50.1461	49.8118	50.6502	47.6803	50.2627	48.9284	50.6568	50.857	50.7807	50.9075	50.7128	50.4729	49.7607	50.0317	50.2499	50.9271	50.2613	50.4831	50.084
Q3SZH5	Q3SZH5	-66.3106	-65.8178	-66.2235	-66.834	-68.4752	-68.46	-66.3307	-66.8408	-65.7502	-66.259	-66.8097	-65.981	-66.2309	-66.9486	-66.8437	-66.277	-66.2848	-65.7904	-66.2611	-66.7762
ALDH1A3	P47895	16.8488	17.1452	16.1874	15.9328	15.671	15.5916	15.7159	15.0727	15.7508	15.795	16.1064	15.2727	16.0911	15.7659	15.6896	15.4802	15.9824	16.4546	15.9441	15.1156
ALG1	Q9BT22	3.70628	4.58797	4.07556	4.36926	4.60067	3.46072	4.14383	-1.14454	3.81932	4.61694	4.62989	2.6071	3.96833	4.42801	4.04175	3.99266	4.00263	3.70019	4.0551	4.51851
ANAPC1	Q9H1A4	4.9503	3.71124	3.26708	2.41246	3.65829	4.69836	3.71097	6.52038	3.01317	3.68437	4.53877	5.94385	4.40144	4.77457	4.08962	3.82123	4.56315	2.56018	4.12381	4.67057
ANK1	P16157	25.4348	26.9355	25.3488	26.1719	28.7483	28.2317	26.6518	28.9713	25.715	26.6758	26.7238	24.8871	27.8002	26.6865	27.391	25.5085	25.8954	25.7448	26.0669	27.0831
ARID4B	Q4LE39	33.7529	33.9502	33.4897	35.8191	33.8809	32.5761	33.0458	32.1775	33.8741	35.3945	35.3355	33.1911	33.7355	33.7402	34.5776	36.6573	34.9653	35.2519	35.0837	35.5796
INTS13	Q9NVM9	47.951	49.3445	49.7293	49.0698	50.5167	50.0935	50.4473	50.5918	50.34	49.7068	49.243	49.3759	50.6562	49.245	49.6215	48.8379	48.0091	48.6832	48.5726	49.7939
ATOX1	O00244	-23.7191	-22.6084	-24.0471	-24.1638	-24.0024	-25.2684	-24.6762	-25.6741	-24.3633	-24.1669	-23.8239	-24.6659	-24.3719	-24.4032	-24.3598	-25.068	-24.3334	-23.9077	-24.2121	-24.4488
BCL7B	Q9BQE9	30.0587	29.7097	30.8159	31.5058	31.3768	31.5969	31.6163	32.2631	28.7012	31.0626	30.7372	31.8123	31.6915	31.0715	31.0981	31.8533	31.7818	29.9021	30.987	30.8541
BCL9	O00512	107.385	109.04	107.608	108.253	106.341	106.581	107.641	106.849	107.957	106.557	107.603	107.118	108.358	109.313	108.247	108.192	107.345	106.627	107.187	107.969
BIRC6	Q9NR09	18.3995	19.3092	19.0261	20.3681	20.1336	20.1839	19.5689	21.3042	20.183	18.6162	19.0142	17.9776	20.5727	19.2033	18.648	17.7176	18.6579	21.1114	19.6224	20.3051
BPGM	P07738	45.1142	43.1507	41.8318	42.7049	44.3708	44.7103	44.8116	46.1631	43.3071	43.652	43.0325	43.1602	39.7363	43.3486	44.1742	45.2376	43.5085	41.4482	42.8277	42.866
BRMS1L	Q5PSV4	34.2075	35.1247	34.0944	34.2665	35.4453	36.014	34.5041	37.3302	34.5428	33.0237	36.0658	34.8689	35.8087	35.5217	33.2351	33.0106	34.5286	35.213	34.7387	34.8304
ARMH3	Q5T2E6	20.4597	21.6167	20.3848	21.491	20.3554	22.1093	23.4349	22.9225	22.4325	21.4062	20.809	22.745	22.3351	21.626	21.9944	20.6278	22.1725	21.1701	21.8295	22.3802
NOPCHAP1	Q8N5I9	-12.912	-12.7109	-12.64	-12.1648	-13.7789	-18.2652	-14.346	-13.1287	-12.9309	-11.4971	-13.3212	-13.6645	-13.1719	-12.1195	-13.1497	-11.9988	-12.6082	-10.8847	-11.8198	-11.4162
CCDC9B	Q6ZUT6	64.3064	65.9279	65.4711	64.3576	62.5467	62.1921	65.709	62.6153	65.3119	62.2902	65.5381	65.8423	64.9739	66.1316	61.8676	64.3317	64.836	64.8242	65.1522	66.3306
CBARP	Q8N350	79.9693	82.0798	80.9304	81.9245	82.4617	81.5528	82.1632	82.8913	83.4968	81.4218	81.2873	81.7524	82.6009	81.7783	82.8649	81.217	80.5364	82.4136	81.4867	82.799
C1S	P09871	-49.0037	-48.7819	-48.9835	-49.8406	-48.2446	-47.9517	-48.1978	-47.8388	-48.4697	-48.6164	-48.4066	-48.1553	-49.6316	-48.4221	-48.718	-49.2135	-47.7597	-48.9348	-48.364	-49.0182
TRAPPC13	A5PLN9	10.3017	9.81523	10.2459	10.4093	10.8104	11.0732	11.2651	11.9	11.4855	11.2601	10.8515	10.0398	10.4335	11.3035	10.4939	11.1173	10.5848	10.5624	10.5565	10.6142
CCDC82	Q8N4S0	85.2324	85.4567	86.5378	87.766	88.192	86.7431	87.0582	87.8342	88.4454	86.7527	86.9409	86.7444	87.8804	86.6017	85.8915	86.0968	84.1877	87.3209	86.0979	88.8624
CCNT1	O60563	6.4551	5.15965	6.86836	6.79045	4.72242	5.86214	4.14156	5.39441	6.07357	6.4676	4.73855	6.32916	4.42171	7.38581	8.56305	7.44126	8.03591	5.54605	6.85568	6.04384
CDC20	Q12834	63.3065	62.4783	61.9005	58.7549	62.4088	58.5026	61.2249	59.326	60.9077	61.5355	61.8059	63.3	60.6002	63.3733	62.1191	62.3995	61.488	61.0408	61.8679	62.2538
CDC42EP1	Q00587	-20.776	-19.8041	-20.8418	-18.8019	-18.6488	-17.423	-17.7143	-18.5999	-19.6883	-21.0523	-21.3643	-19.3357	-20.9555	-21.3176	-18.0233	-18.607	-20.3501	-21.4264	-20.1526	-17.6216
CDC42EP4	Q9H3Q1	82.9406	82.0806	79.8457	82.3079	83.0757	82.8043	82.609	82.9599	82.8349	82.7782	83.534	81.7153	81.5119	83.0075	81.8635	81.829	81.802	82.1501	82.1833	83.0251
CDK6	Q00534	38.9954	36.0922	38.0439	39.1126	36.3351	39.0805	32.8585	39.0511	37.5664	37.9756	38.0312	38.5699	39.5717	38.2169	38.5498	35.7209	38.8991	39.8877	39.0216	38.1306
CELSR2	Q9HCU4	71.4028	73.5563	71.9303	76.5374	75.9938	73.0759	73.0176	75.5793	74.4299	72.8892	73.9148	73.6949	72.1616	72.6351	73.9835	73.2953	70.7991	73.5096	72.0919	74.0872
CEP250	Q9BV73	90.2461	89.2825	88.1318	89.1428	86.343	88.3309	87.8308	89.3683	88.1686	87.9153	88.1387	89.3084	88.6305	87.4752	88.8067	89.2328	89.4199	88.8493	89.4671	90.3602
CHMP2A	O43633	34.6717	36.2528	36.2524	35.9543	34.7446	33.7481	35.5677	32.0626	35.788	36.1119	36.0187	35.8128	35.6273	35.9557	35.6953	36.0004	36.4362	36.0358	35.9516	35.014
CHRAC1	Q9NRG0	1.3151	0.13968	1.11529	1.8303	1.56285	2.05606	2.23277	2.57208	1.64403	2.00537	1.24037	1.18426	1.29981	1.97519	1.09665	1.73299	1.42156	0.98213	1.41866	2.03544
CHUK	O15111	35.2838	33.939	36.154	35.8616	36.4256	36.6998	35.832	37.2908	34.5469	36.2379	35.5851	36.5738	35.1118	35.99	36.1616	37.245	36.8437	34.9194	36.1106	36.0292
CNNM4	Q6P4Q7	90.2802	91.7276	92.7405	92.3978	93.0719	92.2329	92.9819	92.932	92.9629	91.9673	92.3878	92.4054	93.0419	92.4527	92.2858	93.1048	91.7996	92.5738	92.2362	93.1295
CNOT4	O95628	16.0025	12.6478	14.0261	15.063	16.0662	16.8415	15.1885	14.4561	12.7902	16.157	15.0861	12.7967	13.2024	16.7469	13.7165	13.7817	16.5267	14.0601	15.0316	12.7481
COG8	Q96MW5	-31.698	-32.2344	-32.4521	-32.461	-36.2928	-33.0115	-33.873	-36.1579	-31.8058	-32.7852	-32.5922	-33.0158	-32.464	-33.1924	-33.098	-32.9183	-32.1008	-33.0844	-32.4269	-32.198
CERT1	Q9Y5P4	54.6461	53.8113	54.9221	55.7893	52.8873	53.166	53.0958	53.1731	55.8892	54.3353	54.0015	53.8194	52.6555	52.505	54.748	57.5197	54.2304	55.7089	55.1081	56.5519
COL5A1	P20908	20.0874	19.0081	19.5084	20.7533	16.5956	18.8261	19.4404	18.4684	19.6843	18.8232	19.5579	20.7869	20.317	21.3678	19.4254	20.4224	21.1085	20.0316	20.453	19.8859
CPE	P16870	13.0596	12.5536	11.984	11.9444	11.3718	12.4967	10.4644	11.0373	11.1717	12.2041	12.0702	10.7376	11.1782	10.9604	12.2632	12.069	12.2731	10.9859	11.9237	12.2578
CPS1	P31327	11.7274	11.561	10.0885	11.3586	10.9001	9.86742	9.48853	9.80253	10.222	10.5007	10.4312	9.89268	10.5626	10.3239	10.9839	9.81089	9.86581	11.3475	10.3683	10.0668
CRNKL1	Q9BZJ0	-12.3155	-13.3988	-13.0833	-12.5847	-12.0509	-10.9297	-11.3745	-11.814	-12.079	-11.38	-12.1457	-12.7927	-11.9901	-12.4485	-12.0362	-11.378	-12.3135	-12.7741	-12.3343	-11.8322
CTNNA2	P26232	-2.31746	-3.51279	-1.85894	-0.642403	-2.48713	-0.198784	-1.36979	0.276076	-1.91792	-1.88585	-2.06919	-1.36866	-1.22231	-1.69539	-1.91396	-0.949816	-1.31403	-2.25478	-1.58893	-0.880075
DDR2	Q16832	5.90775	4.70755	5.94555	6.02228	6.77815	7.724	5.80064	6.58541	5.91158	6.33296	6.56345	6.30196	6.9233	5.92152	6.12878	6.47082	5.4491	5.65418	5.68704	6.15363
DDX55	Q8NHQ9	45.7462	46.0453	46.3133	44.7528	46.8936	47.5717	47.3461	47.6666	44.843	45.7158	46.4444	46.2236	46.6746	45.2552	45.699	47.1476	46.8813	45.7666	46.4633	46.3566
DENND5A	Q6IQ26	60.0566	62.0649	59.5388	59.7571	60.0548	58.7127	59.1609	57.4281	60.5945	58.6581	59.2839	58.9427	58.3775	57.9138	61.0744	60.4193	59.991	62.6372	60.4494	58.8026
DHRS1	Q96LJ7	37.8363	35.7419	36.575	36.1995	36.0776	37.9731	38.5409	38.1198	36.7203	37.0947	36.6375	37.0721	37.4006	37.121	35.9142	37.4012	36.5436	35.6552	36.4293	36.8742
DHX57	Q6P158	17.4163	19.7623	18.5847	19.2488	16.0949	15.4522	16.9806	16.6724	20.323	19.0911	20.4124	16.9351	17.4867	18.4592	17.6251	20.229	19.5808	20.4857	19.2074	17.7396
EGLN1	Q9GZT9	81.4568	81.7147	81.7338	81.0421	80.491	79.7601	79.758	80.211	81.517	80.3641	79.8793	80.833	80.509	79.6637	81.545	81.0227	80.4703	82.1668	81.2584	81.6243
EHBP1	Q8NDI1	77.8968	79.595	79.9156	79.4284	81.145	80.2801	80.2976	79.9673	80.4465	79.9077	79.8551	78.9076	79.8255	79.8018	79.6241	78.9068	78.6124	79.0506	78.746	78.9374
EPB41L1	Q9H4G0	69.9966	72.361	73.0759	73.2329	74.0983	73.8064	72.4748	73.7233	72.6195	72.8554	73.5365	73.1884	73.1756	72.4214	73.5627	73.3314	73.3324	72.4297	72.916	73.3578
P00735	P00735	-32.9542	-32.2898	-32.5644	-33.4246	-34.2395	-33.7955	-33.0703	-34.4976	-33.2775	-33.1055	-33.4209	-33.7753	-32.2569	-33.1623	-33.257	-33.4791	-32.3782	-32.3315	-32.6901	-33.8081
TCAF1	Q9Y4C2	27.6432	28.05	27.3298	27.5677	26.8685	25.298	25.2128	26.9287	27.1013	28.3112	26.6756	27.5316	27.2498	26.0552	27.8514	25.5874	27.2775	27.8565	27.8362	28.7634
FHIP2B	Q86V87	74.1885	73.3395	75.2628	75.5657	75.6985	75.6281	75.5457	76.6415	75.3544	74.4896	73.6102	75.3034	75.1633	75.1921	75.3619	75.2893	74.5933	75.4622	75.2152	76.2983
FAR1	Q8WVX9	80.1731	80.7386	80.8801	78.3163	80.8277	81.1895	78.5177	75.5727	80.9771	78.524	81.6851	79.7028	79.5066	81.1336	80.7953	81.4011	79.3482	79.0135	79.5841	80.3586
FBXO44	Q9H4M3	40.3809	43.7116	41.3705	41.7686	44.3959	42.5507	42.4474	42.4381	43.188	40.4872	42.8154	40.9003	40.3247	43.6954	42.8174	41.7055	41.8433	41.5823	41.8351	42.6457
Q3MHN5	Q3MHN5	1.47839	2.61069	1.23501	2.32026	0.440139	0.32103	1.55689	0.883757	2.05623	2.21982	1.78032	0.973257	1.16072	1.54125	1.47894	1.20867	2.08544	1.82123	1.67354	1.0114
GCAT	O75600	-1.58402	-1.5535	-4.25409	-0.786967	-4.11851	-4.29134	-4.81634	-0.943451	-1.11292	-2.761	-2.66932	-3.70295	-0.76635	-1.02651	-2.38694	-5.32326	-3.43258	-0.152749	-2.26021	-2.03359
GEMIN2	O14893	15.3608	14.2072	13.3412	14.6235	13.7942	13.391	10.9001	13.8519	13.0803	16.7389	15.0884	13.3337	12.475	13.0796	14.9	13.7709	14.7222	12.4414	14.2037	15.1378
GFM2	Q969S9	-28.7327	-29.485	-28.3003	-28.4872	-28.2404	-27.633	-28.2216	-26.9093	-28.158	-27.9018	-28.5344	-27.4753	-28.2669	-28.1471	-28.2065	-28.5507	-28.2458	-28.8125	-28.4271	-28.3442
GFPT2	O94808	-10.1188	-9.57534	-10.2631	-10.3861	-11.2958	-11.1534	-10.5585	-11.4307	-10.7458	-10.5909	-10.8839	-11.7253	-10.1474	-10.51	-11.0068	-11.4542	-10.1853	-10.1834	-10.2594	-10.4863
GPN1	Q9HCN4	-4.22817	-1.88316	-2.34255	-3.00762	-1.04924	-2.20351	-2.20758	-1.93286	-3.15178	-2.64905	-2.77214	-2.07453	-3.34373	-2.63923	-2.28797	-4.53005	-1.53977	-3.03027	-2.28114	-2.72648
GPR161	Q8N6U8	101.803	100.584	97.9968	100.14	100.76	101.342	98.4112	104.669	100.913	100.408	101.729	100.678	101.046	101.291	100.988	99.3008	98.8223	99.6559	99.5492	100.871
GTF3C3	Q9Y5Q9	48.5379	48.7741	49.1217	48.4472	50.8812	49.9389	49.1305	49.4429	49.1697	49.3221	49.2294	47.467	49.7519	49.6163	49.0084	48.4292	48.0151	48.8815	48.5261	49.0211
HERC2	O95714	-21.6695	-21.3509	-20.9045	-21.1589	-21.5456	-22.6954	-23.7487	-22.398	-23.0433	-20.9814	-20.8482	-20.357	-21.7519	-24.0348	-21.3141	-20.4025	-21.9733	-22.4124	-21.7066	-20.3585
HYI	Q5T013	50.718	52.0377	53.9653	50.937	51.1834	48.0062	50.8155	52.2823	51.7997	52.3594	51.1184	53.5807	52.5253	52.2982	52.5892	53.1228	52.2572	52.3382	52.4805	52.8458
IFNGR1	P15260	91.1768	89.4994	88.8574	88.1374	89.8899	91.6055	90.6392	92.8488	89.9188	88.4917	90.6048	89.0706	89.8953	91.0051	87.986	89.4411	88.8518	88.1693	89.2862	91.2292
IFT46	Q9NQC8	26.4234	25.2427	27.2855	26.2228	27.1091	27.2603	27.0104	27.9768	27.3547	26.6908	26.725	27.692	27.3396	27.0968	26.1559	26.8261	26.4107	27.1879	26.9227	27.445
IGSF8	Q969P0	8.31183	9.34349	8.3537	8.1197	9.42303	9.96827	9.33373	10.1826	8.91522	9.19057	9.37866	8.80076	9.84737	9.4443	9.6574	8.63176	9.33451	8.39657	8.94172	8.92153
INTS4	Q96HW7	18.5721	18.59	19.5937	19.0032	19.625	20.3842	19.8072	20.1862	19.8491	18.8585	19.4681	20.3069	19.1724	19.1834	19.1951	19.6257	19.4165	19.1797	19.3871	19.6835
INTS9	Q9NV88	37.9417	40.5051	40.0245	40.6285	39.9902	40.9956	40.631	42.107	41.157	39.9249	40.321	41.1258	41.2755	39.6053	40.492	39.159	39.7798	39.3812	39.7434	40.8938
IRF3	Q14653	26.0119	25.7984	24.7825	23.6864	24.897	23.5227	23.1602	22.946	24.1104	25.3639	25.3388	24.4676	24.8458	24.0829	25.5439	25.5996	25.2536	25.6556	25.607	25.694
IRF9	Q00978	58.3128	56.4403	56.9548	56.0751	57.1132	56.6584	52.5625	57.078	54.7746	56.7733	57.9278	56.4545	54.8879	57.145	56.8077	56.5744	58.425	56.6434	57.7645	57.2249
IRS2	Q9Y4H2	93.6838	93.1254	92.2356	91.8648	92.246	91.3472	92.5259	89.8223	91.4107	92.6675	92.7459	91.3489	92.883	92.3413	91.2853	91.8996	91.6556	91.912	92.0285	92.4243
ISY1-RAB43	Q9ULR0	-28.4365	-28.4692	-28.6486	-28.0647	-29.1869	-30.7272	-29.3219	-28.7709	-27.0038	-27.6393	-28.2456	-26.826	-30.6474	-27.8105	-27.7577	-27.9097	-27.9488	-28.3253	-28.0509	-27.9088
ITM2B	Q9Y287	-1.07022	-0.877063	0.382192	-0.49659	1.43592	1.12785	0.291824	-0.540776	-1.21597	0.339084	-0.893149	-1.50487	0.476191	0.0944949	-1.28573	-3.67972	0.0504596	-0.576056	-0.145951	-0.230525
ITSN1	Q15811	80.5675	80.8055	81.6905	80.9051	82.7121	81.4898	82.5794	82.1796	81.0829	81.6865	80.7902	80.9232	80.8264	80.8576	81.0333	81.7554	81.1068	80.4916	81.4931	83.4396
KCNMA1	Q12791	-35.4532	-35.2377	-35.3587	-35.2356	-35.2859	-34.958	-35.3988	-39.7318	-36.0258	-35.5581	-35.6296	-35.6073	-35.2484	-35.4186	-34.7435	-35.682	-34.8783	-35.6409	-35.0661	-34.9264
KDR	P35968	-12.3765	-14.0529	-13.7185	-13.2117	-11.8264	-12.1794	-12.8952	-11.4946	-14.7009	-12.6665	-12.9564	-12.5697	-12.5161	-12.5975	-12.9914	-13.0629	-13.2328	-13.8232	-13.2957	-13.1488
RELCH	Q9P260	81.9346	82.1311	82.4511	82.2495	83.4648	83.0721	82.7919	84.0839	83.4522	82.3294	82.6714	82.8174	83.5061	83.0467	82.7535	82.4602	81.2133	82.3587	81.9985	83.2092
KLC2	Q9H0B6	41.8688	41.7456	40.7563	41.0725	40.3401	39.6899	40.2218	39.7507	40.8472	40.5055	40.7607	40.9303	40.7498	40.4948	41.2581	41.5522	40.2354	41.0934	40.7345	41.1569
LARP6	Q9BRS8	-7.35867	-5.75126	-6.64785	-7.18143	-6.31959	-10.3775	-7.69327	-7.51131	-7.22446	-4.24698	-6.30471	-6.64078	-5.98572	-4.5597	-7.7972	-11.373	-7.74402	-9.6059	-7.58924	-5.2294
LRRN4CL	Q8ND94	42.8296	42.6473	44.4881	43.91	43.3466	45.001	45.0973	45.7451	44.9533	43.6328	43.6103	44.8117	43.6809	44.4865	44.1281	45.4353	44.6431	43.4423	44.2136	44.6456
LSM14B	Q9BX40	-6.37023	-8.64265	-5.25473	-5.34492	-9.54338	-10.822	-8.31473	-7.91138	-6.46008	-5.50251	-6.95953	-6.19626	-5.88474	-5.00863	-8.25445	-5.88951	-6.90295	-6.25753	-6.39653	-5.65913
MAF1	Q9H063	50.4998	53.2751	51.0851	54.6773	54.2975	54.1749	54.2569	52.5173	54.1383	51.6091	53.8754	53.7379	54.6968	52.1863	53.225	52.6296	51.3644	54.0502	52.6034	54.3709
MAGED1	Q9Y5V3	32.163	30.988	30.2595	30.5478	28.127	30.0316	29.0285	30.8018	33.3273	30.0236	29.6691	31.9522	31.7554	31.521	30.4566	26.496	29.4079	31.6446	30.4621	30.8709
MAN2A2	P49641	12.2721	10.4201	11.8238	11.6034	12.1474	13.0444	12.0629	13.4276	12.3713	12.1861	12.1948	11.6104	11.6857	10.8396	10.2923	11.516	11.4589	13.0152	11.8788	11.2212
MAPKAPK2	P49137	-4.42044	-5.28429	-5.99508	-5.30968	-6.66453	-6.39582	-6.965	-6.57159	-6.04156	-4.86756	-5.04045	-5.16341	-5.36994	-5.72169	-5.75419	-6.39929	-4.82836	-5.04646	-4.95432	-5.31781
MCAT	Q8IVS2	19.9141	20.9737	20.5386	19.3797	21.1136	21.5569	21.7867	22.2114	21.1125	20.8517	20.8197	20.8871	21.8888	20.7885	21.0981	20.6319	20.5874	20.1575	20.56	21.013
MDK	P21741	31.8138	34.1687	32.6854	30.5016	31.069	29.0871	30.8774	30.3002	33.8243	33.9047	33.1211	30.9502	31.9847	35.535	32.289	29.6269	32.9277	30.7661	32.2559	32.4725
MDN1	Q9NU22	41.511	44.0519	44.2173	43.4743	44.7431	44.2673	43.9286	44.4506	44.2058	43.8436	44.3016	43.146	43.7973	43.8231	43.2495	42.2979	44.2337	43.6848	43.8558	43.7719
ME3	Q16798	70.4318	69.5351	70.0568	69.8358	70.522	70.9549	70.6283	71.8205	70.8903	70.1885	70.1881	70.9685	69.9122	70.7537	70.386	70.4575	69.9058	69.7244	70.0338	70.5622
MED16	Q9Y2X0	-8.18135	-7.50183	-6.8398	-7.475	-6.64133	-7.00125	-6.61256	-5.61415	-6.52875	-7.21357	-6.9215	-7.09423	-6.61354	-6.91524	-6.97359	-6.03916	-8.09313	-7.43548	-7.94871	-8.0583
MEST	Q5EB52	53.6411	52.6796	54.3094	52.9658	54.3084	55.1655	53.8028	55.0099	52.969	53.5531	53.7007	53.7222	53.23	54.5201	53.9373	54.6628	55.1527	53.2148	54.439	54.3148
MIER1	Q8N108	96.917	93.0585	93.8688	94.6016	96.6978	95.2452	95.2977	96.6623	92.5499	95.383	96.7801	96.2106	96.58	97.6217	93.1241	95.0544	94.3773	94.0771	94.8975	96.0673
MIS12	Q9H081	7.93933	8.77672	9.30877	8.53661	9.27755	9.45752	10.1757	10.0425	9.31975	7.74528	9.4251	9.14838	9.45453	9.07673	7.66169	9.36128	7.75438	8.26855	8.06216	8.67955
MRTFA	Q969V6	39.9612	41.5564	38.3322	40.2431	40.0444	39.0734	38.1781	38.1278	40.18	39.1952	41.2737	41.3606	40.4963	39.2315	41.7536	41.0076	39.292	40.1399	40.2759	42.6127
MLPH	Q9BV36	45.5334	46.5362	42.8845	48.0978	44.9311	44.9048	44.3529	44.3039	46.2026	45.6532	46.7827	44.8185	45.736	46.2718	44.9221	42.4366	45.1205	46.3378	45.5104	46.0201
MORF4L1	Q9UBU8	52.7465	53.8693	52.4907	54.2424	54.2931	54.0689	54.3542	54.6692	53.94	53.8847	54.5269	53.8319	52.2047	52.6403	53.0458	53.4632	52.6729	52.113	52.5101	53.1692
MRPL32	Q9BYC8	-30.3449	-29.089	-28.9754	-28.9082	-28.2005	-28.2129	-28.353	-28.3934	-28.6312	-28.575	-28.4656	-28.5102	-28.4659	-28.8757	-28.079	-28.1435	-28.0665	-28.2547	-28.4854	-29.2747
MRPL55	Q7Z7F7	5.0986	2.95285	4.29676	4.75416	5.52832	5.32071	4.92163	5.87664	5.14469	5.44451	4.84212	4.76419	5.39734	4.57069	4.29377	5.27028	3.14842	4.77612	4.16418	5.25627
MTMR1	Q13613	15.0997	14.9379	15.9195	14.8913	15.4792	16.9225	16.1023	16.6966	16.2035	15.8931	15.0789	15.9583	14.9503	15.6538	15.5953	14.4495	16.2701	14.8813	15.6129	15.1544
MYD88	Q99836	12.3489	10.7007	11.8824	12.282	10.503	12.2148	8.33808	11.0864	10.4497	11.7738	11.9455	12.4944	12.674	10.5256	12.2483	11.5663	11.8118	11.5071	11.893	12.4095
ND4	P03905	48.7098	49.0534	48.5241	48.2239	47.7269	48.6458	48.3081	45.8014	48.6109	48.6062	49.1052	46.1638	48.3635	48.9265	48.0958	48.7198	48.6927	49.0371	47.8808	44.9009
NSMCE3	Q96MG7	76.5221	74.9021	76.6287	77.6034	79.0977	78.2629	76.8354	78.2417	77.285	76.4594	75.8794	76.5244	77.1869	76.6134	77.3873	77.1038	75.3862	78.0189	76.88	78.4741
NDUFB7	P17568	-10.3941	-10.3057	-10.4069	-11.3474	-11.3031	-11.7873	-11.3546	-12.1917	-11.5904	-11.1729	-10.917	-10.9693	-11.5669	-10.1789	-11.3771	-11.6348	-10.6031	-11.8958	-11.0294	-11.1253
NHEJ1	Q9H9Q4	18.6046	17.4086	18.9367	18.415	19.281	19.9017	19.4718	19.4516	19.5401	18.8	18.381	19.1463	18.7469	19.1015	18.8671	19.1149	18.1789	18.5768	18.42	18.5838
NISCH	Q9Y2I1	19.5556	18.8019	19.7332	20.1879	19.9459	20.8309	20.2773	21.4039	20.4797	19.8535	19.9274	20.8423	20.3954	20.6899	20.2606	20.4082	19.75	19.5282	19.8388	20.5359
NOB1	Q9ULX3	41.5913	42.3104	41.7061	41.6645	39.6451	40.7363	41.3165	41.2083	41.4512	41.2479	41.1693	41.2929	41.3646	40.782	41.4742	41.9489	41.988	41.3731	41.4758	40.8155
NOP14	P78316	37.5519	38.7692	38.6236	38.0611	37.6764	37.8426	33.9417	37.2747	38.8896	37.8432	39.9694	38.5118	36.8069	38.1937	38.2197	36.7772	38.6483	37.7535	38.4017	38.9095
NUDT16	Q96DE0	-6.88858	-6.79745	-6.50664	-6.27671	-8.47609	-8.52008	-7.85992	-8.14773	-5.55534	-6.52221	-7.60157	-7.89371	-7.27798	-7.0617	-6.73169	-6.78229	-6.84729	-5.84281	-6.45351	-6.20231
OPLAH	O14841	31.9144	31.9039	31.4918	30.935	31.0897	30.197	29.5475	28.135	30.0627	30.663	31.7196	31.0174	30.8774	30.667	31.027	31.3256	31.0886	31.3888	31.1739	30.7312
PCDHB2	Q9Y5E7	25.2065	26.4169	24.2849	24.7457	27.0991	25.4969	24.4781	28.4497	27.1256	21.1867	24.9225	27.3507	27.3891	25.5911	26.1331	24.0307	21.9525	28.5515	24.6236	25.226
PEG10	Q86TG7	5.85685	5.1032	6.10555	4.7712	5.64193	1.97864	2.81191	5.81909	4.06798	7.50405	5.90151	5.14202	4.67162	8.35403	6.329	5.81607	7.89845	6.46982	6.82833	4.51416
PIR	O00625	18.1709	18.6651	17.2325	18.736	19.5543	19.1541	20.3616	19.3489	19.0243	18.9731	17.7708	17.8422	18.5595	19.3094	19.8291	18.5318	19.14	19.554	18.9677	18.0778
PJA2	O43164	120.608	120.15	120.171	119.677	119.74	118.703	118.697	117.64	120.888	118.327	119.829	118.859	119.387	118.916	119.034	120.578	118.056	121.677	119.643	120.183
POLR3E	Q9NVU0	70.5002	74.3548	69.1884	71.3737	70.0289	74.4481	73.6483	74.519	69.5831	69.2373	72.1637	72.2191	72.6953	70.1059	71.6185	70.3441	74.5839	71.5771	72.4002	70.0283
PPP6R1	Q9UPN7	24.5864	24.254	24.7987	24.8519	25.3735	25.9584	25.6558	26.4042	24.9633	24.9133	24.7258	23.9051	25.3814	24.3639	24.9306	26.2965	23.4694	23.7742	23.8484	24.8995
THAP12	O43422	10.133	8.98552	11.6171	10.7796	13.2877	12.0458	11.0002	12.5683	11.0164	10.8676	10.4749	10.2648	12.2618	11.2373	10.7514	11.1976	8.74133	10.7242	10.145	12.1072
PRMT3	O60678	64.9385	64.0245	64.3851	64.207	60.4462	63.1819	61.8688	64.9226	64.0138	63.1273	63.02	64.2022	64.4154	64.2902	64.0851	63.5471	64.7555	63.6196	64.3762	64.6477
P07224	P07224	-51.4515	-50.3146	-51.2735	-51.7734	-51.5922	-52.0322	-51.8261	-53.4335	-51.8521	-51.4518	-51.9227	-52.3677	-51.4172	-50.9598	-51.7287	-54.1332	-51.3145	-52.1581	-51.573	-51.5547
PTER	Q96BW5	-7.44274	-7.2673	-7.56002	-6.63689	-9.40682	-7.88226	-8.54195	-7.72161	-7.6462	-7.615	-7.21487	-8.77409	-7.78887	-7.458	-8.12703	-7.34658	-6.64831	-7.76473	-7.17322	-7.05377
PTK7	Q13308	-6.6241	-6.99246	-6.17454	-6.3397	-5.59799	-5.3404	-5.68576	-4.94699	-6.1322	-6.14011	-6.00526	-5.9575	-5.76979	-5.702	-5.95001	-5.28973	-5.91051	-6.11031	-5.9209	-5.65173
RAB11FIP2	Q7L804	58.1356	59.7657	57.8197	57.4637	57.5887	56.7235	55.9757	56.3206	58.0434	57.3716	59.7563	57.3313	58.1938	57.8511	58.1271	59.0083	57.1589	57.7991	57.4382	57.6588
RAB4B	P61018	63.1268	63.8608	64.3615	63.6796	65.4982	64.5207	64.106	65.3063	64.0666	62.7786	64.0516	63.2908	63.4161	66.2039	63.9323	63.5309	64.4256	64.5039	64.0515	62.8365
RASA3	Q14644	79.421	79.3757	80.0381	79.7701	80.3561	80.3167	80.535	83.0488	80.2824	79.7897	80.449	79.7296	80.5158	82.5395	79.4642	79.8792	80.1586	79.2656	79.8704	80.2058
RBM27	Q9P2N5	-4.00894	-4.10199	-3.70948	-2.96351	-3.4228	-2.88774	-2.62617	-1.68494	-2.92775	-2.94181	-3.2181	-2.34951	-3.82914	-3.26119	-3.52776	-3.37641	-2.9116	-3.86181	-3.2123	-2.75961
RBMX2	Q9Y388	111.222	114.095	114.464	114.244	114.893	114.577	114.901	113.95	114.892	114.026	114.698	113.356	113.82	114.43	114.1	114.517	114.036	112.873	113.644	114.553
RNF121	Q9H920	-10.8035	-8.03358	-10.0387	-6.38189	-13.677	-8.59495	-9.4237	-9.79763	-8.60115	-12.0057	-9.11575	-8.99626	-8.4949	-11.1282	-9.50912	-7.98542	-7.75051	-8.07683	-8.4646	-8.62146
RPL31	P62899	1.13752	1.22507	1.17284	1.10627	0.572015	-0.0418748	1.01809	-1.03585	0.475241	0.809035	0.704544	0.503332	0.534176	0.376833	0.136041	0.571602	1.55494	2.04503	1.56595	0.895441
RPL35	P42766	-14.4652	-14.518	-14.7223	-14.5794	-15.3345	-15.4854	-15.4675	-16.0898	-15.2523	-14.7331	-14.6355	-15.2048	-15.3353	-14.9555	-15.108	-14.8577	-13.4734	-13.783	-13.7254	-14.2012
RPS6KA5	O75582	22.6156	23.5652	20.4806	23.1878	22.44	24.852	24.5285	23.4766	22.1381	22.9421	23.288	21.0717	23.6817	22.652	23.1542	22.8899	23.7502	22.4908	22.8703	22.1543
RRAD	P55042	-6.84395	-7.09785	-7.26566	-7.09358	-8.79305	-7.59954	-7.88228	-9.30601	-7.53587	-7.41454	-8.11164	-8.38811	-7.25217	-7.26284	-7.27494	-8.08953	-6.16077	-6.80576	-6.43698	-6.56674
SAP18	O00422	-8.03274	-8.04898	-7.43764	-6.97641	-7.25652	-5.97001	-6.65486	-6.02081	-6.486	-7.73803	-7.41362	-6.2589	-6.8427	-7.04043	-7.27657	-7.82946	-7.6881	-7.80025	-7.57753	-6.82067
SDE2	Q6IQ49	36.1799	36.4645	31.8763	35.2865	32.1282	33.663	35.377	33.2232	35.8557	36.153	35.8273	34.8866	35.4753	34.6811	36.2842	36.374	35.6086	35.1633	35.4193	35.6661
SENP1	Q9P0U3	-12.96	-19.0923	-15.89	-13.7314	-14.8516	-12.9493	-14.5017	-12.5819	-14.4062	-13.8344	-15.5282	-14.6589	-14.7306	-14.86	-16.4007	-15.1849	-15.5814	-12.8064	-14.7317	-15.7792
Q9N2I2	Q9N2I2	-25.4236	-24.2882	-25.6175	-24.6535	-27.1279	-26.8282	-25.6081	-25.342	-23.9129	-24.8519	-24.9193	-26.7581	-25.2766	-27.62	-25.7476	-23.5854	-25.4888	-23.224	-24.8797	-25.0502
SLC12A6	Q9UHW9	59.5517	60.9516	62.5296	59.021	60.1594	60.5771	57.9978	57.0802	59.9674	57.996	61.268	61.9709	60.7817	58.8586	59.3209	59.6125	59.0896	59.3646	59.5777	60.5381
SLC25A46	Q96AG3	60.3481	65.7035	65.6118	61.896	66.6758	62.3075	65.1979	64.1291	65.6592	61.9786	62.7462	61.6316	61.7107	61.7545	62.8875	63.3453	61.0383	64.0631	62.201	62.6763
SLC26A6	Q9BXS9	2.22832	1.82651	2.14604	2.11356	1.85751	1.5996	2.09502	-3.005	2.27159	1.88693	1.47841	2.21262	1.21737	2.11562	2.26479	1.54107	1.42476	1.13132	1.67824	2.51067
SMAD2	Q15796	1.92123	1.18125	0.533258	1.87975	0.403495	0.00907254	0.766722	0.256483	0.111241	1.03279	0.501397	0.679016	0.206524	1.14211	0.901051	0.909586	1.2414	0.863993	1.02039	0.705593
SMG1	Q96Q15	25.3767	23.916	23.4033	23.8434	26.5941	26.6907	27.1048	26.9497	26.1013	24.1203	22.5167	23.732	25.3931	23.251	24.5263	23.0931	20.6973	23.6107	23.1118	27.0294
SMNDC1	O75940	22.772	22.6173	23.4223	23.3868	24.3685	23.1356	23.3642	25.6742	24.0946	23.4216	23.5258	24.701	23.6501	23.0446	23.4045	23.7235	22.2475	24.1301	22.9846	23.1134
SMTN	P53814	-14.5992	-14.2726	-14.2893	-13.4385	-14.7193	-17.2252	-14.1175	-14.8545	-13.6574	-12.9177	-14.6503	-14.6268	-13.7085	-13.6061	-14.5829	-14.6748	-14.9543	-13.279	-14.4101	-14.6292
SNX17	Q15036	17.3	18.2824	19.0072	19.7356	19.7153	19.823	20.0129	21.1563	21.1312	19.3752	18.8096	18.9898	16.022	19.3602	19.5859	19.8427	19.6497	18.2769	19.1064	19.7288
SNX8	Q9Y5X2	-11.5199	-10.3813	-11.2576	-11.7102	-12.1132	-12.0725	-12.4646	-12.3059	-12.0083	-11.4286	-12.1343	-12.3231	-11.0097	-11.7711	-10.0952	-11.3272	-10.6966	-11.2601	-11.0267	-11.375
SP3	Q02447	53.664	54.8896	55.0298	55.7094	59.2664	55.3578	55.9403	55.5555	55.161	55.4969	56.0822	56.266	54.2143	55.2663	55.9621	56.0119	54.0131	55.2516	54.65	55.2599
SSX2IP	Q9Y2D8	84.0318	81.0964	80.8409	83.8818	80.5248	80.714	81.1263	78.9924	81.2159	82.8358	81.6136	81.8909	81.3231	81.8127	83.3702	85.0434	81.9589	82.5012	82.0055	81.3501
TAF15	Q92804	23.3186	23.8615	23.7151	23.5451	24.7082	24.4199	24.4769	24.9694	24.827	23.7599	24.2665	24.3075	24.4152	24.4758	24.4025	24.3405	23.2187	23.9236	23.5375	23.8117
TENM3	Q9P273	-45.7954	-45.8919	-44.8587	-45.023	-51.2753	-49.2493	-50.4558	-50.4022	-44.6387	-44.9418	-45.3571	-46.1005	-45.4981	-45.4313	-45.1508	-44.9172	-44.4259	-44.9163	-45.217	-46.8524
TIMM21	Q9BVV7	52.0135	52.2209	49.01	51.9379	48.4937	51.9835	51.788	47.897	51.6667	52.2814	52.3867	51.2386	51.3575	52.838	51.8636	49.9166	52.7647	50.0023	50.8352	48.2658
TIMP3	P35625	0.249765	0.540051	-0.704147	-0.0678776	-0.796465	-2.21627	-0.00956855	-1.19486	-0.915949	-0.392148	-0.739304	-1.12932	-0.956931	-0.124522	-0.906557	-0.645103	-0.37314	0.0549606	-0.453118	-1.30823
STING1	Q86WV6	-6.61784	-4.15312	-5.58405	-4.94784	-6.17945	-8.62187	-7.06579	-3.80053	-5.69827	-6.88899	-6.19193	-4.4094	-5.51263	-6.20095	-5.40931	-6.37933	-5.70472	-4.07743	-5.05699	-4.53315
TMEM51	Q9NW97	57.7497	56.7188	58.3601	57.9959	57.4468	57.7163	57.8574	52.5708	57.8409	57.9726	57.0357	57.414	58.0825	58.0569	57.2231	56.3021	57.4326	57.8707	57.6544	57.4488
TMPPE	Q6ZT21	41.3292	41.392	42.3326	40.7953	44.7074	42.0073	42.4293	41.3327	40.2734	42.0183	41.1738	40.883	41.0287	41.8081	41.535	40.8647	42.4449	42.5303	42.4374	41.7655
TOR2A	Q5JU69	12.5343	12.186	13.1828	13.8428	13.1347	14.0512	13.334	15.2432	12.9987	13.2278	13.5249	14.4409	13.1281	13.159	13.4704	14.4908	13.3624	12.1558	13.0154	13.7021
TRABD	Q9H4I3	35.4812	35.8965	35.2827	34.1284	35.2041	31.917	33.1222	34.462	31.4501	35.9141	34.924	36.1747	35.6675	35.1957	36.0821	35.2456	36.7031	35.1266	35.8939	34.5069
UBE2E1	P51965	35.6998	33.6376	35.0431	33.4629	34.1171	33.7156	31.9183	33.2926	34.1314	34.0006	35.1874	33.6989	33.6856	34.4725	32.6625	33.7726	33.5248	34.5092	34.1266	34.2718
VCAN	P13611	64.9907	65.1433	66.0081	66.1049	66.3138	66.7788	65.9698	67.1933	66.404	66.0893	66.0355	65.9914	65.7881	66.1965	66.4183	66.6541	65.8373	65.2981	65.6833	66.1331
VNN1	O95497	4.75164	4.99482	6.02094	5.93427	6.59562	7.02841	6.38935	7.03234	6.10285	6.5029	5.86751	6.16101	7.21052	6.51194	5.86262	4.47958	5.70938	5.66375	5.54661	5.20509
VPS13A	Q96RL7	19.3879	17.0406	17.0866	19.4235	18.5941	19.9827	19.6309	19.8314	16.6569	19.4375	17.6505	17.7978	18.6082	17.7602	17.8469	17.6923	19.5621	18.4898	19.2051	19.2987
VPS13C	Q709C8	36.5117	37.3924	38.7214	37.2461	39.5487	39.5428	37.8397	39.2546	38.6298	37.8011	38.7315	38.3326	37.3372	38.2953	38.3962	38.6279	37.72	36.6897	37.5303	38.3367
VPS37C	A5D8V6	51.3848	50.6504	52.76	53.4411	52.4511	53.7643	52.8416	54.4528	52.7081	52.6281	52.2791	53.6108	52.9063	52.709	52.377	52.7263	52.1325	51.1201	52.1054	53.6287
VWA1	Q6PCB0	34.7994	33.6638	35.2548	35.1077	35.336	35.9641	35.6455	36.3327	35.4485	35.4914	34.9127	35.9454	34.6306	35.6184	35.2141	35.6203	35.159	34.1774	34.9589	35.4883
VWA5A	O00534	30.2122	29.5646	30.6257	31.0786	28.0528	30.2966	29.0436	29.0308	30.8312	30.5384	29.133	29.6596	31.1232	30.5924	30.5912	28.9475	29.7011	28.9936	29.6162	30.3956
INTS14	Q96SY0	39.781	38.9362	39.5269	39.3267	41.1645	40.2713	39.9211	41.1247	40.5444	40.4079	40.0137	40.3274	40.8445	40.1419	39.949	39.3662	38.5209	39.9751	39.5498	40.8472
WBP2	Q969T9	9.95535	9.32559	8.85478	8.23543	9.14945	8.23774	7.43027	7.41035	8.15311	8.94845	9.21804	8.57762	8.08614	9.15187	8.99494	8.53327	8.65536	8.06318	8.7049	9.0994
WDR13	Q9H1Z4	-23.2804	-23.2485	-23.9771	-22.6578	-24.6349	-24.9772	-24.3912	-25.4009	-24.5612	-24.0295	-24.0048	-23.5238	-23.7957	-24.5364	-23.8541	-23.8055	-24.0229	-23.4243	-23.9753	-24.4784
WDR48	Q8TAF3	38.2507	35.9266	37.5601	34.3195	37.5517	38.373	35.9803	38.3057	36.426	37.7584	36.665	35.1774	36.4737	35.6794	36.8155	37.5479	36.968	37.4742	36.7772	34.7311
XIAP	P98170	23.0639	27.3746	25.3325	23.2646	25.3306	25.4415	26.2886	26.1257	25.6996	24.3507	24.1663	26.0377	26.5516	23.8022	25.7873	21.9959	24.9677	24.8493	24.7568	24.4064
YTHDC2	Q9H6S0	17.2297	18.2586	19.0997	21.1625	16.4812	17.6472	17.7794	17.496	17.7233	17.266	18.4633	18.5636	18.1255	19.1955	17.4341	18.3505	19.3209	17.9559	18.3784	17.9035
YTHDF2	Q9Y5A9	-21.6037	-21.1932	-21.9012	-21.2524	-22.0297	-22.8584	-22.349	-23.1961	-22.5365	-22.3904	-21.8141	-22.3939	-21.1702	-22.0913	-22.2407	-22.0157	-22.0364	-20.8593	-21.6067	-21.6193
ZNF592	Q92610	39.857	41.5776	38.2703	38.8184	42.2439	40.9071	38.7906	42.8108	37.7451	35.9489	40.1636	43.0032	37.6559	41.8069	41.6731	38.7842	41.4885	39.3536	40.5271	39.8348
ABCA1	O95477	53.2691	52.86	53.1207	51.9974	52.0177	53.0606	52.3245	52.4047	51.6098	51.4282	51.536	51.8603	52.5128	50.3374	51.4876	51.7371	51.524	52.3669	51.7987	51.441
ACTA1	P68133	-77.6377	-74.2339	-79.5592	-78.0111	-76.416	-77.4071	-75.5908	-76.614	-77.0194	-76.5545	-74.7982	-75.6427	-73.5948	-75.3343	-74.1749	-75.3388	-75.3305	-74.96	-75.8235	-77.6039
AMOTL1	Q8IY63	95.5013	95.5258	94.0928	97.1369	95.6241	94.1172	93.8759	94.7803	95.3766	92.7021	94.8722	94.9172	92.3036	93.3578	92.9452	93.2055	92.3701	94.7965	94.0751	97.0148
ARHGEF11	O15085	59.4119	61.7295	60.674	61.2285	60.8598	61.7703	61.3812	61.3694	62.7884	60.4152	63.0734	60.9915	62.6667	61.2721	61.209	62.949	61.5903	62.7001	61.9864	62.7325
BAG4	O95429	53.8585	53.1304	54.2619	53.2264	53.1119	52.8556	53.3926	52.5553	52.584	52.5748	52.2806	52.8351	52.1553	53.0655	51.4959	51.4996	52.2531	51.3712	52.4944	54.0309
BICD2	Q8TD16	-29.2137	-28.8155	-31.1148	-29.86	-27.9823	-31.6757	-28.8387	-28.4307	-28.9499	-27.7655	-28.2318	-28.6665	-27.9934	-27.7297	-28.1281	-28.1742	-28.8054	-27.3713	-27.8326	-26.6706
BNIP3L	O60238	73.5601	73.2517	74.0503	74.9189	74.7764	74.2556	74.1268	74.349	75.0243	75.2211	75.2522	75.3946	75.2681	74.8391	74.8378	75.4438	74.4264	74.7929	74.9833	76.5073
BRD8	Q9H0E9	15.8801	14.0714	15.2491	16.713	16.4121	16.7708	15.6064	16.4761	16.4356	17.5724	18.3175	17.6661	17.3514	17.1109	15.6592	16.9528	17.1373	17.363	17.3026	17.6054
RIMOC1	A6NDU8	8.20528	7.67127	8.16702	8.15209	7.57259	8.23846	8.14047	7.02001	6.5418	6.5233	6.63048	8.04266	6.19091	6.45126	6.52918	6.45136	7.18737	6.25376	6.96346	7.25112
C9orf40	Q8IXQ3	67.0514	65.5717	66.6034	67.325	66.6138	67.5319	66.3571	67.7603	67.6393	68.334	66.7496	68.3346	68.3936	67.8842	68.7939	67.44	67.7535	67.3504	67.9179	68.8573
CASP8AP2	Q9UKL3	71.713	70.8521	70.6348	71.6852	72.6479	71.7745	71.175	71.2699	75.4987	74.9787	72.9064	71.5218	71.6337	70.6698	75.5181	76.6672	71.2953	74.8733	72.3013	71.3323
CDK5RAP1	Q96SZ6	33.7163	33.7527	32.4524	32.5314	31.2176	34.8892	32.108	32.1161	32.9026	30.8974	32.7321	31.4093	31.6699	31.1425	31.92	31.9535	31.9544	31.3202	31.597	31.4452
CLIC6	Q96NY7	74.8519	76.6178	76.4555	75.6813	75.4498	75.1222	77.1985	76.0404	75.7961	73.7762	71.7047	72.5317	74.4248	72.6173	74.715	73.9371	72.2124	73.6339	73.4377	75.9833
CYP27A1	Q02318	-1.00414	-4.42113	-2.54718	-2.22104	-3.75015	-1.1889	-2.41414	0.491626	-1.1705	-1.50038	-1.72111	-1.02596	-1.01217	-1.41761	-2.53492	-0.931886	-1.27828	-0.711443	-1.07417	-1.23853
DCBLD1	Q8N8Z6	39.9024	38.7439	36.984	39.9955	39.443	38.0826	38.1595	38.5774	39.4883	38.5448	41.0213	42.7528	40.3048	38.694	40.653	42.4115	38.9562	42.6614	40.266	39.9469
ESS2	Q96DF8	112.908	113.308	112.791	112.526	112.557	110.716	112.231	112.236	112.938	110.789	111.697	111.626	111.823	111.784	111.245	112.078	109.646	112.397	111.064	112.24
DGUOK	Q16854	32.6768	30.7289	32.8931	32.6654	31.8154	31.7816	32.0606	30.6505	30.499	31.9769	27.6645	30.6244	31.7521	31.6241	32.08	28.247	30.4022	30.4308	30.5513	30.4253
DOCK5	Q9H7D0	-38.616	-37.3903	-38.427	-40.2055	-36.6835	-40.9595	-37.0798	-40.9211	-40.2852	-39.2017	-40.7523	-43.8605	-41.7598	-37.7961	-40.4369	-40.5662	-36.3633	-36.5252	-36.5766	-37.6016
EHHADH	Q08426	96.0554	97.5439	96.975	95.5964	94.9068	96.2041	97.356	95.6143	95.161	95.9589	96.5419	93.7885	95.9649	95.4591	93.4075	94.9443	94.9391	92.5623	94.1177	94.5756
FGD6	Q6ZV73	66.4644	65.3708	66.0418	65.1679	65.3135	65.4676	68.7359	65.3141	61.8537	65.5438	62.985	62.0298	64.6366	63.0676	62.1607	64.2975	68.032	66.4479	67.406	66.9479
FST	P19883	-40.5679	-40.7275	-43.2871	-41.5195	-43.4378	-41.9524	-42.006	-41.5193	-41.45	-43.0697	-41.9364	-45.8678	-45.771	-44.7042	-44.5566	-41.8918	-40.4183	-39.4766	-40.4116	-41.018
H2AC20	Q16777	-11.5486	-10.2738	-12.6234	-10.3383	-9.98279	-10.3826	-11.2146	-9.35068	-9.52016	-9.94673	-8.83872	-9.41796	-9.34436	-10.6741	-8.46089	-8.7585	-10.2453	-8.50241	-9.99644	-10.8117
HRH1	P35367	49.4753	48.8876	49.2169	47.3973	48.9773	47.0401	48.8282	46.5682	48.0379	46.9042	49.3557	46.5286	48.173	47.7808	44.2138	47.6919	45.4396	48.0562	47.0241	48.4672
IQGAP3	Q86VI3	25.3791	26.5681	27.2298	27.6263	24.4581	27.7146	27.5149	29.2794	28.4731	27.4966	26.5702	28.6334	28.1744	27.0912	28.2477	27.569	28.8933	27.023	27.8782	27.6863
JUP	P14923	-14.904	-13.4372	-14.1192	-13.0448	-12.6773	-13.349	-11.4926	-14.973	-10.1705	-13.4548	-14.4644	-13.2339	-15.9713	-11.9987	-10.8935	-12.1129	-11.8743	-11.5537	-12.0979	-12.7725
KDM4A	O75164	64.0864	61.9179	64.9332	65.5862	65.6221	64.56	64.9111	65.3941	66.4305	66.7673	65.6113	63.5934	66.1925	64.8135	64.9411	68.9171	63.6592	66.6	65.3018	67.2533
KIF1B	O60333	44.9325	45.7926	43.7189	44.0528	46.6923	45.5646	44.5637	44.7951	44.7165	42.563	44.0046	42.2662	39.7666	44.4708	44.748	44.3987	43.7983	43.017	43.6078	43.9955
MAP3K1	Q13233	145.863	147.711	149.99	146.385	147.642	145.035	149.469	145.581	146.9	145.588	144.46	147.326	145.485	147.865	146.047	146.064	145.109	143.975	144.985	145.657
MAX	P61244	72.9858	75.6372	75.2562	75.9956	77.8405	75.4171	73.0122	75.1405	74.8312	75.7828	77.4433	76.1453	75.263	76.5782	77.1145	75.6497	76.716	75.4605	76.3119	77.0001
MED27	Q6P2C8	57.5149	56.3723	57.9327	57.8183	58.1645	56.4161	55.7399	55.9569	55.4884	54.3796	58.3248	56.3388	53.346	56.5968	52.7919	56.6901	55.9952	56.5798	56.3491	56.7043
MLH1	P40692	32.1771	31.6292	29.2352	34.1611	32.0827	32.9501	32.2353	33.1928	38.1091	33.4294	30.6159	32.9691	32.1907	32.8859	36.4718	31.4953	31.3607	35.3987	33.463	35.9678
MMP3	P08254	-0.63284	-0.70602	-1.1138	-1.3708	-2.21991	-0.901921	-1.15308	-3.09476	-2.59739	-2.341	-2.61358	-2.79922	-2.84847	-1.09157	-2.49276	-4.11027	-1.66784	-3.50261	-2.82223	-4.48889
MUC5AC	P98088	61.4604	59.5707	55.5112	58.7967	56.6998	60.6274	60.4708	57.7951	58.6673	57.5179	56.3094	57.9709	59.0193	56.7069	58.1217	54.2697	57.2985	59.2696	57.5296	55.5845
NCKIPSD	Q9NZQ3	48.7987	49.0069	48.9936	47.2693	48.1712	47.7528	47.4031	47.3552	47.2593	46.8884	47.6851	46.2868	48.2594	46.0316	46.9845	48.4333	46.4539	48.2287	47.3087	47.6729
NOP16	Q9Y3C1	-16.6326	-17.3278	-15.6448	-16.98	-17.9098	-17.7925	-15.6607	-17.7002	-18.4027	-17.9116	-18.9795	-17.5458	-18.2951	-17.3701	-18.9248	-17.8824	-18.1148	-20.1918	-18.3089	-16.6557
PARP10	Q53GL7	87.6647	86.8392	86.5818	85.1396	84.9741	86.8894	84.7232	87.041	85.4314	84.2302	84.4299	82.2496	84.2888	84.8236	84.4927	84.2246	84.318	84.78	84.1307	82.7951
PLEKHF2	Q9H8W4	11.4899	7.05276	10.8513	9.30406	6.99018	9.06769	9.7208	9.15453	6.63176	8.93234	7.23325	5.79231	6.74442	7.03423	4.54315	9.07556	9.0501	8.02487	8.49143	7.44191
PPAT	Q06203	-26.072	-26.0601	-24.4504	-25.1134	-24.0314	-23.8064	-23.6346	-29.3188	-23.7327	-23.6097	-23.3902	-24.9426	-25.258	-23.8425	-24.2106	-22.4426	-22.5507	-23.1744	-23.2863	-24.8963
RBMS2	Q15434	37.089	39.097	36.9194	37.6026	39.5049	36.9271	36.6158	39.7899	38.672	39.4662	40.4089	39.6805	38.4341	37.9444	39.7673	39.3686	38.5249	38.917	38.8362	39.5713
REEP4	Q9H6H4	-4.74062	-4.51228	-7.35233	-3.20345	-4.70895	-5.1344	-3.56645	-5.81856	-3.79829	-4.57847	-4.72758	-2.13992	-3.73267	-4.40731	-2.37699	-3.70372	-3.94712	-3.22155	-2.96609	-0.387027
RELL1	Q8IUW5	46.13	46.4439	47.3322	45.6877	45.399	45.9652	46.2593	45.3717	45.3581	43.1051	43.9306	44.0463	44.2132	45.7309	44.7766	45.7388	44.8299	44.261	44.9523	46.0501
SCRN2	Q96FV2	59.8651	57.7339	58.2168	57.2559	56.7277	56.8811	57.704	57.7962	52.8358	56.7538	54.165	57.0633	57.5563	56.8652	57.5301	56.118	58.6545	56.5562	57.5347	55.5595
SLC38A5	Q8WUX1	110.724	113.809	113.361	111.821	115.215	111.587	110.649	116.171	115.429	111.92	114.179	115.91	114.134	110.818	115.186	115.289	107.648	112.768	110.051	111.882
TACC3	Q9Y6A5	24.9898	25.6893	23.6986	26.8642	26.3366	26.1366	25.2439	25.9338	26.0967	27.7085	26.408	25.7163	25.8896	26.872	27.6831	24.8786	27.9602	26.2531	27.5748	28.826
TBC1D13	Q9NVG8	58.6294	56.6009	59.1063	57.7276	57.2168	56.8064	58.1925	57.0012	56.5498	57.4645	55.6452	57.4048	56.9486	57.3343	56.4658	57.2093	56.2874	55.7418	56.5742	57.6247
THADA	Q6YHU6	44.3826	42.0801	43.2994	45.7815	44.313	43.7434	42.5622	44.5757	42.2171	42.3754	42.2456	43.0575	42.6475	42.3722	42.7798	43.4541	41.4409	43.4147	42.5142	43.6683
USP28	Q96RU2	6.85875	6.89353	7.96694	7.57096	6.90214	6.77996	6.61373	7.07962	6.20433	6.01653	5.6565	6.00399	5.86801	5.71493	6.16642	6.48754	5.72281	5.94954	5.81096	5.92038
VPS26B	Q4G0F5	3.58745	2.91446	1.66002	3.33467	3.60741	0.815888	2.2563	2.46587	1.03828	2.25316	1.23502	2.04472	3.60302	2.10616	1.57035	-0.443088	-1.71778	0.77186	-0.134062	1.53812
ZHX1	Q9UKY1	59.9768	60.1943	59.8171	60.2438	62.5691	61.1671	60.2893	59.8519	62.3049	62.3624	61.8884	61.624	61.5645	62.0276	62.5097	60.5192	60.8	61.1698	61.5452	63.3389
ZHX3	Q9H4I2	86.4596	85.8815	84.7239	87.2794	85.9589	86.3723	85.2408	87.9324	88.7883	88.1798	89.1867	88.3045	88.4316	88.1651	87.7741	87.688	86.9247	88.7982	87.2838	86.5355
ZNF280C	Q8ND82	22.0488	20.8616	23.0782	23.5741	21.4332	23.4531	19.4536	24.1738	24.597	24.11	23.1818	25.1834	25.9022	21.7691	25.2224	23.813	22.6218	24.6663	23.6839	24.9064
ALKBH4	Q9NXW9	14.3418	12.1597	15.3521	13.6932	13.1225	12.9466	15.495	12.4978	13.0907	12.9253	13.5864	11.3667	9.8161	13.6316	8.89789	14.5418	14.7581	13.535	14.296	14.1196
ANAPC5	Q9UJX4	14.8413	15.2462	14.4548	15.3018	14.0049	14.8366	15.2747	15.6256	12.0736	13.1373	13.1724	15.3845	12.3739	13.3251	14.6958	14.7709	16.7539	14.0773	15.2335	13.7528
ANGPTL4	Q9BY76	20.571	21.1428	21.3377	19.4535	21.0538	21.9032	21.8175	18.128	19.8615	16.6907	17.4998	19.4929	16.9508	19.3847	20.3592	19.8093	20.721	19.4841	20.5832	21.3785
APBA2	Q99767	88.9692	89.6517	88.9362	87.7759	88.5626	89.0526	92.3269	87.7375	91.7725	88.822	92.1386	88.8951	87.4349	88.3218	84.8072	90.5503	87.4316	87.772	88.0944	90.0305
ARHGAP31	Q2M1Z3	8.03693	9.85534	10.1436	10.6123	10.2359	9.67659	9.86516	10.0821	12.885	10.9508	10.2429	11.1469	8.83329	7.76697	9.30809	7.60941	9.20681	11.842	9.67936	8.52503
ARHGAP35	Q9NRY4	23.9954	22.913	22.4094	24.4261	22.6879	24.0697	21.586	23.8053	22.0628	21.2727	22.8496	21.111	22.5889	23.1734	20.3567	19.2563	23.7079	24.0402	24.2022	25.603
ARID1B	Q8NFD5	93.9096	93.1668	94.4489	97.0437	97.5437	94.5688	95.5602	93.0529	96.8177	96.5435	96.2943	95.924	96.6365	96.4539	95.6759	96.364	92.293	95.2688	94.383	97.6965
ATP11B	Q9Y2G3	17.6995	19.4662	18.4079	17.3223	19.4321	15.1575	18.7309	19.7048	19.4466	19.685	17.9243	20.168	19.748	20.0775	20.5471	18.4779	17.187	18.456	17.9239	18.4124
ATRN	O75882	89.4084	83.2828	88.0614	87.1283	85.9386	85.8693	89.4973	84.9327	85.4477	86.1417	85.0125	86.0317	82.4189	85.9041	80.6836	86.149	86.6706	86.8182	86.9055	86.5011
BST2	Q10589	-2.40728	-4.24459	-0.580188	-1.37459	-0.318294	-4.0181	-3.40785	-0.549182	-1.69962	-0.255875	-1.58218	-0.451558	-0.369246	-0.817437	-1.42953	-0.0787934	-4.61375	-2.32546	-3.0924	-1.32885
FMC1	Q96HJ9	15.8132	15.7751	16.6602	16.4058	15.0773	15.3513	16.6842	15.5566	15.065	15.386	14.3324	15.7473	14.3894	12.5124	13.284	13.7827	15.4768	15.8964	15.693	15.9188
CDAN1	Q8IWY9	105.502	105.269	108.521	105.604	106.614	106.885	106.951	105.482	107.124	106.415	107.6	108.131	106.403	106.832	106.718	110.436	106.584	105.316	106.401	107.27
CRADD	P78560	24.5327	23.9629	25.1131	26.2715	23.4349	25.761	25.2417	25.0938	26.9709	26.0726	25.041	26.6368	28.0917	26.19	25.9224	24.3727	25.2292	25.9603	25.5524	26.0443
CYP2U1	Q7Z449	5.01099	4.75138	4.58918	4.38993	3.42236	3.92693	4.76378	3.28069	2.1926	3.8152	4.02689	2.72367	3.36911	3.64222	2.23642	3.81007	4.59963	2.43426	3.99912	4.62562
DMXL1	Q9Y485	82.2597	84.0084	81.0989	79.3466	82.1181	78.8179	82.1673	79.7065	77.9078	78.9187	81.1291	83.4518	78.9228	78.302	79.4946	80.439	81.7534	82.2775	81.2155	78.0365
DNAJC2	Q99543	81.6442	80.8243	81.3475	83.4892	82.609	81.1881	81.0044	78.887	81.1351	81.5875	80.3076	78.8258	81.197	79.8177	79.3402	77.9264	79.5818	83.287	80.8976	80.672
ESCO2	Q56NI9	53.4038	51.8311	52.9783	53.4066	52.7842	49.7612	53.7353	56.9813	51.417	50.124	50.0803	54.7152	51.3378	49.6154	50.9684	54.6376	50.3392	54.3997	52.3139	53.6063
FAM114A2	Q9NRY5	4.54056	4.813	5.37746	5.38927	4.03113	4.99711	4.68393	4.16901	3.99479	3.973	3.99865	3.99183	3.81026	4.17581	3.98197	4.14048	5.14279	4.0615	4.57313	4.2681
GLT8D2	Q9H1C3	25.501	21.2608	20.3492	20.5933	20.2989	24.3471	22.2052	23.673	22.1452	19.1176	20.7237	20.0402	22.9375	22.8531	22.8863	25.3925	21.6307	23.1286	22.7321	23.9862
GNPDA2	Q8TDQ7	26.7674	27.5036	26.5347	26.051	26.274	26.771	27.2186	24.9031	26.4423	25.8625	24.7154	24.616	25.6037	26.1113	25.9469	23.522	26.7898	26.1974	26.7087	27.0187
DNAAF5	Q86Y56	-32.0666	-33.6886	-32.9801	-32.7153	-34.2111	-32.0541	-32.8759	-32.695	-35.5923	-34.7193	-34.3563	-32.4927	-34.1736	-33.5145	-34.1745	-33.9333	-31.5141	-33.9795	-32.5605	-33.1192
JAM3	Q9BX67	10.6247	10.1218	9.20853	6.46723	9.9144	9.43099	9.12337	11.3518	10.4023	11.0635	10.2548	9.40613	10.1745	10.7718	10.4935	9.31125	9.87574	9.10851	9.8853	10.0721
LGR4	Q9BXB1	41.3669	43.9719	41.8123	44.8339	42.8279	41.7775	42.6175	42.5408	41.3974	41.7396	42.508	42.0759	44.2256	44.8989	45.0412	44.3217	44.088	42.8717	43.7263	44.8886
MAST3	O60307	5.63186	1.70618	0.730949	3.94679	2.67479	4.12977	3.35069	-0.123651	1.53302	1.41434	1.90383	1.01441	1.04545	1.46229	1.6025	3.30791	2.72372	4.39228	3.51364	3.66072
MKLN1	Q9UL63	29.2586	27.9388	24.3894	28.3127	27.3407	23.7582	28.5451	28.1711	28.9741	31.7055	31.0303	28.071	25.3732	26.4996	24.8099	28.1099	26.6532	28.2453	27.3931	27.8134
MKRN2	Q9H000	20.896	18.1227	21.0284	22.5548	21.1998	22.1311	20.3827	22.7208	23.3756	21.3789	22.1382	21.1828	22.814	22.2706	20.4631	22.7902	18.4033	21.4973	20.166	22.4383
MTHFS	P49914	3.33449	5.92785	6.53646	7.14325	3.62989	7.26191	6.88418	7.85339	7.26497	6.7813	7.12736	7.27777	7.0836	6.90154	7.12335	7.66463	8.60805	5.70454	6.28834	3.60966
NADK	O95544	-16.532	-18.3913	-17.376	-17.9968	-16.9438	-17.1276	-16.5887	-17.4539	-20.0252	-18.2839	-18.7658	-19.6949	-20.7608	-17.471	-19.5359	-17.9341	-16.0848	-18.5199	-17.1351	-17.9811
PAK4	O96013	46.6091	46.3198	46.5142	47.9858	47.6617	46.9372	47.7488	48.7234	48.2019	48.0009	47.4736	47.8893	48.405	47.5369	47.6438	48.0598	45.6878	47.0542	46.6098	48.1929
PDZRN3	Q9UPQ7	59.7017	59.9629	58.9853	58.5016	59.0503	58.1819	59.6205	58.3027	57.7809	58.1365	58.9596	57.8057	58.997	58.3203	56.9776	57.8733	59.0567	59.9595	59.2835	58.6794
PEX19	P40855	49.6341	49.444	48.8905	46.1687	51.1232	48.9049	49.5705	44.4559	50.2302	49.1364	49.4207	50.8597	49.9943	49.4899	50.3337	48.6182	46.3679	47.8399	47.9414	50.0069
JADE3	Q92613	46.5833	50.7088	47.6694	49.3468	49.3968	47.2065	47.6051	47.6005	48.1311	46.1929	48.4769	44.5595	49.0269	52.7089	50.0275	48.522	48.0057	47.7938	47.7064	47.878
POLE	Q07864	47.9108	49.2859	49.4886	51.3501	51.5623	49.7917	49.6867	50.6953	53.1818	51.1145	53.5597	51.148	48.8525	50.1972	49.9474	53.2012	49.2203	51.0934	50.0199	51.2488
PRIM2	P49643	33.3273	32.4074	33.3292	33.1177	33.2058	32.8554	33.0793	33.8989	30.5896	32.7335	31.9102	32.6915	30.4342	29.9115	30.5408	31.4705	33.0127	32.0477	32.5989	32.2479
RAB11A	P62491	58.296	59.3254	58.153	57.4955	58.3504	58.1732	57.6422	57.4868	54.5921	54.7837	54.5236	56.4933	56.0149	57.6806	59.1083	56.3939	59.4622	57.542	58.3484	56.826
RAD54L2	Q9Y4B4	50.5091	50.8118	50.6692	51.4222	50.9304	49.1449	50.812	50.294	49.3909	47.7924	51.0361	50.8344	49.445	49.1897	47.6218	51.2422	49.6158	51.8947	50.6717	51.5093
RUSC2	Q8N2Y8	66.7183	66.2841	67.6218	67.3549	66.9385	65.1926	65.1983	67.1728	66.5364	65.9584	66.0202	65.2429	64.5599	65.8555	65.1801	66.4469	66.6403	67.807	67.3523	68.2984
S100A6	P06703	66.435	66.1677	67.4344	65.9052	65.8818	65.3742	67.1742	63.5856	65.158	65.672	64.8456	65.1006	65.404	65.8792	64.5179	64.8842	65.9914	65.8315	65.6846	64.5103
SEPTIN5	Q99719	46.1351	45.9004	44.8862	45.1149	44.8968	47.4276	42.921	45.9874	46.9908	44.9184	47.4393	47.0733	46.235	46.3457	47.4304	46.3156	45.5021	45.111	45.5225	46.1647
SERPINC1	P01008	65.9976	67.3006	69.4127	70.2042	67.4745	68.6039	69.5756	66.4408	68.6316	71.9379	69.7827	72.4891	70.1696	68.0366	70.2437	70.2169	70.0242	66.4927	68.4045	68.0397
SMARCD2	Q92925	36.8744	36.0115	36.3913	35.5382	36.0616	34.5503	35.5737	35.2362	35.8151	35.8756	35.1015	32.1337	34.8794	35.721	34.0505	35.2105	34.6969	36.9523	35.2771	34.1329
SQLE	Q14534	-21.9482	-20.2972	-20.4835	-20.0856	-20.7919	-20.2592	-19.1418	-19.1566	-19.5094	-19.3267	-19.233	-18.7226	-18.6871	-19.223	-19.3103	-18.8699	-20.1627	-21.909	-20.6494	-19.5582
Q8IZP2	Q8IZP2	10.3446	9.87379	13.5652	14.2659	13.0549	11.4426	14.7694	12.2126	13.1025	13.8677	13.3556	15.6894	13.7365	14.1616	12.3422	15.8193	10.5681	9.41765	11.0435	14.3565
STIM2	Q9P246	20.3509	21.7211	20.4256	20.6536	21.2491	20.9273	22.4509	21.9961	21.4621	21.5335	21.4271	23.0939	21.6361	20.8192	22.6202	22.7174	19.958	19.0245	19.8295	20.7084
SUSD5	O60279	116.025	110.377	111.011	112.226	111.486	112.542	112.103	112.529	110.821	110.488	108.539	111.291	110.262	111.038	111.507	111.361	110.847	111.902	112.413	115.177
TAF5	Q15542	-7.13098	-6.05562	-8.43685	-8.76209	-6.75772	-8.76998	-7.41435	-7.25721	-7.85285	-11.9073	-8.79998	-7.54119	-12.6275	-7.92891	-8.30783	-7.4727	-8.36041	-7.85409	-8.16552	-8.29489
TANC2	Q9HCD6	101.745	101.327	101.522	100.234	101.659	100.832	102.235	100.537	100.898	100.563	100.024	99.3403	100.913	100.992	99.4398	99.3498	100.199	101.46	100.749	100.564
PEDS1-UBE2V1	A5PLL7	-5.45388	-3.55493	-5.38955	-5.33624	-6.13862	-3.75452	-4.75139	-5.47314	-4.84343	-7.93975	-5.98765	-5.92139	-4.99514	-7.18945	-5.66624	-6.24574	-5.36334	-4.09036	-5.12602	-5.46219
TTI1	O43156	35.7532	33.2871	33.4889	34.7247	34.0703	33.2811	33.5385	33.5305	33.1483	32.5235	33.1503	33.361	31.2322	33.5222	32.7452	34.5656	33.7498	34.7255	34.3291	34.7154
UTP14A	Q9BVJ6	46.3806	45.2435	46.4092	47.9878	46.5613	46.9743	47.4325	48.5722	48.1283	47.8763	46.8568	47.4099	48.1894	47.4915	47.3374	48.1882	45.7278	46.6601	46.4708	48.0852
VPS39	Q96JC1	-7.31085	-4.70273	-2.20601	-4.7562	-4.90066	-4.85264	-6.3673	-3.52671	-7.73206	-5.61654	-6.58694	-7.26834	-5.41192	-9.40589	-6.90693	-6.48643	-4.42833	-5.53085	-4.91727	-4.61627
VPS8	Q8N3P4	46.0354	46.0383	50.3131	47.1981	47.3009	44.7801	47.2439	46.7623	44.8442	46.0491	44.2529	45.0075	46.9557	46.837	44.5203	45.6919	46.5874	47.0985	46.822	46.6892
WASL	O00401	35.496	35.13	35.7433	35.6661	35.2857	34.6746	35.9107	34.2153	33.6556	34.7912	34.4166	35.0075	32.8604	34.5642	34.2374	35.4956	35.3739	33.3029	34.7742	35.2517
YPEL5	P62699	104.211	103.138	104.971	104.969	103.77	103.082	105.424	103.485	102.909	103.171	102.82	103.52	101.436	102.086	99.475	101.206	103.844	103.861	104.145	105.011
DOT1L	Q8TEK3	87.8973	89.3128	89.7479	89.7451	90.7982	90.5525	91.249	87.9618	91.8297	91.7442	91.173	89.5025	90.8148	91.2012	89.1773	87.8737	91.1588	90.8377	91.1376	91.7145
AKAP11	Q9UKA4	-46.0115	-48.1626	-45.6526	-44.5063	-46.5358	-43.543	-50.8553	-44.3719	-45.6237	-48.9094	-45.9561	-47.9726	-45.324	-48.4663	-46.1744	-44.0997	-46.3425	-42.2229	-44.3566	-42.3035
ANO1	Q5XXA6	83.7512	81.7328	82.432	83.079	83.1977	81.6639	82.7352	83.2849	83.7636	85.1765	82.6506	83.7355	82.8855	84.4969	84.0757	83.0835	81.1338	81.1044	81.5108	82.3198
P81644	P81644	-30.8363	-28.6515	-32.0192	-28.9567	-32.3124	-30.7547	-31.0677	-29.584	-26.4632	-27.2061	-28.3639	-27.3974	-29.1135	-31.1252	-28.8163	-32.8925	-29.0459	-28.9081	-29.0088	-28.3065
ARHGEF12	Q9NZN5	20.8832	21.0961	21.0943	21.9814	21.7657	22.1696	21.4742	22.6699	22.2971	22.1331	22.2736	22.5235	21.939	21.761	22.3711	22.1619	22.7674	22.9892	22.5754	21.9796
ATP2A3	Q93084	-3.39617	-2.75802	-3.54188	-3.82041	-3.58287	-4.30372	-4.9091	-3.75272	-4.0617	-4.91928	-4.07698	-5.10092	-4.3395	-3.78999	-3.86882	-4.12792	-5.22568	-4.65202	-4.85905	-4.35982
AURKB	Q96GD4	-17.9593	-17.7729	-17.3066	-18.1033	-17.28	-17.8303	-18.4835	-15.9625	-17.3948	-17.5334	-16.1582	-16.008	-17.2972	-17.0022	-17.5314	-16.6874	-16.1977	-16.3001	-16.294	-16.491
BRD7	Q9NPI1	11.1834	9.59044	11.4916	9.87083	10.8811	11.9089	11.4648	9.56179	12.4449	12.0841	12.5514	12.4211	10.8636	9.31033	9.25822	11.4559	11.212	12.0254	11.8224	12.4313
CCDC50	Q8IVM0	-32.1015	-31.1647	-33.3196	-32.6753	-32.9855	-32.8797	-33.323	-32.1026	-30.2005	-31.9121	-30.8684	-30.2624	-33.608	-32.1677	-32.3937	-34.5697	-30.6774	-30.4943	-30.8542	-31.602
CDC42EP2	O14613	-4.95534	-5.03938	-5.85164	-5.89567	-7.25775	-4.77724	-6.17453	-7.43251	-7.59832	-7.70865	-7.00446	-5.60948	-8.59468	-7.77293	-4.75759	-4.12215	-1.7101	-4.18053	-3.31287	-5.46379
CENPA	P49450	91.4184	92.7884	92.3594	91.2809	92.8282	92.1985	92.6831	93.5579	93.333	92.9436	93.4802	93.3273	92.5887	92.2741	92.909	93.5252	93.0188	92.6833	93.0578	93.6989
CFI	P05156	166.015	165.714	170.625	164.774	166.268	166.701	167.258	167.034	165.75	166.057	162.711	166.089	166.327	165.835	167.213	166.898	165.674	163.266	165.384	166.754
CTDP1	Q9Y5B0	78.2063	79.9356	80.2373	80.3604	80.2458	80.3666	80.7568	80.2949	80.5967	79.9848	81.6505	80.8312	80.1444	80.8963	79.4266	80.7245	81.2132	80.0215	80.6562	80.8768
CTDSPL2	Q05D32	121.552	122.911	119.344	121.077	122.076	120.617	121.477	121.529	120.412	120.27	119.509	118.991	120.065	120.905	123.337	121.92	119.014	118.628	119.516	121.736
DNAJC17	Q9NVM6	12.6333	9.60468	12.3267	12.6747	12.8222	13.1487	12.6367	11.816	12.613	13.3219	12.4947	13.2	12.1921	12.5528	11.9137	13.2896	12.9751	13.8678	13.2173	12.5959
ENO3	P13929	43.0197	42.0739	42.6544	40.1292	41.7541	40.1382	42.0082	41.8433	41.3304	40.4251	37.8328	40.4086	40.3268	42.6262	43.1281	41.0496	41.0667	42.1562	41.0638	38.8713
ETS1	P14921	8.87026	8.0376	2.7132	9.87108	9.86952	8.38605	8.71468	5.17115	7.05764	9.02758	9.29895	9.55841	7.09664	8.70428	9.07744	5.61632	9.79065	10.1345	9.88653	9.74741
TASOR2	Q5VWN6	94.7239	98.684	98.425	99.0759	98.9389	97.371	98.7185	98.0882	99.4591	98.0289	99.1325	98.8821	99.276	97.8458	98.615	99.0292	98.5758	99.5101	99.0287	100.351
DENND10	Q8TCE6	46.3475	41.571	44.4762	41.5054	45.9597	43.5384	41.2403	45.8746	45.3062	45.451	44.3518	45.3042	45.142	44.0667	44.2652	44.142	39.2581	43.2864	41.9737	44.3049
FGD1	P98174	133.811	130.618	131.511	134.546	130.903	133.652	131.918	130.921	133.375	131.693	131.518	129.662	131.54	130.116	131.411	134.304	128.636	131.607	130.042	131.392
FMN2	Q9NZ56	101.239	100.567	98.5126	104.854	100.565	99.0784	103.869	98.3793	103.208	101.025	100.274	96.2302	97.7844	101.743	100.45	104.848	98.8854	102.563	99.6206	98.6653
GLCE	O94923	112.4	112.022	113.147	114.099	113.476	113.282	113.284	113.525	112.384	110.788	111.372	110.629	113.533	113.348	112.483	113.82	109.279	111.542	110.211	110.845
GPRIN1	Q7Z2K8	60.341	55.0577	55.134	59.5104	56.2867	57.028	56.2639	57.7461	56.1862	56.6781	55.6375	57.0856	58.6159	57.0785	56.9894	57.6658	55.7865	57.6171	58.4154	64.3377
GTF2B	Q00403	56.0925	56.1436	55.5939	56.0189	56.4749	54.6915	55.9611	55.7401	55.1764	53.7423	54.9095	55.5261	55.5303	55.0797	54.7647	55.5826	52.6997	55.1186	54.0232	55.2603
IGFBP6	P24592	3.43549	8.50728	3.45644	7.18576	6.44343	4.0802	7.826	6.34715	8.09843	6.26897	7.91289	9.73469	6.53569	4.06242	7.76646	7.59795	7.5605	9.4558	8.29838	9.49721
KMT2A	Q03164	72.7219	74.475	67.6233	73.9527	73.0712	72.5647	72.2668	73.1856	74.0279	74.0357	75.7696	73.4424	71.9805	73.3148	74.6267	72.7609	75.7757	76.1879	75.4972	74.8819
KRT1	P04264	-7.6888	-6.57116	-5.0446	-6.61495	-4.35174	-8.21181	-7.19904	-7.17657	-9.74645	-5.58128	-7.29667	-7.31486	-7.00855	-7.3273	-6.39697	-6.35391	-3.63847	-5.28548	-3.98991	-3.41892
MCL1	Q07820	30.2129	31.9867	30.3103	30.6051	31.8182	30.249	28.2866	30.7063	28.1161	30.5766	28.3962	30.2581	29.5639	28.8844	33.6719	28.845	30.5502	29.3067	29.8078	28.7875
MLKL	Q8NB16	72.1516	73.3163	72.1829	70.7654	72.3163	73.0998	72.2178	74.5825	71.0669	69.832	70.3336	70.606	69.4617	68.2094	72.6968	74.2564	70.4672	70.5292	70.3311	69.9932
MTPAP	Q9NVV4	1.59299	1.59976	1.96715	1.84641	1.66401	2.82809	1.94755	3.9202	5.68021	2.68391	2.50531	0.779303	2.26779	2.76779	2.18643	2.24126	1.52947	3.02821	2.53901	4.39567
NACC2	Q96BF6	39.8788	39.2675	39.7536	40.6144	40.5564	40.6658	39.7873	41.1936	41.5762	40.828	41.3162	40.7719	39.5512	41.1354	40.4204	40.9407	40.7151	40.6701	40.8342	41.4898
NDEL1	Q9GZM8	-2.85547	-2.46994	-2.76484	-0.238574	-2.47595	-3.17306	-2.18446	-3.70564	-1.25883	-1.46062	-1.54629	0.82711	-1.97478	-1.72628	-2.73733	-4.88849	-0.726894	-0.576851	-0.409316	0.668718
OSBPL5	Q9H0X9	60.7014	61.3989	60.825	61.7291	61.4689	62.4831	61.041	63.4046	59.2414	58.2957	61.004	61.1942	60.1114	59.0662	60.4727	62.7041	59.1596	58.9619	59.0797	59.5888
PCMTD1	Q96MG8	49.9411	48.8091	48.5286	49.1917	48.4864	50.4397	49.0344	50.6074	46.7421	49.1512	48.7421	47.159	49.7266	49.1199	48.5965	48.8955	49.0153	47.0181	48.0747	47.4897
PDGFRB	P09619	108.604	105.415	105.986	104.217	105.474	104.499	105.437	105.331	105.702	108.189	106.523	108.018	105.26	104.344	105.807	107.372	101.83	101.346	102.487	104.019
PDZD8	Q8NEN9	71.919	75.1092	75.0122	74.8513	74.1774	73.8885	75.1178	74.3523	69.4176	73.1607	70.1339	74.1884	73.5211	74.0081	75.3928	70.6842	74.9107	68.1389	72.7523	74.2788
PIH1D1	Q9NWS0	-30.6082	-33.5835	-30.9453	-29.5879	-31.7911	-30.0568	-31.5557	-29.3008	-28.8921	-31.111	-30.3336	-28.2476	-30.5837	-32.9776	-31.6122	-28.9031	-31.1081	-27.1567	-29.7336	-29.8823
PKP4	Q99569	37.5193	37.6115	38.5304	37.1161	38.995	38.9026	38.6656	37.8851	36.1985	35.8121	35.8079	35.7917	38.3985	38.8728	37.7628	37.0168	35.8425	35.6511	35.8634	35.9361
PRKACB	P22694	133.747	131.944	135.034	134.552	131.75	132.411	134.192	134.802	132.521	133.359	129.31	133.691	133.168	132.622	134.383	134.089	130.027	129.603	129.802	129.492
PSD3	Q9NYI0	66.733	67.5916	67.0957	66.3185	65.6551	66.5925	65.5772	66.7101	65.7851	65.7214	65.4489	64.678	65.8646	66.0594	66.4043	65.4192	65.58	63.8247	65.2817	66.5658
PTPMT1	Q8WUK0	-22.7387	-22.3353	-20.5352	-20.3673	-22.2781	-21.102	-22.372	-20.5873	-19.8564	-20.3812	-20.1573	-21.2907	-22.3618	-21.8022	-21.943	-20.5246	-19.429	-19.9708	-20.0051	-20.5226
RABEPK	Q7Z6M1	6.59409	5.85028	5.93895	5.31277	6.27134	4.19909	9.32387	4.36278	2.27121	6.11732	4.33804	5.09919	7.18805	6.58517	4.41499	5.97749	4.31255	3.08273	3.84654	3.15089
RAP2A	P10114	-5.92264	-5.18288	-7.17301	-5.00411	-5.41514	-4.62222	-6.61277	-4.9011	-7.00446	-8.2437	-7.33908	-5.69527	-6.71384	-7.54199	-4.86683	-7.1547	-4.60996	-3.66944	-4.52758	-5.08898
RASA2	Q15283	64.0985	62.5027	64.3636	63.1222	62.1792	62.5445	63.3705	64.397	62.0904	62.8658	62.5262	59.6813	63.7089	64.0776	60.857	64.1381	59.1465	58.237	59.6418	62.2942
RNASEH2C	Q8TDP1	39.9227	37.4902	36.6341	39.9953	39.203	36.3199	38.3105	40.444	38.8702	40.6755	40.4581	38.9995	36.4379	39.9374	37.4028	39.7266	39.3934	39.8703	39.7615	40.3308
RRP1B	Q14684	15.8975	15.6946	16.5999	15.7196	15.3929	15.7002	15.2148	15.2315	14.0481	15.7903	15.0997	13.6715	15.7761	15.8091	15.3981	15.9152	15.8255	14.5511	15.1104	14.293
SEZ6L2	Q6UXD5	41.8001	43.1033	42.2746	41.7245	42.2639	41.1536	39.5241	42.0817	40.1437	39.5503	42.6507	40.7508	40.4291	44.6607	41.2087	40.5478	41.8126	39.9862	40.7372	39.5369
SH3BP4	Q9P0V3	57.4985	55.8153	56.291	56.6365	55.9079	56.334	55.1844	57.1884	54.0001	56.7598	54.4257	56.001	56.4011	55.9172	56.5383	54.1379	55.4089	53.387	55.1979	56.5515
SIPA1L1	O43166	79.835	79.3457	79.7882	78.9732	79.6258	78.2654	79.519	78.9321	79.2542	78.4178	77.4994	78.732	78.9187	78.5463	78.7752	78.3453	76.8944	78.5127	78.0512	79.4473
SPATS2	Q86XZ4	-31.4425	-31.4993	-31.3602	-31.5679	-30.9507	-30.9544	-31.1812	-31.6855	-32.3539	-32.4076	-32.4525	-32.7635	-31.3382	-31.0313	-31.4111	-31.8052	-32.4291	-32.3765	-32.465	-32.7189
SRSF12	Q8WXF0	40.6859	39.197	41.5606	38.9589	38.3172	39.1073	38.3761	41.72	38.8146	39.0199	39.2721	39.0915	41.4372	38.0942	39.0062	42.5471	36.2682	37.258	37.2719	39.0886
TANC1	Q9C0D5	79.163	79.0557	78.4127	79.1832	80.4078	79.3357	79.1397	79.6558	80.7472	80.3177	79.8574	80.1952	80.0328	79.52	79.856	78.078	80.2242	82.0932	81.1275	81.6457
TJAP1	Q5JTD0	21.4289	19.3903	18.9466	22.399	22.2836	20.095	18.5658	20.9304	23.1909	22.902	21.6442	19.8692	22.2311	20.8095	21.1167	19.2941	18.7085	24.0069	21.4555	23.8754
TNFAIP1	Q13829	116.506	119.107	117.287	117.46	117.956	116.011	117.089	117.227	117.6	115.842	117.938	114.699	117.183	115.849	116.695	119.581	114.595	116.652	116.032	118.77
TNIK	Q9UKE5	84.3721	83.5708	82.1147	79.3442	81.6632	82.4026	83.213	81.5361	79.5285	82.8296	82.8646	78.7748	84.2613	82.7357	81.1699	83.489	84.8992	82.6289	84.3837	84.672
TTC13	Q8NBP0	-31.5215	-32.2031	-30.5538	-31.8672	-31.9188	-29.7829	-31.0969	-30.1679	-29.6812	-29.5286	-31.1	-30.1406	-30.371	-30.8131	-30.7637	-32.3462	-29.8171	-31.0986	-30.3248	-30.4972
TXNDC9	O14530	100.927	99.0099	99.4892	100.631	95.7833	103.601	100.773	98.0617	98.7526	96.4514	97.6753	97.299	101.265	98.832	99.3377	101.176	98.9339	97.3739	98.4184	99.1844
VEPH1	Q14D04	50.849	45.5858	45.5814	51.0469	49.3415	48.5538	47.8142	48.0927	47.6864	50.9612	49.4797	50.4041	46.6403	49.5677	49.3715	49.9414	49.657	49.0517	49.8515	50.8511
VPS72	Q15906	60.5534	61.9579	57.9439	59.3605	60.9917	60.2272	60.7676	61.1745	57.8181	57.6149	57.2944	58.1032	59.0726	61.4607	62.7118	59.7633	58.8455	56.2395	58.6746	61.2395
NSD3	Q9BZ95	91.7756	91.6317	91.2697	92.0236	92.457	91.7079	93.625	91.6437	90.9063	89.3968	88.2166	90.1919	94.6556	90.8052	92.3979	91.5083	90.7513	94.9662	92.8843	94.5374
WIZ	O95785	-15.7508	-16.5452	-16.525	-13.2165	-14.1845	-16.2551	-15.047	-13.9525	-15.4646	-12.8038	-14.5645	-13.6349	-14.6273	-16.6531	-14.8912	-14.4671	-14.4373	-12.6352	-13.7858	-13.5987
ZFC3H1	O60293	89.2143	87.9118	88.8845	86.4071	88.967	87.6276	88.9093	86.8623	84.5396	86.024	86.5488	84.8197	87.9905	88.011	85.8987	88.4152	85.8877	86.345	85.9657	84.8724
ZFYVE1	Q9HBF4	18.4336	18.5975	18.3215	17.4682	19.0445	18.5728	18.3009	18.7893	19.1941	19.8617	19.4932	18.3874	19.7803	18.8955	18.7847	18.2015	19.3513	19.7684	19.6249	19.7885
ADAMTSL4	Q6UY14	39.5652	40.5678	42.1775	41.2201	43.0841	39.9507	43.2235	41.2468	41.8788	41.7858	43.0528	42.0512	42.4257	38.6494	37.6229	41.9703	39.0289	42.6467	41.0666	43.3855
AKAP17A	Q02040	93.833	95.9566	95.2003	95.7894	96.517	95.0327	96.0882	96.715	96.3426	95.5629	96.4267	96.462	95.9265	95.6758	96.026	96.3902	95.2971	95.7151	95.6746	96.8761
ARL15	Q9NXU5	14.4169	13.5767	13.6727	13.6604	14.415	14.3682	14.244	14.6158	10.3702	12.3646	13.1048	13.0411	13.0996	14.181	13.5866	15.1198	15.172	13.0209	14.1832	13.4003
BNIP2	Q12982	84.2833	83.0356	82.8082	83.7775	83.0927	82.2627	82.4667	82.5835	82.9843	82.153	82.5241	81.6918	82.8124	82.3728	82.0026	83.0374	81.2686	83.6623	82.6653	84.1519
CFAP298	P57076	11.36	10.7032	9.97415	9.85477	9.92372	10.7675	12.1605	10.2781	11.5068	12.3219	12.5009	11.1251	11.6452	10.0011	9.38583	11.4823	11.2817	11.5738	11.3419	11.0358
C5orf24	Q7Z6I8	49.4127	47.1569	48.3893	47.8484	50.1934	45.5577	48.3444	45.6934	44.0589	48.0959	47.2698	48.8303	48.856	47.6769	47.9392	50.0647	47.2083	49.2117	47.8688	46.4342
INTS15	Q96N11	13.6537	15.5476	11.0019	11.1684	14.0686	13.427	13.643	10.989	11.6591	10.688	12.6014	11.6609	13.3891	13.6607	13.5605	10.7548	13.7912	14.513	13.6826	12.0518
CALB2	P22676	54.1848	56.5087	57.2606	57.0269	53.3458	55.413	55.5883	57.6303	57.6865	52.905	53.9777	54.5744	57.8637	54.9507	54.5915	54.1975	54.4026	58.5983	55.1262	53.3706
CCDC12	Q8WUD4	36.471	35.9223	35.9802	35.0506	36.5668	36.9823	33.4122	36.0861	35.4034	31.8132	33.2646	33.5661	36.3248	34.9024	36.2175	34.1704	32.7937	36.4554	34.7482	36.3316
CCZ1B	P86790	-4.25676	-5.36866	-3.68604	-4.58168	-4.94909	-5.01929	-4.19131	-6.02513	-5.96225	-4.78444	-6.30847	-5.57189	-6.20612	-5.52609	-5.31079	-4.56578	-4.39461	-5.0969	-4.95442	-6.19784
CEP44	Q9C0F1	1.56449	1.86997	-0.0951968	0.947222	1.7825	2.70058	0.948016	2.28838	2.12076	1.33531	4.61882	2.80051	0.792978	2.64232	1.55794	2.57874	2.8442	2.10858	1.97821	0.282345
CKAP2	Q8WWK9	12.7041	15.8086	12.0745	11.7454	12.8054	10.9281	13.0507	14.1093	12.342	11.5007	12.4362	12.0457	11.6635	10.0096	13.3658	14.4966	13.0879	13.9564	13.6065	14.4817
CLIP2	Q9UDT6	50.9926	51.9375	50.1527	51.0528	51.6154	51.0812	51.2351	51.0663	50.3438	51.3287	50.7872	47.2131	51.2507	51.2067	51.0595	51.0156	51.34	51.3714	51.3966	51.7986
COQ3	Q9NZJ6	21.3141	19.5936	20.8328	19.2499	19.6803	20.5915	20.6679	19.9989	19.3772	20.3304	16.9438	19.7959	20.0191	19.6907	20.5094	17.3044	19.8588	19.1858	19.671	19.129
CROT	Q9UKG9	33.553	32.4248	33.92	33.0541	32.5003	32.689	33.3724	31.9766	32.0185	32.4157	31.2125	32.0004	31.8526	32.1669	32.365	33.1797	32.6713	32.2489	32.6087	32.67
CSNK1G3	Q9Y6M4	26.5873	25.9732	27.1172	23.6312	27.6139	26.2769	27.0968	26.1561	27.3611	26.6952	28.3863	28.5617	25.9562	27.197	24.7095	25.877	26.101	27.202	25.9044	23.0752
CYP51A1	Q16850	4.15172	4.06314	4.26753	4.36073	3.42545	4.07246	3.32607	3.56535	2.36191	3.32736	3.74398	3.31377	3.5628	3.75188	3.70141	4.35353	5.25662	3.68078	4.66796	4.76499
DENND5B	Q6ZUT9	83.8235	84.4077	83.2758	86.8642	84.5545	84.147	83.4675	82.5253	84.2177	83.8655	82.5102	83.2492	83.5065	83.4098	86.9948	85.3528	83.0283	84.0432	83.4726	84.2789
DIP2C	Q9Y2E4	17.3107	17.4856	17.8833	20.1329	19.3741	18.3081	15.2209	17.4413	21.2851	19.2838	20.8863	18.1319	20.4865	17.0046	18.1673	18.283	15.7604	21.9694	18.2287	19.2366
DTD1	Q8TEA8	60.1933	59.6187	59.5433	61.2581	61.228	61.4339	59.944	60.8285	61.9159	60.9008	60.9064	60.9553	62.1457	60.2217	60.7886	59.4252	59.1563	61.5769	60.6401	62.6484
ELP3	Q9H9T3	-0.929587	-0.577259	0.278376	-0.353586	-1.41099	-0.820692	-0.68716	-1.51575	-0.816429	-0.92829	-1.67924	-2.33758	-1.34402	-1.52695	-1.46343	-1.22129	-0.45608	-0.526291	-0.724844	-1.34183
ELP5	Q8TE02	32.0099	31.3296	31.256	28.3518	28.0121	31.2553	30.5759	32.0061	33.5764	31.5244	30.5627	31.4648	32.382	27.6072	29.9371	29.5697	30.0446	32.2237	31.094	31.4601
EML2	O95834	-10.7331	-10.0436	-10.9082	-10.9064	-11.0162	-11.4753	-11.3476	-11.9277	-11.5088	-11.3854	-11.2258	-13.0212	-11.4374	-11.1392	-11.7642	-12.0364	-11.3825	-11.0576	-11.4502	-12.0249
ERICH1	Q86X53	79.5924	75.6265	75.6979	76.5913	76.8978	78.4415	78.0612	77.9419	79.0904	79.1644	77.9848	77.6003	75.2728	75.7627	76.9319	79.341	75.9046	76.0081	76.7455	78.8763
EXOC4	Q96A65	-4.98762	-4.27794	-4.64791	-1.94117	-2.62574	-4.45683	-4.66433	-3.70428	-5.13921	-4.6055	-5.27661	-5.24387	-3.35062	-4.52044	-3.4045	-4.67566	-5.58754	-3.93692	-4.53875	-2.69658
EXOC6	Q8TAG9	31.6236	30.9341	31.5097	30.6787	29.5657	29.6306	31.2112	30.5879	29.9577	30.3343	30.2884	30.1547	29.7333	30.5356	29.2853	31.3183	31.168	30.3381	30.833	30.6134
FADD	Q13158	-11.8505	-11.1066	-12.2451	-11.2449	-12.7454	-12.4428	-12.291	-12.2326	-12.2134	-12.6101	-12.3155	-13.4549	-11.9327	-11.2957	-12.0232	-12.4284	-11.8286	-12.0266	-12.0302	-12.1303
RIPOR1	Q6ZS17	-31.4543	-32.2122	-31.3848	-32.1732	-31.3991	-31.2682	-31.6146	-31.8071	-30.1131	-31.301	-31.0285	-30.3822	-30.5447	-31.2428	-31.2385	-31.1429	-32.0889	-30.4763	-31.3758	-31.2735
FAM76B	Q5HYJ3	30.3414	34.3469	32.1758	33.6071	32.6431	31.7691	33.0634	32.7946	27.7935	31.0838	31.8995	29.6239	34.7141	30.1718	30.7763	31.3159	32.9116	31.9331	32.3674	32.6602
FGF1	P05230	21.399	21.0789	20.9434	20.084	21.8865	21.1136	20.3025	21.801	18.4846	21.6079	19.1732	17.6498	21.4914	19.0431	21.2099	20.0056	21.0974	22.2518	20.8365	18.2301
GAMT	Q14353	-21.714	-21.9275	-21.5864	-22.0276	-22.4325	-21.4375	-23.2166	-22.5425	-23.1784	-22.0529	-22.4554	-24.0443	-22.8692	-21.7301	-21.9406	-22.4727	-20.8918	-22.7639	-21.8446	-22.6435
GCLC	P48506	25.1258	23.3774	24.421	23.6173	23.8286	24.1838	22.2469	22.6712	18.7904	20.3547	21.7802	18.8358	24.189	23.5492	21.7246	23.7151	23.4821	23.9569	23.4449	22.3742
GNPAT	O15228	-1.68343	-0.782732	-2.44613	-2.554	-3.56685	-2.00152	-2.68175	-2.42673	-3.17849	-3.21414	-2.45805	-3.39147	-2.23896	-2.9177	-2.64803	-3.00598	-1.87325	-3.2576	-2.3462	-2.06085
GOLGA7	Q7Z5G4	-12.1259	-12.211	-11.1859	-11.7044	-13.0207	-12.0217	-11.8	-11.733	-12.5069	-12.7041	-12.4872	-13.6886	-11.5923	-12.5164	-13.3764	-11.4589	-12.0519	-12.1952	-11.9047	-11.0022
Q5T3I0	Q5T3I0	62.5507	62.3225	60.6071	64.0946	65.7551	61.3323	62.629	62.1699	62.9983	62.4913	65.5185	64.4011	62.1794	60.3275	61.9497	65.8714	60.698	66.9286	62.8327	62.329
GPT2	Q8TD30	-18.4661	-17.2503	-18.6628	-18.3603	-17.362	-17.7035	-17.4101	-17.18	-20.0113	-17.547	-18.465	-21.3253	-17.7156	-18.1611	-18.7579	-19.3889	-17.2557	-18.7916	-17.8872	-17.8888
GRK5	P34947	82.5856	87.1218	82.9231	87.6641	85.3718	82.6827	84.9218	83.9007	80.788	85.0793	85.5928	82.7756	85.3321	83.1889	85.9112	87.4012	85.327	83.4548	84.4028	85.0106
GTPBP10	A4D1E9	29.3709	29.9535	28.3371	28.4602	29.9109	27.9198	28.6812	28.77	25.4642	28.8096	28.3379	28.0439	28.6955	27.3721	28.4623	28.2865	28.4632	26.678	28.5553	30.6896
HEXIM1	O94992	-40.874	-38.8573	-41.6877	-40.235	-40.7963	-40.3766	-41.1694	-40.3802	-42.2502	-47.4424	-41.4957	-40.4049	-40.8057	-40.3221	-41.1516	-40.423	-41.2386	-39.409	-40.3707	-39.2936
HIRIP3	Q9BW71	76.322	76.5922	76.518	76.9509	78.2068	77.0426	77.5949	77.2955	77.7106	76.8171	78.109	78.2072	78.5763	76.3145	76.7206	78.1187	75.6111	78.0763	77.0657	78.8405
KIF11	P52732	-11.1285	-10.6089	-11.9118	-11.8133	-11.6583	-10.1868	-11.3165	-11.3578	-12.3159	-13.7492	-11.8284	-12.1385	-11.012	-11.7176	-11.369	-11.0764	-11.5867	-11.9509	-11.3714	-10.1158
KIF23	Q02241	-18.5648	-19.6986	-18.622	-18.9129	-18.7327	-18.3561	-17.8644	-18.4119	-17.776	-17.7481	-17.9563	-16.7775	-18.4765	-18.0654	-18.4833	-17.567	-18.7048	-19.2946	-18.6927	-18.1083
KIF2A	O00139	-37.1685	-37.1534	-37.6936	-37.6842	-38.6387	-37.8239	-37.8585	-39.2314	-38.9888	-38.2716	-38.3344	-38.419	-38.2981	-38.1299	-38.1676	-38.5336	-37.1743	-38.3384	-37.8773	-38.8242
LCP1	P13796	-15.2506	-13.3981	-13.4506	-15.2303	-15.0202	-15.1492	-13.1362	-12.3208	-12.6036	-13.2649	-14.1569	-12.3131	-13.262	-16.1411	-14.0902	-14.1083	-15.0341	-13.3013	-15.1615	-17.5392
LRCH1	Q9Y2L9	41.5736	42.3385	41.1299	41.6556	41.5022	41.7524	41.7701	42.9396	41.2311	37.6776	40.8191	42.6879	42.9249	42.4274	41.9249	41.9754	40.5746	43.2071	41.2577	40.4342
LYRM7	Q5U5X0	58.6112	56.4557	59.22	55.9001	56.832	57.8585	56.5346	57.2814	54.1428	57.7404	56.6364	56.6693	59.4808	57.1982	56.9722	58.3666	56.7483	53.5605	56.6695	59.4718
MAD2L1BP	Q15013	32.6668	29.1336	26.386	29.2295	27.9533	29.4854	28.7908	29.1066	30.3153	33.6163	31.6272	31.4814	29.063	28.1004	30.4941	30.1636	29.1169	28.2671	28.9484	28.8471
MME	P08473	-23.738	-23.0706	-23.5388	-23.1324	-24.146	-23.5318	-24.5205	-23.7533	-24.1552	-23.5821	-25.009	-25.1083	-23.5915	-23.2635	-22.8998	-25.7164	-22.5637	-23.7855	-23.016	-22.8514
NDUFA7	O95182	-26.7998	-26.3579	-27.1535	-25.9556	-28.3186	-26.9687	-26.7555	-27.3596	-24.2228	-26.1538	-26.0579	-25.5677	-26.3911	-25.9893	-25.9894	-26.7539	-26.9292	-26.5413	-26.8946	-26.8739
NFX1	Q12986	113.405	115.109	114.404	113.712	115.781	112.398	114.958	114.636	114.727	112.526	113.098	112.105	113.526	112.99	113.146	114.495	111.426	115.11	113.241	114.726
NIN	Q8N4C6	79.1169	75.3468	76.2273	79.2469	78.6025	77.518	76.9823	77.6701	75.007	75.4696	74.89	74.8119	79.309	76.9017	75.9356	75.9789	74.6559	80.104	76.8833	77.0939
NOL8	Q76FK4	91.3996	90.9633	93.8324	91.501	92.0337	93.4476	92.9087	92.7994	93.3334	92.1229	94.344	92.196	91.9678	93.1284	88.9442	92.2771	92.4983	91.1896	92.3224	93.4774
NRBP2	Q9NSY0	85.2284	85.5011	85.0163	85.6405	86.0524	84.7135	84.5926	84.2417	87.3002	86.1982	86.9225	85.1806	84.8824	85.5478	84.8878	85.1448	84.762	86.2635	85.7919	87.3844
NRF1	Q16656	-23.7767	-23.583	-21.9428	-22.1749	-22.8637	-22.024	-22.4974	-21.1033	-22.6766	-20.9529	-21.7689	-21.8818	-20.0693	-23.1743	-22.932	-22.4856	-22.4029	-22.5026	-22.4973	-22.3841
NUDT3	O95989	17.0126	17.0717	16.1965	15.9718	16.857	16.6514	16.6491	16.771	12.8299	16.3911	15.5728	15.6972	14.8667	16.0105	16.2368	15.4369	18.7136	15.013	16.9786	15.5626
OLFML3	Q9NRN5	6.97158	5.26039	5.06773	6.33205	5.08595	7.9904	4.91764	4.99893	3.27533	5.93849	4.7746	0.574731	7.60352	7.27741	6.51774	5.69426	7.24097	6.47724	5.93586	2.70291
OTUD4	Q01804	22.6989	23.2736	23.45	25.2547	21.1749	21.4084	24.5697	23.6531	21.7783	22.2778	21.17	21.8238	22.7814	21.7701	22.2485	24.7439	23.7598	23.7367	23.4796	23.3204
PAG1	Q9NWQ8	86.562	91.2108	88.6436	90.1871	90.6786	89.8618	88.6659	89.244	90.0594	86.5981	89.2625	86.6182	89.6653	88.1255	88.7483	87.2591	86.3784	88.3213	87.8273	91.2838
PATL1	Q86TB9	31.2766	33.0061	32.8154	31.6536	30.8282	31.7475	33.0649	32.5893	34.1936	33.856	33.7554	32.1938	34.4397	32.1622	32.2331	33.744	31.6747	31.6088	31.7413	32.4575
PCDHGA9	Q9Y5G4	9.38662	9.80541	9.71013	10.8011	10.1119	11.173	9.41523	10.9183	8.80291	8.2588	9.28057	9.0918	9.97776	8.81109	9.72462	9.70571	9.00387	9.54318	9.01119	8.81206
PHF12	Q96QT6	79.0136	77.2506	77.1575	78.1616	79.1562	78.0146	79.4677	78.5462	78.8951	80.6301	78.4158	79.1994	78.7672	78.0302	78.0628	77.4356	77.0854	77.4215	78.0777	80.4281
PIK3C2A	O00443	13.1534	12.2502	13.0888	13.2874	10.5553	12.278	12.6257	12.7129	11.5744	12.228	11.9051	12.0367	12.2779	11.9075	11.4371	13.149	12.8191	11.2373	12.3965	13.1251
PLEKHA4	Q9H4M7	75.0295	74.8402	75.0851	74.6662	74.5974	74.4007	75.3118	74.1303	73.6684	72.9218	74.2458	74.3777	74.5641	74.8403	73.2529	74.5193	74.793	75.2708	74.9497	74.759
Q9BYX7	Q9BYX7	-17.7952	-17.4472	-19.3385	-17.38	-17.8937	-18.0249	-16.6092	-17.364	-16.3264	-14.7127	-15.2972	-15.2101	-18.3498	-17.4961	-16.9812	-16.7706	-16.3069	-18.4639	-17.0039	-16.425
PPIL2	Q13356	30.3191	29.3565	30.9103	30.8774	29.7597	30.6291	30.4283	30.3336	31.287	32.8753	31.9675	32.7413	31.0129	28.9436	31.1198	33.3285	29.449	28.5135	29.4546	30.6962
PPP2R5C	Q13362	4.64533	4.90815	5.2269	5.03064	4.54356	5.60699	5.14375	5.64308	6.50976	5.90693	6.5264	6.89563	6.48779	6.45254	5.17799	4.61703	5.05385	4.2468	4.91718	5.58244
PSEN1	P49768	41.244	40.964	37.5169	39.033	39.8792	40.7855	40.2495	40.2946	38.2997	40.3617	39.8878	35.8046	41.7792	40.166	39.9938	39.3365	40.1851	40.0979	40.2839	40.6185
R3HDM2	Q9Y2K5	49.0439	46.2378	47.9771	50.9271	46.7357	48.5697	49.1495	50.0694	50.8785	50.5205	48.2647	48.7215	47.4805	48.596	47.1068	47.792	47.3987	47.7487	47.7413	48.8839
RNF169	Q8NCN4	91.0253	90.0362	89.7416	90.1103	91.2702	90.8177	90.716	91.0513	91.2357	91.8441	91.7245	90.543	90.9165	91.53	90.669	91.0187	89.9676	89.9827	90.3123	91.2089
RRP8	O43159	45.0554	44.8094	46.8568	45.2247	47.0276	46.7812	45.3204	46.5024	46.8966	46.8494	46.0619	46.2252	46.0868	46.3986	46.7889	46.1345	45.9399	45.7289	46.0864	46.6771
RUNX2	Q13950	-55.6485	-53.0285	-54.1493	-54.2486	-55.6397	-55.6629	-54.7667	-54.9839	-56.1069	-56.2099	-54.8119	-55.0766	-53.7146	-54.911	-55.0162	-54.6772	-53.3886	-54.0187	-53.9339	-54.4531
SEC11C	Q9BY50	28.3586	28.6262	28.6621	28.6357	28.2725	29.6838	30.3282	28.5349	24.2643	24.7672	26.9051	27.7902	29.5727	28.4286	27.4213	29.2249	29.7054	29.2071	28.4822	25.216
SFSWAP	Q12872	23.9078	26.5184	25.2475	23.9402	23.6166	24.1253	25.574	26.754	27.2346	26.0161	28.6689	26.7099	23.8226	26.9017	23.8307	25.8118	26.7054	24.3701	24.798	22.0075
SLC25A17	O43808	9.18666	10.7048	9.44051	9.96408	8.66474	9.01384	9.54673	9.10412	8.28002	8.61494	8.83501	9.05797	9.79571	9.32303	10.0485	9.69595	9.71346	8.4028	9.18912	9.39486
SLC35E1	Q96K37	1.4485	1.2418	1.56298	0.64405	0.281614	0.68446	1.06763	0.238349	-0.599522	0.853091	0.406708	-1.24739	1.70442	0.882608	0.0959487	0.94456	1.12761	1.01769	0.566823	-1.24567
SLC37A4	O43826	24.4606	21.7657	24.2939	24.2281	21.3009	24.306	21.7776	24.383	20.994	21.3983	20.3476	24.0319	23.458	23.3452	24.9601	24.6486	24.0498	21.6249	23.549	24.7331
SLMAP	Q14BN4	-12.7972	-10.1802	-11.9278	-10.31	-12.3237	-11.269	-12.3348	-12.4879	-12.7736	-14.5629	-12.0651	-14.3976	-12.0818	-13.0016	-12.4107	-11.6962	-11.5805	-10.4704	-11.9002	-13.3295
SNX19	Q92543	56.6807	55.1719	56.5225	58.1805	58.1943	57.3168	56.4997	58.0007	59.2728	57.7268	56.6181	57.2044	58.4669	56.6356	56.4675	54.9799	53.4387	57.4441	55.9427	59.2179
SP140L	Q9H930	96.9039	98.6584	99.2566	102.475	97.6618	99.9045	99.2827	102.064	101.191	99.7781	99.76	101.266	101.322	98.9252	99.1208	97.7516	98.709	99.8709	98.4939	97.7784
SPATA5	Q8NB90	27.6726	28.3441	28.0402	27.8839	29.0173	28.8403	27.9487	28.3259	26.0762	26.231	27.9465	27.2003	28.8302	28.6726	27.733	27.8339	27.9338	27.6276	27.7688	27.6414
SPC24	Q8NBT2	42.8277	43.382	37.0457	38.7518	37.4807	39.8447	42.9863	42.4855	37.8501	35.8202	37.4829	41.4317	39.8552	37.2422	41.0386	41.8739	39.9808	39.9259	40.0567	40.2449
SRGAP1	Q7Z6B7	19.9631	20.1702	20.6494	20.9548	20.0327	19.7615	20.1663	20.4963	19.4185	18.931	19.5614	19.5086	19.0866	20.1593	19.6597	20.9688	20.6414	20.3187	20.4891	20.6487
STX3	Q13277	42.397	38.0849	38.7033	39.6858	40.8219	41.2349	39.2505	40.7531	41.9625	42.17	40.7503	38.3352	40.6004	39.7989	39.4453	39.7183	37.7935	41.4538	39.5262	40.0629
TDRKH	Q9Y2W6	23.5461	23.8137	24.4379	23.9084	23.7373	23.6654	23.4045	25.4612	24.7042	24.7471	25.1564	25.334	24.1483	23.8978	23.8043	24.4436	24.5585	24.5063	24.3841	24.0154
TELO2	Q9Y4R8	59.2788	59.4514	58.8351	58.6381	58.6708	59.2089	58.889	58.9753	58.0381	58.4598	58.1878	56.5156	59.3216	60.0782	59.3189	58.9624	59.4805	58.4785	59.0605	58.9391
THOC7	Q6I9Y2	40.2498	40.4203	40.6188	40.3111	41.6217	41.7294	40.5251	41.5019	41.3724	41.4178	41.665	41.4304	41.3954	41.1649	41.6221	41.1628	40.4276	40.3759	40.4018	40.389
TIMELESS	Q9UNS1	59.1346	57.687	58.6824	60.1755	60.5498	59.3013	59.2469	59.6876	60.8587	59.8691	60.1615	59.74	59.8506	59.8783	58.6475	59.4308	57.7397	60.3098	59.3895	61.633
TLK1	Q9UKI8	82.0317	77.9957	78.0308	80.6904	81.7327	77.759	78.787	80.5789	81.5459	83.6805	80.7585	82.2225	77.3441	80.4621	81.2776	80.6568	79.3631	81.4037	80.4225	80.5671
TMCC3	Q9ULS5	115.795	116.088	116.099	116.099	115.798	116.769	117.127	114.375	119.297	115.213	116.619	119.226	116.25	116.373	116.236	115.309	114.368	116.107	115.286	116.149
TMEM192	Q8IY95	6.12702	5.1388	6.4739	5.8206	4.87797	5.93815	5.78397	5.73839	4.61309	5.37428	4.83879	3.80621	4.70926	5.90592	4.66453	6.01464	6.23014	4.43837	5.60518	5.76464
TOE1	Q96GM8	103.502	105.543	101.777	102.122	104.423	103.597	104.429	103.89	103.688	104.507	105.247	103.52	103.067	103.413	104.322	103.916	103.366	101.684	102.97	103.757
TRIM38	O00635	29.6209	29.0284	30.7984	30.8891	28.6392	30.9505	30.3685	32.8685	32.1445	30.2424	29.5802	32.4021	31.0308	30.6662	29.6039	28.0006	29.9636	29.7888	30.1195	31.1374
TXNDC15	Q96J42	-28.3269	-26.7221	-27.8042	-27.8353	-25.1232	-27.3261	-28.7487	-27.3204	-28.9984	-30.6591	-27.7662	-27.8272	-29.3293	-28.7388	-27.7717	-27.8491	-28.7385	-27.4138	-28.0096	-27.2075
UBE2J1	Q9Y385	32.3234	32.3615	32.8832	32.1862	32.2876	31.5554	32.6995	32.5161	31.3181	31.5157	30.5101	32.3354	31.3296	31.1309	32.5343	32.7478	31.891	31.7015	31.9609	32.2783
UBE4B	O95155	69.1854	70.7947	69.7407	68.6	68.8933	69.3402	68.3064	69.1008	69.0798	67.4874	67.7379	66.226	69.3052	69.8853	69.8288	68.0689	68.9476	68.855	68.9614	69.2427
UBQLN4	Q9NRR5	16.7038	16.8684	16.6967	16.3458	17.7355	16.3183	17.7622	17.0218	17.6917	18.0107	17.6953	18.0106	17.9183	17.4582	17.2074	17.3268	16.9005	17.6378	17.4106	17.9541
VPS52	Q8N1B4	28.9607	28.169	28.9499	28.4908	29.1379	27.6145	28.5145	28.1206	24.1943	28.2916	28.1577	27.3749	29.418	28.5934	27.1864	28.7857	30.2823	28.7939	29.7208	29.3074
WDR54	Q9H977	-27.336	-27.2729	-29.3873	-28.0954	-27.2319	-27.5075	-29.1866	-28.7608	-29.2875	-27.9745	-29.9758	-32.3362	-27.7259	-28.2288	-26.8263	-30.3448	-27.6042	-26.7608	-27.3426	-27.6466
DNAAF10	Q96MX6	-22.3009	-24.3916	-22.1545	-21.3874	-23.8591	-20.7783	-21.823	-20.8622	-20.9798	-21.6962	-22.2242	-20.5945	-21.6873	-21.6321	-22.8357	-22.4725	-21.9269	-23.1572	-22.0088	-20.5507
WIPI2	Q9Y4P8	43.4164	43.3413	43.1466	44.8564	42.1673	43.463	42.8359	43.7514	43.4564	42.2147	42.1126	41.2198	44.9662	43.1977	43.2639	42.9664	42.7203	45.2248	43.3166	42.7049
WLS	Q5T9L3	0.487839	0.691216	0.920596	-0.564528	1.30843	1.06611	1.16076	0.992382	-1.23085	-0.153836	-0.435219	-0.670151	0.925119	0.15127	0.0809313	-0.0333529	0.628105	-0.020788	0.443355	0.344061
ZFAND6	Q6FIF0	17.9025	16.6339	16.6081	17.2047	17.8178	16.7441	16.9726	14.4488	11.8551	16.2264	17.8916	16.4805	17.8408	15.5009	14.4301	16.7719	18.3702	19.6124	17.2993	11.8091
NHSL2	Q5HYW2	100.307	100.124	97.4734	99.5908	101.644	99.3864	99.6487	99.2851	96.6611	99.6104	100.227	98.9327	100.86	100.236	101.513	102.121	97.6591	97.748	97.7824	97.8292
SOD2	P04179	25.8174	24.6655	20.5043	23.7483	24.1385	23.8053	21.767	21.5366	22.8648	21.0509	25.0132	23.3518	19.5733	22.7031	22.3211	22.4309	25.0094	26.4403	25.23	23.9844
ABHD17C	Q6PCB6	37.914	36.8869	38.2748	38.3998	37.9391	38.2853	38.2755	37.7241	37.1269	37.075	38.1338	37.5342	36.7013	37.7223	35.5682	37.4463	36.7316	36.5331	36.5344	36.1774
ALS2	Q96Q42	34.771	34.5927	31.5426	32.5003	34.4084	34.5895	34.5298	30.9318	34.1288	34.6025	34.6738	32.7987	35.6974	34.7395	35.5826	34.4337	34.4587	35.2691	34.8795	34.8452
ANKRD13A	Q8IZ07	-18.8366	-19.0261	-18.3309	-18.4843	-17.9907	-18.0489	-18.5013	-17.069	-18.0842	-17.6279	-18.7043	-19.0422	-16.4274	-16.1577	-17.147	-18.7839	-16.3464	-15.5624	-16.7093	-18.8468
ATE1	O95260	-28.4523	-27.79	-29.2856	-29.7585	-28.8895	-27.9882	-28.1162	-29.659	-28.1199	-27.7922	-27.2356	-30.022	-27.917	-26.8052	-27.5093	-26.9941	-26.6766	-28.085	-27.5748	-28.75
BCL7A	Q4VC05	99.5718	99.2633	97.9752	101.53	99.5435	98.341	99.0478	98.219	100.032	99.0791	98.6133	97.5416	98.2867	98.5918	97.9609	97.2174	96.1687	98.1938	97.8118	101.048
C2CD2L	O14523	-8.58314	-10.7515	-10.1764	-10.1377	-9.82156	-9.84813	-9.98556	-11.0117	-11.1469	-10.2675	-9.89559	-10.5708	-9.62809	-11.6421	-12.6397	-11.523	-11.8435	-9.48162	-11.0486	-11.8718
CCNA2	P20248	56.2974	54.4033	57.6597	60.9713	57.5055	57.7337	58.489	57.2079	56.2806	56.804	55.7659	58.6151	53.6572	56.2785	54.89	55.8949	59.3036	58.023	58.7658	59.1499
CDC42SE2	Q9NRR3	53.7561	52.9298	53.2617	53.6166	53.3328	57.4134	53.2113	51.8861	53.2596	50.2178	52.4575	53.9288	51.2881	51.7778	51.3637	48.8925	51.5719	50.5473	51.4774	52.4089
CHD2	O14647	76.6549	75.8586	77.1117	74.8565	75.7441	74.4317	76.7424	77.3861	75.8719	75.1813	76.9272	75.1949	74.0527	73.7061	70.6504	74.9125	73.4497	76.7786	73.6827	70.0891
CNIH3	Q8TBE1	8.5221	8.84917	5.17284	3.87606	5.98713	8.43258	7.78589	4.64394	7.49857	8.11357	8.67741	4.31887	8.94836	7.2371	7.68386	7.8413	8.59343	7.56181	8.28912	8.11708
CPT1C	Q8TCG5	1.16572	1.97458	1.78083	2.12215	1.3945	1.12681	2.38116	1.40546	2.46454	1.43712	2.20989	1.21665	0.867741	1.40641	-0.188889	0.778889	2.58695	3.11233	2.72375	2.83625
CRYL1	Q9Y2S2	0.743884	0.647278	0.74608	1.29078	-0.784295	0.170275	0.332597	0.0443393	-0.172936	-0.548912	-0.332825	0.496011	0.0334916	-0.761066	-1.02733	-1.18349	-0.096006	0.408934	-0.264294	-1.28939
CTCF	P49711	-14.4776	-12.9182	-11.0943	-8.04575	-11.8417	-11.4073	-12.21	-10.588	-11.6623	-11.3664	-11.2648	-10.9884	-10.8402	-11.3174	-9.85647	-8.37715	-9.52115	-10.0051	-10.1707	-10.2683
CYP1B1	Q16678	17.0806	17.132	16.8736	16.0821	16.2859	16.1008	16.1015	15.8091	16.0205	16.1323	16.1732	16.0324	18.0104	17.9586	17.9525	17.6654	17.9992	17.9764	17.9779	17.707
DCUN1D3	Q8IWE4	63.5469	64.035	62.7047	63.7417	63.4206	63.2142	62.6821	60.7921	63.7369	62.9133	63.9227	62.744	60.3654	59.6749	60.9112	61.3395	60.7487	61.6626	61.5338	63.0784
DENND4A	Q7Z401	77.0382	76.2706	71.5095	76.8389	76.5804	76.9222	77.4289	74.0398	76.4193	75.0546	76.9184	72.9445	76.9193	77.5877	76.1664	76.6008	75.68	78.6639	76.7081	76.7327
DOK1	Q99704	-38.5714	-41.9182	-40.1702	-39.3475	-39.5648	-40.8044	-40.195	-39.7518	-41.0259	-37.9938	-40.1444	-38.6392	-38.4013	-39.1861	-39.2322	-38.7128	-38.6283	-37.9649	-38.0807	-37.757
EIF1AD	Q8N9N8	40.1271	39.391	39.2886	40.6758	39.7912	39.7038	39.7176	41.3199	40.4282	38.4492	40.6628	39.3196	39.7558	39.2309	36.9554	38.9292	36.1273	39.0276	37.4037	38.2866
EIF4ENIF1	Q9NRA8	92.4409	94.5616	94.7608	93.6868	93.6439	92.1487	94.0618	91.7111	94.6109	91.4457	95.1979	95.6136	95.2868	96.885	93.9451	95.8702	94.6828	95.448	95.0086	95.3472
FAM168A	Q92567	-4.5181	-5.98163	-5.97177	-5.11266	-4.42788	-5.41649	-5.95664	-2.99021	-8.60433	-6.52206	-4.42402	-2.9213	-2.06696	0.398057	-4.24329	-5.143	-1.87245	-4.76327	-2.44446	-1.2435
FSIP2	Q5CZC0	-14.0886	-14.328	-16.2348	-14.4609	-16.7963	-16.2567	-14.6367	-14.9425	-13.6653	-16.9644	-15.995	-15.3739	-18.9839	-14.8484	-15.5043	-14.5651	-16.8682	-16.6829	-17.1652	-18.0379
GCFC2	P16383	4.0191	3.89432	5.85506	4.46649	4.66011	4.9826	6.10628	5.62766	5.48488	5.42172	4.46564	6.22002	7.02233	6.76152	6.70694	7.34397	7.41259	6.91333	7.134	6.81479
GPD1L	Q8N335	59.491	58.878	58.5344	56.907	59.4652	59.8047	58.9053	58.0401	58.3374	59.114	59.0722	57.1488	57.3703	59.4911	59.9741	61.0609	57.9135	55.4814	57.2432	57.627
IL6	P05231	-19.8729	-20.3045	-20.3699	-19.0901	-20.5419	-20.2489	-19.7799	-19.9563	-20.3	-19.1136	-20.1679	-20.2462	-20.6856	-21.2237	-21.0824	-21.2381	-21.1158	-20.8098	-21.4979	-22.9565
KATNA1	O75449	64.7165	65.6573	65.5956	67.3748	67.2054	66.4026	65.7209	67.2329	65.5916	65.432	64.6068	64.7436	67.4183	66.0758	67.9493	66.9228	65.9635	66.9111	66.9213	69.4027
BLTP1	Q2LD37	133.012	137.868	137.855	138.061	139.193	136.986	138.572	135.07	138.996	135.603	138.059	137.314	137.866	138.851	137.976	138.108	137.329	138.724	137.612	137.854
KRT84	Q9NSB2	-51.7581	-52.3468	-49.9971	-48.6366	-50.9251	-54.7337	-52.2155	-47.2412	-50.3062	-52.8355	-50.4412	-49.5053	-47.4939	-47.3159	-51.0468	-47.4106	-51.2747	-45.4144	-49.337	-49.7133
LRRC15	Q8TF66	29.9314	32.4276	30.5928	27.7297	31.1597	28.4709	31.0462	30.5968	31.6968	28.0139	31.0531	30.9173	30.6678	33.0359	30.6911	31.0533	31.0461	33.2313	31.3235	29.2317
MAN2C1	Q9NTJ4	75.47	76.8833	76.8443	75.5013	77.1075	76.421	77.0521	76.4922	74.106	75.7678	76.1756	74.9929	78.1134	75.8995	78.1867	81.0291	75.0141	74.3567	74.6892	74.5689
MLLT1	Q03111	86.1702	82.0879	83.9428	82.9619	81.5305	84.3163	81.5253	84.8456	85.927	83.3391	84.8261	83.3804	83.5597	89.8721	83.6511	83.9817	85.9835	83.4261	85.8652	88.1109
MMP1	P03956	18.7151	16.9745	17.7865	17.4504	17.2972	18.7783	17.521	17.6744	19.2298	18.4073	17.3589	16.2734	16.8156	17.7676	16.5008	15.5787	14.8852	14.9591	15.3099	16.3734
NMI	Q13287	68.0482	66.802	68.8399	67.5468	67.7411	66.7729	68.0927	67.6863	66.4177	66.5714	68.5436	67.0378	65.6349	66.768	62.766	66.8372	66.597	66.8382	66.7716	66.8353
NUF2	Q9BZD4	25.8878	23.5537	21.1884	22.2143	27.6965	22.4479	20.2756	26.2666	23.1882	23.1078	25.7916	21.5908	23.1241	27.2064	26.3382	28.2033	22.6232	25.5271	24.6574	26.9514
PAIP2	Q9BPZ3	-38.489	-38.8439	-43.9603	-38.4887	-39.4704	-40.578	-38.9153	-39.0582	-39.0322	-38.7362	-38.0094	-42.2147	-39.5137	-39.3086	-37.8072	-34.7422	-38.2409	-36.0304	-37.2737	-36.2203
PAK1IP1	Q9NWT1	131.302	130.876	131.627	130.231	128.834	130.78	131.71	128.846	129.73	130.037	130.572	130.124	131.105	129.023	127.821	130.05	126.804	125.302	126.995	129.304
PLS1	Q14651	16.7952	12.9458	14.3658	14.3271	15.3052	15.7407	15.4361	15.7782	15.4794	15.9785	14.624	15.1376	15.9955	16.0144	15.54	16.3638	15.9326	17.2145	16.8173	17.4164
POC5	Q8NA72	80.0532	79.6549	80.1606	81.3524	79.7724	80.0235	79.6446	79.7783	79.958	79.6271	79.5026	79.3296	78.9597	78.5772	77.8676	77.5656	78.1319	78.7298	78.719	80.1104
PRKAR1B	P31321	26.3882	25.5129	24.0979	27.6526	25.281	25.1742	25.3827	26.1905	23.2802	25.804	26.3769	29.6239	27.8178	27.7617	28.0047	27.0593	29.5177	27.6032	28.764	28.6889
PRUNE2	Q8WUY3	69.8512	68.0638	67.5412	72.0405	69.805	68.4893	69.4139	71.4901	69.0754	70.0448	70.065	68.7858	71.3042	69.3978	70.0344	73.4359	69.1442	71.9274	70.9145	73.8178
PTGS2	P35354	-24.0275	-23.8901	-24.3906	-23.865	-24.9108	-25.3258	-24.6503	-25.2431	-24.5466	-24.1324	-24.7465	-24.5127	-24.7787	-24.9477	-25.1543	-26.1543	-25.5873	-25.0907	-25.6349	-26.4368
RBL2	Q08999	101.502	100.925	101.968	102.165	101.577	101.024	102.175	100.969	103.626	101.598	100.845	101.129	100.973	100.84	100.125	100.093	97.6689	100.736	98.8328	98.8959
RICTOR	Q6R327	48.167	48.4827	47.7987	49.5325	49.915	48.5333	48.7916	47.9964	50.0589	48.5108	49.8597	46.5197	50.2251	49.3215	49.5183	52.2154	47.4576	51.0919	49.087	50.4083
RPL26L1	Q9UNX3	77.8744	76.4112	77.233	76.3872	76.8114	76.2881	77.8219	76.5378	76.0099	76.6926	78.5226	76.433	76.1698	75.9294	72.2099	75.9289	77.906	78.9388	78.1683	77.4109
SIRT2	Q8IXJ6	77.0469	72.5705	73.5663	76.1906	74.7251	72.1147	73.3501	76.5268	75.0372	74.4947	73.7987	77.0771	72.194	79.7917	76.4849	76.4134	73.0156	72.3899	73.357	74.6366
SLC7A5	Q01650	55.7687	55.8418	55.4954	54.8468	55.5038	55.3669	56.6397	55.4711	55.0818	56.2357	55.8381	55.8658	56.6405	56.4507	56.2389	56.8296	57.4972	56.3359	57.1221	57.1234
SUZ12	Q15022	-3.40821	-7.3447	-4.72068	-0.825436	-4.17078	-3.37189	-3.31544	-2.54341	-2.03134	-0.960766	-3.26104	-6.6251	-2.16472	-2.93406	-4.77165	-1.47737	-4.5525	-1.47376	-3.20228	-2.00531
TIMM17B	O60830	14.0524	14.9854	14.1916	14.2724	14.7284	15.1628	14.7804	14.1238	14.3438	15.1072	15.4582	14.8019	15.1646	15.172	15.7037	15.5479	16.3048	15.0346	15.5201	14.6636
TOX2	Q96NM4	102.726	98.4612	102.575	101.891	103.783	104.637	102.377	98.318	99.2395	100.406	101.757	102.161	102.551	105.299	102.069	103.618	100.432	100.061	99.5183	96.1428
UPP1	Q16831	15.9048	17.0903	15.4435	15.9596	16.2188	16.5867	15.9014	15.6053	15.8083	16.2727	15.6318	15.4017	16.3596	16.3332	15.1066	10.7264	15.4236	14.617	15.1041	14.9959
VASN	Q6EMK4	-5.83406	-5.50839	-4.90722	-4.38195	-5.6603	-4.3532	-4.82667	-4.39077	-3.60602	-4.86788	-5.1421	-5.4233	-3.56875	-4.18005	-3.76853	-3.52031	-3.49567	-3.14515	-3.23153	-2.31471
ZNF219	Q9P2Y4	-22.7565	-21.0921	-19.5329	-19.1554	-21.5823	-20.8445	-20.2592	-22.0882	-18.5486	-20.3664	-21.4073	-18.2278	-16.5836	-17.9016	-17.7775	-20.745	-16.8059	-15.8689	-16.6805	-16.9221
ACOX3	O15254	-21.24	-20.0252	-20.1859	-20.8554	-21.0865	-20.6867	-20.5834	-20.912	-20.9076	-21.3581	-21.2102	-21.2917	-21.6112	-21.6116	-21.5082	-21.8796	-20.658	-21.3526	-21.0443	-21.2721
ADAMTS4	O75173	83.1098	83.7167	87.5403	87.1891	86.2395	86.864	84.2786	86.7051	86.2186	87.0043	84.2628	82.4713	87.0697	83.4248	87.33	88.4975	84.4096	85.346	85.3212	88.0181
AGO1	Q9UL18	48.9489	48.5308	49.7126	48.8704	49.7842	49.3305	49.6412	50.946	48.0857	48.811	50.0322	50.5569	52.9269	50.2042	48.7278	50.1217	48.4985	49.4708	49.2585	50.361
AGO3	Q9H9G7	26.7576	27.1551	27.3224	27.5125	25.9326	26.8303	25.7046	30.6861	28.2258	25.7016	26.3281	26.4288	25.3575	26.4996	26.3298	26.3642	26.2318	26.6477	26.4467	27.1827
AHR	P35869	16.8428	17.3146	16.3446	16.9305	16.2568	16.2968	15.7547	15.6757	16.1279	17.3357	16.0599	16.733	16.1375	12.3422	16.6797	16.1747	15.5441	16.3043	16.2443	17.6198
ANAPC2	Q9UJX6	28.769	30.3479	32.2674	31.4356	29.8288	31.181	29.8131	33.511	30.4561	30.6326	29.061	31.108	30.1912	28.2023	30.0376	28.1452	31.4831	30.2852	30.9496	31.2815
ANKRD28	O15084	7.70252	4.11178	6.53499	5.37468	5.22032	7.57649	5.23212	7.56504	6.03036	7.41038	7.33782	5.68461	7.68362	6.43059	5.67669	8.52093	6.88214	6.86025	6.91795	6.66395
AOX1	Q06278	19.048	17.1683	20.5916	19.4635	16.9189	19.052	18.3588	20.279	18.0394	17.2778	18.5055	20.3808	18.0798	18.5086	15.7967	17.939	19.7397	18.5567	19.3566	19.5849
ATN1	P54259	101.656	102.955	101.345	101.83	102.626	101.917	103.104	102.354	103.791	101.787	102.989	102.438	103.188	101.603	102.935	104.367	100.954	103.102	102.213	103.953
BRAF	P15056	85.9163	87.1873	86.4111	87.302	90.1073	85.388	85.9931	87.7813	84.5243	87.6094	87.8739	85.7618	90.3205	86.7652	87.2857	87.7076	85.6019	88.3062	87.2917	89.4263
BRD2	P25440	-25.5796	-26.4751	-24.2569	-24.0958	-24.9082	-25.1501	-24.3698	-24.2098	-24.5032	-23.3129	-25.151	-23.7548	-23.4226	-23.9208	-24.1973	-24.2961	-23.7866	-23.2839	-24.0163	-25.3359
CAB39	Q9Y376	-12.8221	-12.616	-13.0699	-12.5812	-13.0241	-13.2243	-12.6	-13.0422	-12.9936	-13.1881	-13.1284	-12.8822	-14.6072	-13.7287	-13.5613	-13.2345	-12.964	-13.3927	-13.1621	-13.1843
CAP2	P40123	70.8234	70.1629	68.3787	69.3319	67.7467	70.8939	69.3577	67.9595	70.8291	69.8998	69.0452	69.5472	70.8979	70.4974	72.0336	69.429	70.3612	69.7701	70.0329	69.6062
CASP6	P55212	68.5119	67.3995	67.0041	66.142	66.4985	67.9644	68.1757	65.9324	67.8189	67.8441	67.4427	67.6665	68.6378	67.6344	68.3069	68.734	67.18	66.8097	67.3022	67.7104
CC2D1A	Q6P1N0	25.5412	23.7093	24.0541	24.3838	25.1781	24.8149	24.1492	24.8323	25.1339	24.534	24.7209	25.4255	19.5332	22.237	23.4495	24.9379	24.4994	24.1438	24.5003	24.689
CCDC9	Q9Y3X0	87.8978	87.937	86.8551	87.8912	87.7191	86.2053	87.828	87.7906	87.4125	87.2566	87.3757	87.4696	87.3451	86.2162	86.0815	86.545	85.8363	87.5502	87.0134	88.709
CCM2	Q9BSQ5	38.8652	38.126	35.8835	35.8673	34.3745	38.1171	38.7892	39.7796	37.4354	34.8877	36.8264	37.253	41.0115	38.6888	37.2858	38.3498	36.075	36.8183	36.5116	37.0048
CDC123	O75794	44.5825	46.8503	47.6249	46.4582	46.2218	45.8929	45.9741	47.1654	46.9078	47.0471	46.108	47.6209	48.4077	44.5256	48.906	49.291	46.3151	47.0247	46.6275	47.2227
CHAF1B	Q13112	81.6943	80.1806	81.9174	80.5019	81.3534	80.5023	81.2284	81.1899	80.0822	80.7645	80.1722	81.3038	80.3907	79.333	79.5119	80.9374	80.3942	81.3422	81.0151	81.3698
CHST12	Q9NRB3	56.135	58.501	58.0748	59.6003	59.2999	56.5198	56.3112	58.4753	57.8785	57.4139	58.2091	57.0732	54.4382	56.1723	57.1773	57.4011	57.5165	58.3368	57.4829	57.1359
COG4	Q9H9E3	96.47	95.9715	96.4322	96.953	97.4269	96.375	96.748	95.2468	97.4622	96.7927	95.7494	96.378	95.5048	95.0704	95.7312	94.8482	95.5827	97.3752	96.7582	98.2401
CRYBG3	Q68DQ2	93.5706	97.4223	95.8135	99.5225	97.5874	96.7884	96.8423	95.774	98.3724	96.5669	98.2062	96.066	97.9518	96.4459	99.0447	100.49	95.7941	97.5039	96.4643	98.1416
MIA2	Q96PC5	72.9709	70.5457	72.6206	72.7319	71.1281	71.0347	71.4127	71.5866	70.9363	71.249	70.8698	71.8581	70.5966	70.8164	70.2739	72.3494	71.0668	71.8222	71.4882	71.69
DAGLB	Q8NCG7	-27.3622	-24.9983	-26.0039	-25.1318	-26.8059	-26.3237	-25.4423	-25.1729	-25.6376	-26.6607	-26.2502	-25.9698	-27.6144	-26.9499	-26.7071	-26.9283	-24.5775	-25.9753	-25.2205	-24.854
DCAF8	Q5TAQ9	-19.6356	-21.2751	-19.7954	-21.0119	-19.5582	-19.1113	-20.0691	-19.1463	-19.9577	-19.0329	-19.829	-20.1416	-19.1469	-19.0391	-19.7297	-19.7283	-19.7289	-19.7617	-19.8933	-20.7966
DCUN1D1	Q96GG9	15.9293	14.3146	15.5918	15.6434	15.824	15.287	15.8586	13.7533	15.8676	14.892	13.491	13.957	9.76127	15.1041	14.1972	14.1167	15.3108	14.1061	14.7788	14.2837
DENND2A	Q9ULE3	94.1457	93.496	93.4107	94.3396	93.5799	93.249	93.4508	93.2248	93.7061	93.1541	93.4689	94.0345	92.7531	92.278	92.7848	93.4535	92.0605	93.2335	92.7894	93.7185
DGAT1	O75907	57.9966	56.2498	55.927	53.665	56.6896	55.5072	55.6214	54.0288	55.1236	57.2802	54.2434	53.6454	54.8883	53.3727	55.9463	54.8385	56.1606	57.0678	56.9195	57.128
DOP1B	Q9Y3R5	34.1684	32.52	35.3528	34.2521	32.9108	34.7045	34.1562	31.8875	34.234	34.1113	34.8701	34.1649	33.089	32.1554	30.2453	32.4977	33.757	34.8778	33.3991	30.7636
DYNLL2	Q96FJ2	1.26709	-0.944237	0.481282	1.49518	-0.326064	1.74346	1.26587	2.88749	0.570308	1.6492	0.94864	2.23044	2.32287	1.86812	1.20067	2.08978	1.71771	0.561483	1.31933	1.49837
EEF1A2	Q05639	38.9189	36.9214	37.6113	36.2409	37.8607	38.5352	36.3426	39.0898	38.89	37.0511	37.7507	39.2579	37.6064	37.4089	39.1733	39.5233	36.9291	38.363	37.8486	38.5496
EGFR	P00533	15.5977	15.6812	14.3229	15.4841	15.6005	15.6523	15.2236	16.2436	15.3122	15.1104	14.881	14.8931	14.5111	13.8578	14.7286	13.4592	13.9968	14.9908	14.3085	14.1727
ENGASE	Q8NFI3	17.0654	17.4314	14.5774	21.0148	18.7109	17.4673	18.5239	17.8816	17.728	19.0953	19.0047	15.8203	18.8027	18.4025	18.2988	19.2601	16.4207	17.6471	17.3279	19.7947
ENTPD4	Q9Y227	11.9047	9.58197	13.0403	14.2256	13.5606	11.6402	13.0565	13.8098	12.1697	13.0818	12.2238	13.8753	12.5917	16.0128	12.7052	13.8799	13.2591	13.6195	12.9298	11.4007
ERO1B	Q86YB8	42.5108	42.0588	41.5076	42.613	45.5654	41.1308	38.9703	45.1683	40.1654	41.7634	41.6836	42.8645	38.4169	40.8314	43.0497	41.0567	41.2962	42.1636	41.6377	41.3484
EXOSC1	Q9Y3B2	28.5129	27.9156	29.0915	28.9711	28.7601	29.2271	29.3621	29.0545	28.5482	29.2854	29.3878	29.032	27.1817	24.6337	24.8222	26.7642	28.1592	29.044	28.6254	29.1265
F3	P13726	57.2333	58.9829	58.519	60.0694	57.5898	56.1779	56.7573	60.5296	60.0437	56.6636	58.1698	58.6165	56.9358	57.7336	57.1231	57.2201	56.707	59.3464	57.7569	58.7632
FARP2	O94887	73.3938	74.4899	76.6311	75.9688	74.9037	74.4819	76.5922	73.3069	74.0089	74.2253	75.1087	74.0583	74.5182	74.4866	72.1241	75.2427	76.1937	75.6965	75.7899	75.5228
FBXO21	O94952	50.0298	49.8975	49.3147	46.7835	50.1781	48.8601	48.1928	51.2887	48.2832	50.203	50.1447	51.0391	51.8954	50.1688	50.9466	49.6601	49.7058	49.4108	49.8513	49.8523
FGG	P02679	64.0889	62.9851	64.5039	63.1567	62.8269	62.6279	64.0089	62.1283	62.3174	62.7715	63.0754	62.6001	62.3704	62.915	60.5235	62.7068	63.4992	63.0081	63.5366	63.9219
GMEB2	Q9UKD1	49.0507	51.7875	49.7493	50.697	49.1307	48.9632	54.3556	51.0434	51.5074	50.6512	50.0378	50.255	49.667	49.3205	51.5753	55.441	50.5043	49.917	49.8823	49.4665
GPHN	Q9NQX3	9.66443	10.4031	9.14767	12.1125	10.2116	9.05333	10.8801	8.36172	9.6752	8.2571	9.10245	10.7099	15.188	11.8908	10.5393	8.60773	8.03331	12.095	10.0049	11.6616
HARS2	P49590	16.1291	15.6589	16.2229	15.7677	15.3939	14.6799	16.003	14.6892	15.0623	15.2102	15.4356	14.9268	14.7017	15.3654	13.672	14.9468	15.962	16.2074	16.0612	15.9156
HDAC8	Q9BY41	-6.99077	-6.7499	-7.48048	-11.0116	-10.3738	-6.29375	-7.75225	-5.62209	-7.07063	-8.65794	-8.25171	-6.08067	-9.0375	-10.9505	-8.54803	-9.04198	-6.60575	-8.8023	-7.40402	-7.65532
HEATR5A	Q86XA9	-10.4549	-11.4384	-11.0881	-11.0896	-11.1872	-11.0381	-11.6396	-12.383	-9.12226	-10.2859	-11.2275	-11.8787	-12.6352	-12.2987	-12.2488	-13.1735	-11.2924	-9.69148	-10.4712	-9.94254
HRNR	Q86YZ3	59.6671	60.0481	58.274	60.2547	57.5039	59.3179	58.6862	59.8846	61.7004	60.3947	59.3807	59.9015	61.2461	57.5105	58.595	55.3467	57.4947	60.5258	58.5076	58.4229
HSPB11	Q9Y547	22.9933	22.9619	22.1429	21.8046	21.318	22.5777	22.8266	21.5926	21.0948	21.84	23.5633	21.0421	22.0214	21.9832	19.2619	21.1041	22.5396	20.8494	22.0486	22.4974
HTRA3	P83110	27.4312	29.8052	26.0032	25.7486	25.9721	27.6172	26.7634	29.6435	27.09	28.813	28.0094	26.8557	30.9961	25.9158	29.3767	27.1194	27.3517	26.975	27.0434	26.6866
IFIT2	P09913	44.2505	43.9853	43.6257	44.539	44.4612	44.2855	44.6253	43.7924	45.1558	45.1732	44.0783	43.0131	44.5484	45.4378	45.5026	45.1956	44.9088	45.2068	45.0214	45.1244
IGFBP4	P22692	23.7649	25.0318	25.0668	25.621	24.021	25.7134	24.4074	25.9297	23.4591	25.2133	25.2729	23.9557	26.0834	25.8484	26.0034	26.2222	26.8635	23.7489	25.4057	25.1183
IL11	P20809	-84.4408	-84.0124	-84.392	-83.7019	-85.0177	-85.2575	-84.7374	-85.2147	-84.3425	-85.9714	-85.3195	-84.2654	-84.453	-84.9024	-85.5734	-86.5594	-85.2722	-83.6414	-84.5817	-84.2388
KMT2B	Q9UMN6	77.7024	77.9751	76.5724	76.7322	76.9176	75.353	77.6373	77.3433	77.5218	76.0875	76.3262	75.5834	76.3483	75.7692	75.3733	76.3413	75.2791	78.2404	76.4847	76.7122
RPIA	P49247	36.5721	37.6569	37.9177	36.0336	36.5523	37.0562	38.0247	36.6167	36.1881	36.7694	37.2674	36.7447	39.641	37.0121	37.5045	39.2899	36.7796	36.6967	36.5591	35.9365
LPCAT3	Q6P1A2	100.98	101.507	101.7	101.587	100.955	102.14	101.535	103.146	101.841	101.114	101.859	102.534	102.188	102.066	102.54	103.142	101.591	100.554	101.239	101.691
LPCAT4	Q643R3	3.70158	1.75112	3.17439	3.33494	2.87683	4.09285	3.49623	5.09337	2.65694	3.77971	2.79944	2.00341	4.14671	4.21077	3.633	5.03077	3.58811	3.23851	3.26578	2.64632
LPIN1	Q14693	33.4344	34.6392	32.7936	34.1552	30.6063	33.2868	32.7041	34.8546	33.2645	32.6274	32.9294	34.8236	34.7042	30.7358	32.9461	31.6	33.9162	34.0907	33.9373	34.3169
LTBP4	Q8N2S1	15.6674	15.0242	16.256	15.7758	15.4104	14.1327	16.456	15.2359	14.8885	14.8501	16.5743	14.5473	13.1372	14.8895	10.3862	14.2655	15.2476	15.3266	15.4325	15.927
LTN1	O94822	87.4877	84.9938	81.8105	82.4439	84.2056	85.8592	80.8419	83.4163	84.2975	83.1623	84.4544	82.677	80.8054	80.826	84.7132	83.9838	83.4047	83.9047	84.6098	87.2237
MADD	Q8WXG6	72.6998	73.8988	73.6494	74.6328	74.4735	73.998	72.7169	72.7324	75.4422	73.251	73.8154	73.1033	74.2132	73.5951	72.7967	70.0968	71.7012	74.2238	72.926	74.1348
MANBA	O00462	42.1012	41.5596	41.5952	40.941	41.4761	43.1262	41.3971	43.0839	41.599	43.0821	42.0613	40.4324	43.0513	42.7061	42.7018	41.8892	42.607	41.0264	41.9101	41.5058
MED6	O75586	9.45311	9.27881	9.37397	9.60613	10.4599	9.92524	10.2509	9.79946	10.3307	10.3495	10.1792	9.44223	11.5161	9.84083	10.4092	11.1454	8.52165	10.6151	9.22828	8.97597
MINK1	Q8N4C8	35.3101	36.7103	35.265	35.663	36.5841	32.7409	36.6294	38.0051	34.9708	36.173	35.6252	36.6882	36.2426	35.6624	33.1379	31.8536	34.3682	34.9379	35.4708	38.1817
MIOS	Q9NXC5	57.0705	61.4037	58.8779	58.9093	58.3172	58.392	61.1837	59.3918	59.2532	59.7557	59.32	59.0734	56.27	55.9593	57.6087	57.5543	60.4678	57.5748	59.0044	58.5843
MORC2	Q9Y6X9	49.2417	47.8949	48.3058	49.8983	45.593	49.5189	48.1571	49.3906	49.6304	48.8763	48.2027	49.6559	48.736	47.3898	47.8591	47.3228	48.7853	47.7818	48.6464	49.8159
MYO19	Q96H55	-22.9741	-24.4331	-26.5546	-24.3246	-26.5348	-22.6301	-23.7853	-21.804	-22.7337	-25.4145	-24.814	-22.7102	-26.517	-27.1361	-24.8693	-24.9539	-25.3945	-24.9286	-25.3335	-25.429
NAV3	Q8IVL0	106.664	106.459	107.714	106.953	106.489	106.767	106.069	105.447	107.733	105.826	104.65	105.682	105.282	106.511	106.443	104.452	104.989	104.675	105.811	108.767
NCOA7	Q8NI08	91.5747	91.306	89.8998	91.9897	92.4431	91.2657	90.6688	90.5851	92.7468	90.5133	91.2435	90.9205	93.071	93.2286	93.829	92.6973	89.9372	93.5113	91.4515	92.0596
NFRKB	Q6P4R8	35.7336	37.7605	35.2439	38.0727	37.0642	37.3092	35.8874	37.6417	37.4921	36.2489	37.5474	36.7651	35.3471	36.59	39.531	39.5496	37.4322	36.89	36.9485	36.9685
NHS	Q6T4R5	80.2078	81.031	78.3064	77.3091	78.9603	80.5821	78.7262	79.0536	78.8461	78.0955	80.1253	78.2252	77.934	79.7797	78.251	76.6294	80.7541	77.8404	80.0909	81.2321
OXR1	Q8N573	27.7198	27.6789	27.2731	27.7492	27.3199	27.5999	27.0124	25.2543	27.7522	27.8775	26.4335	25.489	27.5204	27.3735	24.4493	19.5738	27.2834	28.1393	27.7016	27.7436
PBX2	P40425	-29.0961	-29.6487	-28.24	-29.4414	-29.2978	-28.9806	-28.6379	-29.0968	-28.5896	-28.4491	-28.9016	-27.9927	-27.0148	-28.268	-28.3955	-28.0478	-29.2744	-28.5735	-29.1984	-30.0151
PDE6D	O43924	37.9338	37.0483	39.305	37.7283	38.0417	37.6952	38.3585	38.6239	37.5675	37.7672	38.2649	37.7256	36.5795	37.5414	35.0888	37.4791	37.3522	36.674	37.3601	38.0721
PDK3	Q15120	58.2448	58.8253	56.9401	58.6	58.9231	58.4437	59.0647	59.6523	58.8862	58.5755	59.248	59.112	58.9553	59.0281	59.3685	59.4201	58.0732	58.5522	58.2453	58.4562
PGAP1	Q75T13	68.7611	70.5711	69.1423	68.6741	70.3889	69.5593	68.6906	69.7015	69.0929	67.1369	68.873	68.9879	70.6499	69.8581	71.8164	71.4835	67.7063	68.9439	68.4453	69.4601
PNPLA2	Q96AD5	9.30199	10.3102	7.75435	6.26753	9.89591	9.37835	8.5984	4.94328	8.19394	7.79406	9.79097	5.10641	7.42064	4.79851	6.16367	7.54008	7.36181	10.5758	8.07961	6.07581
POLG	P54098	1.99544	2.16715	0.693292	1.47604	0.961558	0.928261	0.952161	-0.135994	0.980861	1.87463	-0.755169	0.298452	-4.1192	-5.08258	-2.56956	-6.07198	1.3478	1.74783	1.36045	0.699234
PPP1R10	Q96QC0	28.5386	27.3788	27.9681	27.5807	27.8144	29.0145	28.805	29.1766	27.8323	28.6358	28.5408	29.3254	30.0829	28.1064	28.9491	30.3096	28.1354	27.7432	28.2973	29.131
PPP1R11	O60927	27.5692	23.6663	27.5175	29.7793	28.5958	28.5151	27.5628	25.7372	25.9168	29.0597	27.015	25.4084	28.9073	29.525	27.1173	28.3472	28.076	28.8479	28.1126	27.1982
PPP2CA	P67775	0.582336	-0.266157	0.290936	0.90389	0.622321	0.529816	0.979417	0.827341	0.904071	1.41151	0.937877	0.359275	0.619359	3.14319	0.955498	0.864056	0.960988	0.319911	0.205113	-1.45986
RASGRF2	O14827	124.051	124.86	125.156	126.319	125.925	124.067	125.697	124.854	125.158	123.707	125.935	125.001	124.549	124.568	122.245	124.648	123.706	125.706	124.85	126.541
RBBP9	O75884	-7.37185	-8.45938	-8.11782	-8.3492	-7.0819	-7.90716	-8.09871	-7.99085	-7.89775	-7.71202	-7.58206	-8.42231	-10.9939	-8.32742	-9.03585	-8.08179	-8.12991	-8.70956	-8.35849	-8.64548
RBM23	Q86U06	71.4485	71.3377	69.7766	72.0115	71.4525	70.645	70.2937	71.3487	71.7919	70.1566	70.5833	72.1579	71.6204	70.4551	69.8713	66.5887	69.3549	72.1022	71.0527	73.1547
RCCD1	A6NED2	-14.4446	-14.5171	-16.7327	-13.7901	-14.4024	-13.9734	-14.5919	-15.7583	-14.4982	-16.1457	-14.9056	-15.7888	-17.464	-14.1284	-15.709	-17.2669	-14.3446	-14.4764	-14.573	-14.8879
RCSD1	Q6JBY9	80.8114	79.4299	80.5098	78.9246	78.8769	78.8848	79.736	79.0434	78.9333	79.6585	81.104	79.3051	79.0119	79.9302	75.5671	77.7739	79.7062	79.6965	79.2846	77.4735
RDH10	Q8IZV5	23.1836	20.4618	20.8444	22.7708	22.1452	22.0252	20.5814	20.9069	20.9336	22.287	21.6971	21.3398	21.6298	23.8049	23.4372	23.1847	22.9566	23.1439	22.6044	20.944
RHOB	P62745	6.96193	6.65578	6.66099	6.35428	6.81168	7.09355	6.66025	6.98546	7.29388	6.38559	6.54115	6.18458	7.79528	8.00181	8.02782	8.10428	6.58835	7.13427	6.93176	7.32605
RNF220	Q5VTB9	37.6625	37.3938	35.5843	39.6125	32.3002	36.5424	37.8892	41.1826	39.8149	37.4757	36.9108	37.7787	39.4784	40.1652	37.8399	37.1714	37.9667	37.1752	37.4491	37.8827
RSPRY1	Q96DX4	69.7079	68.1399	69.5661	69.5046	69.1398	69.4521	67.7112	69.3188	69.7131	68.1021	68.2699	68.0381	69.0885	68.1329	67.7913	67.6542	67.5341	70.0869	69.0393	70.6807
SDC3	O75056	84.3583	85.7806	87.2186	81.5662	84.9866	81.7827	84.8696	83.9305	83.8482	86.8724	84.5707	81.4025	83.8299	82.7632	82.4986	85.2501	84.4804	82.5261	84.8737	87.8722
SEMA7A	O75326	30.6027	36.3022	34.4688	37.1871	34.9932	33.0793	34.4098	34.5688	33.6764	37.7788	33.9858	31.7384	32.0008	30.0704	33.9186	31.3054	34.8826	31.8417	33.6856	35.0503
SERPINB9	P50453	-32.2368	-32.9679	-32.9344	-32.5322	-33.2721	-33.4193	-33.0196	-34.7173	-33.6333	-34.3999	-32.9036	-33.3486	-34.1804	-33.1188	-34.9051	-33.6193	-33.2342	-32.8014	-32.9976	-32.8771
SHROOM2	Q13796	18.6925	22.8342	21.1714	22.9669	20.8062	22.5491	23.8174	21.0069	21.4625	23.5082	20.7038	18.6038	22.5595	20.4716	24.3589	24.1311	22.9191	19.423	21.4249	22.2286
SHROOM3	Q8TF72	74.8106	80.7616	74.7787	78.3373	77.1396	76.298	80.0226	78.0161	78.8991	76.3859	75.2756	76.2225	78.3648	77.388	80.6205	76.6509	76.2279	76.4939	76.5384	78.4916
SLC39A11	Q8N1S5	43.5668	41.497	44.2661	43.2334	42.2008	43.32	40.9036	43.0509	41.7302	40.1606	42.9263	46.0471	41.3654	42.5892	41.3247	42.4652	42.7316	42.4391	42.5796	42.1226
SMARCA1	P28370	55.5671	55.9547	55.9946	57.5032	56.5663	56.6768	57.8147	57.6168	54.8495	56.1853	54.7633	56.3993	56.5272	57.2038	58.1644	57.7621	57.8954	56.4123	56.7876	55.3727
SMG6	Q86US8	94.2332	91.7848	91.7796	94.0933	91.7452	92.0119	91.9978	93.1601	92.3812	91.8563	93.2531	95.1095	90.6934	90.5969	91.5296	94.5896	92.1844	92.5565	93.1827	95.9654
SUPT7L	O94864	58.1892	59.3932	55.9556	57.2255	58.3681	57.4228	57.4482	58.4309	58.752	56.956	57.847	57.4119	58.2882	59.6553	61.0722	59.829	56.5083	57.2254	57.0007	57.817
SYTL2	Q9HCH5	113.426	112.847	114.139	114.433	110.931	114.323	113.834	115.888	114.425	113.948	113.58	112.265	116.012	114.858	113.628	115.528	114.654	113.464	114.424	115.795
SYTL4	Q96C24	15.6155	15.229	15.6983	15.9687	14.8042	15.3139	14.9793	15.0903	15.1522	15.2793	14.7843	15.448	15.1213	12.6813	14.8683	15.6253	14.6318	15.834	15.1669	15.5189
TBC1D4	O60343	76.553	76.5357	75.8509	76.1008	75.4617	75.1525	76.0721	75.8231	76.2397	75.973	77.2723	75.8973	75.895	75.1364	73.8663	75.5362	76.5256	78.2033	76.7682	75.5422
THBD	P07204	-11.1496	-11.1973	-12.7757	-12.3941	-11.3855	-11.2891	-12.0709	-11.5874	-10.8756	-13.2262	-12.3363	-10.9787	-11.6111	-12.2458	-12.6989	-15.8442	-13.7927	-11.3345	-12.7114	-12.5195
TICRR	Q7Z2Z1	127.926	129.348	130.793	130.383	130.715	129.804	129.229	130.392	128.297	129.037	129.204	128.704	133.011	128.178	130.137	131.469	127.258	128.875	128.631	131.532
TOX4	O94842	60.6521	59.6894	61.0644	61.4486	61.2095	60.4765	60.555	59.9883	60.0126	60.3706	61.4154	60.3636	59.6568	60.8371	58.2678	59.9144	59.866	60.0263	60.0027	60.2357
TPM1	P09493	14.4777	14.8971	15.47	15.3032	15.2825	15.7214	15.6364	15.3953	15.8015	15.7381	15.2541	15.4399	16.5563	15.7029	16.2898	16.1306	15.9168	16.1043	15.8465	15.5656
TRAPPC12	Q8WVT3	6.42891	6.6426	5.0067	5.45926	5.38525	5.37057	5.18568	4.85025	6.94153	5.85338	5.29748	4.63799	6.21605	4.1271	4.92101	2.92312	4.67625	7.35522	5.94416	6.65382
TRPS1	Q9UHF7	97.7647	98.0954	97.4221	101.83	100.756	100.441	98.3193	98.7005	99.7909	97.8688	98.8197	99.6994	94.8866	97.2942	98.3291	96.3789	98.9676	99.8463	99.2566	99.8856
EIPR1	Q53HC9	-29.9339	-30.1128	-30.3689	-29.3659	-29.4648	-29.6156	-31.1846	-28.6684	-29.8975	-30.327	-30.128	-31.0161	-34.0762	-30.2111	-30.1476	-30.6155	-28.8911	-29.4417	-30.063	-32.9195
TTC27	Q6P3X3	58.2129	55.3202	53.6604	59.6614	58.6211	56.2195	54.5485	56.2044	56.7663	57.1433	57.1276	55.6214	52.3523	57.6379	56.9768	55.8856	56.0832	58.111	56.4395	55.2355
TTPAL	Q9BTX7	112.781	116.558	114.764	111.616	115.448	114.316	115.977	107.385	115.781	113.685	114.248	113.856	113.41	113.44	113.354	109.944	114.667	115.153	114.599	113.295
TWIST1	Q15672	84.9615	85.1941	83.1749	85.8277	85.0244	82.8184	84.6702	84.6028	84.9298	83.4862	84.9122	84.5271	82.7823	82.7503	82.7084	84.2468	82.5956	85.5403	84.0866	85.5953
TXNL4A	P83876	58.2888	57.1024	56.746	57.9087	57.7174	56.7396	57.658	57.3074	56.4191	56.8982	57.572	56.3731	56.5912	57.3869	55.0983	56.3396	56.0076	56.6424	56.5565	57.4177
UBL7	Q96S82	-2.95577	-2.03823	-3.138	-2.70177	-2.8672	-1.85446	-2.49444	-1.40864	-3.00157	-2.92641	-2.01596	-2.57461	-3.32756	-5.18562	-3.87595	-3.17315	-2.68725	-2.83535	-2.81967	-2.73508
UHRF2	Q96PU4	97.7959	99.5244	99.733	99.6307	100.269	99.8435	99.7681	99.6457	99.8717	99.9473	99.77	99.8671	101.266	100.141	100.708	99.7515	98.9129	98.7192	99.0073	99.8781
VPS25	Q9BRG1	62.3989	58.4469	60.1633	58.9074	58.1489	58.9245	60.3158	60.7935	60.1823	61.7001	59.4112	60.3431	62.3893	61.8428	59.9213	60.9059	58.6753	58.8076	59.2312	59.9718
WDR3	Q9UNX4	-31.5413	-31.647	-31.9743	-30.4709	-31.9854	-32.7959	-32.0692	-32.2398	-32.2641	-32.3494	-32.3907	-32.3278	-33.1036	-32.0907	-32.6132	-32.4713	-31.7507	-31.6126	-31.4992	-30.6714
WDR46	O15213	-44.6007	-45.696	-44.1027	-43.3656	-45.4919	-43.1291	-43.8594	-44.5967	-44.4814	-43.3139	-44.5902	-43.2165	-44.3057	-48.6494	-45.3806	-43.891	-43.8282	-43.1199	-43.7496	-44.0948
WDR55	Q9H6Y2	-41.094	-40.6878	-42.5047	-41.0125	-42.4461	-42.2659	-42.1109	-41.7641	-41.57	-41.6899	-41.5347	-41.4756	-42.3269	-43.6187	-42.1281	-42.363	-41.9231	-41.0633	-41.63	-41.5375
WDR81	Q562E7	36.6507	36.3072	35.7299	37.3157	36.4076	37.658	36.8104	39.0362	36.3878	36.6628	37.2133	37.9292	37.9965	37.5312	37.4135	37.2514	37.0661	35.8807	36.9891	38.4697
WNT5A	P41221	-46.5819	-45.386	-46.2822	-47.0992	-47.346	-47.0788	-46.6511	-47.8087	-46.4355	-46.7858	-47.1906	-46.8283	-46.5662	-48.2087	-46.796	-47.8428	-46.7771	-46.1959	-46.755	-47.4376
ZBTB10	Q96DT7	19.363	20.7462	19.2776	19.6699	18.009	19.4406	20.7109	20.6659	21.2941	20.1396	20.313	19.9405	21.5133	21.6605	20.6892	20.4902	19.8527	18.6625	19.5288	20.3791
ZMIZ1	Q9ULJ6	37.8625	38.3271	35.9574	38.6205	38.598	37.9268	38.0686	37.6652	37.6224	38.3936	39.0396	39.2492	38.6571	38.0362	39.3444	38.8318	37.5285	37.9061	37.6132	37.6095
ZNF618	Q5T7W0	69.8006	69.7239	69.5342	69.9455	70.602	70.3027	69.6735	70.1481	69.8783	70.4343	69.4146	70.0849	68.4523	68.7088	69.5442	67.6988	69.9417	69.7175	69.8679	69.81
NCOR2	Q9Y618	98.2678	99.1435	98.8858	100.092	99.8305	99.1642	99.5406	99.1526	99.9762	98.7224	99.3797	99.2937	100.699	99.8078	99.8091	99.7979	99.0032	100.875	99.8452	100.667
MAP4K5	Q9Y4K4	38.8368	40.0651	39.8484	39.4014	39.1507	38.6195	39.0923	40.137	39.8029	40.2602	39.5962	39.7938	39.4742	37.3854	39.5896	39.9744	38.0637	38.4794	38.3154	38.8396
ABI3	Q9P2A4	14.2455	13.3504	16.0408	14.439	16.0945	14.4027	14.0001	11.9175	13.9512	16.1901	13.1681	13.9007	15.8567	14.5552	15.2904	13.1479	15.5655	15.7259	16.3609	18.1093
ABLIM1	O14639	90.336	88.6864	89.1645	90.4574	89.9614	90.2969	90.2517	90.5578	90.8023	90.3155	90.1065	90.3796	89.341	91.1002	90.3932	91.0933	90.5891	90.5671	90.7431	91.2915
ACBD6	Q9BR61	54.1982	54.2685	49.549	52.7085	53.5455	55.2312	49.7154	54.1193	52.2401	51.677	53.4032	51.3654	55.115	50.1851	54.2869	50.4112	50.2641	54.8055	51.4466	49.8287
ACTR5	Q9H9F9	27.5575	28.1731	28.3053	27.5937	27.4748	27.8473	28.1657	27.4848	26.3173	26.1253	26.9747	28.5565	28.5624	28.9558	27.1765	25.7408	29.8973	29.0245	29.1999	27.8627
ACVR1	Q04771	-6.15276	-5.96677	-11.7603	-6.0578	-8.58961	-7.04302	-6.87107	-6.54331	-7.05506	-7.64398	-7.97495	-6.75134	-5.67407	-6.63633	-5.83686	-10.6808	-6.35772	-5.1759	-6.06273	-6.2208
AEBP1	Q8IUX7	-16.966	-14.4561	-14.8595	-14.929	-16.8539	-15.3188	-16.7162	-15.4074	-13.4466	-15.9225	-14.0477	-14.5824	-16.6573	-16.1565	-15.5629	-15.5432	-13.5609	-14.143	-14.2586	-14.9826
GPAT4	Q86UL3	-16.3193	-17.9636	-16.371	-15.6549	-16.3052	-15.7068	-16.11	-16.7053	-16.6672	-16.3067	-18.2326	-16.6316	-16.0925	-16.9324	-15.4626	-16.0961	-15.4619	-14.156	-15.2982	-16.448
AHCYL2	Q96HN2	99.2097	97.8371	94.0803	100.042	97.9401	98.133	96.0686	97.4733	95.7363	98.6176	96.7343	97.2136	94.5102	98.2295	101.594	98.8534	97.093	92.5584	96.2975	99.5108
CRYBG1	Q9Y4K1	38.7822	37.7719	38.778	37.6811	38.882	39.1023	38.4443	39.2922	38.5885	37.5289	38.706	39.3364	38.6487	39.1699	38.2599	39.0646	39.1875	39.794	39.3986	39.0584
AK6	Q9Y3D8	13.3017	12.5401	13.1889	10.1255	12.387	13.9226	12.5338	13.0187	13.3225	13.22	12.4905	12.8785	13.6094	13.565	12.5447	10.1066	13.969	13.1129	13.5629	12.5643
ANKRD52	Q8NB46	-45.0865	-41.2628	-46.3197	-45.4229	-43.4575	-45.4702	-47.6676	-42.007	-43.3943	-45.6554	-40.2812	-45.8175	-43.5116	-46.2796	-44.8264	-42.8419	-43.7658	-40.2244	-42.0428	-40.0466
APOB	P04114	45.2309	46.2189	45.8533	45.4799	44.7469	45.5549	45.8476	45.4309	43.5802	44.3947	45.681	45.1732	46.2575	44.9494	45.8059	48.1941	45.1986	43.9235	44.4272	43.753
ARHGEF4	Q9NR80	10.2658	8.94735	10.7106	10.2617	8.99266	9.89395	10.1984	9.60579	11.4393	10.4625	8.72777	9.414	8.82829	9.55406	9.40001	9.33066	8.48239	9.10055	8.65327	8.40311
ATF1	P18846	9.65637	12.8152	9.11771	10.4681	8.4131	6.8895	12.3883	10.8141	10.3097	8.55363	9.89449	9.30373	11.414	10.737	9.03742	10.4913	12.2388	14.4059	12.398	10.8887
ATP6V1D	Q9Y5K8	15.6491	16.2046	16.0747	15.8353	15.6646	15.6007	14.5118	15.7965	15.3848	16.1111	15.8027	14.2097	14.7208	14.625	15.6051	15.6422	15.2456	14.9616	14.9086	14.3266
AVL9	Q8NBF6	49.9701	50.8594	53.3495	50.4732	50.3718	51.0178	51.1671	51.0302	50.6084	51.4309	50.4411	50.8252	52.629	50.4537	50.2227	50.1054	50.7643	50.7142	50.1108	48.0301
BAG5	Q9UL15	-55.268	-54.0425	-54.2678	-53.0617	-54.1222	-52.7317	-53.2467	-52.7841	-53.5876	-54.1178	-54.0724	-54.679	-54.0805	-53.8904	-53.7365	-53.9625	-52.6589	-53.7654	-53.2145	-52.9548
BOLA1	Q9Y3E2	-29.1894	-25.7894	-26.5139	-26.6594	-27.0944	-26.9332	-26.4257	-25.0913	-26.5099	-26.9045	-26.5295	-26.8454	-25.5168	-27.1331	-26.8123	-27.6863	-25.2481	-25.7248	-25.7249	-25.9098
BRD9	Q9H8M2	64.2407	60.6526	64.2483	62.2207	60.6847	61.593	61.0457	64.3123	62.7298	62.8084	63.0868	64.5851	61.8727	63.6789	60.9986	63.6275	61.0405	60.0947	60.8834	60.9676
BTBD1	Q9H0C5	56.9541	60.4989	57.5802	59.1347	57.4106	60.8723	57.838	58.9784	59.0181	58.2196	59.7311	57.2632	57.102	56.5498	59.9579	59.4811	61.6177	58.6931	59.9478	59.3551
ABTB3	A6QL63	102.221	102.178	101.042	100.088	102.945	100.058	100.533	104.318	102.492	99.7532	102.028	103.348	102.655	100.625	100.127	99.5318	97.2316	103.45	99.3596	98.1309
C12orf57	Q99622	36.4678	37.4687	36.0371	36.5545	38.1097	35.0203	35.5723	38.2889	37.1527	36.8849	36.9031	37.4604	37.6895	36.0238	37.4807	36.3732	33.3015	35.8501	35.033	37.4531
C18orf25	Q96B23	39.8956	37.9579	39.0589	39.967	40.7589	39.8348	39.3334	39.2176	40.8408	39.0807	39.6239	39.2574	40.6101	40.5305	38.8609	39.0237	38.5173	42.0843	40.4016	41.9347
C1orf198	Q9H425	40.7029	41.6066	39.238	40.8486	40.7583	40.5913	40.6366	40.5015	41.2671	41.1519	42.096	40.5928	41.0025	42.0924	41.7589	41.4156	42.3046	41.8529	42.0302	41.9456
CNOT11	Q9UKZ1	-7.08245	-9.15761	-7.9402	-6.75724	-8.43641	-6.59788	-7.07559	-6.22031	-7.75982	-6.84968	-8.11581	-7.65345	-7.82815	-7.2745	-7.52335	-6.80244	-6.01113	-7.14897	-6.53309	-6.72177
SPOUT1	Q5T280	37.7544	38.0405	34.7012	34.947	37.1265	37.9468	37.2592	36.8	36.6568	36.529	36.9904	35.543	36.7891	36.7546	37.1761	35.2121	35.643	36.0469	35.2649	33.2262
CAPN5	O15484	12.1693	12.4932	12.9918	12.9936	12.9632	13.5051	13.2203	14.3342	12.8755	12.9174	13.3419	13.0164	12.4474	12.8992	12.7663	13.8701	14.1848	13.0925	13.7243	13.8752
P0DN79	P0DN79	35.3467	35.8971	36.0654	35.6416	35.2398	35.9552	36.4952	34.5635	36.9223	36.6399	35.4553	36.5095	36.4739	35.0736	35.5846	33.9444	36.6103	36.767	36.7542	37.0008
KYAT1	Q16773	64.895	65.5984	66.4587	64.7281	65.8715	65.0772	64.658	65.1596	66.0883	66.1976	66.3327	66.4685	65.4274	65.5017	66.1631	66.2878	66.776	66.5079	66.6006	66.2347
CD2BP2	O95400	-5.46848	-5.92276	-5.98536	-4.27503	-5.05577	-4.4713	-4.91214	-5.35407	-5.19383	-5.51935	-5.67203	-4.7658	-5.10918	-6.00383	-4.88514	-5.09599	-7.03159	-6.41681	-6.5814	-5.6553
CDC27	P30260	-15.211	-16.4366	-16.051	-15.6821	-16.5855	-15.4312	-15.5515	-14.4977	-15.284	-15.0988	-15.712	-16.3214	-14.9743	-14.4325	-15.5147	-15.1679	-14.3157	-14.3561	-14.6427	-15.6229
CDCA8	Q53HL2	-11.7157	-13.1402	-15.5348	-12.1974	-13.0582	-14.6304	-14.2234	-11.4357	-13.2787	-11.6565	-11.8607	-13.2966	-12.7269	-15.8681	-14.0306	-12.8513	-13.4641	-8.89742	-12.261	-13.896
CDK2AP1	O14519	104.712	106.604	109.317	109.028	106.996	108.553	107.403	107.185	107.308	107.274	107.489	108.513	106.64	104.961	107.157	108.747	106.527	104.638	105.776	106.581
CDKAL1	Q5VV42	-23.6086	-23.0294	-23.6338	-20.7785	-22.613	-23.8996	-21.8025	-21.7308	-21.7483	-21.358	-23.9563	-23.7499	-23.3816	-22.9526	-21.4571	-21.8918	-21.6092	-20.6096	-21.3768	-21.2027
CEP97	Q8IW35	8.15734	7.37888	7.92835	8.16653	7.04856	8.22266	7.34938	8.55619	5.28093	8.62513	7.34394	6.58582	9.64907	5.78256	6.75641	7.09574	6.67758	6.22993	6.4562	6.27258
CLNS1A	P54105	28.9627	29.333	29.1994	28.885	28.1466	28.5199	28.3044	28.6001	27.9682	29.078	29.072	28.9026	28.464	29.1777	29.214	29.6249	27.8076	24.694	27.3232	29.6006
CMTM6	Q9NX76	37.2258	36.881	37.7695	37.7449	37.1489	37.1486	37.7152	37.7922	36.8939	37.2736	36.8894	37.6181	36.3153	36.1826	36.6721	37.8542	36.213	35.953	36.0602	35.9617
CNN1	P51911	-6.61839	-6.30628	-7.7725	-6.58909	-7.16587	-7.73635	-7.07582	-7.13362	-7.44761	-7.48714	-7.21528	-7.07288	-7.10256	-6.58165	-6.5158	-6.91362	-5.58188	-5.39602	-5.59072	-5.78823
COL22A1	Q8NFW1	110.023	109.134	107.794	107.898	109.088	108.86	109.627	109.219	108.836	109.932	110.648	108.511	109.145	109.693	107.999	109.445	107.415	107.321	107.218	106.386
COMMD10	Q9Y6G5	-11.0834	-11.6336	-11.4678	-11.8683	-12.5396	-12.1808	-12.1084	-12.3074	-11.5481	-11.8799	-12.0131	-11.8542	-11.5725	-11.6666	-11.564	-11.1926	-12.7961	-12.7058	-12.5793	-12.1255
CORO1A	P31146	-0.849153	1.11636	-0.468315	-0.364505	0.312769	-2.1569	-0.216592	-0.510501	-0.0844021	-0.0101765	-0.294653	-2.66699	2.41023	0.596491	-0.115858	-0.367662	0.0397763	1.78022	1.55636	4.50377
COX15	Q7KZN9	35.8675	30.1575	34.1462	36.1238	32.6771	35.3661	34.0436	35.2626	34.4816	35.8635	34.0196	33.5601	34.1281	35.7871	33.1744	35.9049	35.2126	34.6919	35.1641	35.574
CRYAB	P02511	50.1834	49.2205	48.9318	49.6679	49.6033	50.1695	50.1983	49.9477	48.1811	48.8564	49.8569	50.4003	48.8721	50.112	49.503	50.7972	51.4701	49.7677	50.8415	50.7924
TPTEP2-CSNK1E	P49674	24.033	24.1085	23.9996	24.1034	23.291	23.6768	23.7467	22.1495	23.3431	23.7349	23.8913	24.0838	23.5311	23.4524	23.9102	24.2769	22.7438	21.8389	22.4671	22.6615
CUX1	P39880	-1.80985	-2.20948	-1.79412	-0.906752	-1.03546	-0.643688	-1.81244	-0.530377	-1.87175	-1.13384	-0.929541	-1.07959	-1.10942	-1.65108	-1.39345	-1.25605	-0.490454	-0.558835	-0.623595	-0.798408
DCTD	P32321	-1.77176	-2.71068	-3.01446	-2.70151	-2.66248	-2.22264	-2.53375	-2.23905	-2.00332	-2.41034	-2.30597	-2.13054	-2.90215	-2.86906	-2.86518	-2.77533	-4.54382	-4.34325	-4.12341	-3.16084
DDX60	Q8IY21	11.2008	10.9368	9.98539	11.3755	11.5959	10.3077	12.158	5.81698	10.9954	11.8546	12.0992	11.5752	8.90697	11.4582	10.5853	11.3051	12.8544	11.5043	12.5342	12.9019
DESI2	Q9BSY9	46.4536	45.4703	45.7187	44.9647	46.5278	45.8969	45.4243	46.2219	45.2504	44.901	46.4228	46.5571	46.0494	46.2816	45.469	46.3993	44.4752	45.7115	44.712	43.5678
DHX37	Q8IY37	68.1487	69.055	70.2288	68.5791	69.977	69.7446	66.3062	69.9405	66.3	68.4448	70.3683	69.7549	68.5551	68.7702	69.1502	69.503	71.6681	68.407	70.5844	71.0536
DMAP1	Q9NPF5	51.4363	50.9125	53.9232	53.1597	53.8114	53.6296	53.681	49.6205	51.8196	52.1171	53.3714	51.6536	51.8915	53.2622	51.0332	54.2214	54.2242	53.8902	53.7037	52.5149
DNMT3A	Q9Y6K1	86.2235	86.3441	87.5539	88.4072	85.1358	87.1752	87.4027	88.3697	87.805	86.9216	88.5166	87.8812	88.479	85.1238	84.4577	87.9372	85.2746	86.6772	85.7051	86.1546
DPP9	Q86TI2	-14.1098	-14.5282	-14.3861	-15.2942	-14.1558	-14.5854	-14.5678	-14.1995	-14.2557	-14.7782	-14.9254	-15.1799	-14.7973	-14.6574	-15.0449	-15.2492	-16.141	-15.31	-15.6683	-15.4246
EHD3	Q9NZN3	-31.5582	-32.4886	-31.0099	-30.9724	-33.1262	-30.0335	-31.1658	-31.1396	-31.5308	-31.3362	-31.2468	-30.2317	-30.6666	-30.3921	-31.3552	-31.1638	-28.8532	-31.0273	-30.0954	-31.2736
EIF4E2	O60573	58.3441	58.5955	56.7486	57.7212	57.4926	56.4869	58.2267	58.2365	57.7331	57.6273	58.1907	58.6305	58.4983	57.2798	57.788	58.4873	55.7876	57.4818	56.3089	55.8936
ENDOG	Q14249	73.8916	73.1535	72.2128	72.0115	73.7341	73.7181	72.5061	73.893	73.9294	72.5542	72.8954	73.8738	73.2429	73.739	74.1037	72.2045	70.5218	71.3515	71.2489	72.1794
EPG5	Q9HCE0	-10.9007	-11.643	-11.1268	-14.4849	-11.905	-17.1054	-12.4703	-10.5126	-12.1735	-13.158	-11.1364	-8.41594	-9.67255	-8.30983	-14.0188	-13.088	-12.5523	-10.1291	-10.8445	-9.52353
ERI1	Q8IV48	79.2912	78.6472	77.0235	80.0581	78.6883	79.0991	78.654	79.6502	78.3838	79.2893	79.4296	79.1522	78.1709	79.1012	79.5665	79.8296	77.0144	75.3577	76.986	79.2297
ERRFI1	Q9UJM3	95.6417	95.6477	94.9937	95.9366	95.7633	94.4126	95.309	95.6858	95.479	94.7977	95.6108	94.1743	96.4795	95.2985	94.7522	96.2678	92.3351	94.7405	93.7513	95.5402
EVI2B	P34910	63.4428	62.4378	60.1648	65.1361	61.474	62.0295	62.7233	62.8087	61.5045	63.713	61.5491	60.7584	63.9653	60.9271	64.5125	65.5401	60.0429	60.8685	60.8881	63.2269
EXTL3	O43909	36.2467	34.0682	36.1135	35.7042	36.2155	36.2372	35.2252	37.5349	34.1562	35.7146	33.4417	35.9533	36.7654	35.5905	36.5642	35.064	33.7724	33.679	34.2643	35.5
FAM169A	Q9Y6X4	73.7204	74.1283	73.6836	73.9133	75.0962	73.4653	74.5581	74.9151	74.8653	73.2922	74.5661	74.645	74.544	73.9989	73.5313	74.5897	70.0506	72.1811	71.4219	73.3021
ABRAXAS2	Q15018	23.6385	22.6502	24.1499	22.4113	23.4593	20.0607	22.4249	23.2508	22.2447	23.481	23.0685	24.1996	23.7221	24.0594	22.2814	23.1713	21.738	23.928	22.0613	19.742
MCRIP2	Q9BUT9	12.9857	12.8494	14.2092	13.3721	13.381	11.4509	13.4524	14.7472	14.4223	11.7702	12.6047	15.3213	14.8108	14.8082	13.4442	14.038	12.9493	16.1704	14.2679	14.4853
FAM20A	Q96MK3	26.5954	26.0281	27.3802	27.5723	27.4471	27.0469	26.8619	28.525	25.6206	26.5428	26.522	27.3221	27.1939	26.669	26.2165	26.8516	25.2197	24.9748	25.3489	26.1192
FAM20C	Q8IXL6	-13.7738	-13.0523	-13.3129	-13.8435	-13.2781	-13.1231	-13.7694	-14.5596	-14.2415	-13.4206	-13.2599	-14.8947	-13.8792	-13.4127	-14.0673	-14.7427	-13.4388	-13.9786	-14.3084	-16.4703
FAM210B	Q96KR6	92.3838	92.3283	92.79	92.4157	88.6898	92.7715	92.6001	93.2767	92.1154	92.8738	91.9996	92.549	92.5859	92.7105	92.2343	92.9013	91.3617	86.054	89.9808	92.3898
FBLN1	P23142	10.278	8.17686	7.83345	11.0958	9.85711	8.88732	7.48997	13.6029	9.74199	9.20849	10.1851	8.93566	10.633	8.99137	9.48996	11.7431	8.97489	12.6983	11.1227	13.9228
CEP43	O95684	-6.90649	-6.17256	-7.54856	-5.50538	-7.15436	-6.64335	-6.86561	-6.8482	-5.96864	-4.93149	-5.3558	-7.00584	-5.87222	-7.03687	-6.05573	-6.08785	-5.36656	-5.48407	-5.52207	-5.3798
FILIP1L	Q4L180	58.2413	57.4939	58.1564	57.635	57.8899	57.8145	57.7128	56.3387	57.8823	58.2393	57.7754	57.5511	58.3384	58.3013	58.1934	58.2717	58.7806	58.9658	58.9454	58.9836
FTSJ1	Q9UET6	74.9427	76.4738	74.8432	76.5176	74.7582	74.9691	75.1092	76.0614	75.1378	74.584	75.4699	74.7788	75.0429	74.9079	74.8832	74.464	74.392	75.0177	73.9558	72.3626
GALK2	Q01415	11.4606	10.9456	10.6137	8.868	11.2511	11.9162	11.163	10.2599	10.7747	11.0995	10.9561	10.2309	12.0844	11.5248	11.4059	10.7793	11.3743	10.4621	11.6353	13.0457
GALNT5	Q7Z7M9	38.3836	37.998	38.692	38.3159	39.3823	39.1859	38.7584	39.1371	39.3549	38.5394	38.871	38.6576	39.4546	38.8461	38.8673	39.1067	35.6488	38.0982	35.9036	33.6857
GATC	O43716	16.7103	17.4695	17.2276	16.5862	18.7728	17.4505	17.0512	17.8492	17.4864	18.2094	18.118	16.878	18.1149	17.7381	17.3567	16.3644	18.0345	18.459	18.3063	18.5538
GDF15	Q99988	-8.71917	-8.30069	-8.46539	-8.39134	-8.47006	-8.74602	-8.47337	-10.0267	-8.51846	-8.4403	-8.90373	-9.21719	-9.08668	-8.81419	-9.01692	-10.0609	-9.18095	-8.62457	-9.4597	-11.0637
GEMIN6	Q8WXD5	91.4974	91.7044	89.9857	90.9171	94.0799	88.1578	89.8157	88.8538	89.5174	89.4847	91.3209	91.3164	89.6334	88.4059	90.6405	92.671	86.8733	91.4854	89.4079	91.4805
GGA3	Q9NZ52	10.52	9.48366	11.4002	11.8929	9.36702	11.0666	11.8458	12.4096	10.8132	12.0865	11.0699	11.2237	13.6927	11.5785	9.88461	11.1648	12.1412	11.7663	12.0541	12.5274
GJA1	P17302	14.7108	14.7068	14.4544	13.6057	13.939	13.4639	13.4617	13.9084	14.4397	14.5043	14.1412	14.1031	13.849	14.268	14.626	14.1317	13.4426	13.6187	13.3414	12.5618
GLRX	P35754	47.3313	47.4101	47.5018	46.7896	47.1975	46.5058	46.4803	46.5764	47.011	47.1203	46.634	46.3488	46.9972	46.8569	46.9193	46.2252	45.1984	45.8618	45.4235	45.1502
GPC1	P35052	1.70243	1.75274	1.72535	1.73566	1.93513	2.49293	1.81709	1.63414	1.8408	1.72181	1.82057	1.43906	1.62756	2.03285	2.0542	1.78866	3.00378	2.39772	2.79847	2.92185
GPRC5A	Q8NFJ5	3.91885	4.22725	2.20364	4.58432	3.67027	3.27086	3.22612	5.60942	4.05829	4.22816	3.85089	2.38796	4.04078	4.69073	4.00004	2.68684	4.92387	5.22023	5.22038	6.17863
GRB10	Q13322	38.1394	37.7478	37.8562	38.0698	37.5581	37.8118	37.8297	38.8739	37.9256	37.5017	37.7989	37.5734	39.2563	38.3337	37.7221	38.224	36.0685	36.8454	36.6918	37.8189
GSTT1	P30711	61.2418	61.2368	62.3845	61.6328	61.5899	62.0187	62.4096	60.7534	61.7415	60.8357	61.0981	61.1114	58.7591	61.4899	60.7368	62.0754	60.8401	58.9747	60.1872	60.4516
GTF2H1	P32780	42.7533	42.9008	43.5364	44.1978	41.9629	44.17	43.3076	44.0871	43.7279	41.5957	42.0553	43.1327	42.497	43.055	42.7063	42.337	42.3785	41.7548	42.2275	42.9951
GXYLT1	Q4G148	91.5276	91.3573	90.6305	90.266	90.0847	90.9026	90.4591	91.2158	90.1544	89.6595	90.3117	90.0144	92.8006	91.6092	90.8401	90.2611	89.403	90.0316	89.7602	89.9957
H1-0	P07305	-19.2366	-18.0918	-18.0707	-17.9557	-18.322	-18.4017	-18.3342	-18.4832	-17.9741	-18.0327	-17.8605	-18.1443	-19.0192	-18.199	-18.0186	-17.9254	-16.4573	-17.3092	-17.076	-17.7094
HAX1	O00165	-10.81	-11.1408	-12.1569	-11.0309	-11.3927	-11.4557	-11.4697	-10.932	-10.1315	-11.0137	-11.266	-10.917	-10.8125	-11.1441	-10.3507	-11.1092	-11.0079	-9.52594	-10.3655	-10.0692
HCLS1	P14317	61.7082	60.6849	62.0216	61.8166	60.9773	62.4451	62.3618	62.8913	61.9425	61.7033	61.6696	62.0902	61.1647	61.9815	61.0798	62.4931	58.0067	56.4729	57.6978	58.6816
H1-5	P16401	47.7614	48.5942	48.8664	48.7813	48.9364	48.3446	48.2307	48.8238	49.5333	49.2342	48.8528	48.8343	47.6129	48.7632	49.1041	48.5727	49.9233	49.4529	49.6976	49.7515
H1-4	P10412	30.8459	31.4934	32.0123	32.0613	32.0398	31.5494	31.2801	31.8022	31.935	32.3173	31.9057	31.9204	30.9212	31.8093	32.2042	31.9062	33.3021	32.4677	32.884	32.7552
HSD11B1	P28845	-47.5393	-46.6925	-45.983	-47.1796	-47.9599	-48.8538	-46.2251	-45.9485	-46.0766	-46.6554	-47.6677	-45.5548	-46.4762	-47.17	-46.8896	-46.411	-45.4842	-45.1157	-45.2293	-44.807
HSPA12A	O43301	-10.3679	-10.1247	-10.4706	-12.6243	-11.813	-10.6512	-11.2637	-10.7047	-10.8277	-10.2741	-10.2994	-11.0346	-10.7553	-11.2424	-11.8293	-12.5395	-11.5719	-13.0526	-12.1355	-12.4935
IDI1	Q13907	60.369	59.827	60.1191	60.6592	61.1086	60.8663	59.5076	61.5993	59.8454	60.0815	60.1667	60.6141	60.891	59.868	60.8321	60.4828	56.8891	57.5743	57.4987	58.6295
IL24	Q13007	3.65077	3.13581	3.02396	2.60314	2.54969	2.51771	2.90824	2.39824	3.24213	3.0237	2.51735	2.94973	2.84384	2.57426	2.67695	2.20986	1.41391	2.22643	1.63396	1.08878
INTS10	Q9NVR2	42.5476	41.4088	43.1196	42.5177	41.6558	42.9699	42.0102	43.653	42.8327	41.3459	41.6581	42.8852	41.1794	40.4853	41.2589	42.6748	40.7056	41.3555	41.2138	42.14
ITFG1	Q8TB96	19.6641	19.5497	19.1379	19.8758	19.2685	19.5916	19.9159	19.665	18.9952	18.9972	19.7873	18.4488	19.5711	19.5029	18.2739	19.5329	18.0259	17.884	18.2067	19.1445
KCTD10	Q9H3F6	53.4114	53.0585	51.9374	54.0514	51.2646	53.0711	55.1496	54.1536	53.0708	52.4406	51.3286	52.2622	51.6061	54.9577	54.3496	54.823	51.9813	49.4238	50.6463	49.9138
KCTD5	Q9NXV2	-42.6383	-41.5698	-42.1293	-41.7116	-42.1379	-44.2096	-40.7653	-41.0056	-41.9715	-41.0699	-42.1302	-41.559	-42.535	-41.0645	-41.8933	-41.2685	-40.4413	-41.1712	-40.8879	-41.2691
KDM2B	Q8NHM5	90.97	95.289	91.154	93.5164	92.1774	91.5083	92.9437	91.3435	93.0289	91.6507	93.2075	91.056	93.0686	92.1023	92.2926	91.0472	91.0462	91.6232	91.2319	92.0736
BLTP2	Q14667	52.6945	52.7313	53.0947	51.5734	54.1555	51.4347	50.8105	52.83	50.402	54.093	53.5591	51.4498	52.1851	52.7087	53.6029	54.7134	55.2267	54.1099	54.5494	53.3109
KIAA0319L	Q8IZA0	1.82262	-0.50675	3.01067	2.56051	1.97955	3.10756	1.63147	3.08776	1.7188	3.14824	1.4164	2.51118	2.38232	2.92698	2.50502	2.77321	3.46783	2.04028	3.06552	3.39095
CRACD	Q6ZU35	58.4192	58.3986	58.6656	62.7755	59.9815	59.1264	59.1932	59.9819	57.5017	62.9234	60.7121	59.0615	62.6235	61.326	59.3052	57.3747	61.8985	60.7902	60.9722	59.9054
KLC4	Q9NSK0	65.1757	67.4297	66.4865	65.6438	67.829	64.6159	66.8374	66.1167	66.1648	66.2114	65.6687	66.8669	66.0657	66.9805	67.3929	65.7148	64.1884	64.5288	64.2265	63.8053
KMT2D	O14686	58.0061	56.3061	57.5228	59.1101	58.2573	57.535	57.4017	57.8554	58.189	58.2029	57.4048	57.6304	57.842	57.9571	56.5927	56.1193	57.5019	59.0208	58.6324	60.4073
LTBP3	Q9NS15	64.7475	62.6167	68.1524	61.1881	65.4899	63.9634	63.2459	65.5669	62.0046	64.3957	64.5538	64.4135	65.6631	64.2677	62.5443	66.2761	62.8848	62.0286	63.2197	64.1251
LTV1	Q96GA3	56.3098	53.5334	54.9517	55.1151	55.2581	55.6328	55.9592	56.3905	54.9114	54.0831	54.1167	56.0022	54.5733	54.5296	54.3688	56.1342	51.9941	53.4448	52.8105	53.3155
LZTS2	Q9BRK4	70.6417	70.7297	71.5364	69.9605	71.7089	71.1884	70.8081	69.7977	70.7664	70.9202	69.4157	71.6389	70.8643	71.4489	70.6573	66.4098	71.8388	70.9684	71.9082	72.5989
MALSU1	Q96EH3	18.6098	18.9385	18.873	20.3406	19.9835	19.6332	19.3057	19.6373	20.3797	19.059	19.8024	19.1423	20.2431	19.6645	19.4792	19.7566	16.4913	18.2168	17.4951	19.0463
MAPT	P10636	121.014	118.052	118.857	120.623	119.004	119.639	119.354	121.035	120.604	117.212	117.489	119.311	119.596	118.416	119.334	120.699	114.454	119.448	116.618	117.508
MAU2	Q9Y6X3	-2.83925	-2.48979	-2.87264	-2.05482	-2.54363	-1.98015	-1.87714	-1.20723	-2.71619	-3.57169	-2.2432	-2.40825	-1.32776	-3.60684	-3.69529	-2.516	-2.41274	-0.90153	-1.6969	-0.896991
CGAS	Q8N884	88.0388	91.5976	90.553	89.4464	89.9066	87.6813	91.3891	90.8087	89.7748	88.8173	89.5423	91.745	93.4046	90.7251	90.0197	89.2261	87.3707	88.2871	88.2261	90.0947
MB21D2	Q8IYB1	39.9597	40.3015	39.3374	41.0308	40.7493	39.6698	39.7793	41.7505	40.8963	39.3146	39.3841	41.4888	40.9507	41.3818	41.4848	39.1414	40.4802	41.8179	41.4498	43.0948
MBLAC2	Q68D91	34.8402	35.2086	34.9195	33.9686	34.7562	34.4368	34.6998	35.8647	34.0009	35.2951	34.8063	34.9271	34.6438	32.8856	34.7253	35.5435	32.7765	32.3449	32.753	33.0983
METTL7A	Q9H8H3	42.0247	42.1572	43.5706	42.6742	42.2605	43.3709	42.9045	42.935	42.1053	42.3224	41.908	42.3707	42.0873	42.2655	42.7828	43.3883	42.3938	40.9232	41.6443	41.1759
MGMT	P16455	110.135	111.945	108.416	110.717	107.163	109.518	109.915	112.039	109.354	109.591	110.325	110.149	110.219	109.628	110.835	110.676	111.042	109.335	109.472	107.254
MPDZ	O75970	-3.51761	-2.85858	-3.98025	-4.11358	-5.0061	-4.78333	-4.34914	-4.20814	-4.51074	-3.90518	-4.39095	-4.19206	-3.33396	-3.73712	-3.90652	-5.29218	-4.40875	-5.45448	-4.63227	-4.15125
MPG	P29372	-15.7885	-15.7411	-15.9317	-16.5335	-16.3994	-14.2045	-16.1311	-16.1817	-16.5781	-16.2156	-15.889	-16.4876	-16.8727	-16.2606	-15.8014	-16.1644	-13.6805	-16.5129	-14.6597	-14.3528
MRPS2	Q9Y399	39.4672	39.4232	39.8358	39.7612	37.2927	40.781	38.8381	41.5497	40.47	40.2108	39.6115	40.1977	39.1578	38.336	39.5574	39.098	39.3501	37.0481	38.5373	39.1463
MRPS6	P82932	30.5938	29.2266	30.9445	31.0926	30.7559	30.8881	31.1092	31.4787	30.5745	31.3918	30.3046	31.3266	30.504	30.8407	30.8765	31.4746	29.5489	30.0704	29.0239	26.6334
MTA1	Q13330	-30.7171	-30.8158	-30.4355	-30.4187	-30.4369	-30.0593	-30.4926	-30.1336	-30.6447	-29.8417	-30.1598	-29.7958	-30.8505	-30.2578	-30.1635	-30.4411	-28.5863	-29.8539	-29.2597	-29.8677
MTSS2	Q765P7	80.0801	80.8851	80.0068	81.4045	81.5545	80.7408	81.1741	81.466	81.7009	80.7652	80.9592	80.6283	79.8444	80.5389	80.048	79.2408	81.0397	81.8736	81.4708	82.1694
MXRA7	P84157	-7.05086	-6.35429	-6.38115	-4.72831	-4.95482	-4.61744	-6.45995	-4.5943	-4.67381	-4.15766	-5.13594	-8.46447	-4.47175	-5.15003	-5.67572	-7.08799	-5.63234	-5.05503	-5.23757	-4.02754
MYL9	P24844	-13.0907	-13.2255	-13.3197	-12.786	-13.5632	-13.2336	-13.5614	-13.8197	-13.089	-13.2633	-13.613	-14.1265	-13.6082	-12.7555	-12.9854	-13.5017	-11.6058	-11.7279	-11.7961	-12.1683
NAB2	Q15742	91.0861	90.1599	90.1631	90.6526	90.8497	90.122	90.7957	90.841	90.3581	90.0606	90.3764	90.8815	90.2303	89.9465	89.803	90.777	88.5736	89.7632	89.3459	90.2367
NCAPD3	P42695	54.6824	53.1541	54.3685	52.963	54.3125	51.9606	52.8169	53.7369	51.6804	57.6173	55.6769	53.8142	55.0426	55.2694	53.3171	54.1997	56.834	54.2741	56.0163	55.7332
NEK1	Q96PY6	41.6121	43.2176	42.8411	44.8513	43.3221	42.0258	42.7005	43.0973	44.6217	42.5987	43.3323	42.3502	44.136	43.8001	42.7084	42.3475	42.7397	45.245	43.9996	45.7555
NEK9	Q8TD19	43.96	44.2492	43.784	43.947	43.2854	43.443	43.1883	43.6047	43.4008	43.6264	43.9601	43.0713	43.4632	43.096	43.1766	43.5128	42.1326	42.2026	42.0188	41.6717
NHP2	Q9NX24	-23.7894	-22.9747	-23.1657	-22.3207	-22.0262	-22.1197	-22.6041	-22.6138	-22.6276	-21.9328	-22.1327	-22.856	-22.5547	-22.4997	-22.1159	-22.5824	-21.5616	-22.1946	-21.9127	-21.9597
NME1	P15531	43.0287	42.6018	42.7984	42.4168	42.5133	42.4562	42.3704	42.0782	42.4087	42.2755	42.1419	42.152	42.2271	42.4536	42.3163	42.2632	41.3395	41.3615	41.5467	42.0171
NSRP1	Q9H0G5	75.6431	75.4327	75.077	75.2952	75.6449	74.4383	75.3844	76.2641	74.7562	75.1554	73.4992	75.591	74.3735	74.8802	76.2867	74.6014	74.0734	74.9686	73.8689	71.8881
OAS1	P00973	-63.0544	-63.8067	-61.4454	-59.7447	-60.0434	-62.1723	-64.0468	-63.1409	-64.0764	-63.9212	-60.6116	-60.6968	-58.7033	-64.6023	-64.5842	-62.1327	-61.5826	-55.0896	-59.2309	-59.3503
OCIAD1	Q9NX40	2.89296	3.33196	3.7448	4.23155	3.86087	3.63885	3.17408	3.809	3.56477	4.25578	3.79962	3.80461	2.89227	3.74648	4.13284	3.78425	5.12459	3.985	4.6213	4.62327
OCRL	Q01968	-27.2325	-29.3416	-27.4973	-27.3517	-28.4062	-26.8799	-27.5728	-30.0919	-27.7978	-27.1258	-27.5752	-27.157	-27.4574	-27.1258	-27.4982	-26.5013	-26.2666	-27.0995	-26.5928	-26.8554
OGFOD2	Q6N063	53.7387	48.1338	54.8313	53.4877	51.2131	53.0927	52.3832	51.9137	53.1119	53.1936	50.9243	51.9001	52.0408	52.1261	50.6096	54.3178	50.3391	51.7127	51.0988	51.4348
OSBP2	Q969R2	27.2058	26.7065	26.403	27.0027	27.2241	26.4958	26.2927	27.2084	27.8359	26.5043	26.7512	27.13	27.0639	26.8151	27.0792	26.6898	24.405	26.4285	25.5443	26.6936
OSBPL3	Q9H4L5	12.1612	10.6942	9.41347	10.8384	9.97433	11.1291	10.6867	12.0639	9.55022	10.9457	10.5753	10.046	10.4659	11.6445	11.3179	11.3909	12.8217	11.21	12.0616	11.4778
PAPPA	Q13219	59.5783	61.1227	60.203	60.4701	59.453	59.4125	61.0364	60.6185	59.6627	59.0633	59.7964	62.2391	60.5338	59.5487	60.5634	60.7475	59.1327	58.5684	58.9424	59.2638
PARP12	Q9H0J9	74.4419	75.322	72.654	73.0115	73.2159	74.3558	75.2839	72.8279	73.2076	74.6903	75.2541	73.9428	73.7291	74.4894	73.9035	74.1446	72.6595	69.0088	71.5276	72.276
PAXIP1	Q6ZW49	17.1466	16.5881	18.1553	18.2746	17.1429	16.5486	17.5591	17.7526	17.743	16.6366	16.3522	17.2476	18.6411	17.1689	16.6756	17.6908	14.0433	16.1286	15.4402	17.5289
PCDHGC3	Q9UN70	67.5107	66.3798	67.2247	66.5753	65.7446	65.074	67.2883	67.9371	65.6143	66.9046	66.486	66.6526	67.1411	67.2089	64.8208	66.6474	65.4762	64.9605	65.5448	66.1354
PDCD10	Q9BUL8	1.452	0.172496	-0.708319	0.582341	-0.900502	-0.572103	0.303269	-0.551419	0.356269	0.464652	-0.166783	0.676441	0.411715	0.458399	0.0337799	-0.530172	-1.2179	-0.858308	-0.880376	-0.443678
PDXP	Q96GD0	-3.95107	-4.17173	-3.89556	-4.19497	-4.23111	-4.69548	-4.27914	-4.2697	-4.9168	-4.29273	-4.31635	-3.71601	-4.52161	-4.35547	-4.6538	-4.49849	-4.85283	-5.21952	-5.02032	-5.27444
PEAK1	Q9H792	85.2467	85.2821	85.134	85.5476	85.9682	85.7444	85.9141	86.8867	86.3507	85.1572	85.8628	86.5703	86.0839	85.7314	85.9884	86.5647	85.4277	86.195	86.163	87.7337
PEAR1	Q5VY43	93.9794	92.2046	92.1277	93.5784	93.3448	92.9692	94.0323	93.4216	93.0591	92.7323	91.1077	91.0795	93.0826	92.4657	93.8537	94.8156	90.57	93.2852	91.5614	91.3923
PGAM4	Q8N0Y7	36.6466	34.3817	35.7541	34.4353	36.2216	34.9264	33.9336	35.8841	34.9769	34.6491	34.5133	34.8951	34.82	34.0611	35.7541	37.4199	32.524	34.9352	33.9496	35.0061
PIK3C3	Q8NEB9	71.4038	70.4801	71.664	71.7285	70.8675	71.2466	70.2474	69.7967	70.7258	71.1815	70.2273	71.6574	70.9137	71.1808	72.0986	71.1855	69.9969	69.092	70.0006	70.9546
PLAU	P00749	-9.75862	-9.70567	-9.90408	-9.82721	-10.0754	-10.0168	-9.92842	-10.3695	-9.95921	-9.92362	-10.1336	-10.4122	-10.0454	-10.0857	-10.3982	-10.8878	-11.3894	-11.2204	-11.3914	-11.6273
PLEKHO1	Q53GL0	50.8286	51.1461	51.8835	51.5192	51.3094	51.527	51.7285	51.8543	50.9243	51.4953	51.3334	52.004	51.2745	51.4068	51.6293	52.0562	50.515	49.5538	49.8372	48.9329
PLIN2	Q99541	-2.2172	-2.25342	-2.45339	-3.14376	-2.79553	-1.96185	-2.33582	-2.36391	-3.12411	-2.31155	-2.64174	-2.52775	-2.3171	-2.91003	-2.39341	-2.69049	-3.38892	-4.59907	-3.8134	-3.86121
PLK1	P53350	2.54479	1.25515	-0.440231	2.94148	2.1773	2.20253	2.03001	2.10073	1.78399	2.47885	2.11081	1.69416	1.82241	-0.0137125	1.05403	0.848511	1.85743	3.9579	2.84039	3.57794
PLXDC2	Q6UX71	113.467	113.43	113.511	114.494	112.649	114.704	114.302	115.123	113.313	113.292	114.033	113.817	114.122	114.013	113.513	114.913	112.751	110.899	112.209	113.199
PM20D2	Q8IYS1	32.6622	32.4505	33.3395	34.2299	32.3529	33.2389	33.6848	33.1032	31.6448	32.5332	34.2024	33.2495	32.9648	33.5217	31.0823	33.8466	35.7656	34.3602	34.8282	33.9026
PMF1	Q6P1K2	43.3273	41.7922	42.5617	42.2903	43.1399	41.1953	41.3605	42.7043	41.8061	42.6335	42.2244	42.5631	42.3652	42.7071	42.3096	42.7549	40.2954	41.1291	41.2283	42.7501
PNKD	Q8N490	14.9776	12.7444	12.9293	14.4953	13.1312	15.2934	14.4777	15.5064	14.4845	15.5365	14.4685	13.5847	14.8805	13.2239	13.0455	13.4542	15.5529	16.6252	15.5043	14.0871
PNO1	Q9NRX1	13.8965	13.8354	14.086	14.6404	13.3406	14.0114	14.2841	13.3157	13.0636	13.977	13.8327	13.6772	13.8722	13.3855	13.4993	14.4076	13.3166	12.3586	12.9136	12.9545
PNPO	Q9NVS9	10.0265	10.7869	9.08907	9.36387	11.1234	9.1645	8.98235	11.3742	10.833	9.35737	9.7416	9.91667	9.80483	8.78155	9.85896	8.19559	5.57198	8.51147	7.10587	8.37191
POLA2	Q14181	31.7229	31.6298	30.2183	31.7158	31.419	30.2273	31.7919	30.6126	31.9063	30.5911	31.8189	32.5406	30.618	30.2014	29.9389	30.688	28.7917	30.7981	29.9657	31.2977
POLD3	Q15054	58.7345	58.4721	57.9869	60.0901	59.5649	58.5379	58.5179	58.4849	59.7318	59.0841	59.4373	59.2873	59.1132	60.2571	59.1376	58.3074	58.9219	59.7854	59.6834	61.2614
POLR2G	P62487	38.3234	38.6728	37.6055	38.215	38.8224	37.7181	37.8932	38.4722	38.2532	36.3653	37.6105	37.7551	37.8603	37.5698	38.0185	38.3011	34.2648	36.1755	35.5754	37.5293
POLR3A	O14802	32.5815	32.0187	31.7584	33.3117	32.1474	31.7232	33.0957	32.9846	33.2594	32.5156	32.2316	32.4485	31.9743	32.8268	32.327	33.2756	30.1675	30.6886	30.7746	32.3205
POM121	Q96HA1	66.6086	64.0025	65.8553	63.2227	63.8773	67.0057	65.0101	66.0372	65.3336	66.7152	65.0819	65.5679	65.1373	65.9842	66.0672	66.2016	64.7909	60.5474	63.9474	65.7411
PPAN	Q9NQ55	40.9471	40.656	40.6262	42.1008	40.9165	40.091	40.9581	41.3002	41.6612	41.5537	40.9556	40.9172	42.5171	42.0131	40.8296	40.1552	41.6421	43.1928	42.5058	43.5535
PPCS	Q9HAB8	10.3605	10.5832	10.4269	10.7015	9.98491	9.84637	10.0104	9.66249	9.64733	10.0131	9.47094	9.946	9.29167	8.97109	10.1566	10.006	9.18624	9.03047	9.10042	9.06369
PPFIA4	O75335	14.9676	14.893	14.4183	13.7394	14.9084	14.7368	14.8048	15.2274	14.7385	14.7458	14.9496	14.758	15.4299	14.4839	14.6653	14.5677	13.469	14.7473	13.5478	12.0175
PPIE	Q9UNP9	32.3743	31.1105	29.8942	31.8207	31.2218	31.3326	30.8344	31.6877	30.4969	31.3036	32.01	31.2531	30.6056	32.0728	30.9535	31.3062	30.021	28.9353	29.9777	31.1097
PPIL1	Q9Y3C6	11.7813	11.6309	11.3947	11.5275	11.6373	10.2067	11.1228	11.3282	11.1562	11.094	11.1389	10.3822	11.0697	11.0417	10.657	11.4973	8.80257	10.0547	9.53799	10.3165
PRPH	P41219	71.5379	72.5868	72.7197	71.2626	73.6857	71.1249	72.081	74.7539	73.2954	70.7811	72.202	73.7554	72.9664	71.257	70.9636	70.5559	68.8313	73.35	70.4364	69.9461
PRPS1	P60891	-16.0504	-16.4747	-16.133	-16.5638	-16.6013	-16.431	-16.9856	-16.7287	-16.5235	-16.2324	-16.2716	-16.6126	-16.4882	-16.2832	-16.3316	-16.3649	-16.7696	-16.3852	-17.1489	-18.975
PTPN9	P43378	10.7886	10.5691	10.0959	8.84197	10.4076	10.7546	11.0739	10.8998	11.1248	11.0945	10.9266	10.619	11.3972	10.8269	10.7532	10.7514	11.164	11.2424	11.2522	11.1175
QKI	Q96PU8	-12.2296	-11.909	-12.4674	-11.988	-12.5151	-12.2918	-12.3434	-12.0634	-12.3848	-12.3174	-12.313	-12.0414	-12.4671	-12.2749	-11.8971	-12.2631	-13.5438	-14.0862	-13.7928	-13.8259
QSER1	Q2KHR3	23.7583	21.6923	19.598	22.4625	23.1622	21.4177	19.9516	24.7971	20.9681	22.9265	23.8484	22.9833	20.5972	19.5592	22.5865	25.0274	24.4224	25.798	25.5088	27.2317
QTRT2	Q9H974	-24.0017	-22.5459	-24.714	-25.2997	-24.2786	-24.8939	-22.5243	-24.2889	-21.5354	-24.8666	-25.5133	-25.6818	-21.9702	-22.0871	-23.2589	-25.8854	-24.1823	-21.3565	-22.8463	-22.0774
RAB33B	Q9H082	2.65673	4.92593	3.90692	5.57744	2.9002	5.01276	3.68301	5.07013	6.08107	2.26342	4.03184	5.29434	5.14277	5.25275	4.71393	2.13925	5.08512	5.44963	5.14603	5.81176
RBM45	Q8IUH3	31.3022	32.9617	35.2014	32.9901	32.4802	33.2071	34.0403	32.7674	33.4914	32.7856	32.1535	33.2998	32.7088	32.4774	33.1452	33.9076	35.2429	34.0535	34.4134	33.5286
RBM5	P52756	25.5636	24.8276	24.8367	25.2277	24.6785	25.715	25.3211	26.2836	24.6576	25.5408	25.1006	24.8608	26.0027	25.7556	25.6411	25.8632	24.0915	23.2342	23.7329	23.6453
RBM7	Q9Y580	-15.1469	-15.9386	-18.713	-16.6907	-18.8625	-16.7579	-16.8606	-16.2776	-15.0548	-17.2721	-16.2399	-15.6463	-15.3707	-16.486	-15.7126	-15.9174	-15.826	-14.2899	-15.0924	-14.4937
RMI1	Q9H9A7	5.96541	6.7999	9.35908	7.45543	6.20406	7.62427	5.3776	7.90842	7.79844	8.38937	6.37444	5.88162	8.71427	7.30152	8.12027	6.29229	9.21501	8.42772	8.69328	8.2759
RNF214	Q8ND24	59.7529	58.71	58.9009	59.2213	60.4621	58.9847	57.132	59.4789	58.2194	59.2889	60.2636	58.2663	61.0955	59.0056	59.299	60.3589	56.0336	58.1523	57.4836	59.3744
RRP1	P56182	-8.50461	-9.83929	-9.15375	-8.21064	-10.563	-8.44982	-8.87517	-8.74943	-8.23243	-8.0849	-8.35024	-7.69975	-7.95919	-9.3049	-9.13948	-8.38502	-7.3803	-7.10896	-7.58319	-8.42106
RTF2	Q9BY42	24.3237	25.6884	25.9623	26.051	26.3551	25.4359	26.2379	27.3322	25.7432	25.2365	25.2576	25.2978	26.1957	25.8731	25.9881	26.3619	26.3465	26.7956	26.5968	27.2751
RXRA	P19793	86.4358	89.463	91.4681	92.7001	89.5132	93.3131	87.5068	90.0928	88.2437	88.1448	89.6797	92.8413	90.5816	88.1649	91.5929	88.3282	90.7272	87.3122	88.9529	88.6369
S100A8	P05109	8.88106	10.1466	9.7274	6.57552	6.71911	10.0405	8.17645	8.02648	8.98535	8.81118	8.6196	6.91174	9.2843	8.62341	9.08297	7.77334	8.92995	6.75377	7.34831	4.79626
SACS	Q9NZJ4	0.131611	-3.17556	-1.70051	0.330891	-2.03092	-1.27269	-2.34293	1.14333	0.749365	-2.10338	-1.7738	-1.82335	-2.03909	-0.0105955	-0.67697	1.70364	-0.643914	1.98416	0.710929	2.13231
SCO2	O43819	-15.1206	-14.192	-15.1985	-13.5177	-15.9821	-12.3363	-14.8609	-12.1029	-17.0249	-12.8365	-14.6371	-15.8042	-10.4921	-14.5211	-14.0548	-17.4246	-11.0583	-13.9678	-12.7985	-14.3192
SDSL	Q96GA7	17.4292	17.1189	17.9868	17.8078	17.6258	18.7373	18.4282	19.5512	17.1603	17.3921	17.7798	18.4248	18.8091	17.7867	17.597	18.6193	16.582	15.7463	16.4766	17.2971
A2I7N0	A2I7N0	33.0325	31.5008	32.9239	33.3314	31.7586	32.7748	32.3097	32.2791	31.4342	33.1895	31.9013	32.3352	31.2123	32.2282	32.0983	32.6974	31.9455	29.3033	31.3083	32.4312
SFRP1	Q8N474	16.843	17.0493	17.3435	17.7807	16.9936	17.34	17.3625	18.0733	17.9491	16.7791	16.7573	17.4621	16.5242	17.3713	17.4755	17.4412	15.9185	15.7576	15.9602	16.5686
SH2D4A	Q9H788	81.7531	82.387	81.9097	82.1662	79.8595	82.1332	82.1407	84.4403	80.2452	80.9118	81.0963	82.605	83.6514	81.5092	81.3025	80.7439	84.2471	82.6488	83.4482	83.1318
SHCBP1	Q8NEM2	-0.896448	0.680002	-0.532437	-0.343623	-0.568222	-1.17751	-0.489503	0.493537	-1.1282	-2.28804	-0.0891861	0.148042	0.513324	-1.43676	-0.665804	0.683577	0.607112	2.92837	0.807058	-1.06786
SHROOM1	Q2M3G4	76.2058	75.1651	74.8873	76.6752	76.9621	76.2387	75.9513	75.369	76.2836	75.5054	75.4773	76.5141	76.8418	74.9182	75.8792	75.2164	74.4638	77.0241	76.3298	79.1389
SIRPA	P78324	-40.031	-39.9557	-40.2952	-39.4849	-40.1426	-40.5512	-40.2674	-40.6916	-40.19	-40.3662	-40.4175	-40.7006	-40.4233	-39.6364	-39.7777	-39.8357	-38.8454	-38.668	-38.8106	-38.8015
SIRT6	Q8N6T7	102.238	102.975	103.009	103.059	103.174	102.175	102.787	103.106	103.174	102.011	102.618	102.679	102.272	101.99	102.189	102.859	100.727	102.137	101.364	101.902
SLC25A40	Q8TBP6	60.0188	62.1075	60.7138	61.1594	61.0948	60.5731	60.6831	60.1086	58.4594	61.337	60.6838	63.1685	61.0408	58.0529	61.6052	59.6833	60.282	58.3117	59.4801	59.3388
SLC41A1	Q8IVJ1	66.6397	66.6945	67.9326	68.3495	67.2286	67.4989	67.4124	65.0168	67.6618	67.3515	67.7324	67.1874	66.641	67.3881	67.5126	69.3611	66.0157	64.7933	66.1308	68.3035
SLC4A2	P04920	25.3991	24.4637	22.9527	24.6543	24.3067	26.5919	24.3676	25.3231	24.0736	23.3443	24.0068	26.9377	23.9139	21.503	25.1795	23.8338	27.2432	27.9067	27.4381	27.2059
SLC7A6OS	Q96CW6	76.0636	77.8256	73.4525	75.9285	77.1897	75.5554	76.8272	76.6521	76.0735	74.9657	75.9869	73.9416	73.0602	75.5206	76.6305	76.9366	74.1323	74.0099	74.3368	75.5526
SLFN11	Q7Z7L1	66.8799	70.0608	68.9548	69.9196	69.3782	68.4297	69.3774	69.3127	69.428	64.7075	68.7212	70.3197	70.2822	69.2412	68.9391	69.708	64.3746	66.8208	65.859	68.4805
SNX24	Q9Y343	15.8154	18.0398	15.7469	17.8693	16.9383	15.5749	15.9561	15.9986	17.8739	16.0717	17.5797	15.775	17.9046	15.6619	16.8779	17.2738	15.7281	18.8179	17.3636	19.5678
SOD1	P00441	13.39	13.2418	13.7036	13.4659	14.1578	13.6863	13.7066	14.1206	13.6255	14.0606	13.5332	13.4219	13.4661	13.1013	13.6061	13.9038	12.1583	12.3417	12.3839	12.8602
MTCL1	Q9Y4B5	35.3	36.0855	35.7184	35.8694	35.3861	35.7075	35.686	35.7797	35.3866	36.0941	36.0825	36.0247	35.461	35.4595	35.7283	35.7223	34.6985	32.7192	34.3507	35.8296
SPEG	Q15772	92.4117	94.3083	93.6328	91.5	92.853	94.479	94.3181	92.0561	94.65	93.6443	93.6533	91.6942	95.1818	94.0902	93.505	92.3655	94.2722	93.4416	94.083	94.5335
SPG21	Q9NZD8	-4.22363	-3.21913	-3.74753	-4.97133	-4.44805	-3.28097	-3.18123	-3.86997	-2.72115	-2.93094	-3.9428	-5.0958	-3.33948	-3.1882	-2.97615	-3.92419	-2.02692	-2.95484	-2.70599	-3.70354
SPRY4	Q9C004	18.2904	18.2805	18.5333	19.0745	18.6795	18.7636	18.9267	18.5217	18.5894	16.8655	18.3967	18.0679	18.3172	19.18	17.1631	17.7668	16.9355	18.044	17.253	17.1175
STXBP5	Q5T5C0	71.5246	71.7907	72.7828	71.5427	70.1631	72.5189	72.6623	70.6037	72.4897	70.9175	71.1498	69.2957	73.3024	72.5324	71.1211	72.3559	71.0564	71.5878	70.8569	69.8309
SURF1	Q15526	44.7519	44.9591	44.1511	44.5529	44.7579	45.2187	43.7076	44.6436	44.2929	44.685	45.5399	43.9819	45.0249	44.8833	44.5813	44.2497	43.1382	42.5367	43.09	43.7417
SYDE1	Q6ZW31	3.901	3.18544	-1.84759	1.97163	2.41173	2.06217	2.59162	1.31215	1.72449	2.92871	3.65225	2.59595	2.30502	1.77767	2.49328	1.54701	2.46598	2.96794	2.99436	3.86735
SYNC	Q9H7C4	64.186	65.8547	65.485	62.4135	65.2321	64.2781	66.0048	62.7558	67.2779	64.8218	64.9147	64.2844	65.6735	64.5421	63.9931	63.1519	65.6941	68.0866	66.7544	66.8778
TACC2	O95359	69.6571	70.9003	70.1353	70.0895	70.0071	69.1304	71.6302	70.1988	71.8707	70.3834	71.0175	70.8227	70.2501	70.0583	70.1619	72.135	71.4411	72.5626	71.9255	72.403
TAF10	Q12962	-8.18344	-7.56138	-10.8892	-10.1537	-8.11292	-8.66079	-8.75479	-8.80899	-7.87308	-7.8804	-8.3846	-9.0964	-9.11863	-9.74897	-8.97692	-12.0837	-8.74978	-7.84945	-8.18479	-7.76676
TAPT1	Q6NXT6	-44.7961	-45.6569	-44.8578	-45.6602	-44.89	-45.296	-44.739	-45.7716	-44.7631	-44.3561	-45.72	-46.3848	-44.6375	-45.5856	-45.158	-44.5986	-44.719	-43.6454	-44.0423	-43.4295
TARBP2	Q15633	-32.5089	-35.9956	-33.2194	-32.756	-32.9557	-32.8672	-33.7755	-34.7603	-33.2205	-32.4071	-33.9167	-32.9919	-33.1018	-31.9893	-33.4381	-33.8911	-32.5201	-31.7551	-32.093	-32.1826
TBC1D2	Q9BYX2	6.40679	2.45567	2.15008	4.9716	3.11665	4.29785	5.08772	4.0537	5.35804	4.81463	2.96743	5.09475	5.04223	4.74016	4.93609	4.43277	3.95093	6.22062	5.15801	5.88427
TEX264	Q9Y6I9	9.49679	9.35961	10.1391	10.4895	10.8722	10.3189	10.4208	11.3608	10.9012	11.1478	10.2343	9.62506	10.7393	11.3843	10.4973	10.0956	10.7474	11.0134	10.8823	11.1449
THTPA	Q9BU02	12.3954	12.8928	12.1401	12.6013	13.2552	12.8322	12.2827	13.9492	11.6857	12.2213	12.9685	12.9459	11.4832	12.5908	12.9273	13.0486	11.4201	10.0657	10.8976	10.9791
TIMP2	P16035	-8.49791	-8.95055	-8.72508	-8.64703	-7.59696	-8.12429	-8.36613	-8.49764	-9.07599	-8.8322	-9.38718	-9.09853	-7.63578	-8.65397	-8.64945	-9.69492	-10.82	-9.90478	-10.0514	-8.89187
TMEM161A	Q9NX61	24.5256	24.1233	24.2869	24.385	24.1876	23.8491	23.4481	23.3538	23.3991	23.662	23.4613	23.4314	23.8151	23.8895	24.1728	23.9411	23.0949	23.323	23.2753	23.4605
PIP4P1	Q86T03	-5.43276	-6.53222	-6.08039	-7.40285	-5.90314	-5.44159	-5.82001	-7.79379	-6.56659	-5.93516	-6.14861	-6.50554	-7.53619	-5.30543	-6.07703	-5.82829	-7.33101	-9.94839	-7.84346	-6.82451
TNFRSF10D	Q9UBN6	12.7861	12.8962	12.5461	12.8002	12.908	12.6772	12.3668	11.5005	12.1211	12.6144	12.0325	11.7591	12.1428	12.2762	12.6769	11.3362	12.2148	13.0249	11.7623	9.21693
Q3SX28	Q3SX28	26.3738	26.2209	26.3423	25.8517	26.631	26.2117	25.8489	25.9156	26.6279	26.5489	26.7339	26.2697	26.4426	26.3912	26.3694	26.3953	27.128	27.6791	27.3797	27.3696
TRIM21	P19474	38.7003	38.4469	38.721	38.8277	38.3384	38.4061	38.3069	38.4231	38.2186	38.2182	38.3798	38.9973	38.72	38.1299	38.4431	38.7453	36.6952	36.7022	36.976	37.8593
TRIP4	Q15650	56.3592	55.5808	51.8331	54.4779	54.7669	54.3752	56.5246	56.2381	54.666	55.8532	55.2435	54.9191	55.8224	54.8352	55.1369	54.9285	55.0581	55.8197	55.569	56.1126
TSC22D1	Q15714	34.8009	34.4976	34.1342	31.446	34.3685	34.0867	32.9939	34.9458	34.2408	33.7746	34.3503	34.8924	30.6684	34.1087	34.7382	34.5924	36.2456	33.8681	35.3196	34.6117
TSC22D2	O75157	34.123	33.2468	34.5392	30.3226	32.8318	33.433	33.4879	34.1068	33.377	32.4149	34.1074	35.8385	33.51	33.6646	32.2654	33.5594	34.7253	33.9109	34.5183	33.9908
TSHZ3	Q63HK5	112.599	112.617	112.576	113.304	113.079	111.919	112.592	112.386	112.834	112.746	112.566	112.461	112.599	112.391	112.115	112.236	110.282	110.887	111.185	113.423
TUBAL3	A6NHL2	54.3557	52.6895	53.8534	53.5089	53.0653	53.2723	53.6936	52.0007	51.7395	54.067	52.3723	52.5412	52.5952	53.5585	53.0424	53.3775	52.9562	50.6946	52.3915	52.9115
TUBGCP5	Q96RT8	-8.99018	-7.3115	-11.0045	-9.47581	-8.208	-9.26882	-8.47365	-10.4745	-9.46052	-6.92665	-8.69892	-10.5668	-6.95572	-11.684	-8.12019	-10.1757	-7.61853	-5.47112	-7.03293	-7.77982
UBE2G1	P62253	9.31905	8.8925	9.52191	8.13014	8.84869	9.3128	9.19485	9.58362	9.39029	9.12874	9.30592	9.41542	9.38311	9.44264	8.99282	9.65257	7.76834	6.96331	7.9015	9.09867
UBE2Z	Q9H832	-22.5933	-21.2127	-22.6874	-22.4521	-22.976	-22.1289	-18.438	-22.8475	-23.5098	-24.5684	-22.9767	-19.4608	-21.4581	-22.7156	-23.5919	-23.0136	-20.4767	-21.1274	-20.9847	-21.8105
UBFD1	O14562	22.9152	22.7137	22.8391	22.4333	22.9265	22.0438	22.1238	22.4452	20.2699	22.2975	22.2029	22.3565	22.0341	21.6505	21.8989	22.3124	21.9148	20.8707	21.5981	21.5912
UBTD1	Q9HAC8	44.4426	43.8663	45.1967	45.0918	44.0463	44.786	44.817	44.7795	43.373	43.7434	43.9539	43.6654	43.8468	44.5758	43.3244	44.74	44.2025	43.2195	43.6484	43.1958
UCHL3	P15374	52.1433	51.461	51.4747	50.9527	51.4954	51.5445	51.1976	50.8121	51.1194	51.4905	51.3624	50.6384	51.3984	51.2005	51.121	51.3197	50.1375	50.2631	50.3405	50.5729
BLTP3B	A0JNW5	16.9944	15.6732	17.9065	15.9372	17.5586	17.6399	15.5507	18.2664	18.0307	16.0309	15.7167	15.0326	14.9657	15.9474	17.6698	19.1341	17.865	19.8089	18.4527	17.8665
USE1	Q9NZ43	62.958	63.2341	62.2808	63.2836	63.7036	61.8682	62.9178	63.9487	63.6042	61.8533	62.9177	63.2218	61.2422	62.6293	62.8524	64.0032	59.9568	61.3106	60.9107	62.4995
VPS11	Q9H270	-2.96747	-1.49279	-2.08198	-3.63365	-1.69148	-2.60843	-0.617195	-1.30389	-2.62451	-1.9669	-3.13879	-2.30576	-1.48918	-1.92368	-1.30156	-2.06403	-0.433978	-1.21041	-0.824322	-1.29382
VPS36	Q86VN1	37.4924	40.3419	38.6166	38.2419	40.9835	38.691	38.7577	38.3794	37.1156	37.611	39.0369	37.348	38.3517	38.5062	39.0003	38.4935	37.9493	37.9735	37.6485	36.8054
VPS37B	Q9H9H4	41.9183	41.0011	41.9355	41.9329	40.8557	41.3559	42.1947	40.8448	41.3094	41.462	40.9912	41.4961	40.7465	41.4812	40.6578	41.5338	40.811	40.2065	40.5597	40.4183
WAC	Q9BTA9	44.7179	43.6852	43.4105	44.293	44.1868	42.9791	43.6733	44.5499	43.4275	43.0353	43.9318	44.8429	44.4464	44.52	43.6067	44.2363	41.3231	42.7838	42.1938	43.023
WASF2	Q9Y6W5	8.9234	8.6381	9.1446	9.24485	7.57786	8.72519	8.60099	7.87999	8.51183	8.57709	8.45164	8.41772	9.14398	8.25228	8.8458	9.76599	10.364	10.4087	10.1223	9.42783
WDFY3	Q8IZQ1	46.5069	48.0254	47.5699	45.9267	47.614	45.6805	46.5894	47.1301	48.3482	48.1011	47.3793	47.1507	45.7413	47.2319	47.7877	46.9233	48.5658	48.1845	48.4591	48.4513
WDR44	Q5JSH3	63.2633	63.408	63.0819	64.2164	64.0693	63.6366	63.4176	63.4744	65.0332	64.4662	64.2179	63.4881	63.2663	63.6322	64.2581	64.254	64.0486	64.7028	64.5728	65.725
YTHDF1	Q9BYJ9	40.0634	39.6626	40.1397	39.1579	40.4397	38.9391	38.6017	40.3079	39.3036	38.5589	39.4442	39.1957	39.3385	38.901	39.1318	40.2196	37.5177	39.4675	38.534	39.1996
PTGR3	Q8N4Q0	45.9003	44.9513	45.6432	45.1016	45.9832	45.9249	45.65	46.9509	46.3044	45.2654	45.6824	46.2189	46.1628	45.4481	45.6925	46.7471	41.6199	42.7535	42.6239	44.3373
ZBTB20	Q9HC78	80.0886	79.0932	79.9413	81.9824	81.4857	80.9545	80.3633	81.9101	81.7386	80.1807	80.524	80.3231	81.9242	80.898	80.0492	80.321	76.7187	79.408	78.7097	82.1999
ZNF106	Q9H2Y7	94.0207	93.7553	92.0041	94.0037	93.6062	93.185	92.2409	93.0294	93.5147	92.5129	93.7637	93.3586	93.221	92.4667	92.6707	92.0429	90.5714	91.9577	91.9793	94.8966
ZMYM4	Q5VZL5	39.6447	39.8143	38.6254	39.2186	38.4758	37.9212	39.8366	40.2902	40.4257	39.8289	40.0969	40.3322	37.5944	38.8689	38.2322	39.2852	40.7673	40.5242	40.7642	41.1496
ZNF740	Q8NDX6	88.46	89.6403	90.3431	90.8541	90.4191	89.4812	89.899	90.0086	90.1466	89.3222	90.6634	90.3255	89.9546	89.8657	89.3005	90.7533	90.4039	91.1915	90.6844	91.1246

## Sheet: Phospho-proteomics
PhospProt (norm log2 abundance)	Uniprot ID	BT66OFF_Control_1	BT66OFF_Control_2	BT66OFF_Control_3	BT66OFF_Control_4	BT66OFF_Tram15min_1	BT66OFF_Tram15min_2	BT66OFF_Tram15min_3	BT66OFF_Tram15min_4	BT66OFF_Tram1h_1	BT66OFF_Tram1h_2	BT66OFF_Tram1h_3	BT66OFF_Tram1h_4	BT66OFF_Tram6h_1	BT66OFF_Tram6h_2	BT66OFF_Tram6h_3	BT66OFF_Tram6h_4	BT66OFF_Tram24h_1	BT66OFF_Tram24h_2	BT66OFF_Tram24h_3	BT66OFF_Tram24h_4
ABCC1;S915	P33527	19.968	19.4851	20.5421	18.3586	16.8704	19.4606	19.2713	16.2583	18.6691	18.8305	17.2171	18.8839	19.8275	17.7838	16.3489	16.7676	15.3512	19.0239	17.2213	18.1467
ABCF1;S109	Q8NE71	18.3083	17.8734	19.7882	17.958	19.9285	18.7963	21.3231	22.2838	20.3287	21.3404	20.397	23.0967	21.8947	22.0275	22.2366	21.1623	21.9312	20.1831	22.1728	21.556
ABCF1;T108	Q8NE71	16.0053	15.7837	17.7838	15.4965	18.0063	17.1628	19.4987	20.6599	18.2094	20.0768	18.1999	22.0953	20.2154	20.6606	20.3375	17.6218	20.573	18.0938	20.7038	19.6537
ABLIM3;S503	O94929	16.0067	17.7681	15.5581	16.8747	19.2493	20.9649	19.2206	19.0529	20.2533	16.5673	20.9005	17.2357	19.8438	19.9235	20.6841	20.5314	19.8609	20.499	18.6775	15.8362
ACKR3;S350	P25106	19.7856	20.2958	20.1295	20.2073	21.0296	22.9764	23.2973	21.3567	23.0177	21.0455	22.7138	23.446	22.1043	21.6724	22.2484	21.7291	22.1478	22.6945	19.0105	21.0516
ACLY;S481	P53396	11.0866	12.0411	10.9949	11.7629	13.7967	13.5658	14.5638	13.3114	14.1607	10.8664	14.2102	13.378	13.6888	13.9201	15.2109	15.6789	15.2955	14.2443	15.453	14.4301
ADAR;S629	P55265	24.9717	28.6254	24.4253	22.2511	27.382	28.687	27.791	25.9912	28.0273	27.5088	27.6092	26.9239	28.3924	29.2101	28.1504	26.5562	26.6192	32.2427	26.6947	29.6136
ADARB1;S26	P78563	24.1277	28.0038	26.9037	21.7478	27.3288	29.4484	28.7211	26.167	24.8618	27.1939	29.5188	26.4697	30.442	28.452	28.9899	25.1907	28.2282	29.9989	27.8906	23.689
ADD2;S613	P35612	19.1185	20.2577	18.0871	20.8325	16.4019	16.2558	19.7005	16.981	18.0009	18.3693	16.1808	15.2004	15.5998	14.2422	16.9638	15.5992	18.9309	15.2218	15.2711	17.5819
ADD2;S617	P35612	21.2204	22.1441	20.2401	23.2239	18.1991	16.6459	22.1649	17.6453	19.974	16.237	18.4637	18.0288	16.1764	19.1697	17.1147	17.1635	20.7726	18.1633	17.6205	18.7574
ADD2;S619	P35612	20.7431	21.9468	20.6645	22.5049	21.0715	19.0438	21.4265	19.0882	18.2907	15.9805	16.9267	19.0227	17.5564	15.8884	20.8129	18.3409	20.7426	18.1477	19.088	18.2759
AHDC1;S596	Q5TGY3	21.1067	23.0498	19.574	22.3351	23.9722	22.8863	23.5453	22.5666	23.1567	21.6984	23.3607	22.7856	23.392	23.1671	23.5906	22.3062	23.392	20.9426	23.8325	23.3955
AHNAK;S177	Q09666	15.8457	16.6174	16.5247	15.0599	21.5082	21.8474	22.4051	22.4361	21.5016	21.6862	22.2308	22.2215	22.2264	22.2592	21.9331	21.5125	21.9273	22.171	22.2679	22.0613
AHNAK;T3366	Q09666	16.7527	18.2571	15.3512	16.9137	21.3622	20.3257	21.4697	21.3539	22.6916	20.2219	23.3341	19.2154	17.7179	19.3	17.1788	19.4235	18.9681	20.0562	20.1808	19.2409
AHNAK2;T230	Q8IVF2	18.8789	18.0244	19.4769	18.8655	20.9689	21.3029	24.4613	20.4783	21.4426	21.7524	20.7978	17.7134	20.5466	20.9838	20.2781	22.3058	20.8972	19.7221	21.1183	19.8776
AKAP12;S353	Q02952	24.342	25.9349	25.5501	21.8162	23.2073	25.6982	27.7658	25.507	26.8263	25.6569	26.3074	26.0369	26.717	26.6552	25.0161	25.5637	24.5885	27.0467	26.4579	27.2837
AMOTL2;S759	Q9Y2J4	22.553	24.0201	21.5381	23.074	25.4374	23.64	23.8024	23.5134	24.231	23.0533	24.6611	24.0794	24.5712	24.0869	24.1511	23.485	24.5655	25.9309	25.0091	23.8153
ANKRD12;S1143	Q6UB98	10.8965	9.85249	12.0282	10.3976	13.4089	13.2985	15.0262	10.061	10.93	9.73714	7.71489	10.6074	13.239	14.3839	15.5744	14.4561	14.7238	14.7364	15.6577	14.5681
ANLN;S485	Q9NQW6	16.6378	16.2761	16.1977	17.0074	19.0963	18.0601	19.6985	19.5482	19.2856	18.4576	19.0483	19.858	18.5138	18.5766	17.0047	18.024	18.4865	19.1043	18.8254	19.468
ARHGAP24;S415	Q8N264	20.422	23.4677	18.7939	22.2367	23.6261	20.0734	25.4558	22.9657	26.0556	24.3666	22.9566	22.5845	24.9437	23.5001	26.7614	23.715	25.2484	25.2814	22.0864	21.5775
ARHGAP5;S1176	Q13017	21.8013	24.7634	21.2439	22.2797	27.0234	25.9169	26.465	20.4442	27.1161	27.3016	25.771	24.6581	26.7682	22.3435	27.8953	23.8546	26.3151	26.4963	27.3769	23.4525
ARHGAP5;S968	Q13017	18.263	20.8703	18.4618	17.2008	19.9847	21.6321	20.6043	20.9813	20.253	22.5612	21.545	19.0728	20.8742	17.0411	21.2686	19.9164	20.7164	21.4779	19.3395	20.9815
ARHGEF1;S863	Q92888	28.7008	29.0609	29.2568	29.0572	26.8768	25.2648	29.285	28.3647	26.4633	27.658	25.0676	27.4741	29.3922	27.6087	28.5422	26.4839	28.6749	28.4306	27.2674	27.1181
ARHGEF11;T672	O15085	15.7782	15.9254	15.3498	17.7453	18.8625	16.1146	20.1976	18.2717	17.6256	18.0869	17.5133	17.1005	18.4695	17.5114	18.2075	17.419	19.9543	16.5008	18.9481	17.2069
ARHGEF12;T1286	Q9NZN5	23.0237	24.0203	22.7627	22.5562	24.8036	24.4226	24.6403	25.2097	25.3614	24.7119	24.5642	25.6952	24.9934	24.7185	24.9098	23.9952	24.0431	26.0652	24.0121	24.5942
ARID4A;S1109	P29374	21.0868	21.6612	21.3185	21.1717	24.4053	20.3928	24.3847	22.0229	23.3842	23.4164	23.5263	23.3193	23.4558	23.3908	23.4645	23.5154	22.2126	24.0798	22.3506	20.7045
ARMC10;S45	Q8N2F6	8.87028	11.4003	7.74284	9.54636	11.3169	10.0701	12.1362	12.6987	13.5195	12.7048	12.4802	12.6302	11.1317	10.5651	11.8297	9.43613	11.9387	9.96701	11.8445	11.4623
ARVCF;S915	O00192	22.3843	22.8891	23.1193	20.4526	23.7811	24.9979	24.0425	24.1127	24.0535	25.0437	24.1378	23.8547	23.7105	24.9842	23.5729	23.2187	23.4291	24.9661	25.0565	24.8093
ASAP1;S910	Q9ULH1	17.4158	19.9704	18.0282	13.9141	18.7274	19.3582	20.2971	19.9779	20.9328	21.8133	19.0675	17.6894	18.5325	21.0493	21.1201	20.0203	19.1065	21.1133	21.9031	22.1588
ATN1;S79	P54259	15.3865	15.8652	15.7964	13.8575	16.2347	17.3089	15.5884	16.41	20.2759	18.7223	15.0727	21.0683	20.546	19.1694	21.6661	17.5508	14.2216	16.1349	18.9943	15.8119
ATP2B1;S1155	P20020	-0.47874	0.0366621	-0.74692	0.0827533	2.31416	2.26437	-1.22269	3.52428	2.37626	3.55156	4.29461	4.54224	3.6312	5.86506	5.57155	3.13075	3.82874	-1.13479	4.90011	2.70904
ATRX;S1527	P46100	15.6027	15.1983	14.9756	16.366	16.0227	17.7896	18.7403	15.4191	19.6226	19.6832	17.0222	17.5632	18.4771	19.1685	18.0706	16.6671	18.8918	14.9921	19.5606	18.9831
BCL9;S104	O00512	24.4031	25.5822	23.5169	24.9295	26.9448	26.6753	27.9655	28.6656	27.6005	27.6179	24.5156	27.1538	27.6111	27.0899	28.5167	25.2529	27.0186	25.067	26.7687	27.0814
BCR;S122	P11274	28.6492	27.2544	29.4387	30.5303	25.3414	26.2896	24.3288	25.2167	22.9964	21.552	24.8949	28.3	28.3055	26.4697	28.134	27.5004	29.265	27.0028	26.8674	27.4645
BIRC6;S473	Q9NR09	7.37728	8.69967	7.27014	8.68207	8.40483	7.42174	9.56979	11.2523	9.94589	10.3096	9.7981	10.7443	10.569	9.41038	10.7443	7.89251	12.0659	8.35721	10.9223	9.30428
BIRC6;S480	Q9NR09	8.46744	9.64469	8.2846	9.85607	9.42061	8.48129	10.465	12.2688	10.8301	11.3631	10.55	11.788	11.6917	10.5044	11.6366	8.61118	13.0019	9.27717	11.8189	10.2106
BOD1L1;S538	Q8NFC6	11.5552	12.321	9.75937	11.8759	13.8377	14.2437	11.2592	15.4837	13.8268	16.5679	14.3151	12.6107	14.0155	15.5182	15.973	15.3305	14.2286	13.8885	9.93272	15.1585
BRD8;S387	Q9H0E9	19.8219	19.8784	19.2899	20.2862	21.2836	21.4722	20.4425	21.7192	21.2381	20.8971	20.1161	21.8278	21.5698	20.9252	21.7874	20.5012	20.9007	20.4165	21.0767	21.041
BSG;S362	P35613	27.614	28.5736	27.3206	26.462	25.4649	31.7493	30.3853	32.6775	31.5594	30.205	25.3949	28.7227	32.4271	31.0857	30.8546	27.2863	29.4298	30.341	29.6265	30.4235
BSG;S368	P35613	23.6097	24.6625	23.8062	22.4004	22.3129	26.9771	25.9596	28.1762	26.5223	26.2843	21.5666	25.7556	27.4591	26.804	26.4529	21.8758	25.3779	25.3886	25.8441	25.7872
C18orf25;S66	Q96B23	16.7993	15.8482	17.1895	16.267	19.5016	17.7557	19.0567	16.1801	18.7001	19.4319	20.0779	20.365	17.9803	19.3336	15.9152	17.1893	16.9176	17.447	19.5663	18.29
C2CD2;S441	Q9Y426	19.8007	21.4255	21.2461	18.5959	23.6793	21.9632	21.8541	20.4578	20.3726	21.2908	23.4347	21.3927	21.8259	22.0749	22.4117	21.2329	22.521	23.948	24.0723	19.8116
C2CD5;S852	Q86YS7	20.719	21.646	17.8528	20.8662	22.0819	21.8189	19.498	22.5023	23.7292	21.8874	20.2527	21.6175	22.1039	23.3241	21.7441	20.7423	21.7888	24.196	23.6585	24.4655
CABIN1;T2097	Q9Y6J0	17.5476	18.6483	18.6829	16.9389	22.7272	20.1724	20.6226	19.917	18.4245	20.5009	21.9119	18.3665	19.0704	20.2057	19.8459	19.2408	19.732	20.065	20.2533	15.9089
CAMK2G;T382	Q13555	2.4711	2.32955	2.42948	0.771936	4.17127	3.1317	3.20193	4.61889	4.35033	6.37025	1.96023	3.56727	3.30856	4.89057	4.08242	2.91861	1.92359	2.8331	5.14479	4.31573
CANX;S554	P27824	0.255228	1.12148	0.956779	-0.946323	0.13243	-0.229577	-1.84141	-0.695391	-2.87033	-2.47997	0.51983	0.239723	-2.17414	-0.0531857	-1.16957	-0.784528	-2.75427	-1.86273	-3.24629	-1.35063
CBX5;S92	P45973	15.3995	14.5092	16.1137	13.4988	17.4774	18.237	18.1129	13.9857	16.2133	18.4047	13.8678	18.2653	15.2989	18.0239	16.8524	15.1034	15.6365	17.9034	13.8664	19.1336
CCDC61;T285	Q9Y6R9	29.3818	30.2805	29.0687	28.0661	31.0855	32.2363	31.7733	31.0096	32.7544	32.3972	31.4315	31.1219	31.608	31.0855	31.2038	31.3452	30.3703	32.709	31.9307	32.7215
CCDC82;S219	Q8N4S0	13.993	14.2385	12.308	15.3978	16.7799	16.2793	17.5744	17.5682	17.2187	17.5914	17.8612	16.122	16.8805	16.8457	13.5729	14.2468	17.7398	16.2746	17.3418	17.6124
CCDC88A;T1560	Q3V6T2	15.0083	14.4135	13.1088	16.1979	17.5432	17.1217	16.7154	17.811	17.6066	17.8476	16.4262	16.7289	18.6116	18.8599	16.8951	17.1566	17.0273	16.624	16.8125	18.0214
CCDC93;S305	Q567U6	18.0563	16.5651	18.6869	17.1725	19.5075	17.9515	18.9946	19.8067	15.0332	14.5988	11.6758	13.8932	10.4161	14.5252	14.0948	13.8657	14.8352	15.6994	15.4749	14.8896
CCSAP;S80	Q6IQ19	18.8635	18.1744	18.7406	20.8488	22.1751	20.6349	21.8589	23.2141	21.2617	21.5071	21.0991	23.7321	23.9607	21.3035	22.8481	21.3876	23.0275	21.6353	21.2218	20.4438
CD2BP2;S49	O95400	17.9471	19.1748	19.1238	18.5002	20.6839	19.5903	20.664	20.3215	18.6885	19.6197	22.8477	20.3738	20.8754	21.3091	20.9009	19.8662	22.4959	18.9653	22.0833	18.5592
CD99;S168	P14209	15.9811	17.9587	15.921	14.0343	16.321	20.1515	15.9081	19.5794	18.0062	19.1568	17.7988	17.0824	18.6355	19.0661	19.8601	17.796	17.0011	16.7881	17.8387	19.0542
CDC25B;S353	P30305	13.8801	13.964	12.698	13.6506	16.4962	16.2668	15.3992	13.6838	13.162	11.1872	12.4127	13.2016	17.0558	17.5312	16.1116	17.2681	14.4498	16.8393	16.2199	17.5771
CDC42BPB;S1690	Q9Y5S2	9.13055	10.3799	10.0736	8.52357	11.3562	11.5367	12.2477	12.5165	12.7408	12.1572	13.9461	13.9566	13.001	12.7342	14.2286	13.7782	13.9941	13.7478	13.2921	13.8341
CDC42BPB;S1693	Q9Y5S2	17.7096	17.912	19.4075	16.3355	20.6386	21.1034	21.4492	22.2002	21.5379	22.1953	22.326	23.8293	23.131	22.8352	23.8334	23.3157	22.4835	23.1359	22.5505	22.986
CDK1;S39	P06493	9.96859	10.9813	11.5201	10.1556	12.461	12.1541	13.4121	11.9689	12.9959	13.1929	13.1159	14.2189	12.1296	12.3518	13.9083	10.3047	14.9581	12.7714	13.9373	10.4713
CDK12;S1082	Q9NYV4	11.1628	12.1875	11.7684	11.4414	12.4156	12.347	14.159	12.7103	13.8052	11.6358	13.8952	13.6381	11.6535	12.881	13.4198	12.7731	14.6962	12.8137	14.154	13.0723
CFAP410;S136	O43822	18.1529	18.6817	18.9713	17.4325	18.9968	20.3205	20.1358	18.5697	19.5642	20.436	20.0371	18.0558	21.7187	20.4923	20.5398	20.0027	19.9455	20.2573	21.3137	18.2693
CFL1;S3	P23528	23.4006	25.7551	22.8646	23.5808	30.4237	28.6129	30.9739	29.962	31.9133	29.4864	30.4462	30.7592	30.5602	30.2404	31.7953	30.0233	30.0318	30.6339	30.7112	28.9633
CHAMP1;S476	Q96JM3	26.9869	26.7272	27.878	24.1286	29.7444	32.8548	31.3047	28.3847	28.5938	30.5043	28.9674	29.0163	30.8371	30.0717	25.2529	25.6788	24.7797	28.1287	30.1756	28.3235
CHD4;T1542	Q14839	19.3344	20.5674	18.6751	20.8149	21.1362	20.5489	20.6092	22.6103	22.7311	20.8036	21.9255	24.2373	23.3682	23.4187	24.3411	21.3039	22.2272	18.9175	22.2327	20.3346
CHST12;S96	Q9NRB3	18.9799	20.2275	20.3913	17.2507	15.9765	18.0241	18.3579	18.3267	18.9219	17.0295	18.7556	18.0319	17.1496	17.3548	18.22	18.4371	16.595	17.453	18.1122	17.0657
CIT;S436	O14578	19.5625	20.7571	20.522	19.0978	21.6658	19.7324	22.6481	22.8163	19.6498	21.0178	22.2596	22.7552	22.0148	21.9725	20.7246	19.9015	21.2932	19.4716	22.2762	21.3331
CIZ1;T225	Q9ULV3	9.84545	11.7433	10.3944	9.5705	10.9276	10.7174	12.5027	12.3597	12.1368	11.4986	12.9889	12.128	10.3348	12.2835	12.1968	10.816	13.7315	11.8985	12.3164	12.306
CLASP1;S1196	Q7Z460	14.0485	13.9085	15.8115	11.3334	10.5721	13.3745	11.8797	7.84576	8.66458	11.7688	11.9198	7.41898	9.89245	13.1334	10.6272	12.6731	11.8791	12.1421	11.6954	13.6293
CLK3;S283	P49761	16.3876	15.5579	14.5294	18.7855	17.8368	18.8862	17.6396	18.3642	16.9464	18.3292	17.4436	17.2615	18.2502	14.6868	13.9781	13.9642	18.6503	16.604	17.2837	18.273
CMTR1;S55	Q8N1G2	10.1866	8.09887	10.6071	10.991	11.6039	11.5194	11.6861	11.4131	11.489	11.4021	11.1638	12.2132	11.0615	11.5043	10.9576	11.8752	12.1842	10.6422	12.3297	11.5443
CREBBP;S1076	Q92793	24.5544	25.9243	26.2918	22.7216	26.2296	25.3043	26.1756	27.1067	25.4881	26.639	26.5223	26.9503	25.0595	25.2295	27.6838	26.4674	25.6112	25.8459	26.3591	25.8525
CSN1S2;S143	P02663	23.1087	23.4906	23.0253	23.5496	22.871	18.0337	20.7286	22.6649	20.7131	21.1094	21.8507	20.7289	21.5771	21.4292	22.1081	22.7665	21.1973	21.8818	22.4382	19.4373
CSN2;S35	P02666	17.5743	16.7182	17.9224	19.8096	17.9637	12.08	19.4173	15.3909	16.3868	13.0848	16.0685	17.3808	16.7367	15.9945	16.1243	17.6199	16.8508	16.2066	17.736	13.7273
CTDSPL2;S134	Q05D32	16.0227	16.5087	15.0384	16.9064	18.8815	17.9833	19.0418	18.2529	19.1482	17.5085	18.1325	18.1792	18.0917	17.382	18.582	18.9262	18.7549	19.1788	17.8444	18.9744
CTTN;S405	Q14247	10.5331	10.0741	12.401	9.82339	7.47123	10.3357	10.2957	10.7065	8.93889	7.97619	8.94945	10.3151	9.76921	8.45081	8.05125	7.6758	9.33779	10.0897	9.44901	7.84014
DBN1;S601	Q16643	15.8936	15.2921	15.5397	17.2604	14.1416	11.0183	13.2742	13.6216	14.5975	17.056	13.2261	14.7516	13.838	12.4119	14.3704	12.3605	14.9591	12.8683	14.3708	12.7537
DBN1;T591	Q16643	10.1806	9.65361	10.3078	12.2487	8.24486	6.13813	10.2909	11.2555	9.14797	9.91815	7.68497	10.6136	8.74172	7.73038	8.81281	6.56092	10.751	7.26652	7.73981	7.49108
DBNL;S269	Q9UJU6	14.4414	17.1483	13.8778	14.7202	16.4987	15.6465	18.3785	17.654	19.105	16.7953	17.7929	17.6388	17.2964	16.5564	19.0702	17.534	18.411	17.3216	18.198	18.1575
DCLK2;S362	Q8N568	13.9337	14.9724	13.0634	12.9215	14.962	11.8322	12.4053	11.107	11.9228	12.6868	11.4505	11.5436	10.2428	10.0347	11.7305	12.037	12.978	15.8635	14.5992	16.137
DCTN1;S320	Q14203	16.1128	17.9003	17.1496	16.1671	19.677	15.907	19.7842	16.7394	17.364	18.3283	18.2785	18.676	17.6139	17.9216	21.2378	18.9676	19.5855	19.2342	16.4644	16.9082
DDX21;S89	Q9NR30	13.1372	13.1237	15.0407	12.6661	15.5556	13.2502	16.5618	17.2389	14.6287	16.1077	16.1576	16.5257	15.1198	13.8922	17.1139	17.482	16.8525	15.1138	16.7043	16.3073
DENND4C;S1278	Q5VZ89	24.5667	26.2091	24.8392	23.3401	26.0387	25.6906	26.586	25.9634	26.6728	26.5796	26.1226	27.4526	27.0407	26.6885	26.9263	25.3166	25.2965	26.9063	26.4495	26.4546
DENND5A;S193	Q6IQ26	12.9909	13.3061	11.971	11.8163	11.6462	10.7046	11.7169	10.1928	10.953	11.4325	12.4868	6.65877	10.7515	11.3287	8.42809	13.032	8.85114	11.377	12.2183	11.8866
DOCK7;S1432	Q96N67	26.1027	27.6777	26.3959	25.0617	28.2909	26.987	28.336	28.1312	28.227	29.2427	27.9265	28.9325	28.7192	28.1752	29.0631	27.2709	28.0023	29.7625	28.0415	28.344
DOCK7;S1438	Q96N67	25.7372	27.0916	25.861	24.9717	27.7044	26.3763	27.6366	27.4546	27.6079	28.5182	27.2547	28.2143	28.0706	27.4857	28.29	26.6813	27.451	29.0683	27.3136	27.6695
DPM1;S3	O60762	17.7631	16.6797	18.0721	16.8747	19.9172	22.489	20.6388	22.1906	20.1656	21.3388	20.2935	19.835	21.4692	21.7839	19.5921	20.7202	19.5766	20.7787	19.6299	20.7592
DPM1;S7	O60762	16.2902	19.0919	18.0816	15.5332	15.8627	19.5207	20.5195	20.2539	20.3929	14.9493	20.0148	18.8538	20.5385	18.5348	20.8538	19.8461	20.2653	21.8622	20.0665	16.6284
DTNBP1;S321	Q96EV8	16.7484	16.5549	18.9294	16.0007	18.6919	18.3619	20.0761	19.3621	18.1989	18.3391	19.1122	19.1393	17.8991	17.5794	18.5306	18.2719	19.0984	18.7554	19.961	16.7478
DYNC1H1;S2384	Q14204	13.7151	12.0328	12.8815	15.0991	15.0834	14.1606	14.9007	14.3516	15.3471	14.6768	15.1359	13.4182	13.8002	14.4417	13.8561	16.5757	15.5943	14.8492	14.769	15.2832
ECSCR;S171	Q19T08	22.4762	21.5397	23.5719	22.1013	18.7667	17.5985	19.9707	20.4222	20.951	20.4889	20.0032	19.6818	16.4061	21.064	19.5031	20.0177	19.9714	18.8013	18.9909	18.1413
EDC4;S871	Q6P2E9	10.2745	10.9809	9.1929	11.3681	12.7943	11.8417	12.3147	13.4057	13.2714	11.2937	12.4659	13.3207	12.8873	12.8821	13.4278	12.8841	12.0158	10.772	12.1833	12.0681
EDC4;S875	Q6P2E9	12.3304	14.4918	10.585	13.5236	14.8799	13.8321	14.3865	15.4275	15.4086	11.7373	14.6137	15.0885	14.9721	14.8334	15.6033	14.7286	13.7429	12.9847	14.1063	14.1619
EPB41L2;T3	O43491	14.5043	15.1522	14.587	12.5888	16.4894	16.176	13.9725	16.3524	17.5439	16.6926	16.7728	17.2824	13.7948	17.7814	16.6846	16.3641	15.6193	18.576	16.8056	17.2636
EPN2;S173	O95208	26.1498	27.6771	26.9145	24.6575	27.8099	27.6078	28.4642	28.0728	27.5689	27.0606	27.7582	28.5551	28.4543	28.5075	28.825	27.9668	26.6636	27.9886	28.2272	27.9004
EPRS1;T888	P07814	19.6555	23.6856	20.3753	18.2013	21.7415	22.332	24.0772	25.0796	21.646	21.4708	23.3647	24.0403	25.8148	23.7939	22.1768	18.7267	21.1043	23.2423	21.8623	20.0426
ERF;T526	P50548	24.6967	24.5034	24.5185	24.1276	22.4318	23.7691	23.2715	22.616	22.1326	21.3094	20.824	21.3726	22.2977	22.7234	20.8869	21.0238	21.5074	23.5471	22.2048	22.2911
FAAP100;S667	Q0VG06	23.955	24.3776	23.8776	25.1567	22.4857	19.9775	22.322	20.0656	21.8686	23.55	23.2493	19.9437	23.0293	20.5192	22.9325	23.3167	24.0787	25.0725	21.0869	20.1329
FAM102A;S181	Q5T9C2	12.8667	14.7975	14.6585	12.8066	7.94439	8.19302	15.9858	15.9989	10.841	9.12796	8.51374	9.61046	6.82576	5.88497	7.21437	5.2214	9.00485	5.83833	7.62316	6.03847
FARP1;S427	Q9Y4F1	29.8245	32.3644	30.7677	27.0646	31.7898	32.0086	31.5356	32.6762	32.4509	32.7849	32.6057	33.2831	32.5549	33.0255	33.7005	31.825	31.2101	33.9385	33.3803	33.1491
FKBP15;S956	Q5T1M5	25.9097	27.4691	26.8459	24.2042	27.9082	26.9775	28.8187	28.5999	27.9384	28.0971	27.9951	29.2504	28.6739	28.5348	28.9309	27.9484	27.0667	29.105	28.1351	28.3713
FLII;S860	Q13045	27.0068	29.308	26.4843	27.0094	30.2982	30.1453	29.0682	28.9995	30.8801	30.3727	30.2055	29.8792	31.7278	30.8453	31.5133	28.1412	30.4335	32.6364	30.1671	27.2491
FLNA;S2152	P21333	28.8768	30.5113	27.5233	29.8795	30.4486	30.1498	29.869	30.4855	31.4112	31.3139	29.1065	30.8917	33.0523	30.4259	33.075	29.5431	30.8878	29.7701	31.1853	30.0898
FNDC3B;S208	Q53EP0	30.1904	33.1936	28.6215	30.4984	34.2706	34.3905	33.6068	33.8497	33.6152	31.5503	33.214	32.505	34.8707	34.9061	34.3067	31.9783	34.5068	36.1463	33.9506	33.4611
FOSL1;S101	P15407	16.2762	18.0169	15.6499	17.7838	17.1319	17.2723	17.1717	20.2139	21.298	21.2252	22.3889	21.3212	21.4382	20.7597	23.1078	21.2972	21.541	18.5333	17.6302	18.8526
FRMD4A;S604	Q9P2Q2	16.7573	17.8264	17.7616	15.6661	18.9263	21.5944	19.4205	18.9634	19.0313	19.8028	20.0261	19.4998	20.2146	19.0075	21.1347	19.8598	19.994	19.6333	19.7124	20.0918
FSTL1;S165	Q12841	19.8509	18.4281	20.2349	21.2151	23.8672	23.3297	24.7807	24.5553	24.7103	25.406	23.6778	25.4081	24.7665	22.7758	23.377	22.3859	23.97	21.7738	24.273	21.5295
FZD6;S620	O60353	21.6128	20.3516	20.4191	21.8647	17.5752	20.8269	18.8388	21.2521	20.6618	19.912	15.5736	17.681	17.6327	19.4592	19.3101	18.3182	19.7354	17.224	20.0635	21.7112
GATAD2A;S100	Q86YP4	16.0364	16.1716	15.208	17.8981	17.8669	19.7875	15.8774	19.0414	17.3514	16.488	18.4505	19.7973	19.2407	18.9499	19.6255	17.5188	19.2248	14.5976	18.3513	17.9993
GBF1;S1784	Q92538	25.7875	27.4246	27.0576	24.6536	28.034	27.4836	29.4172	26.6068	27.711	27.7212	31.3916	27.5955	28.4188	28.399	26.0299	26.9373	27.348	27.6835	30.1931	25.9087
GFPT1;S261	Q06210	14.2692	15.1746	15.2669	13.908	14.183	15.8789	17.3988	17.0328	17.4996	14.0881	13.4114	18.7479	16.3572	18.2251	18.0823	13.9278	18.3426	17.2032	18.5055	16.9838
GOLIM4;T648	O00461	5.28916	7.10941	7.85848	4.3209	5.99445	8.52303	9.69739	5.26011	5.97858	7.08939	11.2904	4.40749	6.70139	7.59968	11.3344	13.2653	11.666	8.33573	6.19744	9.56406
GON4L;S1268	Q3T8J9	12.484	15.6772	11.445	12.5826	14.1385	9.78559	15.9845	16.7346	15.9638	16.2619	11.0014	14.0779	15.591	13.7886	17.8907	13.2852	14.6046	14.4438	14.5845	14.1443
GPATCH8;S1081	Q9UKJ3	12.4793	12.9056	13.4361	11.773	14.0408	13.2651	14.2467	13.3654	13.6095	13.8527	14.2583	14.9012	13.3306	13.5669	14.4476	14.0097	13.7179	13.5796	14.1374	13.9077
H1-4;T18	P10412	20.7772	22.2665	21.2882	20.5451	22.1662	20.9953	23.7916	25.323	24.1343	24.2641	24.0381	26.1282	23.4422	23.5201	25.6842	24.2311	24.5231	23.4549	21.7508	25.1654
HDAC1;S423	Q13547	7.7211	10.1922	6.49578	9.31036	10.519	9.40577	9.40281	13.3502	11.061	7.55544	12.4558	10.1528	10.3553	9.49173	12.6215	12.8891	11.6713	9.9946	10.2533	10.0482
HERC1;S1514	Q15751	22.3536	23.7249	22.8268	21.1983	23.486	23.2984	24.2135	23.8144	24.5556	24.5505	23.8926	23.7959	23.9004	24.1906	25.0293	23.9236	23.9267	24.7044	24.805	24.1443
HIRIP3;S370	Q9BW71	5.005	8.48176	3.5258	6.50835	7.50619	7.63126	8.55724	5.92751	6.85428	4.84425	9.36154	6.96591	8.62486	8.79969	8.80286	7.31182	8.50057	3.77539	7.39373	8.17585
HMGA1;S9	P17096	11.0268	14.7113	11.4463	11.2128	9.2277	9.08354	7.52687	11.6037	9.56007	6.06923	8.5627	8.19404	11.6038	7.5911	13.6289	9.48151	11.8361	15.8024	11.1519	5.21816
HNRNPC;S241	P07910	13.304	14.4469	13.6964	12.2522	15.245	15.1131	15.0447	15.5085	16.6533	18.0142	18.2022	15.9396	15.9581	17.591	18.0051	18.2662	17.5376	18.4734	15.1948	17.5918
HNRNPUL2;S228	Q1KMD3	17.0952	17.9376	16.7226	16.3625	18.0914	17.172	19.0503	18.3394	18.8722	18.4565	19.5867	17.8551	15.7005	17.5753	14.7137	16.1261	17.3735	18.1015	18.5861	18.9625
HUWE1;S2918	Q7Z6Z7	18.0033	18.0555	17.9016	17.5659	19.6264	19.1213	19.1224	18.5943	19.0428	19.8249	18.5133	19.1782	20.0015	19.8686	19.7104	19.1625	18.354	18.9579	19.4617	19.1595
HUWE1;S3808	Q7Z6Z7	9.94113	8.49424	10.3347	10.2056	11.9839	12.0381	12.1999	11.6366	11.741	11.1789	11.5042	11.4146	12.9214	13.1054	12.4998	13.8231	11.4869	11.0414	12.7814	11.1375
HUWE1;S3816	Q7Z6Z7	10.8858	9.75768	11.1713	11.0699	12.8227	12.8501	13.0164	12.4527	12.5793	11.9611	12.3276	12.1474	13.7736	13.9078	13.3503	14.4991	12.1936	11.9092	13.5471	11.9633
ICE1;S1692	Q9Y2F5	22.0557	22.3464	22.8919	22.2484	19.7895	21.2221	23.1294	17.1293	20.1873	17.9657	22.7745	22.5328	21.4587	21.7081	19.7141	21.3451	21.3889	20.7615	19.8491	22.3037
IFT88;S133	Q13099	16.4126	17.2063	17.9389	15.8395	12.2872	15.2374	15.578	16.8384	13.859	14.5338	14.8512	9.7948	13.1347	14.1742	14.3202	14.337	16.8247	14.8202	15.0324	12.285
IGFBP5;S116	P24593	18.3449	20.5118	14.4766	19.8665	23.8878	23.2475	24.1938	23.7737	23.9956	22.3198	17.6954	21.8156	23.3273	25.35	24.4545	19.8918	22.2709	22.5712	18.8129	23.9753
IL1RAP;S557	Q9NPH3	16.1903	17.3059	16.1219	16.0612	17.3331	17.1297	17.962	18.3638	18.6972	18.3525	18.965	18.8952	17.7585	17.8395	18.1826	17.6056	18.5907	17.578	18.7634	19.0008
INPP5E;S241	Q9NRR6	16.5271	18.3959	17.488	13.8314	19.9837	19.5133	18.5452	19.203	16.1251	17.5597	18.8159	18.2043	18.4152	18.7325	18.2078	18.1755	16.1325	19.1851	18.4028	18.9088
INPP5F;Y501	Q9Y2H2	12.0063	9.85584	12.7448	10.5678	5.79255	9.65211	5.76892	5.72372	8.43522	8.08873	8.63897	9.4178	5.26462	10.9667	7.90751	9.86186	8.0394	6.36682	7.67746	12.0879
IRS2;S1176	Q9Y4H2	19.3862	18.6602	19.521	19.2771	15.2563	16.9646	18.9065	16.4676	18.941	18.2064	15.1452	14.978	17.9501	18.0846	18.2489	18.3033	16.9698	17.1538	16.6082	16.2663
ITPRID2;T371	P28290	20.653	20.88	20.7846	20.5594	22.3348	23.6172	19.9892	24.7247	24.5947	24.3659	24.9034	23.7876	23.336	21.042	23.6202	23.2905	22.7163	24.5427	23.1391	20.6881
ITSN1;T1144	Q15811	22.0466	23.4193	19.0396	22.983	23.6728	23.8973	22.6017	22.9063	26.6237	23.5778	21.527	23.2642	23.4536	23.2933	24.059	22.068	23.5598	26.1249	23.2599	24.6777
JCAD;S770	Q9P266	29.3559	31.3196	29.8759	27.5876	30.7703	30.5363	31.5094	29.799	31.4121	31.2212	30.7773	31.9157	31.8851	31.854	32.4897	30.881	30.2416	32.3473	31.5987	31.914
KIAA0754;S181	O94854	6.63372	9.02903	5.39182	5.36523	5.46274	3.4594	6.42264	5.53529	10.7572	12.6173	9.67757	9.56198	11.6035	10.7172	10.2207	9.23134	7.86733	8.46951	10.5929	11.8417
KIFC1;S6	Q9BW19	13.4622	14.6764	12.7477	14.9511	17.0712	15.095	16.6927	17.0834	15.965	13.714	16.1093	16.376	16.2152	14.884	16.7329	16.0492	16.004	14.1005	16.5539	14.7138
KRI1;S136	Q8N9T8	13.1914	12.7627	13.0147	13.2651	8.04083	10.405	10.5894	12.4636	10.9927	9.59881	9.7801	12.5233	11.7592	13.056	11.2301	11.3202	11.812	10.0441	10.7013	14.3703
LARP1;S774	Q6PKG0	28.1628	30.1249	28.9187	27.8081	29.3391	30.0566	30.9015	30.4063	30.3908	30.5905	30.8651	30.0358	32.3954	29.6179	31.8348	29.8479	31.0486	30.8447	31.3929	28.9523
LARP7;S261	Q4G0J3	14.8696	10.7518	15.7289	16.5075	16.0358	16.0672	15.8949	15.8144	15.0168	16.529	15.0741	16.559	16.1447	16.4145	15.7378	17.205	17.5573	14.6009	16.3157	15.7132
LARP7;T257	Q4G0J3	15.1488	11.3921	15.938	16.6898	16.2467	16.2491	16.1304	16.0128	15.2675	16.6965	15.3564	16.6995	16.3325	16.5815	15.9959	17.2851	17.7117	14.8599	16.5205	15.9505
LIMA1;S490	Q9UHB6	30.0386	30.6489	28.1445	31.2813	32.5054	31.9897	31.846	32.2831	32.8501	30.5381	31.5168	32.3927	32.4461	31.171	31.5198	31.6964	31.1806	32.1712	30.8868	32.3521
LIMCH1;S231	Q9UPQ0	11.1333	11.029	10.7443	10.9235	11.6941	14.8271	9.48605	14.0818	12.5493	14.4505	12.4055	15.047	13.3275	13.8597	14.7307	12.3023	14.1009	14.8634	9.38792	14.8712
LMNA;S390	P02545	22.5752	27.7295	20.2285	23.6381	21.8986	21.7859	21.1156	22.7559	23.6198	20.0603	25.2104	21.2696	25.9516	25.2092	26.8398	25.3798	26.2927	28.7193	21.8263	24.0034
LMO7;S276	Q8WWI1	8.44863	9.92305	8.46393	9.15261	9.85635	8.97928	11.0003	11.1942	10.7533	9.89602	12.1656	10.8482	10.8472	11.0139	11.7501	11.4797	11.7317	9.77349	9.98566	10.237
LRBA;S10	P50851	13.6106	11.3099	13.4851	14.703	15.2061	14.2762	15.4281	14.2597	16.2929	15.9373	14.3955	16.1563	14.7368	15.4703	15.0529	15.8158	15.7815	14.2099	16.1752	15.6335
LRRFIP1;S618	Q32MZ4	16.5804	17.0343	15.703	16.9162	10.9448	11.9101	11.7711	12.5678	16.0052	17.2712	15.2868	12.0004	13.3949	12.2314	13.0346	13.3784	13.1027	12.7653	12.2215	12.0957
LRRFIP2;S320	Q9Y608	7.28434	8.80941	7.58586	5.11273	9.14139	9.67869	10.1209	8.08962	7.70352	10.9692	9.61276	5.02902	9.31116	9.36037	7.03338	7.65549	7.75913	9.12401	10.3696	8.91511
LRRFIP2;S324	Q9Y608	22.0692	22.4866	23.4165	19.9158	24.7792	25.0005	26.1505	21.7395	23.6247	26.4799	25.7082	24.713	25.4263	24.9543	22.1675	22.3588	23.5637	25.9068	25.768	24.9395
LSM14A;S216	Q8ND56	27.1876	29.4118	29.1478	26.3278	29.5203	30.3717	31.2921	27.1972	28.6021	29.2382	31.9449	29.9961	33.3541	29.6853	30.9619	29.3252	29.7083	31.4254	29.6772	26.1798
LUZP1;S440	Q86V48	16.7194	16.4498	17.689	15.4365	17.7993	19.2266	18.4302	17.9585	17.6821	18.3083	19.9744	18.2003	20.2515	19.8535	17.9137	19.9167	18.7048	21.4337	19.096	19.4012
MAF1;S75	Q9H063	8.04783	9.58841	6.20986	8.07102	12.1265	10.5299	8.30963	12.6952	12.5374	12.2362	11.6484	12.8355	12.5734	12.7918	12.6306	10.6514	10.2866	10.863	12.9882	11.6582
MAN2A1;S80	Q16706	11.5575	14.1706	11.5299	9.96724	11.3674	16.9571	13.476	13.4157	15.1751	14.4954	14.2998	13.7559	16.0494	16.5816	14.6388	11.2099	14.4995	14.2708	15.8371	14.6415
MAN2A1;S82	Q16706	12.9811	14.1652	13.0928	11.4628	11.9095	17.6686	14.0065	12.4428	15.3707	15.6255	14.3791	12.732	16.8428	17.6291	15.2133	13.1431	14.9826	14.627	16.6661	15.0927
MAP1B;S977	P46821	16.7241	20.0357	16.4449	16.472	20.333	17.7003	16.1738	19.7429	17.8571	18.7312	21.0031	20.6806	19.8454	20.66	20.6579	17.0057	20.8416	22.0805	19.8977	18.0498
MAP1B;T1302	P46821	23.4944	23.0883	23.5566	22.621	24.4142	28.2874	22.2446	23.7393	24.0481	25.4323	25.8523	24.1919	30.7017	29.5181	27.1777	26.8656	23.3104	24.3341	26.4589	23.2064
MAP2K2;T396	P36507	30.6551	34.1352	29.1339	28.943	35.9611	34.8762	37.5113	36.2289	37.0934	35.3632	38.1538	34.9141	35.4467	35.8181	31.1999	32.8625	33.6997	38.4909	36.7964	37.1787
MAP4;S789	P27816	18.6524	17.8851	19.7153	18.4144	19.3898	20.3449	22.0307	23.9273	21.1116	20.8092	22.2015	19.1592	22.538	19.5593	18.7602	21.7686	20.4606	22.3346	21.9449	18.5612
MAPK1;T185	P28482	20.3556	20.3082	21.5086	20.3748	19.8655	18.1224	20.2002	17.0455	19.3443	18.399	19.4867	20.1016	18.1861	19.3859	19.3201	18.5032	18.846	18.0647	20.0185	16.6184
MARCKSL1;S116	P49006	14.9867	15.5712	14.8742	16.5021	14.7961	13.7837	13.4398	11.0353	13.1236	13.8178	14.736	14.7979	13.3639	11.697	14.4803	12.6202	13.7811	10.4443	12.6482	11.7656
MARCKSL1;S22	P49006	14.7937	15.8549	14.6708	14.4133	16.1036	15.2853	16.2775	16.5704	17.1028	15.4428	16.7261	17.2839	15.4875	15.4028	16.7961	17.0499	15.6633	16.1558	16.3574	17.2237
MAST4;S1384	O15021	17.9223	18.6587	16.7989	19.0372	19.7477	20.7364	20.3959	19.9836	22.0798	20.9032	18.3958	17.8042	20.3438	20.6904	21.4377	18.6558	21.6155	20.8223	20.8083	17.9245
MCM4;S120	P33991	28.8043	28.4131	29.9682	27.7575	27.7009	30.4224	30.8348	31.3945	29.9078	28.8311	29.8017	31.8853	30.4638	30.3903	29.0892	29.8216	29.5725	29.8462	29.6284	31.7908
MKI67;S2105	P46013	27.1955	30.0005	26.7731	27.7473	32.2073	28.2539	32.2336	28.557	32.4124	31.2265	30.2891	31.9417	31.2737	30.912	34.4886	30.629	30.8356	30.9638	29.8049	28.5583
MKI67;S357	P46013	25.1908	22.3862	25.4701	26.616	30.2849	27.9437	27.3816	26.1826	25.0789	26.8053	27.9085	27.1676	28.4392	24.089	24.5868	27.4282	26.6084	28.0331	28.2975	25.2105
MKI67;S584	P46013	18.8598	20.3966	18.9155	18.9192	21.0459	19.7444	20.8686	20.4494	18.9903	20.4434	21.4993	20.2537	21.4642	20.2722	21.3014	20.8211	20.9244	20.2375	19.6664	20.6977
MKI67;T2085	P46013	19.7735	19.212	20.4723	18.0103	20.609	24.041	20.3709	22.3169	20.9988	23.0768	20.4047	21.3953	21.6232	21.8949	21.5841	20.7867	19.6558	21.2496	19.4648	21.4019
MLF2;S238	Q15773	31.0686	34.6752	32.0317	29.2716	33.6845	33.6058	34.9443	34.9518	34.1835	34.8489	35.0194	35.4078	35.6968	29.5707	34.8774	32.7602	33.0655	35.471	35.0278	34.3775
MTDH;S298	Q86UE4	20.7831	21.9689	21.5338	20.0821	24.3544	22.9535	25.7685	25.98	25.1903	24.9949	24.0108	25.8231	23.407	23.0957	24.9557	23.3484	23.664	22.5068	25.0999	24.1106
MTSS2;S456	Q765P7	19.9352	22.738	20.4093	17.1251	21.0679	21.2402	21.7665	21.2175	22.1217	22.17	21.969	21.662	21.2707	22.3777	21.7754	20.5392	20.6601	23.9786	22.6309	23.136
MUC16;S7961	Q8WXI7	15.5644	14.3497	15.7223	14.3772	16.4959	16.2091	16.0893	18.0309	18.7445	19.2807	16.6765	19.3751	17.1701	17.7218	16.1905	16.4378	15.6616	17.6859	18.4242	18.1894
MYLK;S1779	Q15746	24.284	24.7141	23.206	24.7494	25.3478	24.6397	27.4357	24.7584	27.735	27.2696	24.0955	26.6827	27.2403	26.4333	26.267	24.6109	25.4349	26.5364	24.6398	26.2049
MYO18A;S728	Q92614	20.6178	21.1755	20.0299	21.1368	26.0501	24.3369	23.8184	22.0411	21.7015	24.8609	23.3988	24.6415	25.6585	24.7928	24.0739	21.6908	25.5603	26.1729	23.4765	24.9381
MYO9B;S1261	Q13459	15.427	14.6277	17.4189	13.3969	17.1097	20.7529	18.4863	15.3812	18.8475	19.9276	19.4574	18.9751	15.3361	18.75	17.6348	17.6405	19.9279	20.2232	18.2923	20.3872
MYO9B;S1267	Q13459	19.9849	18.3115	21.1021	18.9737	18.8421	25.2205	22.2906	21.5989	23.2441	23.5344	23.2765	22.2145	22.2655	22.7593	20.4099	22.0794	23.7262	24.4913	21.5442	24.414
NASP;S246	P49321	8.89794	8.50414	9.22317	9.36235	10.6265	9.7842	11.2873	10.5985	10.8305	11.7268	10.8744	11.9352	9.51663	10.5532	11.1746	10.6439	11.4165	8.75435	9.8157	11.4022
NASP;S432	P49321	14.9256	14.3464	14.7066	15.4286	15.9325	16.6	15.2858	18.1502	16.0436	14.9734	16.0202	17.5984	18.6489	17.5765	17.5627	17.8588	16.2479	16.2797	16.7262	16.7428
NCOA7;S208	Q8NI08	20.067	21.6226	18.8825	19.1599	23.9463	23.5755	22.8897	23.2209	23.9066	23.3231	23.0159	23.1208	23.649	24.5299	23.0659	22.3887	21.935	24.6398	23.2257	24.0159
NCOR2;T1383	Q9Y618	17.3843	20.9749	18.7351	15.1606	19.4835	18.7625	21.3828	20.7439	21.5885	20.6087	21.6617	21.7827	19.6887	20.1763	22.4691	20.1718	20.9504	21.0809	22.7251	21.641
NELFE;S49	P18615	27.271	28.5973	25.9064	29.075	30.815	28.711	30.3083	29.3572	30.0029	27.7194	28.6781	29.4046	30.3897	29.1203	29.4815	27.5118	29.6305	30.145	29.2302	26.6778
NES;S471	P48681	14.9548	16.256	14.8639	13.9813	16.4243	15.7515	15.9508	17.9826	16.1225	17.1718	17.7331	18.364	17.6981	15.7492	15.5878	15.6657	15.1521	17.7155	15.4718	17.4258
NES;S578	P48681	6.53096	7.12001	5.48114	6.92293	9.63187	10.467	8.34911	10.1229	10.6759	11.2331	10.5157	9.98287	10.4454	10.8627	10.431	9.18615	9.68044	8.11752	10.0117	9.70753
NES;S768	P48681	27.1587	28.3586	25.6222	27.2534	28.0937	28.1603	28.0054	28.7608	29.6429	29.8836	26.8664	28.4291	28.6172	28.8535	28.9539	26.6587	28.1775	29.3671	26.6286	29.0501
NHSL1;S1233	Q5SYE7	29.7891	30.5129	31.18	28.3788	32.097	31.9912	30.6376	31.5842	29.2957	31.5867	30.8826	32.3799	32.3099	32.7563	33.1944	30.7408	28.0664	27.4123	29.2921	27.9995
NMT2;S38	O60551	21.2802	25.5075	21.5416	19.4604	23.2373	23.2141	23.2079	23.3705	22.4165	24.9683	25.5924	21.0222	24.1705	24.6006	26.0844	24.1284	24.997	23.3075	25.4341	25.1793
NOL3;T149	O60936	4.73242	9.22863	5.32996	1.8406	7.47686	6.76482	7.40468	8.04399	7.64535	8.99238	8.62265	7.74861	7.94084	9.14001	9.92911	6.33584	5.27829	3.82005	9.86477	7.41505
NRDC;S94	O43847	31.3961	35.2716	30.6096	30.29	35.1646	35.0462	35.4796	34.9578	35.3229	33.793	34.9062	35.2364	36.4973	35.4393	36.163	33.5783	34.1402	36.6423	35.0492	35.3692
NSMCE3;S64	Q96MG7	11.7305	8.93901	12.1237	12.6772	13.1095	11.2719	13.0658	12.2329	13.6108	12.4621	12.3434	12.7718	12.0738	13.438	12.9521	15.4221	13.0429	13.2597	12.9918	11.7787
NSUN2;S751	Q08J23	12.0546	11.7038	11.7487	10.4568	7.3508	5.68522	6.5916	7.95461	6.50428	5.68928	5.19687	5.65295	7.26564	8.44917	8.36305	10.9866	6.26813	7.85789	10.5431	11.4479
NUP214;S430	P35658	16.0369	15.1016	16.8847	16.397	22.9055	22.5315	23.5383	22.4608	21.7643	21.6736	22.1448	22.7634	21.763	21.6052	21.8158	22.1013	21.7744	20.3321	22.1926	20.8319
NUP214;S433	P35658	14.9928	15.6845	15.3717	15.182	21.5595	21.0041	22.2922	20.9628	20.6799	19.9678	21.2721	20.9898	20.1263	19.8879	20.5575	20.183	20.3901	19.1369	20.8092	19.6076
NUP214;T437	P35658	18.0444	19.341	18.6804	17.5641	24.9694	24.463	25.8477	24.5528	24.0699	23.6476	24.6675	24.5726	23.7825	23.5448	24.3374	23.4324	23.4573	22.7764	24.3567	23.1265
NUP98;S1028	P52948	11.4337	13.6766	12.3772	10.1773	14.7662	13.808	15.6141	15.0651	14.9786	14.6717	15.4077	15.4459	13.0809	14.1902	15.8702	14.2765	9.79855	9.42101	9.7869	9.84971
NUSAP1;S135	Q9BXS6	25.9498	26.7491	25.4837	26.2015	27.7292	26.7668	27.6563	28.6891	28.0063	28.5574	28.5196	28.4316	29.6768	27.765	28.8028	28.7149	26.9398	26.8044	27.128	27.5975
ORC6;T195	Q9Y5N6	22.2322	23.4986	23.4336	21.1173	22.8303	25.7302	25.9449	20.1086	25.0845	25.0417	25.1747	24.518	25.0563	23.9258	23.8016	22.0359	23.6774	22.9936	25.3284	23.1363
PABIR2;S115	Q7Z309	15.9983	17.6036	16.5988	17.296	18.4024	16.005	21.9932	18.7611	18.2712	16.7261	20.848	18.3374	18.8923	16.6279	18.2043	19.5428	19.8417	17.1632	18.8361	17.7359
PALM3;S375	A6NDB9	29.2794	27.9553	29.9196	30.7537	33.9444	34.2407	34.2549	32.9757	34.7801	34.92	33.7118	35.2375	34.3112	34.4093	34.8561	32.6313	32.8205	28.9653	32.8626	28.9363
PARD3;T583	Q8TEW0	13.69	14.498	12.8028	13.7734	17.9868	18.0442	18.4211	18.1306	18.8604	18.9636	17.4189	17.717	17.9073	18.1526	17.3818	16.052	17.6563	17.4178	18.0505	17.9639
PAWR;S233	Q96IZ0	18.6555	19.5175	18.136	16.8084	14.655	17.8999	12.6902	15.2239	17.6449	19.9136	17.6433	12.9905	14.9467	20.0488	17.4037	16.3322	15.4105	12.8744	18.1462	15.8191
PBRM1;S948	Q86U86	4.51942	6.47157	5.56814	1.87331	-2.05971	3.75879	3.879	5.38161	4.32811	3.93533	3.11955	0.518723	2.79846	4.17366	2.06849	1.85923	3.11842	2.62379	4.07346	4.58087
PBXIP1;S43	Q96AQ6	12.3583	11.2171	12.4939	13.2663	14.2174	14.8032	14.6318	14.0544	14.4647	13.4212	13.8926	14.1108	13.1081	12.9619	13.9884	14.6616	15.0021	13.3313	14.5785	14.2502
PCNX3;S1955	Q9H6A9	20.9363	26.0749	17.9992	20.7912	20.2096	18.2585	21.2434	20.4527	22.0016	21.2924	21.0239	15.6919	22.9241	25.4456	24.3946	22.7006	22.6404	20.1452	24.325	23.6601
PDIA4;S470	P13667	16.9035	17.7727	15.445	18.6423	19.995	19.3092	19.0595	17.9111	18.7549	18.526	18.1944	18.694	21.003	20.2137	20.251	17.8547	19.6822	17.8904	18.9295	17.8202
PDZD8;S967	Q8NEN9	20.1432	20.3574	20.3863	20.0939	21.901	21.4558	21.8571	20.357	21.028	21.8287	22.1087	21.836	23.0507	22.2297	22.5533	22.5023	22.3792	22.2312	22.4161	22.449
PDZRN3;S911	Q9UPQ7	17.3078	18.0144	18.2895	17.6548	19.5099	19.2234	20.7649	19.4249	19.3878	19.6677	20.1947	19.7007	20.15	19.3247	20.7988	19.3924	21.6204	19.125	21.5389	19.0244
PGAM1;S14	P18669	21.9832	22.8012	21.7175	22.3726	20.9956	18.3077	20.6862	21.1779	20.7883	18.5511	21.2929	22.0271	20.3998	21.3292	20.2731	20.7066	19.9818	21.2046	20.094	19.6526
PGRMC1;S181	O00264	5.14306	4.5182	5.74137	8.23664	6.4043	6.74666	9.35841	8.44942	2.13952	0.622429	10.6749	6.15246	6.74137	5.97707	0.836088	5.19618	6.73347	1.12155	4.00273	3.32381
PHF2;S458	O75151	20.2818	19.2174	20.6455	20.6967	22.7665	21.7583	22.2007	22.9449	22.5627	24.9215	22.5528	25.7737	22.7385	22.5864	22.0465	20.225	22.4429	19.3377	23.4326	22.7972
PHF20;S488	Q9BVI0	16.0787	17.3681	15.747	17.2967	19.2373	16.4276	17.8846	18.3824	21.211	15.5343	18.8638	20.5103	17.3996	18.4577	21.7962	20.3854	19.6652	18.104	22.068	17.3819
PI4KA;S230	P42356	18.2861	19.7114	17.2988	18.99	20.2498	20.0405	19.848	20.7829	19.688	20.4093	20.421	18.7383	20.9474	20.4027	20.6123	19.5206	21.2406	20.3138	19.8499	20.039
PITPNM3;S321	Q9BZ71	13.5772	16.2266	14.4218	12.8495	16.1032	16.2892	17.3442	15.8732	16.0534	15.0154	17.2418	16.5202	15.5287	15.3916	18.4375	16.9848	16.2967	15.0531	15.3506	16.0752
PLCD4;S548	Q9BRC7	16.1297	15.9669	14.1056	20.5887	18.991	16.174	19.1994	16.5817	19.8091	17.9232	19.2628	18.6941	18.1185	17.5323	19.2559	18.3675	22.9798	14.8182	21.9373	19.6216
PLD1;S629	Q13393	25.868	25.0407	25.5734	27.7898	26.7863	25.3789	28.0192	29.1371	28.6461	27.8253	27.7521	28.173	29.3973	28.0009	27.5701	27.5828	29.3441	28.9642	27.7799	25.748
PLXDC2;S506	Q6UX71	14.2813	15.5805	17.6644	9.48114	12.2531	16.3915	14.3644	9.40877	10.1059	11.8663	14.6497	11.2745	10.1377	13.7451	11.5454	13.1658	11.6058	14.6162	11.7853	14.7169
PML;S408	P29590	13.48	15.5142	14.1128	11.7032	15.49	16.0035	15.8027	16.8669	16.075	16.0924	15.8865	16.5322	16.2776	16.6321	17.1722	15.2577	14.7204	15.3335	16.6792	15.8545
PNISR;T485	Q8TF01	27.0179	28.6953	27.6632	25.7959	27.9084	28.3747	30.4839	28.6716	30.1182	29.5971	29.7817	29.6773	29.583	30.1234	29.4568	28.4603	28.8387	28.6699	30.182	29.4967
PNKP;T111	Q96T60	14.8581	15.6822	14.3494	14.6835	16.8312	17.2837	17.4515	17.6602	16.9867	16.7595	17.8037	17.5013	17.6156	18.1734	16.1469	16.2615	15.9108	15.5416	16.314	17.2941
PNKP;T118	Q96T60	14.0547	15.9935	14.3274	12.8015	16.6118	17.3433	17.7394	17.9629	16.7925	17.4776	17.793	18.4112	17.7241	18.675	16.6135	14.7928	16.0678	15.5909	16.9718	17.4351
POLE4;S9	Q9NR33	16.3948	15.8902	17.3113	16.2259	19.6049	19.2218	20.212	19.7844	20.3657	20.421	19.6344	21.3905	19.4008	17.6823	20.7009	20.5433	19.9782	18.7941	21.0671	20.6895
POLM;S12	Q9NP87	0.921549	-0.355956	2.17843	-0.0574302	-0.266042	-0.95741	-1.36285	-0.461252	-5.20253	-4.14021	-6.42121	-0.588108	-2.38224	0.0311647	0.894636	-1.03406	-1.90833	-4.03783	-1.19509	0.8895
POLR1F;S316	Q3B726	18.2902	17.8359	18.8796	19.6799	20.7104	20.311	21.0302	20.0465	19.7833	20.4416	21.1678	20.3635	20.3437	18.9086	20.3896	19.8916	21.7428	18.8446	20.5328	18.4929
POLR2A;S1882	P24928	30.34	31.9339	30.7965	30.5147	32.6197	32.1897	33.8999	34.5607	32.6974	33.4599	33.928	34.0687	34.1549	33.0318	32.3964	30.1549	33.4137	32.0923	33.3392	31.1599
PPA2;S317	Q9H2U2	22.365	23.9944	21.8706	22.7031	24.6209	23.506	24.7287	23.4579	25.8579	24.3764	21.7427	24.6221	24.5181	22.3968	26.4236	22.5731	24.5236	25.7994	24.6602	22.8238
PPP1R10;T256	Q96QC0	27.387	26.3179	26.7173	27.8029	27.8198	31.9853	28.9075	29.0972	29.6445	28.9293	27.4649	27.8203	28.2209	29.4778	29.0591	28.9758	29.4596	29.2458	26.2192	29.8086
PPP1R2B;S122	Q6NXS1	16.0577	16.4646	14.7171	16.8552	17.241	15.3666	17.2555	18.4363	19.1217	19.2858	17.9889	15.9997	17.7918	19.4723	19.0542	19.5949	18.4201	18.1511	16.5282	17.622
PPP1R7;S12	Q15435	16.7587	16.1386	17.8353	14.6967	12.5219	16.711	15.3395	15.6996	14.773	15.9083	15.9017	10.1176	12.3525	13.3748	12.1089	16.078	14.4529	16.2345	13.9322	15.4841
PPP2R5C;S497	Q13362	12.3423	18.1509	10.8352	11.8278	15.1302	13.3319	14.3984	15.4969	15.3185	15.8427	16.5357	13.4517	17.1432	16.7356	17.5793	13.2859	16.0889	14.9305	17.4236	14.8928
PPP3CB;S478	P16298	19.9696	23.5281	19.9335	17.5365	20.2747	22.0094	22.5321	22.6418	23.0182	21.8412	23.051	21.2141	22.349	22.8269	22.2729	21.7758	21.5944	24.5199	22.431	24.1483
PRKACA;S339	P17612	21.572	23.5945	18.496	22.0251	26.4478	24.5446	23.3357	19.8429	27.929	24.26	19.9505	20.8118	26.8283	25.488	28.2013	24.0357	20.9699	24.4406	27.4414	19.6965
PROSER2;S179	Q86WR7	25.3283	26.1267	25.0897	25.0523	26.2912	25.6552	29.2043	26.9919	27.8041	27.7416	24.1732	27.3579	26.0345	26.3734	27.866	25.9894	27.3336	28.4324	24.0456	28.6302
PRRC2C;S878	Q9Y520	20.0319	20.5474	20.1553	20.1154	23.1464	21.5406	23.2404	21.1872	23.9132	22.1996	25.0264	22.0638	24.1229	23.908	22.0208	23.4724	22.3452	25.0972	24.1235	19.6687
PSEN1;S366	P49768	21.1573	22.3031	21.8489	21.1659	22.3244	22.8302	23.1598	23.3327	23.0497	23.224	23.0327	23.2064	25.1737	23.6925	24.9179	22.4801	24.9904	23.0825	26.4201	22.6721
PSEN1;S367	P49768	18.7346	20.1598	17.8638	20.002	20.5794	18.9097	20.3636	22.6516	20.3823	18.8432	20.3552	21.6056	22.2005	19.7534	21.238	20.1699	21.2525	21.7953	20.0873	20.1031
PTMS;S13	P20962	13.9473	16.5711	13.5524	12.6286	16.5851	16.7842	15.8534	15.7003	16.0762	17.7417	14.3958	14.1404	17.8662	18.1711	19.3645	15.2739	16.9161	16.7881	18.6994	16.6064
PTPRG;S1182	P23470	14.3033	15.142	14.3907	13.8272	15.3629	14.6997	15.8221	17.1537	16.2587	15.2061	15.9732	16.1706	14.7059	15.6739	15.8178	15.9008	16.0974	16.3797	16.3	16.7251
PUM1;S709	Q14671	36.7766	41.3652	34.1962	36.5378	42.7417	41.3418	41.9648	42.4561	43.3108	40.7067	41.6578	41.8908	44.3617	43.1188	43.3705	40.5802	40.144	42.8159	42.0114	42.015
PUM2;S182	Q8TB72	15.9112	17.3034	15.4088	16.3443	18.7393	16.9482	18.3401	16.6008	19.3278	16.5231	17.8696	17.9994	15.6082	17.2853	18.8024	17.7328	17.6925	17.2869	17.8144	16.7076
RAB11FIP5;S396	Q9BXF6	19.579	21.424	18.147	20.4466	22.1885	21.3698	21.9761	21.6922	22.1556	20.9118	21.3488	21.3746	22.4677	21.0959	21.9756	20.4913	21.5973	21.6037	21.5401	21.3182
RAB32;S154	Q13637	10.7021	12.62	9.07438	12.3965	7.24792	7.44308	8.44182	9.84419	14.1713	9.75093	13.3461	14.0462	14.8673	11.7117	14.9662	15.2457	8.83271	6.91058	9.0388	10.411
RABEP1;S407	Q15276	19.5852	18.8726	19.8512	19.6222	18.1973	17.19	18.8452	18.892	19.6934	18.1541	16.806	18.3574	15.039	17.6446	18.4044	18.2216	17.4661	18.0605	15.8598	16.6035
RABGAP1;T996	Q9Y3P9	0.0910121	0.497652	1.53378	-2.36351	-3.04945	-1.00644	-3.07256	-1.81654	-5.00507	-0.843664	-1.74206	-5.72185	-4.31005	-0.948778	-3.00568	-2.39406	-1.88648	-2.50993	-2.70121	-1.23783
RACGAP1;S274	Q9H0H5	12.8949	12.5318	11.1077	14.2152	16.6593	11.9148	17.4396	18.1886	16.3669	15.3148	14.0962	13.5036	12.6652	14.676	13.0022	14.9966	14.1491	12.5449	15.476	15.196
RANBP2;S2287	P49792	8.13278	5.86633	8.77573	9.55465	8.96676	9.92914	9.88734	9.81705	9.8315	11.2701	9.75507	9.94452	8.76727	9.67626	9.93367	9.87354	12.3721	7.53975	10.4118	10.1171
RANBP2;T2293	P49792	7.13393	4.7844	7.85489	8.57128	8.04464	9.01533	9.01857	8.91345	8.94799	10.3826	8.92162	9.09737	7.80527	8.76114	9.04095	9.04497	11.5732	6.62462	9.58176	9.23765
RANBP3;S126	Q9H6Z4	26.2592	27.8722	23.8608	28.5845	29.6446	27.7537	29.6934	29.48	30.7377	28.0229	28.0806	29.5087	30.1678	28.5788	30.4775	28.6693	29.9568	29.3704	28.1556	29.0676
RANBP3;S353	Q9H6Z4	18.7746	19.6085	19.3385	17.0713	20.1875	19.7981	21.2821	20.7093	20.1781	22.0599	17.9364	21.4077	20.0107	21.0764	20.6965	17.5874	19.198	17.7425	22.1927	21.7753
RAPGEF1;S360	Q13905	9.07606	6.96929	7.85205	9.79002	10.1532	10.629	9.46978	10.6075	10.0576	10.8109	10.4308	8.49588	10.3339	11.7809	8.10759	11.2081	10.5478	10.5071	10.5778	11.8808
RBM10;S738	P98175	12.5198	14.5068	13.7299	12.4657	13.6835	14.4349	15.0856	14.4207	14.2232	13.8859	16.4193	14.3689	14.0151	13.9578	15.5714	13.7817	16.3712	10.992	18.2454	14.1117
RBM12B;S591	Q8IXT5	15.8468	16.9963	15.0406	15.1651	20.4194	19.0237	19.4887	20.2686	20.9507	19.9707	18.7573	18.998	16.5809	18.2357	19.211	18.5602	18.4476	19.384	19.6364	19.8851
RBM25;S677	P49756	12.7673	14.3398	13.4409	11.9467	14.1567	13.3078	15.3454	14.077	14.9248	13.3411	15.4745	14.7936	13.2923	13.8005	14.8676	15.0896	14.7954	15.2263	15.2878	15.1441
RERE;S642	Q9P2R6	13.4751	12.8264	13.841	13.3256	17.9229	18.3302	17.9007	17.9702	17.7607	16.6363	17.9695	18.4212	17.1083	17.3453	17.419	18.5805	17.2125	17.3445	17.8813	18.1149
REXO1;S499	Q8N1G1	16.1905	18.898	13.0473	18.0482	18.0377	18.6163	16.9215	16.7489	19.7454	20.2024	21.704	14.016	19.6268	20.134	18.2758	18.1462	17.0157	14.2485	15.8932	14.5553
RHBDF2;S113	Q6PJF5	20.1653	19.406	21.6608	18.9371	22.3072	24.2456	23.4725	24.3194	24.0336	21.9731	23.6179	23.0845	19.385	22.6582	22.0089	23.459	22.6334	24.2327	21.4523	21.96
RIN1;S337	Q13671	21.1827	23.6766	23.6114	19.4047	24.1776	23.6162	25.4139	23.9198	18.9698	18.7736	20.0147	19.002	24.0602	23.9968	25.6779	22.8982	23.7501	24.4138	25.5269	19.9082
RPS27;S11	P42677	27.9962	28.4605	27.2412	27.1014	28.7911	30.8541	27.4335	28.1668	26.806	26.914	26.511	25.0201	26.8808	28.343	24.2959	23.5379	24.1979	27.7574	25.301	23.4111
RPS3;T221	P23396	34.1174	36.8597	30.8316	36.1462	37.1282	37.6738	37.3285	36.8966	37.6419	35.3367	36.8744	34.7115	38.3441	36.4944	36.0925	35.0644	37.1313	37.1142	35.4935	36.7864
RREB1;S1320	Q92766	19.2699	21.0732	20.1054	17.7914	21.5651	20.6095	22.4526	22.3819	21.8256	21.3239	21.8177	23.2856	22.0054	21.4311	22.4538	21.3018	20.2257	21.3013	22.1497	21.7011
RYBP;S99	Q8N488	19.8884	22.3873	20.6119	17.7978	21.6966	21.979	23.4931	17.6619	22.3327	22.9691	22.2614	19.9986	21.7764	22.8405	23.1248	21.6594	22.1541	22.6566	24.1604	22.8476
SAFB2;S246	Q14151	7.35409	7.52364	6.85796	7.05582	8.33586	11.2628	6.60479	10.4699	8.63895	8.99928	9.50167	10.1345	9.87723	10.5476	9.65874	8.80818	8.63097	7.6572	8.57381	10.1799
SCAF1;S725	Q9H7N4	12.3661	12.9034	13.1697	12.6983	15.1762	15.2135	16.5958	15.5753	16.1544	15.1014	16.8634	15.9335	15.7606	14.9451	16.0125	15.8717	17.0946	16.0538	16.9633	14.8985
SCAF1;S874	Q9H7N4	28.8044	31.4856	28.911	28.5484	32.5612	31.6307	33.6709	34.0791	32.3722	32.297	33.0955	33.7805	34.0206	33.2576	34.5887	32.1695	32.8023	30.3046	33.6475	33.1238
SCFD1;S303	Q8WVM8	36.0877	37.2181	33.2703	38.4883	39.7322	33.136	36.5072	40.1574	40.0369	38.7739	36.3087	39.5325	40.3975	40.2711	39.3843	35.7835	37.4234	36.0693	41.3463	35.1767
SCRIB;S504	Q14160	13.1295	17.1311	13.3424	11.7071	14.3836	14.3529	17.3785	15.1707	16.5958	13.8409	17.6283	14.1167	16.227	16.3244	16.6865	16.8675	15.9332	17.3307	17.0262	16.2215
SCYL2;S111	Q6P3W7	18.1529	17.1751	20.0743	17.3372	18.2424	20.7084	22.2254	22.4836	20.9894	19.9845	19.3902	21.7111	19.7876	18.5062	19.556	19.7791	19.7477	19.7412	19.72	19.8192
SEC23IP;S737	Q9Y6Y8	16.8762	14.4438	16.1895	19.7844	20.1276	18.197	18.7623	18.9153	21.0435	19.986	16.4186	21.0128	18.2268	18.3695	20.2159	17.3877	20.2594	19.2378	17.2568	15.3839
SETD2;T1853	Q9BYW2	30.5196	30.6557	29.9188	30.1052	32.7667	32.2254	33.8496	31.0849	31.4339	32.6292	29.1559	32.751	31.8003	33.2358	31.2248	29.2185	31.2447	33.1016	28.9275	33.1873
SETD5;S72	Q9C0A6	17.2923	17.3898	18.4957	17.2518	18.9111	18.806	19.7629	18.9739	17.259	19.0857	18.6575	19.9346	20.0252	19.1691	19.2263	17.4856	20.2591	18.5094	19.7511	18.8425
SF3B1;S129	O75533	18.3563	19.2497	16.1358	20.7225	20.6651	18.7042	20.8467	20.6564	23.3716	20.2485	18.6632	20.1214	19.6673	19.4596	21.325	18.9438	21.1768	19.1733	21.2459	19.0288
SGO1;S256	Q5FBB7	19.9466	20.1063	19.2417	20.6054	22.938	21.9633	22.7359	23.203	22.763	21.5592	22.4737	22.828	22.1963	21.4685	21.9559	22.6324	21.6592	22.2101	21.3186	22.1909
SIPA1L3;S1544	O60292	26.8734	28.9097	28.1899	24.9683	29.2031	28.2577	30.6042	29.941	29.6653	29.6138	29.564	31.0924	29.9611	29.8253	30.722	28.9132	28.2772	29.1603	30.4171	29.2904
SLBP;S23	Q14493	18.3969	17.8807	17.699	19.6076	22.8458	20.7478	22.8897	19.5478	22.6317	22.5932	21.8255	22.2447	21.8042	22.0304	18.6115	17.6389	21.6455	22.2965	22.6278	18.943
SLC14A1;S12	Q13336	21.0893	23.1889	20.8712	18.7294	24.3052	24.2441	23.8368	21.6637	21.8195	22.8228	22.9025	21.4655	22.1248	23.3381	21.5992	21.6811	20.6611	24.7255	21.5232	23.8876
SLC38A10;S802	Q9HBR0	12.6086	15.0102	15.4539	11.1529	13.2691	13.1927	16.8359	16.0249	15.6479	14.8958	16.8395	16.4074	14.824	15.7006	18.0394	15.989	16.742	15.5684	15.3543	13.4995
SLC4A7;S233	Q9Y6M7	12.1461	15.2551	11.6887	11.4527	14.8739	13.8806	15.6535	14.7557	15.5336	13.8839	15.3554	13.7937	13.6455	14.5314	14.5704	13.1284	14.7216	15.0332	16.0485	14.4709
SLC4A7;S407	Q9Y6M7	13.3384	16.073	11.9814	15.0373	14.9443	13.6361	16.6681	16.3991	16.4469	13.5386	16.2123	16.3547	16.0652	16.1486	15.9466	13.9725	16.9875	14.5594	15.4669	15.3315
SLC9A1;S693	P19634	25.5772	25.1943	27.9043	24.3159	28.8728	31.5245	32.0705	31.3581	30.1137	29.2298	31.1698	30.4658	30.5311	29.4377	25.571	25.7183	29.553	32.776	31.6246	25.8576
SLK;S779	Q9H2G2	12.6242	14.7276	13.7487	10.7814	14.7164	15.1487	16.3982	14.4181	15.2612	15.9042	16.2765	14.2359	14.1696	15.0188	15.1375	14.3043	15.4469	16.1835	15.9167	15.2654
SNIP1;S35	Q8TAD8	35.4168	36.3467	32.7082	37.2039	38.878	36.6763	38.5756	38.8561	39.1167	37.4407	36.5274	36.9128	39.4003	37.7652	36.657	36.077	37.4443	39.5885	37.2256	36.8713
SNW1;S234	Q13573	18.5246	20.1667	17.9177	19.3539	20.4081	20.0516	20.7888	21.2046	21.0786	20.9454	20.9339	20.7575	20.7834	19.5637	21.5369	19.6945	21.1344	19.7996	19.3383	19.772
SNX29;S344	Q8TEQ0	11.293	12.0761	12.358	11.1959	12.8096	12.1726	12.6804	14.4758	12.1266	10.6772	14.4571	14.9485	12.5268	14.0884	13.8967	13.6875	13.9381	12.1286	13.8781	13.1162
SORBS2;S304	O94875	27.0971	28.6369	24.951	27.8587	29.968	25.7998	26.5224	30.9399	30.0515	28.0663	28.335	29.2959	28.8732	29.6819	29.3228	28.1254	28.5209	28.7514	32.2463	28.8888
SPEN;S1062	Q96T58	17.3275	18.7666	15.4594	17.9047	20.0599	19.398	20.8417	20.6382	20.0832	18.7538	19.6064	16.2871	19.7446	19.0323	18.5256	20.1222	18.1544	19.0504	18.4709	18.9377
SPTBN1;S2165	Q01082	13.2578	15.4458	12.3966	13.1209	16.3495	16.1103	15.943	17.8608	16.5134	17.1375	16.9514	16.3404	17.1947	13.9475	16.875	15.9146	16.3553	15.8078	17.4336	18.0254
SPTBN1;S2169	Q01082	8.44847	8.72656	8.01029	8.27791	10.2939	10.2952	9.45705	11.7213	10.0665	11.209	10.1659	10.7986	11.0938	7.53	9.89627	10.0229	9.17354	8.98704	11.2685	11.5643
SRRM2;S1061	Q9UQ35	8.44704	9.17617	8.3262	8.51035	10.3714	7.98301	10.1621	11.5391	10.3677	8.79151	9.7741	9.67293	8.91898	10.7409	10.0585	9.95844	10.6831	10.8785	11.6162	9.59379
SRRM2;S2407	Q9UQ35	4.57424	2.26731	5.15033	6.46627	7.02774	6.779	6.95122	1.80389	4.99119	7.97468	6.08648	8.19136	6.4245	7.93497	5.61234	3.27497	8.64464	3.21259	6.75136	5.7046
SRRM2;S857	Q9UQ35	21.0557	22.1236	19.6444	21.8805	23.4042	23.0905	23.4221	23.0594	22.9809	21.0738	22.9841	22.0781	23.4553	23.1807	22.4311	22.9706	22.5572	23.7128	21.566	22.8253
SRRM2;T856	Q9UQ35	21.0586	22.1272	19.6457	21.8844	23.4087	23.0948	23.4258	23.0633	22.9852	21.0773	22.9878	22.0812	23.4598	23.1847	22.4347	22.9741	22.5609	23.717	21.5692	22.8292
SRRM2;T866	Q9UQ35	20.7902	21.8036	19.5233	21.5308	22.9904	22.7005	23.0865	22.7005	22.5966	20.7546	22.6476	21.7902	23.0481	22.8281	22.1057	22.655	22.225	23.3379	21.2768	22.4713
SRRM2;T983	Q9UQ35	18.7156	20.3263	19.8237	16.6746	27.8624	28.1819	28.7112	28.3248	28.9057	29.8179	28.0435	29.0654	28.6159	28.6199	30.0342	27.8818	27.9653	28.7821	29.6773	28.9331
SSH3;S87	Q8TE77	21.4493	23.0454	21.7912	20.1159	19.9548	21.1821	20.2123	20.4661	19.3889	21.6739	21.3166	19.6368	20.663	19.5213	18.674	17.7051	19.6579	20.6041	20.3472	20.0729
STIM1;S621	Q13586	22.5313	24.0377	23.202	20.9579	23.8983	23.5417	24.368	25.95	24.0365	24.3423	24.2314	25.025	24.8809	24.3405	25.4335	24.7598	24.0938	25.1195	25.5278	25.9439
STX1B;S10	P61266	30.7074	32.7324	32.1849	28.4173	31.7009	32.5209	34.0782	34.4072	33.5972	33.8041	33.4645	35.2885	34.1691	34.1726	35.1215	33.3259	26.6884	25.8105	29.1995	29.286
STX7;S129	O15400	13.0962	12.7413	13.2775	10.7901	7.85995	11.115	6.72416	10.3748	8.7561	9.44449	11.1487	7.38216	7.57564	9.29115	3.69043	6.5073	8.70445	12.0187	12.7414	10.7302
SVIL;S238	O95425	15.0051	15.6632	15.0276	12.7223	19.4255	20.1511	19.1857	18.5517	19.6631	20.3709	19.2267	18.5336	18.9252	20.6485	18.2316	18.6315	16.5313	19.8426	18.9515	19.3949
SYMPK;S1243	Q92797	29.2635	30.229	27.7793	30.989	31.558	30.2233	32.6897	30.1195	32.8198	31.41	31.4705	32.3991	33.3261	32.6506	31.9848	30.426	32.3913	29.7942	33.0438	31.8563
SYNE1;T8362	Q8NF91	29.4833	30.4153	28.6903	29.3898	31.1532	32.1022	31.3348	31.901	30.3444	29.9106	32.5208	30.335	31.854	32.2519	28.6951	29.8635	30.8465	31.8808	31.0713	31.5914
TACO1;S35	Q9BSH4	16.5372	16.5651	16.1025	16.6307	15.764	12.02	15.2506	15.3032	15.3284	13.8648	12.7375	15.8325	15.4007	14.8949	15.6075	15.3016	13.2349	15.9233	14.6929	13.963
TAF7;S200	Q15545	14.7396	14.6206	15.7629	13.9977	17.0209	10.6346	13.6265	11.9616	11.6436	13.6375	12.6808	16.8406	10.3888	13.2781	14.8407	13.5176	12.1096	11.9168	11.964	13.8591
TBC1D4;S787	O60343	23.9715	25.0038	23.6594	23.9413	26.7322	25.489	23.4827	27.4328	23.4629	26.615	26.4757	26.3957	26.64	24.6051	26.1189	24.9012	25.7704	24.527	26.1482	26.5598
TBC1D5;S554	Q92609	28.2873	32.8739	26.2833	28.0083	33.8242	31.1454	33.8372	33.2362	34.2752	32.6063	33.6706	33.3023	34.1302	33.1957	34.1115	31.9696	32.6637	34.4363	33.3167	34.4988
TCOF1;T249	Q13428	21.2151	22.5684	21.6221	19.3814	18.9598	21.3694	20.6486	18.4855	20.2318	19.7508	20.6155	17.6733	19.9554	20.4533	17.7672	18.2011	18.2823	22.248	19.3093	18.0523
THOC2;S1417	Q8NI27	15.972	16.5093	16.7963	15.5342	17.8619	17.4936	17.4767	20.0363	17.5763	17.4404	17.0882	19.0216	17.7732	17.3719	19.0789	17.3039	17.9076	17.6917	18.428	17.013
TJP2;S1159	Q9UDY2	15.6911	15.3686	14.361	15.9296	18.1403	18.0474	18.7733	16.1095	17.3558	19.3159	18.3422	16.5342	18.4178	16.5871	15.0035	17.1994	17.3299	17.6054	17.7932	20.6238
TJP2;S986	Q9UDY2	16.5309	17.2351	17.5294	15.5124	17.6126	19.1682	18.0764	18.4341	16.9806	18.3356	17.7085	19.4547	18.403	17.7093	18.9252	17.1415	18.1914	17.7009	17.4716	19.1547
TLE3;S332	Q04726	18.7726	18.4925	20.2289	18.7445	22.0327	21.0123	21.833	20.6768	18.1603	21.9928	20.9799	21.561	22.3518	22.0397	23.6276	22.3501	21.7613	17.9435	20.2478	21.1903
TMEM132A;S529	Q24JP5	14.4537	9.5421	15.2708	16.6309	15.4951	15.3556	15.2926	15.5909	14.3192	15.5432	13.6639	17.3339	16.4357	16.1936	14.1417	14.7996	16.4381	12.9117	16.708	14.1888
TMEM26;T367	Q6ZUK4	19.8733	21.4088	20.4779	17.0647	20.8738	21.3324	21.3118	21.9157	21.514	21.8678	20.4532	21.1026	20.5508	20.5102	21.2032	20.8991	20.0026	23.6324	22.4243	23.5378
TMEM40;S137	Q8WWA1	20.7564	21.5993	18.7682	21.905	17.1533	19.8206	19.3341	22.6857	19.3204	16.1366	18.8616	16.7703	20.4477	20.1733	16.6526	18.2588	21.7463	21.3251	22.0242	22.2917
TMSB4X;T34	P62328	23.5541	25.0019	17.6089	22.7901	28.0382	24.832	21.7945	19.6995	29.5672	27.4803	24.1336	23.9296	21.5737	27.1926	22.0841	22.8154	20.5126	28.4268	23.292	28.2007
TMX2;S288	Q9Y320	20.2529	23.0752	19.5754	20.959	24.4943	24.0487	22.7406	22.9892	21.9175	21.5595	23.6735	24.9688	24.9036	25.5829	24.7415	20.4974	24.9521	25.5365	21.4291	22.1635
TNFAIP2;S68	Q03169	16.1283	15.6637	16.5554	16.0977	16.9273	17.0012	18.7557	17.3498	18.7324	18.8105	19.0607	19.0925	18.9705	18.6229	18.0069	19.0239	17.7809	16.5844	18.4721	18.7117
TNKS1BP1;S1620	Q9C0C2	7.87896	8.99804	7.87165	7.86319	11.026	8.05863	12.0103	11.2275	9.80325	10.3584	11.178	11.0496	11.4213	13.0953	11.5563	11.5806	10.1098	8.56997	9.84073	10.7648
TNKS1BP1;S1621	Q9C0C2	9.35578	9.89167	9.41774	8.98626	12.5658	9.47309	13.5606	12.6764	11.448	11.6608	12.88	11.4213	12.8946	14.4323	13.1955	15.2782	10.7134	10.2563	11.2283	12.3395
TNKS1BP1;S221	Q9C0C2	28.4879	29.19	28.4618	26.4434	26.2565	29	27.1692	25.4449	25.2079	26.3296	26.3447	25.1892	26.2654	27.2942	22.0626	22.3248	23.7657	26.5691	26.1229	26.3886
TNKS1BP1;S435	Q9C0C2	20.9419	20.733	20.0904	21.6056	22.8362	20.8096	24.7249	21.5373	21.706	26.3355	21.6613	21.515	22.8025	23.1593	22.6053	22.2779	23.2098	21.0361	18.9265	24.6671
TNKS1BP1;T131	Q9C0C2	21.204	21.3711	21.5519	18.8288	17.9845	20.948	16.5964	17.712	16.5626	20.6945	15.5271	16.0469	17.6254	19.3783	17.8269	14.8812	16.9652	17.3515	18.769	18.5614
TOP1;S394	P11387	21.8979	23.1158	21.9642	21.7704	24.8654	25.4235	25.2497	24.105	24.0763	24.1688	24.2405	24.9259	25.4872	24.8169	24.5882	22.4966	24.4665	24.4624	24.521	23.6386
TP53BP1;S1104	Q12888	14.2707	13.908	14.009	15.9734	13.1366	16.1583	15.9804	17.4065	16.716	15.6439	16.2536	15.8146	17.3262	15.3006	17.0538	17.3179	17.5845	14.8455	13.8037	16.0102
TPM1;S87	P09493	12.2734	9.92239	12.7933	12.9418	13.7499	12.67	14.0196	13.5702	14.5687	15.2838	13.5234	15.1703	13.2856	14.2999	13.6022	14.2482	15.2644	14.1932	14.7818	14.4838
TRMT1;S625	Q9NXH9	25.9511	28.9144	25.9473	24.8515	28.5524	28.0897	29.1982	29.3442	28.2657	27.9903	29.1564	28.5162	29.61	28.9931	29.4148	27.8846	27.3147	28.1192	28.3066	28.0038
TXLNA;S515	P40222	24.2317	29.8558	23.4344	22.8754	30.5956	29.2734	31.8385	30.9889	30.9832	28.7911	31.4483	30.2873	30.4753	28.602	31.0512	28.9068	29.3869	31.5954	30.3973	31.1836
USP34;T3381	Q70CQ2	20.728	21.8894	18.4149	22.0242	16.7345	20.0312	16.9663	17.3348	19.5147	18.7489	19.9182	16.5133	15.8092	14.7876	14.8208	15.532	18.3757	18.0021	14.9349	18.9068
UTP14A;S445	Q9BVJ6	15.8189	18.0638	14.0346	16.3473	16.0426	18.0108	17.7726	17.9494	19.0215	17.5876	18.273	15.5662	18.8054	17.8401	17.6937	17.4014	18.058	17.896	17.0332	18.3251
WASHC2A;T331	Q641Q2	11.3307	13.7635	11.4061	9.73034	14.7047	14.6739	15.4939	15.144	14.6783	15.5665	15.6317	14.2179	14.844	15.9082	15.3488	14.4052	13.919	13.7912	15.0301	15.6977
WASL;S315	O00401	20.5597	19.8582	20.5946	20.3471	17.9553	20.1974	16.8055	18.4517	16.2315	19.4723	18.9119	16.0411	19.3642	18.3592	15.8682	16.419	17.7659	18.849	16.9948	16.3918
WDR43;S431	Q15061	16.5253	17.9402	17.7187	14.8667	17.4154	18.1159	18.5248	19.0723	18.3538	17.1326	19.7764	17.5015	17.3	20.5791	19.5426	20.2579	17.9378	19.2492	16.9988	17.4519
WRNIP1;S75	Q96S55	17.519	19.8774	16.4613	19.3175	23.9542	24.2283	26.2598	25.5613	22.5655	21.1253	24.1675	19.8487	24.5986	19.751	19.0507	18.7155	23.4808	23.0487	24.597	19.0414
YBX1;S176	P67809	17.1532	16.5886	19.1222	16.0379	12.3588	11.674	12.8368	15.2372	12.0238	14.212	13.445	16.0848	15.1523	16.1248	14.8687	13.8453	15.1619	15.7825	13.837	14.475
ZBTB44;S161	Q8NCP5	19.7854	20.9198	19.7385	19.5824	22.2848	21.2298	23.0868	21.9061	21.1482	20.9055	20.7612	21.7638	21.9931	21.6735	21.9398	20.86	21.6567	21.9568	21.7136	22.0511
ZC3H13;S1366	Q5T200	17.8838	20.9443	15.3231	19.5614	20.6778	19.6565	17.7503	20.8007	22.1362	20.4925	18.6311	22.7989	18.2286	17.0059	19.6409	13.0697	21.3928	20.6081	20.5673	19.6571
ZC3H18;S34	Q86VM9	4.32138	4.04029	5.78158	5.74578	0.1151	3.70002	2.97531	5.31349	5.6261	4.74749	6.89252	7.02015	6.74026	5.2206	7.28017	5.89723	6.59381	-1.20492	6.4382	3.4752
ZFC3H1;S15	O60293	25.5873	24.8568	25.9341	25.8594	27.2407	27.1416	28.5417	27.7104	26.9991	28.0752	26.24	28.3959	28.7789	27.4855	27.9132	27.2544	27.3206	26.1545	27.1333	27.8352
ZFPM1;S909	Q8IX07	18.417	19.3594	18.7379	18.5062	20.0166	19.1502	23.1839	21.7961	19.0523	16.3796	16.2337	19.2529	21.5036	20.6722	21.4257	20.0476	19.9104	21.0276	19.71	19.3846
ZGPAT;S373	Q8N5A5	21.2301	21.4001	20.5006	22.4819	21.8821	20.8733	25.3208	24.3675	24.6864	24.2463	22.566	23.4026	25.1085	24.8263	24.0827	23.4585	23.2694	19.094	24.1806	23.34
ZMYM4;S1181	Q5VZL5	25.5855	25.2998	25.0778	25.6751	27.4818	27.3779	26.364	24.6747	27.4171	26.284	26.7763	26.5226	26.3974	27.6204	26.4855	26.753	26.1068	27.9867	26.2028	25.7733
ZNF205;S292	O95201	12.1586	14.1197	12.1169	12.5815	11.5855	9.56331	10.7051	8.11441	10.187	11.7567	11.3159	11.2286	12.2767	10.2168	13.2861	10.5187	11.2218	8.87726	11.627	10.1009
ZNF318;S2189	Q5VUA4	24.8276	25.8347	23.8193	25.3391	27.6846	26.1454	27.4298	27.4396	27.5996	28.2067	26.9718	27.0022	28.3763	26.9587	27.5922	26.6231	26.6344	26.9045	26.5845	26.6051
ZNRF2;S135	Q8NHG8	24.5135	28.5794	24.3912	22.7865	26.7392	26.0134	28.7994	28.0009	29.6268	29.0201	29.5554	28.7584	28.1617	28.5135	29.2112	27.406	28.2565	29.937	28.0303	29.8018
ZRANB2;S120	O95218	-3.75357	-3.14033	-2.94854	-3.26569	-6.24223	-4.26439	-3.04211	-5.92794	-2.44985	-4.56037	-0.162353	-1.01773	-4.04417	-1.79458	-1.53005	-0.369071	-2.97348	-6.8766	-6.95312	-2.35908
ACIN1;S208	Q9UKV3	22.5472	22.5904	22.8014	22.2257	26.3316	24.4382	26.0682	26.0288	24.8566	25.1502	22.6065	25.028	21.6061	19.4415	22.2691	21.1141	21.8669	23.8102	22.8192	21.9797
AHNAK;S1042	Q09666	19.3906	20.3565	18.1942	21.3864	18.5576	18.1482	17.8648	18.5753	22.8171	20.9733	20.8303	20.3533	21.3523	20.6704	22.4911	19.9546	22.2071	20.4631	21.3884	17.8306
AHNAK;S115	Q09666	14.2378	15.5681	13.1406	15.1095	19.2852	16.7022	15.9428	16.5742	15.3131	15.45	16.5591	14.8673	17.1699	17.8603	17.336	15.8535	15.603	15.2922	16.5251	13.0734
AKAP8;S328	O43823	14.9108	15.927	14.4557	17.2352	17.255	15.7838	17.0736	18.855	18.3351	17.1577	19.0134	17.5458	18.5294	14.5514	20.0423	19.6511	17.9865	14.9495	16.3227	14.62
ANK2;S3823	Q01484	18.3675	18.441	18.1374	17.2711	19.8222	19.4722	18.871	18.6694	18.0908	19.9015	19.2054	19.7413	19.9117	20.2271	18.8284	19.5014	17.4974	19.4867	17.511	20.7646
APBA2;S480	Q99767	20.4661	22.2202	17.199	22.1786	22.1148	23.5561	19.2535	21.622	25.1946	22.3069	25.4916	21.811	21.4728	22.166	21.3942	22.0046	20.8238	23.0849	17.3653	19.9494
APBA3;S11	O96018	23.0782	23.0181	20.9783	26.5441	25.4789	23.4254	25.1848	24.2146	26.0682	22.6306	24.8992	24.3789	25.6337	23.9686	25.3168	25.7894	25.7122	23.3823	24.7201	23.1265
APLF;S116	Q8IW19	20.1831	20.963	20.5177	20.5431	21.5971	22.0642	23.188	22.4009	22.0661	22.9537	21.6662	22.3743	23.0791	22.1998	23.8159	21.8717	22.9018	22.4653	19.3458	21.1119
ARHGEF2;S952	Q92974	12.0688	13.4872	10.6548	13.272	15.9239	13.6253	14.6048	12.9191	13.9081	14.4658	14.6483	13.0409	13.7207	14.8817	14.8327	13.6094	14.4436	12.3124	13.1884	13.3759
ARL6IP4;S332	Q66PJ3	-4.40106	-5.17969	-3.53724	-3.89606	-3.37462	-3.83707	-2.80404	-1.99461	-3.25984	-2.44859	-1.81302	-2.80564	-2.94486	-2.41912	-1.66298	-0.763386	-2.06446	-4.47605	-3.63706	-3.49542
ASAP1;S717	Q9ULH1	20.479	22.6066	19.6738	20.9526	23.5161	22.2482	23.6429	21.3781	21.9932	23.5619	23.0069	21.4937	22.2183	23.8511	22.6422	20.0052	22.5917	18.9028	22.3981	21.4852
ASMTL;S239	O95671	7.06787	7.20192	7.11223	7.75517	6.20819	5.50134	4.48968	4.96665	8.75086	7.48295	9.1899	9.46894	6.9549	8.48271	9.91438	9.16171	8.89759	5.99229	9.34921	7.95752
ATG9A;S828	Q7Z3C6	16.2877	17.341	15.6449	16.0877	17.6406	18.2644	16.0917	17.8467	17.5759	16.5131	17.104	18.3438	18.6269	17.8519	18.8446	17.5877	16.3852	17.0356	17.5595	17.53
BAD;S75	Q92934	10.3669	8.28992	9.48769	11.494	11.851	11.2999	11.9765	11.4108	11.917	12.5043	12.8532	10.7272	11.8233	12.235	10.2548	14.0416	10.4205	10.4213	8.83288	11.3705
BCL11B;S97	Q9C0K0	10.0329	12.767	12.91	8.78867	9.95702	10.1795	10.4722	8.91234	8.06868	8.48543	12.8742	8.13926	8.61036	8.41421	12.027	11.0519	12.2975	12.9148	9.16405	6.68182
BNIP3L;S120	O60238	2.45846	1.96547	2.54633	2.96109	3.77559	3.47774	2.9972	3.9166	3.10797	4.08823	3.67289	4.20489	3.22975	4.12491	4.23736	3.57175	4.12654	1.02666	4.20331	3.89426
BOD1L1;S482	Q8NFC6	17.4293	18.3435	15.896	19.1844	19.1585	17.9086	19.6043	18.4365	19.3259	18.6532	20.8879	17.8927	19.4775	18.3634	19.7556	21.7203	19.7096	18.8615	15.9512	19.7169
C7orf50;S175	Q9BRJ6	2.06628	1.08474	2.88135	2.42572	2.56917	2.73787	3.88294	3.86913	2.89501	3.65012	3.74683	3.76086	3.65327	3.73821	2.85257	3.27171	3.80695	1.33607	4.09217	2.92278
CASKIN2;S725	Q8WXE0	17.9679	19.0267	18.056	17.3889	15.4633	12.2254	15.4304	17.9696	16.5766	16.2758	16.272	17.4974	18.2242	18.9864	19.8397	19.7764	17.289	15.93	19.7404	19.2391
CHAF1B;S458	Q13112	26.7429	27.7186	25.9143	25.5634	29.5521	28.7109	27.1178	30.6229	29.5882	29.0424	27.8286	29.2285	29.2097	28.7738	28.3997	27.2447	24.6999	26.6919	30.0218	26.8656
CHD3;S713	Q12873	13.5214	15.756	12.6808	15.98	17.8726	17.9142	18.9187	19.3949	17.8633	15.4267	18.5663	15.4351	18.0975	12.8522	19.7726	19.4784	15.6123	11.5281	14.3543	12.6248
CLIP2;S194	Q9UDT6	16.686	18.4368	16.7841	15.7284	13.618	16.0084	17.0572	15.6477	17.7852	16.1736	16.9085	12.5058	13.5578	16.5893	15.6408	16.148	17.2974	16.4567	16.5662	16.3605
CNPY2;S115	Q9Y2B0	21.7705	23.1925	19.2026	22.394	22.7829	17.6087	21.5536	18.8115	23.15	22.8655	22.2697	23.4788	21.7266	20.3888	17.9132	18.0611	19.4955	22.7548	21.9114	22.469
CTNNA1;S641	P35221	11.8082	13.4159	11.8447	12.1551	11.7312	10.0178	12.2509	10.8381	11.1634	10.7796	11.137	10.4187	10.7818	8.53254	12.3544	11.4724	11.7627	9.71591	13.0449	11.3079
CWC15;T47	Q9P013	14.9974	15.5609	14.673	13.6949	11.9337	14.611	11.8397	11.421	14.9062	12.2128	12.5462	13.1073	12.2108	15.8938	13.1022	12.2032	14.462	18.1849	14.3136	14.7618
CYFIP1;T1234	Q7L576	21.0708	20.8779	20.3189	21.6416	19.2418	19.3296	19.1982	17.8596	20.0573	16.9319	19.6772	22.0362	18.3531	20.135	16.9423	17.0654	19.3278	18.078	21.9064	21.286
DHX16;S103	O60231	17.9765	20.4311	17.5235	18.5232	20.5681	18.4525	20.3898	20.0465	20.5865	20.0811	22.0577	20.0151	20.0046	21.3745	21.5567	20.1599	20.2304	18.7787	18.777	17.9829
DHX16;S106	O60231	11.4541	12.9348	11.3611	12.0009	14.1819	12.1535	13.573	13.42	13.9667	13.0435	15.2031	13.7117	12.3056	14.833	14.2416	13.202	13.8206	12.2025	12.9084	11.2238
DNAJC1;S480	Q96KC8	16.4311	17.5722	16.985	17.7896	18.973	17.8286	19.5935	19.4267	19.4752	18.4092	20.0201	19.7573	19.9432	18.7738	20.3109	17.9979	18.8764	16.4603	18.4068	13.8953
DST;S3968	Q03001	20.3027	21.148	19.9492	19.8495	22.7794	21.7102	22.6598	22.0988	21.9586	21.9301	22.4552	21.7319	22.3318	21.9972	21.2937	21.7162	20.205	20.7104	22.316	21.5289
EDC4;S879	Q6P2E9	12.3592	15.7407	11.3581	12.1881	14.0592	12.942	14.11	14.7949	14.9912	12.6236	14.6389	14.4396	14.0281	14.0284	15.516	13.7801	12.9776	12.6603	13.8647	13.8066
EPB41L2;S499	O43491	31.4558	32.9784	31.2794	31.7449	34.1708	34.739	36.0035	33.9624	34.9002	33.6005	34.8655	33.7515	36.2622	34.7035	32.8677	31.4553	32.8353	32.8862	35.1598	30.4991
EPRS1;S886	P07814	20.8677	23.725	22.3417	19.3835	21.4731	22.5846	24.089	25.1344	21.9429	21.2449	23.5304	23.68	26.0511	23.7402	22.0492	19.6909	20.3666	23.4289	21.6147	17.8895
ERCC6L;S1069	Q2NKX8	15.8979	16.5947	18.1977	15.6989	12.3418	16.8945	15.4656	16.2751	13.7542	10.9148	14.988	16.5354	13.0796	15.8119	14.9484	12.5455	18.521	14.8234	16.1166	15.2563
ERLIN1;S336	O75477	19.2936	18.9367	19.4072	18.1774	19.5448	20.7222	20.7411	19.4337	21.0201	19.8831	20.7803	19.5373	20.5959	21.0652	18.2409	20.323	17.9964	20.6453	20.5627	19.5836
FASN;T2204	P49327	16.7756	16.8399	15.2579	17.9828	18.6886	16.8626	19.5937	18.7211	18.6616	17.4403	18.5269	16.3984	18.9992	16.9933	16.9064	19.7166	16.4988	17.0451	17.0998	17.5964
FBRSL1;S141	Q9HCM7	26.6828	26.644	27.1185	26.3793	28.0853	27.3664	30.2209	28.8454	30.0736	28.9982	25.9286	29.6308	28.0243	28.4167	28.5556	26.0961	26.8536	26.734	28.6736	26.3416
FNBP4;S499	Q8N3X1	8.73624	9.41197	5.37037	11.574	11.5395	9.31862	11.5227	10.719	11.3286	10.276	9.25205	8.9915	10.88	10.742	11.1273	10.9772	10.2197	5.67006	9.68682	11.8158
GAB1;S266	Q13480	22.8896	24.3149	20.4846	24.1443	21.0665	19.0742	23.9627	21.6216	22.8502	20.7967	20.6241	20.4387	25.0483	23.4972	23.3088	24.6338	22.7281	23.3934	21.6999	25.4817
GFPT2;S244	O94808	23.3214	23.2084	21.6887	24.363	23.8939	17.5695	23.303	20.7961	24.4595	23.872	23.2501	25.9374	22.8541	22.4078	19.9701	20.6964	21.6712	22.2299	25.3924	24.2372
GIT1;S592	Q9Y2X7	15.0604	16.1033	14.7461	15.686	14.6686	16.1203	11.5214	15.0508	15.5761	12.594	13.397	14.7294	11.1378	11.5607	16.1605	12.9451	16.7241	16.1115	16.0559	13.8314
GOLGA4;T39	Q13439	15.1239	15.055	14.7913	15.5837	16.2837	15.6779	16.1297	16.5009	17.6941	16.8511	15.6337	17.4176	17.1491	17.5003	17.4815	15.9373	16.2565	15.7623	17.1768	15.3315
GOLM2;S366	Q6P4E1	18.4593	16.9821	18.7923	19.9353	20.1661	19.6379	20.5551	19.6175	21.3504	19.5329	19.4595	20.1867	18.2301	21.6925	21.0162	20.2179	20.3128	18.1294	18.1697	16.1258
GPKOW;S42	Q92917	10.7561	11.7366	11.0313	10.3431	12.2747	11.1839	12.3314	13.0274	12.5809	11.4586	12.2424	14.1557	12.7163	11.7614	13.2223	12.5246	11.0379	12.0397	11.7275	11.9222
GTF2F1;S385	P35269	14.2426	16.4023	11.7576	16.8794	14.7728	13.0221	12.4894	11.7488	16.323	14.1548	13.7127	10.8462	12.3124	11.7129	15.9503	13.2297	17.0414	16.8491	13.6769	11.461
HABP4;T268	Q5JVS0	11.1931	11.338	12.6843	10.5645	12.8076	13.7165	13.1696	12.7906	11.7594	14.4002	13.5958	12.1817	11.9348	14.508	14.3757	12.8963	13.9286	11.6225	11.1476	11.4088
HMGA2;S105	P52926	19.1966	20.1784	19.4867	18.6232	18.5286	15.5548	18.1482	17.6522	16.7066	17.6638	17.037	21.8293	18.7104	19.5599	18.5073	15.9188	17.7514	15.2121	20.6512	20.7293
HMGN1;S99	P05114	6.72623	9.60851	8.15528	5.31124	6.2836	3.70718	6.01697	8.52503	7.31152	7.80263	11.1038	11.5366	7.18522	8.94434	11.086	10.2686	8.6052	7.58619	6.34093	9.90703
HP1BP3;S156	Q5SSJ5	14.0931	15.1032	15.6699	13.4111	13.2009	9.78637	11.2957	12.7716	12.1159	12.676	13.1533	14.0631	10.5089	10.8138	13.4459	11.4817	14.2245	13.6418	15.9319	11.8139
HSPA4L;S74	O95757	9.94875	11.6581	10.0402	7.6734	8.106	11.2382	8.642	6.91924	8.50358	9.21872	8.7043	6.50044	7.51133	10.1694	8.01381	7.08594	8.15583	9.36711	9.06576	9.95405
HUWE1;S3662	Q7Z6Z7	21.8411	23.2359	22.3265	20.7762	22.6725	23.1898	24.1864	23.5964	23.9662	23.3301	23.3435	24.0676	23.0369	23.5689	23.5832	22.338	22.3231	22.1664	23.4833	23.1996
HUWE1;S3818	Q7Z6Z7	11.8264	10.2724	12.1942	13.0225	12.7877	12.9997	13.2232	14.0977	11.0212	13.2088	12.3273	14.979	15.7541	14.4386	12.9986	12.1131	13.7373	10.3911	13.0908	13.3564
IGF2BP2;S162	Q9Y6M1	20.0471	22.2347	20.1368	19.4683	22.1036	20.2701	22.42	22.1706	21.6259	21.4424	21.4397	23.4166	22.3456	21.4601	22.6197	20.2967	20.4856	20.4922	21.6844	21.2843
INCENP;S263	Q9NQS7	26.8785	28.7187	26.2618	26.2969	28.767	27.8283	29.3867	27.7264	28.0387	28.6411	29.2994	26.4585	27.8385	27.6686	28.3783	29.4935	26.3795	28.0472	24.498	27.8501
INF2;T1179	Q27J81	11.7891	12.3646	12.0506	11.7854	11.116	10.2478	10.3755	11.964	12.3624	13.2064	14.2226	13.2048	12.2143	14.0126	14.2313	14.0585	12.7395	9.4502	12.6974	12.7796
INO80C;S26	Q6PI98	19.4042	22.1775	18.8796	19.6092	18.3766	17.6993	17.1638	21.7208	22.007	22.8763	20.8792	21.6419	22.0078	19.415	24.8522	20.8656	20.7839	18.8458	20.3187	19.4987
INPPL1;S132	O15357	6.48503	9.70546	7.07767	5.99927	3.08231	0.80606	7.92541	9.02747	8.62451	9.64519	9.94562	7.90037	9.15073	8.95473	8.57567	7.66977	8.70732	5.22728	8.8171	8.07331
IRF2BP2;S460	Q7Z5L9	12.9761	14.7556	13.5955	12.1224	14.2271	10.3189	12.057	12.3165	10.4193	12.7309	13.4298	11.8534	10.9293	13.2049	13.0657	12.082	13.3097	14.5242	11.4118	11.7137
KIAA1671;T600	Q9BY89	19.5776	21.563	19.4331	19.0407	21.5928	21.1925	22.3609	22.2954	22.5976	21.9916	22.5513	20.9492	21.9028	21.3573	22.2011	21.5358	18.9965	19.1749	20.224	18.7169
KTN1;T1316	Q86UP2	8.39944	5.40316	8.61595	9.18092	8.71268	9.69079	8.81373	9.49892	8.68262	10.6965	7.24013	9.66115	9.44767	10.5348	8.08662	7.54226	9.47763	6.77625	9.88799	8.89823
LARP7;S337	Q4G0J3	8.77214	9.44907	8.93838	9.4029	8.13451	5.16904	7.72379	6.21046	7.24909	7.41143	7.71214	8.97556	6.57398	6.37509	8.21101	7.03934	9.00842	6.81513	9.09195	8.59492
LIG1;S66	P18858	9.60375	7.8004	10.3751	11.5152	10.3235	10.1879	11.4646	11.9944	11.159	10.178	12.3634	13.0578	10.7123	10.5821	12.4519	13.946	12.5438	7.6176	10.3104	11.3039
LSM10;T75	Q969L4	23.014	24.1077	21.1283	24.5751	25.5262	23.4861	24.8464	25.0151	25.8826	24.2395	23.2907	24.7751	25.5857	24.1601	25.4986	23.7067	24.3014	24.2334	24.4565	23.6458
MAP1A;S2106	P78559	9.76447	11.13	9.85098	7.82026	6.80768	12.2469	8.49985	6.58275	7.1663	9.09985	10.1457	3.42411	5.99812	10.5421	6.36417	7.51775	9.86132	8.91838	7.75674	10.8072
MARCKS;S134	P29966	16.3306	15.1946	16.2495	17.3119	18.4032	17.5711	18.1549	18.2629	17.4367	18.893	18.3153	18.4076	16.8884	18.3854	18.4181	18.895	18.1262	14.2162	16.4867	18.388
MARCKS;S27	P29966	23.2578	23.5485	22.7409	22.7972	24.4062	23.9723	24.0895	24.3896	24.8631	24.5832	23.7838	24.7227	24.0149	24.265	24.17	24.1149	22.9792	23.5437	24.3587	25.0518
MARCKS;T133	P29966	13.301	12.7227	13.1252	14.3621	15.2763	14.6936	14.9578	15.291	14.073	16.205	14.804	16.0015	13.8899	15.6438	15.0204	13.5313	15.5086	10.7512	13.6069	15.1509
MARCKSL1;S117	P49006	14.1656	12.2413	14.1029	15.199	12.1653	11.803	10.431	12.5921	10.4451	11.2332	11.8515	13.0664	12.6212	11.0572	10.948	12.2738	13.6166	12.9897	13.5851	13.9719
MCAM;S606	P43121	24.3473	26.1634	23.9584	23.8661	23.9071	25.3221	22.3461	22.6952	23.4236	23.4551	22.0443	23.0363	24.3445	21.041	24.7528	21.6526	23.3819	25.9981	23.4084	22.7219
MDC1;S513	Q14676	22.3316	23.5295	21.088	23.3694	25.1918	22.8293	24.8876	21.9992	24.6436	23.8721	22.6369	25.1093	25.7564	23.4886	25.4126	23.1367	22.9522	22.5825	24.0566	23.4091
MKI67;S1861	P46013	15.0922	14.9553	15.3187	15.4224	16.0491	15.1924	17.2993	17.2405	17.1314	16.8354	16.6995	17.5871	15.7436	16.1756	16.8054	16.8279	15.7908	12.5022	16.8422	16.6078
MON1B;S59	Q7L1V2	13.3737	15.4805	13.3983	12.3265	16.3679	15.7019	16.6691	15.4461	15.1313	15.192	16.2861	15.9796	16.6229	16.3856	16.9816	16.4269	13.2057	13.6815	13.9071	15.2288
MON1B;S61	Q7L1V2	22.3021	23.3741	23.3025	22.2551	25.8684	25.2236	26.2679	25.1827	24.2208	24.9923	25.5365	25.434	26.6684	26.2419	27.0871	25.1555	23.6455	22.6523	22.9837	21.0681
MTFMT;T192	Q96DP5	29.7698	31.5544	29.4434	30.3648	32.3256	33.0465	34.2333	32.2721	32.9783	32.1022	32.935	32.4233	34.5005	33.1352	32.4994	30.3006	31.389	28.5239	33.6009	29.9214
MYLK;S1776	Q15746	19.5933	20.3658	19.1786	19.3597	20.313	20.3706	21.0201	21.6533	22.3472	22.3845	20.9337	22.1429	21.8346	21.3964	21.6043	20.4276	20.2685	20.9889	19.951	20.9421
MYO9B;S1115	Q13459	14.8562	16.8361	14.2983	14.9739	12.8894	13.3381	13.9619	16.0767	13.5932	12.26	12.6989	14.7426	13.5834	14.9738	14.5354	11.9498	16.2687	14.5864	15.0232	16.6411
NAV3;S275	Q8IVL0	24.5355	27.0806	25.4664	21.8037	24.4785	29.2029	26.7638	23.9239	24.3077	24.6984	23.3789	21.0313	27.9835	26.9597	25.8925	23.0634	22.8328	24.7898	27.0269	22.1891
NCAPG;S975	Q9BPX3	14.7963	14.4924	16.3508	14.4005	14.3939	15.9193	16.8234	18.2209	15.4414	15.8298	16.9085	16.5948	16.4145	15.9304	16.0934	16.8173	16.3555	15.5316	14.705	15.4408
NCK2;S90	O43639	14.196	13.698	15.2139	13.277	13.6987	13.7863	13.4054	9.56491	11.3744	12.8148	13.7798	12.5491	12.8016	13.0243	12.4003	13.6632	13.5258	14.4381	13.7423	14.3714
NSUN2;S743	Q08J23	16.0027	13.791	14.9314	16.2095	12.2243	12.5294	9.07027	13.2295	12.6524	9.59227	11.5094	13.7094	10.0094	11.739	10.1664	12.9725	12.7543	13.3467	16.3714	16.7019
NUF2;S171	Q9BZD4	15.8439	14.792	15.5658	17.4525	16.9338	17.0826	16.3333	18.7985	17.2633	18.1229	17.7593	17.1186	17.5387	18.2182	17.7696	17.2984	18.4562	14.452	17.4616	15.8529
OSBPL5;S312	Q9H0X9	20.1073	19.7438	21.0562	19.7206	21.9956	21.1642	20.2662	22.6654	19.7149	21.7372	21.6896	22.4585	21.2235	20.7049	23.603	23.7022	20.8125	18.5232	20.7641	22.1195
PGM3;S64	O95394	23.7829	25.2136	20.9441	26.6645	24.6166	24.0364	21.8946	20.7056	26.2877	24.999	25.5333	24.6953	26.5839	26.4162	27.2662	24.4365	26.5988	23.6842	24.9426	23.9562
PHETA2;S180	Q6ICB4	17.8637	19.8598	17.7434	17.7124	22.3525	18.1045	19.5228	19.3669	20.3744	19.5093	22.6197	21.6967	19.3733	19.786	21.663	21.6024	18.766	18.9221	20.3909	18.9152
PKP4;S337	Q99569	29.6446	27.9968	29.4868	31.8884	33.4159	34.0703	34.7021	33.34	35.1076	35.3514	33.0589	36.1697	34.1809	34.2478	35.2069	33.1601	32.7926	29.8431	27.9463	30.0268
PLEKHG5;S911	O94827	18.9327	20.0474	19.224	17.4599	18.1763	18.9058	18.2324	15.3924	18.1507	17.9593	18.9285	16.1778	15.763	18.6934	17.3102	17.7468	17.902	19.706	17.6258	18.2034
PLIN3;S2	O60664	15.0868	14.7309	15.6547	14.8049	16.0134	15.8298	16.3036	17.686	17.4028	17.192	15.4437	17.7248	16.1772	16.9238	17.838	16.4963	15.925	15.93	15.6798	15.3172
POGZ;S1364	Q7Z3K3	20.0627	21.6292	19.2819	20.4604	22.3593	20.9334	21.7488	22.2384	21.4973	21.1061	22.4994	21.5275	22.0562	21.315	21.9497	21.7416	21.3808	21.6535	20.8362	21.3514
PPFIA1;S666	Q13136	18.2533	17.9739	17.3967	19.4289	18.9892	14.6934	16.352	16.06	16.1178	15.2316	18.1713	17.7098	16.3189	17.2091	16.246	18.2126	17.7656	18.4775	17.5883	17.8762
PPP4R2;S226	Q9NY27	24.4254	25.8357	24.0631	24.3146	25.372	23.9724	27.122	26.7191	26.2014	26.422	26.8576	27.5458	26.1414	26.2917	25.4772	25.239	24.5317	22.5316	25.0117	26.9008
PRKRA;S18	O75569	17.991	20.3054	16.6864	18.3637	24.1343	22.8929	24.4886	24.0407	24.1125	24.125	24.3474	23.9076	24.9217	24.5194	24.0723	22.706	17.976	18.7038	16.2519	18.1541
PRRC2A;S1089	P48634	19.7624	20.6221	19.2453	19.855	21.07	21.663	21.5742	24.9401	23.6528	23.3724	25.1141	22.2564	21.5441	20.8293	20.8171	22.531	20.7274	20.4483	20.3301	21.1007
PSIP1;T141	O75475	16.7344	17.7179	18.5511	15.7403	14.0465	12.2153	13.7738	14.1625	12.4587	16.1512	16.565	17.715	13.1672	12.7849	12.6794	11.0433	17.7301	17.0625	16.1806	17.2814
PTPN3;S425	P26045	22.9723	25.2293	25.4457	20.2423	19.2671	24.1709	23.0687	19.9711	20.6064	22.4823	23.3135	18.9114	21.8576	23.9603	22.2124	20.6008	24.1973	23.2034	23.5736	22.1258
RAB8A;S185	P61006	13.2953	15.7501	13.2565	13.6777	12.0344	8.69284	14.4866	12.7375	10.7872	10.6257	12.2112	10.479	11.6819	12.5623	13.8896	13.701	14.4825	8.67249	15.6407	15.3293
RAD54L2;T1260	Q9Y4B4	27.8633	27.4691	27.0739	27.4689	25.3503	24.5106	22.8138	25.4254	25.7059	23.5981	25.7899	26.2882	26.2625	26.0596	23.4252	25.1314	24.7322	28.5352	28.7872	26.3306
RB1CC1;S653	Q8TDY2	22.0161	25.3208	21.0167	21.1639	20.3137	20.951	20.5786	23.0169	21.8295	18.6228	19.4295	22.8938	22.8815	22.5511	21.3429	17.3984	21.6155	23.2341	25.0304	22.8768
RBM15;S781	Q96T37	16.8893	18.0953	17.6924	16.397	21.1247	19.964	20.9801	20.8331	17.6605	17.7705	20.1994	20.9419	19.8499	18.1397	18.5581	18.1143	17.1059	16.2866	19.4527	17.9763
RBM26;S616	Q5T8P6	13.9575	16.2033	14.7551	15.0232	16.1558	16.4466	17.8837	16.7121	17.4134	11.8882	17.5802	18.032	15.6609	16.0401	17.3771	15.0802	16.6365	13.113	18.2813	12.6372
RNF20;S138	Q5VTR2	11.3031	10.9186	11.3634	11.7815	12.2533	12.4748	13.2788	13.3661	11.7818	12.7525	12.1221	13.3063	13.9094	13.6586	11.5735	10.6748	11.7626	9.63914	12.4839	11.472
RRP8;S223	O43159	21.9918	23.1015	20.8894	21.3716	20.3819	22.1485	20.7703	18.4012	20.2547	21.6452	20.2069	17.559	20.817	21.0878	20.1115	20.0065	20.6777	21.1386	20.3952	22.3172
RUNX1;S212	Q01196	23.4089	25.2951	22.7036	25.3383	20.4614	20.5838	22.7769	23.0001	24.4151	22.1536	19.6368	20.166	26.431	23.5133	27.9917	23.7078	26.4529	27.587	22.1267	19.5007
SASH1;T389	O94885	21.7664	23.2246	21.8966	20.6707	23.7129	24.6893	22.119	21.951	22.7047	23.777	22.5339	23.4465	24.247	23.6886	25.9936	23.6285	22.6735	26.0591	19.9224	22.6598
SCAF1;T989	Q9H7N4	14.5468	15.2052	14.4952	14.9876	15.23	15.7216	17.1514	18.8146	18.02	16.141	16.7738	17.4345	15.2625	16.0166	17.119	16.7885	15.9835	14.741	13.9008	15.5711
SCAF11;S402	Q99590	15.863	17.1437	14.9428	17.1321	14.839	14.5655	16.482	13.7532	15.4098	11.6718	15.3416	16.1476	15.1931	15.0323	15.0582	15.2992	16.9306	17.0493	14.6571	17.2528
SENP6;S919	Q9GZR1	14.2988	12.6329	15.6223	12.2488	15.1141	16.6508	14.9752	16.3639	14.9602	15.4167	14.3582	15.1035	15.4032	16.9207	14.3908	15.6583	11.799	14.3335	15.1133	13.3132
SF3B2;S289	Q13435	16.6405	16.959	16.7105	16.9144	16.6348	19.8462	19.1135	19.2428	17.0562	19.6446	20.528	18.9101	20.7308	18.3962	15.8877	16.2546	18.2087	16.0664	16.4819	18.8393
SGTA;T81	O43765	20.7959	22.1707	20.7753	20.8831	19.5507	18.384	19.8595	20.7174	19.7877	17.8431	17.6899	19.9859	19.139	16.8224	18.5305	16.3409	19.9687	22.8796	20.4756	18.0983
SHROOM1;S188	Q2M3G4	19.2603	21.4708	23.01	16.6926	19.0804	21.5137	23.4852	22.9357	19.2981	21.9398	21.2496	22.7742	17.6035	17.6071	19.9657	16.156	20.6617	17.3091	19.4196	19.664
SLC16A2;T80	P36021	28.3735	28.9889	28.5432	28.1426	26.0886	31.1131	27.98	20.4226	25.8603	27.2428	27.5399	25.7277	27.8369	28.4768	26.5293	24.9656	29.6856	29.2591	25.8577	29.0556
SMC1A;S957	Q14683	12.5468	10.5048	12.4834	13.1584	13.2168	12.9018	13.5069	14.1106	13.1074	14.0897	12.9744	13.0028	14.8401	13.7987	13.1604	15.1217	11.9547	10.7583	13.2672	12.7828
SMC1A;S966	Q14683	11.1979	8.78217	11.2358	12.2346	12.0102	11.852	12.3522	13.0626	11.7957	13.2367	11.6228	12.2984	13.7566	12.8885	11.9567	13.1999	11.658	9.45372	12.3093	11.5861
SNIP1;S52	Q8TAD8	19.7037	21.2762	20.1487	19.0326	21.4716	21.762	22.3313	23.0877	22.1381	21.983	22.8656	23.0078	22.089	21.9271	23.2203	22.1738	20.3641	16.9933	22.8109	21.9281
SNIP1;S54	Q8TAD8	19.4112	21.2166	20.1059	17.7424	21.3992	21.7146	22.1298	22.9744	21.966	21.88	22.5882	22.9237	22.0416	21.8602	22.9601	22.2373	18.7687	16.8993	22.6162	21.7436
SNTB2;S95	Q13425	26.6978	27.7539	25.3572	27.7921	28.6851	26.3983	28.1431	29.0352	28.9749	27.6628	27.4148	29.516	29.612	27.5537	28.3065	26.9337	27.3651	28.6223	27.5512	27.1317
SNW1;S224	Q13573	20.4934	21.8449	19.7976	21.4167	22.2886	21.9516	22.5111	23.0585	22.815	22.8032	22.5102	22.5566	22.7886	21.4868	23.285	21.5313	22.8017	21.5991	21.0108	21.5168
SNW1;S232	Q13573	22.66	23.6917	21.8665	23.6868	24.3581	24.0426	24.4064	25.0988	24.726	24.8477	24.2451	24.5366	24.9954	23.6033	25.2087	23.5527	24.6365	23.5794	22.8513	23.4369
SP100;S247	P23497	18.9585	19.0419	16.9865	19.3614	20.6338	20.1534	18.881	19.6096	17.4462	17.8353	15.82	16.09	21.0265	19.5191	19.0996	19.0458	17.3762	19.2592	18.7009	19.2491
SPEN;T1619	Q96T58	11.0641	10.1691	12.1367	11.2897	12.8312	12.3748	13.277	14.1232	12.932	14.4575	14.064	14.7365	12.3072	13.8524	14.4728	14.3666	13.1447	9.79675	11.234	12.5816
SRCAP;S3148	Q6ZRS2	18.7116	20.2659	19.3364	17.9619	21.9783	20.2602	22.0616	18.8193	18.8662	22.3988	21.5968	20.2849	21.3929	21.222	21.1529	19.7048	20.2165	19.6545	19.1621	19.8858
SRRM1;S797	Q8IYB3	20.6316	22.067	19.2018	22.6526	23.954	22.8058	23.6781	23.2537	25.5034	23.8654	22.983	20.6507	23.1033	21.7487	23.2726	20.7193	23.6046	23.4914	23.0982	17.4121
SRRM2;S2132	Q9UQ35	32.3032	33.6781	30.3104	35.0713	34.709	32.9475	35.2956	35.2754	36.7528	36.1045	33.5749	35.9422	35.5078	35.1191	37.6219	33.5644	35.8405	31.8024	32.0896	33.332
SRRM2;S435	Q9UQ35	20.4533	23.3755	21.5741	19.8279	23.0445	24.8857	23.9254	23.7568	22.8179	23.8907	25.0043	22.7164	23.7171	21.5998	25.8938	23.1724	22.7721	19.5612	22.3575	20.8618
SRRM2;S440	Q9UQ35	17.7393	17.5055	19.2702	18.1581	20.5507	22.7161	21.1028	21.3741	19.315	21.8444	21.6471	19.6264	21.4739	18.2599	22.7896	22.1691	20.8428	17.279	18.9229	18.1314
STIM2;S697	Q9P246	17.0564	19.308	17.0468	17.4753	21.0684	20.4256	20.5185	18.4926	19.9599	15.0631	21.31	18.8192	18.583	14.2576	16.4311	17.225	17.2443	21.9078	19.6247	14.1289
STX7;S126	O15400	12.3648	12.4559	12.3641	10.7955	7.72871	10.5687	4.66996	10.0511	7.72708	9.41852	10.7601	5.37856	7.56696	9.06939	6.70777	8.56812	10.3911	11.5694	12.7729	10.3559
STX7;S131	O15400	17.3446	15.484	16.1582	17.5085	17.9479	19.7713	16.8872	19.5194	16.5537	19.136	19.5036	16.2018	18.8018	18.7733	14.8233	19.1274	16.1825	18.1883	13.9327	18.7408
SUGT1;S11	Q9Y2Z0	16.9902	18.3445	15.441	19.3636	18.6583	19.27	17.4352	19.8829	20.1686	19.2774	19.2397	20.0762	18.956	19.4232	20.2719	16.2096	20.1799	16.3884	17.1285	16.2883
SUPT6H;S12	Q7KZ85	14.1826	15.4746	15.7163	14.2106	16.0616	16.3946	17.4285	15.352	16.0295	14.7994	18.5148	16.0097	15.3763	15.6434	16.9268	16.5154	16.4459	13.5014	16.8954	13.3144
SYNC;S26	Q9H7C4	16.5353	17.0494	15.9534	15.4226	15.8761	16.0522	11.5372	14.5123	13.1922	14.8497	15.1334	13.5079	14.5023	15.5123	14.4803	14.4953	14.5655	16.6828	16.0232	15.7607
THOC1;S560	Q96FV9	8.08908	8.35234	9.14246	8.17704	7.32524	7.71421	6.63041	7.95003	9.22444	8.80562	11.8906	9.74403	9.77689	10.2991	12.7439	13.6141	10.2408	7.2085	9.86122	9.14257
THRAP3;S379	Q9Y2W1	20.2197	21.3433	18.042	20.3586	18.5025	17.1357	16.6463	19.1796	17.6648	20.156	20.433	15.973	19.9574	20.7715	16.6233	18.4512	19.2834	20.9399	18.4921	20.5222
TMPO;S66	P42166	21.5489	21.6543	21.4523	23.1389	23.7698	21.0521	22.4802	24.5263	24.4451	22.4002	23.1367	25.0167	25.0607	23.2753	25.5073	23.8259	22.5322	21.4291	24.3287	19.0319
TMX4;S294	Q9H1E5	13.3546	13.1913	13.6496	14.1517	14.4725	16.3114	16.6352	14.6	15.1105	16.5163	15.2127	15.5465	14.8595	15.1638	15.1395	13.5448	15.8471	12.9588	12.0789	14.2805
TNKS1BP1;S836	Q9C0C2	8.4005	8.44071	8.30859	8.0668	8.4563	9.95393	9.17114	10.146	9.38099	9.7501	10.5619	8.44087	9.66785	10.159	8.9612	10.3458	8.4626	7.30993	8.99028	9.55044
TNKS1BP1;S893	Q9C0C2	12.5663	13.724	12.939	11.1778	9.46526	11.5509	11.454	9.06312	10.5238	13.3845	11.9147	8.44051	11.1644	13.0777	10.8197	10.3595	12.3936	11.3218	11.5311	12.6365
TOR1AIP1;T318	Q5JTV8	19.2685	18.805	21.3737	18.6883	23.4458	23.0603	20.3742	21.2074	22.1338	27.9662	25.4099	25.5279	26.0685	17.3016	26.2619	25.273	20.1762	21.8625	19.0643	18.8696
TP53;S315	P04637	19.9639	20.6378	20.1812	19.6706	21.1892	20.1819	22.0315	22.3013	22.0397	20.5182	21.7243	22.7683	21.3661	20.583	21.6549	22.1112	20.3804	21.1661	21.122	21.5441
TP53BP1;S1678	Q12888	13.9037	13.787	15.1632	13.4642	16.0656	15.9517	16.5815	16.3665	14.9169	17.1563	16.1642	17.0354	15.3336	17.8369	16.0135	13.9556	15.9452	11.8221	16.6638	14.8748
TP53BP1;S294	Q12888	19.2434	20.4636	18.3886	20.3552	24.2631	23.6839	22.5733	24.5347	24.086	24.6317	23.6748	23.8808	25.7159	25.0061	25.3225	21.9469	21.121	19.8785	20.9349	17.6999
TP53BP1;S301	Q12888	9.84638	11.685	10.2315	9.89936	13.9722	13.5289	13.4295	14.7671	14.5079	15.1799	15.016	14.9091	15.0367	15.0619	16.136	12.6905	10.9232	7.57086	12.545	8.33265
TP53BP1;S380	Q12888	26.659	27.6636	25.2787	27.8983	28.7377	27.4883	28.097	29.1736	28.9938	28.354	27.1841	29.3015	30.3612	28.182	29.9544	27.86	28.0579	28.2638	27.2174	27.6183
TP53BP1;S831	Q12888	19.3678	20.3755	17.777	21.7303	22.5581	18.9816	21.9102	21.15	22.0427	22.6064	22.0639	20.1068	21.8795	18.8603	22.3015	21.9223	21.357	18.386	20.8278	19.4049
TRAPPC12;S111	Q8WVT3	11.4338	12.7603	11.9838	10.3635	13.2977	12.7271	12.7725	13.0289	13.4498	14.5805	14.0647	12.1739	13.3865	13.6854	15.5358	14.808	11.8948	10.9474	13.4606	11.7409
TRIP10;S296	Q15642	11.7645	11.5616	12.2958	12.4543	12.6246	12.2383	13.6813	13.6819	12.8426	14.1063	14.1704	12.5256	13.2885	15.4704	14.7437	14.446	13.5822	8.68686	12.5938	11.5897
TRIP10;S299	Q15642	10.4845	10.3534	12.3989	9.01684	12.3987	11.8225	12.5213	12.8013	12.2589	12.8519	13.0549	14.1247	12.8137	14.5487	13.2005	12.3485	10.614	11.4233	12.0951	9.42248
TRPT1;S240	Q86TN4	27.923	29.2156	28.8758	27.4938	29.73	28.8015	31.1778	30.6223	30.7701	29.4932	31.5247	30.815	31.1459	30.2881	29.2571	28.6378	28.5899	29.9717	30.4518	25.9794
UTP18;S121	Q9Y5J1	14.9601	14.1888	14.1426	15.1177	16.4036	16.7434	14.3532	19.074	16.3352	18.3417	18.6622	14.8233	15.8721	16.0092	14.9338	17.8137	15.512	16.6259	13.8667	15.7606
VCL;S272	P18206	22.5009	24.8877	22.0519	22.4709	24.0537	25.0009	22.8104	24.8339	20.0658	22.5125	23.5212	19.9793	21.9342	20.1813	21.4885	20.3352	24.8701	24.6187	22.228	23.5293
WNK1;S2029	Q9H4A3	11.5047	12.525	11.8862	10.2655	9.31372	9.21578	13.2261	8.39154	12.8946	12.2815	13.506	12.5256	11.0329	12.1372	7.34506	8.40108	9.37692	10.6829	11.5454	11.0682
WNK1;S2032	Q9H4A3	14.5591	14.9926	14.588	13.429	12.1172	11.9455	16.2724	10.772	15.8676	15.1369	16.6425	15.2267	13.9029	14.9552	8.41638	10.73	11.6866	13.8559	14.4884	14.0875
YY1;S118	P25490	6.43333	5.27882	5.97391	6.12354	7.4053	8.57701	6.53863	6.76313	7.15212	9.95643	6.0615	7.51657	7.76377	8.77916	7.33463	6.24997	4.92698	4.76902	4.08704	6.32605
ZC3H15;S381	Q8WU90	2.6387	2.20867	3.14803	4.93098	1.26422	0.831968	3.09795	0.824418	3.46774	5.25911	5.26185	6.61657	3.26286	3.46661	5.99268	4.51448	7.2217	0.907328	0.236624	5.17948
ZC3H6;S1158	P61129	19.8279	22.3972	20.7807	18.5878	21.9031	20.7514	22.1281	21.5713	22.4335	22.0129	23.2534	21.9443	22.1508	21.4139	22.5349	20.6804	20.529	21.2004	23.4091	18.7561
ZC3HC1;S335	Q86WB0	22.521	23.3131	21.2514	24.0682	24.6857	24.1447	25.14	26.0232	25.873	24.199	24.5314	25.3238	26.4542	24.6589	25.118	24.0761	23.8824	24.4158	22.3967	22.2523
ZFPM1;S901	Q8IX07	17.2705	18.3003	19.2835	15.6982	18.0806	18.5339	21.5979	20.4683	16.6993	16.3216	16.0952	16.9313	20.4203	19.411	19.5501	18.4288	17.3737	19.4796	18.0357	15.8343
ZNF703;S252	Q9H7S9	22.5183	22.1313	22.5917	21.6598	20.3775	21.1244	19.5765	17.9089	19.5182	19.96	20.1954	20.0489	17.512	20.7668	18.9161	19.5644	21.4404	22.8896	19.3997	22.9934
ACIN1;S710	Q9UKV3	25.8148	25.093	25.0738	25.8391	27.122	26.6526	27.5778	25.5372	27.4227	30.4522	27.0415	25.6822	28.0741	26.4339	24.7814	25.5036	26.1677	29.2392	24.7311	26.1055
ADAM12;S782	O43184	8.74636	9.92938	7.79247	8.96977	7.56693	7.88126	1.36023	9.27549	9.25842	9.81374	11.9437	10.2388	8.54597	9.51862	10.8788	9.56048	10.6522	9.0394	11.4984	9.78033
ADAM12;Y783	O43184	8.62179	9.77127	7.44933	8.88565	7.28368	7.63517	0.0359215	9.11861	9.05542	9.73045	11.8568	10.1908	8.29362	9.36448	10.8486	9.37892	10.4576	8.89193	11.4808	9.64719
ADD1;S586	P35611	13.7161	14.7715	13.901	12.6307	10.8213	12.5466	13.7749	12.1381	11.7797	9.90637	10.5564	12.4384	12.5402	14.1864	12.4699	12.0072	11.8991	12.6459	11.4585	14.4772
ADD3;S673	Q9UEY8	25.7993	27.4348	23.5966	27.5294	27.7311	27.1881	27.8483	25.7587	28.4911	27.1957	28.3234	28.1778	28.421	26.7787	25.8956	24.8045	27.6839	27.9113	26.1754	27.4616
AHNAK2;T296	Q8IVF2	14.896	16.1983	14.8129	14.376	15.4416	15.4539	16.6408	17.6314	17.1525	15.131	15.958	17.2729	16.3609	16.7191	15.954	15.1099	16.7525	18.6294	16.9863	16.9832
AKAP13;S2398	Q12802	17.0228	19.2837	15.9726	17.5421	19.1355	18.1871	20.2548	19.5647	18.9892	19.0323	18.3512	17.8563	18.3868	18.93	18.8072	16.4668	20.1219	17.0827	20.3954	19.8203
AKAP2;S152	Q9Y2D5	18.8833	19.7255	20.4849	18.2612	21.3351	18.6621	22.768	19.8587	20.2898	19.9661	21.2512	22.5665	21.9096	19.6493	19.9501	19.1591	20.6735	21.4037	24.0772	19.4859
ANK3;S39	Q12955	19.7417	21.5075	18.4094	18.4112	19.2515	20.9515	20.8201	21.3931	19.2485	17.8988	18.427	16.8762	19.6033	19.6828	17.5296	18.6796	19.1365	19.0627	23.7447	24.0587
ANLN;S54	Q9NQW6	25.1441	24.8101	27.5542	23.885	23.3594	23.1847	25.2313	22.3285	24.7374	23.1405	22.4929	25.9019	23.7073	25.0299	25.9509	23.7402	24.0418	22.9655	27.4879	22.6922
ARHGAP5;S1173	Q13017	18.2603	20.5779	17.8727	19.5927	22.1408	21.2114	21.351	18.8695	22.0029	22.5596	20.4768	20.2169	21.8299	16.9488	22.4329	17.4662	22.2022	21.1101	22.5226	16.9859
ARHGEF11;S1519	O15085	13.2717	14.3211	14.661	13.2779	11.6475	12.9611	13.6502	13.1022	11.5138	12.4092	14.3506	12.7453	13.1313	13.5468	13.6485	12.5914	14.6689	11.0652	12.9202	12.3265
ARHGEF12;S1389	Q9NZN5	21.7169	21.9591	21.5771	23.2166	20.4146	19.9876	19.4179	19.5367	22.6612	23.3688	22.9089	23.541	21.7394	22.0362	23.9401	21.3778	26.2421	22.1332	24.2479	23.4831
ARHGEF2;S956	Q92974	17.9667	18.8776	15.3534	19.5546	21.4935	19.0791	20.5462	18.6574	19.7187	20.1342	20.6863	17.3987	19.4585	20.5057	16.8424	17.7037	19.5548	19.3543	18.9384	19.2761
BAG3;S289	O95817	25.093	22.9843	24.6747	25.7583	25.4642	24.3679	25.6958	27.0094	25.713	27.5824	24.8325	25.7683	26.3079	25.4162	22.8848	23.9626	22.7775	23.5038	23.3004	22.7122
BAG6;S1117	P46379	22.1226	23.3554	21.9811	22.2034	24.1318	22.9912	25.7692	25.1312	25.2055	24.7128	25.9015	25.3069	24.2674	22.9631	23.0551	23.361	24.0324	22.1554	26.2465	25.1166
BAZ1A;S1413	Q9NRL2	27.1566	28.8361	25.8054	27.81	28.2007	27.2953	29.7854	30.2207	28.7906	30.2294	28.6616	27.6552	30.0548	26.6658	28.5443	28.227	29.2652	27.0215	29.6351	31.1483
BOD1L1;S266	Q8NFC6	8.38025	10.1403	8.82011	7.1829	10.052	10.0008	10.7574	10.3524	10.2836	9.4156	10.1302	8.89048	7.74131	9.11123	9.07928	8.30609	9.64126	10.6247	10.4628	9.19248
BPTF;S216	Q12830	4.62021	6.34623	5.20785	4.22119	5.73158	5.29292	6.9573	6.72537	6.93988	5.84283	7.51416	6.39126	4.67979	4.81761	6.66612	6.20778	6.98193	5.50119	7.38006	6.49366
CCDC82;S131	Q8N4S0	5.62883	3.96	6.11153	5.7523	5.79702	6.53683	7.40196	7.69542	6.9463	6.71531	7.66915	8.02064	6.7868	6.71096	4.45641	6.74415	6.50244	5.3331	7.90258	7.90493
CCDC82;S154	Q8N4S0	8.29514	6.82221	8.34897	8.41772	8.09975	8.84589	9.76117	10.0728	9.23752	9.11451	9.95154	10.3368	9.22334	9.11303	5.54514	7.76112	8.42713	7.7703	10.2226	10.2523
CHD3;S597	Q12873	20.7512	20.7966	20.169	22.3625	19.0978	18.4891	19.8978	19.8762	22.4855	23.459	22.7942	21.6467	20.7071	18.7151	20.7699	20.8336	21.5324	20.8006	17.2215	19.4198
CIC;S1397	Q96RK0	15.7991	17.2559	14.9665	15.0699	18.7365	18.116	18.28	15.1735	17.8284	19.1904	17.9525	14.0537	15.2212	17.8278	15.318	14.5262	14.1417	12.8553	17.0565	13.8549
CIC;T1398	Q96RK0	17.8377	19.4913	15.854	17.8777	21.0974	20.6026	20.3843	18.3179	19.8738	21.7071	19.6918	18.4557	17.6029	20.4264	17.7049	15.8994	18.938	16.4416	19.1924	20.9668
CRACD;S1017	Q6ZU35	25.1003	25.8309	25.99	23.3897	27.1376	28.3866	26.982	25.2853	25.1481	27.1887	26.3705	26.3148	25.8109	25.8602	26.1027	25.3759	27.2523	30.2813	25.2436	28.2073
CWC15;T46	Q9P013	17.8947	17.5983	17.9228	18.402	18.6192	19.7601	18.8376	19.9196	19.3996	20.1489	19.2493	18.8443	19.5573	17.2217	19.1735	19.0067	22.2482	22.4589	20.6416	21.0263
DAXX;S495	Q9UER7	25.2149	26.886	20.6797	28.8759	27.7981	26.356	27.4697	26.0192	29.3002	27.5959	27.5762	23.1195	28.4029	26.1744	25.0819	25.0857	28.317	27.1771	27.423	25.9514
DDX39B;T20	Q13838	11.9348	12.9004	11.5299	12.1691	12.2927	11.8894	14.6106	14.5337	14.6013	13.0172	11.4911	14.5286	12.7462	13.1355	13.0284	10.8087	13.7683	13.0914	13.677	13.9519
ELOA;S542	Q14241	17.4694	18.0575	18.1915	19.11	18.4601	18.5565	20.0935	20.8374	19.7664	19.0804	19.1439	20.7877	19.5224	18.9444	19.3598	15.5432	19.1333	15.7056	17.5882	13.2841
EML4;S980	Q9HC35	12.8175	13.1746	12.3415	12.1931	12.8743	11.4309	11.1403	11.0136	10.868	11.0631	11.2557	12.0008	12.1019	11.3776	11.7151	12.3658	12.2775	14.863	13.2485	14.8008
EPHA2;Y729	P29317	18.4296	20.7877	19.4069	18.4012	18.3512	16.369	18.5844	19.4105	19.0456	16.8984	18.0616	18.6231	18.9155	15.5942	21.3977	19.0585	17.747	18.3122	19.0113	14.5372
ERICH1;S254	Q86X53	32.2352	30.6808	31.1274	32.3601	34.6759	34.6945	35.6723	33.679	35.1093	35.0374	32.1716	31.4301	32.1981	31.8364	31.2442	33.5325	31.5867	33.2327	32.6152	33.6365
FNBP4;S432	Q8N3X1	14.6773	13.3311	16.3226	14.4968	15.6131	22.6902	21.852	13.9887	22.7125	21.5947	21.2211	12.0361	14.5905	14.246	12.2533	14.2733	21.1083	21.8714	21.1656	13.1661
FOSL2;S200	P15408	23.1086	27.0604	24.2857	23.3798	23.4595	27.1277	28.4544	27.1733	26.9942	26.3902	28.4892	24.2887	25.2711	22.0205	26.1007	23.0611	31.2556	28.0134	27.8233	25.8764
FUNDC2;S151	Q9BWH2	25.202	26.2457	25.1215	25.1908	26.962	26.6705	27.2609	27.9151	27.4731	26.4144	27.1246	27.4633	25.9869	25.885	26.1466	25.2418	26.9275	27.3567	26.9386	26.2447
FXR1;S409	P51114	11.1487	10.1676	12.0177	10.3751	7.25176	10.9859	9.89693	10.2695	9.24775	7.35079	8.87198	8.45172	11.9108	11.1906	10.492	12.7076	8.42551	9.05538	9.672	9.8069
FXR2;T411	P51116	24.61	25.7984	24.0304	23.8991	26.0059	24.705	27.3912	26.6179	22.8831	21.8897	23.8945	22.1686	26.1743	26.388	23.0323	24.9881	24.3595	26.2813	26.8582	26.4228
INTS9;S572	Q9NV88	13.5335	15.2335	12.5101	15.0592	14.3039	14.7035	16.2257	15.1471	16.8746	14.9102	16.9046	15.5806	13.9918	14.0392	12.9456	11.6998	17.308	15.3309	15.6441	14.8054
IRS1;T453	P35568	23.0059	24.3771	23.1395	22.8539	25.131	25.37	25.9585	22.8175	22.9986	25.4721	25.5804	23.9821	24.8722	26.0511	23.4325	21.6766	26.4222	24.3123	25.3259	25.4453
ITSN1;S978	Q15811	19.5729	18.7644	20.8132	18.9095	21.315	22.1514	24.3167	22.0126	24.6876	21.7188	21.7393	23.2328	21.7436	21.3097	19.0041	18.854	20.6705	23.4281	24.547	18.4618
IWS1;S398	Q96ST2	22.5049	24.4008	23.1117	21.1127	24.9688	23.1519	24.0335	25.095	22.6875	25.1116	26.0491	26.2055	23.8509	27.4284	22.9167	20.8503	23.8708	23.4253	24.1524	23.9699
KHDRBS1;S20	Q07666	28.5444	30.0088	27.3694	28.2637	30.5985	28.9635	31.9503	26.9374	32.6087	30.4703	31.2665	30.6573	30.2218	30.9856	28.276	28.6229	29.6854	32.6397	31.375	30.914
LIG1;S201	P18858	14.07	14.4779	13.9878	14.1661	16.72	15.8625	17.5175	16.8813	18.1515	16.7891	17.3815	17.9386	14.3703	14.8373	15.072	15.1219	16.8051	16.3299	17.4256	17.2186
LIG1;T195	P18858	11.2288	12.2368	10.9713	11.5531	13.714	13.206	14.3625	14.0915	14.7608	14.3927	13.7217	15.8851	11.6189	12.3954	11.6827	9.05399	14.5454	12.8577	14.6746	14.0158
LMNB1;T20	P20700	18.0128	21.1974	19.0629	16.0798	19.1454	19.2007	20.9329	20.6001	20.3773	19.2756	20.6824	20.5206	19.1052	19.1866	20.352	18.5316	19.0893	20.4703	20.0889	19.3664
LMO7;S751	Q8WWI1	20.6582	21.2107	20.1402	19.3617	22.1802	20.975	21.7101	21.2028	22.8358	21.9422	20.6499	21.8127	19.7228	21.9537	20.7639	20.6622	20.0007	22.4456	22.0073	22.5849
MAP1B;S1252	P46821	23.1886	23.629	21.8243	23.106	18.0317	20.7103	20.3607	22.326	22.7305	20.1407	20.4948	19.5653	23.3922	21.7907	20.5861	22.3187	20.0863	22.246	21.2798	22.2113
MAP1B;S1427	P46821	8.74548	9.71889	9.62342	7.7297	8.86979	9.66945	10.1129	0.745845	9.87794	9.57734	11.2882	9.38897	9.09966	9.65702	10.0136	10.1319	10.2569	11.0495	10.2424	10.7914
MEAF6;T124	Q9HAF1	16.0612	14.7136	15.5496	16.5384	18.2007	15.7744	16.807	18.4617	16.6746	19.2426	16.0834	17.663	15.9557	16.5873	15.7848	15.6868	17.1234	16.4391	16.7655	17.8251
MTA3;S428	Q9BTC8	27.1327	28.3831	24.6412	27.8995	28.6483	23.5867	24.0569	25.3911	29.8942	30.3879	27.5768	27.0455	26.6893	29.2001	28.9895	26.9404	25.3417	26.3737	26.4899	24.254
MTDH;S457	Q86UE4	19.1436	19.2525	18.7997	18.5196	16.9883	17.5045	16.532	16.2893	17.6026	18.2163	16.6004	15.5591	16.7571	19.7601	18.1526	17.5771	17.7229	17.8622	17.5174	17.6377
MTDH;T132	Q86UE4	20.6243	21.3402	18.4737	22.209	24.4522	22.4686	23.7634	21.6974	24.0128	22.14	19.3466	23.7897	21.3636	22.3967	21.2347	17.2458	22.3616	23.6807	21.0244	21.1202
MYO18A;S1970	Q92614	18.365	17.992	18.5249	18.7907	20.7197	20.0831	20.3574	21.1055	18.5726	22.011	19.7537	18.3751	19.2795	18.145	19.5124	19.238	20.8054	19.32	18.7018	19.5304
MYO9B;T1271	Q13459	14.5651	13.4068	16.2151	13.1443	15.1738	19.0388	16.1589	14.5572	16.6747	17.9462	16.8942	17.1212	13.1549	16.9022	15.311	14.6337	18.4074	17.8274	16.0178	18.1311
NCBP3;S25	Q53F19	17.4807	18.3719	18.1225	17.7729	20.099	18.7451	21.9599	20.103	20.1762	20.72	19.1557	21.4125	20.0634	18.896	19.6435	16.8332	20.1967	20.1337	18.8245	17.849
NFIC;S333	P08651	14.1833	12.0903	12.1702	15.0923	16.6201	15.9574	13.5898	14.3658	17.0556	15.3499	16.1444	15.836	14.9569	14.9583	11.9567	15.0598	12.3726	14.6451	16.0001	14.6514
NIPBL;S280	Q6KC79	20.7728	22.9964	22.9193	17.8314	21.834	22.4463	25.1088	24.2989	25.6296	23.0983	25.4283	23.3579	19.5085	23.4494	22.0899	22.2149	22.7633	24.3819	25.0744	22.2054
NUMA1;S271	Q14980	18.9105	18.6598	20.2655	19.5801	20.4726	19.7507	20.9227	21.102	22.2165	19.8595	20.7772	20.3284	19.4498	18.7805	19.824	18.4028	19.4499	20.3698	20.7064	12.6193
NUP155;S992	O75694	8.73887	11.0887	9.12369	8.40555	10.5386	9.96563	12.1305	11.3832	12.3534	9.75239	12.6416	11.9021	8.89913	9.63524	11.1267	10.5044	11.7601	10.9519	11.7293	11.2808
OARD1;S3	Q9Y530	14.6239	15.5064	15.7464	13.4188	17.5226	17.3558	18.362	17.5852	16.9983	19.5893	19.1761	16.5903	15.5661	13.9043	14.9128	15.4365	16.0978	18.8002	14.1611	15.0591
OGFRL1;S381	Q5TC84	18.7515	19.9226	19.9325	15.736	20.3924	19.6852	20.2798	20.5772	15.6467	17.499	15.849	19.0105	19.8716	21.2199	18.6148	16.789	17.5648	20.6668	20.6099	20.9252
PHF14;S530	O94880	17.0744	19.0658	17.6264	15.9238	20.4672	20.1344	21.0015	19.2599	18.4265	18.3987	22.7047	19.0069	18.4696	17.209	15.8307	17.7575	15.0911	18.464	15.0985	15.3312
PLEC;S4054	Q15149	19.0282	19.9798	17.8426	19.4888	17.1992	15.805	16.2573	16.8456	18.3806	18.6316	17.2755	17.5121	19.2491	19.6924	19.0449	17.3676	17.3095	16.3241	18.6208	17.0975
PNN;S66	Q9H307	15.9749	17.2561	15.7118	15.8473	17.9364	17.0717	18.3273	18.1229	17.9761	16.8243	17.4133	17.272	16.6475	16.9606	17.4818	16.8447	17.1158	16.7427	18.1064	17.2419
PPL;S931	O60437	14.5015	15.2841	13.3159	15.1416	16.8229	17.2808	16.0294	13.8746	17.2845	15.2012	16.8934	17.0024	13.3554	18.7591	14.1375	12.2307	16.6297	13.9182	17.2296	15.955
PPME1;S243	Q9Y570	9.06698	10.3935	9.37353	9.01114	11.9748	9.94485	12.0928	11.007	12.0961	10.7984	13.0516	11.3935	9.57499	10.1458	10.8897	11.1552	11.1409	11.2984	11.5282	9.7697
PRRC2A;S1110	P48634	14.9116	14.9522	15.3976	16.0392	15.9505	15.7891	17.3392	18.1853	15.8763	17.5601	16.0764	16.3631	14.5408	14.5772	16.0807	14.0737	16.3666	10.3581	15.2056	14.1879
PYGO2;T302	Q9BRQ0	22.7715	23.6691	22.3787	24.9042	23.376	24.6886	28.6583	21.7573	24.1097	19.3479	22.6112	23.5277	24.5454	23.7179	22.6113	21.7869	26.0932	24.5419	23.659	23.5001
RBMX2;S188	Q9Y388	16.496	17.1362	16.4559	19.6686	19.1494	13.661	20.1958	22.1409	18.3978	20.72	20.8876	18.9752	17.4082	16.6219	18.7822	17.9094	23.569	17.7086	18.3693	17.5795
RGPD5;S1017	Q99666	11.5833	12.461	11.5549	11.2977	14.6588	13.0507	13.2565	12.2388	13.7643	14.3169	14.9657	13.625	9.52123	13.9702	13.033	12.2276	14.1133	11.0084	14.2507	14.0719
RHBDF1;S76	Q96CC6	25.2949	25.7588	25.6961	23.1519	26.4294	26.3197	26.6649	26.7582	26.8411	25.9168	25.5529	27.2873	26.1913	27.2366	25.0195	25.2233	23.7991	28.3016	26.616	26.4687
RLF;S634	Q13129	14.4532	14.8082	13.604	15.8001	19.0029	17.3143	17.9825	15.7336	18.3204	16.841	17.8008	20.2237	14.4718	14.614	16.802	15.693	17.4263	13.9839	17.5487	18.8511
SERPINC1;S69	P41361	22.3526	22.5647	23.3618	21.4936	24.1669	24.2911	25.2135	25.2585	25.173	26.2268	22.5474	24.686	23.2099	23.0078	24.1462	21.1908	24.0075	24.4104	24.6715	22.2501
SH3BP5L;S343	Q7L8J4	23.6349	23.6148	21.4551	22.6805	27.0397	27.3763	25.7854	21.9216	25.1312	25.3583	22.132	25.5495	24.1275	27.5839	22.3019	21.0694	21.9935	27.4011	20.7136	26.5051
SLC4A8;S246	Q2Y0W8	13.3609	14.8113	12.7498	12.313	13.4772	16.7317	12.5142	15.0139	14.0432	15.7837	14.9155	13.1183	14.6754	15.0579	14.2923	12.9572	15.7751	16.9063	14.2658	16.4192
SLMAP;S452	Q14BN4	17.0995	18.4417	15.5586	17.8447	17.1984	13.6667	16.7011	15.0512	19.6643	19.8957	19.5853	16.8488	16.5441	19.0031	17.7855	17.9091	19.5993	18.3255	19.3648	19.0747
SMARCD2;T217	Q92925	22.4926	24.721	22.5684	21.4783	21.9969	25.4016	26.3813	26.1655	27.1628	23.8095	21.8849	24.2976	23.107	22.0322	25.0678	22.0749	23.8761	23.5933	24.9718	24.8489
SMARCE1;S314	Q969G3	21.7512	21.8698	20.769	22.6726	21.9657	23.7642	23.0506	23.2995	23.8072	23.5744	21.6151	23.2397	23.2959	22.8065	22.8973	20.9201	23.8864	21.4129	23.4258	24.0396
SORBS3;S545	O60504	20.403	23.7048	21.258	18.087	22.1909	21.1919	24.4881	23.6134	22.9568	21.1474	25.1828	23.3817	21.6493	22.6319	20.4072	21.1641	22.574	25.6188	24.6994	24.2847
SPAG9;S733	O60271	14.0929	11.963	15.3085	13.6082	14.5642	14.6464	14.1381	15.6904	13.442	14.7749	17.1016	14.8128	13.866	12.8924	13.0178	17.9108	14.6513	15.7919	13.9984	16.279
SPATS2L;T498	Q9NUQ6	20.9506	19.5073	23.6368	20.4219	19.8596	23.5296	23.6544	23.3777	23.3481	23.9702	24.7289	23.8369	19.8677	20.7139	20.2358	20.9114	21.5321	19.5763	18.844	18.7445
SRRM1;S391	Q8IYB3	20.7672	25.068	19.5906	19.9212	24.0287	23.1745	25.7736	24.4784	19.4899	19.1048	19.1973	18.8514	20.7304	20.0238	21.6215	19.619	23.0837	25.1334	20.3066	25.2382
SRRM1;S393	Q8IYB3	14.0926	19.0379	11.2746	15.347	17.4882	16.685	18.2178	17.3688	12.5947	10.7183	13.4921	12.0897	14.7422	14.5231	14.877	12.5166	17.3164	17.4069	12.3459	17.8486
SRRM1;S465	Q8IYB3	22.3076	25.0188	21.2915	22.8496	24.9701	21.5467	29.0776	22.0012	22.959	21.3507	20.5676	22.1446	23.2056	23.8039	23.4619	21.5351	22.0902	22.864	19.3631	22.4846
SRRM2;S351	Q9UQ35	3.97355	6.60874	3.77127	3.24354	4.99706	6.22407	7.11192	7.35573	2.9305	3.35034	6.4459	-0.482256	5.3053	3.36863	4.97982	7.82221	5.95795	5.52756	5.27429	6.98
SRRM2;S353	Q9UQ35	6.24799	8.54745	5.94307	5.6266	7.16955	8.41909	9.10154	9.49747	4.93656	5.49657	8.26703	1.59624	7.62183	5.59033	6.99928	9.9442	7.88409	7.60639	7.20643	8.99566
TANC2;S400	Q9HCD6	17.2043	16.654	16.9543	16.6563	13.64	16.1933	15.3314	17.3084	16.6981	15.0512	13.3095	15.2345	18.3035	13.2718	15.7916	16.674	15.9444	18.9103	18.9014	18.4874
TCF20;S1322	Q9UGU0	8.20424	8.8183	9.15345	7.94877	9.34227	9.99323	10.5252	10.1345	10.1861	9.54786	10.3689	9.74555	8.7811	8.88393	9.81135	9.05396	10.4861	9.49281	10.5966	8.67202
TCOF1;S1376	Q13428	12.5409	14.0733	15.5594	10.1651	13.7547	14.9028	14.877	14.4288	13.7974	13.2903	15.5491	13.9551	12.6748	13.1291	14.7695	13.8241	14.3218	16.834	14.6081	11.1512
TGOLN2;T296	O43493	0.0790446	2.977	2.57534	-1.53824	-5.13116	-1.48268	-2.10747	-0.0922373	-3.56947	-3.16345	2.64776	-1.73802	-1.13303	0.159056	1.02208	1.29677	0.41198	-4.47839	-1.41554	-0.0737628
TMX1;S247	Q9H3N1	0.742028	2.50484	0.177543	0.833856	0.811702	-1.57726	-0.631102	-0.0825238	-1.19326	-0.692673	2.20313	-1.37826	-1.67675	2.22084	0.343483	0.907758	-0.957398	-3.58393	-1.71932	-1.16369
TOMM70;S91	O94826	31.0458	32.9115	29.5649	32.1809	33.3315	30.9988	33.2974	34.1217	35.4753	33.999	34.2959	35.7167	34.345	29.0676	32.4855	31.648	33.6574	34.6259	35.0967	34.5476
TOPORS;S1013	Q9NS56	14.7559	15.1863	15.0889	13.5323	14.8548	13.9924	16.3654	17.4547	15.9664	17.9517	14.9193	16.536	14.444	16.3103	13.6449	12.19	15.9074	15.3209	17.2454	17.229
TPM3;S88	P06753	20.8809	22.1847	17.996	22.1682	23.3585	23.182	22.8193	20.5071	23.5155	21.789	23.5763	21.9594	23.2368	22.8496	19.8652	20.6038	22.1015	23.504	22.0135	23.7682
TRA2A;S2	Q13595	-1.52827	-2.60017	-1.83757	-1.12192	-0.390442	-0.270564	-0.573277	-0.062048	-0.632206	1.95016	0.441531	-1.8047	-1.26195	0.367143	-1.62653	-0.751102	0.0887653	-2.82699	-0.169051	-0.134088
TRAPPC12;S184	Q8WVT3	27.3576	30.3806	27.6235	26.3059	27.7633	30.6839	29.7451	31.204	27.6666	28.0097	24.668	26.4743	28.3605	26.2428	29.4344	23.982	27.1941	28.0633	25.7237	25.371
TRIM24;S811	O15164	17.47	18.4046	16.5826	17.7174	18.355	17.486	20.2674	18.9169	19.7811	18.3988	20.0294	18.1002	17.1396	18.0447	15.3858	16.8407	18.6482	18.2905	19.6783	19.5403
TUBA4A;S158	P68366	18.5157	19.5841	16.1384	18.6699	20.9318	19.6822	19.7754	19.6194	20.5177	20.7588	20.4557	17.7269	20.0127	20.1617	17.3939	18.5951	18.1176	19.1139	20.672	20.4535
YLPM1;S756	P49750	20.4242	20.56	18.8442	21.2918	21.7419	20.8487	22.5242	21.6138	22.9061	20.9314	22.2196	20.5	21.2215	21.542	18.0677	19.7751	21.1891	22.5571	22.5847	21.2164
ZC3HAV1;S275	Q7Z2W4	12.555	12.2603	13.3149	10.8004	15.5618	16.6348	14.2622	12.3347	13.4029	14.6816	14.5452	13.5393	11.3496	12.0434	10.9038	11.4947	12.9934	15.1589	15.2218	14.45
ZC3HAV1;T273	Q7Z2W4	10.8111	12.4063	12.6767	7.35255	14.3583	15.2651	13.7696	11.9456	11.4491	13.552	14.5747	12.3471	9.98933	10.4038	9.90531	10.2213	11.6467	14.646	14.7008	13.8706
ZNF22;S49	P17026	15.87	16.936	16.0101	15.5631	17.2646	16.1033	17.1187	18.5912	18.0834	18.0289	18.41	17.5923	15.6886	16.9705	17.5343	17.1086	18.1919	17.7539	17.6865	17.5589
ZNF532;S314	Q9HCE3	22.5555	23.6563	23.6972	21.1731	24.162	23.88	24.1981	25.4651	18.3197	22.357	19.8234	21.8319	25.1015	20.8572	22.1472	19.673	20.1121	21.3111	21.4255	20.8168
ACIN1;S216	Q9UKV3	16.6516	17.523	16.3042	17.0297	20.5781	18.9552	21.2565	20.9083	19.4853	20.488	17.3408	20.7621	16.7974	16.2061	17.3037	14.0429	18.2477	17.3402	17.2056	18.0471
ADD1;S12	P35611	15.016	18.2142	13.8605	16.2161	16.973	16.7969	18.1634	19.5805	17.1575	17.2881	16.9248	16.4219	17.2079	16.8925	18.3352	14.5047	19.0379	15.8526	15.7681	16.5798
ADD2;S596	P35612	13.4416	14.9418	14.5675	14.2243	13.1035	10.8147	14.4602	12.1839	13.0656	15.925	16.2308	16.1047	15.4239	13.8346	16.2734	14.1401	16.5493	13.0652	12.8378	13.9929
AFAP1L2;T345	Q8N4X5	14.2434	10.6657	13.8921	13.5778	14.3682	15.6632	13.0418	14.7049	14.3334	15.8123	12.479	15.7592	13.5081	16.1893	10.6577	11.9809	12.1139	14.4982	13.4433	15.139
AFDN;T1330	P55196	22.8478	23.6001	21.0004	24.6533	22.1084	22.7878	18.9757	20.7657	20.9255	19.519	22.7902	21.2061	25.0752	21.9622	22.5746	22.7236	22.7262	23.6534	22.373	21.51
AFF4;S224	Q9UHB7	20.0968	20.835	19.7359	20.5845	21.503	22.4752	22.0916	19.936	21.6879	22.701	21.085	21.4454	19.4161	23.1711	20.4553	17.1086	23.004	21.7209	18.7887	20.1517
AHSG;S324	P12763	20.6861	19.1709	20.7702	22.105	22.1217	22.275	21.9739	20.9425	22.7134	22.466	21.2569	22.968	22.644	19.9755	22.3473	21.7633	21.7134	21.0664	21.2366	19.7786
AKAP13;T953	Q12802	19.1541	20.1837	19.4506	19.5618	20.7631	18.2225	21.7448	23.1925	21.5885	20.4147	21.5079	20.6156	18.2983	22.3607	20.1078	19.0994	22.2	21.183	20.5314	18.3933
ARHGAP31;S1080	Q2M1Z3	30.9642	31.8686	31.4961	30.2514	32.768	32.2195	33.2368	31.4373	33.4934	32.9375	30.2557	33.1993	31.7075	31.3578	32.6025	29.0076	31.1481	32.2081	33.1637	29.7539
ARHGEF2;S941	Q92974	10.0871	10.0696	8.8935	10.8957	12.7051	10.6187	12.3635	10.3381	11.1081	12.2841	12.4629	9.64197	10.5899	12.3159	9.62064	10.9759	10.3622	7.81875	11.3944	10.9218
ARHGEF2;S960	Q92974	10.633	10.508	10.1423	10.3502	12.8667	10.4964	12.5296	10.2261	11.5518	11.8291	13.0873	11.5601	10.4191	11.9135	9.05683	11.3407	8.77195	8.66061	11.2678	11.1476
ARID1A;S696	O14497	23.3062	22.876	23.4803	24.5341	25.3484	24.1252	25.3554	25.7442	25.4948	24.6286	24.8434	24.9141	24.3487	22.0639	25.1334	25.2178	24.9572	24.3895	24.4494	22.543
ARID1A;S702	O14497	18.3974	19.0855	18.4104	18.6867	20.3604	19.6073	20.4777	21.185	20.1881	20.6439	19.4117	21.4267	19.0126	18.908	21.1303	19.2559	20.1732	19.0149	17.971	20.0938
ATAD2;S1243	Q6PL18	19.623	18.5741	19.5366	20.3111	19.8341	20.9637	22.6008	19.2821	20.7992	21.2028	21.4514	19.5796	20.5105	19.6233	18.5257	20.8323	20.7671	19.3687	19.7915	21.3769
ATRX;S677	P46100	5.37318	7.01934	4.85101	5.29423	6.49786	6.52982	6.75722	7.67815	6.76628	7.01233	6.05527	8.28505	6.10939	6.45572	5.48902	2.28331	6.22764	4.39232	7.2395	6.72735
ATXN1L;T330	P0C7T5	12.9994	12.5958	13.7125	11.1689	7.59084	12.8044	8.21764	13.0976	14.3762	13.0362	13.3021	13.9931	13.3361	12.9792	13.0766	13.7883	11.4482	12.6487	13.7741	14.1106
BUD13;S222	Q9BRD0	8.24647	7.96121	8.14454	8.77341	9.79099	8.5996	9.76907	9.02386	9.19119	9.60018	9.35291	9.64472	9.42486	9.25835	9.14014	9.11298	9.11988	8.01791	9.38811	8.87604
BUD13;S226	Q9BRD0	4.05562	4.38899	4.14281	4.38243	5.78799	4.5551	6.10302	5.07752	5.49486	5.64558	5.99734	5.81491	5.15647	5.16469	5.41911	5.20304	5.57081	4.18748	5.82797	5.16201
CASP8AP2;S875	Q9UKL3	19.2855	20.5611	18.5498	20.9853	21.3992	21.5162	21.4767	20.5849	19.3573	17.278	19.3373	19.0668	20.4955	20.8191	20.6629	18.4128	21.3712	18.8294	20.4713	17.9598
CCDC86;S102	Q9H6F5	32.3959	31.8779	33.2463	31.781	30.6174	32.7314	31.5535	27.3697	29.8115	32.1025	31.7068	30.7241	34.5681	32.6818	31.7198	31.9077	31.5684	32.582	31.2279	31.6026
CDK7;T170	P50613	23.8589	24.8952	22.8119	25.8644	25.8306	24.9599	27.2227	25.9669	27.0569	24.9596	27.8973	25.5415	25.8679	24.5643	22.5284	22.4894	26.0783	23.9085	27.4269	22.8074
CERS2;S341	Q96G23	14.6334	13.4673	15.4402	14.7168	10.9748	15.0066	12.7545	11.3687	15.164	11.3538	13.6186	12.4339	14.37	15.7608	14.4027	15.1842	15.2027	15.1072	16.6577	12.5834
CIC;S1409	Q96RK0	17.4257	18.8794	16.6967	17.1163	20.5734	19.9293	20.1538	15.2468	19.6798	21.0362	19.8093	15.358	15.5693	19.6838	18.5636	17.4828	18.5274	15.7725	18.8686	17.435
CIT;S1971	O14578	24.0897	24.4265	25.4493	23.6406	25.5737	26.2143	27.6461	27.4766	27.9986	25.8945	28.0145	26.2677	26.3323	25.6994	23.9449	24.1905	24.8452	28.3839	25.6227	20.153
CSTF3;T7	Q12996	10.0258	11.4723	9.76386	10.921	11.7477	12.1192	12.2494	13.0258	12.2267	10.0094	12.2282	12.4006	10.9512	10.5455	12.4891	11.2069	12.1495	9.7351	11.5314	10.9865
CTDSPL2;S165	Q05D32	20.6173	20.4628	20.2003	21.9082	21.6445	21.386	22.7857	22.2793	22.3417	21.5072	22.4805	21.915	21.573	22.0721	20.8888	21.0705	21.5559	20.1669	19.8509	19.7572
CTNND1;S268	O60716	27.4069	27.8698	26.636	28.2969	29.7764	28.8634	29.476	27.5325	27.543	24.8151	26.236	24.8033	29.4456	28.8357	27.5927	27.4409	28.2199	31.5344	29.0563	24.5674
CTR9;S970	Q6PD62	14.4189	16.722	12.9438	15.6441	16.7148	16.5609	14.9601	16.114	16.462	16.581	15.964	16.4229	16.2188	14.7814	16.3138	12.2226	16.6691	15.3004	15.7427	14.3447
CUX1;S1270	P39880	12.5514	13.0661	12.4848	14.4575	11.6508	11.9164	11.9112	12.5861	12.9142	9.09979	13.9372	11.843	14.117	10.1098	12.6986	13.6384	14.5704	13.325	16.4617	10.8901
DCAF8;S99	Q5TAQ9	8.21029	9.73024	7.00865	10.3582	6.79993	5.77821	9.30509	7.44496	11.9733	8.32049	12.9753	7.97451	6.9085	10.4577	8.10824	9.53555	10.5523	6.98447	7.92426	6.83526
EGLN1;S12	Q9GZT9	18.8537	20.0398	18.3239	19.3434	18.6525	16.8173	18.7247	17.01	20.4573	19.9025	20.7001	19.7147	17.0383	19.8859	20.0251	19.6459	20.4189	20.2154	16.5258	19.4758
ERC1;S21	Q8IUD2	15.3062	17.1904	16.329	13.4485	14.1045	14.6163	15.7438	11.6526	14.104	13.2068	15.4132	11.4025	15.4304	14.1205	15.7883	17.3779	13.7294	16.1908	16.0001	14.3087
EZH2;T487	Q15910	16.2087	16.64	16.4595	16.3917	17.8917	16.2289	18.8904	18.0601	18.2575	19.1894	15.2688	17.438	17.0469	15.7192	18.6163	15.8856	17.8991	17.7019	17.2939	16.1864
FAM184B;S167	Q9ULE4	13.1588	12.5375	12.8308	14.3475	12.6406	9.60825	12.9513	13.0085	13.0585	12.7607	9.84605	12.9993	12.8789	10.1503	13.8895	12.9643	12.8886	13.0211	12.5945	12.2385
FAT4;S4876	Q6V0I7	17.8268	18.3603	19.5626	17.0043	17.8888	14.9188	14.0669	16.7972	15.584	15.7933	17.5814	18.7794	15.9727	17.7307	20.3699	18.8093	17.747	17.8093	18.2952	15.5637
FBXO38;S740	Q6PIJ6	22.7763	23.1264	23.0124	23.5053	24.9377	24.9562	24.8301	23.3622	24.3007	23.2789	24.7538	25.9329	23.5185	21.987	23.8967	22.9051	24.0408	22.8237	23.8377	23.2615
FHIP1B;S596	Q8N612	13.8706	15.1593	13.145	14.9503	14.1414	11.7004	13.2744	12.8951	15.6901	15.8953	14.4067	15.1852	13.5502	13.0272	16.9808	14.6713	15.3034	13.044	13.689	14.1505
FNBP4;T517	Q8N3X1	11.9199	12.8306	11.6242	12.5027	12.355	13.2393	14.0235	15.4797	15.1666	11.2179	12.6667	15.4286	13.2873	12.2643	12.4575	10.8553	12.9662	12.503	14.93	12.389
GJA1;T250	P17302	16.3169	16.9167	14.9204	18.5079	18.6047	16.0824	18.7359	17.3126	17.8691	17.5366	18.618	18.7137	18.3093	17.7773	17.2811	16.9166	17.9764	16.6841	14.8876	16.6048
GLCCI1;S303	Q86VQ1	15.7674	15.576	16.4983	15.5218	13.5503	15.7908	14.0467	14.728	13.9936	14.4367	14.1138	15.2628	17.406	15.4306	15.461	14.082	15.2001	14.5797	16.7747	14.472
GNG12;S7	Q9UBI6	20.351	20.7384	20.1901	20.9085	23.2157	23.0907	20.7713	20.7797	20.5333	22.3434	23.6335	22.6034	22.5666	23.2912	20.3128	18.5001	22.1853	19.9191	23.5769	19.9944
GOLIM4;S364	O00461	12.1648	13.248	13.0753	12.1383	13.2303	10.0144	11.8428	10.719	13.8123	13.3855	14.4654	13.5442	9.90407	11.8384	14.6589	13.5483	13.7751	12.8156	13.0108	10.9317
H1-3;S2	P16402	19.2067	19.7764	18.0604	22.3702	22.5504	18.7056	23.3518	21.2102	21.7218	20.3089	21.3877	21.3192	21.5866	19.6016	21.0936	20.1066	22.8705	19.0557	22.0874	19.1698
HLA-A;S359	P04439	20.827	22.2625	20.9182	21.5681	24.3038	22.4838	23.4534	24.6519	20.7118	22.7526	23.7535	24.0937	25.0638	19.9154	22.4888	21.4155	21.5547	23.2036	18.9843	20.0693
HLA-E;S357	P13747	21.0722	20.6454	19.8708	21.5784	22.8409	21.7227	22.2437	23.841	23.0229	22.4371	20.642	21.345	20.0037	22.5895	21.5595	21.3456	20.9811	18.7583	22.4209	22.079
HMGN1;S7	P05114	15.6166	16.7622	14.854	14.4254	18.4154	17.5494	16.2818	17.0586	17.2479	16.1116	16.4567	16.0912	14.122	17.4631	16.0318	15.8852	15.1392	19.0116	14.7983	16.2395
HMGN1;S8	P05114	15.6166	16.7622	14.854	14.4254	18.4154	17.5494	16.2818	17.0586	17.2479	16.1116	16.4567	16.0912	14.122	17.4631	16.0318	15.8852	15.1392	19.0116	14.7983	16.2395
HNRNPK;S417	P61978	19.2177	18.2205	19.8209	19.601	19.9002	20.8085	20.0236	21.0738	20.9176	20.8807	21.6403	20.9479	17.5767	20.6868	19.6458	20.0178	20.3395	18.2527	17.8925	18.6263
IFI16;S153	Q16666	22.6762	23.6672	23.0027	22.2589	22.3974	22.0463	20.4495	22.192	22.9374	24.1241	25.185	24.6198	24.7525	24.9692	23.4006	21.8429	22.9589	24.005	23.3052	20.999
INPP5F;S513	Q9Y2H2	16.2643	12.4939	16.5912	16.0034	11.5254	13.7934	11.5881	12.0582	13.7789	14.5584	13.7113	12.9532	11.7714	15.5305	13.1722	17.2915	14.5566	13.3995	13.3206	17.3431
ITPR2;S1160	Q14571	15.4726	16.2863	15.5753	15.7899	16.479	16.5222	16.4492	18.0971	16.4576	17.4537	17.0937	18.2013	16.9397	17.1064	17.1118	14.9138	16.9395	14.8914	15.7691	15.8964
KIF2C;S187	Q99661	21.1619	23.7402	20.0442	22.4784	24.9758	25.1716	24.625	23.6649	24.3861	22.9758	22.8338	21.607	21.0111	20.7569	23.3944	19.5948	24.016	23.3086	21.1046	19.5133
KPNA2;S62	P52292	15.3675	17.4015	13.8082	15.7191	15.0084	15.2589	14.6393	11.9889	18.1106	16.2279	17.4032	15.7261	15.3621	16.1926	15.9037	14.8459	16.2593	15.9237	17.0303	16.498
LMNA;S22	P02545	26.4928	28.0391	26.2695	25.9519	28.9021	28.0947	28.8282	28.8432	27.4923	28.5394	27.9902	27.1326	28.6397	27.2867	27.6183	26.6972	27.0805	28.374	27.6096	27.0364
LMNB1;S23	P20700	21.5957	24.2514	22.4841	19.8338	22.5677	22.6586	24.0672	23.974	23.5375	22.6565	23.5512	23.7948	22.7544	22.6864	23.5333	21.8744	22.1235	23.7451	23.1326	22.5417
LRRFIP1;S120	Q32MZ4	24.0797	24.9906	22.9515	25.2403	24.0102	23.2238	23.2079	22.1993	25.0282	23.9015	19.8852	23.3512	25.0427	24.9506	26.7342	21.3239	25.3525	24.4566	26.0124	22.1265
MACROH2A2;S129	Q9P0M6	19.4274	20.9028	18.7016	19.4866	19.0223	20.1811	17.325	17.4537	19.0912	19.1031	18.062	17.9232	18.1795	18.6136	20.6901	17.8126	19.5668	18.6138	18.9528	18.6759
MAP7D3;S229	Q8IWC1	10.8777	12.3641	10.3943	10.2703	9.61521	10.3352	10.5559	8.52778	9.86221	10.5846	10.923	6.79793	9.77262	12.0448	10.9164	11.5744	11.1023	11.9194	8.27617	10.8767
MARCKS;S145	P29966	9.40688	11.3805	10.5721	8.47204	9.61326	7.67221	8.55228	8.81651	8.79626	6.46884	10.453	8.99215	9.32114	9.33748	10.5209	10.2981	9.45488	12.5225	10.8586	6.77367
MCMBP;S154	Q9BTE3	20.0267	22.4634	20.7246	17.8813	19.1594	22.4166	21.6103	22.5278	21.751	20.3868	20.2405	23.1591	23.0084	21.2579	21.097	18.1569	18.3676	19.8906	21.5914	20.6942
MIA2;S745	Q96PC5	14.6306	15.2974	14.4985	14.3909	13.4276	15.1185	12.1278	13.3751	16.6942	14.6224	15.5249	16.0432	14.2597	16.1695	16.2927	14.5357	13.8008	13.4028	14.788	12.8625
MIB2;S309	Q96AX9	29.0098	31.117	28.4183	30.0901	31.5402	33.6711	31.3001	28.4593	31.0523	30.471	31.9425	29.5754	31.0357	28.7763	30.4982	27.6623	30.4261	29.0041	29.5943	26.719
MKI67;S648	P46013	23.9533	24.1833	22.6922	26.0907	25.472	24.3927	26.9056	26.1488	26.29	27.2919	24.4263	25.002	27.3928	23.2409	25.2228	23.5005	25.5726	23.4613	24.7736	23.5573
MON1A;S153	Q86VX9	11.3165	12.4202	12.1286	11.4727	9.65869	8.29744	12.7025	8.53956	10.7838	9.62863	12.0454	10.2905	11.7723	11.5924	13.2289	14.4461	13.1504	11.5051	11.9718	12.8335
MUC19;T2187	Q7Z5P9	17.8925	18.6468	16.3345	17.6795	19.0363	18.7122	19.291	18.5464	17.5246	16.1268	14.7684	14.3757	18.6614	18.1305	15.1874	14.8556	15.9454	20.0863	18.6106	15.9463
MYCBP2;S3932	O75592	20.3836	20.5551	18.3305	21.5938	19.1325	18.7663	17.0826	19.9502	23.017	20.9418	20.8289	21.1258	19.8308	20.6826	20.3232	19.8971	20.2063	20.2885	20.6753	20.1162
MYLK;T1778	Q15746	17.659	17.6832	17.8341	16.2143	13.626	14.3013	15.0334	16.3659	19.2724	19.5253	18.0541	19.4817	18.1152	18.1628	16.6187	17.1273	15.4103	18.0497	16.3217	18.1177
NCAPH2;S284	Q6IBW4	6.71607	9.55981	4.18869	9.98921	4.86764	2.58641	5.73659	4.84858	8.67527	9.94387	10.2166	5.98619	7.47457	8.3888	7.84627	5.35082	11.1878	5.25044	5.82218	6.59274
NDRG1;T366	Q92597	24.2139	24.928	24.9215	23.4941	19.7768	22.806	21.2458	20.2233	20.9675	21.9691	22.6504	23.2429	26.1185	24.2337	23.2117	22.0523	23.5948	23.7787	23.3812	24.1817
NES;S455	P48681	18.3329	18.5869	18.8058	16.0583	18.9866	18.8863	18.3079	20.5959	18.599	19.1126	20.2855	19.8993	17.1115	18.0068	16.0883	18.565	16.1516	20.5966	17.137	20.0746
NES;S713	P48681	20.0413	21.57	20.1866	19.7399	22.234	24.4047	23.5689	24.292	24.9238	24.5253	22.0975	23.5218	20.153	20.8491	22.1346	17.9564	21.3067	19.8804	20.568	19.1934
NOL4L;S130	Q96MY1	14.7877	15.5994	15.9452	14.3745	19.052	17.8889	20.7465	19.4564	19.7122	20.291	19.1895	20.4415	15.8924	14.6778	16.9634	15.3424	16.1606	15.1769	16.4406	15.2317
NSUN2;S593	Q08J23	14.0879	13.6502	14.7662	14.8253	13.2893	14.0571	15.0001	10.6807	15.9333	13.4236	14.6371	17.6259	14.1393	14.6483	15.2904	13.9315	15.8461	13.5328	15.8376	15.2509
PCDH7;S974	O60245	22.6768	23.4684	23.3786	20.6539	23.3841	25.4121	22.7935	24.8513	19.9119	20.8288	23.8553	20.8428	22.4481	22.9397	21.7162	24.3965	21.6177	24.5987	20.8607	24.3107
PCF11;T1530	O94913	20.3037	20.0391	20.0468	20.4145	22.6804	20.3122	21.0153	21.6455	20.7004	21.7883	22.3183	21.6164	21.8642	20.0345	20.1209	21.7768	19.7015	23.4163	18.6427	19.7293
PEAK1;S568	Q9H792	20.5916	21.6135	21.2601	19.8726	22.9514	22.7841	23.8503	23.5152	22.6471	22.8658	22.9173	23.3012	21.9174	21.1421	21.9165	21.0659	19.9868	20.863	19.8973	19.8184
PEAK1;S572	Q9H792	19.2628	19.8813	19.858	17.8917	21.3091	21.0629	21.5647	21.4469	20.7317	20.5993	20.6315	21.0445	20.0849	19.0809	19.2902	19.4729	16.8118	19.064	19.2677	18.2288
PEAR1;S1029	Q5VY43	25.9521	26.2517	23.4502	26.9465	27.3508	27.5125	26.3208	25.7534	28.2084	27.6075	28.2394	25.0683	27.1481	27.2637	24.8187	26.5344	24.4483	23.791	26.4074	26.1671
PHF1;S522	O43189	23.7331	26.902	24.41	23.1946	27.291	26.9757	27.4002	23.5087	26.235	26.7394	27.6725	27.5575	25.7495	26.6521	26.7707	22.302	25.6487	26.6409	22.8454	22.0519
PHF14;S302	O94880	17.7308	16.5281	18.2542	17.9074	18.5037	18.8375	19.0104	18.1995	18.7418	18.9538	18.4664	19.1375	18.8521	18.5245	17.802	17.9401	18.3562	16.4004	20.8908	18.2106
PHRF1;S867	Q9P1Y6	18.4451	22.3773	17.0243	19.1998	19.313	19.735	20.1599	23.9603	20.1364	17.9132	17.3006	17.1502	19.6208	18.8747	21.379	16.7055	21.1407	20.3717	19.6586	17.6975
PNISR;S290	Q8TF01	15.6597	16.0237	14.9346	16.6571	13.7968	14.1802	15.2938	13.9652	15.6105	12.6751	12.2742	16.0907	16.2486	15.9008	17.1093	15.1543	15.9175	14.6747	15.6954	16.4814
POLR2A;S1878	P24928	30.5951	31.3372	29.6737	31.7805	31.1894	32.0491	32.8245	33.7928	34.5354	32.0751	33.0362	32.4471	30.0736	32.1248	30.3881	29.4703	33.1169	31.3177	31.7019	30.8935
POLR2A;T1912	P24928	16.4487	17.8392	17.2444	16.1023	15.2816	11.9372	17.1715	16.9684	18.218	19.2157	20.5558	17.4673	16.7252	17.263	16.0185	17.0154	17.6098	17.0307	18.0192	15.7742
POP1;S730	Q99575	19.9075	20.9226	21.7459	19.5111	16.9998	20.6548	22.4555	15.8969	17.7324	19.5234	21.105	14.2401	19.4469	19.8671	19.8415	20.8635	23.6953	19.9135	20.3493	20.428
PRKACB;S339	P22694	15.6303	17.2263	15.9816	15.5386	12.9018	17.7149	13.518	15.9873	14.7943	14.0667	15.5807	14.3025	18.581	17.0751	17.4332	14.8424	17.7733	16.8389	17.3892	14.8194
PRRC2A;T1112	P48634	16.4376	16.7912	16.8696	16.0171	17.6799	17.5824	19.7847	20.3636	17.9353	19.9295	18.565	13.8282	15.8006	17.3908	17.6275	19.0681	18.1506	16.6189	16.1616	16.5901
PTPN1;S50	P18031	13.0026	12.9176	15.0208	10.3331	9.1532	11.5465	10.7911	11.2164	8.03548	11.0119	12.4971	8.78726	12.569	12.155	10.6292	13.901	10.623	11.2555	12.2341	13.5258
PTPN3;S359	P26045	23.873	23.1442	24.1148	23.6033	20.7793	21.3061	22.3989	22.291	21.3201	23.5164	22.0259	20.3953	24.0607	22.9435	21.2894	22.6349	22.7022	23.6508	22.108	22.5902
R3HDM2;S855	Q9Y2K5	19.5976	19.3263	19.0616	21.2631	23.4059	19.7331	23.5674	22.439	23.1977	20.2756	21.1056	22.5161	20.5908	18.8909	21.3464	21.921	20.8605	21.502	21.2128	19.2685
RFTN1;S239	Q14699	16.9844	18.0828	17.9718	17.1429	18.3762	17.1275	20.2987	20.9566	18.7983	19.3762	19.4415	19.647	18.9469	17.3537	18.0282	16.562	18.9737	19.0641	17.6008	15.8925
RPL34;S12	P49207	20.9087	22.7217	22.08	19.2804	21.4708	22.9748	26.0068	24.9423	23.0402	22.6105	23.5998	20.2764	22.2006	23.4497	21.0337	21.6355	21.2683	23.8829	19.608	19.5302
SEC16A;S2083	O15027	22.6384	24.0096	22.3993	23.721	24.7652	22.3148	25.5016	24.6985	24.9818	23.6104	24.0629	25.3793	24.2244	23.7827	25.1698	23.1812	24.6323	24.2138	23.0248	22.1715
SF3B2;S307	Q13435	18.5065	21.133	18.8966	16.574	15.7424	16.3413	19.0546	19.0916	17.4092	15.3312	18.224	14.9296	17.8257	19.7676	17.1621	18.6353	16.8691	18.9829	18.1112	17.9814
SOS1;S1161	Q07889	14.951	18.1306	16.6744	12.0959	16.6008	17.3815	17.0099	16.9686	15.1146	16.9194	19.6541	15.9466	16.2134	13.4816	14.5335	14.5711	13.4751	14.9802	17.2897	14.6251
SPEG;S2130	Q15772	9.95746	11.6178	11.4333	8.31743	5.55304	11.1224	9.40443	7.26987	9.38042	9.73781	9.83557	7.80054	10.1142	10.3529	9.78055	7.87769	11.3692	11.0892	9.91191	9.8513
SRPRB;S257	Q9Y5M8	20.6863	20.3167	20.2707	20.1778	21.365	21.3007	21.4575	21.8925	22.0757	21.2858	20.838	21.7158	21.2092	21.5408	19.7539	20.4803	19.889	21.5134	22.0859	21.674
SUB1;S17	P53999	19.171	16.6195	18.0856	19.4567	21.4463	20.4899	20.9912	20.0562	20.7246	22.3248	19.3404	19.9298	18.937	21.8027	15.8617	17.2371	17.2992	16.8854	19.8472	19.0196
SV2A;S127	Q7L0J3	13.7988	14.1655	13.7648	14.4421	14.8486	14.53	15.1401	15.7268	14.9961	15.994	14.8099	14.7106	14.187	13.8389	14.2116	12.5703	15.8114	14.259	14.833	13.5843
SYNE2;S2781	Q8WXH0	18.2666	17.7876	18.0437	17.9555	19.3694	18.8379	20.1638	19.8017	19.6027	19.259	18.4334	20.1007	19.5015	19.5741	17.569	17.9463	17.6076	18.7964	19.2642	19.2311
SYTL2;S511	Q9HCH5	15.0162	15.3384	15.3264	13.9616	11.5384	13.9764	13.4516	13.5597	14.0366	13.9318	14.2356	13.2663	14.795	15.7725	13.8786	14.5334	15.0681	15.5123	15.0999	16.3654
TACC1;S94	O75410	11.2863	10.4171	12.1282	11.4439	12.341	12.3275	13.9853	12.5918	12.5575	13.557	13.7086	13.8098	11.7777	9.60947	10.7125	12.1429	12.1793	11.7313	11.2907	12.7229
THRAP3;S672	Q9Y2W1	14.8341	17.5722	15.9318	14.0331	15.282	16.762	16.975	19.0572	16.2255	17.3464	18.8983	16.5054	13.7176	13.9436	17.5163	16.4534	17.6886	16.3433	12.0675	16.6071
TNIK;S766	Q9UKE5	11.994	13.0013	11.1162	11.3459	10.3352	11.5749	11.7276	9.36592	8.84221	10.348	7.93324	8.63025	12.7382	12.1532	10.9737	9.90356	11.0002	13.1656	8.9599	13.2755
TNIK;S769	Q9UKE5	13.6987	14.9802	12.5555	13.8396	12.3856	13.7689	13.53	10.6349	12.0437	12.5803	12.025	12.7556	15.0697	14.4619	12.7625	11.3639	13.6964	14.9895	11.1383	15.0921
TNKS1BP1;S601	Q9C0C2	18.0445	19.0165	16.6551	17.7115	20.8065	17.9385	18.4411	21.2237	17.7751	18.2398	15.3446	15.9241	17.241	16.4114	19.2282	18.6197	16.2167	17.2805	18.4672	18.3559
TOR1AIP2;S70	Q8NFQ8	18.8717	19.2949	17.9935	19.8156	17.7815	19.3031	16.8014	15.0974	17.1491	17.8149	19.9366	15.9742	20.8446	16.7133	17.1114	18.3623	18.6388	19.0399	19.3739	17.6624
TRA2A;S14	Q13595	0.707108	-0.606492	0.0376589	1.02319	1.47151	1.69162	0.988453	1.78164	0.922158	3.87377	1.68499	-0.996529	0.819438	2.38656	-0.104209	1.19434	1.16155	-1.2236	1.40324	1.45745
USP32;S1423	Q8NFA0	15.6643	16.6279	15.9103	15.4681	15.2399	13.1024	16.0577	14.435	14.8899	12.5164	14.5316	15.098	14.4667	16.0749	15.7794	15.9176	16.3937	16.7745	17.1949	16.4347
UTP18;S124	Q9Y5J1	16.9287	16.7402	15.4827	17.7569	18.7397	18.5927	16.0546	20.5407	18.6031	19.0908	20.5826	17.3263	17.1729	15.6383	15.5721	18.0046	17.0753	18.0345	16.9571	17.319
WRNIP1;S77	Q96S55	15.2414	17.2972	14.4735	14.409	16.0008	15.4204	18.1397	16.5916	17.6857	15.4708	17.6181	16.2971	15.902	15.2936	13.1246	14.3644	14.26	16.6285	16.9744	16.607
XRCC6;S560	P12956	7.14229	7.52215	6.95734	7.04656	8.42941	8.50482	7.93563	8.46139	8.63739	8.94788	8.27104	8.38535	6.96645	8.35816	8.02952	6.90344	8.12635	6.83918	8.38082	7.97283
YES1;S111	P07947	20.064	19.2603	19.8743	20.0789	21.111	20.5661	19.7267	23.271	20.1798	20.5631	21.786	21.0577	20.0413	20.602	18.5034	20.3866	20.0686	21.6742	19.7325	20.3361
YJU2B;S300	P13994	20.0612	21.0475	20.6428	19.9621	20.2892	16.2859	21.152	19.0922	22.6626	21.6669	20.5753	21.4818	21.327	17.9286	22.5377	22.1013	19.6385	22.2342	20.9771	18.297
ZC3H18;S532	Q86VM9	23.9417	26.2072	24.2549	22.9276	25.476	26.8753	22.9941	27.439	25.5137	25.4887	25.865	24.5125	23.3622	26.1901	25.5718	21.8109	25.3715	26.7767	24.3905	21.1095
ZCCHC17;S114	Q9NP64	22.6187	24.9374	22.1085	23.7039	24.9957	23.3454	25.9546	23.2006	24.1495	23.2189	25.2458	24.7786	25.2303	24.1368	22.7749	20.4425	25.3256	25.8194	24.1259	21.8637
ZCCHC8;S598	Q6NZY4	8.83346	8.57478	8.87619	10.1093	7.03339	8.30235	7.14628	8.82489	10.7009	10.6414	12.2093	12.6982	7.82146	10.346	9.93356	9.09129	12.0755	7.53405	8.13798	10.8794
ZEB1;S679	P37275	21.3669	23.4299	21.9927	20.032	23.0167	25.4428	22.7543	22.3061	21.8176	23.8506	23.2082	22.4072	21.472	24.5296	22.964	19.1975	22.7674	21.3079	21.2526	21.3814
ZFC3H1;T766	O60293	22.1581	22.0372	21.3578	23.2513	23.3549	22.7332	24.1719	24.1114	24.5274	23.6137	22.0191	24.1974	23.086	22.9445	23.5981	22.1954	22.5705	19.5097	23.6942	22.8653
ZHX3;S946	Q9H4I2	22.1454	22.0905	24.433	21.4439	23.1649	25.1017	25.8264	22.8875	23.2172	24.0275	24.9556	24.7125	25.2556	20.393	22.6294	22.6556	23.2835	25.1165	23.0789	21.2619
ZNF185;S453	O15231	15.5112	16.74	15.4373	13.4599	14.1929	11.0968	11.467	10.66	11.7527	15.7859	12.4027	12.7606	16.476	15.815	15.7559	14.3633	13.2044	15.5276	16.9701	16.0492
ZNF316;S10	A6NFI3	21.5767	23.5479	19.8066	21.3679	20.7074	21.0457	19.601	20.7749	23.8202	22.9101	23.5867	22.4383	22.1827	22.4168	20.7146	19.9837	20.0925	20.8919	22.1142	21.6829
ZNF516;S116	Q92618	13.3703	13.2468	13.5562	13.3669	14.3124	14.9476	15.058	15.5128	16.244	14.6875	15.0367	15.4041	13.7144	14.1311	14.5699	14.6405	14.183	14.0235	14.6226	13.8347
ZNF638;S128	Q14966	21.4319	23.2176	21.6587	21.561	22.5185	21.9017	26.1148	24.0281	23.1854	23.1276	25.2322	25.0758	24.4965	22.386	20.6679	20.5558	22.2091	21.0034	22.6347	22.7909
ZZZ3;S89	Q8IYH5	23.2956	24.6061	23.0167	23.5509	25.3785	25.0444	26.2822	25.9738	22.8479	23.3092	21.517	22.7146	24.471	25.4322	24.4175	21.16	25.137	24.9887	23.304	22.8084
ABL1;S718	P00519	22.8148	27.4566	23.6661	22.275	23.8284	26.8081	26.0368	25.5899	24.5094	21.7572	25.1731	24.474	25.6519	25.5746	28.2566	23.4099	26.8653	24.4718	25.701	23.5643
ADCY6;S54	O43306	26.064	26.2424	25.5214	26.407	24.5858	24.9595	24.6456	25.2124	25.8846	25.3104	25.1844	25.6531	25.2499	24.9576	24.955	24.631	24.16	24.2104	23.8786	24.3528
AGRN;S676	O00468	15.5836	16.8643	14.2036	16.3706	18.584	18.074	15.7047	17.4399	16.1383	13.1404	17.7245	17.4474	15.4225	18.6016	17.3198	17.3439	19.0677	18.0024	18.5147	19.8692
AHNAK;S5731	Q09666	20.1242	19.6318	21.5806	19.7163	18.5525	17.9387	21.4108	18.7156	19.0526	21.0028	20.8881	22.4507	24.0573	23.3217	21.7244	21.9911	22.5825	21.9989	21.4546	23.2287
AHNAK;S5739	Q09666	20.5385	21.3407	20.7305	20.169	19.83	17.7964	18.2076	18.3693	18.4801	20.9981	21.3408	22.491	23.4555	23.0328	22.2766	21.2896	22.134	22.0965	21.8702	23.3101
AHNAK;S5841	Q09666	7.3126	5.44389	7.74788	8.56682	10.082	10.7235	7.95824	11.2033	6.58316	5.91498	8.33815	5.69058	6.8633	5.62623	9.25177	12.1493	11.0967	9.52794	9.89682	9.14774
AKAP12;S371	Q02952	26.2382	27.4221	26.8153	24.7238	28.532	27.1878	29.1336	30.1618	27.0312	25.2299	24.5527	31.3402	29.6487	30.0082	30.7224	28.2301	26.6603	27.8904	29.0453	30.6498
AKAP12;T1264	Q02952	7.38684	8.43427	5.56535	7.96156	6.29571	8.43415	5.32144	3.8705	8.23525	9.90948	9.14918	4.04506	7.77319	8.96932	8.33583	8.33792	9.58718	8.84128	6.49108	8.84357
ANO1;S107	Q5XXA6	16.8339	18.2915	16.8087	17.9032	14.3403	15.8368	17.6302	16.9684	16.7593	14.2857	18.0303	17.9917	18.3099	14.437	15.4488	15.7055	16.7639	15.8203	15.8241	16.3386
BAG3;T406	O95817	20.2953	20.2105	20.1802	20.3806	20.4186	22.1525	21.9504	22.1162	21.9851	22.2961	19.9282	20.5661	21.275	21.7763	22.6791	21.5412	22.2138	21.3237	20.006	21.9306
BCL7A;S154	Q4VC05	10.8286	12.0553	10.6705	11.6587	10.5851	10.6251	9.37169	9.04017	11.9911	12.4323	11.229	10.6134	9.27667	9.71146	12.4532	8.9236	11.2958	8.19128	10.3374	7.63542
BCLAF1;S183	Q9NYF8	13.8469	15.843	14.2078	12.4878	13.1241	14.6938	16.4155	16.7879	16.2701	13.3364	14.0347	13.0432	12.5943	16.6623	15.951	15.3242	15.4553	15.4096	14.692	15.4749
BOD1L1;T2480	Q8NFC6	17.4414	18.7244	17.5532	17.0671	20.0354	19.0862	21.3734	18.7156	17.3104	17.5348	17.3891	18.4235	19.8898	19.8705	19.2948	18.0344	18.9767	19.9351	17.9623	19.3027
C1orf52;S158	Q8N6N3	16.5821	14.7834	17.455	15.0921	12.2588	15.7491	15.2615	15.4367	15.6338	15.5578	16.287	15.663	10.9913	14.6084	7.91968	10.709	13.541	13.8088	14.7895	16.0275
CDK16;S95	Q00536	16.5521	17.755	14.6062	17.5553	19.3581	18.5066	17.9656	15.8686	18.7019	18.0403	17.4145	16.1151	18.0377	19.0763	18.1902	16.6603	18.2396	18.3186	18.0015	17.0687
CDK17;S122	Q00537	18.4338	20.1381	18.7787	18.5766	19.4263	19.4101	21.3922	22.5488	19.0703	20.0041	19.9591	19.8295	21.8577	20.9176	20.7883	18.7276	21.1281	19.0243	20.4237	19.4675
CDKN1B;S178	P46527	21.4339	23.2151	20.2905	21.8495	24.2203	23.4292	23.5885	22.9439	22.4908	23.0003	22.5518	22.0929	23.9518	23.117	23.1325	21.2448	23.0151	22.8219	22.985	22.6486
CDV3;S107	Q9UKY7	17.3431	15.5945	16.3923	18.2361	15.7319	13.1824	14.863	14.1172	19.5009	17.8412	12.4772	16.2735	13.2191	13.8395	18.2451	17.3199	17.7177	18.3261	17.7461	17.9255
CHCHD3;S50	Q9NX63	16.1631	15.0656	15.7996	16.2871	19.9537	17.7992	18.0807	18.1351	16.7982	14.2488	14.0182	17.0786	15.2726	17.0993	17.9072	18.3135	16.3623	18.3293	17.2474	17.4925
[truncated: 1,933 more rows]
