# Supplementary material for: Multi-omics dissection of MAPK-driven senescence unveils therapeutic vulnerabilities in KIAA1549::BRAF-fusion pediatric low-grade glioma models
Source: Signal Transduct Target Ther. 2025 Jun 23;10:197. doi: 10.1038/s41392-025-02279-8 (PMC12185702; doi:10.1038/s41392-025-02279-8)
Supplement: Supplementary file 7 — Supplementary Table 7 [file 41392_2025_2279_MOESM7_ESM.xlsx]

## Sheet: Suppl. Table 7
Wave 1									Wave 2					Wave 3											Wave 4
Prot		PhosProt		Kinase					TF					RNAseq		Prot		PhosProt		Kinase					Prot		PhosProt		Kinase
Prot	Regulation	PhosProt	Regulation	enzyme	substrate	curation_effort	Regulation		TF	Target (in wave3)	Regulation	Dataset		Gene	Regulation	Prot	Regulation	PhosProt	Regulation	enzyme	substrate	curation_effort	Regulation		Prot	Regulation	PhosProt	Regulation	enzyme	substrate	curation_effort	Regulation
ANAPC7	UP	ABCF1;S109	UP	CSNK2A1	CDK1;S39	7	UP		CUX1	na	DN	From RNAseq (1)		CNN1	UP	CNN1	UP	ABCF1;S109	UP	AKT1	YBX1;S102	11	DN		Q96AK3	UP	ADAR;S629	UP	CSNK2A1	CDK1;S39	7	UP
XPO6	UP	ABCF1;T108	UP	LIMK1	CFL1;S3	24	UP		E2F4	na	DN	From RNAseq (1)		CXCL8	DN	CXCL8	DN	ABCF1;T108	UP	AKT1	FAF1;S582	0	DN		CD320	UP	AHNAK;S177	UP	GSK3B	MAPT;S721	24	UP
KDM4A	UP	ACKR3;S350	UP	LIMK2	CFL1;S3	19	UP		ETS1	na	DN	From RNAseq (1)		IL11	DN	IL11	DN	ACLY;S481	UP	ATM	BRCA1;S1524	16	DN		COIL	UP	AHNAK;T3366	UP	GSK3B	MAPT;S519	26	UP
FAM169A	UP	ACLY;S481	UP	TESK1	CFL1;S3	19	UP		FOS	na	DN	From RNAseq (1)		IL1B	DN	IL1B	DN	ADAR;S629	UP	ATR	BRCA1;S1524	11	DN		DNTTIP1	UP	ANLN;S485	UP	LIMK1	CFL1;S3	24	UP
EPB41L1	UP	AHNAK;S177	UP	MAPK3	POLR2A;S1882	1	UP		FOXA2	na	DN	From RNAseq (1)		MYL9	UP	MYL9	UP	AHNAK;S177	UP	CAMK2A	PLCB3;S537	4	DN		DTWD1	UP	ARHGAP5;S1176	UP	LIMK2	CFL1;S3	19	UP
RNF169	UP	AHNAK;T3366	UP	MAPK1	POLR2A;S1882	1	UP		GATA2	na	DN	From RNAseq (1)		RRAD	UP	RRAD	UP	AMOTL2;S759	UP	CAMK2B	PLCB3;S537	9	DN		ECT2	UP	ARMC10;S45	UP	TESK1	CFL1;S3	19	UP
PPP2R5C	UP	AHNAK2;T230	UP	CDK9	POLR2A;S1882	2	UP		HCFC1	na	DN	From RNAseq (1)		SPRY4	DN	SPRY4	DN	ANKRD12;S1143	UP	CAMK2G	PLCB3;S537	9	DN		FZD6	UP	ASAP1;S910	UP	CDK9	POLR2A;S1878	2	UP
SLC44A2	UP	ANLN;S485	UP	CSNK2A1	HDAC1;S423	15	UP		IKZF1	na	DN	From RNAseq (1)		THBD	DN	THBD	DN	ASAP1;S910	UP	CDK1	CDK7;T170	13	DN		GAP43	UP	BIRC6;S473	UP	PRKCA	MARCKS;S46	11	UP
RBBP6	UP	ARHGEF12;T1286	UP	ATM	SMC1A;S957	21	UP		KDM1A	na	DN	From RNAseq (1)		BCL2A1	DN	37316	DN	ATP2B1;S1155	UP	CDK1	LMNB1;S23	20	DN		H3C15	UP	C2CD5;S852	UP	CDK1	MAP4;S787	15	UP
ZNF579	UP	ARMC10;S45	UP	ATM	SMC1A;S966	17	UP		MAFK	na	DN	From RNAseq (1)		CCL20	DN	A2I7N0	DN	ATRX;S1527	UP	CDK1	ARHGEF2;S960	0	DN		KLHL42	UP	CCDC82;S219	UP	CAMK2A	PLCB3;S537	4	UP
IFNGR1	UP	ARVCF;S915	UP	PAK1	BAD;S75	7	UP		MEF2A	na	DN	From RNAseq (1)		CCND1	DN	ABCA1	DN	C2CD5;S852	UP	CDK1	EIF4G1;S1231	1	DN		LEO1	UP	CDC42BPB;S1690	UP	CDK2	CDK7;T170	27	UP
DPY19L1	UP	ATN1;S79	UP	RPS6KA2	BAD;S75	19	UP		MYOG	na	DN	From RNAseq (1)		CD248	UP	ABCB8	DN	CCDC88A;T1560	UP	CDK1	CTTN;S405	1	DN		MAPK12	UP	CDK1;S39	UP	PRKD1	HDAC7;S181	5	UP
CHKB	UP	ATP2B1;S1155	UP	RPS6KA1	BAD;S75	23	UP		STAT3	na	DN	From RNAseq (1)		CKB	UP	ABHD17C	DN	CDC25B;S353	UP	CDK12	POLR2A;S1878	2	DN		MATN2	UP	CDK12;S1082	UP	CDK1	PTPN2;S304	10	UP
LRCH4	UP	ATRX;S1527	UP	CAMK2A	PLCB3;S537	4	UP		TBP	na	DN	From RNAseq (1)		COL3A1	UP	ABI3	UP	CDC42BPB;S1690	UP	CDK2	RBL2;S1068	4	DN		MVK	UP	CFL1;S3	UP	CDK1	CDK7;T170	13	UP
PPP6R1	UP	BCL9;S104	UP	MAPK14	MEF2A;S98	0	UP		ZNF384	na	DN	From RNAseq (1)		CPA4	UP	ABLIM1	UP	CDC42BPB;S1693	UP	CDK2	CDK7;T170	27	DN		NFIA	UP	CIZ1;T225	UP	CDC7	MCM2;S41	6	UP
CHRAC1	UP	BIRC6;S473	UP	ATM	APLF;S116	3	UP		AHR	CYP1B1	UP	From Prot upregulated (2)		CSF3	DN	ABTB3	DN	CFAP410;S136	UP	CDK2	RBBP8;T315	1	DN		PCF11	UP	DBNL;S269	UP	MAPK1	RAF1;S43	5	UP
CHUK	UP	BIRC6;S480	UP	AKT1	BAD;S75	21	UP		AHR_ARNT	CYP1B1	UP	From Prot upregulated (2)		DUSP5	DN	ACOX3	DN	CFL1;S3	UP	CDK2	CTTN;S405	0	DN		PIK3R4	UP	DCLK2;S362	UP	TTBK1	MAPT;S519	2	UP
KATNB1	UP	BOD1L1;S538	UP	MTOR	MAF1;S75	12	UP		ANKRD11	GAP43	UP	From Prot upregulated (2)		DUSP6	DN	ADGRL4	DN	CTDSPL2;S134	UP	CDK2	ILF3;S382	0	DN		RDH13	UP	EPB41L2;T3	UP	AKT1	TBC1D4;S341	0	UP
MBD1	UP	BRD8;S387	UP	CDC7	MCM2;S139	5	UP		ARNT	CYP1B1	UP	From Prot upregulated (2)		EGR1	DN	AFF4	DN	DBNL;S269	UP	CDK5	ADD2;S617	0	DN		SAMD1	UP	FNDC3B;S208	UP	AKT1	AKT1S1;T246	26	UP
COL15A1	UP	BSG;S362	UP	ATR	SMC1A;S966	3	UP		ARNT_HIF1A	BNIP3L	UP	From Prot upregulated (2)		EGR3	DN	AHDC1	UP	DPM1;S3	UP	CDK7	POLR2A;S1878	2	DN		SLC7A6	UP	HNRNPUL2;S228	UP	WNK4	STK39;S371	2	UP
MIER1	UP	BSG;S368	UP	ATR	SMC1A;S957	0	UP		CDH8	IRF3	UP	From Prot upregulated (2)		EMP1	DN	ALS2	UP	FLII;S860	UP	CDK9	POLR2A;S1878	2	DN		SMC6	UP	IL1RAP;S557	UP	WNK1	STK39;S371	6	UP
DUS3L	UP	C18orf25;S66	UP	PIM3	BAD;S75	14	UP		CTCF	BICD2	UP	From Prot upregulated (2)		ETV1	DN	ANKRD13A	UP	FLNA;S2152	UP	CSNK1A1	SRPK2;S497	0	DN		URI1	UP	ITSN1;T1144	UP	CDK12	POLR2A;S1878	2	UP
TIMELESS	UP	CAMK2G;T382	UP	CDK12	POLR2A;S1882	2	UP		CUX1	ECT2	DN	From Prot upregulated (2)		ETV5	DN	ARAF	UP	FNDC3B;S208	UP	CSNK2A1	HSP90AB1;S226	9	DN		USP42	UP	LRRFIP2;S320	UP	CDK5	MAPT;S519	31	UP
FNBP4	UP	CCDC61;T285	UP	PIM2	BAD;S75	16	UP		E2F1	ECT2	UP	From Prot upregulated (2)		EVI2B	DN	ARHGAP31	DN	FOSL1;S101	UP	CSNK2A1	SEPTIN2;S218	2	DN		ZC3H11A	UP	LRRFIP2;S324	UP	CDK5	MAPT;S721	21	UP
TRAPPC13	UP	CCDC82;S219	UP	PAK5	BAD;S75	19	UP		NFKB1_RELA	GAP43	UP	From Prot upregulated (2)		FOS	DN	ARHGAP32	UP	FRMD4A;S604	UP	DAPK3	TRIP12;S312	0	DN		ZKSCAN1	UP	MAP2K2;T396	UP	CDK5R1	MAPT;S519	31	UP
DCAF8	UP	CCDC88A;T1560	UP	PPP3R1	BAD;S75	3	UP		SP1	CYP1B1	UP	From Prot upregulated (2)		FOSL1	DN	ARHGEF11	UP	GFPT1;S261	UP	DUSP1	MAPK1;T185	2	DN		ZSCAN18	UP	MLF2;S238	UP	CDK5R1	MAPT;S721	21	UP
SMG5	UP	CCSAP;S80	UP	PPP3CA	BAD;S75	3	UP		STAT1	BRD8	UP	From Prot upregulated (2)		FSTL3	UP	ARHGEF4	DN	GOLIM4;T648	UP	DUSP4	MAPK1;T185	1	DN		AHDC1	UP	MTDH;S298	UP	CDK5	NDEL1;S198	5	UP
PHF10	UP	CD99;S168	UP	CCNB1	TP53BP1;S1678	3	UP		STAT3	GAP43	UP	From Prot upregulated (2)		GASK1B	UP	ARID4B	UP	HNRNPC;S241	UP	GSK3B	ADD2;S613	0	DN		KIF7	UP	MTSS2;S456	UP	RPS6KB1	CAD;S1859	3	UP
TAF15	UP	CDC42BPB;S1690	UP	CDK1	TP53BP1;S1678	3	UP		TFAP2A	CRYAB	UP	From Prot upregulated (2)		GJB2	DN	ATF1	UP	HUWE1;S2918	UP	HIPK2	PML;S8	7	DN		PI4KB	UP	MYO9B;S1261	UP	PRKCA	RAF1;S43	3	UP
ARMH3	UP	CDC42BPB;S1693	UP	CCNB1	SQSTM1;T269	8	UP		TFAP2B	CRYAB	UP	From Prot upregulated (2)		GPR3	DN	ATN1	UP	HUWE1;S3808	UP	MAP2K1	MAPK1;T185	68	DN		TTC4	UP	NCOA7;S208	UP	PRKACA	RAF1;S43	10	UP
CASKIN2	UP	CDK1;S39	UP	CDK1	SQSTM1;T269	8	UP		TP53	CRYAB	UP	From Prot upregulated (2)		HBEGF	DN	ATP2A3	DN	HUWE1;S3816	UP	MAP2K2	MAPK1;T185	68	DN		IQSEC2	UP	NCOR2;T1383	UP	PRKACA	STMN1;S63	18	UP
PTK7	UP	CFL1;S3	UP	RPTOR	MAF1;S75	2	UP		YY1	BRAF	UP	From Prot upregulated (2)		HMGA1	DN	ATP6V1D	DN	ITSN1;T1144	UP	MAP3K7	KSR1;S406	2	DN		ESM1	UP	NRDC;S94	UP	MAPK1	MAPT;S519	21	UP
VCAN	UP	CHAMP1;S476	UP	DEPTOR	MAF1;S75	2	UP		AHR_ARNT	IL6	DN	From Prot downregulated (2)		HSPB7	UP	BAD	DN	JCAD;S770	UP	MAPK1	ERF;T526	15	DN		KRT7	UP	NUP214;S433	UP	MAPK1	MAPT;S721	2	UP
AGO1	UP	CHD4;T1542	UP	AKT1S1	MAF1;S75	2	UP		AR	EGFR	DN	From Prot downregulated (2)		IFI30	UP	BCL10	UP	KIAA0754;S181	UP	MAPK1	AHNAK;S5110	1	DN		NFATC4	UP	NUP214;T437	UP	PPP2CA	HDAC7;S181	2	UP
PDZD11	UP	CMTR1;S55	UP	MLST8	MAF1;S75	2	UP		ATF2	CXCL8	DN	From Prot downregulated (2)		LIF	DN	BCL7C	DN	LMNA;S390	UP	MAPK1	MAPK1;T185	18	DN		CRIPT	UP	PARD3;T583	UP	CSNK2A1	MCM2;S41	1	UP
H2BC1	UP	CTDSPL2;S134	UP	CDC7	PSIP1;S206	2	UP		ATF2_ATF4	CXCL8	DN	From Prot downregulated (2)		MAFF	DN	BCL9	UP	LRBA;S10	UP	MAPK1	PDE4C;S641	2	DN		CTTNBP2NL	UP	PNKP;T118	UP	CAMK2G	PLCB3;S537	9	UP
ZHX1	UP	DBNL;S269	UP	RAF1	BAD;S75	6	UP		ATF2_ATF6B	CXCL8	DN	From Prot downregulated (2)		MSTN	UP	BICD2	UP	LUZP1;S440	UP	MAPK1	CTTN;S405	5	DN		DAPK3	UP	POLE4;S9	UP	PRKAA1	ARMC10;S45	1	UP
KIF23	UP	DDX21;S89	UP	PIM1	BAD;S75	27	UP		ATF2_CREB1	CXCL8	DN	From Prot downregulated (2)		MXRA8	UP	BLTP1	UP	MAF1;S75	UP	MAPK3	CTTN;S405	9	DN		DCTPP1	UP	PPP3CB;S478	UP	PRKAG3	ARMC10;S45	1	UP
MED16	UP	DPM1;S3	UP	PRKACA	BAD;S75	5	UP		ATF2_CREB3	CXCL8	DN	From Prot downregulated (2)		PHLDA1	DN	BLTP2	UP	MAN2A1;S80	UP	MAPK3	BAG3;T285	0	DN		IRS1	UP	PTPRG;S1182	UP	PRKAA2	ARMC10;S45	1	UP
STIM2	UP	EDC4;S871	UP	PRKACG	BAD;S75	4	UP		ATF2_CREB3L1	CXCL8	DN	From Prot downregulated (2)		SERPIND1	DN	BLTP3B	UP	MAN2A1;S82	UP	MAPK3	BAG3;S289	0	DN		NEMF	UP	PUM2;S182	UP	PRKAB1	ARMC10;S45	1	UP
PYGM	UP	EDC4;S875	UP	CSNK2A1	MCM2;S139	1	UP		ATF2_CREB3L2	CXCL8	DN	From Prot downregulated (2)		SH2B3	DN	BNIP3L	UP	MAP1B;T1302	UP	MARK2	ARHGEF2;S960	2	DN		PDCD11	UP	RBM12B;S591	UP	PRKAG1	ARMC10;S45	1	UP
RAP2C	UP	EPB41L2;T3	UP	CAMK2G	PLCB3;S537	9	UP		ATF2_CREB3L3	CXCL8	DN	From Prot downregulated (2)		SPRED3	DN	BPGM	DN	MYO18A;S728	UP	MTOR	BAG3;T285	0	DN		SERPINB2	UP	RBM25;S677	UP	PRKAG2	ARMC10;S45	1	UP
KANK1	UP	EPRS1;T888	UP	PRKAA1	ARMC10;S45	1	UP		ATF2_CREB3L4	CXCL8	DN	From Prot downregulated (2)		SPRY2	DN	BRAF	UP	MYO9B;S1267	UP	MTOR	BAG3;S289	0	DN		SESN2	UP	RERE;S642	UP	PRKAB2	ARMC10;S45	1	UP
RRP8	UP	FKBP15;S956	UP	PRKAG3	ARMC10;S45	1	UP		ATF2_CREB5	CXCL8	DN	From Prot downregulated (2)		STC1	DN	BRD8	UP	NASP;S432	UP	NME1	KSR1;S406	3	DN		TIMM17A	UP	RYBP;S99	UP	CDK1	NUCKS1;S181	1	UP
EXTL3	UP	FNDC3B;S208	UP	PRKAA2	ARMC10;S45	1	UP		ATF3	GDF15	DN	From Prot downregulated (2)		STX1A	DN	BRD9	DN	NCOA7;S208	UP	PAK1	CTTN;S405	6	DN		UBE2H	UP	SCAF1;S725	UP	PRKACA	CAD;S1859	13	UP
HEATR6	UP	FOSL1;S101	UP	PRKAB1	ARMC10;S45	1	UP		CEBPB	PTGS2	DN	From Prot downregulated (2)		TAGLN	UP	BSDC1	DN	NES;S578	UP	PAK1	MORC2;S739	3	DN		BCL10	UP	SCRIB;S504	UP	PRKACA	CACNB2;S514	4	UP
PPP1R10	UP	FRMD4A;S604	UP	PRKAG1	ARMC10;S45	1	UP		ETS1	ATP2A3	DN	From Prot downregulated (2)		TMEM158	DN	C18orf25	UP	NMT2;S38	UP	PIM1	IRS1;S1101	1	DN		CIR1	UP	SLBP;S23	UP	CDK2	PTPN2;S304	9	UP
LGALS9C	UP	FSTL1;S165	UP	PRKAG2	ARMC10;S45	1	UP		FOS	PTGS2	DN	From Prot downregulated (2)		TRIB2	DN	C1GALT1C1	DN	NRDC;S94	UP	PIM2	IRS1;S1101	0	DN		CPVL	UP	SLC14A1;S12	UP	CDK2	MCM2;S41	3	UP
ANAPC1	UP	GATAD2A;S100	UP	PRKAB2	ARMC10;S45	1	UP		FOXO3	RBL2	DN	From Prot downregulated (2)		UBALD2	DN	C1orf198	UP	PARD3;T583	UP	PIM3	IRS1;S1101	0	DN		RETREG3	UP	SLC4A7;S233	UP	MAPK1	SLC9A1;S693	4	UP
TLE1	UP	H1-4;T18	UP	PPP3CB	BAD;S75	3	UP		FOXO4	RBL2	DN	From Prot downregulated (2)		VSIR	UP	C1S	DN	PCNX3;S1955	UP	PPP1CA	BRCA1;S1524	3	DN		FNBP1	UP	SLC4A7;S407	UP	AKT1	CARHSP1;S52	2	UP
KDR	UP	HDAC1;S423	UP	PRKCA	ATP1A1;S16	1	UP		HIF1A	IL1B	DN	From Prot downregulated (2)		YES1	DN	C2CD2L	DN	PDIA4;S470	UP	PPP2CA	MAPK1;T185	3	DN		FSD1	UP	SLC9A1;S693	UP	AKT2	AKT1S1;T246	14	UP
CRNKL1	UP	HNRNPC;S241	UP	CSNK2A2	HDAC1;S423	15	UP		IRF3	IL6	DN	From Prot downregulated (2)				C9orf40	UP	PDZD8;S967	UP	PPP2CB	MAPK1;T185	1	DN		PUDP	UP	SLK;S779	UP	GTF2F1	GTF2F1;T389	2	UP
TTC13	UP	HUWE1;S2918	UP	PRKACB	BAD;S75	2	UP		IRX3	GJA1	UP	From Prot downregulated (2)				CAB39	DN	PI4KA;S230	UP	PRKCD	IRS1;S1101	4	DN		RAB3D	UP	SPTBN1;S2165	UP	CSNK1A1	CTPS2;S568	2	UP
TRIM38	UP	HUWE1;S3808	UP	CDK2	MCM2;S139	1	UP		JUN	CXCL8	DN	From Prot downregulated (2)				CAP2	UP	PLCD4;S548	UP	PRKCD	CTTN;S405	1	DN		RBM34	UP	SRRM2;S1061	UP	CSNK1D	MAPT;S519	2	UP
C9orf40	UP	HUWE1;S3816	UP	MAPK1	ATP1A1;S16	1	UP		JUNB	PTGS2	DN	From Prot downregulated (2)				CC2D1A	DN	PPP1R2B;S122	UP	PRKCI	CDK7;T170	0	DN		SLC44A2	UP	SVIL;S238	UP	CSNK1D	MAPT;S721	2	UP
FHIP2B	UP	IGFBP5;S116	UP	MAPK1	SLC9A1;S693	4	UP		LRRFIP1	EGFR	UP	From Prot downregulated (2)				CCNT1	UP	PPP3CB;S478	UP	PRKCQ	IRS1;S1101	6	DN		STRIP2	UP	TBC1D5;S554	UP	CDK7	POLR2A;S1878	2	UP
LIMCH1	UP	IL1RAP;S557	UP	MAPK1	STIM1;S621	0	UP		METTL3	EGFR	DN	From Prot downregulated (2)				CD2BP2	DN	PSEN1;S366	UP	PRKCZ	IRS1;S1101	2	DN		TRIO	UP	TJP2;S1159	UP	CDK7	MCM2;S41	2	UP
ME3	UP	INPP5E;S241	UP	AKT1	RANBP3;S126	3	UP		MYC	NME1	DN	From Prot downregulated (2)				CD320	UP	PTMS;S13	UP	PRKD1	RABEP1;S407	1	DN		XPO6	UP	TMEM26;T367	UP	MAPK12	MAPT;S519	22	UP
IDI1	UP	ITPRID2;T371	UP	PRKCI	BAD;S75	2	UP		MYC	NME1	UP	From Prot downregulated (2)				CD99L2	DN	PUM1;S709	UP	PTPRE	MAPK1;T185	1	DN		ARAF	UP	TXLNA;S515	UP	PPP2CB	HDAC7;S181	2	UP
INTS8	UP	KIFC1;S6	UP	PPP3CC	BAD;S75	3	UP		NFATC1	PTGS2	DN	From Prot downregulated (2)				CDC42SE2	DN	RANBP3;S126	UP	RPS6KA1	YBX1;S102	3	DN		MAP3K6	UP	WASHC2A;T331	UP	CAMK2B	PLCB3;S537	9	UP
BST2	UP	LARP7;S261	UP	CDK7	POLR2A;S1882	1	UP		NFATC2	PTGS2	DN	From Prot downregulated (2)				CDK5RAP1	DN	RAPGEF1;S360	UP	RPS6KA1	CIC;S173	2	DN		ZFP91	UP	WRNIP1;S75	UP	DYRK1A	SF3B1;T273	0	UP
NRF1	UP	LARP7;T257	UP	CDK7	MCM2;S139	2	UP		NFATC3	IL6	DN	From Prot downregulated (2)				CEP250	UP	RERE;S642	UP	RPS6KA1	SOS1;S1161	0	DN		ARHGAP32	UP	ZC3H13;S1366	UP	DYRK1A	MAPT;S519	6	UP
COIL	UP	LIMCH1;S231	UP	RPS6KA3	BAD;S75	6	UP		NFATC4	PTGS2	DN	From Prot downregulated (2)				CEP97	DN	RYBP;S99	UP	RPS6KA3	YBX1;S102	4	DN		SLX9	UP	ZNRF2;S135	UP	DYRK1A	MAPT;S721	4	UP
SNX19	UP	LMO7;S276	UP	CSNK2A1	LIG1;S66	19	UP		NFE2L2	SOD1	DN	From Prot downregulated (2)				CERT1	UP	SCAF1;S725	UP	RPS6KA3	CIC;S173	2	DN		FCHO2	UP	ACIN1;S208	UP	DYRK1A	CCNL2;S369	10	UP
ATG16L1	UP	LRBA;S10	UP	CSNK2A1	YY1;S118	2	UP		NFIL3	IL1B	UP	From Prot downregulated (2)				CHD2	DN	SCRIB;S504	UP	RPS6KB1	IRS1;S1101	14	DN		PHF23	UP	CNPY2;S115	UP	STK38	RAB11FIP5;S307	1	UP
PHF12	UP	LRRFIP2;S324	UP	CSNK2A1	ABCF1;S109	2	UP		NFKB1	CXCL8	DN	From Prot downregulated (2)				CIR1	UP	STIM1;S621	UP	RPS6KB1	SRPK2;S494	1	DN		SPRED2	UP	PSIP1;T141	UP	RPS6KA1	CARHSP1;S52	2	UP
GPR161	UP	LUZP1;S440	UP	PRKCE	BAD;S75	2	UP		NFKB1_NFKBIZ_RELA	CXCL8	DN	From Prot downregulated (2)				CLASP2	UP	SVIL;S238	UP	SRPK2	SRPK2;S494	0	DN		TNS2	UP	STIM2;S697	UP	CDK1	LMNB1;S23	20	UP
PAXBP1	UP	MAF1;S75	UP	PRKCZ	ATP1A1;S16	1	UP		NFKB1_RELA	IL1B	DN	From Prot downregulated (2)				CLIC6	DN	SYMPK;S1243	UP	TBK1	TRIP12;S312	0	DN		CLASP2	UP	ADD3;S673	UP	AKT1	BCL3;S41	0	UP
DDR2	UP	MAN2A1;S80	UP	CAMK2B	PLCB3;S537	9	UP		RELA	CXCL8	DN	From Prot downregulated (2)				CLIP2	UP	TBC1D5;S554	UP	WNK1	STK39;S371	6	DN		ARID4B	UP	AHNAK2;T296	UP	MAPKAPK2	NELFE;S115	0	UP
TCEAL5	UP	MAP2K2;T396	UP	PRKD1	BAD;S75	2	UP		SP1	ABCB8	DN	From Prot downregulated (2)				CMTM6	DN	TNKS1BP1;S1621	UP	WNK2	STK39;S371	0	DN		BCL9	UP	AKAP13;S2398	UP	PRKACA	SORBS2;S259	0	UP
RBM27	UP	MAP4;S789	UP	RPS6KA1	RANBP3;S126	2	UP		SP1	ABCB8	UP	From Prot downregulated (2)				COIL	UP	TPM1;S87	UP	WNK4	STK39;S371	2	DN		NOPCHAP1	UP	AKAP2;S152	UP	MAPK3	MARCKS;S46	1	UP
Q8IZP2	UP	MKI67;T2085	UP	CSNK2A1	NCAPG;S975	0	UP		SPI1	IL1B	DN	From Prot downregulated (2)				COL22A1	DN	ZNRF2;S135	UP	AKT1	AKT1S1;T246	26	UP		CCNT1	UP	BAG6;S1117	UP	WNK2	STK39;S371	0	UP
THOC7	UP	MTDH;S298	UP	MAPKAPK2	NELFE;S115	0	UP		STAT1	KIF2A	DN	From Prot downregulated (2)				COL5A1	UP	AHNAK;S1042	UP	AKT1	RANBP3;S126	3	UP		CEP250	UP	BOD1L1;S266	UP	PRKCI	CDK7;T170	0	UP
NSMCE3	UP	MUC16;S7961	UP	PRKCQ	BAD;S75	1	UP		STAT6	PTGS2	DN	From Prot downregulated (2)				COQ8B	DN	ASMTL;S239	UP	AKT1	PKM;S37	0	UP		CERT1	UP	BPTF;S216	UP	DYRK3	AKT1S1;T246	1	UP
SVEP1	UP	MYO18A;S728	UP	CHEK1	TP53BP1;S1678	0	UP		TCF20	MMP3	DN	From Prot downregulated (2)				CORO1A	UP	CASKIN2;S725	UP	AKT1	FLNA;S2152	0	UP		COL5A1	UP	CIC;T1398	UP	CDK1	KPNA2;S62	0	UP
TAF7	UP	MYO9B;S1261	UP	MAPK3	BAD;S75	2	UP		THRA	EGFR	DN	From Prot downregulated (2)				CPNE8	DN	CWC15;T47	UP	AKT1S1	MAF1;S75	2	UP		EGLN1	UP	CRACD;S1017	UP	PRKD1	CFL1;S3	0	UP
TAF9B	UP	MYO9B;S1267	UP	MAPK3	BAG3;T285	0	UP		TP53	GDF15	DN	From Prot downregulated (2)				CPVL	UP	GAB1;S266	UP	AKT2	AKT1S1;T246	14	UP		HYI	UP	CWC15;T46	UP	SGK1	TBC1D4;S341	0	UP
INTS9	UP	NASP;S246	UP	MAPK3	BAG3;S289	0	UP		VDR	EGFR	UP	From Prot downregulated (2)				CRIPT	UP	PGM3;S64	UP	ATM	MCM3;S728	1	UP		IRF3	UP	DDX39B;T20	UP	SGK1	CARHSP1;S52	2	UP
CTNNA2	UP	NASP;S432	UP	CDK1	KIFC1;S6	1	UP		WT1	SOD1	DN	From Prot downregulated (2)				CRYAB	UP	THOC1;S560	UP	ATM	CCAR2;T454	6	UP		MRTFA	UP	FNBP4;S432	UP	SIK1	NCOR2;T1383	1	UP
PYURF	UP	NCOA7;S208	UP	CDK1	TOP1;S394	0	UP		YBX1	EGFR	DN	From Prot downregulated (2)				CRYBG3	UP	ARHGEF12;S1389	UP	ATR	CCAR2;T454	3	UP		PEG10	UP	FOSL2;S200	UP	MAPK14	MAP4;S787	0	UP
POMP	UP	NCOR2;T1383	UP	CDK1	H1-4;T18	0	UP		ZMYND8	EGFR	UP	From Prot downregulated (2)				CRYL1	DN	CWC15;T46	UP	AURKA	CDC25B;S353	11	UP		PJA2	UP	FUNDC2;S151	UP	CDK2	NUCKS1;S181	0	UP
ITPRIP	UP	NES;S471	UP	PRKD1	CFL1;S3	0	UP		ZNF148	MMP3	DN	From Prot downregulated (2)				CSNK1G3	DN	EML4;S980	UP	CAMK2A	GFPT1;S261	2	UP		PRMT3	UP	INTS9;S572	UP	CDK2	ARID1A;S363	0	UP
AGTPBP1	UP	NES;S578	UP	GSK3B	MYLK;S1776	0	UP		ZNF202	ABCA1	UP	From Prot downregulated (2)				CTCF	UP	SLC4A8;S246	UP	CCNB1	NME1;S120	2	UP		RRAD	UP	ITSN1;S978	UP	PRKG1	STMN1;S63	0	UP
DENND10	UP	NOL3;T149	UP	ARAF	BAD;S75	0	UP		ZNF384	MMP1	DN	From Prot downregulated (2)				CTTNBP2NL	UP	SLMAP;S452	UP	CDK1	MAP4;S787	15	UP		SSX2IP	UP	KHDRBS1;S20	UP	MAPK1	ADD1;S358	0	UP
ANK1	UP	NRDC;S94	UP	SIK1	NCOR2;T1383	1	UP		E2F1	CDK1	UP	From Enzymes upregulated (4)				CXCL1	DN	AFDN;T1330	UP	CDK1	NME1;S120	2	UP		ARHGEF11	UP	LIG1;S201	UP	MAPK1	MARCKS;S46	1	UP
NHEJ1	UP	NUP214;S430	UP	CDK2	H1-4;T18	0	UP		E2F4	CDK1	UP	From Enzymes upregulated (4)				CXCL5	DN	CERS2;S341	UP	CDK1	LMNA;S390	3	UP		BICD2	UP	LIG1;T195	UP	PLK1	SVIL;S238	1	UP
BRD8	UP	NUP214;S433	UP	MAPK1	BAD;S75	2	UP		E2F4	PLK1	DN	From Enzymes upregulated (4)				CYP1B1	UP	MON1A;S153	UP	CDK1	EFHD2;S74	0	UP		BNIP3L	UP	LMNB1;T20	UP	PRKD2	HDAC7;S181	0	UP
EZH2	UP	NUP214;T437	UP	PLK1	SVIL;S238	1	UP		ELK1	PRKCA	UP	From Enzymes upregulated (4)				DAPK3	UP	NDRG1;T366	UP	CDK1	PAICS;S27	0	UP		BRD8	UP	LMO7;S751	UP	RPS6KA1	TBC1D4;S341	1	UP
SMG1	UP	NUP98;S1028	UP	RPS6KA1	PDCD4;S76	0	UP		GATA2	SGK1	DN	From Enzymes upregulated (4)				DCBLD1	UP	PNISR;S290	UP	CDK2	PAICS;S27	0	UP		C9orf40	UP	MTDH;T132	UP	MTOR	SRRM2;S1318	0	UP
HIVEP3	UP	NUSAP1;S135	UP	MTOR	BAG3;T285	0	UP		MYC	CCNB1	UP	From Enzymes upregulated (4)				DCTD	DN	PRKACB;S339	UP	CDK4	FLNA;S2152	0	UP		DCBLD1	UP	MYO9B;T1271	UP	MAPK9	MARCKS;S46	0	UP
RDH13	UP	PALM3;S375	UP	MTOR	BAG3;S289	0	UP		MYC	CDK4	UP	From Enzymes upregulated (4)				DCTPP1	UP	SYTL2;S511	UP	CDK5	EFHD2;S74	1	UP		KDM4A	UP	NCBP3;S25	UP	AURKB	LMO7;S751	0	UP
SENP1	UP	PARD3;T583	UP	ATR	CCDC82;S154	0	UP		MYC	NME1	UP	From Enzymes upregulated (4)				DCUN1D1	DN	TNIK;S766	UP	CDK6	PKM;S37	0	UP		MAX	UP	NIPBL;S280	UP	ROCK2	CFL1;S3	0	UP
TOR2A	UP	PBXIP1;S43	UP	MAPK13	SQSTM1;T269	2	UP		NANOG	CDK6	DN	From Enzymes upregulated (4)				DCUN1D3	DN	TNIK;S769	UP	CDK6	FLNA;S2152	0	UP		REEP4	UP	NUP155;S992	UP	MAPK8	MARCKS;S46	0	UP
FASTKD1	UP	PDIA4;S470	UP	ROCK2	CFL1;S3	0	UP		SPI1	MAPK1	DN	From Enzymes upregulated (4)				DENND4A	UP	USP32;S1423	UP	CSNK2A1	CCAR2;T454	1	UP		TACC3	UP	OARD1;S3	UP	CDK1	NPM1;S70	2	DN
ACSF3	UP	PHF2;S458	UP	BRAF	BAD;S75	1	UP		TP53	CDK1	DN	From Enzymes upregulated (4)				DESI2	DN	ZNF185;S453	UP	CSNK2A1	MDC1;S376	2	UP		ZHX1	UP	PNN;S66	UP	CSNK2A1	HSP90AB1;S226	9	DN
LRRN4CL	UP	PITPNM3;S321	UP	RPS6KA3	RANBP3;S126	0	UP		RPRD1B	CCNB1	UP	From Enzymes upregulated (4)				DHX37	UP	AGRN;S676	UP	CSNK2A1	ABCF1;S109	2	UP		ZHX3	UP	PPL;S931	UP	PRKCE	IQGAP1;S1443	10	DN
CYP27A1	UP	PML;S408	UP	MAP2K1	MAPK1;Y187	89	DN		HIF1A	PDK1	UP	From Enzymes upregulated (4)				DNTTIP1	UP	AHNAK;S5731	UP	CSNK2A1	SMC3;S1067	2	UP		ZNF280C	UP	PPME1;S243	UP	ATM	SMC1A;S957	21	DN
CCDC82	UP	PNKP;T111	UP	MAP2K1	MAPK1;T185	68	DN		ARNT_HIF1A	PDK1	UP	From Enzymes upregulated (4)				DOK1	UP	AHNAK;S5739	UP	CSNK2A1	PPP1R2B;S122	0	UP		GLT8D2	UP	RGPD5;S1017	UP	ATM	SMC1A;S966	17	DN
WDR7	UP	PNKP;T118	UP	CDK1	CUX1;S1270	4	DN		POU5F1	AKT1	DN	From Enzymes upregulated (4)				DOP1B	DN	AKAP12;T1264	UP	CSNK2A2	CCAR2;T454	1	UP		LGR4	UP	RLF;S634	UP	PAK1	BAD;S75	7	DN
HCLS1	UP	POLE4;S9	UP	CLK1	PTPN1;S50	7	DN		MZF1	PRKCA	UP	From Enzymes upregulated (4)				DOT1L	UP	DENND4A;S1589	UP	CSNK2A2	SMC3;S1067	2	UP		DOT1L	UP	SLC4A8;S246	UP	RPS6KA2	BAD;S75	19	DN
FYN	UP	POLR2A;S1882	UP	CDK1	HMGA2;S44	8	DN		MXI1	CCNB1	DN	From Enzymes upregulated (4)				DPP9	DN	DOCK9;S927	UP	DEPTOR	MAF1;S75	2	UP		TASOR2	UP	SLMAP;S452	UP	RPS6KA1	BAD;S75	23	DN
TCF12	UP	PPP1R10;T256	UP	GRK2	RPLP2;S102	19	DN		MECP2	SGK1	DN	From Enzymes upregulated (4)				DTWD1	UP	EXOSC2;S124	UP	DYRK3	AKT1S1;T246	1	UP		GPRIN1	UP	SMARCD2;T217	UP	CLK1	PTPN1;S50	7	DN
SAMD1	UP	PTPRG;S1182	UP	MAPK1	ERF;T526	15	DN		HLX	CCNB1	UP	From Enzymes upregulated (4)				ECT2	UP	FXR2;T455	UP	HIPK2	KLF3;S250	0	UP		KMT2A	UP	SORBS3;S545	UP	GRK2	RPLP2;S102	19	DN
IFT46	UP	PUM1;S709	UP	HIPK2	PML;S8	7	DN		PPARA_RXRA	CDK4	UP	From Enzymes upregulated (4)				EGFR	DN	GIGYF1;S137	UP	LIMK1	CFL1;S3	24	UP		KRT1	UP	TCF20;S1322	UP	CDK2	SF3B1;T211	0	DN
HERC5	UP	RAB11FIP5;S396	UP	CDK5	HTT;S1199	5	DN		NR1H3_RXRA	CDK4	UP	From Enzymes upregulated (4)				EGLN1	UP	LIMK1;S313	UP	LIMK2	CFL1;S3	19	UP		TANC1	UP	TCOF1;S1376	UP	MAPK1	ERF;T526	15	DN
SDSL	UP	RACGAP1;S274	UP	SGK1	NDRG1;T366	4	DN		AR	PRKCD	DN	From Enzymes downregulated (4)				EHHADH	DN	LIN37;S138	UP	MAPK1	STIM1;S621	0	UP		TNIK	UP	TOMM70;S91	UP	AKT1	BAD;S75	21	DN
MCAT	UP	RANBP2;S2287	UP	TBK1	OPTN;S177	23	DN		E2F1	CDK1	DN	From Enzymes downregulated (4)				EIF1AD	DN	MARVELD2;S161	UP	MAPK1	PKM;S37	8	UP		NSD3	UP	TOPORS;S1013	UP	CDC7	MCM2;S139	5	DN
MNAT1	UP	RANBP2;T2293	UP	AKT1	PTPN1;S50	10	DN		E2F1	DUSP1	DN	From Enzymes downregulated (4)				EIF4E2	DN	MBP;S40	UP	MAPK14	MAP4;S787	0	UP		ZFYVE1	UP	TPM3;S88	UP	SGK1	NDRG1;T366	4	DN
BSDC1	UP	RANBP3;S126	UP	CLK2	PTPN1;S50	6	DN		E2F4	CDK1	DN	From Enzymes downregulated (4)				EIF4EBP1	DN	NFIX;T267	UP	MAPK3	PKM;S37	0	UP		CLIP2	UP	TRIM24;S811	UP	CDK2	NPM1;S70	2	DN
DMXL2	UP	RANBP3;S353	UP	AKT1	YBX1;S102	11	DN		MYC	NME1	DN	From Enzymes downregulated (4)				EIF4ENIF1	UP	PAPOLG;S648	UP	MAPKAPK2	CDC25B;S353	2	UP		TELO2	UP	YLPM1;S756	UP	AKT1	PTPN1;S50	10	DN
FIGNL1	UP	RAPGEF1;S360	UP	MAP2K2	MAPK1;T185	68	DN		SP1	PIM1	DN	From Enzymes downregulated (4)				EIPR1	DN	PEAK1;S826	UP	MLST8	MAF1;S75	2	UP		VPS52	UP	ZC3HAV1;S275	UP	CLK2	PTPN1;S50	6	DN
WDR81	UP	RBM12B;S591	UP	MAP2K2	MAPK1;Y187	44	DN		SPI1	MAPK1	UP	From Enzymes downregulated (4)				EML2	DN	RBBP6;S1625	UP	MTOR	MAF1;S75	12	UP		ALS2	UP	ZC3HAV1;T273	UP	MAPK8	SIRT1;S47	17	DN
PPP3CB	UP	RERE;S642	UP	ULK3	ULK3;S464	1	DN		STAT1	PIM1	DN	From Enzymes downregulated (4)				ENDOG	DN	RSF1;T1305	UP	MTOR	AMOTL2;S759	0	UP		ANKRD13A	UP	ZNF22;S49	UP	ATR	SMC1A;S966	3	DN
SAP18	UP	RHBDF2;S113	UP	MARK1	MAP4;S928	8	DN		STAT2	PIM1	DN	From Enzymes downregulated (4)				ESM1	UP	SENP3;S181	UP	NME1	NME1;S120	7	UP		CTCF	UP	ACIN1;S216	UP	ATR	SMC1A;S957	0	DN
ZDHHC13	UP	RREB1;S1320	UP	CAMK2A	CD44;S706	4	DN		STAT3	PIM1	DN	From Enzymes downregulated (4)				EXOSC1	DN	SLC16A1;S461	UP	PAK1	FLNA;S2152	11	UP		CYP1B1	UP	ATRX;S677	UP	MAPK14	EPS15;S796	2	DN
DNAAF10	UP	SAFB2;S246	UP	CCNB1	NME1;S120	2	DN		STAT4	PIM1	DN	From Enzymes downregulated (4)				FAM168A	UP	SLK;S344	UP	PDK1	PDHA1;S293	21	UP		DENND4A	UP	CDK7;T170	UP	ULK3	ULK3;S464	1	DN
HMGA2	UP	SCAF1;S725	UP	CDK1	NME1;S120	2	DN		STAT5A	PIM1	DN	From Enzymes downregulated (4)				FAM169A	DN	SNX17;T425	UP	PDK2	PDHA1;S293	23	UP		DOK1	UP	CTR9;S970	UP	PIM3	BAD;S75	14	DN
VPS13C	UP	SCAF1;S874	UP	PTPRE	MAPK1;Y187	1	DN		STAT5B	PIM1	DN	From Enzymes downregulated (4)				FAM20A	DN	SOGA1;S1303	UP	PDK3	PDHA1;S293	23	UP		EIF4ENIF1	UP	FNBP4;T517	UP	DYRK2	CARHSP1;S41	3	DN
RASA3	UP	SCYL2;S111	UP	PTPRE	MAPK1;T185	1	DN		TP53	CDK1	UP	From Enzymes downregulated (4)				FAM20C	DN	SSB;S94	UP	PDK4	PDHA1;S293	30	UP		FAM168A	UP	KPNA2;S62	UP	PIM2	BAD;S75	16	DN
HSPB6	UP	SEC23IP;S737	UP	MAPK1	AHNAK;S5110	1	DN		TP53	DUSP1	DN	From Enzymes downregulated (4)				FBLN1	UP	SYMPK;S1259	UP	PDP1	PDHA1;S293	5	UP		GCFC2	UP	LMNB1;S23	UP	PAK5	BAD;S75	19	DN
ZBTB20	UP	SGO1;S256	UP	NME1	NME1;S120	7	DN		POU5F1	AKT1	UP	From Enzymes downregulated (4)				FCHO2	UP	TCF20;S640	UP	PDPK1	PDHA1;S293	7	UP		KATNA1	UP	NES;S713	UP	CAMK2A	CD44;S706	4	DN
FBXO38	UP	SIPA1L3;S1544	UP	PPP2CA	MAPK1;T185	3	DN		FOXN3	PIM2	UP	From Enzymes downregulated (4)				FILIP1L	UP	WRNIP1;S153	UP	PLK1	CDC25B;S353	0	UP		BLTP1	UP	NOL4L;S130	UP	PPP3R1	BAD;S75	3	DN
MATN2	UP	SLBP;S23	UP	MAP3K7	PTPN3;S359	3	DN		HOXA9	PIM1	DN	From Enzymes downregulated (4)				FMC1	DN	YBX3;S369	UP	PLK1	SVIL;S238	1	UP		KRT84	UP	POLR2A;S1878	UP	PPP3CA	BAD;S75	3	DN
TEX2	UP	SLC14A1;S12	UP	CDK1	LMNA;S390	3	DN		STAT5A	PIM2	DN	From Enzymes downregulated (4)				FNBP1	UP	YJU2B;S362	UP	PPP2CA	HDAC7;S181	2	UP		MLLT1	UP	WRNIP1;S77	UP	CDK2	RBBP8;T315	1	DN
VWA1	UP	SLC4A7;S233	UP	RET	MAPK1;Y187	23	DN		STAT5B	PIM2	DN	From Enzymes downregulated (4)				FSD1	UP	NUCKS1;S79	UP	PPP2CB	HDAC7;S181	2	UP		NUF2	UP	ZCCHC17;S114	UP	RAF1	BAD;S75	6	DN
RANBP6	UP	SLC9A1;S693	UP	MAPK1	MAPK1;T185	18	DN		STAT6	PIM1	DN	From Enzymes downregulated (4)				FSIP2	DN	ZC3HC1;S354	UP	PPP3CA	FLNA;S2152	2	UP		PAIP2	UP	CNKSR3;S383	UP	PIM1	BAD;S75	27	DN
IDUA	UP	SLK;S779	UP	MAPK1	MAPK1;Y187	25	DN									FTSJ1	DN	CENPI;S284	UP	PPP3CB	FLNA;S2152	2	UP		PLS1	UP	HIVEP2;S819	UP	NME1	KSR1;S406	3	DN
GFM2	UP	SNIP1;S35	UP	MAPK1	TNKS1BP1;T131	1	DN									FZD6	UP	CTNNA2;S651	UP	PPP3CC	FLNA;S2152	2	UP		PRKAR1B	UP	MARVELD2;S161	UP	PRKCA	IQGAP1;S1443	8	DN
AP1S2	UP	SNW1;S234	UP	DUSP1	MAPK1;T185	2	DN									GALNT5	DN	IRS2;T520	UP	PPP3R1	FLNA;S2152	2	UP		PRUNE2	UP	RBBP6;S1625	UP	PRKACA	BAD;S75	5	DN
SMNDC1	UP	SPEN;S1062	UP	DUSP1	MAPK1;Y187	3	DN									GAP43	UP	IRS2;T527	UP	PRKAA1	GFPT1;S261	2	UP		RICTOR	UP	SRRM2;S1857	UP	PRKACG	BAD;S75	4	DN
PIKFYVE	UP	SPTBN1;S2165	UP	AKT2	PTPN1;S50	2	DN									GCFC2	UP	KLF3;S250	UP	PRKACA	STMN1;S63	18	UP		SLC7A5	UP	DDX20;T705	UP	CSNK2A1	MCM2;S139	1	DN
NUSAP1	UP	SPTBN1;S2169	UP	PTPN7	MAPK1;Y187	6	DN									GDF15	DN	MAP2;S1782	UP	PRKACA	MAP2;S1782	2	UP		VASN	UP	GTF2F1;T389	UP	PRKDC	PNKP;S114	4	DN
NTM	UP	SRRM2;T983	UP	GTF2F1	GTF2F1;S385	2	DN									GFM2	DN	MAP7D1;S399	UP	PRKACA	FLNA;S2152	3	UP		ZNF219	UP	ITSN1;S986	UP	MAP3K7	PTPN3;S359	3	DN
INTS13	UP	STIM1;S621	UP	GTF2F1	GTF2F1;T389	2	DN									GGA3	UP	PARP10;S1011	UP	PRKACA	CAD;S1859	13	UP		ATN1	UP	RAB3B;S190	UP	MAP3K7	KSR1;S406	2	DN
MVK	UP	STX1B;S10	UP	DUSP3	MAPK1;Y187	2	DN									GJA1	DN	PARP10;S1022	UP	PRKACA	CACNB2;S514	4	UP		BRAF	UP	RANBP2;S1993	UP	PPP3CB	BAD;S75	3	DN
SQLE	UP	SVIL;S238	UP	RPS6KA3	YBX1;S102	4	DN									GLRX	DN	PDZD8;S521	UP	PRKACA	NDRG1;T366	7	UP		CAP2	UP	ABCC4;T646	UP	PRKACA	PRKAR2B;S114	3	DN
TDP1	UP	TBC1D5;S554	UP	PLK1	OPTN;S177	4	DN									GLT8D2	UP	PHLDB1;S563	UP	PRKCA	MARCKS;S118	11	UP		CRYBG3	UP	ABI2;S227	UP	PRKACB	BAD;S75	2	DN
CNOT7	UP	THOC2;S1417	UP	PPP2CB	MAPK1;T185	1	DN									GPRC5A	UP	SDC1;S287	UP	PRKD1	HDAC7;S181	5	UP		IFIT2	UP	ADD1;S358	UP	CDK2	MCM2;S139	1	DN
GALNT1	UP	TJP2;S1159	UP	CSNK2A1	CTNNA1;S641	3	DN									GPRIN1	UP	TMSB4X;T23	UP	PRKD1	CFL1;S3	0	UP		IGFBP4	UP	ARID1A;S363	UP	MAPK1	PDE4C;S641	2	DN
FUNDC1	UP	TJP2;S986	UP	CSNK2A1	CBX5;S14	2	DN									GSTM4	DN	TNKS1BP1;S872	UP	PRKD2	HDAC7;S181	0	UP		NCOA7	UP	BACH1;S445	UP	MAPK1	DYNC1LI1;S516	1	DN
VNN1	UP	TLE3;S332	UP	PRKDC	HNRNPU;S59	5	DN									GSTT1	DN	AHNAK;S5762	UP	PRKG1	STMN1;S63	0	UP		PPP1R11	UP	BUD13;S391	UP	PRKAR2B	PRKAR2B;S114	8	DN
SETD1B	UP	TMEM132A;S529	UP	PTPRJ	MAPK1;Y187	1	DN									GTF2B	DN	ALS2;S466	UP	ROCK2	CFL1;S3	0	UP		RDH10	UP	GOLM1;T255	UP	AKT2	PTPN1;S50	2	DN
RELCH	UP	TNFAIP2;S68	UP	DUSP4	MAPK1;T185	1	DN									GTF2H1	DN	DENND4C;S741	UP	RPS6KA1	FLNA;S2152	4	UP		RHOB	UP	LMO7;S1593	UP	PRKCI	BAD;S75	2	DN
MED12	UP	TNKS1BP1;S1620	UP	DUSP4	MAPK1;Y187	1	DN									H1-4	UP	DOCK7;S894	UP	RPS6KA1	CDC25B;S353	2	UP		SYTL2	UP	MAP7D1;S399	UP	PPP3CC	BAD;S75	3	DN
PTGR3	UP	TNKS1BP1;S1621	UP	PTPRR	MAPK1;Y187	1	DN									H2BC1	DN	MEPCE;S60	UP	RPS6KA1	RANBP3;S126	2	UP		TICRR	UP	MPZL1;S219	UP	CDK7	MCM2;S139	2	DN
PGPEP1	UP	TOP1;S394	UP	RPS6KA1	YBX1;S102	3	DN									H3C15	UP	NME1;S120	UP	RPS6KA3	RANBP3;S126	0	UP		NCOR2	UP	NCOR1;S821	UP	RPS6KA3	BAD;S75	6	DN
NT5C	UP	TPM1;S87	UP	PRKACA	NDRG1;T366	7	DN									HCLS1	DN	PTPN12;S514	UP	RPS6KB1	CAD;S1859	3	UP		ABI3	UP	PARP10;S1011	UP	CSNK2A1	LIG1;S66	19	DN
DYNLL2	UP	TRMT1;S625	UP	CSNK2A1	FNIP1;S946	0	DN									HDAC8	DN	PTPN12;T509	UP	RPS6KB1	EGLN1;S125	0	UP		ABLIM1	UP	PCM1;S872	UP	CSNK2A1	YY1;S118	2	DN
CCND1	UP	TXLNA;S515	UP	CDK7	CDK12;T893	0	DN									HEATR6	DN	PTPN12;T519	UP	RPTOR	MAF1;S75	2	UP		ATF1	UP	PTPN2;S304	UP	CSNK2A1	EEF1D;S162	2	DN
NISCH	UP	WASHC2A;T331	UP	PRKAA1	CTTN;T401	0	DN									HSPA12A	DN	RER1;S95	UP	SGK1	NDRG1;T366	4	UP		C18orf25	UP	REPS2;T479	UP	CSNK2A1	CBX5;S14	2	DN
LSG1	UP	WRNIP1;S75	UP	AKT1	BCL3;S41	0	DN									HYI	UP	SPTBN1;T2320	UP	SMG1	UPF1;S1107	2	UP		C1orf198	UP	RGS12;S850	UP	CSNK2A1	TNFAIP1;S280	2	DN
ITGA4	UP	ZBTB44;S161	UP	CHEK1	SETMAR;S508	0	DN									IDI1	DN	TMEM132A;S913	UP	TBK1	TRIM56;T442	0	UP		KYAT1	UP	SDC1;S287	UP	PRKCE	BAD;S75	2	DN
FCGBP	UP	ZFC3H1;S15	UP	PRKACA	CUX1;S1270	0	DN									IFIT2	UP	AFDN;S1172	UP	TESK1	CFL1;S3	19	UP		CNN1	UP	SH2D4A;S315	UP	PRKCD	TRIM28;S473	2	DN
MRPL55	UP	ZGPAT;S373	UP	MAPK3	CTNND1;T906	0	DN									IGFBP4	UP	AHNAK;S5735	UP						CORO1A	UP	STAU2;S497	UP	ATM	PNKP;S114	6	DN
ITSN2	UP	ZNF318;S2189	UP	CDK1	KPNA2;S62	0	DN									IL24	DN	AP3D1;S827	UP						CRYAB	UP	STAU2;T488	UP	PRKD1	BAD;S75	2	DN
APCDD1	UP	ZNRF2;S135	UP	CDK1	EFHD2;S74	0	DN									IL6	DN	ARHGAP23;S351	UP						DHX37	UP	TCF20;T1671	UP	MAPK1	ARRB1;S412	10	DN
AKR1C3	UP	ACIN1;S208	UP	CDK1	AHNAK;S5763	0	DN									INTS10	DN	ATG16L1;S255	UP						MCRIP2	UP	TNKS1BP1;S872	UP	MAPK3	ARRB1;S412	10	DN
CFH	UP	AHNAK;S115	UP	CDK1	TFPT;S180	0	DN									IQSEC2	UP	ATP2B1;T1165	UP						FBLN1	UP	ZFC3H1;S953	UP	CDK1	LMNB1;S393	0	DN
GPR108	UP	ANK2;S3823	UP	PRKD1	RABEP1;S407	1	DN									IRF3	UP	C2CD2L;S619	UP						FILIP1L	UP	ZNF608;S627	UP	PRKACA	NDRG1;T366	7	DN
HMGN2	UP	APLF;S116	UP	GSK3B	ADD2;S613	0	DN									IRS1	UP	CCAR2;T454	UP						GGA3	UP	OTUD4;S905	UP	CSNK2A1	FNIP1;S946	0	DN
MTR	UP	ARHGEF2;S952	UP	CDK2	TERF2IP;S203	0	DN									ITFG1	DN	CCDC88A;S1702	UP						GPRC5A	UP	PLCB3;S537	UP	CDK7	CDK12;T893	0	DN
AURKA	UP	ARL6IP4;S332	UP	MAPK1	CTNND1;T906	0	DN									ITPRIP	DN	CCDC9;S80	UP						H1-4	UP	STIM1;S40	UP	CDK12	PAK2;T169	0	DN
VLDLR	UP	ATG9A;S828	UP	JAK2	MAPK1;Y187	8	DN									JAK1	DN	CEP170B;S360	UP						BLTP2	UP	C2CD2L;S619	UP	TBK1	TRIP12;S312	0	DN
DCAF6	UP	BAD;S75	UP	PLK1	HNRNPU;S59	2	DN									KATNA1	UP	CHMP2A;S203	UP						KMT2D	UP	CAMSAP2;S599	UP	TBK1	TRIM56;T442	0	DN
TRIM3	UP	BNIP3L;S120	UP	CDK5	ADD2;S617	0	DN									KDM4A	UP	DENR;T69	UP						MB21D2	UP	CCDC88A;S1702	UP	MAPKAPK2	TRIM28;S473	0	DN
ENSA	UP	C7orf50;S175	UP	CDK5	EFHD2;S74	1	DN									KIF1B	DN	DLGAP5;S777	UP						MYL9	UP	CCDC9;S80	UP	PRKCQ	BAD;S75	1	DN
TRAPPC11	UP	CHAF1B;S458	UP	CSNK1A1	YBX1;S176	0	DN									KIF2A	DN	EFHD2;S74	UP						NCAPD3	UP	CEP170B;S360	UP	CHEK1	TRIM28;S473	5	DN
TBX3	UP	CHD3;S713	UP	RPS6KB1	EGLN1;S125	0	DN									KIF7	UP	EPB41L2;S7	UP						NEK1	UP	CSPP1;S459	UP	PRKACA	ARHGEF6;S684	0	DN
ARAF	UP	DNAJC1;S480	UP	TTK	MAP4;S928	0	DN									KLC4	DN	GATAD2A;S107	UP						OCRL	UP	CTPS2;S568	UP	MAPK3	BAD;S75	2	DN
MKRN2	UP	DST;S3968	UP													KLHL42	UP	GCFC2;S180	UP						OSBPL3	UP	DOCK4;S1620	UP	MAPK3	BAG3;T285	0	DN
TRMT61B	UP	EPB41L2;S499	UP													KMT2A	UP	GOLIM4;T640	UP						PEAK1	UP	HUWE1;S1907	UP	MAPK3	BAG3;S289	0	DN
EPHA4	UP	FBRSL1;S141	UP													KMT2D	UP	HUWE1;S1907	UP						PM20D2	UP	KDM2A;S28	UP	CDK1	EIF4G1;S1231	1	DN
PTRH1	UP	FNBP4;S499	UP													KRT1	UP	KANK2;S580	UP						POLD3	UP	MAGED2;T4	UP	CDK1	PAICS;S27	0	DN
TRPM7	UP	GOLGA4;T39	UP													KRT7	UP	KTI12;S179	UP						PPAN	UP	MAPT;S721	UP	CDK1	AHNAK;S5763	0	DN
INTS14	UP	GPKOW;S42	UP													KRT84	UP	LIMA1;S686	UP						QSER1	UP	MARCKS;S46	UP	CDK1	TFPT;S180	0	DN
SHFL	UP	HABP4;T268	UP													KYAT1	UP	LMO7;S805	UP						RBM7	UP	MCM2;S41	UP	CHEK2	TRIM28;S473	10	DN
PAK4	UP	HUWE1;S3818	UP													LCP1	DN	MACF1;S280	UP						RMI1	UP	MKI67;T328	UP	ARAF	BAD;S75	0	DN
PRRX2	UP	KIAA1671;T600	UP													LDLRAP1	DN	MAGED2;T4	UP						RTF2	UP	NTHL1;S22	UP	CDK2	PAICS;S27	0	DN
UBR2	UP	KTN1;T1316	UP													LEO1	UP	MAP1B;S1154	UP						SACS	UP	PA2G4;T386	UP	PRKG1	ARHGEF6;S684	0	DN
THAP12	UP	LIG1;S66	UP													LGR4	UP	MARCKS;S118	UP						SH2D4A	UP	PALLD;S1121	UP	MAPK1	BAD;S75	2	DN
VMP1	UP	MARCKS;S134	UP													LRSAM1	DN	MDC1;S376	UP						SHROOM1	UP	RBM8A;S56	UP	MAPK7	PML;T409	4	DN
SETD5	UP	MARCKS;T133	UP													LTBP4	DN	MDC1;S793	UP						SIRPA	UP	RGPD5;S788	UP	MTOR	BAG3;T285	0	DN
BAG1	UP	MKI67;S1861	UP													LTV1	DN	MKI67;S1376	UP						SNX24	UP	RUNX1T1;T592	UP	MTOR	BAG3;S289	0	DN
POLR1F	UP	MON1B;S59	UP													MALSU1	DN	NUP85;S223	UP						SPEG	UP	SP100;S231	UP	CSNK1A1	YBX1;S176	0	DN
NSMCE4A	UP	MON1B;S61	UP													MAN2A2	DN	PALLD;S1121	UP						SYNC	UP	SPEG;S2015	UP	ATR	MARCKSL1;S71	1	DN
H3C15	UP	MTFMT;T192	UP													MAP3K6	UP	POLR2M;S10	UP						TACC2	UP	STMN1;S63	UP	PAK1	CRK;S41	2	DN
BCL7C	UP	MYLK;S1776	UP													MAP4K5	DN	PPP1R18;S224	UP						TARBP2	UP	SYTL5;S147	UP	PAK1	MORC2;S739	3	DN
COMMD1	UP	NCAPG;S975	UP													MAPK12	UP	PRRC2C;S190	UP						TBC1D2	UP	TRIM28;S683	UP	CAMKK2	SIRT1;S47	2	DN
ACP6	UP	NUF2;S171	UP													MATN2	UP	RGPD5;S788	UP						Q3SX28	UP	XPC;S884	UP	NEK2	NPM1;S70	0	DN
H3-3A	UP	PKP4;S337	UP													MAX	UP	SEC16A;S1327	UP						BLTP3B	UP	ZNF652;S57	UP	BRAF	BAD;S75	1	DN
UTP14A	UP	PLIN3;S2	UP													MB21D2	UP	SMC3;S1067	UP						WASF2	UP	CENPT;S397	UP	DAPK3	TRIP12;S312	0	DN
PCF11	UP	PRKRA;S18	UP													MBLAC2	DN	SND1;S909	UP						WDR44	UP	HELZ2;S1006	UP	AKT1	FAF1;S582	0	DN
VPS37C	UP	PRRC2A;S1089	UP													MCRIP2	UP	SPEN;T2163	UP						ZNF740	UP	RREB1;S1167	UP
MED21	UP	RBM15;S781	UP													MED16	DN	STAU1;T372	UP						CD99L2	DN	TMEM115;S320	UP
SMAD4	UP	RNF20;S138	UP													METTL7A	DN	STMN1;S63	UP						CXCL5	DN	ACIN1;S365	UP
TSC2	UP	SCAF1;T989	UP													MIOS	DN	SYTL5;S147	UP						EIF4EBP1	DN	AGAP3;S538	UP
DTWD1	UP	SENP6;S919	UP													MIS12	DN	ZC3H13;S877	UP						H2BC1	DN	AHSG;S138	UP
MGME1	UP	SF3B2;S289	UP													MLKL	DN	ZNF687;S1184	UP						IL1B	DN	AKAP17A;S499	UP
GSPT2	UP	SMC1A;S957	UP													MLLT1	UP	BMP2K;S14	UP						JAK1	DN	AKAP17A;S537	UP
TEAD3	UP	SMC1A;S966	UP													MMP1	DN	EIF2S2;T111	UP						MT1X	DN	AKT1S1;T246	UP
COBLL1	UP	SNIP1;S52	UP													MMP3	DN	MAP1B;S1298	UP						SCLY	DN	ARID5B;S1032	UP
DNTTIP1	UP	SNIP1;S54	UP													MORF4L1	DN	MYO18A;S1974	UP						TCP11L1	DN	ATN1;S632	UP
ZZEF1	UP	SNW1;S224	UP													MRPS2	DN	PDHA1;S293	UP						TNFAIP6	DN	ATRX;S889	UP
MBP	UP	SNW1;S232	UP													MRPS6	DN	RBM20;S876	UP						TTN	DN	BCL9;T315	UP
NFIA	UP	SPEN;T1619	UP													MRTFA	UP	SH3KBP1;S230	UP						BAD	DN	CARHSP1;S52	UP
MRPS33	UP	SRRM2;S2132	UP													MT1X	DN	TRIM56;T442	UP						C1GALT1C1	DN	CCP110;S641	UP
DPY30	UP	SRRM2;S435	UP													MTCL1	DN	AKT1S1;T246	UP						ABCB8	DN	CDC42BPA;S1651	UP
LRSAM1	UP	SRRM2;S440	UP													MTMR1	DN	CCPG1;S186	UP						BCL7C	DN	CHMP2B;S199	UP
ZKSCAN1	UP	STX7;S131	UP													MVK	UP	FILIP1L;S1049	UP						CPNE8	DN	COG4;S6	UP
NDE1	UP	SUGT1;S11	UP													MYO19	DN	FRYL;T1959	UP						LRSAM1	DN	COPB2;S859	UP
YJU2	UP	TMX4;S294	UP													NCAPD3	UP	NHS;S415	UP						SETD1A	DN	CPSF7;S48	UP
TSEN34	UP	TNKS1BP1;S836	UP													NCOA7	UP	NRBP1;S14	UP						TAF9B	DN	CTTNBP2NL;T570	UP
LRRC8D	UP	TP53BP1;S1678	UP													NCOR2	UP	PPL;S14	UP						UNG	DN	DBR1;S514	UP
HMGN3	UP	TP53BP1;S294	UP													NEGR1	DN	PTPN14;S314	UP						COQ8B	DN	DENR;S9	UP
C5orf22	UP	TP53BP1;S301	UP													NEK1	UP	RETREG3;S320	UP						CXCL1	DN	EDC4;S844	UP
CDYL	UP	TP53BP1;S380	UP													NEK9	DN	RSL1D1;T415	UP						CXCL8	DN	FILIP1L;S1049	UP
KIF4A	UP	TRAPPC12;S111	UP													NEMF	UP	SFXN2;S6	UP						37316	DN	FMNL1;S624	UP
USP48	UP	TRIP10;S296	UP													NFATC4	UP	TP53BP1;S507	UP						UTP6	DN	GAREM1;S757	UP
URB2	UP	TRIP10;S299	UP													NFIA	UP	ABL2;S817	UP						PNPLA8	DN	GREM1;S44	UP
ZEB1	UP	UTP18;S121	UP													NME1	DN	BCL7B;S122	UP						SPG11	DN	HUWE1;S1395	UP
ZSCAN18	UP	YY1;S118	UP													NMI	DN	CLASP1;T711	UP						TRAPPC4	DN	IGF2BP3;T528	UP
SAA1	UP	ZC3HC1;S335	UP													NOP16	DN	EDC3;S131	UP						AFF4	DN	IRF2BPL;S662	UP
SELENOO	UP	BAG3;S289	UP													NOPCHAP1	UP	FXR1;S413	UP						BSDC1	DN	LARP4B;S601	UP
TTI2	UP	BAG6;S1117	UP													NR2C2	DN	NCKIPSD;T181	UP						ADGRL4	DN	LIMA1;S369	UP
BORCS6	UP	CCDC82;S131	UP													NSD3	UP	PLEKHA5;S809	UP						GSTM4	DN	LRPAP1;S247	UP
POLD2	UP	CCDC82;S154	UP													NSRP1	DN	PLIN3;S241	UP						HEATR6	DN	MAP1A;S2667	UP
GTF2H4	UP	CIC;T1398	UP													NUF2	UP	SRRM2;S2692	UP						ITPRIP	DN	MAP1A;S986	UP
CAND2	UP	ERICH1;S254	UP													OCRL	UP	TNIK;S764	UP						LDLRAP1	DN	MAP1B;S1256	UP
ZC3H11A	UP	ITSN1;S978	UP													OSBP2	DN	TP53BP1;T855	UP						NEGR1	DN	MAP1B;S1899	UP
NVL	UP	LIG1;S201	UP													OSBPL3	UP	ABLIM1;S435	UP						NR2C2	DN	MAPT;S519	UP
SIRT3	UP	LIG1;T195	UP													OSBPL5	DN	ACAP2;S379	UP						POTEI	DN	MICALL2;S143	UP
METTL15	UP	MEAF6;T124	UP													PAIP2	UP	AHCTF1;S1884	UP						RNASEH2B	DN	MYO9B;S1354	UP
OTUD7B	UP	MTDH;T132	UP													PAK1IP1	DN	AKAP12;S483	UP						RNF113A	DN	NAV2;T1321	UP
MPP1	UP	MYO18A;S1970	UP													PAPPA	DN	ARHGAP12;S213	UP						SYNE1	DN	NDEL1;S194	UP
CPNE8	UP	NCBP3;S25	UP													PARP10	DN	BCL7B;S114	UP						TDP1	DN	NDEL1;S198	UP
BAD	UP	NFIC;S333	UP													PARP12	DN	BCL9L;T129	UP						TNFRSF10C	DN	NOP56;S520	UP
FAHD2B	UP	OARD1;S3	UP													PAXIP1	DN	CACNA1C;S1718	UP						YY1	DN	PEAK1;S281	UP
FAM118B	UP	PPME1;S243	UP													PCDHGA9	DN	CHD1L;S636	UP						BPGM	DN	PHACTR4;S176	UP
SETD1A	UP	RLF;S634	UP													PCF11	UP	CRYBG3;T1895	UP						C1S	DN	PJA2;S253	UP
ASF1B	UP	SERPINC1;S69	UP													PDCD10	DN	DDX24;S287	UP						GFM2	DN	PNN;S413	UP
ABCB8	UP	TCF20;S1322	UP													PDCD11	UP	DDX55;S544	UP						MAN2A2	DN	PTPN14;S314	UP
CASP8	UP	TRA2A;S2	UP													PDE6D	DN	EYA4;S361	UP						MED16	DN	RAPH1;S980	UP
SMC6	UP	ZC3HAV1;S275	UP													PDGFRB	DN	FGD6;S1197	UP						MIS12	DN	RBM12B;S710	UP
SLC25A29	UP	ZC3HAV1;T273	UP													PDXP	DN	FKBP15;S1162	UP						MORF4L1	DN	RBM15;S656	UP
IFI30	UP	ACIN1;S216	UP													PEAK1	UP	HRH1;S380	UP						MTMR1	DN	RBM15;S659	UP
CDKN2AIPNL	UP	AFAP1L2;T345	UP													PEG10	UP	IQGAP3;T1415	UP						PPP6R1	DN	RBM15B;S562	UP
PIK3R4	UP	ARID1A;S702	UP													PHF23	UP	IRS1;S1078	UP						RBM27	DN	RSL1D1;T415	UP
KIF7	DN	ATRX;S677	UP													PI4KB	UP	KIAA1217;S1030	UP						SAP18	DN	SIPA1L2;S194	UP
MT2A	DN	BUD13;S222	UP													PIK3R4	UP	LUZP1;T958	UP						SMG1	DN	SMG9;S7	UP
MAPK12	DN	BUD13;S226	UP													PIP4P1	DN	MCM3;S728	UP						SMNDC1	DN	SORBS2;S259	UP
COQ10B	DN	CSTF3;T7	UP													PJA2	UP	PKM;S37	UP						ABCA1	DN	SRRM2;S1318	UP
MEF2D	DN	HLA-E;S357	UP													PLAU	DN	RALGPS2;S296	UP						RIMOC1	DN	SRRM2;S1320	UP
SESN2	DN	ITPR2;S1160	UP													PLEKHO1	DN	RANBP2;S788	UP						CDK5RAP1	DN	SRRM2;S1387	UP
UBE2H	DN	NES;S713	UP													PLIN2	DN	RPS10;S146	UP						CLIC6	DN	SRRM2;S2581	UP
ERF	DN	NOL4L;S130	UP													PLS1	UP	S100A13;S32	UP						EHHADH	DN	SRRM2;T2599	UP
PDCD11	DN	PEAK1;S568	UP													PM20D2	UP	SAFB;S247	UP						KIF1B	DN	TCEAL5;S127	UP
CTTNBP2NL	DN	PEAK1;S572	UP													PNO1	DN	SRP72;S616	UP						MMP3	DN	TCOF1;S906	UP
PTRHD1	DN	SUB1;S17	UP													PNPLA8	DN	STMN1;S46	UP						NOP16	DN	TEX44;T368	UP
EIF4G1	DN	SYNE2;S2781	UP													PNPO	DN	SYMPK;T1246	UP						PARP10	DN	TOPORS;T1003	UP
CHAF1A	DN	TACC1;S94	UP													POC5	DN	TJP2;S979	UP						USP28	DN	TP53BP1;T1372	UP
EIF4EBP1	DN	TRA2A;S14	UP													POLA2	DN	TMF1;S72	UP						VPS26B	DN	TRIM2;S428	UP
N4BP2	DN	XRCC6;S560	UP													POLD3	UP	TNRC6B;S879	UP						ARHGAP31	DN	UIMC1;S653	UP
AAGAB	DN	ZFC3H1;T766	UP													POLG	DN	TPX2;T369	UP						FMC1	DN	WDR44;S50	UP
CRIPT	DN	ZNF516;S116	UP													POLR2G	DN	TRAM1;S365	UP						PRIM2	DN	ZC3H18;S842	UP
PI4KB	DN	DBN1;T346	UP													POLR3A	DN	TTC1;S69	UP						STIM2	DN	ZNF740;S44	UP
NEMF	DN	DOCK9;S927	UP													POTEI	DN	UPF1;S1107	UP						ATP2A3	DN	BRAP;S117	UP
IRS1	DN	ELF4;S151	UP													PPAN	UP	UPF1;S1110	UP						GTF2B	DN	CRYBG1;S533	UP
CCDC88A	DN	ILF3;S62	UP													PPCS	DN	USP8;S719	UP						MLKL	DN	DEK;S51	UP
DAPK3	DN	LIMK1;S313	UP													PPFIA4	DN	ZCCHC8;T496	UP						OSBPL5	DN	DUT;S88	UP
DENND5A	DN	LIN37;S138	UP													PPIE	DN	ZSCAN18;S13	UP						PDGFRB	DN	GOLGA2;S66	UP
PODXL	DN	MBP;S40	UP													PPIL1	DN	AKAP12;S1674	UP						PRKACB	DN	HECTD4;S1075	UP
PDPK1	DN	PDCD4;S76	UP													PPP1R11	UP	BCL2L13;T374	UP						RASA2	DN	MLPH;S266	UP
SLC1A4	DN	RSF1;T1305	UP													PPP6R1	DN	CEP170;S1059	UP						SPATS2	DN	NUDT5;S3	UP
OPLAH	DN	WASHC2A;S333	UP													PRIM2	DN	CHD4;T1540	UP						CSNK1G3	DN	RSF1;T628	UP
PDLIM2	DN	YBX3;S369	UP													PRKACB	DN	EIF2S2;S105	UP						EML2	DN	RSRC2;S17	UP
HSPA1L	DN	BCLAF1;S290	UP													PRKAR1B	UP	EPS15;S562	UP						KIF2A	DN	SIPA1L1;T1551	UP
BCR	DN	CYB5B;S23	UP													PRMT3	UP	EPS8;S815	UP						LCP1	DN	TBC1D4;S341	UP
TRAPPC4	DN	MKI67;S1375	UP													PRPH	DN	EVI2B;S294	UP						PCDHGA9	DN	TCEAL3;S30	UP
CCNL2	DN	PACSIN3;S276	UP													PRPS1	DN	FARP1;S871	UP						ABHD17C	DN	TNS3;S1149	UP
CXCL8	DN	POLD3;S307	UP													PRUNE2	UP	FXR1;S406	UP						C2CD2L	DN	VIM;S214	UP
SLC20A1	DN	SCAF11;S338	UP													PTGR3	DN	GREM1;S77	UP						CDC42SE2	DN	ZNF318;S40	UP
JAK1	DN	TP53BP1;S552	UP													PTGS2	DN	KIAA1522;S669	UP						CHD2	DN	AKAP2;S748	UP
CHURC1-FNTB	DN	TP53BP1;S771	UP													PUDP	UP	KIAA1522;S673	UP						CRYL1	DN	CAMK2D;T287	UP
KLHDC4	DN	UTP14A;S453	UP													Q3SX28	UP	LIG1;S141	UP						DCUN1D3	DN	CEP170B;S419	UP
PRKD3	DN	FKBP5;S13	UP													Q96AK3	UP	MAP1A;S644	UP						EIF1AD	DN	EHBP1;S1058	UP
RIOX2	DN	FTSJ3;S599	UP													QKI	DN	MAP1B;T2305	UP						FSIP2	DN	GPATCH8;S738	UP
MTMR6	DN	PALB2;S190	UP													QSER1	UP	MAST4;S1467	UP						IL6	DN	TBC1D9;S471	UP
DCTPP1	DN	PHF14;S835	UP													RAB3D	UP	MED13;S890	UP						MMP1	DN	ACIN1;S328	UP
SYNGR2	DN	TMPO;S184	UP													RASA2	DN	NASP;S428	UP						NMI	DN	ARID3A;S88	UP
SLMAP	DN	ATP1A1;S16	UP													RBBP9	DN	NCAPG;S674	UP						PAK1IP1	DN	BAZ1A;T731	UP
FRMD6	DN	DOT1L;S374	UP													RBL2	DN	OTUD4;S443	UP						POC5	DN	BRMS1L;S197	UP
RPF2	DN	MDN1;S4538	UP													RBM27	DN	PAICS;S27	UP						PTGS2	DN	CDK11A;S47	UP
NAA25	DN	MEF2A;S98	UP													RBM34	UP	PHLDB2;S204	UP						RBL2	DN	CLASP1;S1091	UP
CXCL5	DN	MYH10;S1013	UP													RBM5	DN	RSF1;S1310	UP						UPP1	DN	CLASRP;S294	UP
MT1X	DN	PLCB3;S537	UP													RBM7	UP	SCARF2;S687	UP						ACOX3	DN	CRYBG3;S457	UP
COG8	DN	PRRC2A;T1108	UP													RDH10	UP	SCARF2;S693	UP						CAB39	DN	DOCK7;S182	UP
STRBP	DN	PSIP1;S206	UP													RDH13	UP	TLN1;S1164	UP						CC2D1A	DN	FBXO38;S736	UP
UTP25	DN	RSL1D1;S427	UP													REEP4	UP	TMF1;S344	UP						DCUN1D1	DN	GAK;S780	UP
PTEN	DN	SQSTM1;T269	UP													RETREG3	UP	URI1;S442	UP						DOP1B	DN	HMGN4;S80	UP
GTF3C1	DN	TMEM134;S70	UP													RHOB	UP	USP47;S933	UP						EGFR	DN	HSPB1;T202	UP
SLC25A32	DN	TRA2B;S14	UP													RICTOR	UP	WDR3;S241	UP						EXOSC1	DN	IL6ST;S839	UP
DDR1	DN	ATN1;S77	UP													RIMOC1	DN	ZC3H13;T134	UP						HDAC8	DN	LARP4B;S664	UP
CXCL1	DN	ATP2B1;T1165	UP													RMI1	UP	ZFPM1;S668	UP						IL11	DN	MEPCE;S152	UP
SCLY	DN	CTIF;S18	UP													RNASEH2B	DN	AFDN;S1083	UP						LTBP4	DN	PACS2;S349	UP
Q2TBQ1	DN	LMO7;S805	UP													RNF113A	DN	AP3B1;S276	UP						MIOS	DN	PALM2;S318	UP
ARHGAP32	DN	NACA;S166	UP													RTF2	UP	ARHGAP31;S629	UP						MYO19	DN	PLCL2;T584	UP
PDCL3	DN	NACA;T159	UP													S100A8	DN	ARHGAP32;S856	UP						PDE6D	DN	PLEC;S4622	UP
WDR70	DN	PALLD;S1121	UP													SACS	UP	ATP13A1;S899	UP						POLG	DN	PLEC;S4626	UP
PJA2	DN	DMXL1;S436	UP													SAMD1	UP	ATP2B4;T1181	UP						RBBP9	DN	PUM2;S587	UP
RRAD	DN	EIF2S2;T111	UP													SAP18	DN	BAIAP2;T360	UP						THBD	DN	RAF1;S43	UP
RPL31	DN	FAM171A2;S789	UP													SCLY	DN	CACNB2;S514	UP						EIPR1	DN	RALGPS2;S311	UP
USP42	DN	GTF3C4;S611	UP													SDSL	DN	CAD;S1859	UP						UBL7	DN	RASGRF2;S718	UP
WDR13	DN	MADD;S156	UP													SERPINB2	UP	CLASP1;S600	UP						WDR55	DN	REPS1;S143	UP
ATOX1	DN	MCM2;S139	UP													SESN2	UP	DSN1;S125	UP						WNT5A	DN	RNF113A;S6	UP
FST	DN	MIA3;S727	UP													SETD1A	DN	EGLN1;S125	UP						MAP4K5	DN	S100A11;S5	UP
IL1B	DN	MPRIP;S220	UP													SFRP1	DN	FNBP1;S296	UP						ARHGEF4	DN	SETX;S947	UP
SERPINB2	DN	MSH6;S227	UP													SH2D4A	UP	HDAC7;S181	UP						ATP6V1D	DN	SLC6A20;S425	UP
XPO4	DN	NASP;S244	UP													SHROOM1	UP	IRAK2;S249	UP						BRD9	DN	SRRM2;T1492	UP
ZNF367	DN	NCOR1;S1196	UP													SIRPA	UP	MAP1B;S1779	UP						ABTB3	DN	STK39;S371	UP
KIAA1549L	DN	RALY;T286	UP													SIRT6	DN	MAP1B;S561	UP						SPOUT1	DN	SUPT6H;S125	UP
S100A6	DN	RBM34;S28	UP													SLC25A40	DN	MAP2;S1155	UP						CD2BP2	DN	THOC2;S1516	UP
CDC42EP2	DN	SH3KBP1;S230	UP													SLC44A2	UP	MAP3K4;S1252	UP						CEP97	DN	USP20;T377	UP
TCP11L1	DN	U2AF2;S2	UP													SLC7A5	UP	MAP4;S787	UP						CMTM6	DN	XPR1;T106	UP
IST1	DN	AMBP;T64	UP													SLC7A6	UP	NAV1;S806	UP						COL22A1	DN	ZNF579;S194	UP
TTN	DN	MTCL1;S776	UP													SLX9	UP	NIBAN1;S920	UP						TPTEP2-CSNK1E	DN	ARHGEF40;S262	UP
SAMD9	DN	CHMP7;S417	UP													SMC6	UP	PANK2;S168	UP						DCTD	DN	ATXN2L;S339	UP
TENM3	DN	DYNC1LI2;S194	UP													SMG1	DN	PEAK1;T1151	UP						DESI2	DN	BCL3;S41	UP
TSPAN9	DN	GOLIM4;S583	UP													SMNDC1	DN	PHF2;S899	UP						DPP9	DN	BCLAF1;S268	UP
MPC2	DN	IWS1;S248	UP													SNX24	UP	PHF2;S905	UP						EIF4E2	DN	BCLAF1;T257	UP
EGLN1	DN	IWS1;S274	UP													SOD1	DN	PIK3C2A;S338	UP						ENDOG	DN	CACNB2;S514	UP
IRAK1	DN	IWS1;S276	UP													SPATS2	DN	PLEC;T4030	UP						FAM169A	DN	CAD;S1859	UP
Q6NXS1	DN	MUS81;S95	UP													SPEG	UP	PRRC2A;T782	UP						FAM20A	DN	CAVIN1;S171	UP
Q2KIG3	DN	PAFAH1B2;S2	UP													SPG11	DN	RING1;S229	UP						FAM20C	DN	CCNL2;S369	UP
KIF2A	DN	ACBD3;S344	UP													SPOUT1	DN	SCG2;S285	UP						FTSJ1	DN	CDC42BPA;S1721	UP
DSG2	DN	CCDC9;S390	UP													SPRED2	UP	SNX18;S202	UP						GALNT5	DN	CEP170B;S1179	UP
GCLC	DN	CD44;S184	UP													SSX2IP	UP	SPAG9;S730	UP						GDF15	DN	CLIP2;S207	UP
ZWILCH	DN	HP1BP3;S91	UP													STIM2	DN	SPEG;S488	UP						GJA1	DN	CNNM4;S664	UP
ALDH1A3	DN	HP1BP3;T85	UP													STRIP2	UP	STAMBPL1;S242	UP						GLRX	DN	CRYBG3;S1934	UP
TANK	DN	HTATSF1;S452	UP													SURF1	DN	TAGLN;S166	UP						GSTT1	DN	CXorf38;T314	UP
DHX57	DN	KRI1;S171	UP													SYNC	UP	THRAP3;S315	UP						GTF2H1	DN	DNMBP;S1369	UP
BICRA	DN	PA2G4;S2	UP													SYNE1	DN	TICRR;S1057	UP						HCLS1	DN	DOCK4;S1750	UP
RPL35	DN	RSF1;S1310	UP													SYTL2	UP	TOMM34;S186	UP						HSPA12A	DN	DTX2;S364	UP
ECSCR	DN	SLC12A4;S967	UP													TACC2	UP	TP53BP1;S834	UP						IDI1	DN	DTX3L;S221	UP
SERPINB9	DN	SVIL;T672	UP													TACC3	UP	USP9X;S2563	UP						IL24	DN	EIF4G3;S232	UP
AHSA1	DN	TJP2;S978	UP													TAF9B	DN	YBX3;S2	UP						INTS10	DN	FAM83G;S634	UP
NCKIPSD	DN	BAG3;T285	UP													TANC1	UP	ZNF358;T485	UP						ITFG1	DN	FNBP1L;S295	UP
RABGGTB	DN	HNRNPD;S80	UP													TARBP2	UP	ZNF768;S90	UP						KLC4	DN	GIGYF2;T382	UP
RUNX2	DN	NELFE;S115	UP													TASOR2	UP	ABCC1;S915	DN						LTV1	DN	GPATCH8;S740	UP
PROSER2	DN	NEXN;S80	UP													TBC1D2	UP	ADD2;S613	DN						MALSU1	DN	HDAC7;S181	UP
YTHDF2	DN	RSF1;S1345	UP													TCP11L1	DN	ADD2;S617	DN						MBLAC2	DN	HECW2;S48	UP
GFPT2	DN	TMPO;S180	UP													TDP1	DN	ADD2;S619	DN						METTL7A	DN	HTATSF1;S403	UP
IRS2	DN	ABCC1;S915	DN													TELO2	UP	CANX;S554	DN						MRPS2	DN	IRAK2;S249	UP
TLL1	DN	ADD2;S613	DN													THTPA	DN	CCDC93;S305	DN						MRPS6	DN	KIAA1109;S1355	UP
PDZRN3	DN	ADD2;S617	DN													TICRR	UP	CHST12;S96	DN						NEK9	DN	MAP1B;S561	UP
CHTF18	DN	ADD2;S619	DN													TIMM17A	UP	CTTN;S405	DN						NME1	DN	MAP4;S787	UP
IRF3	DN	ARHGEF1;S863	DN													TIMP2	DN	DBN1;S601	DN						NSRP1	DN	MAP7D1;S113	UP
SOD2	DN	BCR;S122	DN													TNFAIP6	DN	DBN1;T591	DN						OSBP2	DN	MAP7D1;T97	UP
EML2	DN	CHST12;S96	DN													TNFRSF10C	DN	ECSCR;S171	DN						PAPPA	DN	MDC1;T1589	UP
CHMP2A	DN	CLASP1;S1196	DN													TNFRSF10D	DN	ERF;T526	DN						PARP12	DN	MID1;T100	UP
HJURP	DN	CSN1S2;S143	DN													TNIK	UP	FAM102A;S181	DN						PAXIP1	DN	MPRIP;T295	UP
MT1E	DN	CSN2;S35	DN													TNS2	UP	HNRNPUL2;S228	DN						PDCD10	DN	NAA10;S205	UP
TIMP3	DN	DBN1;S601	DN													TPTEP2-CSNK1E	DN	LRRFIP1;S618	DN						PDXP	DN	NAV1;S760	UP
CACNB2	DN	DCLK2;S362	DN													TRAPPC4	DN	MAPK1;T185	DN						PLAU	DN	NELFE;S115	UP
KLC2	DN	DENND5A;S193	DN													TRIM21	DN	MARCKSL1;S116	DN						PLEKHO1	DN	NIBAN1;S920	UP
SLC9A7	DN	ECSCR;S171	DN													TRIO	UP	NHSL1;S1233	DN						PLIN2	DN	NMT1;S47	UP
ZBTB40	DN	ERF;T526	DN													TTC4	UP	NUP98;S1028	DN						PNO1	DN	NUCKS1;S181	UP
APC	DN	FAAP100;S667	DN													TTN	DN	PGAM1;S14	DN						PNPO	DN	NUCKS1;T179	UP
CYP2U1	DN	HMGA1;S9	DN													UBE2G1	DN	RABEP1;S407	DN						POLA2	DN	PCYT1A;S347	UP
HARS2	DN	ICE1;S1692	DN													UBE2H	UP	RPS27;S11	DN						POLR2G	DN	PIK3C2A;S338	UP
STX2	DN	IFT88;S133	DN													UBFD1	DN	SSH3;S87	DN						POLR3A	DN	PLEC;T4030	UP
DMXL1	DN	INPP5F;Y501	DN													UBL7	DN	STX1B;S10	DN						PPCS	DN	PRPF4B;S277	UP
FAM171A2	DN	IRS2;S1176	DN													UNG	DN	TAF7;S200	DN						PPFIA4	DN	PRRC2A;S380	UP
DOCK5	DN	KRI1;S136	DN													UPP1	DN	TCOF1;T249	DN						PPIE	DN	PRRC2A;T782	UP
CPS1	DN	LMNA;S390	DN													URI1	UP	TNKS1BP1;S221	DN						PPIL1	DN	PUM2;S136	UP
NCAPH2	DN	LRRFIP1;S618	DN													USE1	DN	USP34;T3381	DN						PRPH	DN	RAB11FIP5;S307	UP
P00735	DN	MAPK1;T185	DN													USP28	DN	WASL;S315	DN						PRPS1	DN	RALBP1;S30	UP
ZNF121	DN	MARCKSL1;S116	DN													USP42	UP	ACIN1;S208	DN						QKI	DN	RBM39;S97	UP
RAB11FIP2	DN	NSUN2;S751	DN													UTP6	DN	CHD3;S713	DN						RBM5	DN	RING1;S229	UP
CHMP3	DN	PGAM1;S14	DN													VASN	UP	DNAJC1;S480	DN						S100A8	DN	SASH1;S442	UP
TTC4	DN	PLXDC2;S506	DN													VPS26B	DN	FBRSL1;S141	DN						SDSL	DN	SASH1;S507	UP
PPP1R12C	DN	PPP1R7;S12	DN													VPS37B	DN	KIAA1671;T600	DN						A2I7N0	DN	SCAMP3;S76	UP
NOTCH1	DN	RABEP1;S407	DN													VPS52	UP	PRRC2A;S1089	DN						SFRP1	DN	SF3B1;T273	UP
ALG1	DN	RABGAP1;T996	DN													WAC	DN	RBM15;S781	DN						SIRT6	DN	SLC38A1;S52	UP
ECD	DN	SSH3;S87	DN													WASF2	UP	SCAF1;T989	DN						SLC25A40	DN	SMARCC2;S304	UP
STBD1	DN	STX7;S129	DN													WDR44	UP	SHROOM1;S188	DN						SOD1	DN	SPECC1L;S832	UP
SMARCD2	DN	TACO1;S35	DN													WDR55	DN	SRRM2;S435	DN						MTCL1	DN	SPEN;S2101	UP
Q96ME1	DN	TCOF1;T249	DN													WNT5A	DN	STIM2;S697	DN						SPRY4	DN	SRPX;S168	UP
PLEKHF1	DN	TMEM40;S137	DN													XPO6	UP	SUPT6H;S12	DN						SURF1	DN	SRRM1;S605	UP
ELP3	DN	TNKS1BP1;S221	DN													YY1	DN	TP53BP1;S301	DN						THTPA	DN	SRRM1;S607	UP
NUDT16	DN	TNKS1BP1;T131	DN													ZC3H11A	UP	TRPT1;S240	DN						TIMP2	DN	SRRT;S74	UP
INTS12	DN	USP34;T3381	DN													ZFP91	UP	BAG3;S289	DN						PIP4P1	DN	TBC1D10B;S678	UP
KCMF1	DN	WASL;S315	DN													ZFYVE1	UP	CIC;S1397	DN						TNFRSF10D	DN	TBC1D15;S675	UP
RELL1	DN	YBX1;S176	DN													ZHX1	UP	ELOA;S542	DN						TRIM21	DN	TGOLN2;S298	UP
ATP5IF1	DN	ZNF205;S292	DN													ZHX3	UP	EPHA2;Y729	DN						UBE2G1	DN	TNIK;S640	UP
RAB11A	DN	AHNAK;S1042	DN													ZKSCAN1	UP	FUNDC2;S151	DN						UBFD1	DN	TOE1;S5	UP
DIS3L2	DN	BCL11B;S97	DN													ZNF219	UP	LMNB1;T20	DN						USE1	DN	ZC3H4;S1269	UP
RIPK2	DN	CASKIN2;S725	DN													ZNF280C	UP	NUMA1;S271	DN						VPS37B	DN	ZC3H4;S1275	UP
FGG	DN	CLIP2;S194	DN													ZNF740	UP	OARD1;S3	DN						WAC	DN	ZDHHC5;T348	UP
DCUN1D3	DN	CTNNA1;S641	DN													ZSCAN18	UP	PHF14;S530	DN						PTGR3	DN	ZYX;S259	UP
PNPLA2	DN	CWC15;T47	DN															PRRC2A;S1110	DN								ARHGEF1;S863	DN
MMP3	DN	CYFIP1;T1234	DN															SPATS2L;T498	DN								BCR;S122	DN
EXOC6	DN	ERCC6L;S1069	DN															TMX1;S247	DN								CHD4;T1542	DN
CLASRP	DN	GAB1;S266	DN															TRAPPC12;S184	DN								CSN1S2;S143	DN
PHF23	DN	GIT1;S592	DN															ZNF532;S314	DN								ERF;T526	DN
KRT7	DN	GTF2F1;S385	DN															ACIN1;S216	DN								HUWE1;S3808	DN
GNPAT	DN	HP1BP3;S156	DN															ARHGAP31;S1080	DN								HUWE1;S3816	DN
GPNMB	DN	HSPA4L;S74	DN															ARHGEF2;S960	DN								IRS2;S1176	DN
MGRN1	DN	IRF2BP2;S460	DN															ARID1A;S696	DN								LARP7;S261	DN
LOXL1	DN	LARP7;S337	DN															ATRX;S677	DN								LARP7;T257	DN
WNT5A	DN	MAP1A;S2106	DN															CDK7;T170	DN								MAP1B;T1302	DN
CPE	DN	MARCKSL1;S117	DN															CIT;S1971	DN								MARCKSL1;S116	DN
ASL	DN	MCAM;S606	DN															CSTF3;T7	DN								NASP;S432	DN
TONSL	DN	MYO9B;S1115	DN															CTDSPL2;S165	DN								NHSL1;S1233	DN
MAST3	DN	NCK2;S90	DN															FBXO38;S740	DN								NUP98;S1028	DN
GNPDA2	DN	NSUN2;S743	DN															HLA-A;S359	DN								NUSAP1;S135	DN
FAM167A	DN	PLEKHG5;S911	DN															HNRNPK;S417	DN								PALM3;S375	DN
SSX2IP	DN	PPFIA1;S666	DN															ITPR2;S1160	DN								POLM;S12	DN
WASF2	DN	PSIP1;T141	DN															KIF2C;S187	DN								RAB32;S154	DN
SCARF2	DN	PTPN3;S425	DN															LMNB1;S23	DN								STX1B;S10	DN
TTI1	DN	RAB8A;S185	DN															MIB2;S309	DN								TACO1;S35	DN
CRYL1	DN	RAD54L2;T1260	DN															NES;S455	DN								TLE3;S332	DN
SMAD2	DN	RRP8;S223	DN															NES;S713	DN								WASL;S315	DN
ND4	DN	RUNX1;S212	DN															NOL4L;S130	DN								YBX1;S176	DN
OTUD4	DN	SCAF11;S402	DN															PEAK1;S568	DN								ZC3H18;S34	DN
HMGN5	DN	SGTA;T81	DN															PEAK1;S572	DN								ZFC3H1;S15	DN
WDR3	DN	SLC16A2;T80	DN															PHF1;S522	DN								ZNF205;S292	DN
ZNF598	DN	STX7;S126	DN															POLR2A;S1878	DN								BAD;S75	DN
SNX8	DN	SYNC;S26	DN															R3HDM2;S855	DN								CASKIN2;S725	DN
YTHDC2	DN	THRAP3;S379	DN															RFTN1;S239	DN								GOLM2;S366	DN
MED27	DN	TNKS1BP1;S893	DN															RPL34;S12	DN								HUWE1;S3818	DN
CLASP2	DN	ZNF703;S252	DN															SEC16A;S2083	DN								INF2;T1179	DN
ATF1	DN	ADD1;S586	DN															SOS1;S1161	DN								LIG1;S66	DN
NUDT4	DN	ANLN;S54	DN															SUB1;S17	DN								MARCKS;S134	DN
UBE4B	DN	ARHGEF11;S1519	DN															SV2A;S127	DN								MON1B;S61	DN
CCDC9B	DN	ARHGEF12;S1389	DN															TACC1;S94	DN								NUF2;S171	DN
NOB1	DN	EML4;S980	DN															THRAP3;S672	DN								OSBPL5;S312	DN
MPV17L2	DN	EPHA2;Y729	DN															WRNIP1;S77	DN								PKP4;S337	DN
MED13L	DN	MAP1B;S1252	DN															ZFC3H1;T766	DN								SENP6;S919	DN
BBS1	DN	MTDH;S457	DN															ZHX3;S946	DN								SMC1A;S957	DN
SLC20A2	DN	PLEC;S4054	DN															ZNF516;S116	DN								SMC1A;S966	DN
ANKRD54	DN	SLMAP;S452	DN															ZNF638;S128	DN								SP100;S247	DN
DNAJC2	DN	TGOLN2;T296	DN															ADCY6;S54	DN								SPEN;T1619	DN
Q3MHN5	DN	AFDN;T1330	DN															ANO1;S107	DN								SRRM2;S2132	DN
KCNMA1	DN	CCDC86;S102	DN															BCL7A;S154	DN								SRRM2;S440	DN
UTP6	DN	CERS2;S341	DN															C1orf52;S158	DN								STX7;S131	DN
SLC35E1	DN	CUX1;S1270	DN															COBLL1;S438	DN								THOC1;S560	DN
PTER	DN	EGLN1;S12	DN															GID8;S2	DN								TMPO;S66	DN
P07224	DN	ERC1;S21	DN															JMJD1C;S652	DN								TP53BP1;S294	DN
RUSC2	DN	FAT4;S4876	DN															LUC7L3;S431	DN								TP53BP1;S380	DN
DCTN6	DN	FHIP1B;S596	DN															MORC2;S779	DN								TRIP10;S296	DN
GFRA1	DN	GLCCI1;S303	DN															PKD2;S166	DN								YY1;S118	DN
TIMM17A	DN	GOLIM4;S364	DN															RBBP5;S497	DN								BAG3;S289	DN
RAD54L2	DN	INPP5F;S513	DN															RBMX;S91	DN								FXR1;S409	DN
FADD	DN	KPNA2;S62	DN															SRRM2;S1542	DN								MAP1B;S1252	DN
PNPLA8	DN	LRRFIP1;S120	DN															SRRM2;S1857	DN								MTDH;S457	DN
BNIP2	DN	MACROH2A2;S129	DN															TBC1D1;S627	DN								PLEC;S4054	DN
CHD7	DN	MAP7D3;S229	DN															TRPS1;S1041	DN								TMX1;S247	DN
TRIM26	DN	MARCKS;S145	DN															C2CD5;S312	DN								ZNF532;S314	DN
MFSD6	DN	MON1A;S153	DN															BAG3;S173	DN								AFDN;T1330	DN
CCZ1B	DN	NCAPH2;S284	DN															CETN2;S20	DN								CCDC86;S102	DN
PALS2	DN	NDRG1;T366	DN															CIC;S173	DN								GLCCI1;S303	DN
PARP10	DN	PNISR;S290	DN															FKBP5;S13	DN								NDRG1;T366	DN
MAPKAPK2	DN	POP1;S730	DN															ORAI3;S20	DN								PTPN1;S50	DN
S1PR1	DN	PTPN1;S50	DN															PHF14;S835	DN								PTPN3;S359	DN
ESS2	DN	PTPN3;S359	DN															PPP1R12A;S507	DN								ADCY6;S54	DN
CERT1	DN	SF3B2;S307	DN															RBL2;S1068	DN								KIAA1143;S50	DN
SLC26A6	DN	SPEG;S2130	DN															RETREG3;S26	DN								KMT2A;S1858	DN
NDUFB7	DN	SYTL2;S511	DN															SON;S1556	DN								LARP7;S258	DN
HRH1	DN	TNIK;S766	DN															SRRM2;S2694	DN								LIMK1;S313	DN
CYP51A1	DN	TNIK;S769	DN															SRRM2;S295	DN								MORC2;S779	DN
FAM114A2	DN	TOR1AIP2;S70	DN															SRRM2;S297	DN								PAK2;T169	DN
Q9N2I2	DN	USP32;S1423	DN															SRRM2;T326	DN								RBMX;S91	DN
FMC1	DN	ZNF185;S453	DN															ZNF446;S146	DN								RSF1;T1305	DN
CROT	DN	ADCY6;S54	DN															AKAP12;S280	DN								SIN3B;S739	DN
DGAT1	DN	AHNAK;S5739	DN															AKAP12;S286	DN								ZC3H18;S46	DN
RNF121	DN	ANO1;S107	DN															ATAD1;S322	DN								BCLAF1;S290	DN
MAOB	DN	BCL7A;S154	DN															BRCA1;S1524	DN								CDK14;S134	DN
ANGPTL4	DN	CDV3;S107	DN															DSN1;S77	DN								CYB5B;S23	DN
PLEKHF2	DN	CLUH;S664	DN															INPP4A;S487	DN								EEF1D;S162	DN
POLG	DN	CNKSR3;S383	DN															MDN1;T4898	DN								FMN2;S400	DN
SSH1	DN	COBLL1;S438	DN															MPHOSPH8;T84	DN								IRS1;S3	DN
BEND3	DN	GID8;S2	DN															PLCB3;S537	DN								KDM2B;S445	DN
SCRN2	DN	LUC7L3;S431	DN															PRRC2A;T1108	DN								MINDY2;S94	DN
TBC1D4	DN	SIN3B;S739	DN															RSL1D1;S427	DN								MKI67;S1375	DN
PLEKHA4	DN	ZC3H18;S46	DN															SCRIB;S1475	DN								MORC2;S777	DN
NHSL1	DN	AFDN;S1275	DN															SLC1A3;S512	DN								MPND;S8	DN
ARID4B	DN	CTNNA2;S654	DN															SLC1A5;S535	DN								MYT1L;S971	DN
PEDS1-UBE2V1	DN	DDX20;T705	DN															SP140L;S180	DN								NMNAT1;S117	DN
WDR55	DN	DLG5;S1209	DN															UHRF1;S91	DN								PACSIN3;S276	DN
TMEM51	DN	EIF2AK4;T667	DN															XPC;S883	DN								POLD3;S307	DN
CDK5RAP1	DN	FRA10AC1;S278	DN															AHNAK;S135	DN								PSD4;S1019	DN
NOPCHAP1	DN	GTF2F1;T389	DN															AHNAK;S93	DN								RPLP2;S102	DN
		HMOX1;T252	DN															ARHGAP35;S589	DN								SIRT1;S47	DN
		HTATSF1;S2	DN															CANX;S564	DN								TP53BP1;S552	DN
		LARP7;T338	DN															CARMIL1;S1101	DN								UTP14A;S453	DN
		MAP4K5;S335	DN															CDCA2;S710	DN								XRCC1;S461	DN
		RAB3B;S190	DN															CHRM2;T130	DN								ZC3HC1;S354	DN
		RANBP2;S1993	DN															CHRM2;Y131	DN								ARHGAP35;S1106	DN
		RBM17;S155	DN															EI24;S326	DN								CDK12;T893	DN
		REPS2;S493	DN															EI24;S330	DN								DIDO1;S805	DN
		RPLP2;S102	DN															FBL;S124	DN								EHBP1;S710	DN
		TACC2;S1946	DN															FGF2;S242	DN								FKBP5;S13	DN
		TSC22D4;S49	DN															GPS1;T479	DN								LDHA;S310	DN
		VCAN;S2941	DN															MORC2;S739	DN								NES;S931	DN
		AKAP12;S629	DN															NUP153;S189	DN								NUCKS1;S204	DN
		CDK12;T893	DN															PA2G4;T386	DN								NUCKS1;T202	DN
		CENPI;S284	DN															PABIR2;S119	DN								PALB2;S190	DN
		DIDO1;S805	DN															PDS5B;S1257	DN								PHF14;S835	DN
		EHBP1;S710	DN															PGRMC2;T211	DN								PPP1R12A;S507	DN
		HACD3;S114	DN															PHF8;S880	DN								RETREG3;S26	DN
		HSPA4L;T545	DN															PHLDB2;S468	DN								SEPTIN9;S30	DN
		IRS2;T520	DN															PML;S8	DN								SLC7A5;S35	DN
		IRS2;T527	DN															PPP1R18;S125	DN								SON;S1556	DN
		LDHA;S310	DN															RAB27A;S206	DN								SRRM2;S295	DN
		MAP2;S821	DN															SLC9A7;S693	DN								SRRM2;S297	DN
		MPHOSPH8;S51	DN															SPTBN1;S2164	DN								SRRM2;T326	DN
		NOLC1;S397	DN															STK10;S951	DN								TJP1;S212	DN
		ORAI3;S20	DN															STK11IP;S387	DN								TMPO;S184	DN
		OTUD4;S1023	DN															TJP1;S178	DN								USP47;S868	DN
		PARN;S587	DN															YBX1;S102	DN								WAPL;S77	DN
		PDZD8;S521	DN															AHNAK;S5110	DN								ZNF446;S137	DN
		PHLDB1;S563	DN															DYNC1LI1;S207	DN								ZNF446;S146	DN
		SEC61B;T9	DN															ING5;S118	DN								ZYX;S281	DN
		SLC7A5;S35	DN															MECP2;S423	DN								AHNAK;S5749	DN
		SPINDOC;S152	DN															MIER1;S369	DN								AHNAK;S5763	DN
		SRRM2;S2694	DN															MPRIP;S993	DN								ARHGDIA;T160	DN
		UCKL1;S16	DN															PBXIP1;S45	DN								BCR;S239	DN
		USP47;S868	DN															RFTN1;S199	DN								DOCK10;S1292	DN
		WAPL;S77	DN															SLC9A7;S695	DN								FNIP1;S946	DN
		ZNF446;S137	DN															SRRM2;S1124	DN								G3BP1;S232	DN
		ZYX;S281	DN															TMEM115;S320	DN								MAP7D1;S552	DN
		ABLIM1;S587	DN															ZC3HC1;S62	DN								OTUD4;S1006	DN
		AHNAK;S5749	DN															FXR2;S634	DN								PMS2P11;S16	DN
		AHNAK;S5762	DN															LMNA;T394	DN								PTPN12;S514	DN
		AHNAK;S5763	DN															MAP3K1;S21	DN								PTPN12;T509	DN
		AKAP12;S381	DN															MAST4;S1822	DN								PTPN12;T519	DN
		BCR;S239	DN															MYH11;S1954	DN								SEC31A;S532	DN
		BICC1;S766	DN															POLR2A;T1915	DN								SLTM;S144	DN
		BIN1;S296	DN															PRPF40A;T373	DN								XRCC1;S241	DN
		BIN1;S303	DN															RAI14;S293	DN								AHNAK;S135	DN
		CASC3;S125	DN															SF3B2;T311	DN								CANX;S564	DN
		CHAMP1;S542	DN															SMG9;S32	DN								DYNC1LI1;S516	DN
		CPSF7;T203	DN															SRRM2;S954	DN								EI24;S326	DN
		CSDE1;T761	DN															SYT17;S110	DN								EI24;S330	DN
		CTNND1;T906	DN															ZC3H14;S409	DN								FOSL2;S230	DN
		DENND4C;S741	DN															AFAP1;S283	DN								GCFC2;S180	DN
		DIDO1;S809	DN															AHCYL2;S107	DN								MED1;S1156	DN
		DOCK7;S894	DN															ANK3;S4342	DN								MORC2;S739	DN
		DTNBP1;S311	DN															CADM4;S361	DN								RCOR1;S260	DN
		EAF1;S165	DN															CARMIL1;S967	DN								SPTBN1;S2164	DN
		FHIP1B;S241	DN															DTNA;T664	DN								STK10;S951	DN
		FNIP1;S946	DN															EPN1;S435	DN								TLE3;S240	DN
		G3BP1;S232	DN															GMPS;S332	DN								ZNF608;T481	DN
		GFPT2;T227	DN															HDGFL2;S652	DN								ACD;S25	DN
		GPRIN1;S75	DN															MAP1B;S1265	DN								AMPD2;S190	DN
		HNRNPU;S59	DN															MKI67;S1131	DN								CDCA3;S94	DN
		LARP1B;S340	DN															MKI67;S1136	DN								CEP43;S156	DN
		LARP1B;S343	DN															NCOA2;S771	DN								CHAF1B;S429	DN
		MAGED2;S162	DN															OTUD4;S1024	DN								CHAMP1;S204	DN
		MAN1C1;S164	DN															RSF1;T628	DN								DMXL1;S436	DN
		MAPK1;Y187	DN															THAP12;S141	DN								DNMT3A;S105	DN
		MEPCE;S60	DN															TNRC18;S999	DN								EIF2S2;T111	DN
		MKI67;S2588	DN															TNS3;S1149	DN								JUNB;S259	DN
		NME1;S120	DN															TRIM25;S100	DN								MAP1B;S1298	DN
		OSBP;S385	DN															VPS13D;S1765	DN								MCM2;S139	DN
		OTUD4;S1006	DN															VPS13D;T1761	DN								MIA3;S405	DN
		POC5;S105	DN															WAPL;S221	DN								MIA3;S727	DN
		PTPN12;S514	DN															WAPL;S226	DN								MYO18A;S1974	DN
		PTPN12;T509	DN															ZNF318;S40	DN								PI4K2B;S17	DN
		PTPN12;T519	DN															ZNF318;S527	DN								PPP4R2;S364	DN
		RER1;S95	DN															AKAP10;S189	DN								RBM20;S876	DN
		SLTM;S144	DN															AKAP2;S748	DN								SF3A1;S329	DN
		SPTBN1;T2320	DN															CHRM2;T126	DN								SRCAP;T572	DN
		STIM1;S40	DN															CLCC1;T482	DN								SRRM2;S1124	DN
		SVIL;S968	DN															EHBP1;S1058	DN								SUDS3;S234	DN
		TBC1D23;S469	DN															HOOK3;S238	DN								THOC1;T542	DN
		TBC1D23;S478	DN															IRS2;T1202	DN								TMPO;S67	DN
		TERF2IP;S203	DN															JADE1;S603	DN								TRIM56;T442	DN
		TMEM132A;S913	DN															MAP1B;S1793	DN								AKAP12;T597	DN
		TMF1;S77	DN															MAP1B;S1797	DN								AMBP;T64	DN
		TRAF1;S69	DN															MEPCE;S69	DN								AP3D1;S658	DN
		TRAM2;S346	DN															MORF4L2;S71	DN								ARHGEF12;S309	DN
		VCP;S197	DN															NSD3;S457	DN								CBX5;S14	DN
		ZNF462;S2172	DN															PALLD;S893	DN								FAM53C;S273	DN
		CARMIL1;S1101	DN															PARVA;S14	DN								GTF3C1;S1856	DN
		CHRM2;T130	DN															PCNP;S87	DN								IQGAP1;S1443	DN
		CHRM2;Y131	DN															PDE4C;S641	DN								IRS2;S731	DN
		DOCK4;S1620	DN															RANBP2;T2504	DN								KAT6B;S1502	DN
		EFHD2;S74	DN															RFX5;S185	DN								KPNA3;S60	DN
		FBL;S124	DN															SF3A2;T178	DN								LMNA;T394	DN
		FGF2;S242	DN															SLC20A2;S268	DN								LONP1;S884	DN
		FOSL2;S230	DN															SRPK2;S494	DN								LONP1;T886	DN
		PHF8;S880	DN															SRPK2;S496	DN								MAP3K1;S21	DN
		PHLDB2;S468	DN															SRPK2;S497	DN								MAST4;S1822	DN
		PML;S8	DN															TMEM94;S457	DN								NCK1;S85	DN
		RAB27A;S206	DN															ZHX1;S648	DN								NUP35;T273	DN
		SPEG;S2015	DN															ACIN1;S328	DN								PTPN12;S673	DN
		STK10;S951	DN															AHI1;S1123	DN								SAFB;S384	DN
		YBX1;S102	DN															ARHGEF40;T371	DN								SF3B1;T326	DN
		ABL2;S618	DN															ATRX;S819	DN								SF3B2;T311	DN
		ABLIM1;S452	DN															BCL2L12;S195	DN								SMIM13;S60	DN
		AHNAK;S5110	DN															BRMS1L;S197	DN								SRRM2;S323	DN
		C19orf44;S72	DN															CRYBG3;S457	DN								SYT17;S110	DN
		CEP170B;S1199	DN															FBXO38;S736	DN								TBC1D10B;T148	DN
		CTTN;T401	DN															GAB2;S405	DN								TBC1D10B;T152	DN
		HSD17B4;T265	DN															HNRNPC;S233	DN								ZC3H14;S409	DN
		LARP4;S722	DN															IL6ST;S839	DN								ZHX1;S635	DN
		LSM8;S93	DN															IWS1;S235	DN								ZMYND8;S444	DN
		MIER1;S369	DN															IWS1;S237	DN								BCL7B;S122	DN
		NSRP1;S248	DN															IWS1;S261	DN								CADM4;S361	DN
		PLEKHG5;S907	DN															IWS1;S263	DN								CARHSP1;S41	DN
		PRKDC;S694	DN															LARP4B;S664	DN								CHD4;S1570	DN
		RFTN1;S199	DN															LZTS3;T570	DN								CLASP1;T711	DN
		SCRIB;T475	DN															MEPCE;S152	DN								COL16A1;T258	DN
		SETMAR;S508	DN															NAMPT;S472	DN								EDC3;S131	DN
		SLC16A2;S8	DN															PALM2;S358	DN								EHBP1L1;S1257	DN
		SYNJ1;T1220	DN															PLEC;S4622	DN								EIF5B;S1168	DN
		TCOF1;S967	DN															PLEC;S4626	DN								ERCC5;S341	DN
		ZC3HC1;S62	DN															PUM2;S587	DN								EXOSC9;S306	DN
		BAZ1B;S947	DN															RALGPS2;S311	DN								FRMD4A;S690	DN
		CBX5;S14	DN															REPS1;S143	DN								FXR1;S413	DN
		CDK11A;S577	DN															RNF113A;S6	DN								HARS1;S27	DN
		FRYL;T1959	DN															RPS20;T6	DN								IRS2;S577	DN
		NHS;S415	DN															S100A11;S5	DN								JCAD;S1281	DN
		NRBP1;S14	DN															SCAF1;S965	DN								MARCKSL1;S71	DN
		PPL;S14	DN															SEPTIN2;S218	DN								MUS81;S95	DN
		PTPN12;S673	DN															SRRM2;S1648	DN								NCKIPSD;T181	DN
		SFXN2;S6	DN															SRRM2;S1729	DN								PCIF1;S116	DN
		SRRM2;S2581	DN															SRRM2;T1492	DN								SH3PXD2A;S1002	DN
		TBC1D10B;T148	DN															STK39;S371	DN								TBC1D10B;S22	DN
		ABL2;S817	DN															SYNRG;S580	DN								TFPT;S180	DN
		AKAP11;S448	DN															THOC2;S1516	DN								TMCC3;S4	DN
		AKAP12;S1331	DN															TNRC18;S991	DN								TMEM175;T6	DN
		AMOTL1;S809	DN															TP53BP1;S222	DN								TRPS1;S978	DN
		ATP13A1;S929	DN															USP20;T377	DN								ULK3;S464	DN
		BCL7B;S122	DN															ZFC3H1;S949	DN								ZFYVE26;S297	DN
		CLASP1;T711	DN															ADD3;S677	DN								ARAP3;S1444	DN
		COL16A1;T258	DN															AKAP8;S323	DN								BCLAF1;S198	DN
		DCP1A;S525	DN															ARHGAP31;S1432	DN								BNIP3L;S118	DN
		EHBP1L1;S1257	DN															ATRX;S704	DN								LMNB1;S391	DN
		EIF5B;S1168	DN															BAG3;T285	DN								LMNB1;S393	DN
		ERRFI1;S276	DN															BBX;S844	DN								LMNB2;S405	DN
		FHOD1;S523	DN															C2CD5;S659	DN								LMNB2;S407	DN
		GPSM3;S39	DN															C2CD5;S662	DN								MAP1B;S1797	DN
		HMGA2;S44	DN															CEP128;S172	DN								MAP1B;S1965	DN
		HTT;S1199	DN															CEP350;S1818	DN								MXRA7;S144	DN
		IRS2;S577	DN															DFFA;S315	DN								NFATC2IP;S84	DN
		MAP3K1;S923	DN															DTNA;S641	DN								PDE4C;S641	DN
		MAP4;S928	DN															DTNA;T504	DN								SF3A2;T178	DN
		NCKIPSD;T181	DN															EIF4G1;S1231	DN								SF3A2;Y168	DN
		NUDT5;S3	DN															EIF5B;S137	DN								SYNE1;S8305	DN
		OCIAD1;S123	DN															EPHA4;T780	DN								TOR1AIP1;S156	DN
		OPTN;S177	DN															ERRFI1;S273	DN								TRAM1;S365	DN
		OSBPL6;S45	DN															EVL;S302	DN								USP8;S719	DN
		RIF1;S1422	DN															FAF1;S582	DN								VCAN;S2116	DN
		SH3PXD2A;S1002	DN															FASN;S2198	DN								AASDHPPT;S258	DN
		SMIM13;T62	DN															FOSL2;S120	DN								ACBD3;S344	DN
		SRRM2;S2692	DN															FOXJ2;S46	DN								AGPS;S65	DN
		SRRM2;S2706	DN															GLCE;S73	DN								AKAP12;S1674	DN
		STK11;S31	DN															HDGFL2;S625	DN								ANTXR1;S362	DN
		TBC1D10B;S22	DN															HMG20A;S105	DN								APOE;S147	DN
		TFPT;S180	DN															HNRNPD;S80	DN								ARHGEF11;T668	DN
		TMCC3;S4	DN															HSP90AB1;S226	DN								ARHGEF6;S684	DN
		TMEM175;T6	DN															IFT43;S78	DN								ATP6V0A2;S695	DN
		TP53BP1;T855	DN															ILF3;S382	DN								BCL2L13;T374	DN
		TSC2;S1420	DN															IRF2BPL;S215	DN								CCDC9;S390	DN
		ULK3;S464	DN															IRS1;S1101	DN								CEP43;S160	DN
		VCL;S290	DN															KANK2;S323	DN								CLIP1;S1364	DN
		AKAP10;S189	DN															KNL1;S32	DN								CRK;S41	DN
		CEP170B;S419	DN															KSR1;S406	DN								DOCK5;S1287	DN
		CHRM2;T126	DN															MAP1A;S1654	DN								EEF1G;T46	DN
		GIGYF1;T357	DN															METTL16;S455	DN								EPS15;S562	DN
		S100A13;S32	DN															MIA3;S1906	DN								EPS15;S796	DN
		TRAM1;S365	DN															MICAL3;S1156	DN								ERF;S185	DN
		ZSCAN18;S13	DN															MKI67;S3128	DN								FARP1;S871	DN
		AGAP1;S521	DN															PGAM5;S80	DN								FRMD4A;T696	DN
		ARHGEF40;T371	DN															PHRF1;S1371	DN								FRMD6;S510	DN
		CC2D1A;S220	DN															PLA2G4A;S437	DN								GOLGA4;S37	DN
		CCDC86;S113	DN															PSIP1;T122	DN								GREM1;S77	DN
		CCT3;S252	DN															RALBP1;S48	DN								HNRNPC;S233	DN
		CCT6A;S205	DN															RASSF8;S387	DN								HP1BP3;S91	DN
		CLASP1;S1091	DN															RBBP8;T315	DN								HTATSF1;S452	DN
		FAS;T293	DN															RBM25;S583	DN								KIAA1522;S669	DN
		FBXO38;S736	DN															RPLP1;S101	DN								KIAA1522;S673	DN
		GIGYF2;S335	DN															RSF1;S1345	DN								KIDINS220;S1526	DN
		HECW1;S1075	DN															SP110;S380	DN								KRI1;S171	DN
		LARP4B;S664	DN															SRRM2;S952	DN								LIG1;S141	DN
		LRWD1;S259	DN															SRSF6;S303	DN								LIMCH1;S217	DN
		LZTS3;T570	DN															SSH2;S487	DN								MAP1A;S644	DN
		MAST3;S134	DN															STRIP1;S335	DN								MAP1B;S1312	DN
		NCOA2;S29	DN															SYNM;T651	DN								MDC1;T1425	DN
		PDLIM4;S112	DN															SYT7;T58	DN								MED13;S890	DN
		PHLDB2;S204	DN															TAF6;T660	DN								MGRN1;S506	DN
		PLEC;S1435	DN															TBC1D22B;S116	DN								MKI67;S1253	DN
		PLEC;S4622	DN															TCEAL3;S65	DN								MTF1;S5	DN
		PLEC;S4626	DN															TCOF1;S1410	DN								NASP;S428	DN
		RALGPS2;S311	DN															TERF1;S11	DN								NASP;S451	DN
		RASGRF2;S718	DN															THRAP3;S184	DN								NEXN;S564	DN
		RPS20;T6	DN															TMPO;S180	DN								NPM1;S70	DN
		SPEN;S2120	DN															TOP2A;S1106	DN								NSRP1;T275	DN
		TNRC18;S991	DN															TRIP12;S312	DN								NUCKS1;S19	DN
		XPR1;T106	DN															TSHZ3;S682	DN								NUP188;S1709	DN
		XRN2;S448	DN															UBAP2L;S609	DN								NUP188;S1717	DN
		ARHGAP31;S1432	DN															UBR4;S362	DN								PAICS;S27	DN
		ATP13A1;S899	DN															WDR55;S14	DN								PDXDC1;S718	DN
		ATXN2L;S339	DN															YJU2B;S332	DN								PDXDC1;S721	DN
		BCL3;S41	DN															ZBTB21;S435	DN								PDXDC1;S722	DN
		CD44;S706	DN															ZBTB38;S309	DN								PHF2;S853	DN
		CEP170B;S1179	DN															ZNF639;S60	DN								PML;T409	DN
		CEP350;S1818	DN															ZRANB2;S181	DN								POMGNT1;S248	DN
		CLASP1;S600	DN															ZZZ3;S113	DN								PPFIBP1;S601	DN
		CLIP2;S207	DN																								RIOK2;S412	DN
		CTNNA1;S655	DN																								RSF1;S1310	DN
		EGLN1;S125	DN																								SAFB;S601	DN
		EIF4G3;S232	DN																								SASH1;T286	DN
		FHIP1B;T246	DN																								SF3B1;T211	DN
		FNBP1;S296	DN																								SMARCA4;S699	DN
		FNBP1L;S295	DN																								SNX19;S699	DN
		GPATCH8;S740	DN																								SQSTM1;S24	DN
		KANK2;S323	DN																								SSH1;S583	DN
		KIAA1109;S1355	DN																								STX18;S187	DN
		MAP1B;S561	DN																								TJAP1;S300	DN
		NAV1;S806	DN																								TJP2;S978	DN
		PEAK1;T1151	DN																								TMF1;S340	DN
		PIK3C2A;S338	DN																								TMF1;S344	DN
		PLEC;T4030	DN																								TMF1;S349	DN
		PRRC2A;T782	DN																								TMSB4X;S2	DN
		RBM39;S97	DN																								TRIM28;S473	DN
		RING1;S229	DN																								UBR4;S181	DN
		SASH1;S442	DN																								WDR3;S241	DN
		SASH1;S507	DN																								ZC3H13;S137	DN
		SCAMP3;S76	DN																								ZC3H13;T134	DN
		SNX18;S202	DN																								ZFPM1;S668	DN
		SPECC1;S131	DN																								ADD3;S677	DN
		SPECC1L;S832	DN																								ANKS1A;S647	DN
		SYT7;T58	DN																								ARRB1;S412	DN
		TBC1D10B;S678	DN																								ATRX;S704	DN
		THRAP3;S315	DN																								BAG3;T285	DN
		USP9X;S2563	DN																								BBX;S844	DN
		WDR55;S14	DN																								CD44;S706	DN
		ZYX;S259	DN																								DTNA;S641	DN
																											EBNA1BP2;S270	DN
																											EIF4G1;S1231	DN
																											EPHA4;T780	DN
																											ERRFI1;S273	DN
																											EVL;S302	DN
																											FAF1;S582	DN
																											FASN;S2198	DN
																											FOSL2;S120	DN
																											GLCE;S73	DN
																											GTF3C3;S43	DN
																											HMG20A;S105	DN
																											HNRNPD;S80	DN
																											HSP90AB1;S226	DN
																											IGF2BP2;T550	DN
																											IGFBP5;S125	DN
																											IRF2BPL;S215	DN
																											KRI1;S150	DN
																											KSR1;S406	DN
																											MAP1A;S1654	DN
																											MIA3;S1906	DN
																											NES;S680	DN
																											NUP98;S888	DN
																											P3H3;S694	DN
																											PABPN1;S95	DN
																											PDS5A;S1195	DN
																											PGAM5;S80	DN
																											PHF3;S1614	DN
																											PLA2G4A;S437	DN
																											PNKP;S114	DN
																											PRKAR2B;S114	DN
																											RASSF8;S387	DN
																											RBBP8;T315	DN
																											RBM25;S583	DN
																											RPLP1;S101	DN
																											RSF1;S1345	DN
																											SEPTIN7;S334	DN
																											SIPA1L1;S1270	DN
																											SMARCAD1;T54	DN
																											SON;S1769	DN
																											SRSF6;S303	DN
																											SSH2;S487	DN
																											STRIP1;S335	DN
																											TAF6;T660	DN
																											TBC1D22B;S116	DN
																											TCOF1;S1410	DN
																											TMPO;S180	DN
																											TNFAIP1;S280	DN
																											TOP2A;S1106	DN
																											TRIP12;S312	DN
																											TSHZ3;S682	DN
																											UBAP2L;S609	DN
																											USP10;S563	DN
																											USP42;S754	DN
																											YJU2B;S332	DN
																											ZBTB38;S309	DN
																											ZMYM4;S122	DN
																											ZNF513;S99	DN
																											ZZZ3;S113	DN
