# Supplementary material for: Multi-omics dissection of MAPK-driven senescence unveils therapeutic vulnerabilities in KIAA1549::BRAF-fusion pediatric low-grade glioma models
Source: Signal Transduct Target Ther. 2025 Jun 23;10:197. doi: 10.1038/s41392-025-02279-8 (PMC12185702; doi:10.1038/s41392-025-02279-8)
Supplement: Supplementary file 8 — Supplementary Table 8 [file 41392_2025_2279_MOESM8_ESM.xlsx]

## Sheet: Suppl. Table 8
Signature UP by layers											Signature DN by layers
OIS_UP (Proteomics)	Layer		OIS_UP (Phosprot)	Site	Layer		OIS_UP (RNAseq)		Layer		OIS_DN (Proteomics)	Layer		OIS_DN (Phosprot)	Site	Layer
ABCA1	Prot		ADD2	S617	PhosProt		BCL2A1	BCL2A1 rna	RNA		AKT1	Kinase		AKT1S1	T246	PhosProt
AR	TF		ARRB1	S412	PhosProt		CCND1	CCND1 rna	RNA		ANKRD11	TF		ARID1A	S363	PhosProt
ATF2	TF		BAD	S75	PhosProt		CDKN1A	CDKN1A rna	RNA		AURKA	Prot		ARMC10	S45	PhosProt
ATF3	TF		BAG3	T285	PhosProt		CDKN2A	CDKN2A rna	RNA		AURKB	Kinase		BAD	S75	PhosProt
ATM	Kinase		BAG3	S289	PhosProt		CXCL8	CXCL8 rna	RNA		CAMK2A	Kinase		CARHSP1	S52	PhosProt
ATP2A3	Prot		CTNND1	T906	PhosProt		DUSP5	DUSP5 rna	RNA		CCNB1	Kinase		CDC25B	S353	PhosProt
ATR	Kinase		CUX1	S1270	PhosProt		FOS	FOS rna	RNA		CDC7	Kinase		CDK1	S39	PhosProt
BRAF	Kinase		DYNC1LI1	S516	PhosProt		IL1B	IL1B rna	RNA		CDK1	Kinase		CDK7	T170	PhosProt
CAMK2B	Kinase		EGLN1	S125	PhosProt		THBD	THBD rna	RNA		CDK2	Kinase		EFHD2	S74	PhosProt
CDK5	Kinase		EPS15	S796	PhosProt						CDK4	Kinase		FLNA	S2152	PhosProt
CEBPB	TF		ERF	T526	PhosProt						CDK6	Kinase		GFPT1	S261	PhosProt
CHEK2	Kinase		HTT	S1199	PhosProt						CDK7	Kinase		H1-4	T18	PhosProt
CUX1	TF		MARCKSL1	S71	PhosProt						CSNK2A1	Kinase		HDAC1	S423	PhosProt
CXCL1	Prot		OPTN	S177	PhosProt						CSNK2A2	Kinase		IRS1	S1078	PhosProt
CXCL5	Prot		PDE4AC	S641	PhosProt						E2F1	TF		KIFC1	S6	PhosProt
CXCL8	Prot		PLCB3	S537	PhosProt						E2F4	TF		KPNA2	S62	PhosProt
DUSP3	Kinase		PML	S8	PhosProt						ECT2	Prot		LMNB1	S23	PhosProt
DUSP4	Kinase		PML	T409	PhosProt						GAP43	Prot		LMO7	S751	PhosProt
ETS1	TF		PNKP	S114	PhosProt						GSK3B	Kinase		MAP4	S787	PhosProt
FOS	TF		RBL2	S1068	PhosProt						HLX	TF		MAPT	S721	PhosProt
FOXO3	TF		SMC1A	S957	PhosProt						IRS1	Prot		MAPT	S519	PhosProt
FOXO4	TF		SMC1A	S966	PhosProt						MAPK9	Kinase		MARCKS	S46	PhosProt
GDF15	Prot		SRPK2	S494	PhosProt						MAPKAPK2	Kinase		MARCKS	S118	PhosProt
HIF1A	Kinase		TNSKS1BP1	S131	PhosProt						MYC	TF		MCM2	S41	PhosProt
HIPK2	Kinase		TRIM28	S473	PhosProt						PAK1	Kinase		MDC1	S376	PhosProt
IL1B	Prot										PDK4	Kinase		NCAPG	S975	PhosProt
IL6	Prot										PLK1	Kinase		NDRG1	T366	PhosProt
IRF3	TF										POU5F1	Kinase		NME1	S120	PhosProt
JAK1	Prot										PPKAA1	Kinase		NUCKS1	S181	PhosProt
JAK2	Kinase										PPKAA2	Kinase		PAICS	S27	PhosProt
JUN	TF										PPP3CA	Kinase		PDHA1	S293	PhosProt
JUNB	TF										PPP3CB	Kinase		PKM	S376	PhosProt
KDM1A	TF										PPP3R1	Kinase		PLCB3	S537	PhosProt
KIF2A	Prot										PRKACA	Kinase		PSIP2	S206	PhosProt
MAPK14	Kinase										PRKCA	Kinase		PTPN2	S304	PhosProt
MAPK7	Kinase										PRKG1	Kinase		RANBP3	S126	PhosProt
MMP1	Prot										RPRD1B	TF		STMN1	S63	PhosProt
MMP3	Prot										RPS6KA1	Kinase		TBC1D4	S341	PhosProt
NFATC1	TF										SGK1	Kinase		TOP1	S394	PhosProt
NFATC2	TF										SMG1	Kinase		UPF1	S1107	PhosProt
NFATC3	TF										ZNF202	Kinase
NFATC4	TF
NFE2L2	TF
NFKB1	TF
NOTCH1	Prot
PIM1	Kinase
PLAU	Prot
PPP2CA	Kinase
PPP2CB	Kinase
PPP3C	Kinase
PRKCD	Kinase
PTGS2	Prot
RAF1	Kinase
RBL2	Prot
RELA	TF
RET	Kinase
RPS6KB1	Kinase
RUNX1	Prot
SOD1	Prot
SP1	TF
STAT1	TF
STAT2	TF
STAT3	TF
STAT4	TF
STAT5A	TF
STAT5B	TF
STAT6	TF
TBK1	Kinase
TCF20	TF
THBD	Prot
TP53	TF
WT1	TF
ZNF148	TF
ZNF384	TF
