# Supplementary material for: Multi-omics dissection of MAPK-driven senescence unveils therapeutic vulnerabilities in KIAA1549::BRAF-fusion pediatric low-grade glioma models
Source: Signal Transduct Target Ther. 2025 Jun 23;10:197. doi: 10.1038/s41392-025-02279-8 (PMC12185702; doi:10.1038/s41392-025-02279-8)
Supplement: Supplementary file 9 — Supplementary Table 9 [file 41392_2025_2279_MOESM9_ESM.xlsx]

## Sheet: SeneQuest genes
Gene Symbol	Consensus link	Number of papers
TP53	UP	243
CDKN2A	UP	238
CDKN1A	UP	209
SIRT1	DOWN	110
IL6	UP	97
TERT	DOWN	60
CXCL8	UP	49
TGFB1	UP	49
IL1B	UP	48
TNF	UP	48
H2AX	UP	47
MAPK14	UP	44
CCL2	UP	39
SERPINE1	UP	38
RB1	UP	37
MTOR	UP	36
LMNB1	DOWN	33
HRAS	UP	32
IL1A	UP	31
ATM	UP	28
BMI1	DOWN	28
CXCL1	UP	27
EZH2	DOWN	26
AKT1	DOWN	24
BRAF	UP	24
MYC	DOWN	24
CDKN1B	UP	22
MMP3	UP	22
ID1	DOWN	20
PTEN	DOWN	20
FOXM1	DOWN	19
IGFBP3	UP	19
NFKB1	UP	19
AURKA	DOWN	18
CCNA2	DOWN	18
KRAS	UP	18
MDM2	DOWN	18
MMP13	UP	18
NOX4	UP	18
STAT3	UP	18
CCND1	UP	17
CDK4	DOWN	17
LMNA	UP	17
MAPK1	UP	17
MKI67	DOWN	17
CDKN2B	UP	16
CXCL2	UP	16
ICAM1	UP	16
IGFBP5	UP	16
IGFBP7	UP	16
NFE2L2	DOWN	16
CAV1	UP	15
PML	UP	15
SIRT6	DOWN	15
SQSTM1	UP	15
BIRC5	DOWN	14
CCNB2	DOWN	14
CDK2	DOWN	14
FGF2	UP	14
MMP9	UP	14
SOD2	DOWN	14
TWIST1	DOWN	14
AURKB	DOWN	13
CCL5	UP	13
CCNB1	DOWN	13
E2F1	DOWN	13
IFNG	UP	13
NOS3	DOWN	13
PLK1	DOWN	13
PPARGC1A	DOWN	13
YAP1	DOWN	13
IGF1	UP	12
MAP1LC3A	UP	12
MMP2	UP	12
PTGS2	UP	12
RELA	UP	12
SIRT3	DOWN	12
SKP2	DOWN	12
STAT1	UP	12
BCL2	UP	11
BCL2L1	UP	11
CCL3	UP	11
CDK1	DOWN	11
CSF2	UP	11
CXCL10	UP	11
EGFR	DOWN	11
GDF15	UP	11
IGFBP2	UP	11
MMP1	UP	11
PRKAA1	DOWN	11
RPS6KB1	UP	11
BRCA1	DOWN	10
DPP4	UP	10
FOXO1	UP	10
FOXO3	DOWN	10
KDM6B	UP	10
KL	DOWN	10
MAPK3	UP	10
SOX2	DOWN	10
TIMP1	UP	10
TOP2A	DOWN	10
VEGFA	UP	10
BUB1	DOWN	9
BUB1B	DOWN	9
C3	UP	9
CCL20	UP	9
CDC20	DOWN	9
CDK6	DOWN	9
CEBPB	UP	9
CENPA	DOWN	9
CHEK1	DOWN	9
CHEK2	UP	9
CXCL5	UP	9
ERBB2	UP	9
FN1	UP	9
HMGB2	DOWN	9
IGF1R	UP	9
MMP12	UP	9
NDC80	DOWN	9
PPARG	DOWN	9
PTTG1	DOWN	9
RRM2	DOWN	9
SERPINB2	UP	9
TACC3	DOWN	9
UBE2C	DOWN	9
BECN1	DOWN	8
BHLHE40	UP	8
BTG2	UP	8
FOS	DOWN	8
HIF1A	DOWN	8
HMGB1	DOWN	8
IL18	UP	8
KIF20A	DOWN	8
KIF2C	DOWN	8
LBR	DOWN	8
MIR22	UP	8
MMP10	UP	8
MYBL2	DOWN	8
NOTCH1	UP	8
PARP1	DOWN	8
PLAUR	UP	8
PPARA	DOWN	8
RAD51	DOWN	8
SMAD3	UP	8
TXNIP	UP	8
VCAN	UP	8
WRN	DOWN	8
ANGPTL4	UP	7
ANLN	DOWN	7
BAX	UP	7
CCL7	UP	7
CDCA5	DOWN	7
CENPW	DOWN	7
CEP55	DOWN	7
CGAS	UP	7
CKAP2L	DOWN	7
CSF3	UP	7
CTNNB1	UP	7
CXCL6	UP	7
DEPDC1	DOWN	7
DEPDC1B	DOWN	7
DKK1	UP	7
DLGAP5	DOWN	7
DNMT1	DOWN	7
EIF4EBP1	DOWN	7
FANCD2	DOWN	7
FBN1	UP	7
FBXO32	UP	7
GADD45A	UP	7
GPX1	DOWN	7
HDAC1	DOWN	7
HMMR	DOWN	7
HSPA1A	DOWN	7
HSPA5	DOWN	7
ID3	DOWN	7
JUN	DOWN	7
KIF11	DOWN	7
KIFC1	DOWN	7
KLF4	DOWN	7
MAD2L1	DOWN	7
MIR34A	UP	7
MMP14	UP	7
NOS2	UP	7
NQO1	DOWN	7
NRAS	UP	7
OGG1	DOWN	7
PIM1	UP	7
PLAU	UP	7
POT1	DOWN	7
POU5F1	DOWN	7
PRKCD	UP	7
PRR11	DOWN	7
SHC1	UP	7
SMURF2	UP	7
SOD3	UP	7
SOX9	DOWN	7
SPC24	DOWN	7
TAGLN	UP	7
TBX2	DOWN	7
THBS1	UP	7
TLR4	UP	7
TP53BP1	UP	7
TPX2	DOWN	7
XRCC5	DOWN	7
ADAMTS5	UP	6
AGTR1	UP	6
ALDH1A3	UP	6
ALOX15B	UP	6
APLP1	UP	6
APP	UP	6
ASPM	DOWN	6
ATR	UP	6
BLM	DOWN	6
BMP2	UP	6
CAMK2B	UP	6
CCNE1	UP	6
CD44	UP	6
CDC25C	DOWN	6
CDC45	DOWN	6
CDCA2	DOWN	6
CDCA3	DOWN	6
CDCA8	DOWN	6
CDKN3	DOWN	6
CENPE	DOWN	6
CKS1B	DOWN	6
CKS2	DOWN	6
CTSB	UP	6
CXCL16	UP	6
CXCR4	UP	6
DDB2	UP	6
DDIT3	UP	6
DICER1	DOWN	6
DNM1L	DOWN	6
E2F2	DOWN	6
ELAVL1	DOWN	6
EME1	DOWN	6
EMP1	DOWN	6
ENO3	UP	6
EP300	DOWN	6
ESPL1	DOWN	6
EXO1	DOWN	6
FAM83D	DOWN	6
GAS2L3	DOWN	6
GSK3B	DOWN	6
GSN	UP	6
GTSE1	DOWN	6
HBP1	UP	6
HDAC4	DOWN	6
HJURP	DOWN	6
HMOX1	DOWN	6
IGFBP1	UP	6
IGFBP4	UP	6
ING1	UP	6
JAG1	DOWN	6
KAT6A	DOWN	6
KIF23	DOWN	6
KIF4A	DOWN	6
LAMA5	UP	6
LAMB1	UP	6
LAMC1	UP	6
LGALS3BP	UP	6
LIF	UP	6
LIPE	DOWN	6
LTBP2	UP	6
MCM2	DOWN	6
MCM3	DOWN	6
NANOG	DOWN	6
NCAPG	DOWN	6
NEIL3	DOWN	6
NEK2	DOWN	6
NEURL1B	DOWN	6
NFKBIA	DOWN	6
NLRP3	UP	6
NOX1	UP	6
NUPR1	UP	6
OIP5	DOWN	6
PBK	DOWN	6
PCNA	DOWN	6
PDLIM1	UP	6
PEBP1	UP	6
PECAM1	DOWN	6
PINK1	DOWN	6
PLAT	UP	6
PLK4	DOWN	6
PMEPA1	UP	6
POC1A	DOWN	6
PRC1	DOWN	6
PTN	DOWN	6
PTX3	UP	6
RACGAP1	DOWN	6
RGN	DOWN	6
RSL1D1	DOWN	6
SAT1	UP	6
SGO1	DOWN	6
SKA3	DOWN	6
SMARCA4	DOWN	6
SRC	DOWN	6
SRPX2	UP	6
STAT5A	UP	6
TGM2	UP	6
TIMP2	UP	6
TK1	DOWN	6
TNFRSF10D	UP	6
TRIP13	DOWN	6
TROAP	DOWN	6
TRPM8	UP	6
TTK	DOWN	6
UHRF1	DOWN	6
YPEL3	UP	6
RAS	UP	6
ACBD7	DOWN	5
ACP5	UP	5
ACTA2	UP	5
AKR1C2	DOWN	5
ANXA3	UP	5
APOBEC3B	DOWN	5
ARG2	UP	5
B2M	UP	5
BID	UP	5
BMP4	UP	5
BMP7	UP	5
BORA	DOWN	5
BRCA2	DOWN	5
BRD4	DOWN	5
BST2	UP	5
CASP3	DOWN	5
CCDC167	DOWN	5
CCL11	UP	5
CCL4	UP	5
CCL8	UP	5
CCND2	UP	5
CCNO	UP	5
CD63	UP	5
CDC25A	DOWN	5
CDC7	DOWN	5
CDCA7L	DOWN	5
CDKN1C	UP	5
CDKN2D	UP	5
CEL	UP	5
CENPH	DOWN	5
CENPI	DOWN	5
CENPN	DOWN	5
CENPO	DOWN	5
CHAF1B	DOWN	5
CIT	DOWN	5
CLU	DOWN	5
CNIH3	UP	5
COL3A1	UP	5
COX17	UP	5
CPA4	UP	5
CPEB1	UP	5
CRYAB	UP	5
CSF1	UP	5
CSPG4	UP	5
CTSS	UP	5
CXCL12	DOWN	5
CXCL3	UP	5
CXCR2	UP	5
CYB561A3	UP	5
CYBRD1	UP	5
CYP1B1	UP	5
DDIAS	DOWN	5
DDIT4	UP	5
DGAT2	UP	5
DIAPH3	DOWN	5
DKK3	UP	5
DUSP1	DOWN	5
EDN1	UP	5
EDNRA	DOWN	5
EGF	DOWN	5
EGR1	DOWN	5
ELN	DOWN	5
ENG	DOWN	5
ERCC6L	DOWN	5
FAM72B	DOWN	5
FANCI	DOWN	5
FBLN5	UP	5
FBXO5	DOWN	5
GADD45B	UP	5
GATA4	UP	5
GDNF	UP	5
GPNMB	UP	5
GPR155	UP	5
H19	DOWN	5
HAS2	DOWN	5
HAUS8	DOWN	5
HMGA1	DOWN	5
IFI27	DOWN	5
IFI44L	UP	5
IFITM1	UP	5
IGF2BP2	UP	5
IGFBP6	DOWN	5
IL12A	UP	5
IL15	UP	5
IL23A	UP	5
IL7	UP	5
IQGAP3	DOWN	5
IRF1	UP	5
IRF7	UP	5
ITGB3	UP	5
ITGB4	UP	5
ITPR1	UP	5
JUNB	UP	5
KDR	DOWN	5
KIF14	DOWN	5
KIF15	DOWN	5
KIF22	DOWN	5
KLF2	DOWN	5
KLHL24	UP	5
KNSTRN	DOWN	5
LDB2	DOWN	5
LDHA	UP	5
LMCD1	UP	5
LPAR1	DOWN	5
MAP2K2	UP	5
MAP2K3	UP	5
MAPK8	UP	5
MATN2	UP	5
MIF	DOWN	5
MIR146A	DOWN	5
MMP11	UP	5
MMP7	UP	5
MTFR2	DOWN	5
MXD4	UP	5
MYL9	UP	5
NCAPD2	DOWN	5
NCAPG2	DOWN	5
NID1	UP	5
NOTCH3	UP	5
NR3C2	UP	5
NTN1	UP	5
NUDT1	DOWN	5
NUF2	DOWN	5
PARPBP	DOWN	5
PIF1	DOWN	5
PKMYT1	DOWN	5
PLA2R1	UP	5
PMAIP1	UP	5
POLQ	DOWN	5
POSTN	UP	5
PPARGC1B	UP	5
PPM1D	DOWN	5
PPP1R3C	UP	5
PRKN	UP	5
PRMT1	DOWN	5
PSRC1	DOWN	5
PTGER2	DOWN	5
RAC1	UP	5
RALY	DOWN	5
RBL2	UP	5
RNASEH2A	DOWN	5
RORA	UP	5
RUVBL2	DOWN	5
S1PR1	DOWN	5
SAA1	UP	5
SDC1	UP	5
SERPINF1	UP	5
SGK1	DOWN	5
SHCBP1	DOWN	5
SIRT2	DOWN	5
SKA1	DOWN	5
SLC2A1	UP	5
SOCS3	DOWN	5
SOD1	UP	5
SPAG5	DOWN	5
SPC25	DOWN	5
SREBF1	UP	5
STIL	DOWN	5
STK11	UP	5
STMN1	DOWN	5
SUV39H1	DOWN	5
SYNE1	DOWN	5
TGFB2	UP	5
TGFBR1	UP	5
THBD	UP	5
TICRR	DOWN	5
TM4SF1	DOWN	5
TMEM30A	UP	5
TMPO	DOWN	5
TNC	DOWN	5
TNFSF10	UP	5
TNFSF11	UP	5
TP53INP1	UP	5
TP63	DOWN	5
TPM1	UP	5
VIM	UP	5
YBX1	DOWN	5
YPEL2	UP	5
ZEB1	DOWN	5
ZNF519	DOWN	5
ZYX	UP	5
ABCA1	UP	4
ABCA3	UP	4
ABI3BP	UP	4
ACACB	DOWN	4
ACTC1	UP	4
ACTN4	UP	4
ADCY3	DOWN	4
ADCY6	UP	4
ADIPOQ	DOWN	4
ADM	UP	4
ADM2	UP	4
AGRN	UP	4
AGT	UP	4
AK5	DOWN	4
AKAP12	UP	4
AKR1B1	UP	4
ALDH6A1	DOWN	4
ALOX5AP	UP	4
AMPD3	UP	4
ANP32B	DOWN	4
APOE	UP	4
APOL1	UP	4
ARHGAP11A	DOWN	4
ARHGAP11B	DOWN	4
ARHGAP19	DOWN	4
ASF1B	DOWN	4
ATF6	UP	4
ATG5	DOWN	4
ATG7	DOWN	4
ATOH8	DOWN	4
ATP2B4	UP	4
ATP6V1H	UP	4
ATRX	UP	4
AUNIP	DOWN	4
AXL	DOWN	4
B3GALNT1	DOWN	4
BAK1	UP	4
BARD1	DOWN	4
BBC3	UP	4
BCL2A1	UP	4
BGN	UP	4
BMF	UP	4
BTK	UP	4
C15ORF48	UP	4
C18ORF54	DOWN	4
C1R	UP	4
C1ORF112	DOWN	4
C5	DOWN	4
C5ORF34	DOWN	4
CA11	UP	4
CASKIN1	UP	4
CBS	DOWN	4
CBX2	DOWN	4
CBX3	UP	4
CCDC18	DOWN	4
CCDC34	DOWN	4
CCDC58	DOWN	4
CCN1	UP	4
CD36	UP	4
CD37	DOWN	4
CD74	DOWN	4
CDKN2AIP	UP	4
CEBPA	UP	4
CENPF	DOWN	4
CENPK	DOWN	4
CENPM	DOWN	4
CENPU	DOWN	4
CEP128	DOWN	4
CES3	UP	4
CFD	UP	4
CHI3L1	UP	4
CHPF2	UP	4
CHTF18	DOWN	4
CLDN1	UP	4
CLIP3	UP	4
CNOT6	DOWN	4
CNTNAP1	UP	4
CNTRL	DOWN	4
COL1A2	UP	4
COL6A1	UP	4
COL7A1	UP	4
COL8A1	DOWN	4
CPEB2	UP	4
CPM	DOWN	4
CST3	UP	4
CTHRC1	UP	4
CTNNAL1	DOWN	4
CTSD	UP	4
CTSZ	UP	4
CX3CL1	UP	4
CXADR	UP	4
CXCL14	UP	4
CYGB	UP	4
DBF4B	DOWN	4
DDX11	DOWN	4
DIO2	UP	4
DKK2	UP	4
DNMT3B	DOWN	4
DSCC1	DOWN	4
DSP	UP	4
E2F7	UP	4
EBI3	UP	4
EBNA1BP2	DOWN	4
ECM1	UP	4
EFEMP1	UP	4
EFEMP2	UP	4
EGR2	UP	4
ELK3	DOWN	4
EMILIN1	DOWN	4
ENC1	UP	4
ENDOD1	UP	4
ENO2	UP	4
ENPP2	UP	4
ENPP4	UP	4
EP400	DOWN	4
ERCC1	DOWN	4
ERG	UP	4
ESCO2	DOWN	4
ESR1	DOWN	4
ETS2	UP	4
FABP4	DOWN	4
FAM214A	UP	4
FAM234B	UP	4
FANCA	DOWN	4
FANCB	DOWN	4
FAS	UP	4
FBXO43	DOWN	4
FCGRT	UP	4
FILIP1L	UP	4
FLNC	UP	4
FOLR3	UP	4
FOXO4	UP	4
FSTL1	DOWN	4
G0S2	UP	4
G2E3	DOWN	4
GABPA	DOWN	4
GADD45G	UP	4
GALNT18	UP	4
GAMT	UP	4
GAS6	DOWN	4
GATA6	UP	4
GBE1	UP	4
GCLM	DOWN	4
GINS4	DOWN	4
GLRB	UP	4
GM2A	UP	4
GMDS	DOWN	4
GNG11	DOWN	4
GPATCH4	DOWN	4
GPRC5A	UP	4
GPSM2	DOWN	4
GRIA4	DOWN	4
HDAC2	DOWN	4
HELLS	DOWN	4
HERC5	UP	4
HES1	DOWN	4
HES2	UP	4
HES4	UP	4
HEXA	UP	4
HEY1	DOWN	4
HGF	UP	4
HNRNPD	DOWN	4
HSP90AA1	DOWN	4
HSPB1	UP	4
HSPB8	UP	4
HTRA3	UP	4
IDUA	UP	4
IFI16	UP	4
IFI30	UP	4
IFI6	UP	4
IFITM10	UP	4
IL10	UP	4
IL11	DOWN	4
IL1RN	UP	4
IL4	UP	4
INCENP	DOWN	4
INHBA	UP	4
IRF5	UP	4
ITGA1	DOWN	4
ITGA3	UP	4
JAG2	UP	4
JDP2	UP	4
KAT2B	UP	4
KCNJ8	DOWN	4
KDM2B	DOWN	4
KIAA1671	UP	4
KIF18A	DOWN	4
KIF18B	DOWN	4
KIF20B	DOWN	4
KIF24	DOWN	4
KPNA2	DOWN	4
LDB3	UP	4
LFNG	UP	4
LIMA1	DOWN	4
LIN9	DOWN	4
LOX	DOWN	4
LOXL1	DOWN	4
LOXL2	UP	4
LOXL4	UP	4
LPAR6	DOWN	4
LSP1	DOWN	4
LYAR	DOWN	4
MALAT1	UP	4
MAN2A1	UP	4
MAOA	UP	4
MAP2K6	DOWN	4
MAP3K6	UP	4
MAP3K7CL	UP	4
MAP3K9	UP	4
MAPK11	UP	4
MARCKS	DOWN	4
MCL1	DOWN	4
MCM10	DOWN	4
MDC1	DOWN	4
ME2	DOWN	4
MECOM	DOWN	4
MEGF6	UP	4
MELK	DOWN	4
MFAP5	UP	4
MICA	UP	4
MICB	UP	4
MIR23A	UP	4
MIR27B	UP	4
MIS18A	DOWN	4
MITF	DOWN	4
MND1	DOWN	4
MRTO4	DOWN	4
MT2A	UP	4
MTFP1	DOWN	4
MTHFD1	DOWN	4
MUC1	UP	4
MVK	UP	4
MVP	UP	4
MX1	UP	4
MXD3	DOWN	4
MYOZ2	UP	4
NBL1	DOWN	4
NCAPH	DOWN	4
NCF2	UP	4
NEDD9	DOWN	4
NEK6	DOWN	4
NES	DOWN	4
NFAT5	UP	4
NFIA	DOWN	4
NOSTRIN	DOWN	4
NPTXR	UP	4
NUSAP1	DOWN	4
OLFML2A	UP	4
ORC1	DOWN	4
ORC6	DOWN	4
OXTR	UP	4
PABPC1	DOWN	4
PALLD	UP	4
PAM	UP	4
PARP14	UP	4
PARP9	UP	4
PCSK1N	UP	4
PDE4C	UP	4
PDGFB	UP	4
PDGFRB	DOWN	4
PDLIM4	UP	4
PIK3IP1	UP	4
PIMREG	DOWN	4
PIN1	DOWN	4
PLOD1	UP	4
PODXL	DOWN	4
POFUT2	UP	4
PPARD	DOWN	4
PPIH	DOWN	4
PPP1R15A	DOWN	4
PRDX1	UP	4
PRKAA2	DOWN	4
PRKDC	DOWN	4
PRODH	UP	4
PSG1	UP	4
PTBP1	DOWN	4
PTCHD4	UP	4
PTGDS	UP	4
PTK2	DOWN	4
PTTG3P	DOWN	4
PVR	UP	4
PXDN	UP	4
RAB40B	UP	4
RAB7A	UP	4
RAD51AP1	DOWN	4
RAMP1	UP	4
RAN	DOWN	4
RAPGEF3	DOWN	4
RBM38	UP	4
RCAN1	UP	4
RECQL4	DOWN	4
REPS2	UP	4
RFC3	DOWN	4
RFC4	DOWN	4
RFC5	DOWN	4
RFTN1	DOWN	4
RGCC	DOWN	4
RHBDF2	UP	4
RHOB	DOWN	4
RMI2	DOWN	4
RNF128	UP	4
RNF144B	UP	4
RNF213	UP	4
RNFT2	DOWN	4
RPL22L1	DOWN	4
RPS28	UP	4
RPS6KA6	UP	4
RRM2B	UP	4
RUNX1	UP	4
RUNX2	UP	4
SCD	DOWN	4
SCD5	UP	4
SDF2	UP	4
SENP7	DOWN	4
SERPINA1	UP	4
SERPINA3	UP	4
SERPINA4	DOWN	4
SIN3B	UP	4
SIRT7	DOWN	4
SIX1	DOWN	4
SLC16A1	UP	4
SLC25A20	UP	4
SLC25A4	UP	4
SLC2A10	UP	4
SLC31A2	UP	4
SMARCB1	UP	4
SMC4	DOWN	4
SOCS1	UP	4
SPARC	UP	4
SPATA18	UP	4
SPDL1	DOWN	4
SPOCK1	UP	4
SPON2	UP	4
SPP1	UP	4
SPRY1	DOWN	4
SPRY2	DOWN	4
SPTAN1	UP	4
SPTBN1	UP	4
SRPX	UP	4
STAT5B	UP	4
STAT6	UP	4
STX4	UP	4
SULF2	UP	4
SYNPO	UP	4
TACSTD2	UP	4
TCF4	DOWN	4
TENM2	UP	4
TERF2	DOWN	4
TGFBR2	UP	4
TGIF1	DOWN	4
THBS2	UP	4
THBS4	DOWN	4
THOC6	DOWN	4
TLR3	UP	4
TMEM159	UP	4
TMEM229B	UP	4
TMSB15A	DOWN	4
TNFAIP8L3	UP	4
TNFRSF10C	UP	4
TNFRSF1A	UP	4
TNFSF13B	DOWN	4
TNFSF15	UP	4
TNKS1BP1	UP	4
TP73	UP	4
TPM2	UP	4
TRABD2A	DOWN	4
TRAF1	UP	4
TRAIP	DOWN	4
TSC22D3	UP	4
TSPYL2	UP	4
TUBA1A	DOWN	4
TUBB2A	DOWN	4
TWIST2	DOWN	4
UBE2T	DOWN	4
ULBP2	UP	4
UPP1	UP	4
USP1	DOWN	4
USP16	DOWN	4
VWF	UP	4
WDR62	DOWN	4
WNT2	DOWN	4
WNT5A	UP	4
WWTR1	DOWN	4
WDR63	UP	4
XRCC4	DOWN	4
ZBTB7C	UP	4
ZDHHC1	UP	4
ZFP36	DOWN	4
ZMAT3	UP	4
ZWINT	DOWN	4
A2M	UP	3
ABCA12	UP	3
ABCA8	UP	3
ABCC3	UP	3
ABTB1	UP	3
ACADM	DOWN	3
ACADVL	UP	3
ACAN	DOWN	3
ACAT2	DOWN	3
ACE	UP	3
ACER2	UP	3
ACLY	UP	3
ACOT7	UP	3
ACSL1	UP	3
ACSL3	DOWN	3
ACTA1	UP	3
ACTBL2	UP	3
ACTL6A	DOWN	3
ACTN1	UP	3
ADAM10	UP	3
ADAM17	UP	3
ADAMTS1	DOWN	3
ADAMTS4	UP	3
ADAMTS7	UP	3
ADAMTSL3	UP	3
ADAMTSL4	UP	3
ADGRG1	UP	3
ADH5	DOWN	3
ADTRP	UP	3
AGAP3	UP	3
AGO2	DOWN	3
AHNAK	DOWN	3
AHNAK2	UP	3
AHR	UP	3
AJUBA	DOWN	3
AKR1C3	DOWN	3
ALDH1L2	UP	3
ALDH2	UP	3
ALDH3A1	UP	3
ALG10	DOWN	3
ALKBH2	DOWN	3
ALPL	UP	3
ALS2CL	UP	3
ANGPT2	UP	3
ANGPTL2	UP	3
ANKRD1	UP	3
ANKRD9	UP	3
ANO2	UP	3
ANOS1	UP	3
AOX1	UP	3
APCDD1	DOWN	3
APLN	DOWN	3
APOA1	UP	3
APOC1	DOWN	3
APOD	UP	3
APOL2	UP	3
APOLD1	DOWN	3
AQP1	DOWN	3
AQP3	UP	3
ARFGEF3	UP	3
ARG1	UP	3
ARHGAP24	UP	3
ARHGAP33	DOWN	3
ARHGDIB	UP	3
ARHGEF16	UP	3
ARHGEF2	DOWN	3
ARHGEF25	UP	3
ARID3A	DOWN	3
ARID5B	DOWN	3
ARL13B	DOWN	3
ARL4A	UP	3
ARL6IP1	DOWN	3
ARL6IP5	UP	3
ARL8B	UP	3
ARNT2	DOWN	3
ARSG	UP	3
ASB2	UP	3
ASIC3	UP	3
ASXL1	DOWN	3
ATAD2	DOWN	3
ATF3	UP	3
ATF5	UP	3
ATG2A	UP	3
ATG3	DOWN	3
ATG9A	UP	3
ATP13A2	UP	3
ATP1A1	UP	3
ATP2A2	UP	3
ATP2A3	UP	3
ATP2B1	DOWN	3
ATP6AP1	UP	3
ATP6V0A1	UP	3
ATP6V0A4	UP	3
ATP6V0E2	UP	3
ATP6V1F	UP	3
ATP6V1G1	UP	3
AUTS2	DOWN	3
ACPP	UP	3
ATPIF1	UP	3
B3GALT2	DOWN	3
B3GAT1	UP	3
B3GNT2	UP	3
BACE1	UP	3
BCAT1	UP	3
BCL2L2	UP	3
BCL3	DOWN	3
BCL6	UP	3
BCORL1	UP	3
BEAN1	UP	3
BEGAIN	UP	3
BFSP1	UP	3
BHLHE41	UP	3
BIRC3	UP	3
BMP1	UP	3
BMP5	DOWN	3
BNIP3L	UP	3
BOD1	DOWN	3
BOK	UP	3
BRI3	DOWN	3
BSG	UP	3
BTBD10	UP	3
C1QBP	DOWN	3
C1QL1	UP	3
C1QTNF6	UP	3
C1RL	UP	3
C1S	UP	3
C21ORF91	UP	3
C22ORF23	UP	3
C4ORF46	DOWN	3
CA12	DOWN	3
CABLES2	DOWN	3
CALCA	DOWN	3
CALCRL	DOWN	3
CALR	DOWN	3
CALU	UP	3
CAMK2A	DOWN	3
CAMK4	DOWN	3
CASP1	DOWN	3
CASP10	UP	3
CASP8AP2	DOWN	3
CAST	UP	3
CAV2	UP	3
CAVIN1	UP	3
CBLN2	UP	3
CBX1	DOWN	3
CBX5	DOWN	3
CBX7	UP	3
CCDC150	DOWN	3
CCDC80	UP	3
CCDC86	DOWN	3
CCDC88C	UP	3
CCL1	UP	3
CCN2	DOWN	3
CCNA1	DOWN	3
CCND3	UP	3
CCNE2	DOWN	3
CCNF	DOWN	3
CCNG1	UP	3
CCT5	DOWN	3
CD177	UP	3
CD34	DOWN	3
CD82	DOWN	3
CD93	DOWN	3
CD99L2	UP	3
CDC25B	DOWN	3
CDC42	UP	3
CDC42BPG	UP	3
CDC42SE1	UP	3
CDCA7	DOWN	3
CDH4	DOWN	3
CDH5	DOWN	3
CDIP1	UP	3
CDK17	DOWN	3
CDK18	UP	3
CDK2AP1	DOWN	3
CDK5	UP	3
CDK5RAP2	DOWN	3
CDKAL1	DOWN	3
CDKN2C	DOWN	3
CDS2	UP	3
CDT1	DOWN	3
CELSR2	UP	3
CELSR3	UP	3
CEMIP	DOWN	3
CENPJ	DOWN	3
CEP152	DOWN	3
CEP78	DOWN	3
CERS1	UP	3
CERS5	UP	3
CFDP1	DOWN	3
CFI	UP	3
CHAF1A	DOWN	3
CHD1L	DOWN	3
CHD5	UP	3
CHN1	DOWN	3
CHODL	UP	3
CHRNA5	DOWN	3
CHRNA9	UP	3
CHST2	DOWN	3
CIP2A	DOWN	3
CITED2	DOWN	3
CITED4	UP	3
CKAP2	DOWN	3
CKB	UP	3
CLEC14A	DOWN	3
CLIC3	UP	3
CLPTM1	UP	3
CLSTN2	UP	3
CLTB	UP	3
CMYA5	UP	3
COL10A1	UP	3
COL12A1	UP	3
COL14A1	DOWN	3
COL15A1	UP	3
COL19A1	UP	3
COL24A1	UP	3
COL2A1	DOWN	3
COL4A1	UP	3
COL4A2	UP	3
COL4A4	UP	3
COL4A5	UP	3
COL4A6	DOWN	3
COL5A1	UP	3
COL5A3	DOWN	3
COL6A2	UP	3
COL8A2	UP	3
COLEC12	UP	3
COMP	DOWN	3
COPS5	DOWN	3
COQ3	DOWN	3
CORO1A	DOWN	3
COTL1	DOWN	3
COX6A2	UP	3
CPQ	UP	3
CPT1C	UP	3
CRABP2	UP	3
CREG1	UP	3
CRELD1	UP	3
CRIM1	UP	3
CRLF1	UP	3
CROT	UP	3
CSRP1	UP	3
CSRP2	DOWN	3
CSTB	UP	3
CTDSP2	DOWN	3
CTDSPL	UP	3
CTSH	UP	3
CUX1	DOWN	3
CXCL11	UP	3
CXCL9	UP	3
CXXC4	UP	3
CYBB	UP	3
CYFIP2	UP	3
CYP26B1	UP	3
DAPK2	UP	3
DAPP1	DOWN	3
DBF4	DOWN	3
DCBLD2	UP	3
DCLK1	UP	3
DCLRE1C	DOWN	3
DDR2	UP	3
DDRGK1	UP	3
DDX10	DOWN	3
DDX12P	DOWN	3
DDX21	DOWN	3
DDX49	UP	3
DDX5	DOWN	3
DEK	DOWN	3
DEPP1	UP	3
DHCR24	UP	3
DHRS13	UP	3
DHRS3	UP	3
DIRC3	UP	3
DKC1	DOWN	3
DLG3	DOWN	3
DLX3	DOWN	3
DMC1	DOWN	3
DMKN	UP	3
DMRTA1	UP	3
DNA2	DOWN	3
DNAJC2	DOWN	3
DNAJC6	DOWN	3
DNASE2	UP	3
DNMT3A	DOWN	3
DOCK11	DOWN	3
DOCK8	UP	3
DOCK9	UP	3
DPYD	DOWN	3
DPYSL3	DOWN	3
DRAXIN	UP	3
DSE	UP	3
DST	UP	3
DUSP5	UP	3
DUT	DOWN	3
DYSF	UP	3
ECHDC2	UP	3
ECT2	DOWN	3
EFHD1	UP	3
EFHD2	DOWN	3
EFNB3	DOWN	3
EHD1	UP	3
EHD2	UP	3
EHF	UP	3
EIF3F	DOWN	3
EIF4A2	UP	3
ELMOD1	UP	3
ELOVL2	DOWN	3
ELOVL6	DOWN	3
ELP4	DOWN	3
EMCN	DOWN	3
EMG1	DOWN	3
EML6	UP	3
EMP2	UP	3
ENOX1	DOWN	3
EPB41L2	DOWN	3
EPHB1	DOWN	3
EPHB2	DOWN	3
EPHX1	UP	3
EPN3	UP	3
EPPK1	UP	3
EPSTI1	UP	3
ERN1	UP	3
ESAM	DOWN	3
ESM1	UP	3
ETNK1	UP	3
ETV1	DOWN	3
ETV4	DOWN	3
EXOSC8	DOWN	3
EYA2	UP	3
EYS	UP	3
F10	UP	3
F11R	UP	3
FABP5	DOWN	3
FADS3	UP	3
FAM133B	DOWN	3
FAM171A2	UP	3
FAM177A1	UP	3
FAM189A2	UP	3
FAM214B	UP	3
FAM3C	UP	3
FAM98A	UP	3
FANCC	DOWN	3
FANCE	DOWN	3
FANCG	DOWN	3
FASLG	UP	3
FEN1	DOWN	3
FGF1	UP	3
FGF18	UP	3
FGFR2	UP	3
FGFR3	UP	3
FGFR4	DOWN	3
FHL2	UP	3
FICD	UP	3
FIGN	DOWN	3
FKBP10	UP	3
FLNA	DOWN	3
FLVCR2	UP	3
FNDC1	UP	3
FNDC3B	UP	3
FNDC4	UP	3
FOSB	DOWN	3
FOSL1	DOWN	3
FOXA1	UP	3
FOXE1	DOWN	3
FOXP1	DOWN	3
FRAS1	UP	3
FRMD8	UP	3
FRZB	DOWN	3
FSCN1	DOWN	3
FST	UP	3
FSTL3	UP	3
FTH1	UP	3
G6PD	DOWN	3
GAA	UP	3
GABPB1	DOWN	3
GABRQ	UP	3
GADD45GIP1	DOWN	3
GALNT10	UP	3
GALNT12	UP	3
GAP43	DOWN	3
GAS1	DOWN	3
GAS8	UP	3
GBA	UP	3
GBP1	UP	3
GBP2	UP	3
GEN1	DOWN	3
GGCT	DOWN	3
GGH	DOWN	3
GHR	UP	3
GINS2	DOWN	3
GLB1	UP	3
GLRX	DOWN	3
GLUL	DOWN	3
GMNN	DOWN	3
GNAO1	UP	3
GNL3	DOWN	3
GNPNAT1	DOWN	3
GOLGA8A	UP	3
GOLGB1	UP	3
GOT1	UP	3
GPC3	DOWN	3
GPR1	UP	3
GPR19	DOWN	3
GRB10	DOWN	3
GRK4	UP	3
GRN	UP	3
GRWD1	DOWN	3
GSTM1	UP	3
GTPBP4	DOWN	3
GUSB	DOWN	3
H3F3B	DOWN	3
HADHA	UP	3
HASPIN	DOWN	3
HAVCR2	UP	3
HCN3	UP	3
HDAC11	UP	3
HDAC6	DOWN	3
HDGF	DOWN	3
HEG1	UP	3
HEPHL1	UP	3
HGSNAT	UP	3
HHEX	UP	3
HIVEP3	UP	3
HK2	DOWN	3
HKDC1	UP	3
HLA-A	UP	3
HLA-B	UP	3
HLA-C	UP	3
HLA-DMA	UP	3
HLA-E	UP	3
HLA-F	UP	3
HMBS	DOWN	3
HMGA2	UP	3
HNRNPAB	DOWN	3
HNRNPC	DOWN	3
HNRNPR	DOWN	3
HOPX	UP	3
HPCAL1	UP	3
HPSE	UP	3
HSD17B14	UP	3
HSD3B7	UP	3
HSF1	DOWN	3
HSPA4L	UP	3
HSPA6	UP	3
HSPA9	UP	3
HSPB7	UP	3
HSPD1	DOWN	3
HSPG2	UP	3
HTR1D	UP	3
ICAM5	UP	3
ID2	DOWN	3
ID4	DOWN	3
IDH1	DOWN	3
IDH2	DOWN	3
IDO1	DOWN	3
IDS	UP	3
IER2	DOWN	3
IER5	DOWN	3
IFI44	UP	3
IFIT2	UP	3
IFNGR1	UP	3
IFNGR2	UP	3
IGF2	UP	3
IGFLR1	DOWN	3
IL13	UP	3
IL16	DOWN	3
IL1RAP	UP	3
IL2	UP	3
IL32	UP	3
IMPA2	DOWN	3
ING3	DOWN	3
INHBB	UP	3
INPPL1	UP	3
INSIG1	UP	3
IPO11	DOWN	3
IPO4	DOWN	3
IRAK1	DOWN	3
IRAK1BP1	DOWN	3
IRF2BP2	UP	3
IRF3	UP	3
IRF6	UP	3
IRF9	UP	3
IRS1	DOWN	3
ISG15	UP	3
ISG20	UP	3
ITFG2	DOWN	3
ITGA2	DOWN	3
ITGA4	DOWN	3
ITGA5	UP	3
ITGA7	UP	3
ITGB1	UP	3
ITGB8	UP	3
JAK1	UP	3
JAK2	UP	3
KANK2	DOWN	3
KCNC4	UP	3
KCNH3	UP	3
KCNK2	DOWN	3
KCNN3	UP	3
KCNN4	DOWN	3
KCTD3	DOWN	3
KDM1A	DOWN	3
KDM4A	DOWN	3
KDM4B	UP	3
KDM4D	DOWN	3
KDM5B	UP	3
KEAP1	UP	3
KIAA0513	UP	3
KIF4B	DOWN	3
KIFC2	UP	3
KITLG	DOWN	3
KLF15	DOWN	3
KLHL21	UP	3
KLHL3	UP	3
KLHL4	UP	3
KLHL5	UP	3
KLK3	UP	3
KMT5A	UP	3
KNL1	DOWN	3
KPNA1	UP	3
KRT17	UP	3
KRT7	UP	3
KSR1	DOWN	3
L1CAM	UP	3
LAMA4	DOWN	3
LAMC2	DOWN	3
LAMP2	DOWN	3
LARP6	UP	3
LAT2	UP	3
LAYN	UP	3
LCAT	UP	3
LCP1	UP	3
LDLR	UP	3
LENG1	DOWN	3
LEP	UP	3
LEPR	UP	3
LGALS9	UP	3
LGI2	UP	3
LIFR	DOWN	3
LIG3	DOWN	3
LIMD1	DOWN	3
LIMK1	UP	3
LINC00707	DOWN	3
LIX1L	DOWN	3
LMNB2	DOWN	3
LMO2	UP	3
LONRF2	UP	3
LPAR2	DOWN	3
LPAR3	DOWN	3
LPL	DOWN	3
LPP	UP	3
LRCH4	UP	3
LRP1	UP	3
LRRC32	UP	3
LSM6	DOWN	3
LSMEM1	UP	3
LTB4R	UP	3
LTBP1	UP	3
LXN	DOWN	3
LYST	UP	3
MAGI3	DOWN	3
MAML1	DOWN	3
MAMLD1	UP	3
MANBA	UP	3
MAP1B	UP	3
MAP2	UP	3
MAP2K1	UP	3
MAP2K7	DOWN	3
MAP3K14	DOWN	3
MAP3K20	DOWN	3
MAP4K1	DOWN	3
MAPK9	DOWN	3
MAPKBP1	UP	3
MAST1	UP	3
MASTL	DOWN	3
MBOAT1	DOWN	3
MCAM	UP	3
MCM4	DOWN	3
MCM5	DOWN	3
MCM6	DOWN	3
MCM7	DOWN	3
MCOLN1	UP	3
MDGA1	UP	3
MECP2	DOWN	3
MEOX2	UP	3
METTL4	DOWN	3
METTL7A	DOWN	3
MFAP4	DOWN	3
MFN1	UP	3
MFN2	UP	3
MFSD6	UP	3
MGP	UP	3
MICALL2	UP	3
MIIP	DOWN	3
MIR29A	UP	3
MIR31HG	UP	3
MMD	UP	3
MMP15	UP	3
MMP24	UP	3
MMP8	UP	3
MNS1	DOWN	3
MOXD1	DOWN	3
MPZL1	UP	3
MPZL3	UP	3
MR1	UP	3
MRC2	UP	3
MSC	UP	3
MSH2	DOWN	3
MSH6	DOWN	3
MSL2	DOWN	3
MSLN	UP	3
MSMO1	DOWN	3
MSX2	DOWN	3
MT1M	DOWN	3
MTURN	UP	3
MXD1	UP	3
MYCN	DOWN	3
MYCT1	DOWN	3
MYH9	UP	3
MYL1	UP	3
MYLK	UP	3
MYO1D	UP	3
NAGK	UP	3
NAPA	UP	3
NBEAL1	UP	3
NCOA2	DOWN	3
NDC1	DOWN	3
NECTIN4	UP	3
NEDD1	DOWN	3
NEDD8	DOWN	3
NENF	DOWN	3
NFASC	UP	3
NFATC1	DOWN	3
NFE2L3	UP	3
NFXL1	DOWN	3
NFYB	DOWN	3
NGF	UP	3
NHLRC2	DOWN	3
NHSL1	DOWN	3
NINJ1	UP	3
NIPAL4	UP	3
NIPSNAP2	DOWN	3
NLRC5	UP	3
NLRX1	UP	3
NMNAT2	UP	3
NMRK1	UP	3
NOC2L	DOWN	3
NOL12	DOWN	3
NOL3	UP	3
NOP16	DOWN	3
NPC2	UP	3
NPEPPS	UP	3
NPM1	UP	3
NPPA	UP	3
NPPC	UP	3
NPR3	UP	3
NR1H3	DOWN	3
NR2E1	DOWN	3
NRBP2	UP	3
NRCAM	UP	3
NRG1	DOWN	3
NRP1	DOWN	3
NSG1	UP	3
NT5C	DOWN	3
NTM	DOWN	3
NUP210	UP	3
NUP35	DOWN	3
NUP88	DOWN	3
OAS1	UP	3
OAS2	UP	3
OASL	UP	3
OLAH	UP	3
OLFML3	UP	3
OLR1	UP	3
OPTN	UP	3
ORAI3	UP	3
ORC3	DOWN	3
OSBPL1A	UP	3
OTUD1	UP	3
OXCT1	DOWN	3
P4HA2	UP	3
PABPN1	UP	3
PADI2	UP	3
PAICS	DOWN	3
PAK1IP1	DOWN	3
PAPPA	UP	3
PAQR4	UP	3
PAQR7	UP	3
PARD6A	UP	3
PARP12	UP	3
PARP3	UP	3
PATZ1	DOWN	3
PAXX	DOWN	3
PBXIP1	UP	3
PCDHB12	DOWN	3
PCGF2	UP	3
PCLAF	DOWN	3
PCSK5	UP	3
PDE2A	DOWN	3
PDE4B	DOWN	3
PDE9A	DOWN	3
PDGFA	UP	3
PDGFC	UP	3
PDK4	DOWN	3
PDLIM5	UP	3
PDXK	UP	3
PERP	UP	3
PF4	UP	3
PFAS	DOWN	3
PGF	DOWN	3
PGR	UP	3
PHF19	DOWN	3
PHGDH	DOWN	3
PHLDB1	UP	3
PHOSPHO1	UP	3
PI3	UP	3
PIDD1	UP	3
PIEZO1	UP	3
PIK3CG	DOWN	3
PLD1	UP	3
PLD3	UP	3
PLEKHA4	UP	3
PLEKHA7	UP	3
PLEKHG4B	DOWN	3
PLEKHH2	UP	3
PLK3	UP	3
PLOD3	UP	3
PLSCR4	UP	3
PMEL	UP	3
PMM2	DOWN	3
PNLIPRP3	UP	3
PNPLA7	UP	3
PNPT1	UP	3
POC5	DOWN	3
POGLUT1	UP	3
POLA1	DOWN	3
POLD1	DOWN	3
POLE2	DOWN	3
PPBP	UP	3
PPFIA1	UP	3
PPIF	UP	3
PPL	UP	3
PPM1H	UP	3
PPP3CC	UP	3
PPP5C	DOWN	3
PRDX2	DOWN	3
PRDX4	UP	3
PRELP	UP	3
PRICKLE2	UP	3
PRIM1	DOWN	3
PRIM2	DOWN	3
PRKAB2	UP	3
PRKCH	UP	3
PRMT5	DOWN	3
PRNP	UP	3
PROCR	UP	3
PROSER1	DOWN	3
PRPF19	DOWN	3
PRPF38A	DOWN	3
PRRT2	UP	3
PRRT3	UP	3
PRSS22	UP	3
PSAP	UP	3
PSEN1	UP	3
PSG2	UP	3
PSMB8	UP	3
PSMC3IP	DOWN	3
PSME4	UP	3
PSMG1	DOWN	3
PTCH1	DOWN	3
PTGER4	UP	3
PTHLH	DOWN	3
PTK7	UP	3
PTMA	DOWN	3
PTP4A3	DOWN	3
PTPRE	UP	3
PTPRG	DOWN	3
PTPRM	UP	3
PTPRR	UP	3
PTPRZ1	UP	3
PURB	DOWN	3
QPCT	UP	3
RAB11FIP5	UP	3
RAB1A	UP	3
RAB39B	UP	3
RAB3B	DOWN	3
RAB6B	UP	3
RAB9B	UP	3
RAF1	UP	3
RALGDS	UP	3
RALGPS1	UP	3
RAPGEF4	DOWN	3
RARRES2	DOWN	3
RASD1	UP	3
RASEF	UP	3
RASSF5	UP	3
RBL1	DOWN	3
RBM39	DOWN	3
RBPMS2	UP	3
RBX1	DOWN	3
RDH11	DOWN	3
RDX	UP	3
RECQL5	DOWN	3
REEP2	UP	3
RGMB	UP	3
RGS2	DOWN	3
RGS3	DOWN	3
RGS4	DOWN	3
RHBDL1	UP	3
RHNO1	DOWN	3
RHOA	UP	3
RHOU	UP	3
RMDN2	UP	3
RMI1	DOWN	3
RNASEH2B	DOWN	3
RNASEL	UP	3
RND3	UP	3
RNF138	DOWN	3
RNF144A	DOWN	3
RNF152	UP	3
RNF7	UP	3
ROBO2	DOWN	3
RPA2	DOWN	3
RPE65	UP	3
RPF2	DOWN	3
RPLP1	DOWN	3
RPS29	UP	3
RPS9	DOWN	3
RRAD	UP	3
RRAGD	UP	3
RRAS	UP	3
RRS1	DOWN	3
RSAD2	UP	3
RTTN	DOWN	3
RUNDC3B	UP	3
RUVBL1	DOWN	3
RXRA	DOWN	3
S100A13	UP	3
S100A16	UP	3
S100A4	UP	3
S1PR3	DOWN	3
S1PR5	UP	3
SAA2	UP	3
SALL3	DOWN	3
SAMD12	UP	3
SAMD4A	DOWN	3
SAMD9L	UP	3
SAPCD2	DOWN	3
SATB1	UP	3
SCARA3	UP	3
SCARA5	UP	3
SCARB1	UP	3
SCARF1	UP	3
SCLY	DOWN	3
SCML2	DOWN	3
SCNN1D	UP	3
SEC14L1	DOWN	3
SEL1L3	UP	3
SEMA3C	UP	3
SEMA6D	UP	3
SENP5	UP	3
SERPINI1	UP	3
SETD3	UP	3
SEZ6L2	UP	3
SFR1	DOWN	3
SGO2	DOWN	3
SGPP2	UP	3
SGSH	UP	3
SH2D3A	DOWN	3
SH2D3C	DOWN	3
SH3PXD2A	UP	3
SH3TC1	DOWN	3
SHB	DOWN	3
SHC2	UP	3
SHISA3	DOWN	3
SHMT2	DOWN	3
SIPA1L2	UP	3
SKIL	UP	3
SLC12A4	UP	3
SLC15A2	UP	3
SLC16A3	UP	3
SLC17A5	UP	3
SLC1A3	DOWN	3
SLC20A1	UP	3
SLC25A29	UP	3
SLC25A5	DOWN	3
SLC26A2	UP	3
SLC29A3	UP	3
SLC2A12	UP	3
SLC2A6	UP	3
SLC35E1	UP	3
SLC38A2	DOWN	3
SLC39A14	UP	3
SLC44A2	UP	3
SLC48A1	UP	3
SLC4A11	UP	3
SLC52A1	UP	3
SLC6A15	UP	3
SLC6A6	DOWN	3
SLC6A8	UP	3
SLC7A7	UP	3
SLC7A8	UP	3
SLC9A1	UP	3
SLC9A3	UP	3
SLC9A3R2	DOWN	3
SLC9A7	UP	3
SLCO2B1	UP	3
SLFN11	DOWN	3
SLMAP	UP	3
SLN	UP	3
SMARCD1	DOWN	3
SMC5	DOWN	3
SMC6	DOWN	3
SMG1	DOWN	3
SMIM3	UP	3
SMO	DOWN	3
SMPD3	UP	3
SMTN	DOWN	3
SMYD3	UP	3
SNAI1	DOWN	3
SNAI2	DOWN	3
SNCA	UP	3
SNHG1	DOWN	3
SNTB1	DOWN	3
SOBP	DOWN	3
SORBS1	UP	3
SORBS2	UP	3
SORBS3	UP	3
SORL1	DOWN	3
SP110	UP	3
SPECC1L	DOWN	3
SPHK1	UP	3
SPIN4	DOWN	3
SPINT1	UP	3
SPIRE2	UP	3
SPRED1	DOWN	3
SPRYD3	UP	3
SPTBN2	UP	3
SQLE	UP	3
SRF	DOWN	3
SRGN	DOWN	3
SRI	DOWN	3
SRRT	UP	3
SRSF10	DOWN	3
SRSF2	DOWN	3
SRSF3	DOWN	3
SSC5D	UP	3
SSRP1	DOWN	3
ST6GALNAC2	UP	3
ST6GALNAC3	DOWN	3
ST8SIA5	UP	3
STC1	UP	3
STEAP3	UP	3
STK24	DOWN	3
STUB1	DOWN	3
STX12	UP	3
SUCLG2	DOWN	3
SUMO1	UP	3
SUMO2	UP	3
SVEP1	UP	3
SVIL	UP	3
SYK	UP	3
SYNE2	DOWN	3
SYNE3	DOWN	3
SYNPO2L	UP	3
SYT7	DOWN	3
SYTL2	UP	3
SYTL4	UP	3
TACC1	UP	3
TADA3	DOWN	3
TAGLN2	DOWN	3
TAP1	UP	3
TAP2	UP	3
TAPBPL	UP	3
TBC1D9	UP	3
TBX21	UP	3
TBX3	DOWN	3
TCF12	DOWN	3
TCF19	DOWN	3
TCF21	DOWN	3
TCP11L2	UP	3
TEDC1	DOWN	3
TEK	DOWN	3
TET1	DOWN	3
TFAP2A	UP	3
TFAP4	DOWN	3
TFEB	DOWN	3
TFPI2	UP	3
TGFB3	DOWN	3
TGFBI	UP	3
TGFBR3	UP	3
TGM1	UP	3
THBS3	UP	3
THEM6	UP	3
THRB	UP	3
TIA1	DOWN	3
TIAM1	UP	3
TIMELESS	DOWN	3
TINAGL1	DOWN	3
TIPIN	DOWN	3
TLCD2	UP	3
TLL2	UP	3
TLR2	UP	3
TMED2	DOWN	3
TMED3	UP	3
TMEM132A	UP	3
TMEM178A	UP	3
TMEM59L	UP	3
TMEM86A	UP	3
TMSB4X	DOWN	3
TNFAIP3	UP	3
TNFAIP8L1	DOWN	3
TNFRSF10B	UP	3
TNFRSF21	UP	3
TOMM20	UP	3
TOPBP1	DOWN	3
TOX	DOWN	3
TOX2	UP	3
TP53I3	UP	3
TP53INP2	UP	3
TPBG	DOWN	3
TPD52L1	DOWN	3
TPK1	UP	3
TPRKB	DOWN	3
TRA2B	DOWN	3
TRAF6	DOWN	3
TRANK1	UP	3
TRDMT1	DOWN	3
TRIB1	UP	3
TRIB2	DOWN	3
TRIB3	UP	3
TRIM22	UP	3
TRIM29	UP	3
TRIM45	UP	3
TRIM9	UP	3
TRMT61A	DOWN	3
TSPAN10	UP	3
TSPAN13	UP	3
TSPAN5	DOWN	3
TSPAN9	UP	3
TTC27	DOWN	3
TTC29	UP	3
TTN	DOWN	3
TUBA1C	DOWN	3
TUBB1	DOWN	3
TUBB4B	DOWN	3
TXNDC16	UP	3
TXNDC5	DOWN	3
TXNRD1	UP	3
TYMS	DOWN	3
TYMSOS	UP	3
TRP73	DOWN	3
UACA	DOWN	3
UBA7	UP	3
UBD	UP	3
UBE2I	DOWN	3
UBE2S	DOWN	3
UBR3	UP	3
UCK2	DOWN	3
UCP2	DOWN	3
UCP3	DOWN	3
ULBP1	UP	3
USP28	DOWN	3
VAMP3	UP	3
VAPA	DOWN	3
VASH1	UP	3
VASP	UP	3
VAV3	UP	3
VBP1	DOWN	3
VCL	UP	3
VEZF1	DOWN	3
VGF	UP	3
VIPR1	UP	3
VRK1	DOWN	3
VSNL1	UP	3
VWCE	UP	3
WASF2	DOWN	3
WDR12	DOWN	3
WDR17	DOWN	3
WDR26	UP	3
WDR37	UP	3
WDR82	DOWN	3
WIPI2	UP	3
WNK3	DOWN	3
WNT3	UP	3
WNT4	DOWN	3
WARS	UP	3
XAF1	UP	3
XBP1	UP	3
XIRP2	UP	3
XPO1	UP	3
XRCC2	DOWN	3
XRCC6	DOWN	3
ZBTB17	UP	3
ZBTB7A	DOWN	3
ZC3H12A	UP	3
ZC3H12C	UP	3
ZEB2	DOWN	3
ZFAND2A	DOWN	3
ZFP36L1	DOWN	3
ZFP36L2	DOWN	3
ZMYND11	DOWN	3
ZNF107	DOWN	3
ZNF202	DOWN	3
ZNF22	DOWN	3
ZNF365	UP	3
ZNF395	DOWN	3
ZNF695	DOWN	3
ZNFX1	UP	3
ZPR1	DOWN	3
ZSCAN18	UP	3
ZSCAN5A	DOWN	3
ZWILCH	DOWN	3
ZXDB	DOWN	3

## Sheet: 100 Random UP
List_1_UP	List_2_UP	List_3_UP	List_4_UP	List_5_UP	List_6_UP	List_7_UP	List_8_UP	List_9_UP	List_10_UP	List_11_UP	List_12_UP	List_13_UP	List_14_UP	List_15_UP	List_16_UP	List_17_UP	List_18_UP	List_19_UP	List_20_UP	List_21_UP	List_22_UP	List_23_UP	List_24_UP	List_25_UP	List_26_UP	List_27_UP	List_28_UP	List_29_UP	List_30_UP	List_31_UP	List_32_UP	List_33_UP	List_34_UP	List_35_UP	List_36_UP	List_37_UP	List_38_UP	List_39_UP	List_40_UP	List_41_UP	List_42_UP	List_43_UP	List_44_UP	List_45_UP	List_46_UP	List_47_UP	List_48_UP	List_49_UP	List_50_UP
RNF144B	FGF2	CDKN2D	EFEMP1	COL4A2	DCBLD2	MFN1	TCP11L2	ITGA5	MTOR	RORA	NBEAL1	CCL3	NMRK1	MMP15	PAQR4	SCD5	IL2	MYO1D	CDK18	RAC1	FRMD8	RAB11FIP5	OLFML2A	SEMA6D	CEBPB	ARFGEF3	SEL1L3	TLL2	NINJ1	ST6GALNAC2	TRAF1	TAGLN	GBE1	LONRF2	ENO2	PARP9	S100A13	DKK1	TNFSF10	NUP210	ANXA3	TP53INP1	CA11	AMPD3	STAT6	BEGAIN	ABCA8	ST8SIA5	MPZL3
TSPYL2	IFI44L	GOLGB1	EDN1	HBP1	GPR155	ABCA8	YPEL3	SERPINB2	CERS1	PML	ICAM1	UBA7	CPEB2	MAOA	CCL3	CXCL1	CXCL2	VCAN	DGAT2	ATG9A	DHCR24	IL32	SYK	MAP2K3	SYNPO2L	GADD45B	LCP1	PPM1H	AKAP12	IDUA	ACTA1	NOTCH1	AHR	LDB3	PPL	EBI3	PLOD3	COL24A1	SPARC	SSC5D	SMAD3	CRIM1	MAST1	PTGER4	UBA7	IFI30	CCL2	NLRX1	ACE
CSPG4	FASLG	SCD5	SQSTM1	SPHK1	ZC3H12C	IRF5	SRPX	STX12	SOCS1	COL4A1	LTB4R	RPS28	SORBS3	CYBRD1	CXCL5	KAT2B	MXD4	MMP14	TP73	TP53	PLOD1	ERBB2	SAA2	LOXL4	CD44	CD177	RAC1	TFAP2A	GRK4	HLA-E	S100A4	LEPR	MIR22	COL19A1	COL1A2	SPTBN1	GDNF	CXCL16	IFITM1	B3GNT2	IFI30	NR3C2	CTSS	ENO2	FST	HSPB1	SLC20A1	PMEPA1	ATG2A
ATF5	ALPL	AOX1	VGF	MYH9	ZC3H12A	IGFBP7	RASD1	SETD3	RHBDF2	BCL2	ATP6V1G1	BAK1	ADAMTS7	ZDHHC1	CRLF1	CLIP3	FOLR3	UBD	ACLY	CLIP3	MMP7	MAPK8	FTH1	MAPK3	MALAT1	STX12	CBLN2	RBL2	RHBDF2	STX4	PSG1	EPN3	HLA-DMA	IL10	ERG	ABI3BP	LGI2	PDXK	MIR27B	PPFIA1	RALGPS1	MVK	CEL	SATB1	MAPK11	SCNN1D	KLHL24	C1QTNF6	TNF
GPR155	SEL1L3	C3	ERG	CLIC3	TP53I3	KLHL5	KLHL5	APP	SCD5	RRAD	HSPB7	SKIL	CPEB1	BACE1	SPIRE2	SOD1	FILIP1L	DOCK8	PIEZO1	LGI2	SLC15A2	RDX	DDR2	MRC2	SLC29A3	NAPA	BRAF	ANKRD1	BOK	TNFRSF21	CCL20	MMP8	GPRC5A	TRIB3	PPM1H	FOXA1	C15ORF48	BMP7	NOL3	SLC16A1	COL5A1	SLC17A5	RAB39B	MXD4	CXCL2	TYMSOS	XPO1	P4HA2	MSC
PTPRM	HSPB8	PLAUR	FICD	IFIT2	SENP5	TFAP2A	ATP6V1F	FGF1	SLC2A1	EPHX1	LSMEM1	KLHL3	GBP2	MFN1	RMDN2	CHI3L1	CTSH	MPZL3	ASB2	RASEF	HSPA9	MAP2	PDGFC	AHR	CD177	SGSH	ACTA1	CHEK2	LEP	RRAGD	ATF6	GM2A	MAMLD1	CDC42BPG	C1QL1	CXCL16	CA11	PBXIP1	POFUT2	CD36	SLC52A1	TRIB3	NPC2	KLHL4	C1RL	SPATA18	SLC25A4	IL1A	MAMLD1
SRRT	TP73	BEAN1	NECTIN4	ALDH3A1	TNF	ANGPTL2	TACC1	PLOD1	BCL2	FGFR3	TAPBPL	CBX3	DIRC3	KIFC2	UBR3	B3GNT2	EYA2	SLC48A1	WDR37	STEAP3	MAMLD1	BIRC3	POGLUT1	PI3	TP53INP2	HSPB1	PTK7	PHLDB1	ABTB1	TNFSF15	KLHL5	IGFBP2	ALOX15B	CXCL3	KDM4B	CYP1B1	GALNT10	SGSH	GADD45B	RPS6KA6	ZC3H12C	TOMM20	ADAMTSL4	PNPT1	SMURF2	MAP1B	CTHRC1	SLC44A2	TRIM22
EPSTI1	RAB39B	SEMA6D	CTSB	CMYA5	ADM2	RAMP1	FRAS1	RGMB	MMP11	ITGB8	NSG1	DOCK8	MALAT1	KRT17	CCDC80	RAS	PHLDB1	HDAC11	LAT2	DDIT4	SLC9A3	CDK5	TSC22D3	LOXL2	CERS5	PI3	MTOR	CMYA5	DYSF	BFSP1	APOL2	GSTM1	NIPAL4	TNFAIP3	STAT6	HEPHL1	ANOS1	COL7A1	MTURN	ST6GALNAC2	TMEM59L	MTURN	CHPF2	PAM	SIN3B	FLVCR2	ATF3	ARL8B	CCL1
COL15A1	STX12	ABCC3	GPR1	PSEN1	DDR2	SYTL4	FGF1	CDKN1B	ACTC1	SGPP2	CAV1	STAT5A	RHOU	LDB3	ENO3	BMF	HEXA	SCNN1D	ABCA1	ASIC3	VAV3	ZC3H12C	DMKN	BMP7	FAM177A1	CDC42SE1	PTPRM	INHBA	SRRT	RNASEL	TBX21	ATF3	CXCL1	ADAM10	CAVIN1	RPS6KA6	LARP6	ANXA3	EHF	RUNX1	CNTNAP1	MMP15	COL7A1	IL4	NOTCH3	COL4A1	GBE1	HSPB1	AGRN
GOLGA8A	OLR1	CLIP3	SRPX	PLD3	AKR1B1	EYA2	TGFB2	UPP1	PTX3	BGN	CXCL5	AMPD3	HTR1D	JAG2	EPN3	BSG	RUNX2	FGF18	LMO2	NINJ1	RNF144B	TP53	CTSS	PDE4C	OLAH	VCAN	DYSF	TENM2	LAT2	CNIH3	RRAGD	CDKN1B	DKK2	ADAMTS7	ACTN1	EHF	C21ORF91	ACTN1	TSPAN9	PDLIM4	HSD3B7	PLEKHA4	P4HA2	YPEL3	C1QL1	ATP6V0E2	WDR63	KCNN3	PTPRE
SLC48A1	GPR155	ITGA7	CMYA5	IGF1R	CMYA5	S100A16	SPINT1	SLC26A2	TNFSF15	DHCR24	SPTBN1	TNFRSF21	PBXIP1	SAA2	BTK	CPT1C	ACLY	PRSS22	RPS6KA6	PRRT2	PLEKHH2	HSPB7	NECTIN4	HHEX	B3GNT2	TENM2	DCBLD2	PLOD3	TNKS1BP1	JAG2	SCARA3	ELMOD1	ANGPT2	TP53INP2	KRT17	ARSG	ITGA5	ZC3H12A	CES3	VWF	NMNAT2	PEBP1	KRT17	CELSR3	BCL2L2	FAM171A2	KDM5B	ADCY6	ACPP
WNT3	TMEM86A	ACER2	MMP12	SMAD3	PRRT3	MAP2	ECM1	NPC2	NECTIN4	PIDD1	CAV2	NPPA	GOLGB1	ACTA2	GNAO1	STC1	ASB2	MT2A	EIF4A2	ENPP2	ZYX	TMED3	SGPP2	PROCR	ALOX15B	ERG	MAP2	CDK5	FILIP1L	MMP12	PLD1	PRKAB2	SPRYD3	IGFBP4	LRCH4	DMRTA1	ADAM10	CXADR	SLC48A1	ALOX5AP	RALGDS	RB1	TYMSOS	CSF3	FHL2	IL1B	HPSE	THBS3	TGM1
RBPMS2	OTUD1	LCAT	GRN	KIAA0513	ITGB4	TGM2	IGF2	ATP6V1H	DHCR24	MCOLN1	CCL4	CROT	MAPK3	RBL2	CLIP3	DSP	CGAS	IFITM10	EYA2	CHD5	DDIT3	NUPR1	APLP1	DPP4	ANGPT2	CLIP3	PAM	CCND1	COL10A1	COL10A1	CNIH3	ABI3BP	VAV3	PARP3	IL1RN	ENC1	CYP1B1	KEAP1	SENP5	LCP1	VCL	SPINT1	ICAM5	HSPA6	AQP3	SERPINA1	RAB40B	ITGA3	CASKIN1
IFI30	ATP6V0A1	PLEKHH2	FAM214B	OTUD1	IL12A	FBXO32	KLK3	UBD	TSPAN13	MXD1	IL10	MCAM	KMT5A	NTN1	VCL	PAQR7	ACTBL2	B3GAT1	RHOU	C1QL1	ADAMTSL3	TGFBR1	MAPK1	ZSCAN18	NMRK1	TBX21	DIRC3	PAQR4	CKB	CDKN1B	ERG	PNLIPRP3	IGFBP7	WDR63	STAT3	SREBF1	GATA6	RAB1A	ITPR1	TNFRSF10D	HLA-B	C22ORF23	PPBP	ACTN4	ATG9A	CLSTN2	GBA	MTOR	FTH1
SLC7A8	CRYAB	LTBP1	SMAD3	PHLDB1	TP73	ATP6V1H	CROT	MSC	SLC25A29	MAPK1	SPTBN2	NPTXR	RAB6B	IFI6	CCNO	CTDSPL	TNFRSF10D	ARHGEF25	COX6A2	BID	ACSL1	PLA2R1	CLIP3	IL4	SPP1	SLC16A3	LOXL2	XPO1	PBXIP1	ARL8B	C15ORF48	IL4	POGLUT1	KCNH3	ARL6IP5	TGFBR1	ZC3H12C	HEPHL1	HADHA	GBP1	GBP1	DDX49	ATG9A	HSPB7	IL23A	SGPP2	CCL8	CPQ	ORAI3
MYL1	BNIP3L	CNTNAP1	TNFRSF21	SKIL	TNFRSF21	HAVCR2	MAOA	ADGRG1	TAP1	IGF2BP2	CCL2	ITGB1	FTH1	SENP5	IL1RN	TLR2	FBN1	RORA	GBA	MFAP5	SH3PXD2A	ADCY6	ITGB4	VEGFA	OPTN	ERN1	VCAN	FRAS1	MICB	SPOCK1	TNFRSF21	RHBDL1	TRIM22	IL12A	UPP1	GABRQ	GLRB	CROT	IRF2BP2	MVK	SLC15A2	CFI	CTSZ	RRAD	MPZL3	PARD6A	ZYX	RALGDS	CERS1
NOX4	MMD	CST3	LGALS3BP	ATRX	IL2	FAM177A1	SLC29A3	STEAP3	QPCT	LRRC32	TAP1	CXCL3	CELSR3	CHD5	VEGFA	OLFML2A	ALDH2	CBX3	ADAMTS7	KLHL24	STAT5B	LAMB1	KLHL3	LAMB1	LMO2	RHOU	TPM2	TNFAIP8L3	RRAS	ACE	IL1RAP	CSF3	RBM38	SQSTM1	MYO1D	TAPBPL	CXCR4	SCARB1	EPSTI1	TLCD2	TNFRSF10C	HGF	ZDHHC1	CCND1	VCAN	HEXA	ZBTB17	AMPD3	TMEM30A
ARL4A	ANGPTL4	NPPA	SERPINA1	NLRP3	PLOD1	MEGF6	TXNDC16	SPRYD3	CXXC4	EYA2	MMP11	JDP2	HADHA	MCAM	TFPI2	FLVCR2	NOS2	MAP3K9	AGT	ATP13A2	CCL8	ENDOD1	MYLK	RHOA	LIMK1	CXCL8	LMNA	CERS5	MTURN	PHOSPHO1	MVP	FAM3C	MMP2	SRPX2	CKB	CXCR4	TTC29	ANKRD9	LEPR	LDLR	G0S2	LARP6	STAT5A	SP110	PF4	REPS2	FAM214A	C3	ADM2
LMCD1	DCBLD2	COL4A1	INPPL1	FADS3	MDGA1	ARHGEF16	WDR37	TRIB3	CDC42SE1	EDN1	PPP3CC	NIPAL4	LTBP2	TSPAN13	FOXO1	CYB561A3	MYLK	TXNDC16	IFITM10	ACTA1	LFNG	DDRGK1	FOXO1	TRPM8	HEG1	ATP6V0A1	PAQR4	DYSF	BIRC3	TIMP2	ACP5	DDIT3	C15ORF48	EYS	ARHGEF16	TSC22D3	CCNG1	COL5A1	ANKRD9	RPS29	CXADR	TAPBPL	CXCL8	MAPK3	CXCL9	FOLR3	PIK3IP1	RNF128	F10
PSG2	CLSTN2	DDX49	TGFB1	CXXC4	KRT7	TOMM20	SMARCB1	PXDN	WDR26	PABPN1	ACSL1	TAP2	CREG1	TNFRSF1A	CPEB1	CYFIP2	CLIP3	LAYN	MFAP5	STC1	GHR	IGF1	TLR3	ADM2	IGFBP3	ARHGDIB	NOL3	FAM214A	GDNF	ACLY	SEMA3C	RUNDC3B	MAP3K9	MAPK1	ERBB2	IRF5	JUNB	SHC2	ANXA3	ASIC3	SLC25A4	RAB1A	DHCR24	LFNG	ANKRD9	COL1A2	SAT1	CPEB2	G0S2
CITED4	GHR	TGFBR3	PADI2	TLL2	EML6	MIR22	NOX4	ACTA2	FOXA1	SIN3B	TYMSOS	IRF1	WDR37	CDK5	LMO2	CFD	SORBS1	SLMAP	SLC44A2	TP53INP1	CPQ	STAT3	SPOCK1	PRRT3	CAV2	NRCAM	IDS	DDIT3	BSG	TLR2	BAK1	FASLG	CBX3	CBLN2	NPPC	DST	FAM171A2	KDM4B	AHNAK2	S100A13	FGF18	COL24A1	VCAN	TNFSF10	CSF2	CCL3	DMKN	S100A13	SEL1L3
BOK	CRIM1	CCL8	ETNK1	C3	IFI16	ZMAT3	TLL2	ADM2	FN1	SLC16A3	PIEZO1	RAS	HLA-F	SHC2	DGAT2	SPOCK1	TP53INP1	TMEM178A	F11R	MSC	MAP2K2	IDS	SLC25A20	MMP14	PPL	DMKN	SHC2	BIRC3	CDKN2D	PTGER4	PLAT	ZBTB17	OSBPL1A	TGFB2	ST8SIA5	ZDHHC1	FAM234B	SPOCK1	PSMB8	RAF1	LRRC32	FGF2	KMT5A	DIO2	SLC39A14	MPZL3	HEG1	CROT	IGFBP4
MFAP5	GOLGB1	CRIM1	BCL2	ATP2A2	TYMSOS	FGFR3	GBA	PAM	MANBA	CXCR2	CDK18	MYL1	FAM171A2	MMD	HEXA	SLC26A2	CCNE1	CAV1	NAGK	RDX	IFI44	MDGA1	NPR3	PLA2R1	PARP3	MMP7	CITED4	SERPINA1	PTX3	PLSCR4	STAT5B	NTN1	ULBP2	ANOS1	FAM214A	ABCA8	SLC20A1	PRRT3	PTPRR	NAPA	ASB2	SOCS1	H2AX	DKK2	COL4A5	OLR1	C3	HSPA9	SUMO2
NAPA	GPR1	TBC1D9	GDNF	PRKN	F10	CDS2	ADCY6	PPP1R3C	BTK	VAV3	HHEX	AQP3	TNFRSF10C	MPZL3	SLC31A2	GALNT12	BMP1	UBA7	HLA-E	TRIM9	SCARA3	DEPP1	CELSR2	ZC3H12C	MTOR	TP53INP1	SEMA6D	COLEC12	TACSTD2	BMP2	TACC1	LGALS3BP	NOX4	IGFBP1	ZBTB17	LAMC1	RBM38	EDN1	ARL4A	ADAMTSL3	CNIH3	IFIT2	PPL	SLC2A6	PPFIA1	KLK3	ATP1A1	RELA	ANO2
BCAT1	F11R	VCAN	GOLGA8A	MSLN	IGFBP2	GSN	FGF2	MGP	BTG2	CYB561A3	SLC9A7	SGSH	ABCC3	MIR29A	ISG15	ATP2A3	GALNT18	EFEMP2	SENP5	PRDX1	ADM2	LGALS9	HRAS	GDNF	MFSD6	CEL	DUSP5	HTRA3	UBR3	AKAP12	UBR3	CHRNA9	IFIT2	TRPM8	FBN1	ARFGEF3	SUMO1	DDR2	S100A4	ADAMTSL4	TIMP1	SLC9A3	COL4A1	CYB561A3	ZNF365	DYSF	IL6	C1RL	NPEPPS
ADAMTSL3	SLCO2B1	NUP210	TP73	COL15A1	OTUD1	HEG1	FOLR3	ANO2	CPEB2	RHOA	CPQ	CAVIN1	ATF3	C1QL1	NPPA	SLC20A1	CST3	F10	DHRS13	VSNL1	ATG9A	MVK	MCAM	MMP9	ACE	TGM1	CXCL2	RRAS	PPFIA1	DHRS3	ZBTB7C	ANKRD1	GNAO1	NRBP2	CCL3	GADD45G	RALGPS1	ERG	MYO1D	RALGPS1	APOA1	FRAS1	ARHGEF25	PARD6A	CDK5	PARP12	MAPK14	VAMP3	IL1RAP
PLEKHH2	PLOD1	C15ORF48	CXCL14	GALNT18	TIAM1	UBA7	MMP2	STAT1	PVR	TLL2	FGF1	CPEB2	FRAS1	CFI	IL4	RASSF5	BBC3	FADS3	HPSE	CXADR	LARP6	MIR22	COL15A1	FBN1	ATF5	TNFSF10	CRABP2	ACOT7	COL6A2	RAB11FIP5	FLVCR2	CD44	B3GNT2	MDGA1	EHD1	GPRC5A	MAP3K9	OXTR	NCF2	IL1B	EFEMP2	DDRGK1	CCN1	BTK	SEZ6L2	PPIF	EHD2	ZBTB17	GBP1
PTPRE	SLC52A1	SLN	PI3	PLD1	NPPA	CMYA5	GAMT	ETNK1	HSPB7	AHNAK2	FBN1	TRIB3	CXCL3	RBPMS2	SVEP1	CBX7	CRLF1	MRC2	ACTN4	ADAMTS7	SREBF1	RRAD	SMPD3	RNF128	BGN	BCL6	NOTCH1	DSP	COL3A1	MMP13	EFHD1	CAVIN1	SLC12A4	OLFML3	PPFIA1	ALOX5AP	MEGF6	TRIM22	FRMD8	PCSK1N	ZDHHC1	CHODL	RSAD2	RDX	SCARB1	PTPRZ1	PHLDB1	CYB561A3	PRKCH
SVEP1	ATG9A	IL18	FBLN5	ANGPT2	PSG2	ACLY	MMP15	LGI2	TP53I3	PHOSPHO1	PCSK5	MMP12	CCNE1	CYBB	CXCR4	TYMSOS	ATF3	PLEKHA7	ATG2A	LRP1	TRIM29	ZMAT3	STK11	BCL2L2	MIR23A	TLL2	CDS2	PAPPA	ATP2B4	RUNX1	RASD1	CNIH3	FCGRT	MANBA	ATP6AP1	IL32	PARP3	CDS2	CCNG1	FOXA1	PF4	TACSTD2	PNPLA7	SKIL	SYTL2	EYS	ITGB8	RRAS	FGF1
PRKAB2	MVP	TAP1	GADD45B	CLIP3	ATP6V0A4	SEMA6D	NPC2	IFI44L	VCAN	FAM171A2	C1RL	ULBP2	PDLIM4	QPCT	ZMAT3	ORAI3	RAB7A	CCNE1	RAB40B	TRIM29	MAP3K9	SLC9A3	ENPP4	RSAD2	VIPR1	SNCA	RBL2	SLC6A15	SLC2A1	MAPK14	VASH1	CDKN2A	TGFBR2	RAC1	COL4A1	C15ORF48	DOCK8	OLFML2A	SCARA3	CEL	MAP3K7CL	DKK3	BOK	ANKRD9	PTCHD4	COL15A1	NPTXR	ACPP	MMP1
RGMB	MMP9	RAB9B	SYNPO	HTR1D	GPNMB	CYGB	PRODH	ZBTB17	CTSD	HDAC11	MYLK	MANBA	NOX1	SAMD9L	MATN2	PLEKHA4	NMNAT2	LCAT	PRKAB2	OLAH	KIFC2	HSPB8	EPHX1	FOLR3	APP	DIRC3	SPP1	ENPP4	RBM38	SLC2A12	COL4A5	PDXK	CDK18	COL3A1	OLR1	PTPRR	PARP9	IL15	IL13	ATP13A2	FAM3C	RBL2	SRRT	TXNDC16	AHR	BMP1	COL10A1	IL7	ATP6V0A1
EBI3	ARSG	MICA	CD44	MMP24	TPM2	MR1	BID	PALLD	CDC42BPG	MTURN	ALOX5AP	EPPK1	SLC31A2	PMEPA1	ADAMTS7	TLR4	KCNN3	P4HA2	SPTAN1	KAT2B	COL12A1	TBC1D9	TRPM8	IRF6	GM2A	GALNT18	SLC26A2	ASB2	HTRA3	C15ORF48	TRIB3	FAM214B	MPZL1	PAPPA	RHOU	SLC25A20	BGN	LTBP1	PRKAB2	ECHDC2	HAVCR2	CSRP1	RAB1A	BBC3	PDXK	CELSR3	PTK7	SLC25A4	XBP1
CCND2	ABCA12	FAS	TP53INP2	PPP3CC	CD177	KLHL21	NFE2L3	ABCA1	MCAM	ULBP1	CSPG4	CRABP2	AKR1B1	C15ORF48	ATP2A3	ATM	GPR1	IL32	CLSTN2	IL32	SLC44A2	GBP2	LMO2	HSPG2	ATP6V1H	HBP1	KRT7	SDC1	VWF	CHRNA9	RAB7A	LGI2	SLN	MAPK3	DHRS13	NBEAL1	ATP6V0A4	PIEZO1	S1PR5	IL23A	ACTC1	CERS5	S100A16	ATP6V1G1	RND3	PABPN1	SMIM3	TP53INP1	FBXO32
MMP7	IL15	ATR	MCOLN1	HLA-DMA	SLC12A4	THEM6	TYMSOS	SLC7A8	ATP2A3	UPP1	RAB7A	MMP9	CCN1	CSF1	ARSG	CPEB2	PF4	IFNG	STX12	ITGA7	STEAP3	PNPT1	AHR	CA11	SLC25A20	HADHA	SCD5	SLMAP	PNPLA7	GALNT10	LOXL4	ANXA3	NOL3	BFSP1	MCOLN1	MAOA	CREG1	RNF144B	MRC2	CDKN1C	PHOSPHO1	APP	MEGF6	ABTB1	ATF6	CXCL5	ADAMTS4	GLB1	FST
CDIP1	APOE	NINJ1	MAPK3	ERBB2	GRK4	PLAU	CDS2	HES2	ADCY6	IL2	SLC20A1	PI3	JAG2	NGF	GLB1	CCL8	PLK3	ACER2	RRM2B	COL4A2	PHLDB1	LRP1	LEP	FICD	HLA-E	PSG1	EML6	ANGPTL2	CD44	TNFRSF10B	SLC25A29	APOE	NOS2	SLC17A5	PRKN	IFNGR2	DMRTA1	PRDX4	TNFRSF10D	PDGFC	SAA1	SMYD3	FGF1	DNASE2	APOE	TLCD2	MIR22	HKDC1	PAQR4
MMP12	KEAP1	COL4A5	ATR	ANKRD1	IRF5	SYK	MPZL1	CCDC88C	COL15A1	CXCL11	NINJ1	PABPN1	OSBPL1A	ADTRP	CD36	ITPR1	MYOZ2	CTSS	CXCL9	ATP6AP1	NOTCH1	KMT5A	PTK7	SRPX	CDKN1C	B3GNT2	IL32	LEPR	HSPB7	ING1	ING1	REPS2	ZNF365	KIFC2	SMIM3	RPS28	MFN1	FAM3C	RALGPS1	HSD3B7	ADAMTSL4	SPOCK1	IGFBP7	C22ORF23	RUNX2	RASD1	IGFBP2	RPS28	POFUT2
CERS5	DDIT4	FGF18	PSAP	SMYD3	ZDHHC1	COL4A2	IL7	ATM	SORBS1	COX6A2	NOL3	DIRC3	IL10	BCL2L2	NAGK	SAMD12	PML	SPATA18	IL2	RUNX1	PLEKHA4	ITGA7	CDKN1A	RHOU	PLK3	SLC7A7	HGF	HEG1	PARP3	SETD3	C1S	BCL2L1	TNFSF10	RPS6KB1	GSN	AOX1	CSTB	JAK2	SLC44A2	FILIP1L	AHNAK2	SEZ6L2	FRMD8	BST2	SLC2A6	WIPI2	MFN2	LGALS3BP	KAT2B
PEBP1	TNKS1BP1	PTPRM	RASD1	PBXIP1	HES2	CTSS	PTPRE	BMP1	RNASEL	CITED4	SLC7A7	DHRS13	NAPA	ENPP2	KAT2B	PMEPA1	MMP10	AGT	ITPR1	LDLR	MEOX2	PROCR	PTX3	ABI3BP	ABCA8	SLC2A12	TSC22D3	PBXIP1	MIR23A	LEP	FBN1	SQLE	ATF5	B3GNT2	PNLIPRP3	CCL20	CYB561A3	RAF1	THBS2	MAP1B	PTCHD4	MYOZ2	PLAT	PSAP	ARSG	GDNF	TRAF1	ENPP4	S100A4
HGSNAT	MPZL1	PIK3IP1	GAA	KRT7	IL15	ACPP	SLC2A10	STK11	MMP7	RHOU	FOXO4	RGMB	MAP1B	TNFAIP8L3	SLC17A5	GPRC5A	IRF9	COL3A1	CXCL8	IGFBP2	ATP6V1F	LFNG	IRF5	CELSR3	ALPL	APOL1	NRCAM	SLC29A3	SPP1	TSC22D3	CSF1	C22ORF23	LYST	DRAXIN	GPRC5A	DPP4	CYBRD1	HSPA6	MAP1B	PRRT2	VIPR1	LMO2	MFAP5	SCNN1D	MFN2	ZNF365	ALPL	TRIM29	SLC9A7
NPM1	TNFRSF10B	SERPINI1	SCARF1	NMRK1	SGSH	GRK4	VCAN	GAMT	ITGA7	CYP1B1	MMP15	XBP1	CASKIN1	SLMAP	SLC2A6	EYS	PPFIA1	PSEN1	ATP1A1	SP110	CXCL1	ATF3	RNF144B	IRF1	KCNC4	FRAS1	WIPI2	CXCL6	KEAP1	FOXO4	HHEX	TP53I3	SEMA3C	MIR27B	IL1RAP	SLC31A2	FOLR3	IRF1	MVK	BGN	NLRC5	DCBLD2	TRIB3	PRKAB2	PRRT2	C21ORF91	PARD6A	ABCA8	PSEN1
RAS	PPP3CC	PARP9	IRF2BP2	MICA	XIRP2	LMCD1	PTX3	APOD	HKDC1	CCL3	ST6GALNAC2	IL1RAP	GPR1	GPRC5A	XPO1	CCL4	IL10	ABCA1	B2M	YPEL3	SGSH	FOXA1	ATM	TIAM1	FLNC	NFAT5	GPR155	RELA	TP53INP2	COL4A4	CYFIP2	JAK1	ITGB4	PPL	ACSL1	HEXA	PDE4C	PSEN1	CCL4	MDGA1	ITGB4	CITED4	TRAF1	MAOA	TPM2	ADAM10	LPP	CXXC4	RAF1
COL6A1	SERPINF1	CITED4	SGSH	TGFBR2	PERP	BCORL1	SORBS3	TMEM86A	BEAN1	CXCL9	MVK	CST3	CD99L2	CDKN2AIP	ACOT7	RASD1	BEAN1	ATM	PSMB8	COL19A1	MAPK11	CFD	CDC42	RASEF	SENP5	RPS6KB1	SMYD3	DCLK1	GLB1	ACTBL2	ATRX	PARP14	RORA	EYA2	CBX3	PIDD1	RPS28	PGR	TLR4	NRAS	SETD3	FASLG	MVP	THRB	TNKS1BP1	BACE1	LDLR	NRBP2	ELMOD1
C15ORF48	CYP1B1	ICAM5	RAF1	PCSK5	ITGB1	PSAP	ITGA5	GOT1	EHF	G0S2	VWF	CXCR4	ENPP4	APOL1	NFKB1	ASIC3	ZBTB17	IFIT2	TLR3	TGFBI	DMRTA1	SETD3	KLK3	PNPT1	RPS6KB1	SP110	PLEKHA7	ITGA7	CDKN1A	MPZL1	BCL6	DEPP1	RNF7	MUC1	IRF2BP2	PPIF	GBP2	TMED3	PALLD	OAS2	ANKRD1	SLC16A1	DYSF	PSMB8	SOD1	MIR29A	SKIL	HLA-C	FRMD8
CCL5	RHBDF2	TMEM30A	FNDC3B	RUNDC3B	SORBS2	GBA	CTNNB1	ATF6	YPEL2	ENPP4	PRNP	CXCL11	BHLHE40	ZMAT3	JAG2	CD36	NOX1	IL7	IRF1	MEOX2	BMF	THEM6	CCL5	RAB1A	IRF6	CCL11	F10	MEOX2	DDRGK1	SERPINF1	APOE	RSAD2	HES2	PRDX4	HSPB8	SLN	ATF5	PLAU	CDC42BPG	PARP14	PROCR	MMP11	SPHK1	SLC26A2	ZC3H12C	LDB3	OAS1	TNFRSF21	FASLG
SLC31A2	CXCL9	THBS1	ABCA1	GLRB	ZBTB7C	HSPB1	TXNRD1	IL23A	CDIP1	DCLK1	ALDH1L2	CD36	ANXA3	ARG1	RNF7	CHEK2	DST	SLC2A6	APOD	ALDH2	CCL4	DMKN	SVIL	SPINT1	COL3A1	GADD45A	MMP13	BCORL1	FLNC	SRPX2	MAPK1	MAMLD1	JAK2	ABCC3	CSF3	PCSK5	CXCL10	TBX21	IL32	ATP1A1	NMRK1	CDKN2D	TRIM22	CDKN1A	TLL2	JUNB	SGSH	C15ORF48	LEP
CXCL6	TTC29	CCL2	C1RL	RBPMS2	ACER2	IL18	PCGF2	SLC2A12	LMO2	RAB1A	HEG1	PDLIM1	TMEM86A	HMGA2	CGAS	L1CAM	GADD45G	MPZL1	GATA6	PNLIPRP3	SLC35E1	ADAMTS5	B3GAT1	SYTL4	STC1	KDM6B	MICA	MATN2	ITGB8	COL5A1	MYL9	UBA7	NAPA	HTRA3	SLC7A8	FAM3C	PRRT2	EIF4A2	CALU	PSEN1	IGFBP5	PLD1	CCND1	EBI3	HCN3	SPON2	HAVCR2	BCL2L1	CCDC88C
ENO2	TRIB3	CTSH	DMKN	TOMM20	COLEC12	MYH9	INPPL1	DUSP5	CST3	TAPBPL	FILIP1L	S1PR5	TRPM8	PLEKHA4	ATG9A	PSAP	COL4A1	PNPT1	CNTNAP1	SEMA3C	ICAM1	NBEAL1	IL32	GBP2	DHRS13	CCDC88C	NPPC	PLAU	ALOX15B	ATP6V0E2	PRDX1	OLFML3	CTDSPL	PML	MT2A	ITGB8	HSPA4L	RORA	VGF	MIR31HG	MAPK1	CDKN2AIP	TSPYL2	TNFRSF10C	PMAIP1	SLCO2B1	C1R	PMAIP1	LARP6
ATG9A	ITGB3	NPTXR	BCL2L2	CRELD1	IFI44	SERPINI1	SORBS2	BCL2L2	RNF144B	SHC1	LCAT	COL6A2	BAK1	NINJ1	MMP14	ATP6V0E2	ULBP1	CFD	ENDOD1	SHC1	ATP6V1H	HDAC11	HLA-F	DKK2	SP110	EPSTI1	LGALS9	MAPK3	GALNT18	HPSE	NFAT5	ATP6V1F	ZBTB17	MICB	RCAN1	GOT1	TNFAIP3	CXCR4	TSC22D3	ATP6V0E2	NPPA	MMP24	IGF2BP2	LAYN	PDLIM5	TSC22D3	MTOR	LAMB1	TFAP2A
KDM5B	KLHL3	PTCHD4	SETD3	BAK1	CLDN1	IGFBP5	PLAT	CREG1	SERPINB2	DDIT3	ANKRD1	EHD1	CCNO	CCL5	MFSD6	MMP9	THBD	SLC9A1	ST8SIA5	MAP1B	PIM1	GDNF	RALGDS	THEM6	UBD	RDX	SPARC	COL7A1	TMEM132A	CXCL8	RMDN2	CXCL1	KIAA0513	CDKN2AIP	COL12A1	ACTN4	CAV2	COL4A1	RNF128	TXNIP	EHF	ATG9A	ST6GALNAC2	CBX3	HSPB1	DHCR24	NID1	TRIM45	PTGS2
IFIT2	CALU	TRAF1	BST2	ITPR1	VWF	SLCO2B1	OASL	TRIM45	CKB	IGF1R	IFIT2	YPEL3	HOPX	TP53	PLEKHA4	TNFRSF10D	DDX49	CSRP1	SAA2	FASLG	CXCL2	BHLHE40	EIF4A2	POGLUT1	CAVIN1	SPP1	DHRS3	TACSTD2	PPARGC1B	SUMO2	GDNF	ARL4A	ST6GALNAC2	COL24A1	CYFIP2	SLC20A1	MR1	POGLUT1	LARP6	AQP3	LGALS9	CXCL16	TMEM30A	IL1B	NUPR1	PPP3CC	VASP	BID	MDGA1
TNFRSF1A	LEP	PEBP1	CD177	SPOCK1	ADAMTS4	IL23A	IL6	SHC1	POGLUT1	NPM1	GAS8	SEMA6D	MGP	ATF6	MFN2	CYBB	GPNMB	FN1	CREG1	ZC3H12A	SKIL	PAQR7	LAMB1	FNDC3B	JDP2	PSAP	UBD	RUNX1	PTGER4	YPEL3	PDLIM4	FICD	CCNG1	DDIT3	CTDSPL	FTH1	SPATA18	RHOU	APOL2	HEXA	TNFSF15	TNFSF11	CHRNA9	ABCA12	SPARC	OLFML3	RAB7A	NID1	SERPINE1
CLTB	RAMP1	CDKN2B	CD63	WDR37	MAPKBP1	APOL1	IGFBP7	IGF1R	CPA4	MYOZ2	TRIM22	LRCH4	CLTB	MAP3K9	PPIF	HLA-B	C15ORF48	TBX21	NUPR1	SLC9A3	KCNN3	VCL	CDKN1C	FAM3C	FAM171A2	LSMEM1	ITGB8	MVP	NRAS	MAP2	VEGFA	TXNRD1	MCAM	CLTB	VCAN	PDGFC	PGR	JDP2	KRT7	DSP	ATG2A	HERC5	GPR155	VAMP3	NFASC	CDKN1A	ACLY	IFIT2	VAMP3
TGFBR3	BMP4	GADD45A	LARP6	SLC17A5	CHODL	SERPINA3	KLHL21	PLAUR	SDC1	REPS2	CDK5	MAP1B	VIPR1	ATF5	CXXC4	EPPK1	GPR155	AQP3	GDF15	IRF9	HLA-DMA	ABCA8	TLR2	NAGK	MCAM	IRF2BP2	CDKN1B	IL23A	SLC35E1	PRICKLE2	UPP1	FRMD8	NFKB1	OXTR	F11R	APOD	NGF	IGFBP1	GBP2	C3	FRAS1	LIF	CCL20	COL15A1	VASH1	CDKN2A	CMYA5	BCL2	RAMP1
IL1RAP	WDR63	IL1A	MMP10	COL12A1	FAM214A	TGFBR3	ASIC3	DMKN	SGSH	BCAT1	SKIL	CCDC80	CCDC88C	SPHK1	RAB6B	BEGAIN	COL15A1	PDGFB	LAMC1	FOLR3	TGFB2	BHLHE41	GSTM1	ATP2A3	LDHA	IGF2	C21ORF91	MPZL1	BCL6	SCARA5	SVIL	FNDC1	NLRC5	RRAGD	SMURF2	MX1	VCAN	SPON2	CSF1	OSBPL1A	PLD1	CTSH	TTC29	DSP	DOCK9	CBX3	CDK5	SPTAN1	AHNAK2
MICA	PRDX4	CSF1	EPSTI1	OLFML2A	H2AX	THBD	IRF7	ATP6AP1	TNFRSF10D	YPEL2	IL1B	MAPK1	ABCA1	AMPD3	PNPLA7	STAT6	ADAMTSL4	NPTXR	CTSD	S100A13	MAP3K6	OLFML2A	DCLK1	SLC48A1	PBXIP1	IGFBP5	RALGPS1	ARG1	HSPA4L	MFN2	LTBP1	CX3CL1	HSPB7	ABI3BP	TMEM30A	IGFBP2	MYLK	SLC4A11	TSPYL2	HTRA3	BCAT1	MSC	MMP3	SLC2A10	ADM	MANBA	CXCL16	SLC25A20	SAMD9L
IGFBP5	TNFSF15	CRYAB	SULF2	ICAM5	OAS1	RHBDL1	RGMB	MMP8	MAPK8	NMRK1	ADCY6	C3	RSAD2	GOT1	HLA-DMA	VCL	MIR27B	JAG2	ATP2B4	SLC29A3	MEGF6	MFSD6	ADAM17	GOLGB1	TNFSF15	GAS8	CXCL8	TRIB3	NLRP3	JDP2	DAPK2	FOLR3	SDC1	LRRC32	IRF9	BCAT1	EML6	HAVCR2	PSG2	SDC1	CHPF2	CCND1	PSME4	RNF7	CPEB1	MICB	CCDC88C	PNPT1	RGMB
ARHGDIB	CREG1	ASIC3	SHC2	CASP10	CBX3	CHRNA9	UBD	FAM171A2	KDM4B	FBLN5	SQLE	HGSNAT	RUNDC3B	VEGFA	RB1	SMARCB1	SLC2A6	CXCL16	CCL11	STX4	ST6GALNAC2	ALOX5AP	TNFRSF21	DSP	MAMLD1	TMEM132A	FICD	DKK3	MAN2A1	ST8SIA5	COLEC12	C1RL	NPPC	ADAMTSL3	COL3A1	LCP1	GNAO1	CA11	ADAMTS7	MEGF6	ITPR1	FNDC4	PARD6A	LDHA	SMARCB1	GALNT10	HSPG2	RBPMS2	FRAS1
RB1	JAG2	PRKCH	MIR34A	LCP1	DIRC3	NPEPPS	AMPD3	SYTL4	ABCA8	SLC44A2	NLRC5	CSTB	SLC17A5	FNDC3B	ADAMTSL4	NBEAL1	FAS	OXTR	HCN3	ERN1	ACTN1	NID1	WDR37	ERN1	SMPD3	CNTNAP1	PABPN1	PRRT3	CYP1B1	SIN3B	SPATA18	HIVEP3	MAST1	MYL9	ANKRD1	TMEM178A	CDIP1	TNKS1BP1	THBS3	MX1	TNFRSF10D	ARHGEF16	PTPRR	CXCL6	IFITM10	RHOA	CAV2	FBXO32	TENM2
ERBB2	CA11	IRF7	MUC1	HSPG2	PLOD3	PRDX1	POGLUT1	RUNX1	CHEK2	TGM1	GRK4	CTSZ	ASIC3	G0S2	GALNT12	DMRTA1	COL6A1	PPFIA1	KRT17	FADS3	BACE1	ST6GALNAC2	MAPK14	BTK	ANKRD9	LOXL4	IRF3	PCSK1N	PRKN	CDKN1C	LCP1	IFNG	CHEK2	UBR3	DHCR24	NIPAL4	SLC31A2	MMP24	ACTA2	PI3	MRC2	CHI3L1	NGF	GBP2	DPP4	RAB11FIP5	B3GAT1	CHRNA9	RAS
INHBB	ATRX	MFAP5	NOTCH3	ULBP1	GNAO1	CDKN2A	PLD1	ACP5	SERPINA3	HSD17B14	TNFSF11	CAMK2B	DDRGK1	TRIM29	IGF2	SLC2A6	A2M	MUC1	ITGA5	FAM3C	FICD	CXCL8	CGAS	PEBP1	TMEM59L	PPFIA1	REEP2	TIMP2	GLRB	CLIC3	CBX7	MMP10	ANGPTL4	LAYN	STAT5A	NFKB1	BMF	EHD2	PRELP	FGF1	EFEMP1	EHF	DDRGK1	CSF2	DYSF	ECM1	NLRC5	MAP3K7CL	ITGB1
RAMP1	PABPN1	DOCK8	FSTL3	ASB2	TGM1	ANXA3	JDP2	CXCL6	TAPBPL	LFNG	HMGA2	RRAS	COL4A5	RAB39B	TAP2	SLC35E1	MAP3K7CL	FILIP1L	CDK5	BST2	REEP2	YPEL3	TAPBPL	HADHA	IL32	COL5A1	GADD45A	CLTB	DST	CSPG4	SDF2	GDNF	CHI3L1	ANGPTL4	COL4A2	PNPLA7	KLK3	C22ORF23	HDAC11	COL8A2	SLC48A1	PLAU	SULF2	OLFML3	CSTB	PLEKHA7	DGAT2	TP53I3	ARG2
PRRT3	DOCK8	NCF2	CRLF1	CELSR3	SLC9A7	SCARA5	TAPBPL	MIR23A	EBI3	MCAM	SERPINB2	ADTRP	GDNF	BEGAIN	SVIL	TMEM229B	SQLE	STC1	RNASEL	PTPRM	IRF9	FSTL3	FNDC3B	NRAS	CCND2	HOPX	ARSG	MMP13	VCAN	BST2	ARL6IP5	TNF	ARSG	PLAT	TAPBPL	H2AX	GAS8	TGFBI	BAX	IRF6	TMEM132A	MSLN	RUNDC3B	ACTA2	MICALL2	NUP210	FASLG	LTBP2	ENPP2
SLC2A12	IFI16	ENDOD1	TENM2	ADCY6	CXCL1	MATN2	ADM2	DCBLD2	NFKB1	COL12A1	HSD17B14	SMARCB1	SLC35E1	MMP1	CLTB	DCLK1	MPZL1	HOPX	PPBP	MDGA1	NR3C2	FGF18	HEPHL1	ZMAT3	SAT1	HGF	MYO1D	SCARA3	PF4	CPT1C	CXCL1	CD177	MXD1	SPINT1	ATG9A	NRBP2	PRRT3	SERPINB2	SHC2	HSPB7	POGLUT1	HEXA	SATB1	DCLK1	TNFRSF21	DHRS3	C1QL1	PHLDB1	CDKN2B
ATP6V1F	MXD4	AGRN	THBD	UBA7	RASD1	SLC9A3	TOX2	COL4A2	ENC1	PBXIP1	TPM1	RPE65	PLOD3	CSF2	NUP210	NIPAL4	MIR34A	PLOD3	TGM2	COL5A1	COL7A1	BMP2	ADAMTS4	GALNT10	NUP210	SSC5D	ENPP4	MMP15	FOXO4	NID1	ENDOD1	VCAN	MAP2	FAM189A2	RPS6KB1	SKIL	GALNT12	CYFIP2	RNF144B	ALDH2	WDR63	CNIH3	VAV3	C1S	IGFBP3	LRRC32	FICD	SGPP2	CSF2
SCARF1	CRELD1	AGAP3	PRRT2	CSF3	VIPR1	CES3	MCOLN1	SERPINE1	ANKRD9	CERS1	RUNX1	TSPAN13	TACC1	SERPINB2	PSG2	UBA7	FLNC	TSPAN10	TRPM8	A2M	DDRGK1	LRRC32	PHLDB1	MAPK8	ADM2	ATF6	ACTC1	MYL9	ARHGAP24	MX1	XIRP2	MAN2A1	ATP2A2	HSPA6	FAM234B	GOLGB1	TRIB3	TGFB2	PNLIPRP3	IRF7	FOXO1	KRT7	ATRX	PAQR7	ELMOD1	BEAN1	BBC3	H2AX	IGFBP2
CLIP3	GAA	SLC7A7	MAPKBP1	CCL2	RNF152	RNF7	MEOX2	VWCE	LDLR	ENPP2	TBX21	ENPP4	ULBP1	IGFBP5	VASP	OLFML3	MRC2	CCL11	DDB2	IRF6	COLEC12	VAV3	TMEM132A	KDM5B	MMP14	DKK2	RRAD	H2AX	PLEKHA4	GRN	FN1	LFNG	MAPKBP1	TSPAN13	ING1	IFI30	NR3C2	INPPL1	LAMA5	CCL20	ISG15	FAM214B	ATP13A2	CXCL10	STC1	SYNPO2L	ACTA2	CDKN2A	DDX49
F10	GPRC5A	MAPK14	PROCR	THBS3	IFI30	SLC2A10	PPBP	RMDN2	COL6A1	GLB1	PNLIPRP3	LDHA	A2M	PIM1	COL19A1	ISG20	ZYX	CEL	HSPA9	THEM6	CELSR3	GADD45B	NPEPPS	ABCA12	KLK3	DDX49	PRODH	MAPK14	ECHDC2	DDX49	HLA-E	BEGAIN	TSPAN9	PRKCD	GPNMB	GLRB	SVEP1	NPR3	COL15A1	SAT1	DSE	C15ORF48	RUNX2	TAPBPL	SLC6A8	IGFBP2	PRKCH	MMP11	ATG9A
CXCL16	LGI2	ZSCAN18	RAB40B	TSPYL2	CHEK2	IGF2	PRICKLE2	TNFRSF21	FAM3C	PLEKHA7	MYO1D	PLD3	CXCL8	PTK7	BRAF	SLC25A20	DGAT2	RALGDS	APP	ZBTB7C	SPIRE2	ZNF365	SCNN1D	ABCA8	ISG20	ATP6V0E2	LDB3	IRF5	KLHL4	SPIRE2	CD99L2	PLA2R1	RNF213	SMAD3	CASKIN1	FGF1	BMP7	VSNL1	NRBP2	HHEX	THBD	GM2A	CYP26B1	GALNT12	SEMA3C	CDC42	CCND3	RNF152	FNDC3B
ACLY	NOX4	PSG1	PRKN	GALNT10	PABPN1	DST	LIMK1	YPEL3	ANGPT2	DKK3	ADAM17	SOD3	RND3	STAT5B	ICAM1	ENDOD1	FGFR2	NOX4	ERN1	NAGK	ANKRD9	FRAS1	WNT5A	CCL3	PHOSPHO1	LPP	UBR3	CLPTM1	SLC6A8	ADCY6	AKR1B1	TMEM132A	S100A4	OAS1	CXCR4	COL7A1	ZSCAN18	PAPPA	ATF5	CERS5	TSPAN13	UBD	CXCL14	TNFSF11	GADD45G	CERS5	TNFSF11	ARG2	GLB1
CHEK2	ACPP	TP53BP1	KRT17	MYO1D	MYOZ2	HADHA	ERBB2	H2AX	HEPHL1	IFI16	ATG9A	ADAMTSL4	SERPINA3	MMP14	TNKS1BP1	PARP9	FAM214A	ABCA3	HSPA6	HSPA4L	HOPX	ICAM1	CXCL14	AQP3	FTH1	PIK3IP1	BFSP1	ICAM5	RB1	CXCL2	APOL1	LONRF2	PLOD1	DKK1	COL6A2	CELSR3	SHC2	ITGA5	ELMOD1	OLFML2A	AGRN	ECM1	APLP1	MMP12	LFNG	CXXC4	FHL2	HEXA	PDGFC
SLC6A15	SCARA5	TNF	GABRQ	FHL2	TRPM8	IL32	ACADVL	IL1RN	PARP12	PRKCH	COL6A2	ABCA3	MAST1	KDM5B	THEM6	ERG	RPS6KA6	KCNN3	TNFSF10	FST	CPEB2	CSF2	PRSS22	CXCL3	TACSTD2	PARP3	FAM177A1	ACPP	LIF	TSPYL2	FAM189A2	PRKCD	SATB1	TRANK1	TP53INP1	CRIM1	MMP15	FAM189A2	NTN1	SMURF2	CCL2	ZBTB17	VIM	FST	TCP11L2	BRAF	IGFBP5	ERG	BHLHE40
CCL8	RGMB	CXCL11	SVEP1	CASKIN1	TMEM178A	NFAT5	TMEM132A	GHR	FGF2	IDS	CELSR3	FAM3C	NID1	HDAC11	LRRC32	ALPL	FNDC3B	HERC5	PSG2	LAMB1	GALNT18	SMYD3	TRIB3	RBL2	SULF2	EBI3	PIEZO1	PPARGC1B	APOL2	RASD1	BEAN1	ORAI3	RAS	MAOA	MANBA	KIFC2	COL4A4	STK11	VSNL1	RAB1A	TP53INP2	LGALS9	ATP2B4	HDAC11	IL10	PSG2	THEM6	FLNC	HES4
SLC2A1	HIVEP3	AKAP12	MXD4	LRP1	ZMAT3	BMP7	EFEMP2	NCF2	IL1RN	BACE1	TMEM30A	FNDC1	PCGF2	SEZ6L2	HSPA9	SQSTM1	BHLHE41	ITGA7	KLHL3	SYNPO2L	EFEMP1	OSBPL1A	TXNDC16	IFITM10	COLEC12	COL4A4	CCNO	LRCH4	CXCL3	MIR22	PRKCH	PARP12	CTSS	CYB561A3	OLFML2A	TENM2	TRIM9	APOL1	ITGA5	ESM1	JAG2	CCL4	GPRC5A	DMRTA1	ATP13A2	RSAD2	IL1RN	ATG9A	SIN3B
COL6A2	F10	B3GAT1	DRAXIN	THBD	SLC6A8	PMEL	TP53	CFD	IL4	NBEAL1	GPNMB	ACTA2	SORBS1	CDKN1B	HLA-E	RBL2	RAB1A	TLR4	HLA-DMA	RAB9B	JAK2	ARFGEF3	PARP12	ADTRP	RDX	PLEKHA4	LAMB1	PTCHD4	HSPA9	PTPRM	GALNT10	MAP1B	TMEM59L	PSG2	IL2	ELMOD1	GADD45A	CSF2	MALAT1	CD63	FASLG	PARP3	IL1B	NOS2	ACLY	ABCA12	FADS3	CAVIN1	SPTBN2
GADD45G	NPPC	FLNC	NOTCH1	KLHL21	HSPB8	GLRB	NPR3	KDM6B	FOXO4	TGFBI	LTBP2	TYMSOS	GATA4	PPFIA1	MAPKBP1	PHLDB1	RHBDF2	ZDHHC1	SLC25A20	ENO3	RPS29	SMIM3	HLA-B	ZYX	LARP6	ENO2	HSPA9	CGAS	BCL2L1	BMF	SLC2A6	B3GNT2	FRAS1	RHOA	H2AX	SRPX	RASD1	DSP	JUNB	BCL2A1	PNPLA7	SLC35E1	TOX2	E2F7	STEAP3	FNDC3B	SLC12A4	LRRC32	AMPD3
HLA-A	EHF	CCN1	SOD1	CNIH3	CD63	COX17	ALDH2	MICA	ST8SIA5	FTH1	CHPF2	SEL1L3	PDLIM5	DUSP5	MMP12	VAV3	FRMD8	CXADR	TLR4	GPRC5A	IRF6	TMEM86A	EYA2	CHD5	FGF2	APOL2	COL3A1	TP53INP2	TMED3	PRRT2	ATP6V0E2	CAV1	CST3	TGFB1	C1QTNF6	SOD1	SRPX2	KPNA1	SVEP1	TNF	ZBTB7C	KDM5B	MANBA	ANO2	PAPPA	MCAM	CD36	CXCR2	S1PR5
HBP1	RMDN2	TIAM1	CDC42BPG	BMP4	BMP7	EIF4A2	ACER2	HSD3B7	NPR3	DSP	PPBP	IFNGR1	CDC42BPG	CDIP1	MANBA	CLDN1	MMP3	CDK18	TNFRSF1A	SPIRE2	HMGA2	BEAN1	HTR1D	PPIF	HMGA2	TIMP2	HBP1	COL24A1	TPM2	MMP24	CXCL6	DIO2	ADAMTSL4	IRF3	RALGPS1	CCNE1	C1S	IGFBP5	MMP10	TGM2	PMEPA1	PPP3CC	C21ORF91	STC1	COL3A1	PVR	KAT2B	MICB	VIPR1
MAP2K2	EML6	FSTL3	PRSS22	WDR63	RUNX2	OTUD1	TBC1D9	RAB40B	RAB7A	CCDC88C	MIR23A	AGRN	HKDC1	IRF7	MXD1	TMED3	RNF7	RNF7	SLC9A1	SPATA18	SMYD3	ISG15	PI3	CAMK2B	C1R	HES4	TFPI2	CTSS	SLCO2B1	SHC2	DHRS3	MGP	SPTBN1	EHD1	ACTA2	TMED3	RAB40B	ATP2A3	BCL2L2	IL10	DHCR24	GAS8	DDIT3	FGF2	VCL	PTGER4	ADCY6	OLFML2A	LTB4R
FICD	CCL11	ESM1	SCD5	PRSS22	STX4	SPARC	VSNL1	ELMOD1	LIF	APP	TBC1D9	STEAP3	COX6A2	LGALS9	WNT3	IL18	ERN1	SERPINE1	EMP2	CCL20	HPSE	GBP1	DDRGK1	PSME4	TBC1D9	AKAP12	CD63	FSTL3	FADS3	HSPB1	NGF	GABRQ	CTNNB1	BCL2L2	ANXA3	ACOT7	SAT1	FILIP1L	CLPTM1	PLEKHH2	PAQR7	MAOA	ATP6V1F	KMT5A	CAVIN1	MEGF6	ACADVL	VIM	CTSH
MAPKBP1	SREBF1	SETD3	ADTRP	HSPB7	LMNA	CPT1C	PDE4C	COL4A5	GPR155	PRDX4	KCNN3	BID	MMP7	EFEMP1	MAP1B	GATA6	RMDN2	MAP3K6	MYH9	TOX2	SLC2A12	FAM171A2	MAP3K7CL	HMGA2	PSG2	C1RL	TLL2	GATA6	F10	BCL2A1	NRAS	SUMO1	BEGAIN	ADM	TXNIP	TP53I3	SLC6A8	KLHL4	CDKN1A	ERG	NRBP2	SLC29A3	COL10A1	ABCA8	KIFC2	SLC31A2	CDC42	ADTRP	ARG1
PSEN1	CDC42	TMEM159	HLA-E	MALAT1	ZSCAN18	LRRC32	NOTCH3	PPFIA1	HLA-C	SLC29A3	CCNO	AGAP3	SHC1	MMP3	SMURF2	CCND1	SAA2	CXCL3	PERP	GATA6	FAM189A2	PRDX1	WNT3	OSBPL1A	SMAD3	RPS28	PHOSPHO1	CTSH	ADAMTS7	DMRTA1	PAM	PPIF	AOX1	TIAM1	ZBTB7C	RASSF5	F10	LIMK1	DKK2	CCL3	CELSR2	TIMP1	TRIM9	RPS29	TRPM8	FGFR2	SQLE	TRIB3	TRAF1
PABPN1	GADD45G	NOL3	KLHL24	CHODL	EPSTI1	MIR29A	SETD3	LAMB1	ITPR1	SPTBN2	RHOA	CXCL16	CDKN2A	TBC1D9	SLMAP	MX1	PLOD1	TNKS1BP1	BACE1	SENP5	CDK5	KDM6B	ECM1	SLC25A29	THRB	MAPK14	NR3C2	TXNIP	COLEC12	SKIL	STX12	ATP2A3	PLEKHA4	TP53BP1	PRDX4	TLR3	TRAF1	CXCL14	GPNMB	IFNG	IL1RAP	CHD5	TNF	PARP12	ZYX	ENPP2	EIF4A2	HLA-F	RRAGD
TMEM30A	CAMK2B	CSRP1	WARS	MRC2	MAP1LC3A	ARHGAP24	GBP2	CCL11	CMYA5	PARD6A	NPPA	WIPI2	BMF	HBP1	NTN1	FGFR3	FLVCR2	FOLR3	SPARC	ZSCAN18	CXCL6	MICA	HAVCR2	IFIT2	CCL1	BAK1	ANOS1	PTGDS	VCL	ADM	CXCL9	SQSTM1	SCARA5	SLC7A7	COL8A2	CCL11	TNFRSF10B	GADD45G	CCL7	LDHA	MICA	FGF1	CHEK2	WARS	IL4	HDAC11	NTN1	JAK2	NOX4
NFASC	DRAXIN	THEM6	P4HA2	TMEM30A	PLA2R1	CCL3	CXCL14	PRNP	PDGFA	ABCA8	TGFBI	RPS29	CHPF2	NOX1	ACTN1	IL1B	ATRX	SLC16A3	SKIL	RGMB	ANO2	SCARA3	IRF6	EYA2	SLC31A2	MFAP5	SYK	ERN1	MDGA1	CYP26B1	SQLE	TIMP2	BGN	CDC42	TGM1	PPM1H	ADAMTSL3	DOCK9	IFNGR1	TOMM20	GPR155	ALDH3A1	CLTB	SPTBN2	ST8SIA5	TAP2	ATP6V0A1	ACADVL	GABRQ
TGFBI	VCL	PDLIM5	JDP2	ATP6V0A4	SPHK1	PROCR	TNFRSF10B	ACTBL2	PTGS2	NID1	LMCD1	SLC6A8	PIDD1	LARP6	ABCA8	COL4A1	TRAF1	HLA-B	BBC3	NLRC5	PARP3	CXCL11	PF4	MYH9	LTBP2	MX1	SMARCB1	PIM1	IL23A	RELA	HOPX	ETNK1	INHBA	DSP	CTHRC1	NFASC	MAPK8	SCARA5	UPP1	OASL	LOXL4	RHBDF2	CDKN2B	TGFBR1	SCARF1	CYP26B1	CA11	POSTN	NOTCH3
CRIM1	BTBD10	SPIRE2	PLEKHA7	LDLR	PNPT1	CCL2	IGF1R	RAC1	STAT3	ANGPTL2	EPN3	ACP5	SYTL4	CXCL14	THRB	TPM2	SPHK1	OLR1	ZBTB17	OPTN	THBD	SLC16A1	A2M	KAT2B	FASLG	C1QTNF6	TRIM45	NPM1	APP	CREG1	AGAP3	NLRX1	DDIT4	PDLIM4	ABCA3	DIO2	MIR29A	PLK3	CPA4	NOL3	MIR23A	BOK	ITGB4	HLA-B	FCGRT	ADAMTS5	ADAMTS7	DDIT4	TMEM132A
ACADVL	RNF144B	EPSTI1	NFE2L3	SCARB1	BHLHE41	RAC1	VASH1	FAS	NMNAT2	ULBP2	TNFRSF1A	EYA2	HLA-C	GALNT18	WARS	STAT5A	NPM1	TRIB3	DSE	IL12A	BBC3	AMPD3	GBP1	KEAP1	CDS2	CYBB	CBX7	TNFSF15	KLHL5	BHLHE41	TAPBPL	THBS3	PPP3CC	GABRQ	IL15	CCN1	ADGRG1	RALGDS	NOTCH3	COX6A2	BMP1	CES3	TSC22D3	MFN1	CA11	CDC42BPG	DHRS3	CASP10	SLC48A1
TRPM8	RHBDL1	LDLR	PBXIP1	ALOX15B	IL1RN	COX6A2	PTCHD4	MAP2K3	COL6A2	FAM234B	STAT5A	COL7A1	MMP24	TRANK1	SPRYD3	TACC1	HRAS	LMO2	GALNT12	CYBRD1	RAB7A	IFITM1	MYL1	L1CAM	ACP5	IL10	HEG1	ZBTB7C	PSEN1	MCOLN1	THBS2	KRT17	ARL6IP5	ATP13A2	LMO2	C3	VIM	TNFAIP8L3	ANGPTL2	HGSNAT	MAP2K3	SLC15A2	RBL2	LAT2	PARP3	FLNC	PPP3CC	RPE65	PROCR
ERN1	OPTN	TSPYL2	THBS2	TNFRSF1A	MR1	DNASE2	SAMD9L	EBI3	PLD1	MIR22	SYNPO2L	FTH1	MMD	TXNIP	C1S	BNIP3L	HKDC1	DIRC3	GRK4	RNF213	PAM	KLHL4	PPL	SCARB1	WIPI2	ENDOD1	ADAMTS5	IFI44L	FNDC4	CHPF2	TFAP2A	CPEB2	DUSP5	MAP1LC3A	DIO2	SLC16A1	XAF1	SP110	CX3CL1	CCNG1	PDXK	SPRYD3	CALU	MVK	PTX3	FAM189A2	CAVIN1	KRT7	PIK3IP1
ITGB8	FLVCR2	C1R	PDLIM4	LAT2	MMP7	XBP1	SPATA18	WNT5A	MIR22	SMURF2	PDGFC	MFAP5	PLA2R1	GPNMB	ABI3BP	COL7A1	MMP13	DDR2	SMPD3	SDF2	GLB1	STK11	MICB	NRBP2	SORBS1	CXCL10	COL4A1	MIR34A	MFN2	SLC39A14	TFPI2	TPM2	MYO1D	DOCK9	CAV1	HTRA3	CCDC88C	FCGRT	TAP2	VCAN	SEZ6L2	OPTN	MFN1	WNT5A	THBS3	STX4	PTPRR	NPM1	GBA
BMP4	INSIG1	TGFBR1	DHCR24	CYP26B1	FSTL3	TMEM30A	ST6GALNAC2	TFPI2	COL4A4	PALLD	MAP3K7CL	SORBS1	CELSR2	RDX	LMNA	ESM1	PDGFC	SLC25A4	RAMP1	CAV1	DDB2	ATG2A	CX3CL1	FLVCR2	SPRYD3	THEM6	KAT2B	KRT17	RNF7	MDGA1	PRNP	VGF	ORAI3	GHR	IRF6	SLC52A1	ATP6V0E2	CCL5	ARHGEF25	HES2	SORBS2	CHPF2	IL6	HRAS	ZBTB7C	ACER2	COL1A2	OASL	SOD1
ACTA2	SENP5	KRAS	CCL5	STAT1	FGFR2	ENPP4	CCL8	SAT1	PRICKLE2	ZC3H12A	DUSP5	ARSG	KRT17	FST	TXNDC16	SYNPO2L	SMPD3	PCSK5	CSF1	CTSD	IGFBP5	PSMB8	COL1A2	TNFRSF10D	TGM2	PRSS22	CYB561A3	GBP1	OLFML2A	PMEL	SREBF1	RNF128	SYTL4	COL5A1	ANOS1	CDK5	ABCA3	LDHA	THBS1	PF4	IGFBP1	FAM214A	C3	LCP1	COL10A1	TACC1	ACPP	PLAU	CTDSPL
SIN3B	TACSTD2	FAM98A	IL23A	RRAS	MMP1	RRM2B	MAN2A1	ADCY6	CDKN1B	PTX3	C1QL1	HEG1	S100A4	PNPLA7	FAM214B	PRICKLE2	GDF15	THBD	TXNDC16	BCL6	SCARA5	CST3	GABRQ	ARFGEF3	EPPK1	SPHK1	GATA6	PTX3	RNF152	TXNIP	TGFBR1	COL5A1	ARFGEF3	CXCR2	TIAM1	AGTR1	MIR23A	TRANK1	ABCA1	PARP12	CCL1	SVEP1	LSMEM1	GNAO1	SLC16A3	STAT5A	ACTBL2	FAM214B	DEPP1
SORBS2	MFN2	PML	CSF2	ACSL1	EFHD1	TACSTD2	FAM214A	NRAS	NLRP3	CRLF1	CTNNB1	IGFBP7	ALDH1L2	NID1	VASH1	C1QTNF6	BIRC3	CES3	PSME4	IRF5	IGFBP4	KAT2B	SORBS1	TP53	HSPB1	PAQR4	CTDSPL	CTSZ	CNTNAP1	MXD1	PRKCD	MICB	DPP4	ABCA1	PLAU	MAP3K9	DYSF	SQLE	GATA4	BCL2L2	DDX49	CST3	TGFBI	RBPMS2	EIF4A2	PPBP	ATP2B4	CBLN2	YPEL3
FLNC	TRIM22	FICD	CHEK2	TAGLN	PRKN	COL12A1	LTBP1	BMP7	TRIB1	SATB1	HGF	ATR	MAP3K7CL	CSF3	MAPK1	GATA4	FOXO4	DHCR24	BST2	ARHGEF16	HLA-A	TP73	EML6	E2F7	SQLE	IGFBP7	BTBD10	PXDN	ATP6V0A1	NINJ1	SLC16A3	CDKN2D	CDKN2B	CA11	MICALL2	STAT5A	ENC1	MMP2	SLC2A12	EBI3	XBP1	GOLGB1	DAPK2	NPPA	B3GNT2	TMED3	SVEP1	NUPR1	CDKN2AIP
LAT2	GOT1	CAST	FASLG	FSTL3	MICB	PMEPA1	KMT5A	TLL2	PMAIP1	TNFRSF21	LDLR	PARD6A	NRBP2	POSTN	SPOCK1	EHF	ATP6V0E2	PADI2	IFNGR2	LSMEM1	NPR3	GRN	PTPRR	PRKN	IL2	CCND1	TLR3	VCAN	UBD	PARP9	EHD1	PDLIM5	ARHGEF16	ECHDC2	MAP1LC3A	ACPP	PERP	ATG9A	WDR37	LDB3	DIO2	ANGPTL4	EMP2	VASP	SLCO2B1	NPPA	OLAH	C21ORF91	CLIC3
SEL1L3	IFI6	BRAF	CD99L2	TP73	THBD	BST2	SVIL	NOX1	RAB9B	ADGRG1	TNFSF15	B3GNT2	RALGPS1	EBI3	LGALS3BP	NTN1	CNIH3	CCND3	SLC7A8	IL6	B3GNT2	MCOLN1	PLAU	SMPD3	DMRTA1	HERC5	PRKAB2	ADCY6	CFI	ACTN1	RUNX2	PPARGC1B	ATG2A	SYK	ITGA5	CERS5	DGAT2	IRF5	CEL	TPM1	LPP	IGFBP3	SPARC	PTPRZ1	ATM	PRODH	IL1A	MDGA1	DSP
FGF2	WDR26	MT2A	TNFSF15	ARHGDIB	CASKIN1	RRAD	NSG1	PERP	DUSP5	HLA-F	TPM2	LAT2	KLHL4	TPM1	GBA	RUNX1	IFITM1	ANO2	RUNDC3B	MICA	PPIF	SDC1	ATRX	LMCD1	MPZL3	COL4A5	APOA1	CEL	MMP1	FOXO1	MX1	KLHL5	C3	CTSS	AGT	SLC7A7	FGF1	HSD17B14	TSPAN10	ETS2	SPP1	CPQ	RGMB	MMP24	OLAH	TNF	SUMO1	EHF	INHBB
MFSD6	NPTXR	BEGAIN	SLC6A8	ZC3H12C	VAV3	JUNB	TSPAN13	KLHL4	INHBA	PRNP	KMT5A	IL13	HES4	SLC9A3	EFEMP1	SLC7A8	LAMB1	MAP2K1	KCNH3	NOTCH3	ETS2	LTBP1	ZMAT3	CDC42	OAS1	CXCL9	ATM	NCF2	SMPD3	ENC1	PTCHD4	CCL20	ADM	TGM2	STC1	IGF1R	FAM177A1	AKR1B1	NUP210	FNDC1	VEGFA	APOA1	SRPX2	TRANK1	TENM2	COL5A1	FLNC	COL8A2	SGPP2
SEMA3C	KRAS	STAT1	DDIT3	PDXK	CCL7	HHEX	PSAP	SREBF1	IRF1	SETD3	SLC7A8	APOL1	CBLN2	CERS1	PSEN1	KDM6B	FTH1	CREG1	LAMA5	CMYA5	SMPD3	PRODH	RALGPS1	CD99L2	TBX21	PIEZO1	BTK	CLIP3	ATP6AP1	SENP5	PHOSPHO1	BID	ATP6V1H	THRB	CNIH3	CXCR2	MMP3	CXCL9	F10	ITGB3	IFI16	SLN	LGI2	CTHRC1	CALU	TXNDC16	P4HA2	WNT5A	RELA
NLRP3	RAB6B	ULBP2	CHRNA9	NUPR1	ATM	SLC2A12	IDUA	PTPRR	ABCA12	MATN2	PMEPA1	GNAO1	CSPG4	NPPC	TSC22D3	THRB	RRAGD	COX6A2	ATRX	MRC2	MYO1D	SPRYD3	MATN2	RNF144B	TTC29	IL1A	GBE1	TP53BP1	CCND3	CXCL6	FNDC4	LCP1	VASP	MICA	REEP2	BTBD10	KLHL24	ECM1	COL4A4	CEBPB	MYL1	BID	OLFML3	EIF4A2	PIM1	ISG15	IFNGR1	TFAP2A	BID
TNFRSF10C	SLN	PCSK1N	HSPA9	ACOT7	DSE	UBR3	ATP1A1	CCNE1	ENPP4	MFSD6	BEAN1	OAS1	FAM177A1	CCL11	ENO2	LDB3	ZDHHC1	ADAMTS7	TRIM45	CAV2	NECTIN4	FAM177A1	GBA	APOE	HERC5	PLK3	ULBP1	RAS	TLL2	SEL1L3	SPTAN1	CLIP3	SLC39A14	YPEL3	MMP15	GADD45B	IRF1	ANGPTL4	STAT3	CFI	MMP24	P4HA2	TP73	MAPK11	DKK3	BCL6	HES4	FGF1	COL7A1
HSPA4L	RNF152	NUPR1	MMP2	NAGK	CCL11	ADAM17	TMEM229B	KLHL3	S100A4	NLRX1	MMP13	DOCK9	LAMC1	ALDH1L2	ANGPTL4	IGF2	S1PR5	BMP2	TPK1	POSTN	FAM214A	TXNIP	IRF3	MYOZ2	SLCO2B1	SOD1	DMRTA1	CHD5	IFIT2	S100A4	BCL2L1	TACSTD2	COL4A5	NBEAL1	BMF	IDS	TSPAN9	HEXA	PPP1R3C	HCN3	CELSR3	COL4A4	GPNMB	MAPK1	TMEM132A	ZC3H12A	PTGDS	ECHDC2	RASSF5
C1RL	VWF	CTSD	GAMT	MMP15	ACTN1	OLR1	TLR2	MYL1	APOL2	SSC5D	PTPRE	ASB2	TNFRSF1A	RB1	NMNAT2	ADAMTS4	EYS	CCL20	CKB	TGFBR3	ST8SIA5	ITGB4	MRC2	ARG1	INPPL1	CBX3	STX4	EHD1	CHODL	ATP1A1	MICA	TP53	AGAP3	TGM1	GATA4	PARP3	PNPLA7	ICAM5	TFPI2	BHLHE41	IL6	SATB1	SPIRE2	ORAI3	CYBRD1	CHEK2	SLC17A5	JDP2	EML6
CFI	ING1	MAPK11	CBX3	ZYX	ZNF365	BCAT1	TMEM59L	CITED4	THBD	HLA-B	CXCL8	CYFIP2	TP53BP1	GM2A	IL6	AGAP3	PTPRR	NLRP3	TFPI2	IL15	SDF2	GALNT12	CAV1	CBLN2	ASB2	INSIG1	SCARA5	MAP3K9	YPEL2	HSPG2	ULBP2	TENM2	YPEL3	MAPK14	ATM	CLSTN2	LMO2	ADAMTS4	PTPRM	ATF6	CCDC88C	HSPA4L	S100A4	ZDHHC1	C15ORF48	ZC3H12C	EFHD1	VSNL1	PLOD1
VCAN	CCL8	EYS	DKK1	TIAM1	TACSTD2	STAT1	IGF2BP2	KCNN3	NTN1	TENM2	S100A4	STK11	PML	MVK	CPT1C	FOXO1	MMP1	CDKN2B	STEAP3	CCL7	DUSP5	UBA7	BMP4	GAS8	CBLN2	TGFB2	HERC5	LCAT	TSPAN9	TMEM30A	RAB11FIP5	SLC39A14	LAMC1	RNF152	MALAT1	RRAS	REPS2	GPR155	PLAT	AOX1	TOMM20	CTSS	EFHD1	AHR	TNFRSF1A	GBP2	MIR29A	GNAO1	OPTN
FSTL3	GBA	EDN1	ECHDC2	CLSTN2	CYP1B1	KMT5A	SERPINI1	CERS5	ATF5	PPFIA1	CITED4	TSPAN10	FST	SSC5D	CSPG4	ACP5	COL4A4	TGFB1	NBEAL1	CKB	SLC6A15	MMP2	GPRC5A	PTPRM	FADS3	ATP2A2	RDX	PSAP	LDB3	CTSZ	SPARC	TNFRSF10B	ZC3H12A	CD177	CXADR	SAA2	EHF	MANBA	TP53I3	PTPRR	CCNO	RHOA	CERS5	IL12A	COL4A1	MUC1	THBD	PPFIA1	SCNN1D
SLC4A11	CERS5	RSAD2	SCARA3	GADD45G	EHD2	ERN1	GDF15	CXCL14	SCARA3	ELMOD1	NPTXR	OPTN	ERN1	NSG1	COL4A2	CITED4	CTSS	LFNG	ING1	ANKRD9	SLMAP	F10	IL13	MALAT1	PEBP1	SPON2	TNFSF10	RSAD2	WIPI2	LAYN	SAMD12	TNFSF15	MUC1	FN1	GRK4	THBD	LIMK1	BCL2L1	FNDC1	CD44	HSPB8	NINJ1	SPTBN2	ENPP4	MCOLN1	FGF2	IFI44L	RHOA	TBX21
[truncated: 50 more columns]

## Sheet: 100 Random DN
List_1_DN	List_2_DN	List_3_DN	List_4_DN	List_5_DN	List_6_DN	List_7_DN	List_8_DN	List_9_DN	List_10_DN	List_11_DN	List_12_DN	List_13_DN	List_14_DN	List_15_DN	List_16_DN	List_17_DN	List_18_DN	List_19_DN	List_20_DN	List_21_DN	List_22_DN	List_23_DN	List_24_DN	List_25_DN	List_26_DN	List_27_DN	List_28_DN	List_29_DN	List_30_DN	List_31_DN	List_32_DN	List_33_DN	List_34_DN	List_35_DN	List_36_DN	List_37_DN	List_38_DN	List_39_DN	List_40_DN	List_41_DN	List_42_DN	List_43_DN	List_44_DN	List_45_DN	List_46_DN	List_47_DN	List_48_DN	List_49_DN	List_50_DN
ACTL6A	EPHB2	DDIAS	TCF4	SSRP1	ZNF695	PCNA	GUSB	MCL1	CBS	APCDD1	CD34	PPARGC1A	SAMD4A	UACA	NUF2	SLC25A5	TNFSF13B	SORL1	TAGLN2	RARRES2	MAGI3	PRC1	CD34	RBX1	MCM3	FGFR4	TRAF6	CASP8AP2	ID1	ZNF695	FSTL1	MRTO4	EPHB1	RECQL5	ZNF107	HELLS	SPAG5	GGH	CDK2	GRB10	SEC14L1	ADAMTS1	POU5F1	TOPBP1	TUBB2A	NUP35	TNFAIP8L1	PSMC3IP	RAB3B
CCNE2	ESR1	FOXP1	COPS5	ORC3	SHB	GAS6	CDCA7L	DBF4B	CEP55	ECT2	ELOVL6	NFYB	GAP43	MAP4K1	SNTB1	DNMT1	CIP2A	ESR1	KIF15	SIRT2	FANCI	LAMC2	GRB10	HJURP	MECOM	CCDC34	ING3	DICER1	CBX2	CBX2	SRGN	SIRT3	CASP3	BUB1B	SLC9A3R2	HSPA1A	NOC2L	LPAR6	NUF2	BRCA2	SLC38A2	TOX	ARID5B	TUBB4B	MAP3K20	SMG1	IRAK1BP1	ZFP36L1	KIF2C
DUSP1	APCDD1	TSPAN5	S1PR1	G2E3	ERCC1	RECQL4	BCL3	PRR11	GTSE1	ID1	CHST2	TINAGL1	MFAP4	EPHB2	DUT	COL8A1	HSPA5	CDKN3	G2E3	AUNIP	PHF19	CDCA3	COMP	CDCA3	MSH6	TEK	ZNF22	KL	PRMT5	SLC1A3	NQO1	ASXL1	ACADM	FOXP1	GTSE1	TRAIP	PCNA	KITLG	AHNAK	ETV4	ITGA4	PRKDC	DDX21	CHN1	SYNE3	FGFR4	SIRT1	TIA1	ORC1
EFHD2	ELK3	KIFC1	NHSL1	ZMYND11	PPARG	NHLRC2	SRSF2	MOXD1	RRS1	BARD1	TMED2	HEY1	ETV4	YAP1	MAPK9	CDK2	MCM4	FANCI	ACTL6A	GAS1	ING3	GMNN	TUBA1C	APOC1	GRB10	ORC3	PSMG1	PDK4	HAUS8	TACC3	HDAC2	NEK2	VRK1	FBXO43	PARPBP	CBX5	TYMS	RBM39	LIX1L	SALL3	EMG1	ALKBH2	TBX3	NR1H3	ZMYND11	SHMT2	YBX1	CD82	RAD51
IQGAP3	NHSL1	DPYSL3	ZNF107	ITGA2	MARCKS	H19	HMMR	PBK	GINS2	MAML1	CCDC18	TK1	PSMG1	PDE4B	ARID5B	CLU	SOCS3	EGFR	FEN1	FOXP1	CDK1	NOS3	NEDD8	CCDC86	CBX5	PRDX2	SRSF2	NENF	RAD51	CEP55	EPB41L2	POC5	BUB1	ST6GALNAC3	ARL6IP1	NEK6	GAS2L3	LIG3	CDCA7	MCM6	AJUBA	FOXO3	CCNB2	ARHGAP11A	RPL22L1	POLA1	STMN1	SLC6A6	NCAPG
TOX	HDAC4	LXN	MSMO1	MAP3K14	CDC45	HNRNPD	NEDD8	ITGA4	PIMREG	C5ORF34	IDH2	EBNA1BP2	SEC14L1	EIF3F	SMC6	EP300	EMG1	TP63	DNMT1	CBX1	CDCA3	CLEC14A	PTP4A3	SPRED1	RNFT2	MECP2	HNRNPR	TTC27	PCDHB12	LAMC2	ZMYND11	HNRNPD	DDIAS	NFATC1	TET1	PATZ1	ST6GALNAC3	APLN	SCML2	RBX1	STUB1	GAS6	CHST2	HNRNPAB	HDAC1	NOL12	EBNA1BP2	GNG11	SMARCA4
GAS2L3	E2F2	TGIF1	AKR1C3	TIMELESS	DICER1	ZNF695	COL14A1	KIF4A	STK24	IPO11	MECP2	RSL1D1	TRP73	NTM	DDX11	NTM	SAMD4A	GAS2L3	TOPBP1	MIIP	KLF15	CHAF1B	LOX	RTTN	LPAR2	DPYSL3	NFXL1	CDK17	LYAR	TIMELESS	EIF3F	ADIPOQ	KLF4	C1ORF112	CDCA7L	CENPF	SEC14L1	TAGLN2	TROAP	LMNB2	ZBTB7A	FANCG	PSMC3IP	POU5F1	RFC5	TUBB2A	KIF18A	CKS2	BARD1
GAS6	ACBD7	GMDS	KIF20A	TOP2A	GINS4	AGO2	KIF22	APLN	RPLP1	ELOVL2	CDT1	SPC24	SIX1	ZEB1	MIF	TRAIP	TUBA1C	SOBP	ASF1B	H3F3B	JAG1	FANCB	ST6GALNAC3	POC1A	SRC	LPAR3	SMC6	PTTG3P	CDC25A	PFAS	PECAM1	PLK1	HAS2	ESCO2	NEURL1B	PARP1	CDC20	MBOAT1	NCAPD2	SMC6	PDK4	PABPC1	HSPA1A	HAUS8	DLX3	MYBL2	NCOA2	PBK	TIA1
SPC25	WRN	IMPA2	MYCN	TNC	FOXM1	GNL3	APCDD1	SORL1	UACA	MTFR2	KIF24	CD74	CENPA	PTEN	SPC25	EXOSC8	NOL12	UCP2	IER5	ORC6	CALCA	DPYD	CENPW	FGFR4	TCF19	YBX1	GINS4	ENG	KDM2B	CCDC58	FAM83D	CCNA1	SKA3	GADD45GIP1	NOSTRIN	CCN2	SYT7	MAML1	TRP73	NEIL3	MCL1	CDC25C	NEK6	PLEKHG4B	CDH4	MSL2	SMARCA4	ARID3A	XRCC5
ADIPOQ	CFDP1	POLE2	BRD4	CCDC167	CENPI	SENP7	BRI3	ID1	TRP73	KIF22	PTEN	PTCH1	ARL13B	FANCA	CHEK1	SOBP	PPARGC1A	IER2	MCM10	LPAR1	MASTL	APCDD1	DEPDC1	E2F1	TIMELESS	SPECC1L	TTN	CDCA7	PHGDH	FOXM1	LPAR3	FOXE1	LPAR2	HMGA1	S1PR3	ID1	MAP4K1	ARHGAP33	EZH2	ACAT2	HIF1A	DNA2	SPDL1	DBF4	DUT	APCDD1	TAGLN2	RAPGEF3	B3GALNT1
CDK4	CDKN2C	LAMA4	TP63	LAMA4	CTNNAL1	SOX2	TPX2	UCK2	DPYSL3	ID4	DBF4B	NOP16	BORA	HEY1	CBX2	ZPR1	AJUBA	SMG1	PRKDC	CDK17	UBE2T	ZNF107	CUX1	EZH2	CDCA7L	ZBTB7A	B3GALT2	FAM133B	PPP1R15A	CASP1	XRCC5	TTC27	RBM39	KIF24	FGFR4	ZFP36L2	CEMIP	ACACB	ELOVL6	PROSER1	AXL	TEK	MIS18A	PCDHB12	MXD3	SLC38A2	CCDC58	EPB41L2	SHCBP1
RFC5	CENPJ	ID4	NOC2L	EGFR	NEK6	KIFC1	CCNF	CENPK	HSF1	UCP2	MBOAT1	RFC3	CASP3	RBL1	MITF	CCT5	TRIP13	ID2	CLU	EMP1	DEPDC1B	SOX2	CDK17	IER2	GPC3	FSTL1	GPR19	RFC5	FIGN	IMPA2	TRA2B	CDK1	NEDD1	PRMT5	SORL1	SRI	EDNRA	ELK3	AUTS2	NANOG	MYC	TMSB4X	TPBG	ACACB	SRSF2	RFC5	ITGA4	ACTL6A	PARP1
NEDD8	PRMT5	ARHGEF2	HASPIN	KIF11	UBE2T	KIF18B	RNFT2	IGFLR1	AXL	CCDC150	PRDX2	DNA2	ESPL1	SAMD4A	PIN1	TMPO	MASTL	GNG11	ITGA2	KIF18A	HNRNPAB	RGS2	USP1	SMC4	SIRT3	APCDD1	SCML2	TPD52L1	HMGB1	FAM83D	MCM4	KCNJ8	FIGN	MSMO1	LIMD1	ARHGAP11A	MAPK9	MAP4K1	ACBD7	GMDS	ZPR1	BMI1	MAP3K14	PIF1	EGFR	LINC00707	TEK	NCOA2	IFI27
IRAK1BP1	CENPW	PRIM2	DMC1	TNFSF13B	NUDT1	PAICS	MTFP1	RXRA	NES	TICRR	BUB1	HMGB1	ME2	S1PR3	CDK1	DUSP1	POU5F1	PFAS	TICRR	DDX5	FGFR4	TPBG	DPYSL3	TACC3	PRC1	RNFT2	ASF1B	SNHG1	SCD	LPAR1	CITED2	KIFC1	CDCA2	KIF4A	PBK	MKI67	RARRES2	AUNIP	CALCRL	KIF18A	POT1	RNF144A	MSX2	CENPM	POLD1	APOLD1	SRC	RBM39	CDKN3
IRS1	NDC1	SHISA3	MAP2K6	CNTRL	CD93	VRK1	RUVBL2	CDC7	CDH4	ZNF202	RSL1D1	HDAC1	HDAC1	CDCA7	BARD1	CD74	CNTRL	CDK4	TPRKB	ACACB	UBE2I	PPM1D	RXRA	AXL	TRIB2	AKT1	PRPF38A	PDE4B	UBE2C	DLG3	C18ORF54	XRCC6	FGFR4	SGK1	RRS1	HNRNPD	ARNT2	B3GALNT1	LPAR1	CENPF	SRC	BIRC5	EPHB2	XRCC4	SHISA3	PTN	COL5A3	NFYB	IGFLR1
SLFN11	WASF2	PROSER1	SIRT2	NUDT1	TSPAN5	UBE2S	PFAS	COQ3	OGG1	UCK2	MIIP	CDH4	CIT	EPHB1	PTN	GPX1	RGCC	GGCT	CENPM	SGK1	HSPD1	COMP	RNF138	IPO4	WRN	DNA2	SMO	SRGN	DNMT1	HDAC1	TPRKB	BMI1	G6PD	APOLD1	PIK3CG	RARRES2	C1ORF112	SLC38A2	DDX21	CCNE2	GNL3	CDC25A	BIRC5	TCF4	PDE2A	CENPM	SUCLG2	NHLRC2	BUB1
PRIM1	KLF4	AQP1	SPRY2	GPX1	METTL7A	UBE2T	BORA	AUNIP	ADAMTS1	HIF1A	BIRC5	NEK6	ITGA4	SPIN4	TOPBP1	TRP73	LXN	NFATC1	POC1A	EFHD2	SERPINA4	TRA2B	PMM2	FANCD2	PAK1IP1	CIP2A	DUT	PPIH	LIPE	GPC3	ELP4	KITLG	BMP5	AJUBA	MFAP4	E2F1	CHAF1B	DNMT3A	MCM10	PTMA	IRS1	ESR1	RECQL4	KLF2	SPC25	CBX2	EMP1	GNL3	SOX9
PRR11	CCDC167	NIPSNAP2	FAM83D	TBX2	HES1	MBOAT1	LAMC2	IPO11	AURKA	ELP4	TRAIP	ORC3	LPL	ACBD7	PROSER1	SOX9	NOP16	HSPD1	NEDD9	SUV39H1	DNMT3B	KPNA2	LSP1	ADH5	PTCH1	XRCC2	NEIL3	PPP1R15A	NANOG	KAT6A	KDM2B	DUSP1	SLFN11	SPAG5	MAP2K6	FAM72B	SPRED1	GRWD1	KIF11	SCML2	GGCT	RFC5	MAP4K1	PPP5C	TCF21	KIF14	POU5F1	RPS9	ACSL3
NEK6	METTL4	ARHGAP19	EPHB2	TCF21	TMSB15A	GTSE1	CA12	MAGI3	ZFP36L1	SCML2	NEK6	HNRNPC	MSX2	LAMP2	TPBG	AQP1	ITGA4	ARL13B	SKA3	KL	FOXP1	RBM39	HNRNPAB	MECP2	PURB	PIMREG	PPARA	PIMREG	PRKAA1	NEDD8	NCAPG	ITGA4	LPAR3	CDC25A	ITGA2	PSMC3IP	ASF1B	CHAF1B	FABP4	CALCRL	SOX2	RUVBL2	CDT1	UBE2S	SPRED1	SORL1	LMNB1	SPRY1	RBM39
METTL7A	TACC3	TEDC1	METTL4	SIRT3	ZNF22	PROSER1	ACACB	DEPDC1B	CCNE2	CHST2	CENPW	KIF23	ARL6IP1	PMM2	TADA3	CLEC14A	CCNA2	ACAT2	NFKBIA	ITGA2	XRCC6	CA12	IDH2	CENPK	LIFR	CXCL12	HDGF	KIF18B	CDC25C	NDC1	DDX11	APCDD1	ARID5B	MYBL2	MARCKS	SIRT1	DIAPH3	DBF4	PIF1	IER5	TPBG	IPO11	MCM5	HMOX1	RDH11	PHGDH	MYCN	HNRNPAB	FANCE
PABPC1	EIF4EBP1	ARHGAP33	HIF1A	PSRC1	ID1	MARCKS	PDE4B	SMG1	SFR1	CENPK	RGS3	ALG10	KITLG	LMNB2	PARPBP	CCDC58	SHISA3	ALG10	KIF24	PBK	ACAN	MT1M	KDM1A	RECQL5	GCLM	FBXO5	MAP2K7	CCDC150	SMARCD1	CNOT6	TGIF1	ALG10	VEZF1	SIRT6	ACACB	FOS	FANCC	RUVBL1	ITGA1	HMOX1	COPS5	CBX5	CHTF18	MSL2	TFEB	KANK2	KLF15	NENF	TNFAIP8L1
UCP2	DIAPH3	TRAIP	PSRC1	CLU	LINC00707	EMG1	TMED2	ID3	PIK3CG	TRAIP	ITGA2	SRC	DDX11	PTTG3P	CKAP2L	CCNB2	CLEC14A	TMPO	POLQ	PTTG1	FANCE	VEZF1	MYC	MTHFD1	FAM83D	POLD1	ORC6	KCNK2	MAML1	PRDX2	LMNB2	BRCA2	MCM5	POLA1	KDM2B	MIR146A	PURB	TIPIN	KANK2	VEZF1	BMP5	KSR1	DEK	PRKAA1	SLC38A2	YBX1	IMPA2	PIF1	LPAR6
NOS3	PPP1R15A	EIF3F	IMPA2	RFC5	C5	B3GALT2	EPHB1	SNAI2	EMILIN1	PTGER2	SERPINA4	PTP4A3	AJUBA	TFEB	NES	AURKA	PINK1	CHTF18	ZWILCH	GGH	KSR1	EGFR	AXL	SOBP	ATG7	ZWILCH	KCNK2	SAMD4A	BCL3	ESR1	TRMT61A	BIRC5	HAUS8	PPIH	MAP3K14	FOSL1	CLEC14A	KNL1	SIRT6	MCM3	CEP128	TYMS	SGO1	CENPF	ELOVL2	WWTR1	PLK4	MAP2K7	SHB
DNAJC6	TMPO	SCD	G6PD	LIMA1	EXOSC8	KIF22	TTC27	ATAD2	USP28	TROAP	FOSB	FANCD2	TEDC1	SGK1	CDKN2C	RAD51	TOX	CNTRL	SMO	NCOA2	FANCC	TET1	MDM2	GAP43	SOCS3	MBOAT1	IFI27	TROAP	WNT4	PRPF38A	RDH11	ING3	EIF3F	SAMD4A	FOS	LSP1	SIRT6	KDM4D	CALR	ZFAND2A	RPLP1	GLUL	CASP3	LBR	SSRP1	CALCA	PRC1	TUBB2A	RPLP1
APOC1	KCTD3	FANCE	MSX2	ESPL1	GRIA4	COQ3	WWTR1	HDAC6	OXCT1	NUDT1	SMARCA4	IPO11	HMGB1	NRP1	GABPB1	PDGFRB	FANCE	PTTG1	CDK2AP1	ORC3	ARHGAP11B	GUSB	PRPF19	DBF4B	COL14A1	PABPC1	IGFLR1	DSCC1	XRCC5	PDE2A	PRPF19	PODXL	TICRR	CHST2	IGFBP6	ZFP36L1	RXRA	SOCS3	NQO1	RAPGEF3	RFC4	SKA1	KLF2	PRIM2	XRCC2	EFNB3	IRS1	TIPIN	CPM
WDR82	MAP2K6	BUB1	NUP35	RHOB	LOXL1	IPO11	SPC25	VRK1	TSPAN5	FANCE	ZNF395	ITGA4	TRIB2	SPC25	ZSCAN5A	WNT2	SRC	C5ORF34	DOCK11	SLC9A3R2	IMPA2	CCDC167	AK5	PBK	TRMT61A	PTBP1	FOSB	LXN	SMTN	DKC1	MDM2	ESR1	RGCC	COL2A1	BORA	ALKBH2	LDB2	CIP2A	KNL1	GNPNAT1	CDCA3	KCNN4	LMNB2	ST6GALNAC3	NTM	G2E3	PTP4A3	TPD52L1	MTFP1
SLC6A6	RBL1	DPYD	ACTL6A	KCNK2	EIF4EBP1	DLGAP5	SHCBP1	SAMD4A	CTNNAL1	TOX	CDH4	CENPJ	DLX3	DLGAP5	HSP90AA1	TROAP	PTEN	LOX	ZXDB	SOBP	GCLM	KIF22	TNFSF13B	CEP78	ATOH8	RPS9	YAP1	SGK1	CDKN3	MND1	ZNF107	TADA3	PMM2	LBR	CNTRL	RBX1	DCLRE1C	EXO1	MSH2	STIL	PATZ1	KLF2	HNRNPAB	MCM2	PPP1R15A	PODXL	PABPC1	ASF1B	PAICS
PARPBP	KIF4A	CDK17	NEK2	CCT5	DDX11	ITGA1	SRGN	CENPF	DEK	SRI	MXD3	GPATCH4	PSRC1	YBX1	SIRT1	BARD1	NHSL1	SCML2	CENPW	CEP128	HAS2	ESAM	CCNA1	SYNE3	ARID5B	CCN2	CDK5RAP2	SPIN4	PTMA	KIF11	CKAP2	DLX3	WWTR1	TRIP13	RGN	OXCT1	IL16	ANLN	PCNA	HMBS	TIMELESS	MAD2L1	EGFR	RBL1	ECT2	LYAR	WNT4	RAN	B3GALT2
IDH1	PIF1	KLF2	PRMT5	PIN1	HNRNPR	PRPF38A	CDK2AP1	ACAN	TCF21	MYCN	CDCA7L	SPRED1	DPYSL3	XRCC2	MAP3K20	ATG5	NUSAP1	PRMT1	APLN	MAP4K1	KCNK2	CLU	SHISA3	MCM7	BUB1	RNASEH2A	CDH5	PINK1	CDK2	CDC7	PLEKHG4B	TNC	EP400	IER2	G6PD	ME2	TUBB1	OIP5	FOS	EIF3F	TOPBP1	IER5	SCLY	HDGF	GNL3	CCDC150	HAUS8	FOSB	ATG7
IER2	PAICS	KAT6A	PATZ1	NUP35	CCDC58	NR2E1	PHGDH	MCM7	ACACB	NEDD9	BORA	TXNDC5	TACC3	ARID5B	COPS5	TCF4	POLE2	ATOH8	CDK1	PECAM1	BUB1	RPF2	RGS3	DUT	RNASEH2A	TUBA1A	EZH2	TMSB4X	RACGAP1	HJURP	SAMD4A	UCP2	ST6GALNAC3	SCML2	NEK2	POU5F1	EMILIN1	SKP2	NEIL3	SIRT1	NT5C	DAPP1	BRCA2	FRZB	KDM4D	PRPF38A	ACTL6A	TCF19	HSF1
FRZB	SRGN	CCDC18	SH2D3A	APCDD1	C5ORF34	ID3	B3GALT2	OIP5	SNTB1	TIA1	AKR1C3	PDE9A	SRF	KIF24	UBE2C	RPS9	SIRT7	PRC1	HES1	KIF22	IDH2	TEK	DNMT1	RGN	KIF18A	PRIM2	APLN	USP28	WDR82	DDX10	SPC25	EP400	ARHGAP11B	CDK1	IQGAP3	IDO1	KDM4A	AKT1	KIF23	ESR1	SYT7	KDM4A	CD74	FABP5	B3GALNT1	TOPBP1	SIRT6	HEY1	RARRES2
RFC4	TMED2	SNAI1	C4ORF46	XRCC5	RNASEH2B	HIF1A	CENPN	NOC2L	WRN	EIF4EBP1	BOD1	SNTB1	AURKA	SMARCA4	DNAJC6	SPAG5	EMILIN1	CBX1	AURKB	BMP5	RNASEH2B	CDK1	RNASEH2B	TMPO	NUF2	PARP1	ESAM	STMN1	RFTN1	FBXO43	SKP2	CEMIP	CSRP2	PTGER2	IRAK1BP1	EPHB1	LENG1	PPP1R15A	GAS6	APOBEC3B	NDC1	DNAJC2	CDC25C	POLE2	XRCC6	TICRR	COL14A1	PTCH1	LPAR1
POC1A	HEY1	FAM72B	TPRKB	ESAM	MIF	NEK2	AURKB	LMNB2	LSP1	GINS2	YAP1	MAD2L1	STIL	NOS3	KIF14	TRAF6	MYBL2	RPF2	ZNF107	PAICS	KIF22	HMOX1	UCP3	CBX2	CDKN3	SPRED1	DSCC1	VAPA	MIIP	XRCC5	FRZB	FABP5	CAMK2A	LPAR6	CKAP2	LIG3	DEPDC1	HMBS	CD37	SYT7	SHISA3	PDE9A	EME1	CDK2	PSMG1	ELAVL1	CD93	SHB	CENPA
FANCC	RRS1	GRB10	CDKN3	TRABD2A	RAB3B	APCDD1	PTGER2	HMGB2	CENPO	TUBB1	LXN	CDC20	NUSAP1	HMGB2	THOC6	DBF4	IRS1	MAP4K1	INCENP	HAUS8	SPIN4	G6PD	ANP32B	HIF1A	CKAP2	CEP78	TMSB4X	LDB2	HK2	NUSAP1	LPL	TK1	SH2D3A	LOX	RHOB	CENPO	PRKAA1	FANCI	DEPDC1	CCNB2	LPAR6	CENPH	LAMP2	KIF20B	ADIPOQ	TFAP4	HASPIN	TEDC1	MNS1
CITED2	ADCY3	ATG5	UBE2I	USP16	RALY	SGO2	CHAF1A	WRN	GABPA	LYAR	ZNF519	CDC45	SGK1	EPB41L2	FABP4	PPARG	KDM1A	PMM2	WWTR1	TOPBP1	PPP1R15A	TFEB	AJUBA	LAMP2	UACA	AHNAK	HMBS	NES	MIF	CHRNA5	DNA2	FSCN1	SFR1	LIMD1	NR1H3	MECOM	MND1	CCDC150	BRD4	FAM72B	SPRY1	MAP4K1	CDK1	SIRT1	EMILIN1	TTK	CENPM	NOP16	DDX10
LAMP2	STK24	CBX5	TUBB1	RPLP1	PFAS	AKT1	GINS4	ELP4	APOBEC3B	NHSL1	NEDD8	E2F1	KDM4D	VRK1	SLFN11	SENP7	RFC5	CKAP2L	DAPP1	SIRT3	TNFAIP8L1	SFR1	PARPBP	TNFAIP8L1	SSRP1	PGF	PTGER2	DOCK11	TET1	RAD51	CCNB1	CHTF18	ID2	NFYB	EIF4EBP1	NUP88	DEK	CENPJ	EFNB3	DUT	BOD1	ID4	CD37	FANCC	SALL3	TWIST2	SPIN4	PTTG1	HK2
SNAI1	EMP1	SRC	UCP3	RSL1D1	NUSAP1	LIPE	METTL4	SPC25	NRP1	MITF	CDC20	VBP1	PTN	POC5	TGIF1	SLC9A3R2	RNF138	GTSE1	ESPL1	KIF15	IRAK1	FOXO3	PRKAA1	ZFAND2A	ATG5	TOX	RNASEH2A	PTCH1	FABP4	KL	ING3	TRP73	CEP152	MXD3	LIMA1	KIF14	NCOA2	ATOH8	PTHLH	HDGF	NUF2	SH3TC1	SMG1	CLEC14A	AGO2	CLEC14A	NR2E1	VEZF1	KAT6A
AURKB	LAMA4	TUBB1	CD93	TGIF1	NFATC1	NFXL1	HSPA1A	KCTD3	NRG1	XRCC2	CENPA	EDNRA	MCM6	MELK	AUNIP	NFXL1	WWTR1	SIRT3	STUB1	TEDC1	C18ORF54	ENG	H19	SLC6A6	NCAPH	HSF1	ZEB2	IDH1	SYNE3	APOC1	SIRT2	XRCC2	MAGI3	CNTRL	C1ORF112	NCAPG	TMSB15A	DPYSL3	SRGN	MYCT1	NENF	TRAIP	RDH11	PGF	CDC20	NOP16	RNASEH2B	CDH5	PHF19
HES1	ZFP36L2	FOS	NUF2	PRPF38A	GSK3B	TBX3	DDX5	MCM2	ELOVL2	ANP32B	SHCBP1	FANCA	LIX1L	AXL	PTTG1	SYT7	LDB2	TUBA1C	FANCB	EGF	ST6GALNAC3	GEN1	PFAS	SALL3	NRG1	PSMG1	BMI1	TNFAIP8L1	HNRNPD	LBR	SH2D3C	WASF2	GNPNAT1	GAP43	FANCB	NENF	SMC4	TNFSF13B	SLC25A5	LENG1	TWIST2	PSRC1	ZEB1	KIF24	ZWILCH	JUN	MAP3K20	HDGF	GGCT
NEURL1B	SMARCA4	ESAM	NES	IER2	CALR	PTTG1	DCLRE1C	RNASEH2A	CD93	RAPGEF3	ID1	ETV1	ZEB2	TOP2A	CEMIP	KDR	NUP88	LMNB2	FABP5	NFYB	WDR82	CEP55	RAN	EGF	TEDC1	NFKBIA	HMGA1	CKAP2L	BRI3	CXCL12	FANCI	MAP2K6	SLC1A3	MRTO4	HSPA1A	PGF	PIMREG	POT1	HNRNPAB	ZNF519	NHLRC2	SHB	HDAC2	ZFP36L1	C5	MTFR2	BUB1B	POLA1	PTEN
TPRKB	NENF	TM4SF1	TWIST2	C4ORF46	HDAC6	ROBO2	CASP3	PDE2A	SIRT7	ELOVL6	VRK1	PRPF19	ADCY3	LPAR6	WDR12	ZNF22	MT1M	HDGF	NRG1	TEK	KDM2B	FOSL1	MCL1	PIN1	EFNB3	TUBA1C	ENOX1	IRAK1BP1	SOD2	TAGLN2	LOX	HDAC2	SUV39H1	AKR1C3	ALDH6A1	IDH1	ACAT2	IRS1	RMI2	KDM2B	NOC2L	MCM10	MCL1	ALKBH2	MCM4	PLEKHG4B	CCNB1	CCNF	PPARGC1A
SHCBP1	KIF4B	ERCC1	RNF138	MIS18A	LENG1	CDKAL1	TNC	S1PR1	RPF2	CENPA	NUSAP1	PARPBP	KCNK2	CHEK1	NRP1	SPRY2	SAPCD2	TTN	MCM5	H19	MAML1	DSCC1	CHRNA5	SKP2	PAXX	KNL1	SMTN	MIR146A	VEZF1	ING3	IRS1	LIG3	ZPR1	TMSB15A	ALKBH2	CDCA7	MCM4	TUBB2A	CENPW	IDH1	NRG1	RPA2	ATOH8	MIIP	DNM1L	CHEK1	KIF4A	CENPW	POLD1
CDC25A	SLC9A3R2	ERCC6L	BARD1	RRS1	MCM7	YBX1	HDAC6	DCLRE1C	PTBP1	EMG1	TRMT61A	FEN1	KIF18A	GNG11	MCL1	LIG3	CDC7	XRCC5	CSRP2	APOC1	NOSTRIN	AUTS2	EIF3F	PSMC3IP	TROAP	NCAPG	KIF20A	ZXDB	KIF4A	FANCI	WNT4	NDC80	AQP1	UCP2	CALCA	NHLRC2	HDAC4	SRSF3	DOCK11	CASP8AP2	BRCA2	CCDC18	RAD51AP1	TTN	PTMA	NHSL1	EXOSC8	NUDT1	GRIA4
PSRC1	APOBEC3B	SLC38A2	DDIAS	ADCY3	FOXO3	MND1	TFAP4	IRAK1BP1	IDH2	EXOSC8	PSRC1	POC5	AHNAK	MCL1	UACA	TPX2	KCNK2	ITFG2	PTPRG	EGR1	KIF18A	MRTO4	KCTD3	DICER1	DLGAP5	EXO1	HDAC6	HNRNPAB	PBK	EGF	CCNB2	GNG11	CCDC34	FAM72B	CDH5	HMGB1	SPRY1	ASF1B	CCDC58	CENPI	MAGI3	RBL1	RFC3	EBNA1BP2	C5ORF34	SPDL1	CNTRL	RFTN1	CDC20
ESCO2	TERF2	ACAT2	SMC4	CKS1B	HIF1A	IFI27	ALG10	HJURP	ZBTB7A	RGCC	PFAS	MTHFD1	IRS1	XRCC5	PMM2	ASF1B	SCLY	CDC25B	HMBS	TSPAN5	PPP5C	XRCC2	HSF1	LPAR1	IL11	UBE2I	RARRES2	G6PD	SRSF2	MRTO4	SORL1	SPDL1	ITGA1	CENPJ	SGO2	KANK2	PPARA	ZNF22	RSL1D1	GABPB1	TOX	KNL1	NBL1	RALY	IFI27	ESCO2	SEC14L1	ACSL3	PTGER2
HK2	TROAP	LIX1L	PINK1	AURKA	CITED2	PRIM1	ZNF22	MARCKS	SOCS3	KIFC1	NUP88	GPX1	C4ORF46	PAICS	RUVBL2	LAMA4	GRIA4	PDE2A	TRIP13	ELN	SLC9A3R2	GLUL	ADCY3	NFYB	MAD2L1	RGS2	SCD	GABPB1	CENPH	SOX9	EGFR	CAMK4	TGIF1	RBM39	RAN	EDNRA	RNFT2	RACGAP1	PAXX	AKR1C2	KCNN4	ID2	NFE2L2	SEC14L1	EIF4EBP1	E2F1	SLC6A6	GINS4	RAPGEF4
DLGAP5	APOC1	VAPA	CCNB1	LIMD1	ZEB1	CCDC150	RECQL5	CSRP2	LENG1	EPB41L2	CALCRL	NCAPD2	IRAK1	CD82	RPL22L1	OIP5	CUX1	DEPDC1	TOP2A	HMGB2	FBXO5	LXN	IGFBP6	FANCE	PRKAA2	NOL12	HSF1	ID4	GNG11	ARID3A	CBX5	PATZ1	KIF18B	DPYSL3	MDM2	KIF11	ELAVL1	AGO2	SMARCA4	DAPP1	RAPGEF3	TGFB3	STIL	CKAP2L	ELN	LPAR1	SPC24	MAP2K6	PCDHB12
ID2	EZH2	HES1	CD34	PRKDC	LSM6	GNG11	SYNE3	CHAF1A	ITGA1	FOXP1	HMGB1	ARL13B	POC1A	KIF11	POLD1	MITF	NCAPG	TIA1	NUSAP1	ACAT2	NEDD9	CASP3	SGO1	NFATC1	COPS5	TROAP	KDM4D	MAP3K20	FABP5	MSH2	UBE2S	ELN	RSL1D1	NQO1	TPX2	XRCC5	LOX	MSX2	HMOX1	DUSP1	CDH5	OIP5	CHD1L	POLQ	NEDD8	PGF	RGS2	FANCA	NRG1
GTPBP4	LOXL1	TUBB4B	MCM3	SMC4	GPATCH4	RSL1D1	NUDT1	SRSF10	ADCY3	PRIM1	COL8A1	ESR1	MAML1	TWIST2	GNG11	TTK	DUSP1	CNOT6	MAP3K20	COL4A6	PTTG1	TMED2	NFKBIA	TK1	PLK4	CASP1	PSRC1	LPAR2	DIAPH3	SHMT2	TEDC1	LPAR3	ELOVL6	CHAF1A	XRCC4	NEIL3	BIRC5	NFYB	CLU	RFC4	SHB	JUN	SMC5	CIT	CDK6	SGO2	TTK	PHGDH	IL11
PINK1	SRF	MIR146A	CCDC167	USP1	ZNF107	HAS2	IPO11	ESR1	CCDC18	IGFBP6	TWIST2	ZWILCH	ESR1	METTL7A	PLK4	SPRED1	BRD4	SLC1A3	RPS9	GGCT	SYNE3	ACAN	ERCC1	DEK	S1PR3	CDK5RAP2	CDCA3	COL2A1	MARCKS	NBL1	TRAF6	EMILIN1	CORO1A	SKA3	LOXL1	MASTL	PLK4	FANCA	RPA2	GMNN	CSRP2	ACTL6A	KIF20B	TINAGL1	EMCN	MAML1	PBK	KCTD3	MARCKS
PURB	CTNNAL1	SOBP	POC5	CCN2	NEDD8	LIG3	WDR17	RPS9	EPB41L2	IER5	CD93	PTK2	FABP5	WNK3	DEPDC1B	GPR19	ESCO2	CCT5	MARCKS	FANCC	RFC5	NOSTRIN	NCAPD2	GMNN	HNRNPC	ECT2	SOX9	USP16	DSCC1	AKR1C3	POC1A	PAK1IP1	SOX2	SOX9	NHLRC2	GPX1	RHNO1	CENPH	EP300	RGN	TSPAN5	CDKN3	FAM133B	FOSL1	CD34	ROBO2	TRAF6	PRPF38A	EMCN
TK1	TBX3	EPHB2	ID2	PINK1	ALG10	HAUS8	PIN1	PRIM1	STUB1	CCDC86	KDM1A	PRKAA1	BRCA2	SENP7	POC5	PSMC3IP	ID4	FANCD2	MYCT1	NOL12	PTCH1	CCNA2	RGCC	FSTL1	C18ORF54	TGIF1	BRD4	EXO1	JUN	PECAM1	DSCC1	ZSCAN5A	STMN1	COPS5	PECAM1	MSX2	RGS4	KDM1A	NENF	CLU	CDC25B	ARHGAP19	LBR	APOBEC3B	POC1A	AJUBA	MSX2	BMI1	MDC1
FANCB	SRSF3	GGH	RHOB	SKP2	KDM4A	C1QBP	MFAP4	CENPH	EME1	GUSB	MSH2	SCD	HK2	AKR1C2	NOL12	RUVBL2	CHAF1A	FSTL1	ORC1	PTMA	TINAGL1	AURKA	TSPAN5	RAD51	GUSB	EPHB2	TFEB	CENPN	SLC1A3	IL16	RPA2	ASPM	EMILIN1	SRGN	ARHGAP19	MCM7	PFAS	RPLP1	ROBO2	NUDT1	ACSL3	RDH11	PAICS	ZNF395	CDK2AP1	TERF2	BLM	MXD3	RBX1
CNTRL	GLUL	SUCLG2	SPECC1L	VEZF1	CENPE	GSK3B	TOX	RDH11	CASP8AP2	HDAC1	SPC25	KNSTRN	MCM3	NRG1	CBX5	SIRT6	CD93	WDR62	LIX1L	CCDC34	RTTN	PRMT1	SMG1	DCLRE1C	CENPI	PDE4B	TERT	POC1A	IGFBP6	ZFP36L2	RECQL5	PLEKHG4B	ESCO2	ME2	TGFB3	PTMA	ZFP36L2	COL2A1	ADIPOQ	ELOVL2	CDKN2C	JAG1	SHISA3	TRA2B	FOSB	SNTB1	SLC9A3R2	MYCN	WNT2
ZWILCH	TP63	TERF2	CENPI	ZXDB	STUB1	LIX1L	BUB1B	C4ORF46	SPC24	LAMA4	RFTN1	TMSB4X	NCAPG2	ERCC1	RFC4	BRI3	HEY1	UBE2I	LSP1	SMO	HDAC2	SIRT3	CDC7	DLGAP5	CCNB2	EGF	PAICS	ORC1	TTN	ORC1	METTL4	EMCN	FAM83D	FANCG	MAPK9	PCDHB12	H19	VRK1	SOBP	PHF19	RNF144A	CITED2	TUBA1A	PDGFRB	SPDL1	EMCN	TRDMT1	HMGB2	GNL3
BUB1B	SLC25A5	ZFP36	BRI3	WNT4	SPRY1	DPYD	MCM2	GAS1	CIP2A	PCLAF	GUSB	MASTL	CHST2	HNRNPC	PTMA	FOXE1	STIL	RNASEH2B	SIRT6	TRDMT1	FAM133B	TMSB15A	BLM	CCNF	AKR1C2	GAS2L3	CHTF18	CNTRL	RPF2	KNL1	MTFP1	ARNT2	XRCC2	ASPM	SYNE1	NUP35	BRD4	FANCG	RDH11	SUV39H1	TYMS	CEP78	PRC1	ORC1	CHTF18	GRWD1	NCAPG	CDC45	PRIM2
ARID3A	MITF	RBM39	PRIM2	TUBB1	CCNE2	TMSB4X	CALCA	MRTO4	SRSF3	MSX2	ACACB	CCDC34	EPB41L2	MCM6	SLC38A2	EPHB2	LIMA1	KIF2C	RPL22L1	CCT5	STIL	SLC6A6	TRP73	CCDC34	ORC3	DDX11	ERCC1	DIAPH3	KDM4D	LIFR	HMOX1	MAD2L1	CDK5RAP2	ESR1	FANCI	RMI2	CENPN	POC5	AQP1	RHOB	ZNF202	BCL3	S1PR1	TRP73	AKR1C3	PKMYT1	CENPH	ASPM	XRCC4
POU5F1	TOP2A	NCAPH	TICRR	NFE2L2	EDNRA	LBR	SUV39H1	CKAP2L	LPL	CCDC34	CTNNAL1	NTM	CDH4	LDB2	USP1	YBX1	PKMYT1	KIF11	XRCC4	SCML2	TUBA1C	TNFAIP8L1	ZSCAN5A	EFNB3	COL2A1	CCT5	NQO1	XRCC2	ADIPOQ	NCOA2	PIK3CG	RFC3	GPX1	BMI1	TINAGL1	NFIA	LINC00707	VBP1	CKS2	CFDP1	MDC1	CCDC167	FBXO43	RPF2	GNG11	TM4SF1	NDC80	TP63	HDAC2
KCNJ8	OIP5	APOBEC3B	ALG10	PRIM1	COL8A1	PARP1	MDC1	KIF20B	PPARG	PRPF19	RHNO1	APLN	RBX1	NEK6	LENG1	MCL1	HES1	GAS6	NEURL1B	MAGI3	PGF	SRGN	TYMS	TIA1	HDAC4	TNFSF13B	NR2E1	S1PR3	PDK4	AURKB	DLGAP5	TXNDC5	MCM10	ALDH6A1	SMC4	EXOSC8	MAP3K20	C1ORF112	CASP8AP2	CKS1B	NCAPG	PPP1R15A	MAP2K7	SOBP	PARPBP	CCNA1	POLE2	CENPF	NENF
SGK1	CASP1	CD93	DDX10	AJUBA	RFC4	ALG10	TNFSF13B	CUX1	CEP78	PABPC1	DNMT3A	TOP2A	SRSF3	FIGN	TYMS	DDX21	APCDD1	SMARCD1	IQGAP3	LINC00707	GABPB1	CEP78	NDC1	NEDD1	LAMP2	TUBB2A	TUBA1C	COL14A1	RGN	UCP2	TIA1	CENPO	PPARGC1A	GAS2L3	CDCA3	DNAJC2	FLNA	NFIA	DUSP1	CDK5RAP2	UBE2I	POLE2	KDM4A	CDCA7L	CBS	MCM4	MNS1	CDH4	SMC4
EIF3F	RNF144A	DDX12P	WRN	DIAPH3	ZNF519	DICER1	TRAF6	GPX1	ARHGAP11A	CDCA7	MYCN	ACACB	CHTF18	ARHGEF2	SRI	SRSF10	MCM6	NOL12	RBX1	MCM3	TMSB4X	EIF4EBP1	CASP8AP2	KLF15	TRIP13	PBK	RBX1	PHF19	RNASEH2A	CDH4	PRDX2	GNPNAT1	PCDHB12	FOXE1	FBXO5	SUV39H1	IFI27	RFC4	MECOM	PAXX	NOS3	CNOT6	EP400	PPARG	RNASEH2A	EDNRA	SYT7	MCM7	CNOT6
EXO1	GAP43	KIF20A	HSPA5	ADH5	CCNB1	FABP4	MAP4K1	TERT	CENPE	TXNDC5	EIF4EBP1	CUX1	RAB3B	TRA2B	ARNT2	UBE2C	C5	GPX1	NCAPD2	ACADM	GPR19	HEY1	RGN	NEK6	NFYB	SMO	KIF20B	GRB10	OGG1	ZSCAN5A	IDO1	HMBS	NFXL1	RHOB	NUP88	WDR62	NOS3	PSMG1	HSPA1A	BIRC5	DICER1	KIF4B	PRDX2	ELOVL2	NFE2L2	EMP1	DIAPH3	PPM1D	PINK1
ITGA4	ID4	CBX1	CFDP1	CCNF	NRP1	RFC4	TMSB4X	SRI	CENPN	KLF2	MAD2L1	PPM1D	PARPBP	PRC1	PRKAA2	PRMT5	CD82	HDAC6	CDK5RAP2	ZSCAN5A	EP300	HMBS	LPAR6	BUB1	FBXO43	ARID3A	SHCBP1	FANCE	SKA1	PPM1D	CDCA8	EIF4EBP1	SENP7	MARCKS	ESPL1	DBF4B	ATG5	ZBTB7A	CEMIP	SFR1	NR1H3	PDGFRB	HSF1	PCNA	EZH2	PIMREG	PSMC3IP	POC5	PSMG1
SMTN	KIF11	KNL1	FGFR4	ACAN	GADD45GIP1	EPB41L2	CBX2	WDR17	PFAS	TNC	ARL6IP1	CDCA8	KIF14	AKT1	GGH	WDR17	WDR12	EMCN	CTNNAL1	PCNA	SSRP1	PRPF38A	PSMG1	MSX2	PGF	C5ORF34	SPECC1L	KDM2B	CENPI	CIP2A	POC5	CKS2	ORC3	CD82	E2F2	CENPE	SMG1	PTGER2	MYCT1	ALDH6A1	KAT6A	PIF1	FOXM1	CA12	SRC	SIRT3	MAGI3	SH3TC1	GNG11
RXRA	PFAS	PIMREG	CDK5RAP2	DDIAS	POC5	ESPL1	PGF	CKS1B	CCDC150	ZPR1	SIRT6	IDO1	OXCT1	SLC25A5	TOX	MSH6	HNRNPAB	AXL	IPO11	KDM4D	SH2D3A	RAB3B	CALCA	XRCC2	SLC1A3	MYCT1	ZNF395	SH2D3A	HES1	EMCN	APCDD1	SIRT6	MYC	G2E3	PFAS	CENPJ	MIS18A	NIPSNAP2	TPX2	KPNA2	MELK	RUVBL1	DAPP1	ZNF519	PFAS	ESR1	CHRNA5	FOXO3	BLM
CASP8AP2	TINAGL1	CPM	ESR1	DUT	KL	IPO4	KNSTRN	ELAVL1	DMC1	RPL22L1	METTL7A	TUBB2A	PTP4A3	EDNRA	CCDC167	KNSTRN	PTK2	IRAK1BP1	HMGB2	IER2	CCNA2	KIF4B	IL11	MBOAT1	RFC4	ID3	SLFN11	CAMK4	RAPGEF4	PRKDC	SGK1	FSTL1	RUVBL1	CENPM	KIF24	RAPGEF3	TIPIN	MNS1	COPS5	CENPW	FOXM1	FAM83D	RGS4	GNPNAT1	ESPL1	TUBA1C	TRA2B	APOBEC3B	CDH4
ING3	KDR	CENPF	SLC38A2	ATAD2	PAICS	MCM5	UBE2C	RFC5	HSP90AA1	SLC6A6	BRD4	TERT	CHRNA5	PROSER1	PTK2	UACA	PTN	NCAPG	PLK1	SAMD4A	FSCN1	ASF1B	PATZ1	MAPK9	BMI1	TIPIN	SRGN	MELK	ANP32B	DPYD	CHD1L	PDE4B	TOX	LAMC2	AGO2	CENPK	SLC38A2	CDKN2C	HELLS	TUBB2A	ARNT2	ACACB	TIA1	PRPF38A	NUP35	ELOVL2	SIRT3	MELK	ZFP36L1
TOP2A	SMARCD1	MCM7	MTHFD1	HASPIN	GLRX	ACAT2	SIRT2	DLGAP5	GEN1	EME1	CHD1L	NOL12	FANCC	POT1	BIRC5	MXD3	CDKN2C	BMI1	TNFSF13B	CDC25C	CDK2AP1	NTM	AURKB	UCK2	DPYD	WNK3	COMP	VEZF1	UCP2	PPP5C	CDK2AP1	CCDC167	ITGA2	ECT2	PCDHB12	DLGAP5	CKS2	RECQL5	NR2E1	TUBB4B	TRMT61A	CENPM	FSTL1	PLK4	FANCE	SOBP	FOXM1	SAPCD2	PIK3CG
AKR1C2	NT5C	NEDD9	LIMA1	GEN1	GNG11	PHF19	CENPW	CABLES2	PCNA	EZH2	CDC25B	HMMR	PPARG	CCNA1	NTM	TRA2B	AXL	RECQL5	PTTG1	TRIB2	RNASEH2A	SOX9	ZPR1	SCLY	PTP4A3	NOSTRIN	RAN	CDCA3	RGS2	THBS4	UCP2	NCAPD2	HSF1	XRCC4	FOSB	SSRP1	SLC6A6	MAPK9	SKP2	PRPF19	ATG7	HAUS8	MARCKS	SORL1	EXO1	DKC1	NQO1	PKMYT1	POLQ
SCLY	ZPR1	MCM2	CEMIP	MIF	PTMA	SLC1A3	NT5C	TXNDC5	SH2D3C	CDC25B	C4ORF46	ACBD7	SPRED1	TPX2	KIF24	MIIP	BLM	PSRC1	WDR82	TRABD2A	CTDSP2	MAP2K7	MIIP	POLE2	TCF12	SCLY	ATG7	NCAPG	RMI1	DNMT3B	CNOT6	POC1A	CCDC86	RPL22L1	TTK	RBL1	CDCA7	RMI1	FAM133B	POU5F1	INCENP	BARD1	SMTN	SHCBP1	PLK1	LBR	AQP1	ST6GALNAC3	SMTN
NUDT1	ITGA4	PTGER2	GAP43	WDR12	CCNB2	LPAR1	SMC5	DPYSL3	CEP152	CEMIP	ERCC6L	TTK	NENF	CBX2	SPRED1	FANCE	ELOVL2	SLC38A2	SIRT2	CA12	CCNF	GAP43	SMC4	LXN	BRCA1	CTNNAL1	DNMT3A	CCDC34	HSPD1	PODXL	DNAJC6	ARHGAP33	GABPB1	CCN2	LOX	RRM2	GMDS	TUBB4B	ARL6IP1	TOPBP1	ANLN	EIF3F	PECAM1	AXL	HAUS8	CDK5RAP2	RAD51AP1	TTN	HSPA5
ZFP36L1	CORO1A	KSR1	CALCA	RFC4	PROSER1	SH2D3C	H3F3B	PTMA	ARHGAP19	KDM4A	MSL2	TFAP4	BRCA1	CENPN	PAXX	KNL1	H19	ID3	KCTD3	ERCC6L	DDIAS	TNC	GABPB1	G2E3	ESPL1	PROSER1	TIMELESS	CLU	ANLN	SRGN	VEZF1	MELK	CDK1	SH3TC1	ACAT2	DNMT3A	ACSL3	ZEB2	TICRR	VRK1	PRIM1	SRSF2	HNRNPD	NCAPG	CNOT6	CALCRL	CDK1	PRKDC	CDK17
PRKAA1	TPD52L1	PHF19	ELAVL1	MCM7	NHSL1	ALDH6A1	CBX1	ME2	ZNF202	ACADM	CDK2AP1	PHF19	GLUL	SGO2	APCDD1	ST6GALNAC3	CCDC58	RARRES2	HDAC1	EMILIN1	CENPO	SLC9A3R2	POT1	RBM39	FABP5	H3F3B	SORL1	CDH4	MYC	TFEB	RAPGEF4	SGO1	ZNF22	SMG1	PDE9A	RFC3	HMBS	EFNB3	CENPM	CIP2A	MCM10	TP63	EXOSC8	ARHGAP11B	THBS4	ASXL1	PCDHB12	PARP1	CDK2AP1
DMC1	MXD3	MELK	ST6GALNAC3	TFAP4	RMI2	AUTS2	EXOSC8	HMGB1	IMPA2	WWTR1	PABPC1	ELK3	ACTL6A	STK24	TNFAIP8L1	ARHGAP11A	CENPF	FGFR4	RAB3B	TACC3	KPNA2	CBS	SYT7	SMO	SRSF3	KIF18A	MND1	DLG3	HMGB2	TYMS	DICER1	NHLRC2	TPX2	PROSER1	SOD2	CD93	CCNA2	ARHGAP19	DPYSL3	FGFR4	IDH2	ANLN	SMARCD1	ITGA1	CKAP2L	AQP1	ORC3	TGIF1	TACC3
MDM2	UBE2I	NOS3	KDM2B	SIRT7	FIGN	PCDHB12	CDK2	KSR1	MAP2K6	MSH6	BRCA1	RDH11	SRC	EZH2	NCAPH	TNFAIP8L1	PPARD	MSMO1	KANK2	RNF144A	CCDC167	DUSP1	SRGN	ZWILCH	CDK5RAP2	EIF4EBP1	XRCC6	RGS3	CHST2	JAG1	AURKA	CASP3	PHF19	SERPINA4	PRIM1	FOXO3	RAD51AP1	ACAN	METTL7A	ANLN	STIL	TWIST2	IQGAP3	MAP2K7	PDE4B	WNT2	C5ORF34	COL4A6	KCTD3
CKAP2L	CCDC150	ETV1	ZSCAN5A	HJURP	KITLG	ASF1B	MTFR2	ZFP36L1	LXN	RUVBL1	ESAM	ALKBH2	ELOVL2	PLK4	ELOVL6	MFAP4	BORA	ALKBH2	CDK2	ELOVL2	CHTF18	XRCC4	COL8A1	C5ORF34	FLNA	TTK	CUX1	BUB1B	BRD4	SGK1	GAS1	SENP7	RGN	KL	DUT	CENPH	EGF	KIF18A	PLEKHG4B	DDX12P	MYCN	RAPGEF3	SHB	CDK6	ZFAND2A	FSCN1	KSR1	COL5A3	PTMA
SFR1	CDK2	DNAJC6	EMILIN1	TUBA1A	ADIPOQ	GAP43	JAG1	NCAPD2	LINC00707	KITLG	SPECC1L	LOXL1	LPAR6	CABLES2	CAMK2A	CASP8AP2	ZNF107	ARHGAP11B	NFYB	ZNF395	HDAC1	LSP1	MIR146A	LINC00707	KAT6A	UBE2C	GNL3	SIRT1	COMP	NOC2L	DLG3	CDCA5	TCF21	SRI	FOXO3	FANCD2	SLC1A3	PHGDH	PRPF19	LDB2	KIF22	SNHG1	RGS3	PLK1	UBE2C	ARID5B	PTPRG	SLC25A5	PPARA
ZFP36	IQGAP3	SH2D3A	RHNO1	TPD52L1	ZPR1	MCM4	IDO1	ASXL1	IQGAP3	KIF2C	FOXO3	PPP5C	B3GALT2	PABPC1	BRCA1	ELOVL6	PBK	LBR	ENG	LIX1L	CDCA8	POLA1	MTFP1	NUDT1	SLC38A2	SMARCA4	RRS1	CCDC58	MDM2	FRZB	ATG7	DUT	MXD3	HMMR	SUV39H1	HSP90AA1	YAP1	WWTR1	SIRT1	PODXL	EP400	RRS1	TERT	SPAG5	TERT	HNRNPR	CHST2	ESR1	CBX2
HELLS	CASP3	NENF	HNRNPR	ITGA1	FBXO5	FANCE	SNAI1	IRAK1	CDC25C	TERF2	PAK1IP1	ARHGEF2	TRMT61A	BMI1	KIF15	CDCA3	RNF144A	HK2	ALDH6A1	ARL6IP1	TBX2	NFE2L2	ATP2B1	DNMT3B	SAPCD2	CENPK	DUSP1	TSPAN5	MECOM	CEP152	YAP1	DNMT3B	HNRNPR	CDCA3	ZFP36	NHSL1	AK5	CAMK2A	ZFP36	PPM1D	ORC3	SUV39H1	PROSER1	RTTN	DKC1	MKI67	XRCC4	PRKAA2	DEK
COL8A1	UBE2C	FOXE1	FABP4	C18ORF54	CCNF	BRCA2	RPA2	FABP4	BLM	ESCO2	CTDSP2	PHGDH	FAM72B	BRCA1	FOS	DEPDC1B	FLNA	RGS4	OIP5	LYAR	HMGB1	RPL22L1	CBX1	PECAM1	SMC4	CDC7	NOP16	RAPGEF3	RPL22L1	ZNF22	PPM1D	CENPW	METTL4	SHISA3	MCM2	HSPA5	FOXP1	ATP2B1	DIAPH3	DDX11	SOD2	IRAK1	RMI1	TEK	TTC27	FEN1	ALKBH2	BORA	SMO
POT1	ENOX1	RAPGEF4	SKA1	COL2A1	THBS4	KPNA2	CHEK1	SPDL1	KIF2C	EMILIN1	ZFP36	ESPL1	SPECC1L	TP63	NUP88	PODXL	MIR146A	OIP5	PTP4A3	ZFAND2A	SPRY2	GADD45GIP1	AHNAK	KCTD3	HMGB2	RGS4	WNT4	EFHD2	TPBG	PIMREG	NR2E1	SRSF10	KCTD3	TPD52L1	NENF	SNTB1	CBX5	IMPA2	WRN	NCAPG2	ENG	LDB2	PDE2A	CCDC18	ACTL6A	TGIF1	PTHLH	THOC6	EGF
[truncated: 50 more columns]
