# Supplementary material for: Multi-omics dissection of MAPK-driven senescence unveils therapeutic vulnerabilities in KIAA1549::BRAF-fusion pediatric low-grade glioma models
Source: Signal Transduct Target Ther. 2025 Jun 23;10:197. doi: 10.1038/s41392-025-02279-8 (PMC12185702; doi:10.1038/s41392-025-02279-8)
Supplement: Supplementary file 10 — Supplementary Table 10 [file 41392_2025_2279_MOESM10_ESM.xlsx]

## Sheet: UP
gene list	number of nodes	number of edges	Rank number of edges	average node degree	Rank average node degree	avg. local clustering coefficient	Rank avg. Local clustering coefficient	expected number of edges	PPI enrichment p-value
OIS_UP	96	1017	1	21.2	1	0.634	1	368	< 1.0e-16
List_67_UP	106	286	2	5.4	2	0.513	2	139	< 1.0e-16
List_79_UP	106	273	4	5.15	4	0.485	3	128	< 1.0e-16
List_59_UP	106	248	5	4.68	5	0.482	4	100	< 1.0e-16
List_12_UP	106	220	12	4.15	12	0.481	5	95	< 1.0e-16
List_85_UP	108	207	16	3.83	16	0.474	6	112	8.88e-16
List_41_UP	107	231	9	4.32	9	0.472	7	113	< 1.0e-16
List_25_UP	107	176	36	3.29	35	0.47	8	106	4.16e-10
List_19_UP	107	226	10	4.22	10	0.463	9	95	< 1.0e-16
List_2_UP	108	142	65	2.63	67	0.462	10	72	1.97e-13
List_47_UP	107	182	29	3.4	28	0.46	11	96	3e-15
List_90_UP	108	244	6	4.52	6	0.459	12	109	< 1.0e-16
List_7_UP	107	113	94	2.11	94	0.444	13	64	2.51e-08
List_56_UP	108	216	13	4	14	0.443	14	93	< 1.0e-16
List_36_UP	107	199	20	3.72	20	0.443	15	91	< 1.0e-16
List_18_UP	106	148	58	2.79	59	0.44	16	69	1.11e-16
List_33_UP	108	240	8	4.44	8	0.439	17	115	< 1.0e-16
List_53_UP	108	181	31	3.35	32	0.437	18	93	5.55e-16
List_31_UP	107	130	79	2.43	79	0.437	19	63	6.83e-14
List_69_UP	108	280	3	5.19	3	0.436	20	130	< 1.0e-16
List_8_UP	107	180	32	3.36	31	0.433	21	88	< 1.0e-16
List_23_UP	107	213	15	3.98	15	0.432	22	104	< 1.0e-16
List_35_UP	107	223	11	4.17	11	0.431	23	100	< 1.0e-16
List_10_UP	107	215	14	4.02	13	0.425	24	96	< 1.0e-16
List_50_UP	108	141	66	2.61	68	0.422	25	72	6.99e-13
List_3_UP	108	203	19	3.76	19	0.42	26	88	< 1.0e-16
List_72_UP	107	139	69	2.6	69	0.418	27	65	7.77e-16
List_48_UP	107	176	37	3.29	36	0.417	28	93	1.1e-14
List_92_UP	107	151	55	2.82	56	0.417	29	80	1.13e-12
List_51_UP	108	143	63	2.65	65	0.417	30	75	1.49e-12
List_97_UP	105	126	83	2.4	81	0.416	31	67	7.23e-11
List_43_UP	108	131	78	2.43	78	0.415	32	60	2.44e-15
List_4_UP	107	197	21	3.68	21	0.413	33	91	< 1.0e-16
List_96_UP	108	187	26	3.46	26	0.412	34	75	< 1.0e-16
List_34_UP	107	122	89	2.28	89	0.412	35	60	9.62e-13
List_87_UP	108	204	18	3.78	18	0.41	36	96	< 1.0e-16
List_71_UP	107	149	56	2.79	57	0.409	37	76	1.32e-13
List_24_UP	108	207	17	3.83	17	0.404	38	95	< 1.0e-16
List_30_UP	107	155	50	2.9	50	0.404	39	77	2.33e-15
List_61_UP	107	134	75	2.5	75	0.403	40	78	4.54e-09
List_11_UP	107	119	91	2.22	91	0.401	41	71	9.03e-08
List_74_UP	108	195	22	3.61	23	0.4	42	85	< 1.0e-16
List_42_UP	107	152	54	2.84	53	0.4	43	64	< 1.0e-16
List_77_UP	108	116	92	2.15	92	0.4	44	46	< 1.0e-16
List_16_UP	108	168	42	3.11	43	0.397	45	106	1.64e-08
List_88_UP	107	146	60	2.73	60	0.397	46	73	2.24e-14
List_60_UP	108	170	41	3.15	41	0.396	47	87	2.89e-15
List_40_UP	106	126	84	2.38	83	0.395	48	47	< 1.0e-16
List_66_UP	108	153	51	2.83	54	0.393	49	84	1.37e-11
List_39_UP	108	177	35	3.28	38	0.391	50	72	< 1.0e-16
List_81_UP	105	164	45	3.12	42	0.391	51	81	2.22e-16
List_62_UP	108	168	43	3.11	44	0.39	52	80	< 1.0e-16
List_80_UP	108	243	7	4.5	7	0.387	53	113	< 1.0e-16
List_15_UP	108	179	33	3.31	33	0.386	54	68	< 1.0e-16
List_89_UP	106	126	85	2.38	84	0.386	55	58	9.66e-15
List_93_UP	108	120	90	2.22	90	0.386	56	58	5.13e-13
List_17_UP	107	193	24	3.61	24	0.385	57	102	8.88e-16
List_45_UP	108	182	30	3.37	30	0.383	58	107	2.57e-11
List_100_UP	108	178	34	3.3	34	0.383	59	78	< 1.0e-16
List_38_UP	107	85	100	1.59	100	0.383	60	43	7.45e-09
List_26_UP	106	140	68	2.64	66	0.382	61	72	6.39e-13
List_78_UP	106	141	67	2.66	64	0.381	62	76	1.67e-11
List_21_UP	108	129	80	2.39	82	0.38	63	72	7.49e-10
List_52_UP	108	174	39	3.22	40	0.378	64	89	7.77e-16
List_27_UP	107	184	27	3.44	27	0.376	65	82	< 1.0e-16
List_49_UP	108	161	47	2.98	47	0.376	66	92	6.07e-11
List_44_UP	107	191	25	3.57	25	0.374	67	93	< 1.0e-16
List_82_UP	108	159	48	2.94	48	0.374	68	75	< 1.0e-16
List_76_UP	107	195	23	3.64	22	0.373	69	93	< 1.0e-16
List_95_UP	107	174	40	3.25	39	0.372	70	93	4.06e-14
List_65_UP	108	153	52	2.83	55	0.372	71	89	3.95e-10
List_32_UP	108	139	70	2.57	71	0.367	72	73	4.5e-12
List_29_UP	107	137	73	2.56	73	0.366	73	73	1.05e-11
List_58_UP	107	176	38	3.29	37	0.365	74	88	1.11e-16
List_9_UP	107	149	57	2.79	58	0.362	75	82	1.34e-11
List_13_UP	106	132	76	2.49	76	0.362	76	76	2.76e-09
List_84_UP	108	126	86	2.33	86	0.36	77	63	1.15e-12
List_83_UP	108	139	71	2.57	72	0.358	78	70	1.61e-13
List_91_UP	108	89	99	1.65	99	0.358	79	48	1.16e-07
List_14_UP	106	91	98	1.72	98	0.357	80	54	3.66e-06
List_37_UP	108	98	97	1.81	97	0.354	81	59	2.79e-06
List_28_UP	107	145	61	2.71	61	0.353	82	79	2.32e-11
List_94_UP	105	101	96	1.92	95	0.352	83	57	1.15e-07
List_63_UP	107	135	74	2.52	74	0.351	84	72	1.82e-11
List_64_UP	107	143	64	2.67	63	0.35	85	80	1.07e-10
List_6_UP	106	132	77	2.49	77	0.348	86	76	4.11e-09
List_57_UP	108	158	49	2.93	49	0.347	87	67	< 1.0e-16
List_46_UP	108	145	62	2.69	62	0.347	88	70	2.11e-15
List_54_UP	107	129	81	2.41	80	0.347	89	63	1.35e-13
List_1_UP	108	102	95	1.89	96	0.347	90	57	7.46e-08
List_99_UP	108	124	87	2.3	87	0.345	91	67	2.22e-10
List_70_UP	106	114	93	2.15	93	0.343	92	76	2.58e-05
List_75_UP	108	128	82	2.37	85	0.338	93	67	1.48e-11
List_68_UP	106	163	46	3.08	46	0.333	94	91	9.96e-12
List_55_UP	106	153	53	2.89	51	0.332	95	84	6.25e-12
List_22_UP	108	83	101	1.54	101	0.332	96	51	1.98e-05
List_73_UP	104	148	59	2.85	52	0.321	97	73	7.99e-15
List_20_UP	108	168	44	3.11	45	0.294	98	92	6.53e-13
List_5_UP	107	123	88	2.3	88	0.294	99	62	5.93e-12
List_98_UP	108	183	28	3.39	29	0.28	100	75	< 1.0e-16
List_86_UP	107	139	72	2.6	70	0.272	101	75	2.83e-11

## Sheet: DN
gene list	number of nodes	number of edges	Rank number of edges	average node degree	Rank average node degree	avg. local clustering coefficient	Rank avg. Local clustering coefficient	expected number of edges	PPI enrichment p-value
OIS_DN	74	393	1	10.6	1	0.555	5	156	< 1.0e-16
List_20_DN	81	342	2	8.44	2	0.499	25	82	< 1.0e-16
List_91_DN	81	337	3	8.32	3	0.485	36	78	< 1.0e-16
List_89_DN	81	306	4	7.56	4	0.542	8	115	< 1.0e-16
List_61_DN	81	293	5	7.23	6	0.561	4	113	< 1.0e-16
List_37_DN	79	288	6	7.29	5	0.498	26	88	< 1.0e-16
List_58_DN	81	278	7	6.86	7	0.451	56	90	< 1.0e-16
List_26_DN	81	271	8	6.69	8	0.575	3	82	< 1.0e-16
List_40_DN	80	265	9	6.62	9	0.425	72	92	< 1.0e-16
List_63_DN	80	262	10	6.55	10	0.492	30	106	< 1.0e-16
List_53_DN	81	261	11	6.44	12	0.518	15	101	< 1.0e-16
List_15_DN	80	259	12	6.47	11	0.585	1	93	< 1.0e-16
List_33_DN	80	251	13	6.28	13	0.529	12	81	< 1.0e-16
List_54_DN	81	249	14	6.15	14	0.425	73	77	< 1.0e-16
List_81_DN	81	248	15	6.12	15	0.455	50	101	< 1.0e-16
List_69_DN	80	245	16	6.12	16	0.55	7	117	< 1.0e-16
List_44_DN	81	244	17	6.02	18	0.517	16	95	< 1.0e-16
List_13_DN	80	244	18	6.1	17	0.45	58	101	< 1.0e-16
List_16_DN	81	243	19	6	19	0.516	19	87	< 1.0e-16
List_30_DN	81	243	20	6	20	0.486	34	105	< 1.0e-16
List_48_DN	81	238	21	5.88	21	0.471	43	80	< 1.0e-16
List_50_DN	81	234	22	5.78	22	0.473	42	108	< 1.0e-16
List_7_DN	81	233	23	5.75	23	0.531	11	102	< 1.0e-16
List_27_DN	81	229	24	5.65	24	0.464	47	108	< 1.0e-16
List_22_DN	81	225	25	5.56	26	0.525	13	75	< 1.0e-16
List_88_DN	80	224	26	5.6	25	0.48	39	72	< 1.0e-16
List_72_DN	81	222	27	5.48	28	0.467	44	71	< 1.0e-16
List_98_DN	81	219	28	5.41	29	0.449	59	109	< 1.0e-16
List_17_DN	79	219	29	5.54	27	0.438	66	98	< 1.0e-16
List_42_DN	81	217	30	5.36	31	0.49	33	109	< 1.0e-16
List_31_DN	81	216	31	5.33	32	0.453	52	101	< 1.0e-16
List_43_DN	80	215	32	5.38	30	0.482	38	79	< 1.0e-16
List_46_DN	81	214	33	5.28	33	0.452	54	112	< 1.0e-16
List_1_DN	81	214	34	5.28	34	0.449	60	70	< 1.0e-16
List_67_DN	81	213	35	5.26	36	0.407	80	93	< 1.0e-16
List_71_DN	81	212	36	5.23	37	0.507	22	74	< 1.0e-16
List_41_DN	80	211	37	5.28	35	0.425	74	62	< 1.0e-16
List_86_DN	81	208	38	5.14	41	0.497	27	97	< 1.0e-16
List_82_DN	80	208	39	5.2	39	0.43	70	68	< 1.0e-16
List_65_DN	81	208	40	5.14	42	0.372	93	70	< 1.0e-16
List_60_DN	79	206	41	5.22	38	0.452	55	68	< 1.0e-16
List_38_DN	80	206	42	5.15	40	0.383	89	67	< 1.0e-16
List_18_DN	80	205	43	5.12	43	0.517	17	84	< 1.0e-16
List_8_DN	81	205	44	5.06	45	0.415	76	75	< 1.0e-16
List_9_DN	80	203	45	5.08	44	0.41	77	62	< 1.0e-16
List_66_DN	79	200	46	5.06	46	0.463	48	67	< 1.0e-16
List_73_DN	80	198	47	4.95	47	0.58	2	74	< 1.0e-16
List_5_DN	80	197	48	4.92	48	0.441	64	77	< 1.0e-16
List_25_DN	80	196	49	4.9	49	0.491	31	74	< 1.0e-16
List_12_DN	81	196	50	4.84	50	0.439	65	77	< 1.0e-16
List_79_DN	81	193	51	4.77	51	0.517	18	93	< 1.0e-16
List_83_DN	81	192	52	4.74	52	0.486	35	74	< 1.0e-16
List_23_DN	81	190	53	4.69	54	0.483	37	87	< 1.0e-16
List_14_DN	80	188	54	4.7	53	0.497	28	92	< 1.0e-16
List_64_DN	80	186	55	4.65	55	0.491	32	94	< 1.0e-16
List_32_DN	81	184	56	4.54	56	0.466	46	86	< 1.0e-16
List_36_DN	81	181	57	4.47	57	0.501	24	63	< 1.0e-16
List_59_DN	81	181	58	4.47	58	0.453	53	88	< 1.0e-16
List_45_DN	80	179	59	4.47	59	0.541	9	59	< 1.0e-16
List_80_DN	81	176	60	4.35	61	0.408	79	70	< 1.0e-16
List_56_DN	80	175	61	4.38	60	0.388	85	59	< 1.0e-16
List_19_DN	80	171	62	4.28	62	0.467	45	74	< 1.0e-16
List_90_DN	80	170	63	4.25	63	0.461	49	95	2.79e-12
List_47_DN	80	169	64	4.22	64	0.434	69	63	< 1.0e-16
List_100_DN	81	169	65	4.17	65	0.347	98	59	< 1.0e-16
List_35_DN	81	167	66	4.12	66	0.494	29	59	< 1.0e-16
List_94_DN	81	163	67	4.02	67	0.553	6	66	< 1.0e-16
List_62_DN	81	161	68	3.98	68	0.524	14	82	9.77e-15
List_96_DN	81	161	69	3.98	69	0.451	57	72	< 1.0e-16
List_52_DN	81	160	70	3.95	71	0.386	87	82	1.43e-14
List_6_DN	80	159	71	3.98	70	0.381	90	69	< 1.0e-16
List_57_DN	80	158	72	3.95	72	0.388	86	82	4.14e-14
List_99_DN	81	154	73	3.8	74	0.361	96	62	< 1.0e-16
List_74_DN	80	153	74	3.83	73	0.449	61	62	< 1.0e-16
List_4_DN	81	152	75	3.75	75	0.401	81	76	1.73e-14
List_85_DN	81	152	76	3.75	76	0.391	84	63	< 1.0e-16
List_28_DN	81	151	77	3.73	77	0.429	71	76	2.19e-14
List_78_DN	81	149	78	3.68	79	0.449	62	55	< 1.0e-16
List_93_DN	80	149	79	3.73	78	0.437	67	64	< 1.0e-16
List_39_DN	81	147	80	3.63	80	0.454	51	75	9.13e-14
List_2_DN	81	144	81	3.56	82	0.377	91	73	1.6e-13
List_49_DN	81	144	82	3.56	83	0.365	95	61	< 1.0e-16
List_70_DN	80	143	83	3.58	81	0.515	20	68	1.78e-15
List_55_DN	80	141	84	3.52	84	0.502	23	58	< 1.0e-16
List_92_DN	81	140	85	3.46	85	0.35	97	79	2.83e-10
List_97_DN	80	137	86	3.42	86	0.475	41	63	3.33e-16
List_11_DN	81	136	87	3.36	88	0.442	63	56	< 1.0e-16
List_34_DN	80	135	88	3.38	87	0.478	40	59	< 1.0e-16
List_51_DN	81	132	89	3.26	89	0.386	88	65	2.94e-13
List_10_DN	79	128	90	3.24	90	0.533	10	57	7.77e-16
List_75_DN	80	127	91	3.17	91	0.436	68	55	1.11e-16
List_95_DN	80	127	92	3.17	92	0.409	78	43	< 1.0e-16
List_24_DN	79	123	93	3.11	93	0.297	101	70	8.24e-09
List_76_DN	81	122	94	3.01	94	0.401	82	50	< 1.0e-16
List_77_DN	81	122	95	3.01	95	0.394	83	47	< 1.0e-16
List_84_DN	79	113	96	2.86	97	0.319	99	54	1.32e-12
List_29_DN	78	112	97	2.87	96	0.51	21	37	< 1.0e-16
List_68_DN	81	109	98	2.69	99	0.422	75	51	9.38e-13
List_3_DN	79	108	99	2.73	98	0.367	94	47	3.43e-14
List_21_DN	80	103	100	2.58	100	0.375	92	49	1.24e-11
List_87_DN	77	89	101	2.31	101	0.299	100	57	6.1e-05
