# Supplementary material for: Multi-omics dissection of MAPK-driven senescence unveils therapeutic vulnerabilities in KIAA1549::BRAF-fusion pediatric low-grade glioma models
Source: Signal Transduct Target Ther. 2025 Jun 23;10:197. doi: 10.1038/s41392-025-02279-8 (PMC12185702; doi:10.1038/s41392-025-02279-8)
Supplement: Supplementary file 11 — Supplementary Table 11 [file 41392_2025_2279_MOESM11_ESM.xlsx]

## Sheet: Suppl. Table 11
subtype_new	OIS_UP..RNAseq.only.	OIS_UP..all.omics.layers.	OIS_DN..all.omics.layers.
BT308OFF_Ctrl	1452.15	1742.73	-551.198
BT308OFF_Ctrl	1844.97	1829.77	-511.984
BT308OFF_Ctrl	727.63	1457.74	-467.771
BT308ON_Ctrl	1260.11	1398.24	846.192
BT308ON_Ctrl	1066.41	1453.2	811.061
BT308ON_Ctrl	1192.83	1192.81	917.275
BT314OFF_Ctrl	1773.81	1708.08	-285.674
BT314OFF_Ctrl	2323.05	1884.27	38.9687
BT314OFF_Ctrl	2429.84	1899.48	-238.519
BT314ON_Ctrl	945.467	1038.57	1267.31
BT314ON_Ctrl	1689.12	1231.83	1247.94
BT314ON_Ctrl	1420.06	1201.95	1204.41
BT317OFF_Ctrl	751.462	1395.13	-355.879
BT317OFF_Ctrl	-36.9534	1611.71	-325.137
BT317OFF_Ctrl	-50.6279	1641.14	-302.439
BT317ON_Ctrl	461.826	1132.91	980.921
BT317ON_Ctrl	-265.924	1083.94	1053.2
BT317ON_Ctrl	35.7491	1133.57	1046.76
BT40_Ctrl	-916.503	876.083	1151.67
BT40_Ctrl	-834.263	854.486	1073.27
BT40_Ctrl	-1651.77	932.225	1146.6
BT66_OFF_Ctrl	2232.99	1900.51	194.583
BT66_OFF_Ctrl	2235.49	1835.99	48.7269
BT66_OFF_Ctrl	1779.15	1808.17	489.624
BT66_ON_Ctrl	1515.37	1483.9	1120.94
BT66_ON_Ctrl	1893.82	1523.46	1015.1
BT66_ON_Ctrl	1092.67	1332.73	1304.64
