# Supplementary material for: Multi-omics dissection of MAPK-driven senescence unveils therapeutic vulnerabilities in KIAA1549::BRAF-fusion pediatric low-grade glioma models
Source: Signal Transduct Target Ther. 2025 Jun 23;10:197. doi: 10.1038/s41392-025-02279-8 (PMC12185702; doi:10.1038/s41392-025-02279-8)
Supplement: Supplementary file 12 — Supplementary Table 12 [file 41392_2025_2279_MOESM12_ESM.xlsx]

## Sheet: All samples
ID_Group	ID	Entity	Broad_entity	OIS_PhosProt_UP	OIS_Prot_UP	OIS_RNA_UP
Atypical Teratoid Rhabdoid Tumor (ATRT)_X7316.2181	X7316.2181	Atypical Teratoid Rhabdoid Tumor (ATRT)	ATRT	0.0480785	0.256477	-1.33755
Atypical Teratoid Rhabdoid Tumor (ATRT)_X7316.2187	X7316.2187	Atypical Teratoid Rhabdoid Tumor (ATRT)	ATRT	0.450232	-0.180196	2.22207
Atypical Teratoid Rhabdoid Tumor (ATRT)_X7316.878	X7316.878	Atypical Teratoid Rhabdoid Tumor (ATRT)	ATRT	0.0560794	0.456736	0.488486
Atypical Teratoid Rhabdoid Tumor (ATRT)_X7316.1790	X7316.1790	Atypical Teratoid Rhabdoid Tumor (ATRT)	ATRT	-0.571142	0.700324	-0.873314
Atypical Teratoid Rhabdoid Tumor (ATRT)_X7316.2141	X7316.2141	Atypical Teratoid Rhabdoid Tumor (ATRT)	ATRT	-0.216616	1.15225	-1.06538
Atypical Teratoid Rhabdoid Tumor (ATRT)_X7316.2933	X7316.2933	Atypical Teratoid Rhabdoid Tumor (ATRT)	ATRT	-0.260382	-0.213368	-1.45965
Atypical Teratoid Rhabdoid Tumor (ATRT)_X7316.1781	X7316.1781	Atypical Teratoid Rhabdoid Tumor (ATRT)	ATRT	-0.98401	-1.1026	-2.61417
Atypical Teratoid Rhabdoid Tumor (ATRT)_X7316.1771	X7316.1771	Atypical Teratoid Rhabdoid Tumor (ATRT)	ATRT	-0.891419	-0.609678
Atypical Teratoid Rhabdoid Tumor (ATRT)_X7316.376	X7316.376	Atypical Teratoid Rhabdoid Tumor (ATRT)	ATRT	-0.34199	-0.340174	-3.72311
Atypical Teratoid Rhabdoid Tumor (ATRT)_X7316.918	X7316.918	Atypical Teratoid Rhabdoid Tumor (ATRT)	ATRT	0.767619	0.432853	4.23858
Atypical Teratoid Rhabdoid Tumor (ATRT)_X7316.479	X7316.479	Atypical Teratoid Rhabdoid Tumor (ATRT)	ATRT	-0.503936	-1.96007
Atypical Teratoid Rhabdoid Tumor (ATRT)_X7316.3045	X7316.3045	Atypical Teratoid Rhabdoid Tumor (ATRT)	ATRT	-0.623572	-1.69474
Craniopharyngioma_X7316.124	X7316.124	Craniopharyngioma	Craniopharyngioma	0.411112	0.730938
Craniopharyngioma_X7316.3571	X7316.3571	Craniopharyngioma	Craniopharyngioma	2.57517	-0.304926	7.52811
Craniopharyngioma_X7316.1773	X7316.1773	Craniopharyngioma	Craniopharyngioma	3.75017	2.50591	5.82968
Craniopharyngioma_X7316.3316	X7316.3316	Craniopharyngioma	Craniopharyngioma	2.62494	2.61307	2.59901
Craniopharyngioma_X7316.2671	X7316.2671	Craniopharyngioma	Craniopharyngioma	2.70828	1.50497	2.84909
Craniopharyngioma_X7316.3773	X7316.3773	Craniopharyngioma	Craniopharyngioma	-0.583176	0.36172	1.59331
Craniopharyngioma_X7316.341	X7316.341	Craniopharyngioma	Craniopharyngioma	2.69074	1.93743	-0.174205
Craniopharyngioma_X7316.380	X7316.380	Craniopharyngioma	Craniopharyngioma	2.59154	1.46082
Craniopharyngioma_X7316.387	X7316.387	Craniopharyngioma	Craniopharyngioma	0.421439	-0.708828	2.80409
Craniopharyngioma_X7316.949	X7316.949	Craniopharyngioma	Craniopharyngioma	0.960334	0.784435	0.523366
Craniopharyngioma_X7316.1751	X7316.1751	Craniopharyngioma	Craniopharyngioma	0.800908	-0.616192	2.24466
Craniopharyngioma_X7316.2157	X7316.2157	Craniopharyngioma	Craniopharyngioma	0.977015	0.630325	-0.24254
Craniopharyngioma_X7316.226	X7316.226	Craniopharyngioma	Craniopharyngioma	1.14766	1.54875
Craniopharyngioma_X7316.166	X7316.166	Craniopharyngioma	Craniopharyngioma	0.458011	2.01679
Craniopharyngioma_X7316.2183	X7316.2183	Craniopharyngioma	Craniopharyngioma	0.054655	1.70519	2.02214
Craniopharyngioma_X7316.1775	X7316.1775	Craniopharyngioma	Craniopharyngioma	-0.57996	0.61232	0.375731
Ependymoma_X7316.872	X7316.872	Ependymoma	Ependymoma	-0.75918	1.58837	0.415284
Ependymoma_X7316.2170	X7316.2170	Ependymoma	Ependymoma	-0.595535	-1.38717	-1.66878
Ependymoma_X7316.3319	X7316.3319	Ependymoma	Ependymoma	-1.91428	-0.27544	-0.477259
Ependymoma_X7316.130	X7316.130	Ependymoma	Ependymoma	0.767688	2.50359
Ependymoma_X7316.2648	X7316.2648	Ependymoma	Ependymoma	-0.0143958	-1.02124	-2.49627
Ependymoma_X7316.2144	X7316.2144	Ependymoma	Ependymoma	-1.29722	-1.3335
Ependymoma_X7316.384	X7316.384	Ependymoma	Ependymoma	-1.42893	0.42677	2.79663
Ependymoma_X7316.443	X7316.443	Ependymoma	Ependymoma	0.157691	0.91448	1.47901
Ependymoma_X7316.889	X7316.889	Ependymoma	Ependymoma	-0.768813	0.866113	-0.743783
Ependymoma_X7316.160	X7316.160	Ependymoma	Ependymoma	-0.660106	-1.09135	-1.77098
Ependymoma_X7316.394	X7316.394	Ependymoma	Ependymoma	-0.395849	2.16216	1.57745
Ependymoma_X7316.1886	X7316.1886	Ependymoma	Ependymoma	-1.31737	0.186315	0.655062
Ependymoma_X7316.892	X7316.892	Ependymoma	Ependymoma	-0.626204	-0.538105	-1.10542
Ependymoma_X7316.3069	X7316.3069	Ependymoma	Ependymoma	0.305662	-0.435343	-2.402
Ependymoma_X7316.873	X7316.873	Ependymoma	Ependymoma	-0.384855	-1.1626	-1.12324
Ependymoma_X7316.198	X7316.198	Ependymoma	Ependymoma	-1.54483	-0.130804	-0.105075
Ependymoma_X7316.3	X7316.3	Ependymoma	Ependymoma	0.123695	0.639641	-2.32122
Ependymoma_X7316.2757	X7316.2757	Ependymoma	Ependymoma	-0.64122	-0.339639	-0.503614
Ependymoma_X7316.1784	X7316.1784	Ependymoma	Ependymoma	-0.5861	1.2224	-3.29331
Ependymoma_X7316.111	X7316.111	Ependymoma	Ependymoma	-0.929022	2.02736	-2.1572
Ependymoma_X7316.3299	X7316.3299	Ependymoma	Ependymoma	-1.18806	2.86725	1.24346
Ependymoma_X7316.2959	X7316.2959	Ependymoma	Ependymoma	-1.15839	2.37068	1.79773
Ependymoma_X7316.2156	X7316.2156	Ependymoma	Ependymoma	-1.68094	1.35444	-1.96257
Ependymoma_X7316.3300	X7316.3300	Ependymoma	Ependymoma	-0.734969	-0.258538	2.84872
Ependymoma_X7316.490	X7316.490	Ependymoma	Ependymoma	-1.58548	-0.751475	-1.5682
Ependymoma_X7316.189	X7316.189	Ependymoma	Ependymoma	-2.45711	0.431827	-0.696232
Ependymoma_X7316.451	X7316.451	Ependymoma	Ependymoma	-0.912362	1.52462	-1.94354
Ependymoma_X7316.47	X7316.47	Ependymoma	Ependymoma	-1.08743	0.503502	-1.03312
Ependymoma_X7316.496	X7316.496	Ependymoma	Ependymoma	-0.0934055	-0.550058
Ependymoma_X7316.454	X7316.454	Ependymoma	Ependymoma	-0.190734	1.77114
Ependymoma_X7316.3292	X7316.3292	Ependymoma	Ependymoma	0.597653	-1.07622	3.02684
Ependymoma_X7316.2758	X7316.2758	Ependymoma	Ependymoma	-1.0716	-2.33311	-2.28131
Ganglioglioma_X7316.2901	X7316.2901	Ganglioglioma	pLGG	2.06464	0.792359	1.22275
Ganglioglioma_X7316.914	X7316.914	Ganglioglioma	pLGG	0.772374	0.44241	1.26131
Ganglioglioma_X7316.1854	X7316.1854	Ganglioglioma	pLGG	0.096072	-1.42381	-1.39698
Ganglioglioma_X7316.2760	X7316.2760	Ganglioglioma	pLGG	0.617496	-0.448826	-1.77889
Ganglioglioma_X7316.359	X7316.359	Ganglioglioma	pLGG	-0.590573	-0.809442	-2.68409
Ganglioglioma_X7316.1793	X7316.1793	Ganglioglioma	pLGG	-0.0187954	-0.890031	1.67058
Ganglioglioma_X7316.319	X7316.319	Ganglioglioma	pLGG	-0.130359	-1.55928	-2.46663
Ganglioglioma_X7316.321	X7316.321	Ganglioglioma	pLGG	0.415572	-1.11091	-2.67752
Ganglioglioma_X7316.101	X7316.101	Ganglioglioma	pLGG	0.349122	-0.658245	-1.26616
Ganglioglioma_X7316.893	X7316.893	Ganglioglioma	pLGG	0.444998	-1.57081	1.33599
Ganglioglioma_X7316.120	X7316.120	Ganglioglioma	pLGG	0.428547	-1.7666	-0.57519
Ganglioglioma_X7316.452	X7316.452	Ganglioglioma	pLGG	0.870316	-1.52491	2.02394
Ganglioglioma_X7316.91	X7316.91	Ganglioglioma	pLGG	0.383431	-0.590298	-2.70296
Ganglioglioma_X7316.905	X7316.905	Ganglioglioma	pLGG	-0.0628571	-1.93515	0.221248
Ganglioglioma_X7316.3572	X7316.3572	Ganglioglioma	pLGG	-0.45265	0.100267	-0.69657
Ganglioglioma_X7316.230	X7316.230	Ganglioglioma	pLGG	1.10344	-0.717627	1.35113
Ganglioglioma_X7316.324	X7316.324	Ganglioglioma	pLGG	0.311256	1.23297	0.706236
Ganglioglioma_X7316.156	X7316.156	Ganglioglioma	pLGG	0.927054	0.546628	-0.499933
High-grade glioma/astrocytoma_X7316.2151	X7316.2151	High-grade glioma/astrocytoma	pHGG	-0.623166	-0.00666924	-0.538358
High-grade glioma/astrocytoma_X7316.2146	X7316.2146	High-grade glioma/astrocytoma	pHGG	-1.21889	1.77698	-0.839701
High-grade glioma/astrocytoma_X7316.913	X7316.913	High-grade glioma/astrocytoma	pHGG	-1.33745	-1.89659	-0.217843
High-grade glioma/astrocytoma_X7316.2140	X7316.2140	High-grade glioma/astrocytoma	pHGG	-1.00125	-0.873322	-0.762602
High-grade glioma/astrocytoma_X7316.1746	X7316.1746	High-grade glioma/astrocytoma	pHGG	-0.265235	0.186833	-2.76605
High-grade glioma/astrocytoma_X7316.3022	X7316.3022	High-grade glioma/astrocytoma	pHGG	0.565457	0.619535	3.0014
High-grade glioma/astrocytoma_X7316.2751	X7316.2751	High-grade glioma/astrocytoma	pHGG	-0.464896	0.513058	4.46907
High-grade glioma/astrocytoma_X7316.371	X7316.371	High-grade glioma/astrocytoma	pHGG	-2.17784	-2.29993	0.136718
High-grade glioma/astrocytoma_X7316.942	X7316.942	High-grade glioma/astrocytoma	pHGG	-0.239594	0.30055
High-grade glioma/astrocytoma_X7316.3303	X7316.3303	High-grade glioma/astrocytoma	pHGG	-1.15095	-0.835276	-0.0500611
High-grade glioma/astrocytoma_X7316.24	X7316.24	High-grade glioma/astrocytoma	pHGG	-1.19745	-3.29366
High-grade glioma/astrocytoma_X7316.114	X7316.114	High-grade glioma/astrocytoma	pHGG	-1.10519	-0.278246	2.04196
High-grade glioma/astrocytoma_X7316.195	X7316.195	High-grade glioma/astrocytoma	pHGG	-1.03727	-0.668755	1.12433
High-grade glioma/astrocytoma_X7316.1455	X7316.1455	High-grade glioma/astrocytoma	pHGG	2.71969	0.105075	0.895212
High-grade glioma/astrocytoma_X7316.2152	X7316.2152	High-grade glioma/astrocytoma	pHGG	-0.540771	0.674083	-0.137022
High-grade glioma/astrocytoma_X7316.466	X7316.466	High-grade glioma/astrocytoma	pHGG	-1.67219	-1.52536	-0.287183
High-grade glioma/astrocytoma_X7316.2594	X7316.2594	High-grade glioma/astrocytoma	pHGG	1.23567	1.93952	0.105768
High-grade glioma/astrocytoma_X7316.388	X7316.388	High-grade glioma/astrocytoma	pHGG	-0.549867	-0.659938	0.436837
High-grade glioma/astrocytoma_X7316.1763	X7316.1763	High-grade glioma/astrocytoma	pHGG	0.623391	1.43102	0.137366
High-grade glioma/astrocytoma_X7316.1769	X7316.1769	High-grade glioma/astrocytoma	pHGG	-1.58081	1.3564	1.60473
High-grade glioma/astrocytoma_X7316.194	X7316.194	High-grade glioma/astrocytoma	pHGG	-0.602718	-2.70266
High-grade glioma/astrocytoma_X7316.1789	X7316.1789	High-grade glioma/astrocytoma	pHGG	1.68128	-1.34845	-0.340733
High-grade glioma/astrocytoma_X7316.3765	X7316.3765	High-grade glioma/astrocytoma	pHGG	0.576851	-0.736075	-1.54481
High-grade glioma/astrocytoma_X7316.445	X7316.445	High-grade glioma/astrocytoma	pHGG	1.69415	1.85495	4.6113
High-grade glioma/astrocytoma_X7316.89	X7316.89	High-grade glioma/astrocytoma	pHGG	0.432379	-0.757273	-0.141868
Low-grade glioma/astrocytoma_X7316.176	X7316.176	Low-grade glioma/astrocytoma	pLGG	-1.21033	2.1503
Low-grade glioma/astrocytoma_X7316.2899	X7316.2899	Low-grade glioma/astrocytoma	pLGG	0.129713	0.923609	-0.647995
Low-grade glioma/astrocytoma_X7316.499	X7316.499	Low-grade glioma/astrocytoma	pLGG	1.59995	1.26912	1.54037
Low-grade glioma/astrocytoma_X7316.2154	X7316.2154	Low-grade glioma/astrocytoma	pLGG	1.01812	2.24329	2.48931
Low-grade glioma/astrocytoma_X7316.2664	X7316.2664	Low-grade glioma/astrocytoma	pLGG	0.997393	2.71422	5.29134
Low-grade glioma/astrocytoma_X7316.2581	X7316.2581	Low-grade glioma/astrocytoma	pLGG	1.01075	0.417772	-0.177947
Low-grade glioma/astrocytoma_X7316.1760	X7316.1760	Low-grade glioma/astrocytoma	pLGG	0.108641	0.442989	0.182261
Low-grade glioma/astrocytoma_X7316.884	X7316.884	Low-grade glioma/astrocytoma	pLGG	0.851349	1.48831	1.77443
Low-grade glioma/astrocytoma_X7316.350	X7316.350	Low-grade glioma/astrocytoma	pLGG	1.15611	0.588567	3.97079
Low-grade glioma/astrocytoma_X7316.487	X7316.487	Low-grade glioma/astrocytoma	pLGG	-0.876925	-1.30222	0.317663
Low-grade glioma/astrocytoma_X7316.370	X7316.370	Low-grade glioma/astrocytoma	pLGG	0.672658	-0.610998	0.0288415
Low-grade glioma/astrocytoma_X7316.3556	X7316.3556	Low-grade glioma/astrocytoma	pLGG	1.03987	-0.683074	-1.08529
Low-grade glioma/astrocytoma_X7316.183	X7316.183	Low-grade glioma/astrocytoma	pLGG	0.187123	-0.88153	-2.12575
Low-grade glioma/astrocytoma_X7316.193	X7316.193	Low-grade glioma/astrocytoma	pLGG	0.23645	-0.802596	-1.06111
Low-grade glioma/astrocytoma_X7316.217	X7316.217	Low-grade glioma/astrocytoma	pLGG	0.443294	-0.932055
Low-grade glioma/astrocytoma_X7316.2174	X7316.2174	Low-grade glioma/astrocytoma	pLGG	0.47685	-1.29755	-1.86994
Low-grade glioma/astrocytoma_X7316.196	X7316.196	Low-grade glioma/astrocytoma	pLGG	0.429415	-1.89889	-0.0531415
Low-grade glioma/astrocytoma_X7316.3570	X7316.3570	Low-grade glioma/astrocytoma	pLGG	0.200724	-1.04927	1.3522
Low-grade glioma/astrocytoma_X7316.167	X7316.167	Low-grade glioma/astrocytoma	pLGG	1.23698	-0.2147
Low-grade glioma/astrocytoma_X7316.875	X7316.875	Low-grade glioma/astrocytoma	pLGG	0.237611	-0.354148	-1.41043
Low-grade glioma/astrocytoma_X7316.2195	X7316.2195	Low-grade glioma/astrocytoma	pLGG	0.924374	0.163496	-0.134405
Low-grade glioma/astrocytoma_X7316.173	X7316.173	Low-grade glioma/astrocytoma	pLGG	2.21094	1.53039	1.2725
Low-grade glioma/astrocytoma_X7316.442	X7316.442	Low-grade glioma/astrocytoma	pLGG	-0.0171149	-0.774956	1.56461
Low-grade glioma/astrocytoma_X7316.3575	X7316.3575	Low-grade glioma/astrocytoma	pLGG	2.03975	1.0033	-1.59841
Low-grade glioma/astrocytoma_X7316.3068	X7316.3068	Low-grade glioma/astrocytoma	pLGG	1.29296	0.551887	0.0657831
Low-grade glioma/astrocytoma_X7316.119	X7316.119	Low-grade glioma/astrocytoma	pLGG	0.586366	-2.15063
Low-grade glioma/astrocytoma_X7316.944	X7316.944	Low-grade glioma/astrocytoma	pLGG	0.0353085	1.04333	0.898587
Low-grade glioma/astrocytoma_X7316.362	X7316.362	Low-grade glioma/astrocytoma	pLGG	0.317679	3.62708	0.973661
Low-grade glioma/astrocytoma_X7316.936	X7316.936	Low-grade glioma/astrocytoma	pLGG	1.82488	1.43082	0.0597005
Low-grade glioma/astrocytoma_X7316.946	X7316.946	Low-grade glioma/astrocytoma	pLGG	1.07365	-1.10263	2.02507
Low-grade glioma/astrocytoma_X7316.162	X7316.162	Low-grade glioma/astrocytoma	pLGG	0.5432	-1.32713	-0.407559
Low-grade glioma/astrocytoma_X7316.2723	X7316.2723	Low-grade glioma/astrocytoma	pLGG	0.364503	-0.843286	-1.25519
Low-grade glioma/astrocytoma_X7316.3561	X7316.3561	Low-grade glioma/astrocytoma	pLGG	0.77206	-2.18329
Low-grade glioma/astrocytoma_X7316.925	X7316.925	Low-grade glioma/astrocytoma	pLGG	1.29789	-0.0940926	2.1805
Low-grade glioma/astrocytoma_X7316.84	X7316.84	Low-grade glioma/astrocytoma	pLGG	1.19855	-0.708624
Low-grade glioma/astrocytoma_X7316.397	X7316.397	Low-grade glioma/astrocytoma	pLGG	2.23371	-0.495323	0.388164
Low-grade glioma/astrocytoma_X7316.880	X7316.880	Low-grade glioma/astrocytoma	pLGG	-0.615078	0.0404724
Low-grade glioma/astrocytoma_X7316.470	X7316.470	Low-grade glioma/astrocytoma	pLGG	1.67383	0.580832	-3.15345
Low-grade glioma/astrocytoma_X7316.2167	X7316.2167	Low-grade glioma/astrocytoma	pLGG	0.768942	-0.000667114	-1.30248
Low-grade glioma/astrocytoma_X7316.449	X7316.449	Low-grade glioma/astrocytoma	pLGG	0.945351	0.391306	-1.43865
Low-grade glioma/astrocytoma_X7316.186	X7316.186	Low-grade glioma/astrocytoma	pLGG	0.687021	0.85516	2.65908
Low-grade glioma/astrocytoma_X7316.175	X7316.175	Low-grade glioma/astrocytoma	pLGG	0.551288	2.0756	0.151453
Low-grade glioma/astrocytoma_X7316.882	X7316.882	Low-grade glioma/astrocytoma	pLGG	-0.297792	1.38913	-0.307218
Low-grade glioma/astrocytoma_X7316.459	X7316.459	Low-grade glioma/astrocytoma	pLGG	0.368379	-0.275064	3.42439
Low-grade glioma/astrocytoma_X7316.1851	X7316.1851	Low-grade glioma/astrocytoma	pLGG	0.389094	-0.0311807	0.53215
Low-grade glioma/astrocytoma_X7316.2900	X7316.2900	Low-grade glioma/astrocytoma	pLGG	0.844216	-0.234278	-1.26113
Low-grade glioma/astrocytoma_X7316.148	X7316.148	Low-grade glioma/astrocytoma	pLGG	1.24858	-1.21912	-0.978712
Low-grade glioma/astrocytoma_X7316.32	X7316.32	Low-grade glioma/astrocytoma	pLGG	0.716109	0.222535	-0.31973
Low-grade glioma/astrocytoma_X7316.1767	X7316.1767	Low-grade glioma/astrocytoma	pLGG	-0.603072	1.45886	0.695912
Low-grade glioma/astrocytoma_X7316.222	X7316.222	Low-grade glioma/astrocytoma	pLGG	-0.372393	0.0944972	0.219661
Low-grade glioma/astrocytoma_X7316.934	X7316.934	Low-grade glioma/astrocytoma	pLGG	-1.82762	0.510637
Low-grade glioma/astrocytoma_X7316.332	X7316.332	Low-grade glioma/astrocytoma	pLGG	-1.46194	-1.3113	-1.88173
Low-grade glioma/astrocytoma_X7316.2669	X7316.2669	Low-grade glioma/astrocytoma	pLGG	0.334853	-0.140469	0.256065
Low-grade glioma/astrocytoma_X7316.20	X7316.20	Low-grade glioma/astrocytoma	pLGG	-0.960236	-1.2064	0.860996
Low-grade glioma/astrocytoma_X7316.77	X7316.77	Low-grade glioma/astrocytoma	pLGG	0.469503	-1.78924
Low-grade glioma/astrocytoma_X7316.2667	X7316.2667	Low-grade glioma/astrocytoma	pLGG	-0.919293	-1.61513
Low-grade glioma/astrocytoma_X7316.938	X7316.938	Low-grade glioma/astrocytoma	pLGG	0.755819	-0.121729	-0.402733
Low-grade glioma/astrocytoma_X7316.3055	X7316.3055	Low-grade glioma/astrocytoma	pLGG	-0.340455	-0.0857225	0.0552498
Low-grade glioma/astrocytoma_X7316.207	X7316.207	Low-grade glioma/astrocytoma	pLGG	-0.373454	0.886072	1.10306
Low-grade glioma/astrocytoma_X7316.2729	X7316.2729	Low-grade glioma/astrocytoma	pLGG	0.238938	-1.0818	-0.14945
Low-grade glioma/astrocytoma_X7316.329	X7316.329	Low-grade glioma/astrocytoma	pLGG	-0.402204	0.215903	4.67331
Low-grade glioma/astrocytoma_X7316.2193	X7316.2193	Low-grade glioma/astrocytoma	pLGG	0.280275	0.130122	3.28154
Low-grade glioma/astrocytoma_X7316.267	X7316.267	Low-grade glioma/astrocytoma	pLGG	-0.438118	-0.745402	0.601344
Low-grade glioma/astrocytoma_X7316.400	X7316.400	Low-grade glioma/astrocytoma	pLGG	-1.81367	-0.113451	-0.852719
Low-grade glioma/astrocytoma_X7316.3062	X7316.3062	Low-grade glioma/astrocytoma	pLGG	0.284403	0.871876	-1.00417
Low-grade glioma/astrocytoma_X7316.391	X7316.391	Low-grade glioma/astrocytoma	pLGG	-1.33207	0.393325	-0.847518
Low-grade glioma/astrocytoma_X7316.3555	X7316.3555	Low-grade glioma/astrocytoma	pLGG	-0.147634	0.350665	0.652449
Low-grade glioma/astrocytoma_X7316.345	X7316.345	Low-grade glioma/astrocytoma	pLGG	-0.878127	0.632213	-0.435385
Low-grade glioma/astrocytoma_X7316.127	X7316.127	Low-grade glioma/astrocytoma	pLGG	-0.787483	0.304224	1.03361
Low-grade glioma/astrocytoma_X7316.891	X7316.891	Low-grade glioma/astrocytoma	pLGG	0.0769331	-1.20876	3.47765
Low-grade glioma/astrocytoma_X7316.2755	X7316.2755	Low-grade glioma/astrocytoma	pLGG	-0.568704	-0.522072	1.01541
Low-grade glioma/astrocytoma_X7316.344	X7316.344	Low-grade glioma/astrocytoma	pLGG	-0.280454	-1.10072	0.457427
Low-grade glioma/astrocytoma_X7316.2184	X7316.2184	Low-grade glioma/astrocytoma	pLGG	0.452401	0.531171	-0.938838
Low-grade glioma/astrocytoma_X7316.2172	X7316.2172	Low-grade glioma/astrocytoma	pLGG	-0.117063	0.4139	0.307664
Low-grade glioma/astrocytoma_X7316.495	X7316.495	Low-grade glioma/astrocytoma	pLGG	-0.527701	-1.46436	-1.65745
Low-grade glioma/astrocytoma_X7316.121	X7316.121	Low-grade glioma/astrocytoma	pLGG	-0.86011	-0.043321	-0.740259
Low-grade glioma/astrocytoma_X7316.472	X7316.472	Low-grade glioma/astrocytoma	pLGG	0.226478	-0.846385	-0.274782
Low-grade glioma/astrocytoma_X7316.869	X7316.869	Low-grade glioma/astrocytoma	pLGG	1.49051	0.305042	-0.581207
Low-grade glioma/astrocytoma_X7316.206	X7316.206	Low-grade glioma/astrocytoma	pLGG	-0.122595	0.316429	0.447541
Low-grade glioma/astrocytoma_X7316.134	X7316.134	Low-grade glioma/astrocytoma	pLGG	0.22292	0.354901	1.69877
Low-grade glioma/astrocytoma_X7316.393	X7316.393	Low-grade glioma/astrocytoma	pLGG	0.271632	-0.369572	0.781811
Low-grade glioma/astrocytoma_X7316.168	X7316.168	Low-grade glioma/astrocytoma	pLGG	0.511436	0.668893	-0.313913
Low-grade glioma/astrocytoma_X7316.485	X7316.485	Low-grade glioma/astrocytoma	pLGG	0.780667	-0.172116	-0.580786
Low-grade glioma/astrocytoma_X7316.117	X7316.117	Low-grade glioma/astrocytoma	pLGG	-1.1241	-0.634823	-0.789483
Low-grade glioma/astrocytoma_X7316.957	X7316.957	Low-grade glioma/astrocytoma	pLGG		-0.686563	-0.558664
Low-grade glioma/astrocytoma_X7316.154	X7316.154	Low-grade glioma/astrocytoma	pLGG	0.554305	-0.312746	1.59222
Low-grade glioma/astrocytoma_X7316.932	X7316.932	Low-grade glioma/astrocytoma	pLGG	1.71382	1.5822	-1.5162
Low-grade glioma/astrocytoma_X7316.368	X7316.368	Low-grade glioma/astrocytoma	pLGG	-0.202742	0.18659	-0.629345
Low-grade glioma/astrocytoma_X7316.146	X7316.146	Low-grade glioma/astrocytoma	pLGG	1.6743	0.652039	0.86928
Low-grade glioma/astrocytoma_X7316.475	X7316.475	Low-grade glioma/astrocytoma	pLGG	-0.0126406	0.911013	-1.4657
Low-grade glioma/astrocytoma_X7316.488	X7316.488	Low-grade glioma/astrocytoma	pLGG	-1.10431	-0.125764	4.62842
Low-grade glioma/astrocytoma_X7316.954	X7316.954	Low-grade glioma/astrocytoma	pLGG	-0.18733	0.821438	0.679019
Low-grade glioma/astrocytoma_X7316.2663	X7316.2663	Low-grade glioma/astrocytoma	pLGG	-0.527679	-1.30612	-0.611982
Medulloblastoma_X7316.306	X7316.306	Medulloblastoma	Medulloblastoma	-1.47163	-0.273126	-0.277985
Medulloblastoma_X7316.407	X7316.407	Medulloblastoma	Medulloblastoma	-0.879935	-0.0840221	-3.20688
Medulloblastoma_X7316.38	X7316.38	Medulloblastoma	Medulloblastoma	-2.1206	-1.30965	-2.67372
Medulloblastoma_X7316.897	X7316.897	Medulloblastoma	Medulloblastoma	-1.01453	0.670937	-2.76454
Medulloblastoma_X7316.109	X7316.109	Medulloblastoma	Medulloblastoma	-0.798706	-0.399235	-3.06477
Medulloblastoma_X7316.2986	X7316.2986	Medulloblastoma	Medulloblastoma	-1.48233	-0.999367	-1.65915
Medulloblastoma_X7316.347	X7316.347	Medulloblastoma	Medulloblastoma	-0.714894	-0.0150272
Medulloblastoma_X7316.937	X7316.937	Medulloblastoma	Medulloblastoma	-0.882027	1.29445
Medulloblastoma_X7316.2155	X7316.2155	Medulloblastoma	Medulloblastoma	-0.770593	1.23427	-2.24019
Medulloblastoma_X7316.304	X7316.304	Medulloblastoma	Medulloblastoma	-1.7172	-2.06017	-3.5586
Medulloblastoma_X7316.302	X7316.302	Medulloblastoma	Medulloblastoma	-0.958558	-1.8229	-3.03871
Medulloblastoma_X7316.3025	X7316.3025	Medulloblastoma	Medulloblastoma	-1.7409	-1.13661	-3.0726
Medulloblastoma_X7316.1772	X7316.1772	Medulloblastoma	Medulloblastoma	-0.991668	-2.39181	-1.36677
Medulloblastoma_X7316.883	X7316.883	Medulloblastoma	Medulloblastoma	-1.39685	-1.45822
Medulloblastoma_X7316.3023	X7316.3023	Medulloblastoma	Medulloblastoma	-1.13232	-0.340068	-2.11976
Medulloblastoma_X7316.6	X7316.6	Medulloblastoma	Medulloblastoma	0.228252	0.587746
Medulloblastoma_X7316.931	X7316.931	Medulloblastoma	Medulloblastoma	0.164078	0.333271
Medulloblastoma_X7316.178	X7316.178	Medulloblastoma	Medulloblastoma	-0.748797	-0.264874	-2.53052
Medulloblastoma_X7316.278	X7316.278	Medulloblastoma	Medulloblastoma	-0.851127	1.13907	-2.7626
Medulloblastoma_X7316.333	X7316.333	Medulloblastoma	Medulloblastoma	-0.366378	0.72238	-2.74682
Medulloblastoma_X7316.99	X7316.99	Medulloblastoma	Medulloblastoma	0.0750942	0.679819
Medulloblastoma_X7316.153	X7316.153	Medulloblastoma	Medulloblastoma	-0.556947	-0.712217	-2.62902

## Sheet: Per tumor type
Broad_entity	Score	Median
ATRT	OIS_PhosProt_UP	-0.301186
ATRT	OIS_Prot_UP	-0.196782
ATRT	OIS_RNA_UP	-1.06538
Craniopharyngioma	OIS_PhosProt_UP	0.968674
Craniopharyngioma	OIS_Prot_UP	1.12263
Craniopharyngioma	OIS_RNA_UP	2.1334
Ependymoma	OIS_PhosProt_UP	-0.747074
Ependymoma	OIS_Prot_UP	0.306542
Ependymoma	OIS_RNA_UP	-0.888454
pLGG	OIS_PhosProt_UP	0.341988
pLGG	OIS_Prot_UP	-0.113451
pLGG	OIS_RNA_UP	0.0552498
pHGG	OIS_PhosProt_UP	-0.549867
pHGG	OIS_Prot_UP	-0.278246
pHGG	OIS_RNA_UP	0.0278533
Medulloblastoma	OIS_PhosProt_UP	-0.880981
Medulloblastoma	OIS_Prot_UP	-0.269
Medulloblastoma	OIS_RNA_UP	-2.71027
