# Supplementary material for: Multi-omics dissection of MAPK-driven senescence unveils therapeutic vulnerabilities in KIAA1549::BRAF-fusion pediatric low-grade glioma models
Source: Signal Transduct Target Ther. 2025 Jun 23;10:197. doi: 10.1038/s41392-025-02279-8 (PMC12185702; doi:10.1038/s41392-025-02279-8)
Supplement: Supplementary file 13 — Supplementary Table 13 [file 41392_2025_2279_MOESM13_ESM.xlsx]

## Sheet: Suppl. Table 13
Kids_First_Biospecimen_ID	sample_id	aliquot_id	Kids_First_Participant_ID	experimental_strategy	sample_type	composition	tumor_descriptor	primary_site	reported_gender	race	ethnicity	age_at_diagnosis_days	pathology_diagnosis	RNA_library	OS_days	OS_status	PFS_days	cohort	age_last_update_days	seq_center	cancer_predispositions	pathology_free_text_diagnosis	cohort_participant_id	extent_of_tumor_resection	normal_fraction	tumor_fraction	tumor_ploidy	germline_sex_estimate	CNS_region	molecular_subtype	integrated_diagnosis	Notes	harmonized_diagnosis	broad_histology	MAPK_Alt_Type	MAPK_alt_status	Ntrk status	broad_type	short_histology	cancer_group	OIS_UP..RNAseq.only.	OIS_UP..all.omics.layers.	OIS_DN..all.omics.layers.
BS_67PX06P3	7316-3632	724098	PT_WTMSD2WB	RNA-Seq	Tumor	Solid Tissue	Initial CNS Tumor	Other locations NOS	Male	Reported Unknown	Unavailable/Not Reported	4340	Chordoma	stranded	#N/A	LIVING	Not Reported	CBTN	4340	NantOmics	None documented	chordoma	C978711	Biopsy only	#N/A	#N/A	#N/A	Male	Other	CHDM, conventional	#N/A	Updated via pathology review	Chordoma, conventional	Chordoma	NA	NA	wt	CHDM	Chordoma	Chordoma	22911.1	21489.2	21834.6
BS_DBDXCXT5	7316-4062	728270	PT_HFQNKP5X	RNA-Seq	Tumor	Solid Tissue	Progressive	Skull	Female	Reported Unknown	Hispanic or Latino	1625	Chordoma	stranded	1155	DECEASED	805	CBTN	2780	NantOmics	None documented	clivus chordoma	C182778	Not Reported	#N/A	#N/A	#N/A	Female	Other	CHDM, poorly differentiated	#N/A	Updated via pathology review	Chordoma, poorly differentiated	Chordoma	NA	NA	wt	CHDM	Chordoma	Chordoma	27194.3	23554.9	23249
BS_EJ9JKM1C	7316-3295	654175	PT_HFQNKP5X	RNA-Seq	Tumor	Solid Tissue	Recurrence	Other locations NOS;Skull	Female	Reported Unknown	Hispanic or Latino	1625	Chordoma	stranded	1155	DECEASED	805	CBTN	2780	NantOmics	None documented	chordoma	C182778	Partial resection	#N/A	#N/A	#N/A	Female	Other	CHDM, poorly differentiated	#N/A	Updated via pathology review	Chordoma, poorly differentiated	Chordoma	NA	NA	wt	CHDM	Chordoma	Chordoma	26211.2	23742.3	23720.4
BS_GFM6EA61	7316-921	571436	PT_HFQNKP5X	RNA-Seq	Tumor	Solid Tissue	Initial CNS Tumor	Skull	Female	Reported Unknown	Hispanic or Latino	1625	Chordoma	stranded	1155	DECEASED	805	CBTN	2780	NantOmics	None documented	chordoma	C182778	Gross/Near total resection	#N/A	#N/A	#N/A	Female	Other	CHDM, conventional	#N/A	Updated via pathology review	Chordoma, conventional	Chordoma	NA	NA	wt	CHDM	Chordoma	Chordoma	27040.9	23451.4	22874.8
BS_P4D8Y3S8	7316-1101	654189	PT_F1086Z0A	RNA-Seq	Tumor	Solid Tissue	Initial CNS Tumor	Other locations NOS	Male	Reported Unknown	Unavailable/Not Reported	1220	Chordoma	stranded	#N/A	LIVING	Not Reported	CBTN	1220	NantOmics	None documented	#N/A	C292002	Biopsy only	#N/A	#N/A	#N/A	Male	Other	CHDM, poorly differentiated	#N/A	Updated via pathology review	Chordoma, poorly differentiated	Chordoma	NA	NA	wt	CHDM	Chordoma	Chordoma	23208.6	21882	24225
BS_YB07VF1X	7316-2935	654210	PT_HFQNKP5X	RNA-Seq	Tumor	Solid Tissue	Progressive	Skull	Female	Reported Unknown	Hispanic or Latino	1625	Chordoma	stranded	1155	DECEASED	805	CBTN	2780	NantOmics	None documented	chordoma	C182778	Partial resection	#N/A	#N/A	#N/A	Female	Other	CHDM, poorly differentiated	#N/A	Updated via pathology review	Chordoma, poorly differentiated	Chordoma	NA	NA	wt	CHDM	Chordoma	Chordoma	25458.8	23026.3	23715.8
BS_09R7GDA7	7316-1100	470028	PT_0PT33SCF	RNA-Seq	Tumor	Solid Tissue	Recurrence	Ventricles	Female	White	Not Hispanic or Latino	1454	Supratentorial or Spinal Cord PNET	stranded	#N/A	LIVING	Not Reported	CBTN	1454	BGI@CHOP Genome Center	None documented	pnet, maturing treatment induced	C291879	Partial resection	#N/A	#N/A	#N/A	Female	Ventricles	CNS Embryonal, NOS	CNS Embryonal tumor, NOS	Updated via OpenPBTA subtyping	CNS Embryonal tumor, NOS	Embryonal tumor	NA	NA	wt	CNS	Embryonal tumor	CNS Embryonal tumor	17119.1	20966.4	24384
BS_1HQ76V6D	7316-87	1030650	PT_WE1CHTWK	RNA-Seq	Tumor	Solid Tissue	Initial CNS Tumor	Frontal Lobe	Male	White	Not Hispanic or Latino	523	Supratentorial or Spinal Cord PNET	stranded	685	LIVING	685	CBTN	1208	BGI@CHOP Genome Center	None documented	supratentorial pnet	C26199	Gross/Near total resection	#N/A	#N/A	#N/A	Male	Hemispheric	CNS Embryonal, NOS	CNS Embryonal tumor, NOS	Updated via OpenPBTA subtyping	CNS Embryonal tumor, NOS	Embryonal tumor	NA	NA	wt	CNS	Embryonal tumor	CNS Embryonal tumor	18204.3	19591.2	24436.3
BS_6NRTJSYK	7316-464	746062	PT_98QMQZY7	RNA-Seq	Tumor	Solid Tissue	Initial CNS Tumor	Pineal Gland	Female	White	Not Hispanic or Latino	1963	Supratentorial or Spinal Cord PNET	stranded	2714	LIVING	46	CBTN	4677	NantOmics	None documented	pnet - pineoblastoma with calcification	C100122	Partial resection	#N/A	#N/A	#N/A	Female	Midline	CNS Embryonal, NOS	CNS Embryonal tumor, NOS	Updated via OpenPBTA subtyping	CNS Embryonal tumor, NOS	Embryonal tumor	NA	NA	wt	CNS	Embryonal tumor	CNS Embryonal tumor	15011	18453.1	23808.4
BS_6T4JGBGY	7316-529	470022	PT_218SX3G4	RNA-Seq	Tumor	Solid Tissue	Progressive	Suprasellar/Hypothalamic/Pituitary	Male	Reported Unknown	Hispanic or Latino	425	Supratentorial or Spinal Cord PNET	stranded	73	DECEASED	55	CBTN	498	BGI@CHOP Genome Center	None documented	pnet	C114513	Partial resection	#N/A	#N/A	#N/A	#N/A	Suprasellar	CNS Embryonal, NOS	CNS Embryonal tumor, NOS	Updated via OpenPBTA subtyping	CNS Embryonal tumor, NOS	Embryonal tumor	NA	NA	wt	CNS	Embryonal tumor	CNS Embryonal tumor	17751.4	19107.3	22064.3
BS_7BW0YRPY	7316-1981	731872	PT_0T2EWNYR	RNA-Seq	Tumor	Solid Tissue	Initial CNS Tumor	Other locations NOS	Female	White	Not Hispanic or Latino	1	Other	stranded	#N/A	LIVING	Not Reported	CBTN	1	NantOmics	None documented	embryonal tumor, nos, congenital type	C704667	Biopsy only	#N/A	#N/A	#N/A	Female	Other	CNS Embryonal, NOS	CNS Embryonal tumor, NOS	Updated via OpenPBTA subtyping	CNS Embryonal tumor, NOS	Embryonal tumor	NA	NA	wt	CNS	Embryonal tumor	CNS Embryonal tumor	27194.7	23793.7	24702.3
BS_8QB4S4VA	7316-536	994694	PT_8VRZRZ7R	RNA-Seq	Tumor	Solid Tissue	Initial CNS Tumor	Frontal Lobe	Female	Reported Unknown	Unavailable/Not Reported	3298	Supratentorial or Spinal Cord PNET	stranded	431	DECEASED	431	CBTN	3729	BGI	None documented	high grade malignant tumor with glial differentiation	C113775	Gross/Near total resection	#N/A	#N/A	#N/A	#N/A	Hemispheric	CNS Embryonal, NOS	CNS Embryonal tumor, NOS	Updated via OpenPBTA subtyping	CNS Embryonal tumor, NOS	Embryonal tumor	NA	NA	wt	CNS	Embryonal tumor	CNS Embryonal tumor	19077.7	24681	27231
BS_D0RDN4K5	7316-2987	731906	PT_FF0MSK4D	RNA-Seq	Tumor	Solid Tissue	Initial CNS Tumor	Pineal Gland	Female	White	Not Hispanic or Latino	6082	Supratentorial or Spinal Cord PNET	stranded	3291	LIVING	3291	CBTN	9373	NantOmics	None documented	pnet iv	C21033	Gross/Near total resection	#N/A	#N/A	#N/A	Female	Midline	CNS Embryonal, NOS	CNS Embryonal tumor, NOS	Updated via OpenPBTA subtyping	CNS Embryonal tumor, NOS	Embryonal tumor	NA	NA	wt	CNS	Embryonal tumor	CNS Embryonal tumor	10718.9	18451.5	25267.7
BS_FBJ5Q54N	7316-950	731928	PT_FMK5VFYW	RNA-Seq	Tumor	Solid Tissue	Progressive	Spinal Cord- Lumbar/Thecal Sac;Spinal Cord- Thoracic;Ventricles	Female	More Than One Race	Not Hispanic or Latino	272	Supratentorial or Spinal Cord PNET	stranded	423	DECEASED	102	CBTN	695	NantOmics	None documented	spnet	C306516	Partial resection	#N/A	#N/A	#N/A	Female	Mixed	CNS Embryonal, NOS	CNS Embryonal tumor, NOS	Updated via OpenPBTA subtyping	CNS Embryonal tumor, NOS	Embryonal tumor	NA	NA	wt	CNS	Embryonal tumor	CNS Embryonal tumor	11597.1	19107	24574.1
BS_JGA9BP3A	7316-87	401963	PT_WE1CHTWK	RNA-Seq	Tumor	Solid Tissue	Initial CNS Tumor	Frontal Lobe	Male	White	Not Hispanic or Latino	523	Supratentorial or Spinal Cord PNET	poly-A	685	LIVING	685	CBTN	1208	BGI@CHOP Genome Center	None documented	supratentorial pnet	C26199	Gross/Near total resection	#N/A	#N/A	#N/A	Male	Hemispheric	CNS Embryonal, NOS	CNS Embryonal tumor, NOS	Updated via OpenPBTA subtyping	CNS Embryonal tumor, NOS	Embryonal tumor	NA	NA	wt	CNS	Embryonal tumor	CNS Embryonal tumor	25891.8	25136.1	27301.6
BS_KSKZ9J7J	7316-765	470731	PT_80NVYCBS	RNA-Seq	Tumor	Solid Tissue	Initial CNS Tumor	Temporal Lobe	Male	Reported Unknown	Hispanic or Latino	5589	Ependymoma	stranded	1670	DECEASED	791	CBTN	7259	BGI@CHOP Genome Center	None documented	anaplastic ependymoma who grade iii	C132594	Partial resection	#N/A	#N/A	#N/A	#N/A	Hemispheric	CNS HGNET-MN1	CNS Embryonal tumor, HGNET-MN1	Updated via OpenPBTA subtyping	CNS Embryonal tumor, HGNET-MN1	Embryonal tumor	NA	NA	wt	CNS	Embryonal tumor	CNS Embryonal tumor	22019.3	21039.2	22946.6
BS_QKT3TJVK	7316-536	400788	PT_8VRZRZ7R	RNA-Seq	Tumor	Solid Tissue	Initial CNS Tumor	Frontal Lobe	Female	Reported Unknown	Unavailable/Not Reported	3298	Supratentorial or Spinal Cord PNET	poly-A	431	DECEASED	431	CBTN	3729	BGI@CHOP Genome Center	None documented	high grade malignant tumor with glial differentiation	C113775	Gross/Near total resection	#N/A	#N/A	#N/A	#N/A	Hemispheric	CNS Embryonal, NOS	CNS Embryonal tumor, NOS	Updated via OpenPBTA subtyping	CNS Embryonal tumor, NOS	Embryonal tumor	NA	NA	wt	CNS	Embryonal tumor	CNS Embryonal tumor	20742.9	24711.9	27598.8
BS_SXCZ3CXN	7316-505	731887	PT_CMB6TASJ	RNA-Seq	Tumor	Solid Tissue	Progressive	Parietal Lobe;Temporal Lobe;Ventricles	Female	More Than One Race	Not Hispanic or Latino	702	Supratentorial or Spinal Cord PNET	stranded	435	LIVING	70	CBTN	1137	NantOmics	None documented	residual primitive neuroectodermal tumor (pnet), who grade iv	C104673	Gross/Near total resection	#N/A	#N/A	#N/A	Female	Mixed	CNS Embryonal, NOS	CNS Embryonal tumor, NOS	Updated via OpenPBTA subtyping	CNS Embryonal tumor, NOS	Embryonal tumor	NA	NA	wt	CNS	Embryonal tumor	CNS Embryonal tumor	21741.6	21387.5	21762.3
BS_ZQ76ZBEX	7316-155	406957	PT_VJBVXB08	RNA-Seq	Tumor	Solid Tissue	Initial CNS Tumor	Temporal Lobe	Female	Asian	Not Hispanic or Latino	1039	Supratentorial or Spinal Cord PNET	poly-A	1789	LIVING	1789	CBTN	2828	BGI@CHOP Genome Center	None documented	multifocal cerebral neuroblastoma with schererssecondary structures and prominent calcification ia	C36777	Partial resection	#N/A	#N/A	#N/A	Female	Hemispheric	CNS Embryonal, NOS	CNS Embryonal tumor, NOS	Updated via OpenPBTA subtyping	CNS Embryonal tumor, NOS	Embryonal tumor	NA	NA	wt	CNS	Embryonal tumor	CNS Embryonal tumor	20958.8	23450	26595.8
BS_ZQKGJD70	7316-512	401962	PT_VBG3Z18B	RNA-Seq	Tumor	Solid Tissue	Initial CNS Tumor	Frontal Lobe	Female	White	Not Hispanic or Latino	2784	Supratentorial or Spinal Cord PNET	poly-A	741	DECEASED	454	CBTN	3525	BGI@CHOP Genome Center	None documented	supratentorial pnet with neuronal differentiation who gr 4	C109470	Gross/Near total resection	#N/A	#N/A	#N/A	#N/A	Hemispheric	CNS Embryonal, NOS	CNS Embryonal tumor, NOS	Updated via OpenPBTA subtyping	CNS Embryonal tumor, NOS	Embryonal tumor	NA	NA	wt	CNS	Embryonal tumor	CNS Embryonal tumor	15178.9	23313.7	26836.1
BS_QHS3V0GP	7316-3844	728262	PT_NESAQHB1	RNA-Seq	Tumor	Solid Tissue	Initial CNS Tumor	Frontal Lobe;Temporal Lobe	Male	More Than One Race	Not Hispanic or Latino	729	Supratentorial or Spinal Cord PNET	stranded	1784	LIVING	1784	CBTN	2513	NantOmics	None documented	treated recurrent / residual cns embryonal tumor, nos	C923484	Gross/Near total resection	#N/A	#N/A	#N/A	Male	Hemispheric	CNS NB-FOXR2	CNS neuroblastoma	Updated via OpenPBTA subtyping	CNS neuroblastoma	Embryonal tumor	NA	NA	wt	CNS	Embryonal tumor	CNS neuroblastoma	19677.8	20291.1	24081.9
BS_QT3NZ2YZ	7316-3689	728244	PT_NESAQHB1	RNA-Seq	Tumor	Solid Tissue	Initial CNS Tumor	Frontal Lobe;Temporal Lobe	Male	More Than One Race	Not Hispanic or Latino	729	Supratentorial or Spinal Cord PNET	stranded	1784	LIVING	1784	CBTN	2513	NantOmics	None documented	cns embryonal tumor, nos (who grade iv)	C923484	Biopsy only	#N/A	#N/A	#N/A	Male	Hemispheric	CNS NB-FOXR2	CNS neuroblastoma	Updated via OpenPBTA subtyping	CNS neuroblastoma	Embryonal tumor	NA	NA	wt	CNS	Embryonal tumor	CNS neuroblastoma	17021.3	19511.8	23486.7
BS_YBJBSRHV	7316-1473	470024	PT_9CSZBV2P	RNA-Seq	Tumor	Solid Tissue	Recurrence	Frontal Lobe	Male	White	Not Hispanic or Latino	4786	Supratentorial or Spinal Cord PNET	stranded	614	DECEASED	371	CBTN	5400	BGI@CHOP Genome Center	None documented	pnet	C135792	Unavailable	#N/A	#N/A	#N/A	#N/A	Hemispheric	CNS NB-FOXR2	CNS neuroblastoma	Updated via OpenPBTA subtyping	CNS neuroblastoma	Embryonal tumor	NA	NA	wt	CNS	Embryonal tumor	CNS neuroblastoma	20352.5	19892.7	24677
BS_FEPRNEXX	7316-2577	601591	PT_00G007DM	RNA-Seq	Tumor	Solid Tissue	Recurrence	Cerebellum/Posterior Fossa	Male	White	Not Hispanic or Latino	464	Embryonal Tumor with Multilayered Rosettes (ETMR)	stranded	4583	LIVING	202	CBTN	5047	NantOmics	None documented	ependymoblastoma	C27429	Gross/Near total resection	#N/A	#N/A	#N/A	Male	Posterior fossa	CNS Embryonal, NOS	CNS Embryonal tumor, NOS	Updated via OpenPBTA subtyping	CNS Embryonal tumor, NOS	Embryonal tumor	NA	NA	wt	CNS	Embryonal tumor	Embryonal tumor with multilayer rosettes	15566.8	19241	21548.8
BS_03FT4S8B	7316-1671	654203	PT_5KRVE8E4	RNA-Seq	Tumor	Solid Tissue	Initial CNS Tumor	Suprasellar/Hypothalamic/Pituitary	Female	White	Not Hispanic or Latino	4180	Craniopharyngioma	stranded	#N/A	LIVING	Not Reported	CBTN	4180	NantOmics	None documented	craniopharyngioma	C773301	Gross/Near total resection	#N/A	#N/A	#N/A	Female	Suprasellar	CRANIO, ADAM	Adamantinomatous craniopharyngioma	Updated via OpenPBTA subtyping	Adamantinomatous craniopharyngioma	Tumors of sellar region	NA	NA	wt	CRANIO	Craniopharyngioma	Craniopharyngioma	27350.6	24582.5	23068.4
BS_1HFK0SXV	7316-1775	571427	PT_2GPH62JS	RNA-Seq	Tumor	Solid Tissue	Initial CNS Tumor	Suprasellar/Hypothalamic/Pituitary	Male	White	Hispanic or Latino	4994	Craniopharyngioma	stranded	2323	LIVING	577	CBTN	7317	NantOmics	None documented	craniopharyngioma	C387450	Gross/Near total resection	#N/A	#N/A	#N/A	Male	Suprasellar	CRANIO, ADAM	Adamantinomatous craniopharyngioma	Updated via OpenPBTA subtyping	Adamantinomatous craniopharyngioma	Tumors of sellar region	NA	NA	wt	CRANIO	Craniopharyngioma	Craniopharyngioma	25219.1	23030.7	23148.7
BS_78QX3XDF	7316-3773	717191	PT_Q38AT6JY	RNA-Seq	Tumor	Solid Tissue	Initial CNS Tumor	Suprasellar/Hypothalamic/Pituitary	Male	White	Not Hispanic or Latino	1828	Craniopharyngioma	stranded	1841	LIVING	1841	CBTN	3669	NantOmics	None documented	craniopharyngioma	C949929	Gross/Near total resection	#N/A	#N/A	#N/A	Male	Suprasellar	CRANIO, ADAM	Adamantinomatous craniopharyngioma	Updated via OpenPBTA subtyping	Adamantinomatous craniopharyngioma	Tumors of sellar region	NA	NA	wt	CRANIO	Craniopharyngioma	Craniopharyngioma	24740.8	21866.6	22074.6
BS_7T1J3KET	7316-341	571435	PT_EC8R84NM	RNA-Seq	Tumor	Solid Tissue	Initial CNS Tumor	Suprasellar/Hypothalamic/Pituitary	Female	White	Not Hispanic or Latino	1344	Craniopharyngioma	stranded	112	LIVING	112	CBTN	1456	NantOmics	None documented	craniopharygioma	C71586	Gross/Near total resection	#N/A	#N/A	#N/A	Female	Suprasellar	CRANIO, ADAM	Adamantinomatous craniopharyngioma	Updated via OpenPBTA subtyping	Adamantinomatous craniopharyngioma	Tumors of sellar region	NA	NA	wt	CRANIO	Craniopharyngioma	Craniopharyngioma	23397.4	22362.5	23540.3
BS_86Q14TZG	7316-949	734543	PT_2WA5PM32	RNA-Seq	Tumor	Solid Tissue	Recurrence	Suprasellar/Hypothalamic/Pituitary	Male	White	Not Hispanic or Latino	565	Craniopharyngioma	stranded	3982	LIVING	2362	CBTN	4547	NantOmics	None documented	craniopharyngioma	C310083	Gross/Near total resection	#N/A	#N/A	#N/A	Male	Suprasellar	CRANIO, ADAM	Adamantinomatous craniopharyngioma	Updated via OpenPBTA subtyping	Adamantinomatous craniopharyngioma	Tumors of sellar region	NA	NA	wt	CRANIO	Craniopharyngioma	Craniopharyngioma	24694.7	23006.4	22721.7
BS_8D0NYM46	7316-387	711730	PT_PNED3GG3	RNA-Seq	Tumor	Solid Tissue	Initial CNS Tumor	Suprasellar/Hypothalamic/Pituitary	Female	Reported Unknown	Hispanic or Latino	2241	Craniopharyngioma	stranded	2911	LIVING	1764	CBTN	5152	NantOmics	None documented	craniopharyngioma, adamantinomatous type	C88314	Gross/Near total resection	#N/A	#N/A	#N/A	Female	Suprasellar	CRANIO, ADAM	Adamantinomatous craniopharyngioma	Updated via OpenPBTA subtyping	Adamantinomatous craniopharyngioma	Tumors of sellar region	NA	NA	wt	CRANIO	Craniopharyngioma	Craniopharyngioma	27462	25077.2	23538.9
BS_A7MC2KR2	7316-2157	588366	PT_S2ASFBP7	RNA-Seq	Tumor	Solid Tissue	Initial CNS Tumor	Suprasellar/Hypothalamic/Pituitary	Female	Black or African American	Not Hispanic or Latino	3355	Craniopharyngioma	stranded	1638	LIVING	1638	CBTN	4993	NantOmics	None documented	craniopharyngioma who i	C579945	Gross/Near total resection	#N/A	#N/A	#N/A	Female	Suprasellar	CRANIO, ADAM	Adamantinomatous craniopharyngioma	Updated via OpenPBTA subtyping	Adamantinomatous craniopharyngioma	Tumors of sellar region	NA	NA	wt	CRANIO	Craniopharyngioma	Craniopharyngioma	22257.3	22327.2	23494.8
BS_ABYF92Z9	7316-226	601596	PT_6MB6RED3	RNA-Seq	Tumor	Solid Tissue	Initial CNS Tumor	Suprasellar/Hypothalamic/Pituitary	Male	White	Not Hispanic or Latino	2778	Craniopharyngioma	stranded	843	DECEASED	843	CBTN	3621	NantOmics	None documented	craniopharyngioma	C65559	Gross/Near total resection	#N/A	#N/A	#N/A	Male	Suprasellar	CRANIO, ADAM	Adamantinomatous craniopharyngioma	Updated via OpenPBTA subtyping	Adamantinomatous craniopharyngioma	Tumors of sellar region	NA	NA	wt	CRANIO	Craniopharyngioma	Craniopharyngioma	25832.1	23214.4	23358.2
BS_B53Z0T1Q	7316-1748	573141	PT_7RMS6K08	RNA-Seq	Tumor	Solid Tissue	Initial CNS Tumor	Suprasellar/Hypothalamic/Pituitary	Female	White	Not Hispanic or Latino	2033	Craniopharyngioma	stranded	1835	LIVING	1835	CBTN	3868	NantOmics	None documented	craniopharyngioma	C406515	Gross/Near total resection	#N/A	#N/A	#N/A	Female	Suprasellar	CRANIO, ADAM	Adamantinomatous craniopharyngioma	Updated via OpenPBTA subtyping	Adamantinomatous craniopharyngioma	Tumors of sellar region	NA	NA	wt	CRANIO	Craniopharyngioma	Craniopharyngioma	28704.7	25522.2	22762.9
BS_BHR08WGW	7316-100	601598	PT_6TZR2DH1	RNA-Seq	Tumor	Solid Tissue	Initial CNS Tumor	Suprasellar/Hypothalamic/Pituitary	Female	Black or African American	Hispanic or Latino	2660	Craniopharyngioma	stranded	3361	LIVING	3361	CBTN	6021	NantOmics	None documented	craniopharyngioma, adamantinomatus type	C17958	Gross/Near total resection	#N/A	#N/A	#N/A	Female	Suprasellar	CRANIO, ADAM	Adamantinomatous craniopharyngioma	Updated via OpenPBTA subtyping	Adamantinomatous craniopharyngioma	Tumors of sellar region	NA	NA	wt	CRANIO	Craniopharyngioma	Craniopharyngioma	28242.7	25301.3	23630.3
BS_C0XFDP38	7316-164	734523	PT_NH8CJ84W	RNA-Seq	Tumor	Solid Tissue	Progressive	Suprasellar/Hypothalamic/Pituitary	Female	White	Not Hispanic or Latino	1932	Craniopharyngioma	stranded	6976	LIVING	159	CBTN	8908	NantOmics	None documented	craniopharyngioma	C43296	Partial resection	#N/A	#N/A	#N/A	Female	Suprasellar	CRANIO, To be classified	#N/A	#N/A	Craniopharyngioma	Tumors of sellar region	NA	NA	wt	CRANIO	Craniopharyngioma	Craniopharyngioma	28199.2	24593.8	22998.5
BS_C3P5BC92	7316-258	717112	PT_T2M1338J	RNA-Seq	Tumor	Solid Tissue	Initial CNS Tumor	Suprasellar/Hypothalamic/Pituitary	Female	White	Not Hispanic or Latino	4342	Craniopharyngioma	stranded	3877	LIVING	941	CBTN	8219	NantOmics	None documented	craniopharyngioma	C52275	Gross/Near total resection	#N/A	#N/A	#N/A	Female	Suprasellar	CRANIO, ADAM	Adamantinomatous craniopharyngioma	Updated via OpenPBTA subtyping	Adamantinomatous craniopharyngioma	Tumors of sellar region	NA	NA	wt	CRANIO	Craniopharyngioma	Craniopharyngioma	28618.4	25622.5	23962.1
BS_D2K9C7XR	7316-1751	588446	PT_N673SYWW	RNA-Seq	Tumor	Solid Tissue	Progressive	Suprasellar/Hypothalamic/Pituitary	Male	Reported Unknown	Not Hispanic or Latino	1372	Craniopharyngioma	stranded	1761	DECEASED	201	CBTN	3133	NantOmics	None documented	craniopharyngioma	C387573	Partial resection	#N/A	#N/A	#N/A	Male	Suprasellar	CRANIO, To be classified	#N/A	#N/A	Craniopharyngioma	Tumors of sellar region	NA	NA	wt	CRANIO	Craniopharyngioma	Craniopharyngioma	26130.6	23759.9	24850
BS_D5NQV7N5	7316-205	570124	PT_VT6PJVQN	RNA-Seq	Tumor	Solid Tissue	Initial CNS Tumor	Suprasellar/Hypothalamic/Pituitary	Male	White	Not Hispanic or Latino	2759	Craniopharyngioma	stranded	1082	LIVING	1082	CBTN	3841	NantOmics	Other inherited conditions NOS	craniopharyngioma	C57933	Gross/Near total resection	#N/A	#N/A	#N/A	Male	Suprasellar	CRANIO, ADAM	Adamantinomatous craniopharyngioma	Updated via OpenPBTA subtyping	Adamantinomatous craniopharyngioma	Tumors of sellar region	NA	NA	wt	CRANIO	Craniopharyngioma	Craniopharyngioma	20600.6	21479.1	20963.7
BS_DRD9QXR5	7316-3316	711737	PT_MQHST8YC	RNA-Seq	Tumor	Solid Tissue	Initial CNS Tumor	Suprasellar/Hypothalamic/Pituitary	Male	White	Not Hispanic or Latino	2143	Craniopharyngioma	stranded	1882	LIVING	1882	CBTN	4025	NantOmics	None documented	craniopharyngioma	C881049	Gross/Near total resection	#N/A	#N/A	#N/A	Male	Suprasellar	CRANIO, To be classified	#N/A	#N/A	Craniopharyngioma	Tumors of sellar region	NA	NA	wt	CRANIO	Craniopharyngioma	Craniopharyngioma	26699.4	22849.5	21475.8
BS_E054DFJN	7316-1082	728285	PT_7T13FDWK	RNA-Seq	Tumor	Solid Tissue	Initial CNS Tumor	Suprasellar/Hypothalamic/Pituitary	Female	White	Not Hispanic or Latino	4764	Craniopharyngioma	stranded	#N/A	LIVING	Not Reported	CBTN	4764	NantOmics	None documented	craniopharyngioma	C409467	Gross/Near total resection	#N/A	#N/A	#N/A	Female	Suprasellar	CRANIO, To be classified	#N/A	#N/A	Craniopharyngioma	Tumors of sellar region	NA	NA	wt	CRANIO	Craniopharyngioma	Craniopharyngioma	26357.4	23853.4	23071.8
BS_EMMF4PZX	7316-561	739967	PT_BZKJR4GK	RNA-Seq	Tumor	Solid Tissue	Initial CNS Tumor	Suprasellar/Hypothalamic/Pituitary	Female	White	Not Hispanic or Latino	6565	Craniopharyngioma	stranded	1834	LIVING	1834	CBTN	8399	NantOmics	None documented	craniopharyngioma	C96555	Not Reported	#N/A	#N/A	#N/A	Female	Suprasellar	CRANIO, To be classified	#N/A	#N/A	Craniopharyngioma	Tumors of sellar region	NA	NA	wt	CRANIO	Craniopharyngioma	Craniopharyngioma	27821.6	24474.2	23018.6
BS_FRZ76GEG	7316-2183	571455	PT_2BTC5TEN	RNA-Seq	Tumor	Solid Tissue	Initial CNS Tumor	Suprasellar/Hypothalamic/Pituitary	Female	Reported Unknown	Not Hispanic or Latino	3529	Craniopharyngioma	stranded	2089	LIVING	609	CBTN	5618	NantOmics	None documented	craniopharyngioma	C625947	Gross/Near total resection	#N/A	#N/A	#N/A	Female	Suprasellar	CRANIO, ADAM	Adamantinomatous craniopharyngioma	Updated via OpenPBTA subtyping	Adamantinomatous craniopharyngioma	Tumors of sellar region	NA	NA	wt	CRANIO	Craniopharyngioma	Craniopharyngioma	26986.4	24263	23990.5
BS_GC3CH9TY	7316-3571	711745	PT_EJ8TKG2Z	RNA-Seq	Tumor	Solid Tissue	Progressive	Suprasellar/Hypothalamic/Pituitary	Male	Black or African American	Not Hispanic or Latino	1901	Craniopharyngioma	stranded	2144	LIVING	651	CBTN	4045	NantOmics	None documented	craniopharyngioma	C907125	Gross/Near total resection	#N/A	#N/A	#N/A	Male	Suprasellar	CRANIO, To be classified	#N/A	#N/A	Craniopharyngioma	Tumors of sellar region	NA	NA	wt	CRANIO	Craniopharyngioma	Craniopharyngioma	28747.7	25711	23074.6
BS_GMDQK06Q	7316-2311	731913	PT_FAQWD7GX	RNA-Seq	Tumor	Solid Tissue	Initial CNS Tumor	Suprasellar/Hypothalamic/Pituitary;Ventricles	Male	White	Not Hispanic or Latino	2195	Craniopharyngioma	stranded	2338	LIVING	2338	CBTN	4533	NantOmics	None documented	craniopharyngioma, who grade i	C625701	Partial resection	#N/A	#N/A	#N/A	Male	Mixed	CRANIO, To be classified	#N/A	#N/A	Craniopharyngioma	Tumors of sellar region	NA	NA	wt	CRANIO	Craniopharyngioma	Craniopharyngioma	28396.8	25400.7	22835.2
BS_GMJBGBWB	7316-166	573166	PT_8GBF5MTD	RNA-Seq	Tumor	Solid Tissue	Initial CNS Tumor	Suprasellar/Hypothalamic/Pituitary	Male	Black or African American	Not Hispanic or Latino	1985	Craniopharyngioma	stranded	3373	LIVING	3373	CBTN	5358	NantOmics	None documented	craniopharyngioma	C71094	Gross/Near total resection	#N/A	#N/A	#N/A	Male	Suprasellar	CRANIO, ADAM	Adamantinomatous craniopharyngioma	Updated via OpenPBTA subtyping	Adamantinomatous craniopharyngioma	Tumors of sellar region	NA	NA	wt	CRANIO	Craniopharyngioma	Craniopharyngioma	25666.5	23733.8	23900.3
BS_JCPKYHKY	7316-1075	588351	PT_GY0QSY4H	RNA-Seq	Tumor	Solid Tissue	Initial CNS Tumor	Suprasellar/Hypothalamic/Pituitary	Male	White	Not Hispanic or Latino	4406	Craniopharyngioma	stranded	#N/A	LIVING	Not Reported	CBTN	4406	NantOmics	None documented	craniopharyngioma	C291264	Gross/Near total resection	#N/A	#N/A	#N/A	Male	Suprasellar	CRANIO, ADAM	Adamantinomatous craniopharyngioma	Updated via OpenPBTA subtyping	Adamantinomatous craniopharyngioma	Tumors of sellar region	NA	NA	wt	CRANIO	Craniopharyngioma	Craniopharyngioma	27078.1	24130.1	22761.4
BS_JX7S9MY7	7316-1773	717165	PT_B0JFCN5W	RNA-Seq	Tumor	Solid Tissue	Initial CNS Tumor	Suprasellar/Hypothalamic/Pituitary	Male	Black or African American	Not Hispanic or Latino	4295	Craniopharyngioma	stranded	318	LIVING	318	CBTN	4613	NantOmics	None documented	craniopharyngioma	C374289	Gross/Near total resection	#N/A	#N/A	#N/A	Male	Suprasellar	CRANIO, To be classified	#N/A	#N/A	Craniopharyngioma	Tumors of sellar region	NA	NA	wt	CRANIO	Craniopharyngioma	Craniopharyngioma	28459.5	25238.2	22421.7
BS_KND4B5CW	7316-1116	571419	PT_2NQPX1R2	RNA-Seq	Tumor	Solid Tissue	Recurrence	Suprasellar/Hypothalamic/Pituitary	Male	White	Not Hispanic or Latino	5948	Craniopharyngioma	stranded	#N/A	LIVING	Not Reported	CBTN	5948	NantOmics	None documented	craniopharyngioma	C293355	Gross/Near total resection	#N/A	#N/A	#N/A	Male	Suprasellar	CRANIO, ADAM	Adamantinomatous craniopharyngioma	Updated via OpenPBTA subtyping	Adamantinomatous craniopharyngioma	Tumors of sellar region	NA	NA	wt	CRANIO	Craniopharyngioma	Craniopharyngioma	25971.9	23753	23613.1
BS_NGY0TE6S	7316-380	573168	PT_W6CW60K9	RNA-Seq	Tumor	Solid Tissue	Initial CNS Tumor	Suprasellar/Hypothalamic/Pituitary	Male	Reported Unknown	Not Hispanic or Latino	2541	Craniopharyngioma	stranded	1393	LIVING	420	CBTN	3934	NantOmics	None documented	craniopharyngioma	C82041	Gross/Near total resection	#N/A	#N/A	#N/A	Male	Suprasellar	CRANIO, ADAM	Adamantinomatous craniopharyngioma	Updated via OpenPBTA subtyping	Adamantinomatous craniopharyngioma	Tumors of sellar region	NA	NA	wt	CRANIO	Craniopharyngioma	Craniopharyngioma	22410.8	22996.4	23535.4
BS_PRR8K9GE	7316-124	573169	PT_CEWNZVKF	RNA-Seq	Tumor	Solid Tissue	Initial CNS Tumor	Suprasellar/Hypothalamic/Pituitary	Male	White	Not Hispanic or Latino	3725	Craniopharyngioma	stranded	1833	LIVING	1833	CBTN	5558	NantOmics	None documented	craniopharyngioma, combined adamantinomatous and papillary type, iii	C70971	Gross/Near total resection	#N/A	#N/A	#N/A	Male	Suprasellar	CRANIO, ADAM	Adamantinomatous craniopharyngioma	Updated via OpenPBTA subtyping	Adamantinomatous craniopharyngioma	Tumors of sellar region	NA	NA	wt	CRANIO	Craniopharyngioma	Craniopharyngioma	26962.7	25218.5	24728.6
BS_R7HZCZ8B	7316-2158	588367	PT_0CRPE7YP	RNA-Seq	Tumor	Solid Tissue	Initial CNS Tumor	Suprasellar/Hypothalamic/Pituitary	Male	White	Not Hispanic or Latino	3004	Craniopharyngioma	stranded	1483	LIVING	1483	CBTN	4487	NantOmics	None documented	craniopharyngioma who i	C564693	Gross/Near total resection	#N/A	#N/A	#N/A	Male	Suprasellar	CRANIO, To be classified	#N/A	#N/A	Craniopharyngioma	Tumors of sellar region	NA	NA	wt	CRANIO	Craniopharyngioma	Craniopharyngioma	21032.6	21586.6	22006.8
BS_RFMQ7T0T	7316-3071	711723	PT_E3Y5BBSF	RNA-Seq	Tumor	Solid Tissue	Recurrence	Suprasellar/Hypothalamic/Pituitary	Female	White	Not Hispanic or Latino	1555	Craniopharyngioma	stranded	154	LIVING	154	CBTN	1709	NantOmics	None documented	craniopharyngioma	C774162	Partial resection	#N/A	#N/A	#N/A	Female	Suprasellar	CRANIO, ADAM	Adamantinomatous craniopharyngioma	Updated via OpenPBTA subtyping	Adamantinomatous craniopharyngioma	Tumors of sellar region	NA	NA	wt	CRANIO	Craniopharyngioma	Craniopharyngioma	27922.8	25462.7	23106
BS_S6NJRR5W	7316-3513	739989	PT_VTF65Y63	RNA-Seq	Tumor	Solid Tissue	Initial CNS Tumor	Suprasellar/Hypothalamic/Pituitary	Female	White	Not Hispanic or Latino	3195	Craniopharyngioma	stranded	#N/A	LIVING	Not Reported	CBTN	3195	NantOmics	None documented	craniopharyngioma	C943779	Partial resection	#N/A	#N/A	#N/A	Female	Suprasellar	CRANIO, To be classified	#N/A	#N/A	Craniopharyngioma	Tumors of sellar region	NA	NA	wt	CRANIO	Craniopharyngioma	Craniopharyngioma	26776.8	23454.3	22334.6
BS_T1QMEH1N	7316-188	570099	PT_EXJAEW1M	RNA-Seq	Tumor	Solid Tissue	Initial CNS Tumor	Suprasellar/Hypothalamic/Pituitary	Male	White	Not Hispanic or Latino	5448	Craniopharyngioma	stranded	1473	LIVING	1473	CBTN	6921	NantOmics	None documented	xanthogranuloma	C43050	Gross/Near total resection	#N/A	#N/A	#N/A	Male	Suprasellar	CRANIO, To be classified	#N/A	#N/A	Craniopharyngioma	Tumors of sellar region	NA	NA	wt	CRANIO	Craniopharyngioma	Craniopharyngioma	27311.9	24124.8	23251.8
BS_VNK9XYV9	7316-1950	588370	PT_WYR1DVHX	RNA-Seq	Tumor	Solid Tissue	Initial CNS Tumor	Suprasellar/Hypothalamic/Pituitary	Male	White	Not Hispanic or Latino	2537	Craniopharyngioma	stranded	#N/A	LIVING	Not Reported	CBTN	2537	NantOmics	None documented	adamantinomatous craniopharyngioma	C596796	Gross/Near total resection	#N/A	#N/A	#N/A	Male	Suprasellar	CRANIO, ADAM	Adamantinomatous craniopharyngioma	Updated via OpenPBTA subtyping	Adamantinomatous craniopharyngioma	Tumors of sellar region	NA	NA	wt	CRANIO	Craniopharyngioma	Craniopharyngioma	27890.2	25290.5	21959.5
BS_VPMKHW9X	7316-3891	724086	PT_WPYCXMDA	RNA-Seq	Tumor	Solid Tissue	Progressive	Suprasellar/Hypothalamic/Pituitary	Female	Reported Unknown	Hispanic or Latino	3304	Craniopharyngioma	stranded	2324	LIVING	512	CBTN	5628	NantOmics	None documented	adamantinomatous craniopharyngioma	C1010322	Gross/Near total resection	#N/A	#N/A	#N/A	Female	Suprasellar	CRANIO, ADAM	#N/A	Updated via OpenPBTA subtyping from pathology_free_text_diagnosis	Adamantinomatous craniopharyngioma	Tumors of sellar region	NA	NA	wt	CRANIO	Craniopharyngioma	Craniopharyngioma	23297	21677.3	22630
BS_XHCYEE2S	7316-3020	654198	PT_NEB4WEAT	RNA-Seq	Tumor	Solid Tissue	Initial CNS Tumor	Suprasellar/Hypothalamic/Pituitary	Male	White	Not Hispanic or Latino	4116	Craniopharyngioma	stranded	1477	LIVING	1477	CBTN	5593	NantOmics	None documented	craniopharyngioma, who grade i	C798516	Gross/Near total resection	#N/A	#N/A	#N/A	Male	Suprasellar	CRANIO, ADAM	Adamantinomatous craniopharyngioma	Updated via OpenPBTA subtyping	Adamantinomatous craniopharyngioma	Tumors of sellar region	NA	NA	wt	CRANIO	Craniopharyngioma	Craniopharyngioma	25395.9	22639.3	21975.2
BS_YH05F9DB	7316-3070	734513	PT_YVG4H0F1	RNA-Seq	Tumor	Solid Tissue	Initial CNS Tumor	Suprasellar/Hypothalamic/Pituitary	Female	White	Not Hispanic or Latino	5536	Craniopharyngioma	stranded	815	LIVING	815	CBTN	6351	NantOmics	None documented	craniopharyngioma	C837261	Gross/Near total resection	#N/A	#N/A	#N/A	Female	Suprasellar	CRANIO, ADAM	Adamantinomatous craniopharyngioma	Updated via OpenPBTA subtyping	Adamantinomatous craniopharyngioma	Tumors of sellar region	NA	NA	wt	CRANIO	Craniopharyngioma	Craniopharyngioma	26470.7	23441.5	22871.6
BS_ZF34SJGN	7316-2671	573164	PT_7KTAH3RD	RNA-Seq	Tumor	Solid Tissue	Initial CNS Tumor	Suprasellar/Hypothalamic/Pituitary	Male	White	Not Hispanic or Latino	2834	Craniopharyngioma	stranded	1829	LIVING	1829	CBTN	4663	NantOmics	None documented	craniopharyngioma	C722502	Gross/Near total resection	#N/A	#N/A	#N/A	Male	Suprasellar	CRANIO, ADAM	Adamantinomatous craniopharyngioma	Updated via OpenPBTA subtyping	Adamantinomatous craniopharyngioma	Tumors of sellar region	NA	NA	wt	CRANIO	Craniopharyngioma	Craniopharyngioma	27106.9	23923.2	21826.5
BS_ZWR9W4FX	7316-1653	717103	PT_4RJ2EATN	RNA-Seq	Tumor	Solid Tissue	Initial CNS Tumor	Suprasellar/Hypothalamic/Pituitary	Female	White	Not Hispanic or Latino	1351	Craniopharyngioma	stranded	1349	LIVING	1349	CBTN	2700	NantOmics	None documented	craniopharyngioma	C823977	Gross/Near total resection	#N/A	#N/A	#N/A	Female	Suprasellar	CRANIO, To be classified	#N/A	#N/A	Craniopharyngioma	Tumors of sellar region	NA	NA	wt	CRANIO	Craniopharyngioma	Craniopharyngioma	26943.1	23561.6	21713.4
BS_0VXZCRJS	7316-466	401561	PT_40HTPY49	RNA-Seq	Tumor	Solid Tissue	Initial CNS Tumor	Thalamus	Male	Native Hawaiian or Other Pacific Islander	Hispanic or Latino	2606	High-grade glioma/astrocytoma (WHO grade III/IV)	poly-A	1569	DECEASED	889	CBTN	4175	BGI@CHOP Genome Center	None documented	anaplastic astrocytoma who grade iii	C99753	Partial resection	#N/A	#N/A	#N/A	Male	Midline	DMG, H3 K28	Diffuse midline glioma, H3 K28-mutant	Updated via OpenPBTA subtyping	Diffuse midline glioma, H3 K28-mutant	Diffuse astrocytic and oligodendroglial tumor	NA	NA	wt	DMG	HGAT	Diffuse midline glioma	25180.8	25262.1	26939.6
BS_0ZA67BBC	A12748	A12764	PT_VPEMAQBN	RNA-Seq	Tumor	Solid Tissue	Initial CNS Tumor	Pons/Brainstem	Not Reported	Not Reported	Not Reported	1709	Brainstem glioma- Diffuse intrinsic pontine glioma	poly-A	552	DECEASED	#N/A	PNOC	2261	The Translational Genomics Research Institute	None documented	Anaplastic Astrocytoma	C3078444	#N/A	#N/A	#N/A	#N/A	Female	Midline	DMG, H3 K28, TP53 activated	Diffuse midline glioma, H3 K28-mutant	Updated via OpenPBTA subtyping	Diffuse midline glioma, H3 K28-mutant	Diffuse astrocytic and oligodendroglial tumor	NA	NA	wt	DMG	HGAT	Diffuse midline glioma	27408.1	25525.7	25719
BS_1A6MQ9ZA	7316-1769	470030	PT_JSFBMK5V	RNA-Seq	Tumor	Solid Tissue	Progressive	Frontal Lobe;Suprasellar/Hypothalamic/Pituitary;Thalamus;Ventricles	Male	White	Not Hispanic or Latino	5653	High-grade glioma/astrocytoma (WHO grade III/IV)	stranded	638	DECEASED	581	CBTN	6291	BGI@CHOP Genome Center	None documented	recurrent/residual glioblastoma (gbm) who grade iv	C88806	Partial resection	#N/A	#N/A	#N/A	Male	Midline	DMG, H3 K28	Diffuse midline glioma, H3 K28-mutant	Updated via OpenPBTA subtyping	Diffuse midline glioma, H3 K28-mutant	Diffuse astrocytic and oligodendroglial tumor	NA	NA	wt	DMG	HGAT	Diffuse midline glioma	23495.8	22117.4	24764.3
BS_1N7MQZGR	A14449	A14458	PT_NK8A49X5	RNA-Seq	Tumor	Solid Tissue	Progressive	Pons/Brainstem	Not Reported	Not Reported	Not Reported	4896	Brainstem glioma- Diffuse intrinsic pontine glioma	poly-A	704	DECEASED	#N/A	PNOC	5600	The Translational Genomics Research Institute	None documented	Diffuse Astrocytoma	C3079428	#N/A	#N/A	#N/A	#N/A	Male	Midline	DMG, H3 K28	Diffuse midline glioma, H3 K28-mutant	Updated via OpenPBTA subtyping	Diffuse midline glioma, H3 K28-mutant	Diffuse astrocytic and oligodendroglial tumor	NA	NA	wt	DMG	HGAT	Diffuse midline glioma	27682.4	26022.2	26748.1
BS_21ET39G7	A12398	A12404	PT_KZ56XHJT	RNA-Seq	Tumor	Solid Tissue	Progressive	Pons/Brainstem	Not Reported	Not Reported	Not Reported	2773	Brainstem glioma- Diffuse intrinsic pontine glioma	poly-A	241	DECEASED	#N/A	PNOC	3014	The Translational Genomics Research Institute	None documented	Anaplastic Astrocytoma	C3079551	#N/A	#N/A	#N/A	#N/A	Female	Midline	DMG, H3 K28, TP53 loss	Diffuse midline glioma, H3 K28-mutant	Updated via OpenPBTA subtyping	Diffuse midline glioma, H3 K28-mutant	Diffuse astrocytic and oligodendroglial tumor	NA	NA	wt	DMG	HGAT	Diffuse midline glioma	28361	26801.8	26579.1
BS_2A162JH9	7316-3058	739933	PT_JNEV57VK	RNA-Seq	Tumor	Derived Cell Line	Progressive	Basal Ganglia;Thalamus	Male	White	Not Hispanic or Latino	2869	High-grade glioma/astrocytoma (WHO grade III/IV)	stranded	273	DECEASED	92	CBTN	3142	NantOmics	Other inherited conditions NOS	diffuse midline glioma who iv	C714384	Partial resection	#N/A	#N/A	#N/A	Male	Midline	DMG, H3 K28, TP53 loss	Diffuse midline glioma, H3 K28-mutant	Updated via OpenPBTA subtyping	Diffuse midline glioma, H3 K28-mutant	Diffuse astrocytic and oligodendroglial tumor	NA	NA	wt	DMG	HGAT	Diffuse midline glioma	20482.3	21069.8	23772.5
BS_2A5R9MEJ	7316-1085	711673	PT_FYPWZBH0	RNA-Seq	Tumor	Solid Tissue	Initial CNS Tumor	Brain Stem- Midbrain/Tectum;Thalamus	Female	White	Not Hispanic or Latino	3360	High-grade glioma/astrocytoma (WHO grade III/IV)	stranded	37	DECEASED	37	CBTN	3397	NantOmics	None documented	diffuse midline glioma, h3 k27 m	C879573	Partial resection	#N/A	#N/A	#N/A	Female	Midline	DMG, H3 K28, TP53 loss	Diffuse midline glioma, H3 K28-mutant	Updated via OpenPBTA subtyping	Diffuse midline glioma, H3 K28-mutant	Diffuse astrocytic and oligodendroglial tumor	NA	NA	wt	DMG	HGAT	Diffuse midline glioma	17578.2	19618.4	23538.7
BS_2JP7RBMB	A16538	A16548	PT_Y74CVASJ	RNA-Seq	Tumor	Solid Tissue	Initial CNS Tumor	Pons/Brainstem	Not Reported	Not Reported	Not Reported	1717	Brainstem glioma- Diffuse intrinsic pontine glioma	poly-A	302	DECEASED	#N/A	PNOC	2019	The Translational Genomics Research Institute	None documented	Glioblastoma	C3081519	#N/A	#N/A	#N/A	#N/A	#N/A	Midline	DMG, H3 K28, TP53 loss	Diffuse midline glioma, H3 K28-mutant	Updated via OpenPBTA subtyping	Diffuse midline glioma, H3 K28-mutant	Diffuse astrocytic and oligodendroglial tumor	NA	NA	wt	DMG	HGAT	Diffuse midline glioma	17101.2	23237.2	26036.1
BS_40MP5BWR	7316-1769	740009	PT_JSFBMK5V	RNA-Seq	Tumor	Derived Cell Line	Progressive	Frontal Lobe;Suprasellar/Hypothalamic/Pituitary;Thalamus;Ventricles	Male	White	Not Hispanic or Latino	5653	High-grade glioma/astrocytoma (WHO grade III/IV)	stranded	638	DECEASED	581	CBTN	6291	NantOmics	None documented	recurrent/residual glioblastoma (gbm) who grade iv	C88806	Partial resection	#N/A	#N/A	#N/A	Male	Midline	DMG, H3 K28	Diffuse midline glioma, H3 K28-mutant	Updated via OpenPBTA subtyping	Diffuse midline glioma, H3 K28-mutant	Diffuse astrocytic and oligodendroglial tumor	NA	NA	wt	DMG	HGAT	Diffuse midline glioma	20959.9	21598.3	24215.2
BS_49CJNZ06	A09576	A09595	PT_M9XXJ4GR	RNA-Seq	Tumor	Solid Tissue	Initial CNS Tumor	Pons/Brainstem	Not Reported	Not Reported	Not Reported	3893	Brainstem glioma- Diffuse intrinsic pontine glioma	poly-A	260	DECEASED	#N/A	PNOC	4153	The Translational Genomics Research Institute	None documented	High Grade Glial Neoplasma	C3080781	#N/A	#N/A	#N/A	#N/A	Male	Midline	DMG, H3 K28, TP53 loss	Diffuse midline glioma, H3 K28-mutant	Updated via OpenPBTA subtyping	Diffuse midline glioma, H3 K28-mutant	Diffuse astrocytic and oligodendroglial tumor	NA	NA	wt	DMG	HGAT	Diffuse midline glioma	26650	25649.2	27154.9
BS_4B0BAVTX	7316-2152	574550	PT_7FZ8SE69	RNA-Seq	Tumor	Solid Tissue	Initial CNS Tumor	Optic Pathway;Suprasellar/Hypothalamic/Pituitary;Thalamus	Male	White	Not Hispanic or Latino	4402	High-grade glioma/astrocytoma (WHO grade III/IV)	stranded	482	DECEASED	91	CBTN	4884	NantOmics	None documented	high grade glioma (who grade iii)	C524349	Biopsy only	#N/A	#N/A	#N/A	Male	Midline	DMG, H3 K28, TP53 loss	Diffuse midline glioma, H3 K28-mutant	Updated via OpenPBTA subtyping	Diffuse midline glioma, H3 K28-mutant	Diffuse astrocytic and oligodendroglial tumor	NA	NA	wt	DMG	HGAT	Diffuse midline glioma	22664.3	22838.3	24819.4
BS_4QW2S1Q8	7316-195	564443	PT_Y5KY6KN9	RNA-Seq	Tumor	Solid Tissue	Initial CNS Tumor	Cerebellum/Posterior Fossa	Male	White	Not Hispanic or Latino	3296	High-grade glioma/astrocytoma (WHO grade III/IV)	stranded	276	DECEASED	276	CBTN	3572	NantOmics	None documented	glioblastoma multiforme	C56826	Partial resection	#N/A	#N/A	#N/A	Male	Posterior fossa	DMG, H3 K28, TP53 loss	Diffuse midline glioma, H3 K28-mutant	Updated via OpenPBTA subtyping	Diffuse midline glioma, H3 K28-mutant	Diffuse astrocytic and oligodendroglial tumor	NA	NA	wt	DMG	HGAT	Diffuse midline glioma	23462.1	22568.6	25203.9
BS_51RA1PGE	7316-644	739975	PT_HMF8J4EG	RNA-Seq	Tumor	Solid Tissue	Initial CNS Tumor	Thalamus	Male	Reported Unknown	Hispanic or Latino	2879	High-grade glioma/astrocytoma (WHO grade III/IV)	stranded	358	DECEASED	264	CBTN	3237	NantOmics	None documented	glioblastoma multiforme (who grade iv)	C250674	Biopsy only	#N/A	#N/A	#N/A	Male	Midline	DMG, H3 K28, TP53 loss	Diffuse midline glioma, H3 K28-mutant	Updated via OpenPBTA subtyping	Diffuse midline glioma, H3 K28-mutant	Diffuse astrocytic and oligodendroglial tumor	NA	NA	wt	DMG	HGAT	Diffuse midline glioma	23433.5	21773.8	22743.6
BS_5965SFPZ	7316-2557	731862	PT_A325EYR2	RNA-Seq	Tumor	Solid Tissue	Initial CNS Tumor	Brain Stem- Pons;Cerebellum/Posterior Fossa	Female	White	Not Hispanic or Latino	2774	Brainstem glioma- Diffuse intrinsic pontine glioma	stranded	273	DECEASED	237	CBTN	3047	NantOmics	None documented	diffuse midline glioma, h3-k27m mutant who grade iv	C796794	Partial resection	#N/A	#N/A	#N/A	Female	Mixed	DMG, H3 K28	Diffuse midline glioma, H3 K28-mutant	Updated via OpenPBTA subtyping	Diffuse midline glioma, H3 K28-mutant	Diffuse astrocytic and oligodendroglial tumor	NA	NA	wt	DMG	HGAT	Diffuse midline glioma	15978.3	20102.9	22492.5
BS_5VPM0F36	A09446	A09450	PT_HGM20MW7	RNA-Seq	Tumor	Solid Tissue	Initial CNS Tumor	Pons/Brainstem	Not Reported	Not Reported	Not Reported	3558	Brainstem glioma- Diffuse intrinsic pontine glioma	poly-A	244	DECEASED	#N/A	PNOC	3802	The Translational Genomics Research Institute	None documented	Diffuse Astrocytoma	C3080289	#N/A	#N/A	#N/A	#N/A	Male	Midline	DMG, H3 K28, TP53 loss	Diffuse midline glioma, H3 K28-mutant	Updated via OpenPBTA subtyping	Diffuse midline glioma, H3 K28-mutant	Diffuse astrocytic and oligodendroglial tumor	NA	NA	wt	DMG	HGAT	Diffuse midline glioma	28479	26768.7	25783.7
BS_68KX6A42	A18777	A18808	PT_RYMG3M91	RNA-Seq	Tumor	Solid Tissue	Initial CNS Tumor	Pons/Brainstem	Not Reported	Not Reported	Not Reported	3656	Brainstem glioma- Diffuse intrinsic pontine glioma	poly-A	515	DECEASED	#N/A	PNOC	4171	The Translational Genomics Research Institute	None documented	Glioblastoma	C3093450	#N/A	#N/A	#N/A	#N/A	#N/A	Midline	DMG, H3 K28, TP53 loss	Diffuse midline glioma, H3 K28-mutant	Updated via OpenPBTA subtyping	Diffuse midline glioma, H3 K28-mutant	Diffuse astrocytic and oligodendroglial tumor	NA	NA	wt	DMG	HGAT	Diffuse midline glioma	24582.9	25014.5	27090.5
BS_6M2053M0	A19015	A19020	PT_RE6AXQM1	RNA-Seq	Tumor	Solid Tissue	Initial CNS Tumor	Pons/Brainstem	Not Reported	Not Reported	Not Reported	1743	Brainstem glioma- Diffuse intrinsic pontine glioma	poly-A	346	DECEASED	#N/A	PNOC	2089	The Translational Genomics Research Institute	None documented	Diffuse Astrocytoma	C3093573	#N/A	#N/A	#N/A	#N/A	#N/A	Midline	DMG, H3 K28, TP53 loss	Diffuse midline glioma, H3 K28-mutant	Updated via OpenPBTA subtyping	Diffuse midline glioma, H3 K28-mutant	Diffuse astrocytic and oligodendroglial tumor	NA	NA	wt	DMG	HGAT	Diffuse midline glioma	25060.4	24820.4	26262.2
BS_6WP1FHTE	7316-1763	549574	PT_Z4PJA6KT	RNA-Seq	Tumor	Solid Tissue	Initial CNS Tumor	Temporal Lobe;Thalamus;Ventricles	Female	White	Not Hispanic or Latino	3810	High-grade glioma/astrocytoma (WHO grade III/IV)	stranded	225	DECEASED	17	CBTN	4035	NantOmics	None documented	glioblastoma (gbm) who grade iv	C377856	Partial resection	#N/A	#N/A	#N/A	Female	Midline	DMG, H3 K28, TP53 loss	Diffuse midline glioma, H3 K28-mutant	Updated via OpenPBTA subtyping	Diffuse midline glioma, H3 K28-mutant	Diffuse astrocytic and oligodendroglial tumor	NA	NA	wt	DMG	HGAT	Diffuse midline glioma	21554.2	22605.8	24595.3
BS_7WM3MNZ0	A16915	A16919	PT_W5GP3F6B	RNA-Seq	Tumor	Solid Tissue	Initial CNS Tumor	Pons/Brainstem	Not Reported	Not Reported	Not Reported	2459	Brainstem glioma- Diffuse intrinsic pontine glioma	poly-A	258	DECEASED	#N/A	PNOC	2717	The Translational Genomics Research Institute	None documented	Diffuse midline glioma, H3K27M mutant, WHO grade IV	C3092712	#N/A	#N/A	#N/A	#N/A	#N/A	Midline	DMG, H3 K28, TP53 loss	Diffuse midline glioma, H3 K28-mutant	Updated via OpenPBTA subtyping	Diffuse midline glioma, H3 K28-mutant	Diffuse astrocytic and oligodendroglial tumor	NA	NA	wt	DMG	HGAT	Diffuse midline glioma	18270.3	23769.6	26719.7
BS_8ZY4GST0	A07150	A07170	PT_V1HNAC2Q	RNA-Seq	Tumor	Solid Tissue	Initial CNS Tumor	Pons/Brainstem	Not Reported	Not Reported	Not Reported	2786	Brainstem glioma- Diffuse intrinsic pontine glioma	poly-A	392	DECEASED	#N/A	PNOC	3178	The Translational Genomics Research Institute	None documented	Infiltrating Dipg	C3079305	#N/A	#N/A	#N/A	#N/A	Male	Midline	DMG, H3 K28, TP53 loss	Diffuse midline glioma, H3 K28-mutant	Updated via OpenPBTA subtyping	Diffuse midline glioma, H3 K28-mutant	Diffuse astrocytic and oligodendroglial tumor	NA	NA	wt	DMG	HGAT	Diffuse midline glioma	26613.4	25683.5	26447.4
BS_97M1E2DW	7316-3208	728247	PT_B38P3Y5T	RNA-Seq	Tumor	Solid Tissue	Initial CNS Tumor	Brain Stem- Pons	Female	White	Not Hispanic or Latino	3388	Brainstem glioma- Diffuse intrinsic pontine glioma	stranded	179	DECEASED	179	CBTN	3567	NantOmics	None documented	brainstem diffuse midline glioma, h3-k27m mutant, who grade iv	C832710	Not Reported	#N/A	#N/A	#N/A	Female	Midline	DMG, H3 K28	Diffuse midline glioma, H3 K28-mutant	Updated via OpenPBTA subtyping	Diffuse midline glioma, H3 K28-mutant	Diffuse astrocytic and oligodendroglial tumor	NA	NA	wt	DMG	HGAT	Diffuse midline glioma	21095	21789.3	23708.1
BS_A7Q8G0Y1	7316-126	746063	PT_PR4YBBH3	RNA-Seq	Tumor	Solid Tissue	Progressive	Brain Stem- Midbrain/Tectum;Brain Stem- Pons;Thalamus;Ventricles	Female	White	Unavailable/Not Reported	3739	Brainstem glioma- Diffuse intrinsic pontine glioma	stranded	39	DECEASED	39	CBTN	3778	NantOmics	None documented	glioblastoma multiforme (who iv) involving pons midbrain and thalamus	C29274	Not Reported	#N/A	#N/A	#N/A	Female	Mixed	DMG, H3 K28, TP53 loss	Diffuse midline glioma, H3 K28-mutant	Updated via OpenPBTA subtyping	Diffuse midline glioma, H3 K28-mutant	Diffuse astrocytic and oligodendroglial tumor	NA	NA	wt	DMG	HGAT	Diffuse midline glioma	21494.3	21619.9	24079.5
BS_BMMY0H73	7316-343	401742	PT_X5TQR8V2	RNA-Seq	Tumor	Solid Tissue	Initial CNS Tumor	Thalamus	Female	White	Not Hispanic or Latino	6470	High-grade glioma/astrocytoma (WHO grade III/IV)	poly-A	534	DECEASED	481	CBTN	7004	BGI@CHOP Genome Center	None documented	gbm	C71709	Partial resection	#N/A	#N/A	#N/A	Female	Midline	DMG, H3 K28, TP53 loss	Diffuse midline glioma, H3 K28-mutant	Updated via OpenPBTA subtyping	Diffuse midline glioma, H3 K28-mutant	Diffuse astrocytic and oligodendroglial tumor	NTRK	NA	NTRK_Fusion	DMG	HGAT	Diffuse midline glioma	26786.7	25334.1	26664.9
BS_BWBDH9GM	7316-3058	739934	PT_JNEV57VK	RNA-Seq	Tumor	Derived Cell Line	Progressive	Basal Ganglia;Thalamus	Male	White	Not Hispanic or Latino	2869	High-grade glioma/astrocytoma (WHO grade III/IV)	stranded	273	DECEASED	92	CBTN	3142	NantOmics	Other inherited conditions NOS	diffuse midline glioma who iv	C714384	Partial resection	#N/A	#N/A	#N/A	Male	Midline	DMG, H3 K28, TP53 loss	Diffuse midline glioma, H3 K28-mutant	Updated via OpenPBTA subtyping	Diffuse midline glioma, H3 K28-mutant	Diffuse astrocytic and oligodendroglial tumor	NA	NA	wt	DMG	HGAT	Diffuse midline glioma	19797.6	20905.1	23782.5
BS_C83TK159	A14709	A14715	PT_1AAYYGGY	RNA-Seq	Tumor	Solid Tissue	Initial CNS Tumor	Pons/Brainstem	Not Reported	Not Reported	Not Reported	4608	Brainstem glioma- Diffuse intrinsic pontine glioma	poly-A	244	DECEASED	#N/A	PNOC	4852	The Translational Genomics Research Institute	None documented	Anaplastic Astrocytoma	C3079920	#N/A	#N/A	#N/A	#N/A	#N/A	Midline	DMG, H3 K28, TP53 activated	Diffuse midline glioma, H3 K28-mutant	Updated via OpenPBTA subtyping	Diffuse midline glioma, H3 K28-mutant	Diffuse astrocytic and oligodendroglial tumor	NA	NA	wt	DMG	HGAT	Diffuse midline glioma	27913.8	25939.8	26333.1
BS_D29RPBSZ	7316-3058	746065	PT_JNEV57VK	RNA-Seq	Tumor	Solid Tissue	Progressive	Basal Ganglia;Thalamus	Male	White	Not Hispanic or Latino	2869	High-grade glioma/astrocytoma (WHO grade III/IV)	stranded	273	DECEASED	92	CBTN	3142	NantOmics	Other inherited conditions NOS	diffuse midline glioma who iv	C714384	Partial resection	#N/A	#N/A	#N/A	Male	Midline	DMG, H3 K28, TP53 activated	Diffuse midline glioma, H3 K28-mutant	Updated via OpenPBTA subtyping	Diffuse midline glioma, H3 K28-mutant	Diffuse astrocytic and oligodendroglial tumor	NA	NA	wt	DMG	HGAT	Diffuse midline glioma	22946.6	22134.1	23819
BS_D7XRFE0R	A18777	A18808	PT_RYMG3M91	RNA-Seq	Tumor	Solid Tissue	Initial CNS Tumor	Pons/Brainstem	Not Reported	Not Reported	Not Reported	3656	Brainstem glioma- Diffuse intrinsic pontine glioma	stranded	515	DECEASED	#N/A	PNOC	4171	BGI	None documented	Glioblastoma	C3093450	#N/A	#N/A	#N/A	#N/A	#N/A	Midline	DMG, H3 K28, TP53 loss	Diffuse midline glioma, H3 K28-mutant	Updated via OpenPBTA subtyping	Diffuse midline glioma, H3 K28-mutant	Diffuse astrocytic and oligodendroglial tumor	NA	NA	wt	DMG	HGAT	Diffuse midline glioma	25483.9	25690.7	26864.6
BS_DRY58DTF	7316-1763	739940	PT_Z4PJA6KT	RNA-Seq	Tumor	Derived Cell Line	Initial CNS Tumor	Temporal Lobe;Thalamus;Ventricles	Female	White	Not Hispanic or Latino	3810	High-grade glioma/astrocytoma (WHO grade III/IV)	stranded	225	DECEASED	17	CBTN	4035	NantOmics	None documented	glioblastoma (gbm) who grade iv	C377856	Partial resection	#N/A	#N/A	#N/A	Female	Midline	DMG, H3 K28, TP53 loss	Diffuse midline glioma, H3 K28-mutant	Updated via OpenPBTA subtyping	Diffuse midline glioma, H3 K28-mutant	Diffuse astrocytic and oligodendroglial tumor	NA	NA	wt	DMG	HGAT	Diffuse midline glioma	24975.5	23240.7	25861.3
BS_E60JZ9Z3	7316-1763	739939	PT_Z4PJA6KT	RNA-Seq	Tumor	Derived Cell Line	Initial CNS Tumor	Temporal Lobe;Thalamus;Ventricles	Female	White	Not Hispanic or Latino	3810	High-grade glioma/astrocytoma (WHO grade III/IV)	stranded	225	DECEASED	17	CBTN	4035	NantOmics	None documented	glioblastoma (gbm) who grade iv	C377856	Partial resection	#N/A	#N/A	#N/A	Female	Midline	DMG, H3 K28, TP53 loss	Diffuse midline glioma, H3 K28-mutant	Updated via OpenPBTA subtyping	Diffuse midline glioma, H3 K28-mutant	Diffuse astrocytic and oligodendroglial tumor	NA	NA	wt	DMG	HGAT	Diffuse midline glioma	13117.6	21269.8	26223.5
BS_EZ3147MX	A16405	A16423	PT_KAQMYFYB	RNA-Seq	Tumor	Solid Tissue	Initial CNS Tumor	Pons/Brainstem	Not Reported	Not Reported	Not Reported	2219	Brainstem glioma- Diffuse intrinsic pontine glioma	poly-A	335	DECEASED	#N/A	PNOC	2554	The Translational Genomics Research Institute	None documented	High Grade Glioma	C3081396	#N/A	#N/A	#N/A	#N/A	#N/A	Midline	DMG, H3 K28, TP53 loss	Diffuse midline glioma, H3 K28-mutant	Updated via OpenPBTA subtyping	Diffuse midline glioma, H3 K28-mutant	Diffuse astrocytic and oligodendroglial tumor	NA	NA	wt	DMG	HGAT	Diffuse midline glioma	24017.9	25432	26654
BS_FCDAH728	A08732	A08736	PT_KZ56XHJT	RNA-Seq	Tumor	Solid Tissue	Initial CNS Tumor	Pons/Brainstem	Not Reported	Not Reported	Not Reported	2773	Brainstem glioma- Diffuse intrinsic pontine glioma	poly-A	241	DECEASED	#N/A	PNOC	3014	The Translational Genomics Research Institute	None documented	Anaplastic Astrocytoma	C3079551	#N/A	#N/A	#N/A	#N/A	Female	Midline	DMG, H3 K28, TP53 loss	Diffuse midline glioma, H3 K28-mutant	Updated via OpenPBTA subtyping	Diffuse midline glioma, H3 K28-mutant	Diffuse astrocytic and oligodendroglial tumor	NA	NA	wt	DMG	HGAT	Diffuse midline glioma	27972.3	26233	26686.9
BS_G3NN392N	A08768	A08776	PT_QA9WJ679	RNA-Seq	Tumor	Solid Tissue	Initial CNS Tumor	Pons/Brainstem	Not Reported	Not Reported	Not Reported	5417	Brainstem glioma- Diffuse intrinsic pontine glioma	poly-A	561	DECEASED	#N/A	PNOC	5978	The Translational Genomics Research Institute	None documented	Diffuse Astrocytoma	C3079797	#N/A	#N/A	#N/A	#N/A	Male	Midline	DMG, H3 K28, TP53 loss	Diffuse midline glioma, H3 K28-mutant	Updated via OpenPBTA subtyping	Diffuse midline glioma, H3 K28-mutant	Diffuse astrocytic and oligodendroglial tumor	NA	NA	wt	DMG	HGAT	Diffuse midline glioma	21612.8	20967.6	23298.1
BS_GW0GKWMS	7316-1956	564446	PT_P2NGYMG5	RNA-Seq	Tumor	Solid Tissue	Initial CNS Tumor	Cerebellum/Posterior Fossa	Female	White	Unavailable/Not Reported	4559	High-grade glioma/astrocytoma (WHO grade III/IV)	stranded	394	DECEASED	394	CBTN	4953	NantOmics	None documented	high grade glioma (who iv)	C597288	Partial resection	#N/A	#N/A	#N/A	Female	Posterior fossa	DMG, H3 K28	Diffuse midline glioma, H3 K28-mutant	Updated via OpenPBTA subtyping	Diffuse midline glioma, H3 K28-mutant	Diffuse astrocytic and oligodendroglial tumor	NA	NA	wt	DMG	HGAT	Diffuse midline glioma	19619.1	21783.4	24821.5
BS_GWSJ4Z9H	A05262	A05266	PT_9GKVQ9QS	RNA-Seq	Tumor	Solid Tissue	Initial CNS Tumor	Pons/Brainstem	Not Reported	Not Reported	Not Reported	2097	Brainstem glioma- Diffuse intrinsic pontine glioma	poly-A	171	DECEASED	#N/A	PNOC	2268	The Translational Genomics Research Institute	None documented	Anaplastic Astrocytoma	C3078690	#N/A	#N/A	#N/A	#N/A	Female	Midline	DMG, H3 K28, TP53 loss	Diffuse midline glioma, H3 K28-mutant	Updated via OpenPBTA subtyping	Diffuse midline glioma, H3 K28-mutant	Diffuse astrocytic and oligodendroglial tumor	NA	NA	wt	DMG	HGAT	Diffuse midline glioma	28503.1	26938.8	27202.2
BS_H97S5SQN	A18552	A18557	PT_DMAF1J4A	RNA-Seq	Tumor	Solid Tissue	Initial CNS Tumor	Pons/Brainstem	Not Reported	Not Reported	Not Reported	2233	Brainstem glioma- Diffuse intrinsic pontine glioma	poly-A	421	DECEASED	#N/A	PNOC	2654	The Translational Genomics Research Institute	None documented	Diffuse midline glioma, H3K27M mutant, WHO grade IV	C3093204	#N/A	#N/A	#N/A	#N/A	#N/A	Midline	DMG, H3 K28, TP53 loss	Diffuse midline glioma, H3 K28-mutant	Updated via OpenPBTA subtyping	Diffuse midline glioma, H3 K28-mutant	Diffuse astrocytic and oligodendroglial tumor	NA	NA	wt	DMG	HGAT	Diffuse midline glioma	25945.1	25204.8	26613.6
BS_JB43XBCQ	A09985	A10006	PT_1E3E6GMF	RNA-Seq	Tumor	Solid Tissue	Initial CNS Tumor	Pons/Brainstem	Not Reported	Not Reported	Not Reported	2211	Brainstem glioma- Diffuse intrinsic pontine glioma	poly-A	394	DECEASED	#N/A	PNOC	2605	The Translational Genomics Research Institute	None documented	Diffuse Astrocytoma	C3081150	#N/A	#N/A	#N/A	#N/A	Female	Midline	DMG, H3 K28, TP53 activated	Diffuse midline glioma, H3 K28-mutant	Updated via OpenPBTA subtyping	Diffuse midline glioma, H3 K28-mutant	Diffuse astrocytic and oligodendroglial tumor	NA	NA	wt	DMG	HGAT	Diffuse midline glioma	28179.9	25980.5	26140.5
BS_JQVAWTTM	A03942	A04020	PT_M23Q0DC3	RNA-Seq	Tumor	Solid Tissue	Initial CNS Tumor	Pons/Brainstem	Not Reported	Not Reported	Not Reported	1740	Brainstem glioma- Diffuse intrinsic pontine glioma	poly-A	882	DECEASED	#N/A	PNOC	2622	The Translational Genomics Research Institute	None documented	Diffuse Astrocytoma	C956940	#N/A	#N/A	#N/A	#N/A	Female	Midline	DMG, H3 K28	Diffuse midline glioma, H3 K28-mutant	Updated via OpenPBTA subtyping	Diffuse midline glioma, H3 K28-mutant	Diffuse astrocytic and oligodendroglial tumor	NA	NA	wt	DMG	HGAT	Diffuse midline glioma	23617.2	23685.5	25229.5
BS_KABQQA0T	A16915	A16919	PT_W5GP3F6B	RNA-Seq	Tumor	Solid Tissue	Initial CNS Tumor	Pons/Brainstem	Not Reported	Not Reported	Not Reported	2459	Brainstem glioma- Diffuse intrinsic pontine glioma	stranded	258	DECEASED	#N/A	PNOC	2717	BGI	None documented	Diffuse midline glioma, H3K27M mutant, WHO grade IV	C3092712	#N/A	#N/A	#N/A	#N/A	#N/A	Midline	DMG, H3 K28, TP53 loss	Diffuse midline glioma, H3 K28-mutant	Updated via OpenPBTA subtyping	Diffuse midline glioma, H3 K28-mutant	Diffuse astrocytic and oligodendroglial tumor	NA	NA	wt	DMG	HGAT	Diffuse midline glioma	19969.1	25023	26593.6
BS_MB7WN0ZB	7316-1102	470031	PT_5BWZA0NT	RNA-Seq	Tumor	Solid Tissue	Initial CNS Tumor	Ventricles	Female	White	Not Hispanic or Latino	4456	Supratentorial or Spinal Cord PNET	stranded	61	DECEASED	61	CBTN	4517	BGI@CHOP Genome Center	None documented	spnet	C292125	Gross/Near total resection	#N/A	#N/A	#N/A	Female	Ventricles	DMG, H3 K28	Diffuse midline glioma, H3 K28-mutant	Updated via OpenPBTA subtyping	Diffuse midline glioma, H3 K28-mutant	Diffuse astrocytic and oligodendroglial tumor	NA	NA	wt	DMG	HGAT	Diffuse midline glioma	24356.2	21849.9	24620.6
BS_MDBT7S5Z	7316-3771	728245	PT_QTDY0Y9A	RNA-Seq	Tumor	Solid Tissue	Initial CNS Tumor	Cerebellum/Posterior Fossa;Spinal Cord- Cervical;Spinal Cord- Lumbar/Thecal Sac;Spinal Cord- Thoracic	Male	Asian	Not Hispanic or Latino	4290	High-grade glioma/astrocytoma (WHO grade III/IV)	stranded	814	DECEASED	396	CBTN	5104	NantOmics	None documented	diffuse midline glioma	C973299	Partial resection	#N/A	#N/A	#N/A	Male	Mixed	DMG, H3 K28	Diffuse midline glioma, H3 K28-mutant	Updated via OpenPBTA subtyping	Diffuse midline glioma, H3 K28-mutant	Diffuse astrocytic and oligodendroglial tumor	NA	NA	wt	DMG	HGAT	Diffuse midline glioma	16451.1	20010.7	23991
BS_MWWZBQ60	7316-2756	731915	PT_VCD0W8HG	RNA-Seq	Tumor	Solid Tissue	Initial CNS Tumor	Brain Stem- Pons;Other locations NOS	Female	White	Not Hispanic or Latino	4320	Brainstem glioma- Diffuse intrinsic pontine glioma	stranded	536	DECEASED	170	CBTN	4856	NantOmics	None documented	diffuse midline glioma with h3k27m mutation, who grade iv	C760140	Biopsy only	#N/A	#N/A	#N/A	Female	Mixed	DMG, H3 K28	Diffuse midline glioma, H3 K28-mutant	Updated via OpenPBTA subtyping	Diffuse midline glioma, H3 K28-mutant	Diffuse astrocytic and oligodendroglial tumor	NA	NA	wt	DMG	HGAT	Diffuse midline glioma	25219.4	23135.4	24203.2
BS_MX23ZY0Y	7316-195	739938	PT_Y5KY6KN9	RNA-Seq	Tumor	Derived Cell Line	Initial CNS Tumor	Cerebellum/Posterior Fossa	Male	White	Not Hispanic or Latino	3296	High-grade glioma/astrocytoma (WHO grade III/IV)	stranded	276	DECEASED	276	CBTN	3572	NantOmics	None documented	glioblastoma multiforme	C56826	Partial resection	#N/A	#N/A	#N/A	Male	Posterior fossa	DMG, H3 K28, TP53 loss	Diffuse midline glioma, H3 K28-mutant	Updated via OpenPBTA subtyping	Diffuse midline glioma, H3 K28-mutant	Diffuse astrocytic and oligodendroglial tumor	NA	NA	wt	DMG	HGAT	Diffuse midline glioma	22938.3	22571.4	25860.8
BS_NB9XXBW6	A08958	A08972	PT_WGVEF96B	RNA-Seq	Tumor	Solid Tissue	Initial CNS Tumor	Pons/Brainstem	Not Reported	Not Reported	Not Reported	2853	Brainstem glioma- Diffuse intrinsic pontine glioma	poly-A	702	DECEASED	#N/A	PNOC	3555	The Translational Genomics Research Institute	None documented	Diffuse Astrocytoma	C3080043	#N/A	#N/A	#N/A	#N/A	Female	Midline	DMG, H3 K28, TP53 activated	Diffuse midline glioma, H3 K28-mutant	Updated via OpenPBTA subtyping	Diffuse midline glioma, H3 K28-mutant	Diffuse astrocytic and oligodendroglial tumor	NA	NA	wt	DMG	HGAT	Diffuse midline glioma	27303.3	26107.9	25916.4
BS_NEVYM2FP	A17997	A18004	PT_EN2RN5Y1	RNA-Seq	Tumor	Solid Tissue	Initial CNS Tumor	Pons/Brainstem	Not Reported	Not Reported	Not Reported	3159	Brainstem glioma- Diffuse intrinsic pontine glioma	poly-A	355	DECEASED	#N/A	PNOC	3514	The Translational Genomics Research Institute	None documented	Glioma	C3093081	#N/A	#N/A	#N/A	#N/A	#N/A	Midline	DMG, H3 K28	Diffuse midline glioma, H3 K28-mutant	Updated via OpenPBTA subtyping	Diffuse midline glioma, H3 K28-mutant	Diffuse astrocytic and oligodendroglial tumor	NA	NA	wt	DMG	HGAT	Diffuse midline glioma	27781	26198.7	26672.5
BS_NGSG2KB6	A09689	A09827	PT_KTRJ8TFY	RNA-Seq	Tumor	Solid Tissue	Initial CNS Tumor	Pons/Brainstem	Not Reported	Not Reported	Not Reported	2079	Brainstem glioma- Diffuse intrinsic pontine glioma	poly-A	274	DECEASED	#N/A	PNOC	2353	The Translational Genomics Research Institute	None documented	Infiltrating Diffuse Astrocytoma	C3081027	#N/A	#N/A	#N/A	#N/A	Male	Midline	DMG, H3 K28, TP53 loss	Diffuse midline glioma, H3 K28-mutant	Updated via OpenPBTA subtyping	Diffuse midline glioma, H3 K28-mutant	Diffuse astrocytic and oligodendroglial tumor	NA	NA	wt	DMG	HGAT	Diffuse midline glioma	28005.2	25763.1	25942.2
BS_NR3P3GN2	7316-3935	724105	PT_DJ106XYS	RNA-Seq	Tumor	Solid Tissue	Initial CNS Tumor	Other locations NOS	Male	Reported Unknown	Hispanic or Latino	4489	High-grade glioma/astrocytoma (WHO grade III/IV)	stranded	18	DECEASED	16	CBTN	4507	NantOmics	None documented	diffuse midline glioma	C975144	Gross/Near total resection	#N/A	#N/A	#N/A	Male	Other	DMG, H3 K28, TP53 activated	Diffuse midline glioma, H3 K28-mutant	Updated via OpenPBTA subtyping	Diffuse midline glioma, H3 K28-mutant	Diffuse astrocytic and oligodendroglial tumor	NA	NA	wt	DMG	HGAT	Diffuse midline glioma	24231.1	22642.7	24519.5
BS_P9JP6JFA	7316-195	739937	PT_Y5KY6KN9	RNA-Seq	Tumor	Derived Cell Line	Initial CNS Tumor	Cerebellum/Posterior Fossa	Male	White	Not Hispanic or Latino	3296	High-grade glioma/astrocytoma (WHO grade III/IV)	stranded	276	DECEASED	276	CBTN	3572	NantOmics	None documented	glioblastoma multiforme	C56826	Partial resection	#N/A	#N/A	#N/A	Male	Posterior fossa	DMG, H3 K28, TP53 loss	Diffuse midline glioma, H3 K28-mutant	Updated via OpenPBTA subtyping	Diffuse midline glioma, H3 K28-mutant	Diffuse astrocytic and oligodendroglial tumor	NA	NA	wt	DMG	HGAT	Diffuse midline glioma	23184.2	22641.2	25611.2
BS_Q13FQ8FV	7316-1708	746064	PT_1DSX4VJM	RNA-Seq	Tumor	Solid Tissue	Progressive	Brain Stem- Pons	Male	White	Not Hispanic or Latino	2296	Brainstem glioma- Diffuse intrinsic pontine glioma	stranded	331	DECEASED	331	CBTN	2627	NantOmics	None documented	anaplastic astrocytoma, who grade iii, egfr positive; consistent with diffuse intrinsic pontine glioma (dipg)	C226935	Not Reported	#N/A	#N/A	#N/A	Male	Midline	DMG, H3 K28, TP53 loss	Diffuse midline glioma, H3 K28-mutant	Updated via OpenPBTA subtyping	Diffuse midline glioma, H3 K28-mutant	Diffuse astrocytic and oligodendroglial tumor	NA	NA	wt	DMG	HGAT	Diffuse midline glioma	11080.7	18492	21491.7
BS_QNNX91SM	A14567	A14587	PT_CSKHQB16	RNA-Seq	Tumor	Solid Tissue	Initial CNS Tumor	Pons/Brainstem	Not Reported	Not Reported	Not Reported	1460	Brainstem glioma- Diffuse intrinsic pontine glioma	poly-A	144	DECEASED	#N/A	PNOC	1604	The Translational Genomics Research Institute	None documented	Glioblastoma	C3079674	#N/A	#N/A	#N/A	#N/A	#N/A	Midline	DMG, H3 K28, TP53 loss	Diffuse midline glioma, H3 K28-mutant	Updated via OpenPBTA subtyping	Diffuse midline glioma, H3 K28-mutant	Diffuse astrocytic and oligodendroglial tumor	NA	NA	wt	DMG	HGAT	Diffuse midline glioma	27643.3	25743.8	27429
BS_R9B92M75	A20091	A20096	PT_1YQH5NSH	RNA-Seq	Tumor	Solid Tissue	Initial CNS Tumor	Pons/Brainstem	Not Reported	Not Reported	Not Reported	2520	Brainstem glioma- Diffuse intrinsic pontine glioma	poly-A	336	DECEASED	#N/A	PNOC	2856	The Translational Genomics Research Institute	None documented	Diffuse midline glioma, H3K27M mutant, WHO grade IV	C3093819	#N/A	#N/A	#N/A	#N/A	#N/A	Midline	DMG, H3 K28	Diffuse midline glioma, H3 K28-mutant	Updated via OpenPBTA subtyping	Diffuse midline glioma, H3 K28-mutant	Diffuse astrocytic and oligodendroglial tumor	NA	NA	wt	DMG	HGAT	Diffuse midline glioma	27947.3	26047.3	26352
BS_RX1YTZ7F	7316-388	398449	PT_4XB3YTJM	RNA-Seq	Tumor	Solid Tissue	Initial CNS Tumor	Thalamus	Female	White	Not Hispanic or Latino	1897	High-grade glioma/astrocytoma (WHO grade III/IV)	poly-A	294	DECEASED	215	CBTN	2191	BGI@CHOP Genome Center	None documented	anaplastic astrocytoma	C340710	Gross/Near total resection	#N/A	#N/A	#N/A	Female	Midline	DMG, H3 K28, TP53 activated	Diffuse midline glioma, H3 K28-mutant	Updated via OpenPBTA subtyping	Diffuse midline glioma, H3 K28-mutant	Diffuse astrocytic and oligodendroglial tumor	NA	NA	wt	DMG	HGAT	Diffuse midline glioma	25308.7	25383.2	26931.6
BS_RXN5T5YT	7316-116	588297	PT_PR4YBBH3	RNA-Seq	Tumor	Solid Tissue	Initial CNS Tumor	Brain Stem- Midbrain/Tectum;Brain Stem- Pons	Female	White	Unavailable/Not Reported	3739	Brainstem glioma- Diffuse intrinsic pontine glioma	stranded	39	DECEASED	39	CBTN	3778	NantOmics	None documented	malignant astrocytoma iv	C29274	Biopsy only;Gross/Near total resection	#N/A	#N/A	#N/A	Female	Midline	DMG, H3 K28, TP53 loss	Diffuse midline glioma, H3 K28-mutant	Updated via OpenPBTA subtyping	Diffuse midline glioma, H3 K28-mutant	Diffuse astrocytic and oligodendroglial tumor	NA	NA	wt	DMG	HGAT	Diffuse midline glioma	25913.3	23691.6	24556.8
BS_S5P8VTN5	7316-903	577716	PT_858H7ABM	RNA-Seq	Tumor	Solid Tissue	Recurrence	Thalamus	Female	White	Not Hispanic or Latino	6105	High-grade glioma/astrocytoma (WHO grade III/IV)	stranded	706	DECEASED	599	CBTN	6811	NantOmics	None documented	hgg	C182409	Biopsy only	#N/A	#N/A	#N/A	Female	Midline	DMG, H3 K28	Diffuse midline glioma, H3 K28-mutant	Updated via OpenPBTA subtyping	Diffuse midline glioma, H3 K28-mutant	Diffuse astrocytic and oligodendroglial tumor	NA	NA	wt	DMG	HGAT	Diffuse midline glioma	27348.8	24650.9	25657
BS_T3DGY9J9	7316-392	401743	PT_JSFBMK5V	RNA-Seq	Tumor	Solid Tissue	Initial CNS Tumor	Thalamus	Male	White	Not Hispanic or Latino	5653	High-grade glioma/astrocytoma (WHO grade III/IV)	poly-A	638	DECEASED	581	CBTN	6291	BGI@CHOP Genome Center	None documented	glioblastoma multiforme who iv	C88806	Partial resection	#N/A	#N/A	#N/A	Male	Midline	DMG, H3 K28	Diffuse midline glioma, H3 K28-mutant	Updated via OpenPBTA subtyping	Diffuse midline glioma, H3 K28-mutant	Diffuse astrocytic and oligodendroglial tumor	NA	NA	wt	DMG	HGAT	Diffuse midline glioma	23492.3	24716.7	25883.9
BS_TM9MH0RP	7316-1937	731930	PT_59D00MBQ	RNA-Seq	Tumor	Solid Tissue	Initial CNS Tumor	Thalamus	Male	Asian	Not Hispanic or Latino	3283	High-grade glioma/astrocytoma (WHO grade III/IV)	stranded	419	DECEASED	419	CBTN	3702	NantOmics	Other inherited conditions NOS	residual anaplastic astrocytoma (who grade iii)	C384990	Partial resection	#N/A	#N/A	#N/A	Male	Midline	DMG, H3 K28, TP53 loss	Diffuse midline glioma, H3 K28-mutant	Updated via OpenPBTA subtyping	Diffuse midline glioma, H3 K28-mutant	Diffuse astrocytic and oligodendroglial tumor	NA	NA	wt	DMG	HGAT	Diffuse midline glioma	22355.7	22186.7	23838.2
BS_TRKH2SPE	7316-461	739958	PT_RA6AGBA7	RNA-Seq	Tumor	Solid Tissue	Progressive	Thalamus	Female	Black or African American	Not Hispanic or Latino	3209	High-grade glioma/astrocytoma (WHO grade III/IV)	stranded	524	DECEASED	382	CBTN	3733	NantOmics	None documented	high-grade glioma	C96432	Partial resection	#N/A	#N/A	#N/A	Female	Midline	DMG, H3 K28, TP53 activated	Diffuse midline glioma, H3 K28-mutant	Updated via OpenPBTA subtyping	Diffuse midline glioma, H3 K28-mutant	Diffuse astrocytic and oligodendroglial tumor	NA	NA	wt	DMG	HGAT	Diffuse midline glioma	20143.4	20357.7	22011.8
BS_VF5XWFXD	7316-2594	574553	PT_JNEV57VK	RNA-Seq	Tumor	Solid Tissue	Initial CNS Tumor	Thalamus	Male	White	Not Hispanic or Latino	2869	High-grade glioma/astrocytoma (WHO grade III/IV)	stranded	273	DECEASED	92	CBTN	3142	NantOmics	Other inherited conditions NOS	anaplastic astrocytoma who grade iii	C714384	Partial resection	#N/A	#N/A	#N/A	Male	Midline	DMG, H3 K28, TP53 loss	Diffuse midline glioma, H3 K28-mutant	Updated via OpenPBTA subtyping	Diffuse midline glioma, H3 K28-mutant	Diffuse astrocytic and oligodendroglial tumor	NA	NA	wt	DMG	HGAT	Diffuse midline glioma	24209.4	23279	24920.1
BS_VMQMGSJY	7316-3521	739979	PT_63F63QY0	RNA-Seq	Tumor	Solid Tissue	Progressive	Thalamus	Female	White	Not Hispanic or Latino	4188	High-grade glioma/astrocytoma (WHO grade III/IV)	stranded	1017	LIVING	1017	CBTN	5205	NantOmics	None documented	glioma h3.3k27m mutant	C944025	Partial resection	#N/A	#N/A	#N/A	Female	Midline	DMG, H3 K28	Diffuse midline glioma, H3 K28-mutant	Updated via OpenPBTA subtyping	Diffuse midline glioma, H3 K28-mutant	Diffuse astrocytic and oligodendroglial tumor	NA	NA	wt	DMG	HGAT	Diffuse midline glioma	27867.9	23955.2	23725.4
BS_WH8G4VFB	7316-3206	728248	PT_R4T1V1K4	RNA-Seq	Tumor	Solid Tissue	Initial CNS Tumor	Brain Stem- Pons	Male	Asian	Not Hispanic or Latino	3578	Brainstem glioma- Diffuse intrinsic pontine glioma	stranded	139	DECEASED	139	CBTN	3717	NantOmics	None documented	diffuse midline glioma, h3k27m mutant who grade iv	C832956	Not Reported	#N/A	#N/A	#N/A	Male	Midline	DMG, H3 K28, TP53 loss	Diffuse midline glioma, H3 K28-mutant	Updated via OpenPBTA subtyping	Diffuse midline glioma, H3 K28-mutant	Diffuse astrocytic and oligodendroglial tumor	NA	NA	wt	DMG	HGAT	Diffuse midline glioma	21498.7	22665.9	24194.3
BS_X4DD4KSZ	A17096	A17100	PT_A06JR0E5	RNA-Seq	Tumor	Solid Tissue	Initial CNS Tumor	Pons/Brainstem	Not Reported	Not Reported	Not Reported	2205	Brainstem glioma- Diffuse intrinsic pontine glioma	poly-A	156	DECEASED	#N/A	PNOC	2361	The Translational Genomics Research Institute	None documented	Diffuse midline glioma, H3K27M mutant, WHO grade IV	C3092835	#N/A	#N/A	#N/A	#N/A	#N/A	Midline	DMG, H3 K28, TP53 loss	Diffuse midline glioma, H3 K28-mutant	Updated via OpenPBTA subtyping	Diffuse midline glioma, H3 K28-mutant	Diffuse astrocytic and oligodendroglial tumor	NA	NA	wt	DMG	HGAT	Diffuse midline glioma	27796.4	26315.8	27075.1
BS_XG0DBWVT	7316-3122	739929	PT_Y660CKCB	RNA-Seq	Tumor	Solid Tissue	Initial CNS Tumor	Thalamus	Male	White	Not Hispanic or Latino	5769	High-grade glioma/astrocytoma (WHO grade III/IV)	stranded	232	DECEASED	110	CBTN	6001	NantOmics	None documented	glioblastoma who grade iv	C837753	Biopsy only	#N/A	#N/A	#N/A	Male	Midline	DMG, H3 K28, TP53 loss	Diffuse midline glioma, H3 K28-mutant	Updated via OpenPBTA subtyping	Diffuse midline glioma, H3 K28-mutant	Diffuse astrocytic and oligodendroglial tumor	NA	NA	wt	DMG	HGAT	Diffuse midline glioma	20894.3	20771.5	24671.3
BS_XGDPK33A	A19649	A19683	PT_G16VK7FR	RNA-Seq	Tumor	Solid Tissue	Initial CNS Tumor	Pons/Brainstem	Not Reported	Not Reported	Not Reported	2021	Brainstem glioma- Diffuse intrinsic pontine glioma	poly-A	150	DECEASED	#N/A	PNOC	2171	The Translational Genomics Research Institute	None documented	Diffuse midline glioma, H3K27M mutant, WHO grade IV	C3093696	#N/A	#N/A	#N/A	#N/A	#N/A	Midline	DMG, H3 K28, TP53 loss	Diffuse midline glioma, H3 K28-mutant	Updated via OpenPBTA subtyping	Diffuse midline glioma, H3 K28-mutant	Diffuse astrocytic and oligodendroglial tumor	NA	NA	wt	DMG	HGAT	Diffuse midline glioma	26353.1	25340.9	27014.7
BS_XM1AHBDJ	A12911	A12929	PT_7P6J57H3	RNA-Seq	Tumor	Solid Tissue	Initial CNS Tumor	Pons/Brainstem	Not Reported	Not Reported	Not Reported	1949	Brainstem glioma- Diffuse intrinsic pontine glioma	poly-A	400	DECEASED	#N/A	PNOC	2349	The Translational Genomics Research Institute	None documented	Anaplastic Astrocytoma	C3078567	#N/A	#N/A	#N/A	#N/A	#N/A	Midline	DMG, H3 K28	Diffuse midline glioma, H3 K28-mutant	Updated via OpenPBTA subtyping	Diffuse midline glioma, H3 K28-mutant	Diffuse astrocytic and oligodendroglial tumor	NA	NA	wt	DMG	HGAT	Diffuse midline glioma	14241.7	19552.2	20957.4
BS_XZM79E42	7316-409	398448	PT_2JDDX6TJ	RNA-Seq	Tumor	Solid Tissue	Initial CNS Tumor	Thalamus	Female	White	Not Hispanic or Latino	4253	High-grade glioma/astrocytoma (WHO grade III/IV)	poly-A	611	DECEASED	111	CBTN	4864	BGI@CHOP Genome Center	None documented	gbm	C89052	Partial resection	#N/A	#N/A	#N/A	Female	Midline	DMG, H3 K28, TP53 activated	Diffuse midline glioma, H3 K28-mutant	Updated via OpenPBTA subtyping	Diffuse midline glioma, H3 K28-mutant	Diffuse astrocytic and oligodendroglial tumor	NA	NA	wt	DMG	HGAT	Diffuse midline glioma	27072.6	24277.3	25644.1
BS_YDEVMD24	A08692	A08715	PT_NK8A49X5	RNA-Seq	Tumor	Solid Tissue	Initial CNS Tumor	Pons/Brainstem	Not Reported	Not Reported	Not Reported	4896	Brainstem glioma- Diffuse intrinsic pontine glioma	poly-A	704	DECEASED	#N/A	PNOC	5600	The Translational Genomics Research Institute	None documented	Diffuse Astrocytoma	C3079428	#N/A	#N/A	#N/A	#N/A	Male	Midline	DMG, H3 K28	Diffuse midline glioma, H3 K28-mutant	Updated via OpenPBTA subtyping	Diffuse midline glioma, H3 K28-mutant	Diffuse astrocytic and oligodendroglial tumor	NA	NA	wt	DMG	HGAT	Diffuse midline glioma	27042.8	25621.3	25420.9
BS_Z3RCA1T9	A15726	A15740	PT_C9YDTZPA	RNA-Seq	Tumor	Solid Tissue	Initial CNS Tumor	Pons/Brainstem	Not Reported	Not Reported	Not Reported	1978	Brainstem glioma- Diffuse intrinsic pontine glioma	poly-A	399	DECEASED	#N/A	PNOC	2377	The Translational Genomics Research Institute	None documented	Diffuse midline glioma, H3K27M mutant, WHO grade IV	C3081273	#N/A	#N/A	#N/A	#N/A	#N/A	Midline	DMG, H3 K28	Diffuse midline glioma, H3 K28-mutant	Updated via OpenPBTA subtyping	Diffuse midline glioma, H3 K28-mutant	Diffuse astrocytic and oligodendroglial tumor	NA	NA	wt	DMG	HGAT	Diffuse midline glioma	27581	26183	26992.7
BS_ZF6BSFNF	A15170	A15183	PT_NWYSD53S	RNA-Seq	Tumor	Solid Tissue	Initial CNS Tumor	Pons/Brainstem	Not Reported	Not Reported	Not Reported	1544	Brainstem glioma- Diffuse intrinsic pontine glioma	poly-A	854	DECEASED	#N/A	PNOC	2398	The Translational Genomics Research Institute	None documented	Diffuse midline glioma, H3K27M mutant, WHO grade IV	C3080412	#N/A	#N/A	#N/A	#N/A	#N/A	Midline	DMG, H3 K28	Diffuse midline glioma, H3 K28-mutant	Updated via OpenPBTA subtyping	Diffuse midline glioma, H3 K28-mutant	Diffuse astrocytic and oligodendroglial tumor	NA	NA	wt	DMG	HGAT	Diffuse midline glioma	24037.4	24310.7	26128.1
BS_ZVWE73JZ	7316-1936	731922	PT_59D00MBQ	RNA-Seq	Tumor	Solid Tissue	Initial CNS Tumor	Thalamus	Male	Asian	Not Hispanic or Latino	3283	High-grade glioma/astrocytoma (WHO grade III/IV)	stranded	419	DECEASED	419	CBTN	3702	NantOmics	Other inherited conditions NOS	anaplastic astrocytoma (who grade iii)	C384990	Biopsy only	#N/A	#N/A	#N/A	Male	Midline	DMG, H3 K28, TP53 loss	Diffuse midline glioma, H3 K28-mutant	Updated via OpenPBTA subtyping	Diffuse midline glioma, H3 K28-mutant	Diffuse astrocytic and oligodendroglial tumor	NA	NA	wt	DMG	HGAT	Diffuse midline glioma	20604.9	21483.2	24171.3
BS_07ANYSYQ	7316-2134	571441	PT_S4H6KA09	RNA-Seq	Tumor	Solid Tissue	Initial CNS Tumor	Frontal Lobe	Female	White	Not Hispanic or Latino	1412	Ependymoma	stranded	2225	LIVING	1090	CBTN	3637	NantOmics	None documented	anaplastic ependymoma who grade iii	C522750	Gross/Near total resection	#N/A	#N/A	#N/A	Female	Hemispheric	EPN, ST RELA	Ependymoma, Supratentorial, RELA fusion positive	Updated via OpenPBTA subtyping	Ependymoma, Supratentorial, RELA fusion positive	Ependymal tumor	NA	NA	wt	EPN	Ependymoma	Ependymoma	19423	21657.5	23012.3
BS_0BXY0F9N	7316-1078	588352	PT_164RNWTT	RNA-Seq	Tumor	Solid Tissue	Initial CNS Tumor	Cerebellum/Posterior Fossa	Male	Asian	Not Hispanic or Latino	2549	Ependymoma	stranded	560	LIVING	560	CBTN	3109	NantOmics	None documented	ependymoma grade iii anaplastic	C291633	Partial resection	#N/A	#N/A	#N/A	Male	Posterior fossa	EPN, To be classified	#N/A	#N/A	Ependymoma	Ependymal tumor	NA	NA	wt	EPN	Ependymoma	Ependymoma	15920.8	19658.1	20729.2
BS_0QYS36NR	7316-455	588317	PT_V3Q78E6F	RNA-Seq	Tumor	Solid Tissue	Initial CNS Tumor	Ventricles	Female	White	Hispanic or Latino	337	Ependymoma	stranded	416	LIVING	416	CBTN	753	NantOmics	None documented	ependymoma	C96309	Partial resection	#N/A	#N/A	#N/A	Female	Ventricles	EPN, To be classified	#N/A	#N/A	Ependymoma	Ependymal tumor	NA	NA	wt	EPN	Ependymoma	Ependymoma	28092.4	25258.4	23867.1
BS_0WQJP6ZG	7316-425	470441	PT_Y6Y9JJ9P	RNA-Seq	Tumor	Solid Tissue	Progressive	Frontal Lobe	Female	Asian	Unavailable/Not Reported	2271	Ependymoma	stranded	882	DECEASED	385	CBTN	3153	BGI@CHOP Genome Center	None documented	anaplastic ependymoma who iii	C657435	Gross/Near total resection	#N/A	#N/A	#N/A	#N/A	Hemispheric	EPN, ST RELA	Ependymoma, Supratentorial, RELA fusion positive	Updated via OpenPBTA subtyping	Ependymoma, Supratentorial, RELA fusion positive	Ependymal tumor	NA	NA	wt	EPN	Ependymoma	Ependymoma	21829.4	21614.9	23511.7
BS_0XEG6SNV	7316-2313	717126	PT_82A9SDRN	RNA-Seq	Tumor	Solid Tissue	Initial CNS Tumor	Parietal Lobe;Ventricles	Female	Reported Unknown	Hispanic or Latino	4215	Ependymoma	stranded	2225	LIVING	270	CBTN	6440	NantOmics	None documented	ependymoma who grade 3	C625824	Partial resection	#N/A	#N/A	#N/A	Female	Mixed	EPN, ST RELA	Ependymoma, Supratentorial, RELA fusion positive	Updated via OpenPBTA subtyping	Ependymoma, Supratentorial, RELA fusion positive	Ependymal tumor	NA	NA	wt	EPN	Ependymoma	Ependymoma	26740.2	24415	23628.4
BS_196BBNEJ	7316-1954	588371	PT_BNARR0N6	RNA-Seq	Tumor	Solid Tissue	Initial CNS Tumor	Cerebellum/Posterior Fossa	Male	White	Not Hispanic or Latino	376	Ependymoma	stranded	1573	LIVING	164	CBTN	1949	NantOmics	NF-1	anaplastic ependymoma (who iii)	C596919	Partial resection	#N/A	#N/A	#N/A	Male	Posterior fossa	EPN, To be classified	#N/A	#N/A	Ependymoma	Ependymal tumor	NA	NA	wt	EPN	Ependymoma	Ependymoma	26120.1	23210.8	23541.5
BS_1J2WQ08M	7316-3300	711715	PT_MKDQZ17N	RNA-Seq	Tumor	Solid Tissue	Initial CNS Tumor	Cerebellum/Posterior Fossa	Female	Reported Unknown	Hispanic or Latino	54	Ependymoma	stranded	1	DECEASED	1	CBTN	55	NantOmics	None documented	ependymoma	C837507	Biopsy only	#N/A	#N/A	#N/A	#N/A	Posterior fossa	EPN, To be classified	#N/A	#N/A	Ependymoma	Ependymal tumor	NA	NA	wt	EPN	Ependymoma	Ependymoma	25483.2	23051.1	23704.6
BS_34201DKZ	7316-2182	734542	PT_V0X73HEQ	RNA-Seq	Tumor	Solid Tissue	Initial CNS Tumor	Cerebellum/Posterior Fossa;Spinal Cord- Cervical	Male	White	Not Hispanic or Latino	1163	Ependymoma	stranded	615	DECEASED	95	CBTN	1778	NantOmics	None documented	ependymoma	C609711	Partial resection	#N/A	#N/A	#N/A	Male	Mixed	EPN, To be classified	#N/A	#N/A	Ependymoma	Ependymal tumor	NA	NA	wt	EPN	Ependymoma	Ependymoma	23951.5	21716.3	22145.5
BS_3F4FQJMR	7316-3	470422	PT_8RB7TPS2	RNA-Seq	Tumor	Solid Tissue	Initial CNS Tumor	Temporal Lobe	Male	White	Not Hispanic or Latino	4073	Ependymoma	stranded	2958	LIVING	2958	CBTN	7031	BGI@CHOP Genome Center	None documented	ependymoma	C21771	Gross/Near total resection	#N/A	#N/A	#N/A	Male	Hemispheric	EPN, To be classified	#N/A	#N/A	Ependymoma	Ependymal tumor	NA	NA	wt	EPN	Ependymoma	Ependymoma	14440.6	19155	21645.1
BS_3X9WMZGJ	7316-198	549592	PT_3VCS1PPF	RNA-Seq	Tumor	Solid Tissue	Initial CNS Tumor	Spinal Cord- Cervical;Spinal Cord- Lumbar/Thecal Sac;Spinal Cord- Thoracic	Male	Reported Unknown	Not Hispanic or Latino	4658	Ependymoma	stranded	575	LIVING	575	CBTN	5233	NantOmics	None documented	ependymoma	C47724	Partial resection	#N/A	#N/A	#N/A	Male	Spine	EPN, To be classified	#N/A	#N/A	Ependymoma	Ependymal tumor	NA	NA	wt	EPN	Ependymoma	Ependymoma	21196.5	20643.7	21975.3
BS_4FZS7TX4	7316-160	549587	PT_NPETR8RY	RNA-Seq	Tumor	Solid Tissue	Initial CNS Tumor	Ventricles	Male	White	Hispanic or Latino	1223	Ependymoma	stranded	2919	LIVING	1115	CBTN	4142	NantOmics	None documented	ependymoma	C35793	Gross/Near total resection	#N/A	#N/A	#N/A	Male	Ventricles	EPN, To be classified	#N/A	#N/A	Ependymoma	Ependymal tumor	NA	NA	wt	EPN	Ependymoma	Ependymoma	16325.9	20428	22652.8
BS_4NWHYH53	7316-1252	470433	PT_Y4FN0XN1	RNA-Seq	Tumor	Solid Tissue	Initial CNS Tumor	Frontal Lobe	Unavailable	Reported Unknown	Unavailable/Not Reported	4262	Ependymoma	stranded	2644	LIVING	2644	CBTN	6906	BGI@CHOP Genome Center	None documented	ependymoma	C170601	Gross/Near total resection	#N/A	#N/A	#N/A	#N/A	Hemispheric	EPN, ST RELA	Ependymoma, Supratentorial, RELA fusion positive	Updated via OpenPBTA subtyping	Ependymoma, Supratentorial, RELA fusion positive	Ependymal tumor	NA	NA	wt	EPN	Ependymoma	Ependymoma	22021.3	20885.7	21930.2
BS_4SCWT0FX	7316-47	549602	PT_D3AN5M5W	RNA-Seq	Tumor	Solid Tissue	Initial CNS Tumor	Ventricles	Male	White	Not Hispanic or Latino	4337	Ependymoma	stranded	923	DECEASED	923	CBTN	5260	NantOmics	None documented	anaplastic ependymoma grade 3	C20418	Gross/Near total resection	#N/A	#N/A	#N/A	Male	Ventricles	EPN, To be classified	#N/A	#N/A	Ependymoma	Ependymal tumor	NA	NA	wt	EPN	Ependymoma	Ependymoma	19920.8	21092.6	24200
BS_4T0HPZDC	7316-1944	588348	PT_06H29FCG	RNA-Seq	Tumor	Solid Tissue	Initial CNS Tumor	Cerebellum/Posterior Fossa	Female	White	Not Hispanic or Latino	813	Ependymoma	stranded	#N/A	LIVING	Not Reported	CBTN	813	NantOmics	None documented	ependymoma	C457806	Gross/Near total resection	#N/A	#N/A	#N/A	Female	Posterior fossa	EPN, To be classified	#N/A	#N/A	Ependymoma	Ependymal tumor	NA	NA	wt	EPN	Ependymoma	Ependymoma	27439.7	25259.2	24669.5
BS_53M8PP88	7316-1784	588345	PT_NPETR8RY	RNA-Seq	Tumor	Solid Tissue	Recurrence	Ventricles	Male	White	Hispanic or Latino	1223	Ependymoma	stranded	2919	LIVING	1115	CBTN	4142	NantOmics	None documented	ependymoma	C35793	Gross/Near total resection	#N/A	#N/A	#N/A	Male	Ventricles	EPN, To be classified	#N/A	#N/A	Ependymoma	Ependymal tumor	NA	NA	wt	EPN	Ependymoma	Ependymoma	14652.1	19407.4	24189.9
BS_67Z63A2K	7316-3069	654177	PT_NYBH025T	RNA-Seq	Tumor	Solid Tissue	Progressive	Cerebellum/Posterior Fossa	Male	Reported Unknown	Not Hispanic or Latino	616	Ependymoma	stranded	488	LIVING	181	CBTN	1104	NantOmics	None documented	ependymoma	C841320	Partial resection	#N/A	#N/A	#N/A	Male	Posterior fossa	EPN, To be classified	#N/A	#N/A	Ependymoma	Ependymal tumor	NA	NA	wt	EPN	Ependymoma	Ependymoma	14271.7	19174.4	21846.3
BS_6H1C1ME9	7316-2558	654219	PT_1MW98VR1	RNA-Seq	Tumor	Solid Tissue	Initial CNS Tumor	Cerebellum/Posterior Fossa	Male	White	Not Hispanic or Latino	1872	Ependymoma	stranded	687	LIVING	687	CBTN	2559	NantOmics	None documented	anaplastic ependymoma who grade iii	C632220	Gross/Near total resection	#N/A	#N/A	#N/A	Male	Posterior fossa	EPN, To be classified	#N/A	#N/A	Ependymoma	Ependymal tumor	NA	NA	wt	EPN	Ependymoma	Ependymoma	23210.8	22575.2	24290.8
BS_6MZ7FRZH	7316-3893	728258	PT_6BX46NVR	RNA-Seq	Tumor	Solid Tissue	Progressive	Other locations NOS	Male	Reported Unknown	Not Hispanic or Latino	221	Ependymoma	stranded	1684	LIVING	103	CBTN	1905	NantOmics	None documented	anaplastic ependymoma, rela fusion positive, who grade iii	C1034184	Gross/Near total resection	#N/A	#N/A	#N/A	Male	Other	EPN, ST RELA	Ependymoma, Supratentorial, RELA fusion positive	Updated via OpenPBTA subtyping	Ependymoma, Supratentorial, RELA fusion positive	Ependymal tumor	NA	NA	wt	EPN	Ependymoma	Ependymoma	20439.5	20621	23628.6
BS_74G5K7JF	7316-532	470434	PT_8PV84CNE	RNA-Seq	Tumor	Solid Tissue	Initial CNS Tumor	Parietal Lobe	Male	White	Not Hispanic or Latino	2993	Ependymoma	stranded	1391	LIVING	1391	CBTN	4384	BGI@CHOP Genome Center	None documented	ependymoma	C122508	Gross/Near total resection	#N/A	#N/A	#N/A	#N/A	Hemispheric	EPN, To be classified	#N/A	#N/A	Ependymoma	Ependymal tumor	NA	NA	wt	EPN	Ependymoma	Ependymoma	22817.3	21865.2	23096.6
BS_7B89YR6K	7316-2758	717153	PT_ZZWYKZZ8	RNA-Seq	Tumor	Solid Tissue	Progressive	Cerebellum/Posterior Fossa;Ventricles	Male	White	Not Hispanic or Latino	193	Ependymoma	stranded	3748	DECEASED	1253	CBTN	3941	NantOmics	None documented	ependymoma	C30012	Not Reported	#N/A	#N/A	#N/A	Male	Mixed	EPN, To be classified	#N/A	#N/A	Ependymoma	Ependymal tumor	NA	NA	wt	EPN	Ependymoma	Ependymoma	15541.2	21362.2	21592.5
BS_7BTZQKYY	7316-2757	654206	PT_QZN7FZER	RNA-Seq	Tumor	Solid Tissue	Initial CNS Tumor	Ventricles	Male	White	Not Hispanic or Latino	6256	Ependymoma	stranded	135	LIVING	135	CBTN	6391	NantOmics	None documented	ependymoma	C745011	Gross/Near total resection	#N/A	#N/A	#N/A	Male	Ventricles	EPN, To be classified	#N/A	#N/A	Ependymoma	Ependymal tumor	NA	NA	wt	EPN	Ependymoma	Ependymoma	20358.5	20128.4	21693.5
BS_7G42J2SK	7316-659	470424	PT_BWN251DF	RNA-Seq	Tumor	Solid Tissue	Initial CNS Tumor	Frontal Lobe;Parietal Lobe	Female	White	Not Hispanic or Latino	6288	Ependymoma	stranded	1610	LIVING	1610	CBTN	7898	BGI@CHOP Genome Center	None documented	anaplastic ependymoma	C385482	Gross/Near total resection	#N/A	#N/A	#N/A	Female	Hemispheric	EPN, ST RELA	Ependymoma, Supratentorial, RELA fusion positive	Updated via OpenPBTA subtyping	Ependymoma, Supratentorial, RELA fusion positive	Ependymal tumor	NA	NA	wt	EPN	Ependymoma	Ependymoma	22956.4	21550.7	23623.8
BS_8RHPJ740	7316-384	549606	PT_ZA95JQEB	RNA-Seq	Tumor	Solid Tissue	Initial CNS Tumor	Ventricles	Female	White	Not Hispanic or Latino	2589	Ependymoma	stranded	1696	LIVING	1696	CBTN	4285	NantOmics	None documented	anaplastic ependymoma who iii	C78597	Partial resection	#N/A	#N/A	#N/A	Female	Ventricles	EPN, To be classified	#N/A	#N/A	Ependymoma	Ependymal tumor	NA	NA	wt	EPN	Ependymoma	Ependymoma	25470.2	23123.4	23773.9
BS_8ZP3CBQA	7316-2125	717167	PT_T4VKB29K	RNA-Seq	Tumor	Solid Tissue	Initial CNS Tumor	Cerebellum/Posterior Fossa	Female	Reported Unknown	Hispanic or Latino	1873	Ependymoma	stranded	476	LIVING	261	CBTN	2349	NantOmics	None documented	ependymoma, who grade iii	C427671	Gross/Near total resection	#N/A	#N/A	#N/A	Female	Posterior fossa	EPN, To be classified	#N/A	#N/A	Ependymoma	Ependymal tumor	NA	NA	wt	EPN	Ependymoma	Ependymoma	21581.1	21062.7	23203.6
BS_99B1XRZQ	7316-490	570108	PT_3VCS1PPF	RNA-Seq	Tumor	Solid Tissue	Progressive	Cerebellum/Posterior Fossa;Occipital Lobe;Parietal Lobe;Spinal Cord- Cervical	Male	Reported Unknown	Not Hispanic or Latino	4658	Ependymoma	stranded	575	LIVING	575	CBTN	5233	NantOmics	None documented	ependymoma	C47724	Partial resection	#N/A	#N/A	#N/A	Male	Mixed	EPN, To be classified	#N/A	#N/A	Ependymoma	Ependymal tumor	NA	NA	wt	EPN	Ependymoma	Ependymoma	18613.6	20258	23331.9
BS_AGTPCRR4	7316-394	549591	PT_TS0H697Y	RNA-Seq	Tumor	Solid Tissue	Initial CNS Tumor	Cerebellum/Posterior Fossa	Male	White	Not Hispanic or Latino	4379	Ependymoma	stranded	1834	LIVING	1834	CBTN	6213	NantOmics	None documented	ependymoma, anaplastic who iii	C85731	Gross/Near total resection	#N/A	#N/A	#N/A	Male	Posterior fossa	EPN, To be classified	#N/A	#N/A	Ependymoma	Ependymal tumor	NA	NA	wt	EPN	Ependymoma	Ependymoma	22774.5	22388.1	22951.8
BS_BJDNWMJH	7316-1955	588307	PT_KVFS3Z2Q	RNA-Seq	Tumor	Solid Tissue	Initial CNS Tumor	Spinal Cord- Lumbar/Thecal Sac	Male	White	Not Hispanic or Latino	6687	Ependymoma	stranded	47	LIVING	47	CBTN	6734	NantOmics	None documented	mixopapillary ependymoma	C597165	Biopsy only	#N/A	#N/A	#N/A	Male	Spine	EPN, To be classified	#N/A	#N/A	Ependymoma	Ependymal tumor	NA	NA	wt	EPN	Ependymoma	Ependymoma	23360.2	21607.1	22717
BS_C05FKR8X	7316-2666	711711	PT_ZWY04DCR	RNA-Seq	Tumor	Solid Tissue	Initial CNS Tumor	Frontal Lobe	Male	Black or African American	Not Hispanic or Latino	6026	Ependymoma	stranded	214	DECEASED	123	CBTN	6240	NantOmics	None documented	anaplastic ependymoma	C849807	Gross/Near total resection	#N/A	#N/A	#N/A	Male	Hemispheric	EPN, ST RELA	Ependymoma, Supratentorial, RELA fusion positive	Updated via OpenPBTA subtyping	Ependymoma, Supratentorial, RELA fusion positive	Ependymal tumor	NA	NA	wt	EPN	Ependymoma	Ependymoma	23617	22467.9	24182.8
BS_C80S5N37	7316-429	570127	PT_K2YDNZDA	RNA-Seq	Tumor	Solid Tissue	Initial CNS Tumor	Ventricles	Female	White	Not Hispanic or Latino	809	Ependymoma	stranded	2498	LIVING	2498	CBTN	3307	NantOmics	None documented	ependymoma	C97293	Gross/Near total resection	#N/A	#N/A	#N/A	Female	Ventricles	EPN, To be classified	#N/A	#N/A	Ependymoma	Ependymal tumor	NA	NA	wt	EPN	Ependymoma	Ependymoma	15275.5	19116.5	21286.7
BS_CXVJK2FY	7316-3299	654178	PT_CYVVA9AB	RNA-Seq	Tumor	Solid Tissue	Initial CNS Tumor	Occipital Lobe	Female	White	Not Hispanic or Latino	4738	Ependymoma	stranded	1451	LIVING	1451	CBTN	6189	NantOmics	None documented	ependymoma	C857433	Gross/Near total resection	#N/A	#N/A	#N/A	Female	Hemispheric	EPN, ST RELA	Ependymoma, Supratentorial, RELA fusion positive	Updated via OpenPBTA subtyping	Ependymoma, Supratentorial, RELA fusion positive	Ependymal tumor	NA	NA	wt	EPN	Ependymoma	Ependymoma	25007.1	22564.4	21971.5
BS_CZ3ER8DY	7316-736	470432	PT_ECMZCNTF	RNA-Seq	Tumor	Solid Tissue	Initial CNS Tumor	Frontal Lobe	Male	White	Not Hispanic or Latino	479	Ependymoma	stranded	2816	LIVING	2816	CBTN	3295	BGI@CHOP Genome Center	None documented	ependymoma	C139851	Gross/Near total resection	#N/A	#N/A	#N/A	Male	Hemispheric	EPN, ST RELA	Ependymoma, Supratentorial, RELA fusion positive	Updated via OpenPBTA subtyping	Ependymoma, Supratentorial, RELA fusion positive	Ependymal tumor	NA	NA	wt	EPN	Ependymoma	Ependymoma	21027.2	20950.4	22718.6
BS_CZ3NA7KV	7316-1214	470430	PT_B5K3A4F4	RNA-Seq	Tumor	Solid Tissue	Initial CNS Tumor	Occipital Lobe;Parietal Lobe	Unavailable	Reported Unknown	Unavailable/Not Reported	5573	Ependymoma	stranded	222	LIVING	222	CBTN	5795	BGI@CHOP Genome Center	None documented	ependymoma	C173676	Gross/Near total resection	#N/A	#N/A	#N/A	#N/A	Hemispheric	EPN, ST RELA	Ependymoma, Supratentorial, RELA fusion positive	Updated via OpenPBTA subtyping	Ependymoma, Supratentorial, RELA fusion positive	Ependymal tumor	NA	NA	wt	EPN	Ependymoma	Ependymoma	21478.5	21362.6	22691.5
BS_E4F1D721	7316-1786	588460	PT_1DY2TP9N	RNA-Seq	Tumor	Solid Tissue	Initial CNS Tumor	Spinal Cord- Lumbar/Thecal Sac	Female	White	Not Hispanic or Latino	9607	Ependymoma	stranded	#N/A	LIVING	Not Reported	CBTN	9607	NantOmics	None documented	ependymoma	C413157	Gross/Near total resection	#N/A	#N/A	#N/A	Female	Spine	EPN, To be classified	#N/A	#N/A	Ependymoma	Ependymal tumor	NA	NA	wt	EPN	Ependymoma	Ependymoma	28173.3	25108.8	21877.9
BS_EK5PCKY0	7316-775	470421	PT_GFTCNWQ0	RNA-Seq	Tumor	Solid Tissue	Initial CNS Tumor	Occipital Lobe;Parietal Lobe	Male	White	Hispanic or Latino	3907	Ependymoma	stranded	3213	LIVING	917	CBTN	7120	BGI@CHOP Genome Center	None documented	ependymoma who ii	C131118	Gross/Near total resection	#N/A	#N/A	#N/A	#N/A	Hemispheric	EPN, ST RELA	Ependymoma, Supratentorial, RELA fusion positive	Updated via OpenPBTA subtyping	Ependymoma, Supratentorial, RELA fusion positive	Ependymal tumor	NA	NA	wt	EPN	Ependymoma	Ependymoma	17120.9	19755.7	21521.4
BS_EMYET8F4	7316-2966	739996	PT_7H67Q7VS	RNA-Seq	Tumor	Solid Tissue	Initial CNS Tumor	Ventricles	Female	White	Not Hispanic or Latino	498	Ependymoma	stranded	826	DECEASED	467	CBTN	1324	NantOmics	None documented	ependymoma	C42558	Gross/Near total resection	#N/A	#N/A	#N/A	#N/A	Ventricles	EPN, To be classified	#N/A	#N/A	Ependymoma	Ependymal tumor	NA	NA	wt	EPN	Ependymoma	Ependymoma	18743.2	20479.8	23568.9
BS_EVCAC3NH	7316-740	470429	PT_Z4GS3ZQQ	RNA-Seq	Tumor	Solid Tissue	Initial CNS Tumor	Frontal Lobe	Female	Reported Unknown	Hispanic or Latino	1279	Ependymoma	stranded	300	LIVING	98	CBTN	1579	BGI@CHOP Genome Center	None documented	ependymoma	C300981	Gross/Near total resection	#N/A	#N/A	#N/A	Female	Hemispheric	EPN, To be classified	#N/A	#N/A	Ependymoma	Ependymal tumor	NA	NA	wt	EPN	Ependymoma	Ependymoma	22816.1	21482.9	23914.6
BS_FTKPQ5FZ	7316-762	471264	PT_VR8T8JX8	RNA-Seq	Tumor	Solid Tissue	Initial CNS Tumor	Frontal Lobe	Male	Reported Unknown	Hispanic or Latino	3521	Ependymoma	stranded	#N/A	LIVING	Not Reported	CBTN	3521	BGI@CHOP Genome Center	None documented	#N/A	C132963	Unavailable	#N/A	#N/A	#N/A	#N/A	Hemispheric	EPN, ST RELA	Ependymoma, Supratentorial, RELA fusion positive	Updated via OpenPBTA subtyping	Ependymoma, Supratentorial, RELA fusion positive	Ependymal tumor	NA	NA	wt	EPN	Ependymoma	Ependymoma	20406.1	21105.2	23831.4
BS_FW5ECXXK	7316-1279	470420	PT_3C6QA9MA	RNA-Seq	Tumor	Solid Tissue	Recurrence	Parietal Lobe	Unavailable	Reported Unknown	Unavailable/Not Reported	2513	Ependymoma	stranded	1391	DECEASED	781	CBTN	3904	BGI@CHOP Genome Center	None documented	ependymoma	C169125	Unavailable	#N/A	#N/A	#N/A	#N/A	Hemispheric	EPN, ST RELA	Ependymoma, Supratentorial, RELA fusion positive	Updated via OpenPBTA subtyping	Ependymoma, Supratentorial, RELA fusion positive	Ependymal tumor	NA	NA	wt	EPN	Ependymoma	Ependymoma	21741.7	21435.5	23257.5
BS_G23JJAZY	7316-189	470426	PT_23K3YS1P	RNA-Seq	Tumor	Solid Tissue	Initial CNS Tumor	Parietal Lobe	Female	Black or African American	Not Hispanic or Latino	1808	Ependymoma	stranded	1648	LIVING	1648	CBTN	3456	BGI@CHOP Genome Center	None documented	anaplastic ependymoma	C46494	Gross/Near total resection	#N/A	#N/A	#N/A	Female	Hemispheric	EPN, ST RELA	Ependymoma, Supratentorial, RELA fusion positive	Updated via OpenPBTA subtyping	Ependymoma, Supratentorial, RELA fusion positive	Ependymal tumor	NA	NA	wt	EPN	Ependymoma	Ependymoma	20608.7	20435.7	22952.8
BS_G63HYD6N	7316-2556	728254	PT_PKP1250P	RNA-Seq	Tumor	Solid Tissue	Recurrence	Frontal Lobe	Female	Asian	Not Hispanic or Latino	4153	Ependymoma	stranded	2496	LIVING	369	CBTN	6649	NantOmics	None documented	ependymoma with clear cell features, who grade ii	C633204	Gross/Near total resection	#N/A	#N/A	#N/A	Female	Hemispheric	EPN, ST RELA	Ependymoma, Supratentorial, RELA fusion positive	Updated via OpenPBTA subtyping	Ependymoma, Supratentorial, RELA fusion positive	Ependymal tumor	NA	NA	wt	EPN	Ependymoma	Ependymoma	19783.8	20439.2	22378.3
BS_GV3NZ9QD	7316-330	728279	PT_N4PR21ME	RNA-Seq	Tumor	Solid Tissue	Initial CNS Tumor	Ventricles	Male	White	Not Hispanic or Latino	887	Ependymoma	stranded	3360	LIVING	3360	CBTN	4247	NantOmics	None documented	anaplastic ependymoma (who grade iii)	C16728	Gross/Near total resection	#N/A	#N/A	#N/A	Male	Ventricles	EPN, To be classified	#N/A	#N/A	Ependymoma	Ependymal tumor	NA	NA	wt	EPN	Ependymoma	Ependymoma	18303.9	20278.7	22084
BS_H4NXBD2D	7316-764	470427	PT_0CVRX4SJ	RNA-Seq	Tumor	Solid Tissue	Initial CNS Tumor	Parietal Lobe	Female	Reported Unknown	Hispanic or Latino	766	Ependymoma	stranded	#N/A	LIVING	Not Reported	CBTN	766	BGI@CHOP Genome Center	None documented	#N/A	C132717	Unavailable	#N/A	#N/A	#N/A	#N/A	Hemispheric	EPN, ST RELA	Ependymoma, Supratentorial, RELA fusion positive	Updated via OpenPBTA subtyping	Ependymoma, Supratentorial, RELA fusion positive	Ependymal tumor	NA	NA	wt	EPN	Ependymoma	Ependymoma	20577.2	20718.4	23580.3
BS_HC44ZA0V	7316-322	564470	PT_8RB7TPS2	RNA-Seq	Tumor	Solid Tissue	Initial CNS Tumor	Temporal Lobe	Male	White	Not Hispanic or Latino	4073	Ependymoma	stranded	2958	LIVING	2958	CBTN	7031	NantOmics	None documented	ependymoma who grade ii	C21771	Partial resection	#N/A	#N/A	#N/A	Male	Hemispheric	EPN, To be classified	#N/A	#N/A	Ependymoma	Ependymal tumor	NA	NA	wt	EPN	Ependymoma	Ependymoma	23826.9	21509.4	22154.2
BS_HZ707C55	7316-2661	731863	PT_ZZRBX5JT	RNA-Seq	Tumor	Solid Tissue	Recurrence	Cerebellum/Posterior Fossa	Female	White	Not Hispanic or Latino	1878	Ependymoma	stranded	1963	LIVING	789	CBTN	3841	NantOmics	None documented	ependymoma	C121647	Gross/Near total resection	#N/A	#N/A	#N/A	Female	Posterior fossa	EPN, To be classified	#N/A	#N/A	Ependymoma	Ependymal tumor	NA	NA	wt	EPN	Ependymoma	Ependymoma	18538.7	19972.6	23255.9
BS_J70GK8SM	7316-1480	470425	PT_QWR0EECG	RNA-Seq	Tumor	Solid Tissue	Progressive	Frontal Lobe;Parietal Lobe;Temporal Lobe	Male	White	Unavailable/Not Reported	1901	Ependymoma	stranded	776	DECEASED	181	CBTN	2677	BGI@CHOP Genome Center	None documented	anaplastic ependymoma with fibrovascular stroma	C114267	Gross/Near total resection	#N/A	#N/A	#N/A	#N/A	Hemispheric	EPN, To be classified	#N/A	#N/A	Ependymoma	Ependymal tumor	NA	NA	wt	EPN	Ependymoma	Ependymoma	21611.6	21149.3	23603.6
BS_J8VX4D17	7316-506	588299	PT_7E3V3JFX	RNA-Seq	Tumor	Solid Tissue	Initial CNS Tumor	Cerebellum/Posterior Fossa	Female	Asian	Hispanic or Latino	594	Ependymoma	stranded	3290	LIVING	3290	CBTN	3884	NantOmics	None documented	ependymoma who gr 2	C108609	Partial resection	#N/A	#N/A	#N/A	Female	Posterior fossa	EPN, H3 K28	Ependymoma, H3 K28-mutant	Updated via OpenPBTA subtyping	Ependymoma, H3 K28-mutant	Ependymal tumor	NA	NA	wt	EPN	Ependymoma	Ependymoma	26483	23622.2	23623.5
BS_JHGW42S6	7316-2858	654196	PT_EB89G70N	RNA-Seq	Tumor	Solid Tissue	Initial CNS Tumor	Cerebellum/Posterior Fossa;Ventricles	Male	Black or African American	Not Hispanic or Latino	4822	Ependymoma	stranded	722	LIVING	722	CBTN	5544	NantOmics	None documented	ependymoma who grade ii	C789291	Partial resection	#N/A	#N/A	#N/A	Male	Mixed	EPN, To be classified	#N/A	#N/A	Ependymoma	Ependymal tumor	NA	NA	wt	EPN	Ependymoma	Ependymoma	26315.1	23672.6	23377.5
BS_KBT7MQ6H	7316-2567	570103	PT_CYBYN18G	RNA-Seq	Tumor	Solid Tissue	Initial CNS Tumor	Parietal Lobe	Male	White	Not Hispanic or Latino	3474	Ependymoma	stranded	1877	LIVING	617	CBTN	5351	NantOmics	NF-1	ependymoma	C743412	Gross/Near total resection	#N/A	#N/A	#N/A	Male	Hemispheric	EPN, ST RELA	Ependymoma, Supratentorial, RELA fusion positive	Updated via OpenPBTA subtyping	Ependymoma, Supratentorial, RELA fusion positive	Ependymal tumor	NA	NA	wt	EPN	Ependymoma	Ependymoma	26011.4	23989.6	23494.5
BS_KDSTG5YY	7316-3624	724104	PT_2CJ31SBX	RNA-Seq	Tumor	Solid Tissue	Initial CNS Tumor	Cerebellum/Posterior Fossa	Female	Reported Unknown	Unavailable/Not Reported	1364	Ependymoma	stranded	#N/A	LIVING	Not Reported	CBTN	1364	NantOmics	None documented	anaplastic ependymoma	C979326	Partial resection	#N/A	#N/A	#N/A	Female	Posterior fossa	EPN, To be classified	#N/A	#N/A	Ependymoma	Ependymal tumor	NA	NA	wt	EPN	Ependymoma	Ependymoma	22246.6	21165.9	25009.2
BS_KXMYBQ6N	7316-88	734540	PT_0WKX8Q5X	RNA-Seq	Tumor	Solid Tissue	Initial CNS Tumor	Spinal Cord- Lumbar/Thecal Sac	Male	White	Not Hispanic or Latino	5358	Ependymoma	stranded	1840	LIVING	1840	CBTN	7198	NantOmics	None documented	myxopapillary ependymoma who i	C26445	Partial resection	#N/A	#N/A	#N/A	Male	Spine	EPN, To be classified	#N/A	#N/A	Ependymoma	Ependymal tumor	NA	NA	wt	EPN	Ependymoma	Ependymoma	28131.8	25436.3	23579.7
BS_M1T1K5WV	7316-2278	654197	PT_C94VR1Y2	RNA-Seq	Tumor	Solid Tissue	Recurrence	Spinal Cord- Lumbar/Thecal Sac	Female	White	Hispanic or Latino	1478	Ependymoma	stranded	3204	LIVING	1336	CBTN	4682	NantOmics	None documented	anaplastic ependymoma who grade iii	C776745	Gross/Near total resection	#N/A	#N/A	#N/A	Female	Spine	EPN, To be classified	#N/A	#N/A	Ependymoma	Ependymal tumor	NA	NA	wt	EPN	Ependymoma	Ependymoma	24758.1	21533.1	22011.2
BS_MA2T7ET1	7316-3516	728280	PT_1Z015H6V	RNA-Seq	Tumor	Solid Tissue	Initial CNS Tumor	Spine NOS	Male	White	Not Hispanic or Latino	6307	Ependymoma	stranded	#N/A	LIVING	Not Reported	CBTN	6307	NantOmics	None documented	myxopapillary ependymoma	C943041	Gross/Near total resection	#N/A	#N/A	#N/A	Male	Spine	EPN, To be classified	#N/A	#N/A	Ependymoma	Ependymal tumor	NA	NA	wt	EPN	Ependymoma	Ependymoma	23550.1	22956.9	23190.7
BS_MKP2Y41Z	7316-892	588357	PT_3R0P995B	RNA-Seq	Tumor	Solid Tissue	Progressive	Cerebellum/Posterior Fossa;Suprasellar/Hypothalamic/Pituitary	Male	White	Not Hispanic or Latino	442	Ependymoma	stranded	2156	LIVING	134	CBTN	2598	NantOmics	None documented	ependymoma	C140343	Partial resection	#N/A	#N/A	#N/A	Male	Mixed	EPN, To be classified	#N/A	#N/A	Ependymoma	Ependymal tumor	NA	NA	wt	EPN	Ependymoma	Ependymoma	18860.8	20959.2	22066.6
BS_MT15SGJN	7316-292	470438	PT_99S5BPE3	RNA-Seq	Tumor	Solid Tissue	Initial CNS Tumor	Frontal Lobe;Temporal Lobe	Male	White	Not Hispanic or Latino	6695	Ependymoma	stranded	2066	DECEASED	629	CBTN	8761	BGI@CHOP Genome Center	None documented	anaplastic ependymoma	C20172	Gross/Near total resection	#N/A	#N/A	#N/A	Male	Hemispheric	EPN, ST RELA	Ependymoma, Supratentorial, RELA fusion positive	Updated via OpenPBTA subtyping	Ependymoma, Supratentorial, RELA fusion positive	Ependymal tumor	NA	NA	wt	EPN	Ependymoma	Ependymoma	20357	20615.3	22190.3
BS_N5DVEJXT	7316-2156	588365	PT_VBVZ2NAR	RNA-Seq	Tumor	Solid Tissue	Initial CNS Tumor	Brain Stem- Midbrain/Tectum	Male	Reported Unknown	Not Hispanic or Latino	230	Ependymoma	stranded	302	LIVING	302	CBTN	532	NantOmics	None documented	anaplastic ependymoma who grade iii	C584373	Gross/Near total resection	#N/A	#N/A	#N/A	Male	Midline	EPN, ST RELA	Ependymoma, Supratentorial, RELA fusion positive	Updated via OpenPBTA subtyping	Ependymoma, Supratentorial, RELA fusion positive	Ependymal tumor	NA	NA	wt	EPN	Ependymoma	Ependymoma	17312	20631	23255.9
BS_N8J1DP02	7316-1641	711695	PT_VE0Q731Y	RNA-Seq	Tumor	Solid Tissue	Initial CNS Tumor	Cerebellum/Posterior Fossa	Male	White	Not Hispanic or Latino	1464	Ependymoma	stranded	#N/A	LIVING	Not Reported	CBTN	1464	NantOmics	None documented	anaplastic ependymoma (who iii)	C705897	Gross/Near total resection	#N/A	#N/A	#N/A	Male	Posterior fossa	EPN, To be classified	#N/A	#N/A	Ependymoma	Ependymal tumor	NA	NA	wt	EPN	Ependymoma	Ependymoma	18206.9	19936	20503.2
BS_NB42PWZN	7316-365	739957	PT_99S5BPE3	RNA-Seq	Tumor	Solid Tissue	Recurrence	Temporal Lobe	Male	White	Not Hispanic or Latino	6695	Ependymoma	stranded	2066	DECEASED	629	CBTN	8761	NantOmics	None documented	ependymoma	C20172	Gross/Near total resection	#N/A	#N/A	#N/A	Male	Hemispheric	EPN, ST RELA	Ependymoma, Supratentorial, RELA fusion positive	Updated via OpenPBTA subtyping	Ependymoma, Supratentorial, RELA fusion positive	Ependymal tumor	NA	NA	wt	EPN	Ependymoma	Ependymoma	25826.9	23604.7	23310.9
BS_NGHK9RZP	7316-3631	724097	PT_2SCVQ2N6	RNA-Seq	Tumor	Solid Tissue	Initial CNS Tumor	Parietal Lobe;Ventricles	Female	White	Not Hispanic or Latino	4770	Ependymoma	stranded	#N/A	LIVING	Not Reported	CBTN	4770	NantOmics	None documented	anaplastic ependymoma who grade iii	C978834	Gross/Near total resection	#N/A	#N/A	#N/A	Female	Mixed	EPN, ST RELA	Ependymoma, Supratentorial, RELA fusion positive	Updated via OpenPBTA subtyping	Ependymoma, Supratentorial, RELA fusion positive	Ependymal tumor	NA	NA	wt	EPN	Ependymoma	Ependymoma	25124.4	23129.7	22156.7
BS_NH7K4CD9	7316-2109	731893	PT_ZD45GXZ0	RNA-Seq	Tumor	Solid Tissue	Progressive	Cerebellum/Posterior Fossa	Male	Reported Unknown	Unavailable/Not Reported	656	Ependymoma	stranded	2019	LIVING	1204	CBTN	2675	NantOmics	None documented	recurrent / residual ependymoma	C602946	Gross/Near total resection	#N/A	#N/A	#N/A	Male	Posterior fossa	EPN, To be classified	#N/A	#N/A	Ependymoma	Ependymal tumor	NA	NA	wt	EPN	Ependymoma	Ependymoma	25696	22793.2	23375.5
BS_P78SMRBS	7316-966	731918	PT_YXZPWFVB	RNA-Seq	Tumor	Solid Tissue	Initial CNS Tumor	Spinal Cord- Cervical;Spinal Cord- Thoracic	Male	White	Not Hispanic or Latino	7768	Ependymoma	stranded	#N/A	LIVING	Not Reported	CBTN	7768	NantOmics	None documented	ependymoma (who grade ii)	C125829	Partial resection	#N/A	#N/A	#N/A	Male	Spine	EPN, To be classified	#N/A	#N/A	Ependymoma	Ependymal tumor	NA	NA	wt	EPN	Ependymoma	Ependymoma	26004.1	22264.9	21269.6
BS_PJPGVD62	7316-496	734515	PT_ZZRBX5JT	RNA-Seq	Tumor	Solid Tissue	Initial CNS Tumor	Ventricles	Female	White	Not Hispanic or Latino	1878	Ependymoma	stranded	1963	LIVING	789	CBTN	3841	NantOmics	None documented	ependymoma	C121647	Gross/Near total resection	#N/A	#N/A	#N/A	Female	Ventricles	EPN, To be classified	#N/A	#N/A	Ependymoma	Ependymal tumor	NA	NA	wt	EPN	Ependymoma	Ependymoma	28023.6	25535	24492.1
BS_PRAEF32W	7316-2609	573159	PT_3PK66TJY	RNA-Seq	Tumor	Solid Tissue	Initial CNS Tumor	Cerebellum/Posterior Fossa	Female	White	Not Hispanic or Latino	629	Ependymoma	stranded	1885	LIVING	1885	CBTN	2514	NantOmics	None documented	anaplastic ependymoma (who grade iii)	C659034	Gross/Near total resection	#N/A	#N/A	#N/A	Female	Posterior fossa	EPN, To be classified	#N/A	#N/A	Ependymoma	Ependymal tumor	NA	NA	wt	EPN	Ependymoma	Ependymoma	23359.1	22146.5	23442.6
BS_PSW27ZTE	7316-889	571421	PT_67R1AF5R	RNA-Seq	Tumor	Solid Tissue	Initial CNS Tumor	Ventricles	Male	Asian	Not Hispanic or Latino	395	Ependymoma	stranded	2082	DECEASED	1336	CBTN	2477	NantOmics	None documented	anaplastic ependymoma (who grade iii)	C186837	Gross/Near total resection	#N/A	#N/A	#N/A	Male	Ventricles	EPN, To be classified	#N/A	#N/A	Ependymoma	Ependymal tumor	NA	NA	wt	EPN	Ependymoma	Ependymoma	19125.5	21225.2	23239.8
BS_Q5WZYWCT	7316-2972	654186	PT_XHYBZKCX	RNA-Seq	Tumor	Solid Tissue	Initial CNS Tumor	Spinal Cord- Cervical;Spinal Cord- Thoracic	Male	White	Not Hispanic or Latino	6895	Ependymoma	stranded	3641	LIVING	3641	CBTN	10536	NantOmics	None documented	ependymoma	C27183	Gross/Near total resection	#N/A	#N/A	#N/A	Male	Spine	EPN, To be classified	#N/A	#N/A	Ependymoma	Ependymal tumor	NA	NA	wt	EPN	Ependymoma	Ependymoma	26996.7	24101.8	21196
BS_QP6MSKRE	7316-3292	734527	PT_MKDQZ17N	RNA-Seq	Tumor	Solid Tissue	Initial CNS Tumor	Brain Stem-Medulla;Brain Stem- Pons;Cerebellum/Posterior Fossa;Spinal Cord- Cervical	Female	Reported Unknown	Hispanic or Latino	54	Ependymoma	stranded	1	DECEASED	1	CBTN	55	NantOmics	None documented	ependymoma	C837507	Not Reported	#N/A	#N/A	#N/A	#N/A	Mixed	EPN, To be classified	#N/A	#N/A	Ependymoma	Ependymal tumor	NA	NA	wt	EPN	Ependymoma	Ependymoma	25832.6	22886.3	23617.7
BS_QSTAVWGE	7316-929	588327	PT_JP1FDKN9	RNA-Seq	Tumor	Solid Tissue	Recurrence	Spinal Cord- Lumbar/Thecal Sac	Female	White	Not Hispanic or Latino	3143	Ependymoma	stranded	4285	LIVING	4163	CBTN	7428	NantOmics	None documented	ependymoma	C253872	Gross/Near total resection	#N/A	#N/A	#N/A	Female	Spine	EPN, ST RELA	Ependymoma, Supratentorial, RELA fusion positive	Updated via OpenPBTA subtyping	Ependymoma, Supratentorial, RELA fusion positive	Ependymal tumor	NA	NA	wt	EPN	Ependymoma	Ependymoma	20077.1	21191	22048.4
BS_QXKRN6CR	7316-111	470423	PT_RM5S859Q	RNA-Seq	Tumor	Solid Tissue	Initial CNS Tumor	Occipital Lobe	Female	White	Not Hispanic or Latino	4519	Ependymoma	stranded	1701	LIVING	1701	CBTN	6220	BGI@CHOP Genome Center	None documented	ependymoma, anaplastic who iii	C30381	Gross/Near total resection	#N/A	#N/A	#N/A	Female	Hemispheric	EPN, ST RELA	Ependymoma, Supratentorial, RELA fusion positive	Updated via OpenPBTA subtyping	Ependymoma, Supratentorial, RELA fusion positive	Ependymal tumor	NA	NA	wt	EPN	Ependymoma	Ependymoma	18500	19800.9	23152.5
BS_RCFQ31XF	7316-873	570111	PT_3R0P995B	RNA-Seq	Tumor	Solid Tissue	Initial CNS Tumor	Cerebellum/Posterior Fossa;Suprasellar/Hypothalamic/Pituitary	Male	White	Not Hispanic or Latino	442	Ependymoma	stranded	2156	LIVING	134	CBTN	2598	NantOmics	None documented	residual ependymoma who ii	C140343	Partial resection	#N/A	#N/A	#N/A	Male	Mixed	EPN, To be classified	#N/A	#N/A	Ependymoma	Ependymal tumor	NA	NA	wt	EPN	Ependymoma	Ependymoma	21753.3	21710.1	23141.5
BS_RGPSEMHC	7316-2243	746082	PT_3A2Q62RD	RNA-Seq	Tumor	Solid Tissue	Initial CNS Tumor	Cerebellum/Posterior Fossa	Female	White	Not Hispanic or Latino	2184	Ependymoma	stranded	1570	LIVING	888	CBTN	3754	NantOmics	None documented	anaplastic ependymoma, who grade 3	C607128	Gross/Near total resection	#N/A	#N/A	#N/A	#N/A	Posterior fossa	EPN, To be classified	#N/A	#N/A	Ependymoma	Ependymal tumor	NA	NA	wt	EPN	Ependymoma	Ependymoma	24706.7	22390.8	22766.7
BS_RHD7XPNP	7316-2267	711708	PT_JN3EN2HR	RNA-Seq	Tumor	Solid Tissue	Initial CNS Tumor	Brain Stem- Pons;Cerebellum/Posterior Fossa;Cranial Nerves NOS	Male	White	Not Hispanic or Latino	3887	Ependymoma	stranded	1699	LIVING	461	CBTN	5586	NantOmics	None documented	anaplastic ependymoma, who grade iii	C885969	Gross/Near total resection	#N/A	#N/A	#N/A	Male	Mixed	EPN, To be classified	#N/A	#N/A	Ependymoma	Ependymal tumor	NA	NA	wt	EPN	Ependymoma	Ependymoma	27208.2	24471.3	22922
BS_S0175QKX	7316-1706	731909	PT_0NY38X3W	RNA-Seq	Tumor	Solid Tissue	Progressive	Cerebellum/Posterior Fossa;Ventricles	Male	White	Not Hispanic or Latino	492	Ependymoma	stranded	1438	LIVING	71	CBTN	1930	NantOmics	None documented	recurrent/residual ependymoma	C276381	Gross/Near total resection	#N/A	#N/A	#N/A	Male	Mixed	EPN, To be classified	#N/A	#N/A	Ependymoma	Ependymal tumor	NA	NA	wt	EPN	Ependymoma	Ependymoma	25252.7	22576.5	24058.3
BS_SAA624A4	7316-2144	734532	PT_EG7PH32E	RNA-Seq	Tumor	Solid Tissue	Initial CNS Tumor	Spinal Cord- Lumbar/Thecal Sac	Male	White	Not Hispanic or Latino	4338	Ependymoma	stranded	2910	LIVING	1154	CBTN	7248	NantOmics	NF-2	ependymoma who grade ii	C476010	Gross/Near total resection	#N/A	#N/A	#N/A	Male	Spine	EPN, To be classified	#N/A	#N/A	Ependymoma	Ependymal tumor	NA	NA	wt	EPN	Ependymoma	Ependymoma	19333.1	20168.7	20617.2
BS_SDCNP7MW	7316-2648	573151	PT_3KWSRWZN	RNA-Seq	Tumor	Solid Tissue	Initial CNS Tumor	Ventricles	Male	White	Not Hispanic or Latino	4590	Ependymoma	stranded	1875	LIVING	1875	CBTN	6465	NantOmics	None documented	ependymoma	C686955	Gross/Near total resection	#N/A	#N/A	#N/A	Male	Ventricles	EPN, To be classified	#N/A	#N/A	Ependymoma	Ependymal tumor	NA	NA	wt	EPN	Ependymoma	Ependymoma	13873.3	18024.5	22054.6
BS_T1DVKKJB	7316-2959	711699	PT_JP1FDKN9	RNA-Seq	Tumor	Solid Tissue	Initial CNS Tumor	Frontal Lobe	Female	White	Not Hispanic or Latino	3143	Ependymoma	stranded	4285	LIVING	4163	CBTN	7428	NantOmics	None documented	ependymoma	C253872	Gross/Near total resection	#N/A	#N/A	#N/A	Female	Hemispheric	EPN, ST RELA	Ependymoma, Supratentorial, RELA fusion positive	Updated via OpenPBTA subtyping	Ependymoma, Supratentorial, RELA fusion positive	Ependymal tumor	NA	NA	wt	EPN	Ependymoma	Ependymoma	24001	23195.4	23331
BS_T4P3J13C	7316-749	588461	PT_N9KYV4WB	RNA-Seq	Tumor	Solid Tissue	Initial CNS Tumor	Cerebellum/Posterior Fossa	Female	White	Not Hispanic or Latino	334	Ependymoma	stranded	2495	LIVING	530	CBTN	2829	NantOmics	None documented	ependymoma, who grade ii	C406884	Gross/Near total resection	#N/A	#N/A	#N/A	Female	Posterior fossa	EPN, To be classified	#N/A	#N/A	Ependymoma	Ependymal tumor	NA	NA	wt	EPN	Ependymoma	Ependymoma	21974	20600.5	22451.2
BS_TBWYAFSM	7316-2170	728298	PT_625X34JX	RNA-Seq	Tumor	Solid Tissue	Initial CNS Tumor	Spinal Cord- Lumbar/Thecal Sac;Spinal Cord- Thoracic	Male	Reported Unknown	Unavailable/Not Reported	6152	Ependymoma	stranded	1539	LIVING	1539	CBTN	7691	NantOmics	None documented	myxopapillary ependymoma	C584496	Gross/Near total resection	#N/A	#N/A	#N/A	Male	Spine	EPN, To be classified	#N/A	#N/A	Ependymoma	Ependymal tumor	NA	NA	wt	EPN	Ependymoma	Ependymoma	17555.9	20612.3	21712.2
BS_TCGEZJ5F	7316-2106	717162	PT_W17NV5YG	RNA-Seq	Tumor	Solid Tissue	Initial CNS Tumor	Parietal Lobe	Female	White	Hispanic or Latino	102	Ependymoma	stranded	2462	LIVING	2462	CBTN	2564	NantOmics	None documented	treated anaplastic ependymoma	C452271	Partial resection	#N/A	#N/A	#N/A	Female	Hemispheric	EPN, To be classified	#N/A	#N/A	Ependymoma	Ependymal tumor	NA	NA	wt	EPN	Ependymoma	Ependymoma	13532.8	19508	22482.7
BS_TNRHHYNC	7316-2138	728297	PT_S8E3281G	RNA-Seq	Tumor	Solid Tissue	Initial CNS Tumor	Spinal Cord- Cervical	Male	Black or African American	Not Hispanic or Latino	6592	Ependymoma	stranded	960	LIVING	960	CBTN	7552	NantOmics	None documented	ependymoma	C466416	Partial resection	#N/A	#N/A	#N/A	Male	Spine	EPN, To be classified	#N/A	#N/A	Ependymoma	Ependymal tumor	NA	NA	wt	EPN	Ependymoma	Ependymoma	19295	19995.5	21426.9
BS_TXY8QYWA	7316-1806	588281	PT_H876VB6R	RNA-Seq	Tumor	Solid Tissue	Initial CNS Tumor	Cerebellum/Posterior Fossa	Female	Reported Unknown	Hispanic or Latino	362	Ependymoma	stranded	1403	DECEASED	1029	CBTN	1765	NantOmics	None documented	ependymoma, who grade ii	C513402	Partial resection	#N/A	#N/A	#N/A	Female	Posterior fossa	EPN, To be classified	#N/A	#N/A	Ependymoma	Ependymal tumor	NA	NA	wt	EPN	Ependymoma	Ependymoma	19389.4	20867.7	22213.4
BS_TZ5D0A7R	7316-3755	728260	PT_8SDJXNFR	RNA-Seq	Tumor	Solid Tissue	Recurrence	Occipital Lobe;Parietal Lobe	Female	Reported Unknown	Not Hispanic or Latino	1525	Ependymoma	stranded	964	DECEASED	55	CBTN	2489	NantOmics	None documented	anaplastic ependymoma	C974529	Gross/Near total resection	#N/A	#N/A	#N/A	Female	Hemispheric	EPN, To be classified	#N/A	#N/A	Ependymoma	Ependymal tumor	NA	NA	wt	EPN	Ependymoma	Ependymoma	21206.1	20243.8	23854.6
BS_V4W81SFC	7316-2079	731910	PT_W17NV5YG	RNA-Seq	Tumor	Solid Tissue	Initial CNS Tumor	Parietal Lobe	Female	White	Hispanic or Latino	102	Ependymoma	stranded	2462	LIVING	2462	CBTN	2564	NantOmics	None documented	anaplastic ependymoma, who grade iii	C452271	Gross/Near total resection	#N/A	#N/A	#N/A	Female	Hemispheric	EPN, ST YAP1	Ependymoma, Supratentorial, YAP1 fusion positive	Updated via OpenPBTA subtyping	Ependymoma, Supratentorial, YAP1 fusion positive	Ependymal tumor	NA	NA	wt	EPN	Ependymoma	Ependymoma	24672.1	22353.9	24852.1
BS_VAAHBH60	7316-2266	717104	PT_GH27VJBD	RNA-Seq	Tumor	Solid Tissue	Progressive	Brain Stem- Midbrain/Tectum;Cerebellum/Posterior Fossa	Female	White	Not Hispanic or Latino	2335	Ependymoma	stranded	1856	LIVING	136	CBTN	4191	NantOmics	Other inherited conditions NOS	anaplastic ependymoma grade iii	C820779	Gross/Near total resection	#N/A	#N/A	#N/A	Female	Mixed	EPN, ST RELA	Ependymoma, Supratentorial, RELA fusion positive	Updated via OpenPBTA subtyping	Ependymoma, Supratentorial, RELA fusion positive	Ependymal tumor	NA	NA	wt	EPN	Ependymoma	Ependymoma	24388.8	21175.7	22874.5
BS_VJ2S5DVS	7316-1969	564448	PT_MT27S7S4	RNA-Seq	Tumor	Solid Tissue	Initial CNS Tumor	Thalamus;Ventricles	Male	White	Not Hispanic or Latino	7177	Ependymoma	stranded	#N/A	LIVING	Not Reported	CBTN	7177	NantOmics	None documented	anaplastic ependymoma	C655098	Partial resection	#N/A	#N/A	#N/A	Male	Mixed	EPN, To be classified	#N/A	#N/A	Ependymoma	Ependymal tumor	NA	NA	wt	EPN	Ependymoma	Ependymoma	16938	19742.2	23194
BS_W80TJC27	7316-423	470419	PT_R6WWH1QX	RNA-Seq	Tumor	Solid Tissue	Initial CNS Tumor	Frontal Lobe;Parietal Lobe	Female	White	Not Hispanic or Latino	2896	Ependymoma	stranded	2857	LIVING	2857	CBTN	5753	BGI@CHOP Genome Center	None documented	ependymoma who gr 2	C105903	Gross/Near total resection	#N/A	#N/A	#N/A	Female	Hemispheric	EPN, ST RELA	Ependymoma, Supratentorial, RELA fusion positive	Updated via OpenPBTA subtyping	Ependymoma, Supratentorial, RELA fusion positive	Ependymal tumor	NA	NA	wt	EPN	Ependymoma	Ependymoma	21222.3	21131.4	22492.3
BS_WFD0GE5X	7316-1107	588441	PT_WKNKNYHH	RNA-Seq	Tumor	Solid Tissue	Initial CNS Tumor	Cerebellum/Posterior Fossa	Male	White	Not Hispanic or Latino	888	Ependymoma	stranded	504	LIVING	504	CBTN	1392	NantOmics	None documented	anaplastic ependymoma grade iii who	C334191	Unavailable	#N/A	#N/A	#N/A	Male	Posterior fossa	EPN, To be classified	#N/A	#N/A	Ependymoma	Ependymal tumor	NA	NA	wt	EPN	Ependymoma	Ependymoma	19131.1	21014.6	22630.7
BS_WGK8ZMVA	7316-4035	724108	PT_DNAJYFZT	RNA-Seq	Tumor	Solid Tissue	Recurrence	Occipital Lobe	Male	White	Not Hispanic or Latino	4330	Ependymoma	stranded	1367	DECEASED	753	CBTN	5697	NantOmics	None documented	anaplastic ependymoma who grade iii	C1027296	Gross/Near total resection	#N/A	#N/A	#N/A	Male	Hemispheric	EPN, To be classified	#N/A	#N/A	Ependymoma	Ependymal tumor	NA	NA	wt	EPN	Ependymoma	Ependymoma	20549.3	21781.4	23355.2
BS_WRHDP7WF	7316-405	728293	PT_FHDZNN40	RNA-Seq	Tumor	Solid Tissue	Initial CNS Tumor	Cerebellum/Posterior Fossa	Female	White	Not Hispanic or Latino	130	Ependymoma	stranded	86	LIVING	86	CBTN	216	NantOmics	None documented	anaplastic ependymoma	C91758	Gross/Near total resection	#N/A	#N/A	#N/A	Female	Posterior fossa	EPN, To be classified	#N/A	#N/A	Ependymoma	Ependymal tumor	NA	NA	wt	EPN	Ependymoma	Ependymoma	25755.6	24369.2	23310.5
BS_WYERXS4G	7316-1799	470428	PT_46F28BFH	RNA-Seq	Tumor	Solid Tissue	Initial CNS Tumor	Occipital Lobe	Female	White	Not Hispanic or Latino	6091	Ependymoma	stranded	1646	LIVING	1646	CBTN	7737	BGI@CHOP Genome Center	None documented	ependymoma with clear cell features, who grade ii	C475764	Gross/Near total resection	#N/A	#N/A	#N/A	Female	Hemispheric	EPN, To be classified	#N/A	#N/A	Ependymoma	Ependymal tumor	NA	NA	wt	EPN	Ependymoma	Ependymoma	16661.5	20011.2	22343.1
BS_X67GTEM6	7316-1886	711732	PT_F9G665B1	RNA-Seq	Tumor	Solid Tissue	Initial CNS Tumor	Ventricles	Male	White	Not Hispanic or Latino	660	Ependymoma	stranded	3329	LIVING	3329	CBTN	3989	NantOmics	None documented	anaplastic ependymoma (who grade iii)	C53382	Gross/Near total resection	#N/A	#N/A	#N/A	Male	Ventricles	EPN, To be classified	#N/A	#N/A	Ependymoma	Ependymal tumor	NA	NA	wt	EPN	Ependymoma	Ependymoma	20477.4	21635.8	22491.2
BS_XF0ZX2B3	7316-872	470435	PT_GAM3E6M3	RNA-Seq	Tumor	Solid Tissue	Initial CNS Tumor	Frontal Lobe;Parietal Lobe	Male	White	Not Hispanic or Latino	2365	Ependymoma	stranded	1711	LIVING	1711	CBTN	4076	BGI@CHOP Genome Center	None documented	ependymoma	C138990	Gross/Near total resection	#N/A	#N/A	#N/A	Male	Hemispheric	EPN, ST RELA	Ependymoma, Supratentorial, RELA fusion positive	Updated via OpenPBTA subtyping	Ependymoma, Supratentorial, RELA fusion positive	Ependymal tumor	NA	NA	wt	EPN	Ependymoma	Ependymoma	22350.6	21426	22681.4
BS_XQYHPBFS	7316-443	571398	PT_AZQ230WT	RNA-Seq	Tumor	Solid Tissue	Initial CNS Tumor	Ventricles	Male	White	Not Hispanic or Latino	371	Ependymoma	stranded	2905	LIVING	992	CBTN	3276	NantOmics	None documented	anaplastic ependymoma	C91881	Gross/Near total resection	#N/A	#N/A	#N/A	Male	Ventricles	EPN, To be classified	#N/A	#N/A	Ependymoma	Ependymal tumor	NA	NA	wt	EPN	Ependymoma	Ependymoma	23528.2	22317.3	22754.8
BS_YE1MAQYJ	7316-3319	711675	PT_ZZRBX5JT	RNA-Seq	Tumor	Solid Tissue	Recurrence	Spinal Cord- Lumbar/Thecal Sac	Female	White	Not Hispanic or Latino	1878	Ependymoma	stranded	1963	LIVING	789	CBTN	3841	NantOmics	None documented	ependymoma	C121647	Gross/Near total resection	#N/A	#N/A	#N/A	Female	Spine	EPN, To be classified	#N/A	#N/A	Ependymoma	Ependymal tumor	NA	NA	wt	EPN	Ependymoma	Ependymoma	21336.4	20118.2	22487.9
BS_Z7890YNR	7316-451	571397	PT_99S5BPE3	RNA-Seq	Tumor	Solid Tissue	Recurrence	Frontal Lobe;Parietal Lobe;Temporal Lobe	Male	White	Not Hispanic or Latino	6695	Ependymoma	stranded	2066	DECEASED	629	CBTN	8761	NantOmics	None documented	ependymoma	C20172	Partial resection	#N/A	#N/A	#N/A	Male	Hemispheric	EPN, ST RELA	Ependymoma, Supratentorial, RELA fusion positive	Updated via OpenPBTA subtyping	Ependymoma, Supratentorial, RELA fusion positive	Ependymal tumor	NA	NA	wt	EPN	Ependymoma	Ependymoma	19598.1	20549.7	23732.7
BS_0HW7W7SD	7316-2658	654182	PT_C73C5BBZ	RNA-Seq	Tumor	Solid Tissue	Initial CNS Tumor	Ventricles	Female	Reported Unknown	Not Hispanic or Latino	22	Other	stranded	92	DECEASED	79	CBTN	114	NantOmics	None documented	medullooepithelioma	C702084	Biopsy only	#N/A	#N/A	#N/A	Female	Ventricles	ETMR, NOS	Embryonal tumor with multilayer rosettes, NOS	Updated via OpenPBTA subtyping	Embryonal tumor with multilayer rosettes, NOS	Embryonal tumor	NA	NA	wt	ETMR	ETMR	Embryonal tumor with multilayer rosettes	23511.1	22147.5	24433.2
BS_37GTVG4N	7316-3326	711704	PT_DQT78GS5	RNA-Seq	Tumor	Solid Tissue	Initial CNS Tumor	Frontal Lobe;Parietal Lobe;Temporal Lobe	Female	White	Not Hispanic or Latino	1134	Embryonal Tumor with Multilayered Rosettes (ETMR)	stranded	1708	LIVING	1708	CBTN	2842	NantOmics	None documented	embryonal tumor with multilayer rosettes, ros (who grade iv)	C874530	Gross/Near total resection	#N/A	#N/A	#N/A	Female	Hemispheric	ETMR, C19MC-altered	Embryonal tumor with multilayer rosettes, C19MC-altered	Updated via OpenPBTA subtyping	Embryonal tumor with multilayer rosettes, C19MC-altered	Embryonal tumor	NA	NA	wt	ETMR	ETMR	Embryonal tumor with multilayer rosettes	18418.1	20934.9	25857.6
BS_685DACMS	7316-784	401961	PT_7PXN3B4J	RNA-Seq	Tumor	Solid Tissue	Initial CNS Tumor	Occipital Lobe;Parietal Lobe;Skull	Female	Asian	Not Hispanic or Latino	690	Supratentorial or Spinal Cord PNET	poly-A	2409	LIVING	132	CBTN	3099	BGI@CHOP Genome Center	None documented	primitive neuroectodermal tumor (pnet)	C134562	Partial resection	#N/A	#N/A	#N/A	#N/A	Mixed	ETMR, C19MC-altered	Embryonal tumor with multilayer rosettes, C19MC-altered	Updated via OpenPBTA subtyping	Embryonal tumor with multilayer rosettes, C19MC-altered	Embryonal tumor	NA	NA	wt	ETMR	ETMR	Embryonal tumor with multilayer rosettes	21413.1	24223.2	27456.8
BS_N6N147BY	7316-238	1030655	PT_X648RVMK	RNA-Seq	Tumor	Solid Tissue	Progressive	Frontal Lobe	Female	White	Not Hispanic or Latino	1546	Embryonal Tumor with Multilayered Rosettes (ETMR);High-grade glioma/astrocytoma (WHO grade III/IV)	stranded	267	DECEASED	186	CBTN	1813	BGI@CHOP Genome Center	None documented	embryonal tumor with abundant neuropil and true rosettes	C42435	Partial resection	#N/A	#N/A	#N/A	#N/A	Hemispheric	ETMR, C19MC-altered	Embryonal tumor with multilayer rosettes, C19MC-altered	Updated via OpenPBTA subtyping	Embryonal tumor with multilayer rosettes, C19MC-altered	Embryonal tumor	NA	NA	wt	ETMR	ETMR	Embryonal tumor with multilayer rosettes	15712.7	19557.7	24755.9
BS_P39SQPTS	7316-447	588300	PT_01MZ62KG	RNA-Seq	Tumor	Solid Tissue	Progressive	Cerebellum/Posterior Fossa	Male	White	Not Hispanic or Latino	405	Pineoblastoma	stranded	303	DECEASED	141	CBTN	708	NantOmics	None documented	pineoblastoma	C92004	Partial resection	#N/A	#N/A	#N/A	Male	Posterior fossa	ETMR, C19MC-altered	Embryonal tumor with multilayer rosettes, C19MC-altered	Updated via OpenPBTA subtyping	Embryonal tumor with multilayer rosettes, C19MC-altered	Embryonal tumor	NA	NA	wt	ETMR	ETMR	Embryonal tumor with multilayer rosettes	19374.9	21173	25230.3
BS_QWNBZ9RJ	7316-272	588287	PT_00G007DM	RNA-Seq	Tumor	Solid Tissue	Initial CNS Tumor	Cerebellum/Posterior Fossa	Male	White	Not Hispanic or Latino	464	Embryonal Tumor with Multilayered Rosettes (ETMR)	stranded	4583	LIVING	202	CBTN	5047	NantOmics	None documented	embryonal tumor with abundant neuropil and true rosettes (pnet)	C27429	Gross/Near total resection	#N/A	#N/A	#N/A	Male	Posterior fossa	ETMR, C19MC-altered	Embryonal tumor with multilayer rosettes, C19MC-altered	Updated via OpenPBTA subtyping	Embryonal tumor with multilayer rosettes, C19MC-altered	Embryonal tumor	NA	NA	wt	ETMR	ETMR	Embryonal tumor with multilayer rosettes	17359.3	20955.3	25231.4
BS_0448A413	7316-364	570114	PT_VHS5RM2K	RNA-Seq	Tumor	Solid Tissue	Initial CNS Tumor	Temporal Lobe	Male	White	Not Hispanic or Latino	592	Ewings Sarcoma	stranded	1785	LIVING	1785	CBTN	2377	NantOmics	None documented	ewing's sarcoma	C76137	Partial resection	#N/A	#N/A	#N/A	Male	Hemispheric	EWS	Ewing sarcoma	Updated via OpenPBTA subtyping	Ewing sarcoma	Mesenchymal non-meningothelial tumor	NA	NA	wt	EWS	EWS	Ewing sarcoma	24087.7	21521.1	23429.5
BS_1021ZGQT	7316-3775	711757	PT_HJMP6PH2	RNA-Seq	Tumor	Solid Tissue	Recurrence	Cerebellum/Posterior Fossa	Male	White	Not Hispanic or Latino	880	Ewings Sarcoma	stranded	1997	DECEASED	1710	CBTN	2877	NantOmics	None documented	ewing's sarcoma	C42804	Gross/Near total resection	#N/A	#N/A	#N/A	Male	Posterior fossa	EWS	Ewing sarcoma	Updated via OpenPBTA subtyping	Ewing sarcoma	Mesenchymal non-meningothelial tumor	NA	NA	wt	EWS	EWS	Ewing sarcoma	25373.7	22718.1	24646.4
BS_1N9XZXGE	7316-876	731907	PT_X8S0H6TG	RNA-Seq	Tumor	Solid Tissue	Initial CNS Tumor	Skull	Female	White	Not Hispanic or Latino	2144	Ewings Sarcoma	stranded	1843	LIVING	1843	CBTN	3987	NantOmics	Other inherited conditions NOS	ewing's sarcoma	C139113	Unavailable	#N/A	#N/A	#N/A	Female	Other	EWS	Ewing sarcoma	Updated via OpenPBTA subtyping	Ewing sarcoma	Mesenchymal non-meningothelial tumor	NA	NA	wt	EWS	EWS	Ewing sarcoma	22640.8	21272.5	23770.8
BS_8S86CM61	7316-1856	746080	PT_SA94083W	RNA-Seq	Tumor	Solid Tissue	Initial CNS Tumor	Occipital Lobe;Parietal Lobe	Male	White	Not Hispanic or Latino	5019	Ewings Sarcoma	stranded	3052	LIVING	3052	CBTN	8071	NantOmics	None documented	ewing's sarcoma	C574041	Gross/Near total resection	#N/A	#N/A	#N/A	#N/A	Hemispheric	EWS	Ewing sarcoma	Updated via OpenPBTA subtyping	Ewing sarcoma	Mesenchymal non-meningothelial tumor	NA	NA	wt	EWS	EWS	Ewing sarcoma	17491.5	19933.9	23571.4
BS_B9V8RGTA	7316-956	573138	PT_J50NZYZF	RNA-Seq	Tumor	Solid Tissue	Progressive	Parietal Lobe;Skull	Female	White	Not Hispanic or Latino	963	Ewings Sarcoma	stranded	2257	DECEASED	1025	CBTN	3220	NantOmics	Other inherited conditions NOS	history of brain tumor and ewing's sarcoma	C59778	Gross/Near total resection	#N/A	#N/A	#N/A	Female	Mixed	EWS	Ewing sarcoma	Updated via OpenPBTA subtyping	Ewing sarcoma	Mesenchymal non-meningothelial tumor	NA	NA	wt	EWS	EWS	Ewing sarcoma	24009.9	21379.9	24668.3
BS_DBEX7AG2	7316-2686	717179	PT_38FS37DP	RNA-Seq	Tumor	Solid Tissue	Initial CNS Tumor	Temporal Lobe	Female	White	Not Hispanic or Latino	1053	Ewings Sarcoma	stranded	1838	LIVING	1838	CBTN	2891	NantOmics	Other inherited conditions NOS	peripheral primitive neuroectodermal tumor(ewing's sarcoma)	C720657	Gross/Near total resection	#N/A	#N/A	#N/A	Female	Hemispheric	EWS	Ewing sarcoma	Updated via OpenPBTA subtyping	Ewing sarcoma	Mesenchymal non-meningothelial tumor	NA	NA	wt	EWS	EWS	Ewing sarcoma	27319.3	24629.9	25897.4
BS_JFEZA9KE	7316-458	571399	PT_F822DBA0	RNA-Seq	Tumor	Solid Tissue	Initial CNS Tumor	Spinal Cord- Cervical	Male	White	Not Hispanic or Latino	5291	Ewings Sarcoma	stranded	1436	LIVING	1436	CBTN	6727	NantOmics	None documented	ewing's sarcoma	C97785	Partial resection	#N/A	#N/A	#N/A	Male	Spine	EWS	Ewing sarcoma	Updated via OpenPBTA subtyping	Ewing sarcoma	Mesenchymal non-meningothelial tumor	NA	NA	wt	EWS	EWS	Ewing sarcoma	24562.9	21550.8	22920.2
BS_PSNBFWQV	7316-128	571418	PT_J50NZYZF	RNA-Seq	Tumor	Solid Tissue	Progressive	Frontal Lobe;Parietal Lobe	Female	White	Not Hispanic or Latino	963	Ewings Sarcoma	stranded	2257	DECEASED	1025	CBTN	3220	NantOmics	Other inherited conditions NOS	metastatic ewing arcoma/pnet	C59778	Partial resection	#N/A	#N/A	#N/A	Female	Hemispheric	EWS	Ewing sarcoma	Updated via OpenPBTA subtyping	Ewing sarcoma	Mesenchymal non-meningothelial tumor	NA	NA	wt	EWS	EWS	Ewing sarcoma	25253.9	22331.1	23769.3
BS_R4Y180DM	7316-1079	731888	PT_NBSRQAMS	RNA-Seq	Tumor	Solid Tissue	Initial CNS Tumor	Spine NOS	Male	Reported Unknown	Unavailable/Not Reported	4589	Ewings Sarcoma	stranded	#N/A	LIVING	Not Reported	CBTN	4589	NantOmics	None documented	ewing's sarcoma	C410451	Biopsy only	#N/A	#N/A	#N/A	Male	Spine	EWS	Ewing sarcoma	Updated via OpenPBTA subtyping	Ewing sarcoma	Mesenchymal non-meningothelial tumor	NA	NA	wt	EWS	EWS	Ewing sarcoma	20784.3	19963.7	22408.7
BS_WJGFDRWK	7316-2150	571432	PT_PJFTMJ6H	RNA-Seq	Tumor	Solid Tissue	Initial CNS Tumor	Cerebellum/Posterior Fossa	Female	Reported Unknown	Not Hispanic or Latino	3256	Ewings Sarcoma	stranded	830	DECEASED	830	CBTN	4086	NantOmics	None documented	ewing's sarcoma	C581175	Gross/Near total resection	#N/A	#N/A	#N/A	Female	Posterior fossa	EWS	Ewing sarcoma	Updated via OpenPBTA subtyping	Ewing sarcoma	Mesenchymal non-meningothelial tumor	NA	NA	wt	EWS	EWS	Ewing sarcoma	27313.5	24242.5	24036.6
BS_XZTV0J8W	7316-185	570121	PT_HJMP6PH2	RNA-Seq	Tumor	Solid Tissue	Initial CNS Tumor	Cerebellum/Posterior Fossa	Male	White	Not Hispanic or Latino	880	Ewings Sarcoma	stranded	1997	DECEASED	1710	CBTN	2877	NantOmics	None documented	primary intracranial ewing's sarcoma	C42804	Gross/Near total resection	#N/A	#N/A	#N/A	Male	Posterior fossa	EWS	Ewing sarcoma	Updated via OpenPBTA subtyping	Ewing sarcoma	Mesenchymal non-meningothelial tumor	NA	NA	wt	EWS	EWS	Ewing sarcoma	24357.1	23101.3	25242.1
BS_D8N31T39	7316-502	588359	PT_2WVW55DA	RNA-Seq	Tumor	Solid Tissue	Progressive	Parietal Lobe;Temporal Lobe	Female	White	Not Hispanic or Latino	138	Low-grade glioma/astrocytoma (WHO grade I/II)	stranded	1348	DECEASED	107	CBTN	1486	NantOmics	None documented	desmoplastic infantile ganglioglioma / astrocytoma, who grade 1	C103566	Partial resection	#N/A	#N/A	#N/A	Female	Hemispheric	GNT, RTK	Desmoplastic infantile astrocytoma and ganglioglioma, RTK	Updated via OpenPBTA subtyping and pathology_free_text_diagnosis	Desmoplastic infantile astrocytoma and ganglioglioma, RTK	Neuronal and mixed neuronal-glial tumor	NA	NA	wt	GNT	GNT	Desmoplastic infantile astrocytoma and ganglioglioma	26807.9	24052.7	24194.9
BS_EXGBH3TD	7316-681	728252	PT_T1FV709B	RNA-Seq	Tumor	Solid Tissue	Initial CNS Tumor	Optic Pathway;Temporal Lobe;Ventricles	Male	White	Not Hispanic or Latino	2217	Low-grade glioma/astrocytoma (WHO grade I/II)	stranded	3897	LIVING	3897	CBTN	6114	NantOmics	None documented	dig/a desmoplastic infantile astrocytoma / ganglioglioma (who grade 1)	C143664	Partial resection	#N/A	#N/A	#N/A	Male	Mixed	GNT, BRAF V600E	Desmoplastic infantile astrocytoma and ganglioglioma, BRAF V600E	Updated via OpenPBTA subtyping and pathology_free_text_diagnosis	Desmoplastic infantile astrocytoma and ganglioglioma, BRAF V600E	Neuronal and mixed neuronal-glial tumor	NA	NA	wt	GNT	GNT	Desmoplastic infantile astrocytoma and ganglioglioma	21017.7	20596.7	21573.2
BS_QAG1RDXN	7316-1890	731921	PT_2WVW55DA	RNA-Seq	Tumor	Solid Tissue	Progressive	Parietal Lobe;Temporal Lobe	Female	White	Not Hispanic or Latino	138	Low-grade glioma/astrocytoma (WHO grade I/II)	stranded	1348	DECEASED	107	CBTN	1486	NantOmics	None documented	recurrent/persistent desmoplastic infantile astrocytoma/ganglioglioma (who grade 1)	C103566	Partial resection	#N/A	#N/A	#N/A	Female	Hemispheric	GNT, RTK	Desmoplastic infantile astrocytoma and ganglioglioma, RTK	Updated via OpenPBTA subtyping and pathology_free_text_diagnosis	Desmoplastic infantile astrocytoma and ganglioglioma, RTK	Neuronal and mixed neuronal-glial tumor	NA	NA	wt	GNT	GNT	Desmoplastic infantile astrocytoma and ganglioglioma	20395.2	21820.8	22766.5
BS_1KYGSMA7	7316-2208	731894	PT_YGN06RPZ	RNA-Seq	Tumor	Solid Tissue	Progressive	Temporal Lobe	Male	White	Not Hispanic or Latino	1383	Low-grade glioma/astrocytoma (WHO grade I/II)	stranded	2930	LIVING	1118	CBTN	4313	NantOmics	Other inherited conditions NOS	diffuse leptomeningeal glioneuronal tumor	C521274	Gross/Near total resection	#N/A	#N/A	#N/A	Male	Hemispheric	GNT, KIAA1549-BRAF	Diffuse leptomeningeal glioneuronal tumor, KIAA1549-BRAF	Updated via OpenPBTA subtyping and pathology_free_text_diagnosis	Diffuse leptomeningeal glioneuronal tumor, KIAA1549-BRAF	Neuronal and mixed neuronal-glial tumor	NA	NA	wt	GNT	GNT	Diffuse leptomeningeal glioneuronal tumor	22469.5	21353.2	22877.6
BS_264RCK7G	7316-80	739946	PT_3A0B29QT	RNA-Seq	Tumor	Solid Tissue	Initial CNS Tumor	Temporal Lobe	Male	White	Not Hispanic or Latino	1687	Dysembryoplastic neuroepithelial tumor (DNET)	stranded	2802	LIVING	2802	CBTN	4489	NantOmics	None documented	dysembroyoplastic neuroepithelial tumor	C27921	Biopsy only	#N/A	#N/A	#N/A	Male	Hemispheric	#N/A	#N/A	#N/A	Dysembryoplastic neuroepithelial tumor (DNET)	Neuronal and mixed neuronal-glial tumor	NA	NA	wt	GNT	GNT	Dysembryoplastic neuroepithelial tumor	24200.6	21859.7	22716.7
BS_273HKCT4	7316-1970	728296	PT_8CZ6ANE0	RNA-Seq	Tumor	Solid Tissue	Initial CNS Tumor	Frontal Lobe	Male	Asian	Not Hispanic or Latino	2507	Dysembryoplastic neuroepithelial tumor (DNET)	stranded	#N/A	LIVING	Not Reported	CBTN	2507	NantOmics	None documented	dnet	C655221	Gross/Near total resection	#N/A	#N/A	#N/A	Male	Hemispheric	#N/A	#N/A	#N/A	Dysembryoplastic neuroepithelial tumor (DNET)	Neuronal and mixed neuronal-glial tumor	NA	NA	wt	GNT	GNT	Dysembryoplastic neuroepithelial tumor	21155.7	20576.2	22716.3
BS_3T6X4BPC	7316-1089	717173	PT_BBHAD51D	RNA-Seq	Tumor	Solid Tissue	Initial CNS Tumor	Frontal Lobe	Female	White	Not Hispanic or Latino	6500	Dysembryoplastic neuroepithelial tumor (DNET)	stranded	#N/A	LIVING	Not Reported	CBTN	6500	NantOmics	None documented	dnet	C333945	Gross/Near total resection	#N/A	#N/A	#N/A	Female	Hemispheric	#N/A	#N/A	#N/A	Dysembryoplastic neuroepithelial tumor (DNET)	Neuronal and mixed neuronal-glial tumor	NA	NA	wt	GNT	GNT	Dysembryoplastic neuroepithelial tumor	24118.3	21275.5	21960.2
BS_6MY8W3H0	7316-3768	728250	PT_PY4QFHHV	RNA-Seq	Tumor	Solid Tissue	Initial CNS Tumor	Temporal Lobe	Male	White	Not Hispanic or Latino	5475	Dysembryoplastic neuroepithelial tumor (DNET)	stranded	#N/A	LIVING	Not Reported	CBTN	5475	NantOmics	None documented	dnet	C949437	Gross/Near total resection	#N/A	#N/A	#N/A	Male	Hemispheric	#N/A	#N/A	#N/A	Dysembryoplastic neuroepithelial tumor (DNET)	Neuronal and mixed neuronal-glial tumor	NA	NA	wt	GNT	GNT	Dysembryoplastic neuroepithelial tumor	20504.7	20373.7	21897.7
BS_7WNSZNE3	7316-1797	588326	PT_Z4GS3ZQQ	RNA-Seq	Tumor	Solid Tissue	Recurrence	Frontal Lobe	Female	Reported Unknown	Hispanic or Latino	1279	Dysembryoplastic neuroepithelial tumor (DNET)	stranded	300	LIVING	98	CBTN	1579	NantOmics	None documented	hg neuroepithelial tumor	C300981	Gross/Near total resection	#N/A	#N/A	#N/A	Female	Hemispheric	#N/A	#N/A	#N/A	Dysembryoplastic neuroepithelial tumor (DNET)	Neuronal and mixed neuronal-glial tumor	NA	NA	wt	GNT	GNT	Dysembryoplastic neuroepithelial tumor	23606.2	22280.3	24308.4
BS_AJ6X83G5	7316-915	571423	PT_TRXF649Z	RNA-Seq	Tumor	Solid Tissue	Initial CNS Tumor	Frontal Lobe	Female	White	Not Hispanic or Latino	3301	Dysembryoplastic neuroepithelial tumor (DNET)	stranded	999	LIVING	999	CBTN	4300	NantOmics	None documented	dysembryoplastic neuroepithelial tumor	C216972	Partial resection	#N/A	#N/A	#N/A	Female	Hemispheric	#N/A	#N/A	#N/A	Dysembryoplastic neuroepithelial tumor (DNET)	Neuronal and mixed neuronal-glial tumor	NA	NA	wt	GNT	GNT	Dysembryoplastic neuroepithelial tumor	14902.3	20489.7	24494.9
BS_CQSAJ7BF	7316-1750	717128	PT_GPQJYAW4	RNA-Seq	Tumor	Solid Tissue	Initial CNS Tumor	Occipital Lobe;Temporal Lobe	Female	White	Not Hispanic or Latino	4307	Dysembryoplastic neuroepithelial tumor (DNET)	stranded	1713	LIVING	1713	CBTN	6020	NantOmics	NF-2	dnet	C603930	Partial resection	#N/A	#N/A	#N/A	Female	Hemispheric	#N/A	#N/A	#N/A	Dysembryoplastic neuroepithelial tumor (DNET)	Neuronal and mixed neuronal-glial tumor	NA	NA	wt	GNT	GNT	Dysembryoplastic neuroepithelial tumor	16372.6	18900.4	22098.9
BS_CREQ97QC	7316-3574	711750	PT_BCN28SW9	RNA-Seq	Tumor	Solid Tissue	Initial CNS Tumor	Temporal Lobe	Male	White	Not Hispanic or Latino	2489	Dysembryoplastic neuroepithelial tumor (DNET)	stranded	287	LIVING	287	CBTN	2776	NantOmics	None documented	dnet	C914751	Gross/Near total resection	#N/A	#N/A	#N/A	Male	Hemispheric	#N/A	#N/A	#N/A	Dysembryoplastic neuroepithelial tumor (DNET)	Neuronal and mixed neuronal-glial tumor	NA	NA	wt	GNT	GNT	Dysembryoplastic neuroepithelial tumor	23430.7	22033.3	23403.4
BS_CZ82ANWP	7316-3132	654188	PT_868QRW9G	RNA-Seq	Tumor	Solid Tissue	Initial CNS Tumor	Parietal Lobe	Male	Black or African American	Not Hispanic or Latino	3642	Dysembryoplastic neuroepithelial tumor (DNET)	stranded	197	LIVING	197	CBTN	3839	NantOmics	None documented	dnet	C859032	Gross/Near total resection	#N/A	#N/A	#N/A	Male	Hemispheric	#N/A	#N/A	#N/A	Dysembryoplastic neuroepithelial tumor (DNET)	Neuronal and mixed neuronal-glial tumor	NA	NA	wt	GNT	GNT	Dysembryoplastic neuroepithelial tumor	24961.9	21743.3	22311.2
BS_FWMJPKCV	7316-3621	711718	PT_7VPSS2SN	RNA-Seq	Tumor	Solid Tissue	Initial CNS Tumor	Other locations NOS;Ventricles	Female	More Than One Race	Not Hispanic or Latino	3714	Dysembryoplastic neuroepithelial tumor (DNET)	stranded	#N/A	LIVING	Not Reported	CBTN	3714	NantOmics	None documented	dnet	C942918	Gross/Near total resection	#N/A	#N/A	#N/A	Female	Mixed	#N/A	#N/A	#N/A	Dysembryoplastic neuroepithelial tumor (DNET)	Neuronal and mixed neuronal-glial tumor	NA	NA	wt	GNT	GNT	Dysembryoplastic neuroepithelial tumor	22307.9	20737.7	22662.4
BS_JXNZYGCR	7316-480	588319	PT_3A87PCQK	RNA-Seq	Tumor	Solid Tissue	Initial CNS Tumor	Temporal Lobe	Male	White	Not Hispanic or Latino	7650	Dysembryoplastic neuroepithelial tumor (DNET)	stranded	1394	LIVING	1394	CBTN	9044	NantOmics	None documented	dysembryoplastic neuroepithelial tumor who 1	C116112	Partial resection	#N/A	#N/A	#N/A	Male	Hemispheric	#N/A	#N/A	#N/A	Dysembryoplastic neuroepithelial tumor (DNET)	Neuronal and mixed neuronal-glial tumor	NA	NA	wt	GNT	GNT	Dysembryoplastic neuroepithelial tumor	19252	19936.2	21959
BS_KM2EX0K6	7316-1948	571429	PT_PAW18EK3	RNA-Seq	Tumor	Solid Tissue	Initial CNS Tumor	Temporal Lobe	Male	White	Not Hispanic or Latino	5681	Dysembryoplastic neuroepithelial tumor (DNET)	stranded	#N/A	LIVING	Not Reported	CBTN	5681	NantOmics	None documented	dnet	C457314	Gross/Near total resection	#N/A	#N/A	#N/A	Male	Hemispheric	#N/A	#N/A	#N/A	Dysembryoplastic neuroepithelial tumor (DNET)	Neuronal and mixed neuronal-glial tumor	NA	NA	wt	GNT	GNT	Dysembryoplastic neuroepithelial tumor	27206.7	23408.8	22961.3
BS_KQ6ZW085	7316-1776	731860	PT_SSE4AH59	RNA-Seq	Tumor	Solid Tissue	Initial CNS Tumor	Temporal Lobe	Male	White	Not Hispanic or Latino	825	Dysembryoplastic neuroepithelial tumor (DNET)	stranded	#N/A	LIVING	Not Reported	CBTN	825	NantOmics	None documented	dnet	C396183	Gross/Near total resection	#N/A	#N/A	#N/A	Male	Hemispheric	#N/A	#N/A	#N/A	Dysembryoplastic neuroepithelial tumor (DNET)	Neuronal and mixed neuronal-glial tumor	NA	NA	wt	GNT	GNT	Dysembryoplastic neuroepithelial tumor	18992.8	20698.5	22658
BS_KXH37MPN	7316-1117	588354	PT_AP9P5D7N	RNA-Seq	Tumor	Solid Tissue	Recurrence	Other locations NOS	Male	White	Not Hispanic or Latino	7737	Dysembryoplastic neuroepithelial tumor (DNET)	stranded	#N/A	LIVING	Not Reported	CBTN	7737	NantOmics	None documented	recurrent dnt	C293478	Partial resection	#N/A	#N/A	#N/A	Male	Other	#N/A	#N/A	#N/A	Dysembryoplastic neuroepithelial tumor (DNET)	Neuronal and mixed neuronal-glial tumor	NA	NA	wt	GNT	GNT	Dysembryoplastic neuroepithelial tumor	23544.6	21923.1	22932.4
BS_KZPR01BD	7316-2862	746097	PT_3873YK5S	RNA-Seq	Tumor	Solid Tissue	Initial CNS Tumor	Parietal Lobe;Temporal Lobe	Male	White	Not Hispanic or Latino	2429	Dysembryoplastic neuroepithelial tumor (DNET)	stranded	638	LIVING	638	CBTN	3067	NantOmics	None documented	neuroepithelial tumor	C804912	Gross/Near total resection	#N/A	#N/A	#N/A	#N/A	Hemispheric	#N/A	#N/A	#N/A	Dysembryoplastic neuroepithelial tumor (DNET)	Neuronal and mixed neuronal-glial tumor	NA	NA	wt	GNT	GNT	Dysembryoplastic neuroepithelial tumor	20286.6	20866.7	22018.2
BS_P4NX9MPA	7316-51	601599	PT_DFQAH7RS	RNA-Seq	Tumor	Solid Tissue	Progressive	Temporal Lobe	Male	White	Not Hispanic or Latino	927	Dysembryoplastic neuroepithelial tumor (DNET)	stranded	10932	LIVING	348	CBTN	11859	NantOmics	None documented	dnet	C16605	Gross/Near total resection	#N/A	#N/A	#N/A	Male	Hemispheric	#N/A	#N/A	#N/A	Dysembryoplastic neuroepithelial tumor (DNET)	Neuronal and mixed neuronal-glial tumor	NA	NA	wt	GNT	GNT	Dysembryoplastic neuroepithelial tumor	27952.5	24113.6	23393.3
BS_SM8VQFPD	7316-3936	724106	PT_5KP2E0DS	RNA-Seq	Tumor	Solid Tissue	Initial CNS Tumor	Frontal Lobe	Male	Black or African American	Not Hispanic or Latino	5871	Dysembryoplastic neuroepithelial tumor (DNET)	stranded	1125	LIVING	1125	CBTN	6996	NantOmics	None documented	dnet	C975267	Gross/Near total resection	#N/A	#N/A	#N/A	Male	Hemispheric	#N/A	#N/A	#N/A	Dysembryoplastic neuroepithelial tumor (DNET)	Neuronal and mixed neuronal-glial tumor	NA	NA	wt	GNT	GNT	Dysembryoplastic neuroepithelial tumor	21013	20861.6	23772.5
BS_TDEFAPNH	7316-1093	654179	PT_GYJ97915	RNA-Seq	Tumor	Solid Tissue	Initial CNS Tumor	Frontal Lobe	Male	White	Not Hispanic or Latino	4024	Dysembryoplastic neuroepithelial tumor (DNET)	stranded	#N/A	LIVING	Not Reported	CBTN	4024	NantOmics	None documented	dysembryoplastic neuroepithelial tumor	C364818	Gross/Near total resection	#N/A	#N/A	#N/A	Male	Hemispheric	#N/A	#N/A	#N/A	Dysembryoplastic neuroepithelial tumor (DNET)	Neuronal and mixed neuronal-glial tumor	NA	NA	wt	GNT	GNT	Dysembryoplastic neuroepithelial tumor	22743.8	21063.5	22017.7
BS_VTJ9ESSV	7316-39	739964	PT_MA0J8DSN	RNA-Seq	Tumor	Solid Tissue	Initial CNS Tumor	Frontal Lobe	Male	White	Not Hispanic or Latino	1817	Dysembryoplastic neuroepithelial tumor (DNET)	stranded	1417	LIVING	1417	CBTN	3234	NantOmics	None documented	dysembryoplastic neuroepithelial tumor i	C23001	Gross/Near total resection	#N/A	#N/A	#N/A	Male	Hemispheric	#N/A	#N/A	#N/A	Dysembryoplastic neuroepithelial tumor (DNET)	Neuronal and mixed neuronal-glial tumor	NA	NA	wt	GNT	GNT	Dysembryoplastic neuroepithelial tumor	26411.4	21927	21591.7
BS_W7FP2G3F	7316-3520	739991	PT_GERCQ0JG	RNA-Seq	Tumor	Solid Tissue	Initial CNS Tumor	Frontal Lobe;Parietal Lobe	Female	Reported Unknown	Unavailable/Not Reported	3022	Dysembryoplastic neuroepithelial tumor (DNET)	stranded	#N/A	LIVING	Not Reported	CBTN	3022	NantOmics	None documented	dnet	C944271	Gross/Near total resection	#N/A	#N/A	#N/A	Female	Hemispheric	#N/A	#N/A	#N/A	Dysembryoplastic neuroepithelial tumor (DNET)	Neuronal and mixed neuronal-glial tumor	NA	NA	wt	GNT	GNT	Dysembryoplastic neuroepithelial tumor	26397.5	22872.8	22582.9
BS_YK6VQ9SJ	7316-1070	717137	PT_57YP9ABV	RNA-Seq	Tumor	Solid Tissue	Progressive	Other locations NOS	Female	White	Not Hispanic or Latino	8217	Dysembryoplastic neuroepithelial tumor (DNET)	stranded	#N/A	LIVING	Not Reported	CBTN	8217	NantOmics	None documented	residual/recurrent dnt	C333330	Unavailable	#N/A	#N/A	#N/A	Female	Other	#N/A	#N/A	#N/A	Dysembryoplastic neuroepithelial tumor (DNET)	Neuronal and mixed neuronal-glial tumor	NA	NA	wt	GNT	GNT	Dysembryoplastic neuroepithelial tumor	25648	22206.1	22679.3
BS_YNEQJ6AH	7316-3048	739978	PT_NS1F6DT8	RNA-Seq	Tumor	Solid Tissue	Initial CNS Tumor	Frontal Lobe	Male	White	Not Hispanic or Latino	5816	Dysembryoplastic neuroepithelial tumor (DNET)	stranded	395	LIVING	395	CBTN	6211	NantOmics	NF-1	dnet	C798393	Gross/Near total resection	#N/A	#N/A	#N/A	Male	Hemispheric	#N/A	#N/A	#N/A	Dysembryoplastic neuroepithelial tumor (DNET)	Neuronal and mixed neuronal-glial tumor	NA	NA	wt	GNT	GNT	Dysembryoplastic neuroepithelial tumor	23700.7	20911.5	22041.6
BS_ZR96A4FH	7316-952	734519	PT_E546ZRXA	RNA-Seq	Tumor	Solid Tissue	Initial CNS Tumor	Hippocampus;Other locations NOS;Temporal Lobe	Female	Black or African American	Not Hispanic or Latino	1538	Dysembryoplastic neuroepithelial tumor (DNET);Ganglioglioma	stranded	#N/A	LIVING	Not Reported	CBTN	1538	NantOmics	None documented	dysembryoplastic neuroepithelial tumors (dnets) and gangliogliomas	C115866	Gross/Near total resection	#N/A	#N/A	#N/A	Female	Mixed	#N/A	#N/A	#N/A	Dysembryoplastic neuroepithelial tumor (DNET);Ganglioglioma	Neuronal and mixed neuronal-glial tumor	NA	NA	wt	GNT	GNT	Dysembryoplastic neuroepithelial tumor	16662.7	19728.4	21316.8
BS_ZZPBANDD	7316-1941	588347	PT_9YNQJZ5G	RNA-Seq	Tumor	Solid Tissue	Progressive	Temporal Lobe	Female	White	Not Hispanic or Latino	4039	Dysembryoplastic neuroepithelial tumor (DNET)	stranded	#N/A	LIVING	Not Reported	CBTN	4039	NantOmics	None documented	dnet	C458052	Partial resection	#N/A	#N/A	#N/A	Female	Hemispheric	#N/A	#N/A	#N/A	Dysembryoplastic neuroepithelial tumor (DNET)	Neuronal and mixed neuronal-glial tumor	NA	NA	wt	GNT	GNT	Dysembryoplastic neuroepithelial tumor	21604.5	21655.5	23506
BS_5PEFNDCY	7316-1637	654208	PT_VQDNSYXM	RNA-Seq	Tumor	Solid Tissue	Initial CNS Tumor	Cerebellum/Posterior Fossa;Ventricles	Female	White	Not Hispanic or Latino	2855	Glial-neuronal tumor NOS	stranded	#N/A	LIVING	Not Reported	CBTN	2855	NantOmics	None documented	rosette-forming glioneuronal tumor	C772932	Gross/Near total resection	#N/A	#N/A	#N/A	Female	Mixed	#N/A	#N/A	#N/A	Glial-neuronal tumor NOS	Neuronal and mixed neuronal-glial tumor	NA	NA	wt	GNT	GNT	Glial-neuronal tumor NOS	14270.6	19703.9	21270.4
BS_ARFQ1WG3	7316-3630	724096	PT_8GW4J4TD	RNA-Seq	Tumor	Solid Tissue	Initial CNS Tumor	Cerebellum/Posterior Fossa	Male	White	Not Hispanic or Latino	6626	Glial-neuronal tumor NOS	stranded	#N/A	LIVING	Not Reported	CBTN	6626	NantOmics	None documented	rosette-forming glioneuronal tumor	C978957	Gross/Near total resection	#N/A	#N/A	#N/A	Male	Posterior fossa	#N/A	#N/A	#N/A	Glial-neuronal tumor NOS	Neuronal and mixed neuronal-glial tumor	NA	NA	wt	GNT	GNT	Glial-neuronal tumor NOS	25640	22617.9	22532.9
BS_E94QRJDW	7316-3629	724095	PT_20ZM6THA	RNA-Seq	Tumor	Solid Tissue	Recurrence	Temporal Lobe	Female	Asian	Not Hispanic or Latino	805	Low-grade glioma/astrocytoma (WHO grade I/II)	stranded	1084	LIVING	1084	CBTN	1889	NantOmics	None documented	low grade glioneuronal tumor	C979080	Gross/Near total resection	#N/A	#N/A	#N/A	Female	Hemispheric	GNT, other MAPK	Glial-neuronal tumor NOS, other MAPK	Updated via OpenPBTA subtyping and pathology_free_text_diagnosis	Glial-neuronal tumor NOS, other MAPK	Neuronal and mixed neuronal-glial tumor	NA	NA	wt	GNT	GNT	Glial-neuronal tumor NOS	25880.9	23685.1	23961.3
BS_F6V1Y4QS	7316-2864	739952	PT_Z7YJ7MSM	RNA-Seq	Tumor	Solid Tissue	Recurrence	Temporal Lobe	Male	Reported Unknown	Unavailable/Not Reported	47	Other	stranded	702	LIVING	71	CBTN	749	NantOmics	None documented	neuroepithelial neoplasm	C820164	Gross/Near total resection	#N/A	#N/A	#N/A	Male	Hemispheric	#N/A	#N/A	Updated by manual curation of pathology_free_text_diagnosis	Glial-neuronal tumor NOS	Neuronal and mixed neuronal-glial tumor	NA	NA	wt	GNT	GNT	Glial-neuronal tumor NOS	23882.2	23314.8	25722.6
BS_KVAJYZ6F	7316-334	470437	PT_JW2FDK4W	RNA-Seq	Tumor	Solid Tissue	Initial CNS Tumor	Frontal Lobe;Parietal Lobe	Male	White	Not Hispanic or Latino	5511	Glial-neuronal tumor NOS	stranded	2561	LIVING	2561	CBTN	8072	BGI@CHOP Genome Center	None documented	low-grade glioneuronal tumor	C70356	Gross/Near total resection	#N/A	#N/A	#N/A	Male	Hemispheric	#N/A	#N/A	#N/A	Glial-neuronal tumor NOS	Neuronal and mixed neuronal-glial tumor	NA	NA	wt	GNT	GNT	Glial-neuronal tumor NOS	18643.8	20188.3	21571.1
BS_MQCKXD60	7316-2285	717163	PT_FCM7XPVR	RNA-Seq	Tumor	Solid Tissue	Recurrence	Frontal Lobe	Female	American Indian or Alaska Native	Not Hispanic or Latino	3757	Glial-neuronal tumor NOS	stranded	4413	LIVING	2683	CBTN	8170	NantOmics	None documented	low-grade glioneuronal tumor with increased proliferation index	C605406	Gross/Near total resection	#N/A	#N/A	#N/A	Female	Hemispheric	#N/A	#N/A	#N/A	Glial-neuronal tumor NOS	Neuronal and mixed neuronal-glial tumor	NA	NA	wt	GNT	GNT	Glial-neuronal tumor NOS	22642.7	21822.8	23716.7
BS_QB7YGKN1	7316-3052	711652	PT_9P7P6YAQ	RNA-Seq	Tumor	Solid Tissue	Initial CNS Tumor	Frontal Lobe;Other locations NOS	Female	White	Not Hispanic or Latino	6114	Other	stranded	1393	LIVING	1393	CBTN	7507	NantOmics	None documented	glioneuronal tumor	C805281	Gross/Near total resection	#N/A	#N/A	#N/A	Female	Mixed	#N/A	#N/A	Updated by manual curation of pathology_free_text_diagnosis	Glial-neuronal tumor NOS	Neuronal and mixed neuronal-glial tumor	NA	NA	wt	GNT	GNT	Glial-neuronal tumor NOS	23430.4	21678.3	23181.9
BS_X9EGD530	7316-2204	731912	PT_YGN06RPZ	RNA-Seq	Tumor	Solid Tissue	Initial CNS Tumor	Cerebellum/Posterior Fossa	Male	White	Not Hispanic or Latino	1383	Low-grade glioma/astrocytoma (WHO grade I/II)	stranded	2930	LIVING	1118	CBTN	4313	NantOmics	Other inherited conditions NOS	glioneuronal tumor	C521274	Biopsy only	#N/A	#N/A	#N/A	Male	Posterior fossa	GNT, KIAA1549-BRAF	Glial-neuronal tumor NOS, KIAA1549-BRAF	Updated via OpenPBTA subtyping and pathology_free_text_diagnosis	Glial-neuronal tumor NOS, KIAA1549-BRAF	Neuronal and mixed neuronal-glial tumor	NA	NA	wt	GNT	GNT	Glial-neuronal tumor NOS	24623.6	21715.3	22123
BS_Z1A875MW	7316-3064	654220	PT_D9NTSYSC	RNA-Seq	Tumor	Solid Tissue	Initial CNS Tumor	Temporal Lobe	Male	Reported Unknown	Not Hispanic or Latino	1935	Glial-neuronal tumor NOS	stranded	1736	LIVING	1736	CBTN	3671	NantOmics	None documented	glial tumor	C829143	Gross/Near total resection	#N/A	#N/A	#N/A	Male	Hemispheric	#N/A	#N/A	#N/A	Glial-neuronal tumor NOS	Neuronal and mixed neuronal-glial tumor	NA	NA	wt	GNT	GNT	Glial-neuronal tumor NOS	26222.3	23530.3	23455.5
BS_WVS02TZK	7316-1109	571411	PT_NNZQ09SH	RNA-Seq	Tumor	Solid Tissue	Recurrence	Cerebellum/Posterior Fossa	Male	White	Not Hispanic or Latino	4683	Low-grade glioma/astrocytoma (WHO grade I/II)	stranded	1240	LIVING	Not Reported	CBTN	5923	NantOmics	None documented	rosette forming glioneuronal tumor	C292494	Gross/Near total resection	#N/A	#N/A	#N/A	Male	Posterior fossa	GNT, other MAPK, FGFR	Rosette-forming glioneuronal tumor, other MAPK, FGFR	Updated via OpenPBTA subtyping and pathology_free_text_diagnosis	Rosette-forming glioneuronal tumor, other MAPK, FGFR	Neuronal and mixed neuronal-glial tumor	NA	NA	wt	GNT	GNT	Rosette-forming glioneuronal tumor	22455.4	20628.2	22602.7
BS_1D6PZNKN	7316-1695	549605	PT_7DTGJYA7	RNA-Seq	Tumor	Solid Tissue	Progressive	Brain Stem-Medulla;Brain Stem- Pons;Cerebellum/Posterior Fossa	Female	White	Not Hispanic or Latino	1070	Brainstem glioma- Diffuse intrinsic pontine glioma	stranded	1003	DECEASED	1003	CBTN	2073	NantOmics	None documented	gbm (grade iv) + dipg	C226320	Not Reported	#N/A	#N/A	#N/A	#N/A	Mixed	HGG, To be classified	#N/A	#N/A	Brainstem glioma- Diffuse intrinsic pontine glioma	Diffuse astrocytic and oligodendroglial tumor	NA	NA	wt	HGG	HGAT	Diffuse intrinsic pontine glioma	25079.2	23377.8	25337.6
BS_30VC3R2Q	7316-639	711763	PT_7DTGJYA7	RNA-Seq	Tumor	Solid Tissue	Initial CNS Tumor	Brain Stem- Pons	Female	White	Not Hispanic or Latino	1070	Brainstem glioma- Diffuse intrinsic pontine glioma	stranded	1003	DECEASED	1003	CBTN	2073	NantOmics	None documented	anaplastic astrocytoma, who grade 3	C226320	Partial resection	#N/A	#N/A	#N/A	#N/A	Midline	HGG, To be classified	#N/A	#N/A	Brainstem glioma- Diffuse intrinsic pontine glioma	Diffuse astrocytic and oligodendroglial tumor	NA	NA	wt	HGG	HGAT	Diffuse intrinsic pontine glioma	25859.1	23278	23769.3
BS_6DCSD5Y6	7316-719	739976	PT_4YWZ538V	RNA-Seq	Tumor	Solid Tissue	Progressive	Brain Stem- Pons;Cerebellum/Posterior Fossa;Spinal Cord- Cervical;Ventricles	Female	White	Not Hispanic or Latino	2724	Brainstem glioma- Diffuse intrinsic pontine glioma	stranded	231	DECEASED	231	CBTN	2955	NantOmics	None documented	high grade, diffuse, infiltrative brain stem glioma	C125214	Not Reported	#N/A	#N/A	#N/A	#N/A	Mixed	HGG, To be classified	#N/A	#N/A	Brainstem glioma- Diffuse intrinsic pontine glioma	Diffuse astrocytic and oligodendroglial tumor	NA	NA	wt	HGG	HGAT	Diffuse intrinsic pontine glioma	23555.4	22013.8	22396.3
BS_7GJT4A6A	7316-544	577731	PT_9JT1441X	RNA-Seq	Tumor	Solid Tissue	Progressive	Brain Stem- Pons	Male	Reported Unknown	Not Hispanic or Latino	3882	Brainstem glioma- Diffuse intrinsic pontine glioma	stranded	107	DECEASED	107	CBTN	3989	NantOmics	None documented	dipg	C122877	Not Reported	#N/A	#N/A	#N/A	#N/A	Midline	HGG, To be classified	#N/A	#N/A	Brainstem glioma- Diffuse intrinsic pontine glioma	Diffuse astrocytic and oligodendroglial tumor	NA	NA	wt	HGG	HGAT	Diffuse intrinsic pontine glioma	20476.3	22427.4	24303.6
BS_9CA93S6D	7316-545	739973	PT_HSHPZAEZ	RNA-Seq	Tumor	Solid Tissue	Progressive	Brain Stem- Pons	Female	Reported Unknown	Unavailable/Not Reported	3296	Brainstem glioma- Diffuse intrinsic pontine glioma	stranded	438	DECEASED	438	CBTN	3734	NantOmics	None documented	dipg	C123000	Not Reported	#N/A	#N/A	#N/A	#N/A	Midline	HGG, To be classified	#N/A	#N/A	Brainstem glioma- Diffuse intrinsic pontine glioma	Diffuse astrocytic and oligodendroglial tumor	NA	NA	wt	HGG	HGAT	Diffuse intrinsic pontine glioma	13025.2	19060.9	21761.1
BS_B1C6GZ84	7316-715	549599	PT_2QZJ4T95	RNA-Seq	Tumor	Solid Tissue	Initial CNS Tumor	Brain Stem- Pons	Female	White	Not Hispanic or Latino	3035	Brainstem glioma- Diffuse intrinsic pontine glioma	stranded	199	DECEASED	199	CBTN	3234	NantOmics	None documented	gbm	C124476	Biopsy only	#N/A	#N/A	#N/A	#N/A	Midline	HGG, To be classified	#N/A	#N/A	Brainstem glioma- Diffuse intrinsic pontine glioma	Diffuse astrocytic and oligodendroglial tumor	NA	NA	wt	HGG	HGAT	Diffuse intrinsic pontine glioma	20695.2	21667.4	25459.9
BS_FXJY0MNH	7316-4998	A15266	PT_8P368R5B	RNA-Seq	Tumor	Solid Tissue	Initial CNS Tumor	Pons/Brainstem	Not Reported	Not Reported	Not Reported	4745	Brainstem glioma- Diffuse intrinsic pontine glioma	stranded	#N/A	DECEASED	#N/A	PNOC	#N/A	BGI	None documented	Brainstem glioma- Diffuse intrinsic pontine glioma	C3080658	#N/A	#N/A	#N/A	#N/A	#N/A	Midline	HGG, To be classified	#N/A	#N/A	Brainstem glioma- Diffuse intrinsic pontine glioma	Diffuse astrocytic and oligodendroglial tumor	NA	NA	wt	HGG	HGAT	Diffuse intrinsic pontine glioma	24513.2	25325.1	25409.1
BS_MKM0EEN1	7316-548	549596	PT_W4XVT4AJ	RNA-Seq	Tumor	Solid Tissue	Progressive	Brain Stem- Pons	Female	White	Not Hispanic or Latino	1724	Brainstem glioma- Diffuse intrinsic pontine glioma	stranded	296	DECEASED	296	CBTN	2020	NantOmics	None documented	dipg	C123369	Not Reported	#N/A	#N/A	#N/A	#N/A	Midline	HGG, To be classified	#N/A	#N/A	Brainstem glioma- Diffuse intrinsic pontine glioma	Diffuse astrocytic and oligodendroglial tumor	NA	NA	wt	HGG	HGAT	Diffuse intrinsic pontine glioma	23521.3	24052.2	25176.8
BS_PZVHMSYN	7316-549	549609	PT_0MJEAART	RNA-Seq	Tumor	Solid Tissue	Progressive	Brain Stem- Pons	Female	White	Not Hispanic or Latino	3697	Brainstem glioma- Diffuse intrinsic pontine glioma	stranded	401	DECEASED	401	CBTN	4098	NantOmics	None documented	dipg	C123492	Not Reported	#N/A	#N/A	#N/A	#N/A	Midline	HGG, To be classified	#N/A	#N/A	Brainstem glioma- Diffuse intrinsic pontine glioma	Diffuse astrocytic and oligodendroglial tumor	NA	NA	wt	HGG	HGAT	Diffuse intrinsic pontine glioma	25261.7	23427.6	22746.7
BS_W4DB5RP1	7316-550	739943	PT_XKVFVBY4	RNA-Seq	Tumor	Solid Tissue	Progressive	Brain Stem-Medulla;Brain Stem- Midbrain/Tectum;Brain Stem- Pons;Cerebellum/Posterior Fossa	Female	White	Not Hispanic or Latino	2032	Brainstem glioma- Diffuse intrinsic pontine glioma	stranded	340	DECEASED	340	CBTN	2372	NantOmics	None documented	dipg	C123615	Not Reported	#N/A	#N/A	#N/A	#N/A	Mixed	HGG, To be classified	#N/A	#N/A	Brainstem glioma- Diffuse intrinsic pontine glioma	Diffuse astrocytic and oligodendroglial tumor	NA	NA	wt	HGG	HGAT	Diffuse intrinsic pontine glioma	18783	21016.6	23035.7
BS_052PZFMK	7316-1099	470025	PT_N3205P0D	RNA-Seq	Tumor	Solid Tissue	Initial CNS Tumor	Frontal Lobe;Parietal Lobe	Male	White	Not Hispanic or Latino	6770	High-grade glioma/astrocytoma (WHO grade III/IV)	stranded	2125	DECEASED	2125	CBTN	8895	BGI@CHOP Genome Center	None documented	gbm with pnet component	C291756	Gross/Near total resection	#N/A	#N/A	#N/A	Male	Hemispheric	HGG, H3 G35, TP53 loss	High-grade glioma/astrocytoma, H3 G35-mutant	Updated via OpenPBTA subtyping	High-grade glioma/astrocytoma, H3 G35-mutant	Diffuse astrocytic and oligodendroglial tumor	NA	NA	wt	HGG	HGAT	High-grade glioma astrocytoma	13226.7	20057.3	25491.2
BS_0C7VZC0A	7316-2176	588280	PT_VAJN5QP8	RNA-Seq	Tumor	Solid Tissue	Initial CNS Tumor	Basal Ganglia;Optic Pathway;Temporal Lobe;Ventricles	Female	White	Not Hispanic or Latino	6158	High-grade glioma/astrocytoma (WHO grade III/IV)	stranded	1776	LIVING	1776	CBTN	7934	NantOmics	None documented	high grade glioma	C624225	Partial resection	#N/A	#N/A	#N/A	Female	Hemispheric	HGG, H3 wildtype	High-grade glioma/astrocytoma, H3 wildtype	Updated via OpenPBTA subtyping	High-grade glioma/astrocytoma, H3 wildtype	Diffuse astrocytic and oligodendroglial tumor	NA	NA	wt	HGG	HGAT	High-grade glioma astrocytoma	21189.9	20899	22297.2
BS_0RQ4P069	7316-1746	739942	PT_C2D4JXS1	RNA-Seq	Tumor	Derived Cell Line	Initial CNS Tumor	Cerebellum/Posterior Fossa	Female	Reported Unknown	Hispanic or Latino	2307	High-grade glioma/astrocytoma (WHO grade III/IV)	stranded	132	DECEASED	23	CBTN	2439	NantOmics	None documented	high grade glioma	C337143	Partial resection	#N/A	#N/A	#N/A	Female	Posterior fossa	HGG, H3 wildtype, TP53 loss	High-grade glioma/astrocytoma, H3 wildtype	Updated via OpenPBTA subtyping	High-grade glioma/astrocytoma, H3 wildtype	Diffuse astrocytic and oligodendroglial tumor	NA	NA	wt	HGG	HGAT	High-grade glioma astrocytoma	24254	23270.1	25774.2
BS_1EBQ3T20	7316-913	564444	PT_4347ZBEX	RNA-Seq	Tumor	Solid Tissue	Second Malignancy	Temporal Lobe	Female	White	Not Hispanic or Latino	1258	High-grade glioma/astrocytoma (WHO grade III/IV)	stranded	7024	DECEASED	6842	CBTN	8282	NantOmics	None documented	glioblastoma (hgg)	C216603	Partial resection	#N/A	#N/A	#N/A	Female	Hemispheric	HGG, H3 wildtype	High-grade glioma/astrocytoma, H3 wildtype	Updated via OpenPBTA subtyping	High-grade glioma/astrocytoma, H3 wildtype	Diffuse astrocytic and oligodendroglial tumor	NA	NA	wt	HGG	HGAT	High-grade glioma astrocytoma	22291.1	22151.3	25499
BS_1EN5V3XW	7316-2561	577720	PT_RDJ40M73	RNA-Seq	Tumor	Solid Tissue	Recurrence	Temporal Lobe	Female	White	Not Hispanic or Latino	5754	High-grade glioma/astrocytoma (WHO grade III/IV)	stranded	728	DECEASED	346	CBTN	6482	NantOmics	None documented	gbm (glioblastoma multiforme)	C621519	Partial resection	#N/A	#N/A	#N/A	Female	Hemispheric	HGG, H3 G35	High-grade glioma/astrocytoma, H3 G35-mutant	Updated via OpenPBTA subtyping	High-grade glioma/astrocytoma, H3 G35-mutant	Diffuse astrocytic and oligodendroglial tumor	NA	NA	wt	HGG	HGAT	High-grade glioma astrocytoma	23134.3	22464.8	25639.7
BS_23QW0BBA	7316-114	577714	PT_3X3MF8ZD	RNA-Seq	Tumor	Solid Tissue	Second Malignancy	Brain Stem-Medulla;Brain Stem- Pons;Spinal Cord- Cervical;Spinal Cord- Thoracic;Suprasellar/Hypothalamic/Pituitary	Female	White	Not Hispanic or Latino	3600	High-grade glioma/astrocytoma (WHO grade III/IV)	stranded	8281	DECEASED	419	CBTN	11881	NantOmics	None documented	high-grade glioma	C30258	Biopsy only	#N/A	#N/A	#N/A	Female	Mixed	HGG, H3 wildtype	High-grade glioma/astrocytoma, H3 wildtype	Updated via OpenPBTA subtyping	High-grade glioma/astrocytoma, H3 wildtype	Diffuse astrocytic and oligodendroglial tumor	NA	NA	wt	HGG	HGAT	High-grade glioma astrocytoma	27366	24118.1	24554.4
BS_29X4ZX6Q	7316-2980	731864	PT_63HDZHCN	RNA-Seq	Tumor	Solid Tissue	Initial CNS Tumor	Temporal Lobe	Male	White	Not Hispanic or Latino	2938	High-grade glioma/astrocytoma (WHO grade III/IV)	stranded	1139	DECEASED	985	CBTN	4077	NantOmics	None documented	gbm	C27306	Gross/Near total resection	#N/A	#N/A	#N/A	Male	Hemispheric	HGG, H3 wildtype, TP53 activated	High-grade glioma/astrocytoma, H3 wildtype	Updated via OpenPBTA subtyping	High-grade glioma/astrocytoma, H3 wildtype	Diffuse astrocytic and oligodendroglial tumor	NA	NA	wt	HGG	HGAT	High-grade glioma astrocytoma	20699.4	21347.5	24783.7
BS_2EN3X6HB	7316-1464	470021	PT_CSZ9QA1N	RNA-Seq	Tumor	Solid Tissue	Initial CNS Tumor	Brain Stem- Midbrain/Tectum;Cerebellum/Posterior Fossa;Optic Pathway;Suprasellar/Hypothalamic/Pituitary;Temporal Lobe;Thalamus	Female	White	Not Hispanic or Latino	1886	High-grade glioma/astrocytoma (WHO grade III/IV)	stranded	1747	DECEASED	1002	CBTN	3633	BGI@CHOP Genome Center	None documented	anaplastic astrocytoma with focal ganglioglioma	C15498	Partial resection	#N/A	#N/A	#N/A	Female	Mixed	HGG, To be classified	#N/A	#N/A	High-grade glioma/astrocytoma (WHO grade III/IV)	Diffuse astrocytic and oligodendroglial tumor	NA	NA	wt	HGG	HGAT	High-grade glioma astrocytoma	25306.7	22317	25485.5
BS_399RPKC9	7316-3030	731895	PT_KVMF5TFW	RNA-Seq	Tumor	Solid Tissue	Initial CNS Tumor	Brain Stem- Pons	Female	White	Hispanic or Latino	2600	High-grade glioma/astrocytoma (WHO grade III/IV)	stranded	389	DECEASED	216	CBTN	2989	NantOmics	None documented	anaplastic astrocytoma	C806142	Biopsy only	#N/A	#N/A	#N/A	Female	Midline	HGG, H3 wildtype, TP53 loss	High-grade glioma/astrocytoma, H3 wildtype	Updated via OpenPBTA subtyping	High-grade glioma/astrocytoma, H3 wildtype	Diffuse astrocytic and oligodendroglial tumor	NA	NA	wt	HGG	HGAT	High-grade glioma astrocytoma	22940.2	21294.2	22479.3
BS_3AC3SRWH	7316-624	400268	PT_SDPA6AAP	RNA-Seq	Tumor	Solid Tissue	Initial CNS Tumor	Frontal Lobe	Female	Reported Unknown	Unavailable/Not Reported	3740	High-grade glioma/astrocytoma (WHO grade III/IV)	poly-A	#N/A	LIVING	Not Reported	CBTN	3740	BGI@CHOP Genome Center	None documented	gbm	C119925	Unavailable	#N/A	#N/A	#N/A	#N/A	Hemispheric	HGG, To be classified	#N/A	#N/A	High-grade glioma/astrocytoma (WHO grade III/IV)	Diffuse astrocytic and oligodendroglial tumor	NA	NA	wt	HGG	HGAT	High-grade glioma astrocytoma	17339	20440.3	22584.4
BS_3MS8WVNR	7316-519	711764	PT_AP658JQV	RNA-Seq	Tumor	Solid Tissue	Initial CNS Tumor	Frontal Lobe;Occipital Lobe;Temporal Lobe	Male	White	Not Hispanic or Latino	4582	High-grade glioma/astrocytoma (WHO grade III/IV)	stranded	693	DECEASED	637	CBTN	5275	NantOmics	None documented	high grade glioma with anaplastic astrocytoma (who gr 3) features)	C103935	Biopsy only	#N/A	#N/A	#N/A	#N/A	Hemispheric	HGG, To be classified	#N/A	#N/A	High-grade glioma/astrocytoma (WHO grade III/IV)	Diffuse astrocytic and oligodendroglial tumor	NA	NA	wt	HGG	HGAT	High-grade glioma astrocytoma	13446.9	19705.4	24558
BS_45J79YTF	7316-2610	577721	PT_6GDPNFA6	RNA-Seq	Tumor	Solid Tissue	Initial CNS Tumor	Frontal Lobe	Female	Reported Unknown	Not Hispanic or Latino	1820	High-grade glioma/astrocytoma (WHO grade III/IV)	stranded	222	DECEASED	170	CBTN	2042	NantOmics	None documented	glioblastoma, who grade iv	C655713	Gross/Near total resection	#N/A	#N/A	#N/A	Female	Hemispheric	HGG, H3 wildtype	High-grade glioma/astrocytoma, H3 wildtype	Updated via OpenPBTA subtyping	High-grade glioma/astrocytoma, H3 wildtype	Diffuse astrocytic and oligodendroglial tumor	NA	NA	wt	HGG	HGAT	High-grade glioma astrocytoma	19095.7	21830.9	25933.4
BS_49BQS7Z6	7316-2151	711713	PT_HNZNZ635	RNA-Seq	Tumor	Solid Tissue	Progressive	Thalamus	Male	White	Hispanic or Latino	2166	High-grade glioma/astrocytoma (WHO grade III/IV)	stranded	515	LIVING	33	CBTN	2681	NantOmics	None documented	anaplastic astrocytoma	C801468	Partial resection	#N/A	#N/A	#N/A	Male	Midline	HGG, H3 wildtype	High-grade glioma/astrocytoma, H3 wildtype	Updated via OpenPBTA subtyping	High-grade glioma/astrocytoma, H3 wildtype	Diffuse astrocytic and oligodendroglial tumor	NA	NA	wt	HGG	HGAT	High-grade glioma astrocytoma	23674.4	21298.2	22415.2
BS_49FQXT2E	7316-1789	608930	PT_89XRZBSG	RNA-Seq	Tumor	Solid Tissue	Recurrence	Temporal Lobe	Male	White	Not Hispanic or Latino	2287	High-grade glioma/astrocytoma (WHO grade III/IV)	stranded	5100	LIVING	5100	CBTN	7387	NantOmics	Li-Fraumeni syndrome	anaplastic astrocytoma	C94956	Partial resection	#N/A	#N/A	#N/A	Male	Hemispheric	HGG, H3 wildtype, TP53 loss	High-grade glioma/astrocytoma, H3 wildtype	Updated via OpenPBTA subtyping	High-grade glioma/astrocytoma, H3 wildtype	Diffuse astrocytic and oligodendroglial tumor	NA	NA	wt	HGG	HGAT	High-grade glioma astrocytoma	21381.6	21757.1	24210.2
BS_4PPHAQXF	7316-870	398453	PT_P5HHJJPH	RNA-Seq	Tumor	Solid Tissue	Progressive	Parietal Lobe;Temporal Lobe	Female	Reported Unknown	Hispanic or Latino	3570	High-grade glioma/astrocytoma (WHO grade III/IV)	poly-A	855	DECEASED	169	CBTN	4425	BGI@CHOP Genome Center	None documented	high-grade glioma	C116727	Partial resection	#N/A	#N/A	#N/A	Female	Hemispheric	HGG, H3 wildtype	High-grade glioma/astrocytoma, H3 wildtype	Updated via OpenPBTA subtyping	High-grade glioma/astrocytoma, H3 wildtype	Diffuse astrocytic and oligodendroglial tumor	NA	NA	wt	HGG	HGAT	High-grade glioma astrocytoma	22697.7	24407.8	25965
BS_4PWDGEB0	7316-716	400787	PT_FF0NV7ZM	RNA-Seq	Tumor	Solid Tissue	Initial CNS Tumor	Frontal Lobe	Male	White	Not Hispanic or Latino	537	High-grade glioma/astrocytoma (WHO grade III/IV)	poly-A	3313	LIVING	3313	CBTN	3850	BGI@CHOP Genome Center	None documented	glioblastoma multiforme who gr 4	C124599	Gross/Near total resection	#N/A	#N/A	#N/A	#N/A	Hemispheric	HGG, To be classified	#N/A	#N/A	High-grade glioma/astrocytoma (WHO grade III/IV)	Diffuse astrocytic and oligodendroglial tumor	NA	NA	wt	HGG	HGAT	High-grade glioma astrocytoma	23324.2	24242.7	25900.6
BS_52C576HH	7316-3075	717186	PT_KFYJBQB8	RNA-Seq	Tumor	Solid Tissue	Initial CNS Tumor	Temporal Lobe	Male	White	Not Hispanic or Latino	257	High-grade glioma/astrocytoma (WHO grade III/IV)	stranded	#N/A	LIVING	Not Reported	CBTN	257	NantOmics	None documented	high grade glioma/gbm	C944517	Gross/Near total resection	#N/A	#N/A	#N/A	Male	Hemispheric	HGG, H3 wildtype	High-grade glioma/astrocytoma, H3 wildtype	Updated via OpenPBTA subtyping	High-grade glioma/astrocytoma, H3 wildtype	Diffuse astrocytic and oligodendroglial tumor	NA	NA	wt	HGG	HGAT	High-grade glioma astrocytoma	22875.3	22953.9	24183.2
BS_52MPKTJH	7316-2703	739972	PT_KX84KH6K	RNA-Seq	Tumor	Solid Tissue	Initial CNS Tumor	Brain Stem- Pons	Male	American Indian or Alaska Native	Not Hispanic or Latino	4810	High-grade glioma/astrocytoma (WHO grade III/IV)	stranded	289	DECEASED	219	CBTN	5099	NantOmics	None documented	anaplastic pilocytic astrocytoma (who grade iii)	C702576	Biopsy only	#N/A	#N/A	#N/A	#N/A	Midline	HGG, To be classified	#N/A	#N/A	High-grade glioma/astrocytoma (WHO grade III/IV)	Diffuse astrocytic and oligodendroglial tumor	NA	NA	wt	HGG	HGAT	High-grade glioma astrocytoma	15347.1	19521.2	22280.2
BS_58YXHGAJ	7316-1057	401550	PT_G4N67N0D	RNA-Seq	Tumor	Solid Tissue	Progressive	Hippocampus;Temporal Lobe	Male	White	Not Hispanic or Latino	4284	High-grade glioma/astrocytoma (WHO grade III/IV)	poly-A	420	DECEASED	266	CBTN	4704	BGI@CHOP Genome Center	None documented	glioblastoma multiforme (who grade iv)	C176874	Unavailable	#N/A	#N/A	#N/A	#N/A	Mixed	HGG, To be classified	#N/A	#N/A	High-grade glioma/astrocytoma (WHO grade III/IV)	Diffuse astrocytic and oligodendroglial tumor	NA	NA	wt	HGG	HGAT	High-grade glioma astrocytoma	18146	23984.6	26960.4
BS_59ZJWJTF	7316-85	740007	PT_3AWKWXEV	RNA-Seq	Tumor	Derived Cell Line	Initial CNS Tumor	Temporal Lobe	Male	White	Unavailable/Not Reported	919	High-grade glioma/astrocytoma (WHO grade III/IV)	stranded	515	DECEASED	515	CBTN	1434	NantOmics	None documented	glioblastoma multiforme	C28290	Gross/Near total resection	#N/A	#N/A	#N/A	Male	Hemispheric	HGG, H3 wildtype	High-grade glioma/astrocytoma, H3 wildtype	Updated via OpenPBTA subtyping	High-grade glioma/astrocytoma, H3 wildtype	Diffuse astrocytic and oligodendroglial tumor	NA	NA	wt	HGG	HGAT	High-grade glioma astrocytoma	26620.8	24215.5	26415.4
BS_5CTVXVRX	7316-430	470019	PT_DW2XRPC9	RNA-Seq	Tumor	Solid Tissue	Recurrence	Temporal Lobe	Female	White	Not Hispanic or Latino	3815	High-grade glioma/astrocytoma (WHO grade III/IV)	stranded	991	DECEASED	Not Reported	CBTN	4806	BGI@CHOP Genome Center	None documented	small cell malignant neoplasm	C97416	Gross/Near total resection	#N/A	#N/A	#N/A	#N/A	Hemispheric	HGG, To be classified	#N/A	#N/A	High-grade glioma/astrocytoma (WHO grade III/IV)	Diffuse astrocytic and oligodendroglial tumor	NA	NA	wt	HGG	HGAT	High-grade glioma astrocytoma	20735.1	22185.2	24208.7
BS_5GNQC2FF	7316-2176	739936	PT_VAJN5QP8	RNA-Seq	Tumor	Derived Cell Line	Initial CNS Tumor	Basal Ganglia;Optic Pathway;Temporal Lobe;Ventricles	Female	White	Not Hispanic or Latino	6158	High-grade glioma/astrocytoma (WHO grade III/IV)	stranded	1776	LIVING	1776	CBTN	7934	NantOmics	None documented	high grade glioma	C624225	Partial resection	#N/A	#N/A	#N/A	Female	Hemispheric	HGG, H3 wildtype	High-grade glioma/astrocytoma, H3 wildtype	Updated via OpenPBTA subtyping	High-grade glioma/astrocytoma, H3 wildtype	Diffuse astrocytic and oligodendroglial tumor	NA	NA	wt	HGG	HGAT	High-grade glioma astrocytoma	24638.2	23256.9	24988.4
BS_5P1TN10Z	7316-158	746061	PT_9BZETM0M	RNA-Seq	Tumor	Solid Tissue	Initial CNS Tumor	Frontal Lobe	Male	White	Not Hispanic or Latino	6523	Supratentorial or Spinal Cord PNET	stranded	2681	DECEASED	2305	CBTN	9204	NantOmics	None documented	pnet with glial and neuronal differentiation and subarachnoid growth	C36285	Gross/Near total resection	#N/A	#N/A	#N/A	Male	Hemispheric	HGG, H3 G35	High-grade glioma/astrocytoma, H3 G35-mutant	Updated via OpenPBTA subtyping	High-grade glioma/astrocytoma, H3 G35-mutant	Diffuse astrocytic and oligodendroglial tumor	NA	NA	wt	HGG	HGAT	High-grade glioma astrocytoma	14512	21055.4	24914.1
BS_6VPKXXMR	7316-1893	470029	PT_6PP78VNE	RNA-Seq	Tumor	Solid Tissue	Recurrence	Frontal Lobe	Male	White	Not Hispanic or Latino	6576	High-grade glioma/astrocytoma (WHO grade III/IV)	stranded	844	DECEASED	519	CBTN	7420	BGI@CHOP Genome Center	None documented	high grade glioma	C312912	Partial resection	#N/A	#N/A	#N/A	#N/A	Hemispheric	HGG, To be classified	#N/A	#N/A	High-grade glioma/astrocytoma (WHO grade III/IV)	Diffuse astrocytic and oligodendroglial tumor	NA	NA	wt	HGG	HGAT	High-grade glioma astrocytoma	19757.7	20950.1	24891.5
BS_7327SDAQ	7316-2308	731861	PT_7WT6P5M8	RNA-Seq	Tumor	Solid Tissue	Initial CNS Tumor	Cerebellum/Posterior Fossa	Male	White	Not Hispanic or Latino	1422	High-grade glioma/astrocytoma (WHO grade III/IV)	stranded	75	DECEASED	75	CBTN	1497	NantOmics	Other inherited conditions NOS	glioblastoma, who grade iv	C622134	Gross/Near total resection	#N/A	#N/A	#N/A	Male	Posterior fossa	HGG, H3 wildtype, TP53 loss	High-grade glioma/astrocytoma, H3 wildtype	Updated via OpenPBTA subtyping	High-grade glioma/astrocytoma, H3 wildtype	Diffuse astrocytic and oligodendroglial tumor	NA	NA	wt	HGG	HGAT	High-grade glioma astrocytoma	23841.4	21822.1	24986.1
BS_84XCR9GG	7316-2241	549573	PT_CB1DN0V8	RNA-Seq	Tumor	Solid Tissue	Initial CNS Tumor	Parietal Lobe	Female	Black or African American	Not Hispanic or Latino	2373	High-grade glioma/astrocytoma (WHO grade III/IV)	stranded	749	LIVING	749	CBTN	3122	NantOmics	None documented	glioblastoma	C606882	Gross/Near total resection	#N/A	#N/A	#N/A	#N/A	Hemispheric	HGG, To be classified	#N/A	#N/A	High-grade glioma/astrocytoma (WHO grade III/IV)	Diffuse astrocytic and oligodendroglial tumor	NA	NA	wt	HGG	HGAT	High-grade glioma astrocytoma	24630.8	22228.6	25766
BS_8MA5B8Y9	7316-1694	470027	PT_AP658JQV	RNA-Seq	Tumor	Solid Tissue	Progressive	Frontal Lobe;Occipital Lobe;Temporal Lobe	Male	White	Not Hispanic or Latino	4582	High-grade glioma/astrocytoma (WHO grade III/IV)	stranded	693	DECEASED	637	CBTN	5275	BGI@CHOP Genome Center	None documented	high grade glioma, who grade 3-4	C103935	Not Reported	#N/A	#N/A	#N/A	#N/A	Hemispheric	HGG, To be classified	#N/A	#N/A	High-grade glioma/astrocytoma (WHO grade III/IV)	Diffuse astrocytic and oligodendroglial tumor	NA	NA	wt	HGG	HGAT	High-grade glioma astrocytoma	22736.1	21997.5	22745.5
BS_8PNA0V6R	7316-1946	654216	PT_QQZXYR4M	RNA-Seq	Tumor	Solid Tissue	Initial CNS Tumor	Frontal Lobe;Temporal Lobe	Male	White	Not Hispanic or Latino	9490	High-grade glioma/astrocytoma (WHO grade III/IV)	stranded	#N/A	LIVING	Not Reported	CBTN	9490	NantOmics	None documented	anaplastic astrocytoma	C457683	Gross/Near total resection	#N/A	#N/A	#N/A	Male	Hemispheric	HGG, IDH, TP53 loss	High-grade glioma/astrocytoma, IDH-mutant	Updated via OpenPBTA subtyping	High-grade glioma/astrocytoma, IDH-mutant	Diffuse astrocytic and oligodendroglial tumor	NA	NA	wt	HGG	HGAT	High-grade glioma astrocytoma	22351	21224.1	22573.8
BS_8ZD6J47V	7316-913	739932	PT_4347ZBEX	RNA-Seq	Tumor	Derived Cell Line	Second Malignancy	Temporal Lobe	Female	White	Not Hispanic or Latino	1258	High-grade glioma/astrocytoma (WHO grade III/IV)	stranded	7024	DECEASED	6842	CBTN	8282	NantOmics	None documented	glioblastoma (hgg)	C216603	Partial resection	#N/A	#N/A	#N/A	Female	Hemispheric	HGG, H3 wildtype	High-grade glioma/astrocytoma, H3 wildtype	Updated via OpenPBTA subtyping	High-grade glioma/astrocytoma, H3 wildtype	Diffuse astrocytic and oligodendroglial tumor	NA	NA	wt	HGG	HGAT	High-grade glioma astrocytoma	16622.1	20315.6	23831.9
BS_8ZS9F31R	7316-1723	470023	PT_DW2XRPC9	RNA-Seq	Tumor	Solid Tissue	Progressive	Parietal Lobe	Female	White	Not Hispanic or Latino	3815	High-grade glioma/astrocytoma (WHO grade III/IV)	stranded	991	DECEASED	Not Reported	CBTN	4806	BGI@CHOP Genome Center	None documented	recurrent malignant poorly differentiated neoplasm	C97416	Partial resection	#N/A	#N/A	#N/A	#N/A	Hemispheric	HGG, To be classified	#N/A	#N/A	High-grade glioma/astrocytoma (WHO grade III/IV)	Diffuse astrocytic and oligodendroglial tumor	NA	NA	wt	HGG	HGAT	High-grade glioma astrocytoma	22928.1	22841.6	25432.4
BS_91VYM11A	7316-2660	577722	PT_MDWPRDBT	RNA-Seq	Tumor	Solid Tissue	Recurrence	Cerebellum/Posterior Fossa;Temporal Lobe;Thalamus	Female	White	Not Hispanic or Latino	980	High-grade glioma/astrocytoma (WHO grade III/IV)	stranded	1250	DECEASED	547	CBTN	2230	NantOmics	None documented	high-grade glioma	C271092	Gross/Near total resection	#N/A	#N/A	#N/A	Female	Mixed	HGG, H3 wildtype	High-grade glioma/astrocytoma, H3 wildtype	Updated via OpenPBTA subtyping	High-grade glioma/astrocytoma, H3 wildtype	Diffuse astrocytic and oligodendroglial tumor	NA	NA	wt	HGG	HGAT	High-grade glioma astrocytoma	21735.6	21701.6	23601.8
BS_9XVACXP0	7316-3625	728243	PT_387VK1T9	RNA-Seq	Tumor	Solid Tissue	Initial CNS Tumor	Parietal Lobe	Female	White	Not Hispanic or Latino	70	High-grade glioma/astrocytoma (WHO grade III/IV)	stranded	#N/A	LIVING	Not Reported	CBTN	70	NantOmics	None documented	glioblastoma	C979572	Biopsy only	#N/A	#N/A	#N/A	Female	Hemispheric	HGG, H3 wildtype	High-grade glioma/astrocytoma, H3 wildtype	Updated via OpenPBTA subtyping	High-grade glioma/astrocytoma, H3 wildtype	Diffuse astrocytic and oligodendroglial tumor	NA	NA	wt	HGG	HGAT	High-grade glioma astrocytoma	22486.9	21760	23373.5
BS_A0DYVX9J	7316-2140	470436	PT_QDGVJKE0	RNA-Seq	Tumor	Solid Tissue	Progressive	Frontal Lobe	Male	White	Not Hispanic or Latino	7185	High-grade glioma/astrocytoma (WHO grade III/IV)	stranded	521	DECEASED	169	CBTN	7706	BGI@CHOP Genome Center	None documented	high grade glioma	C466170	Gross/Near total resection	#N/A	#N/A	#N/A	Male	Hemispheric	HGG, H3 wildtype, TP53 loss	High-grade glioma/astrocytoma, H3 wildtype	Updated via OpenPBTA subtyping	High-grade glioma/astrocytoma, H3 wildtype	Diffuse astrocytic and oligodendroglial tumor	NA	NA	wt	HGG	HGAT	High-grade glioma astrocytoma	16580.1	19657.3	24948.9
BS_AWH9757B	7316-3769	728271	PT_59FJRPVX	RNA-Seq	Tumor	Solid Tissue	Initial CNS Tumor	Frontal Lobe;Other locations NOS;Parietal Lobe;Temporal Lobe	Female	White	Not Hispanic or Latino	3105	High-grade glioma/astrocytoma (WHO grade III/IV)	stranded	1660	LIVING	947	CBTN	4765	NantOmics	None documented	glioblastoma, who grade iv, idh-1 wild type, with hyperdiploid genome with additional cnvs and sequence variant of ptpn11 gene	C952758	Partial resection	#N/A	#N/A	#N/A	Female	Hemispheric	HGG, H3 wildtype	High-grade glioma/astrocytoma, H3 wildtype	Updated via OpenPBTA subtyping	High-grade glioma/astrocytoma, H3 wildtype	Diffuse astrocytic and oligodendroglial tumor	NA	NA	wt	HGG	HGAT	High-grade glioma astrocytoma	20771.1	20792.9	24472.8
BS_BYCX6VK1	7316-85	398059	PT_3AWKWXEV	RNA-Seq	Tumor	Solid Tissue	Initial CNS Tumor	Temporal Lobe	Male	White	Unavailable/Not Reported	919	High-grade glioma/astrocytoma (WHO grade III/IV)	poly-A	515	DECEASED	515	CBTN	1434	BGI@CHOP Genome Center	None documented	glioblastoma multiforme	C28290	Gross/Near total resection	#N/A	#N/A	#N/A	Male	Hemispheric	HGG, H3 wildtype	High-grade glioma/astrocytoma, H3 wildtype	Updated via OpenPBTA subtyping	High-grade glioma/astrocytoma, H3 wildtype	Diffuse astrocytic and oligodendroglial tumor	NA	NA	wt	HGG	HGAT	High-grade glioma astrocytoma	24130.5	25056.7	26834.9
BS_C41DJZ1F	7316-1059	577727	PT_30H1KV15	RNA-Seq	Tumor	Solid Tissue	Initial CNS Tumor	Basal Ganglia;Ventricles	Female	White	Not Hispanic or Latino	4880	High-grade glioma/astrocytoma (WHO grade III/IV)	stranded	535	DECEASED	328	CBTN	5415	NantOmics	NF-1	high grade glioma	C176751	Gross/Near total resection	#N/A	#N/A	#N/A	#N/A	Mixed	HGG, To be classified	#N/A	#N/A	High-grade glioma/astrocytoma (WHO grade III/IV)	Diffuse astrocytic and oligodendroglial tumor	NA	NA	wt	HGG	HGAT	High-grade glioma astrocytoma	21994.1	21545.3	24628.3
BS_C6ZZ3FY5	7316-1105	470017	PT_X71D7G5S	RNA-Seq	Tumor	Solid Tissue	Recurrence	Parietal Lobe	Male	White	Not Hispanic or Latino	5422	Supratentorial or Spinal Cord PNET	stranded	#N/A	LIVING	Not Reported	CBTN	5422	BGI@CHOP Genome Center	None documented	recurrent/residual pnet	C334314	Unavailable	#N/A	#N/A	#N/A	Male	Hemispheric	HGG, H3 G35	High-grade glioma/astrocytoma, H3 G35-mutant	Updated via OpenPBTA subtyping	High-grade glioma/astrocytoma, H3 G35-mutant	Diffuse astrocytic and oligodendroglial tumor	NA	NA	wt	HGG	HGAT	High-grade glioma astrocytoma	20089.2	21359.5	24108.9
BS_CXVGG342	7316-2100	574551	PT_2WVW55DA	RNA-Seq	Tumor	Solid Tissue	Progressive	Parietal Lobe	Female	White	Not Hispanic or Latino	138	High-grade glioma/astrocytoma (WHO grade III/IV)	stranded	1348	DECEASED	107	CBTN	1486	NantOmics	None documented	recurrent/residual glioblastoma multiforme (who grade iv)	C103566	Gross/Near total resection	#N/A	#N/A	#N/A	Female	Hemispheric	HGG, H3 wildtype, TP53 loss	High-grade glioma/astrocytoma, H3 wildtype	Updated via OpenPBTA subtyping	High-grade glioma/astrocytoma, H3 wildtype	Diffuse astrocytic and oligodendroglial tumor	NA	NA	wt	HGG	HGAT	High-grade glioma astrocytoma	19460.1	22079.4	24297.3
BS_DFGS950G	7316-714	470018	PT_JJ8QNAM8	RNA-Seq	Tumor	Solid Tissue	Recurrence	Temporal Lobe	Male	White	Not Hispanic or Latino	4326	High-grade glioma/astrocytoma (WHO grade III/IV)	stranded	167	DECEASED	167	CBTN	4493	BGI@CHOP Genome Center	None documented	high grade glioma	C124353	Not Reported	#N/A	#N/A	#N/A	#N/A	Hemispheric	HGG, To be classified	#N/A	#N/A	High-grade glioma/astrocytoma (WHO grade III/IV)	Diffuse astrocytic and oligodendroglial tumor	NA	NA	wt	HGG	HGAT	High-grade glioma astrocytoma	17349.6	20122.8	23604.6
BS_DS438CXE	7316-2857	654195	PT_0DXHDZJR	RNA-Seq	Tumor	Solid Tissue	Initial CNS Tumor	Frontal Lobe	Male	White	Not Hispanic or Latino	493	High-grade glioma/astrocytoma (WHO grade III/IV)	stranded	648	DECEASED	648	CBTN	1141	NantOmics	None documented	glioblastoma, who grade 4	C789168	Partial resection	#N/A	#N/A	#N/A	Male	Hemispheric	HGG, H3 wildtype	High-grade glioma/astrocytoma, H3 wildtype	Updated via OpenPBTA subtyping	High-grade glioma/astrocytoma, H3 wildtype	Diffuse astrocytic and oligodendroglial tumor	NA	NA	wt	HGG	HGAT	High-grade glioma astrocytoma	24059.6	22266.2	24075.8
BS_F0JB4EAK	7316-3214-A07083	A07098	PT_KBFM551M	RNA-Seq	Tumor	Solid Tissue	Initial CNS Tumor	Pons/Brainstem	Not Reported	Not Reported	Not Reported	3425	Brainstem glioma- Diffuse intrinsic pontine glioma	poly-A	395	DECEASED	#N/A	PNOC	3820	The Translational Genomics Research Institute	None documented	Diffuse Astrocytoma	C3079182	#N/A	#N/A	#N/A	#N/A	Male	Midline	HGG, H3 wildtype, TP53 loss	High-grade glioma/astrocytoma, H3 wildtype	Updated via OpenPBTA subtyping	High-grade glioma/astrocytoma, H3 wildtype	Diffuse astrocytic and oligodendroglial tumor	NA	NA	wt	HGG	HGAT	High-grade glioma astrocytoma	27070.2	25041.4	25241.3
BS_FEV5A0HN	7316-535	577717	PT_6SH7PV1N	RNA-Seq	Tumor	Solid Tissue	Initial CNS Tumor	Temporal Lobe	Male	White	Not Hispanic or Latino	1405	High-grade glioma/astrocytoma (WHO grade III/IV)	stranded	2624	LIVING	2624	CBTN	4029	NantOmics	None documented	anaplastic mixed glioma	C113652	Gross/Near total resection	#N/A	#N/A	#N/A	Male	Hemispheric	HGG, H3 wildtype	High-grade glioma/astrocytoma, H3 wildtype	Updated via OpenPBTA subtyping	High-grade glioma/astrocytoma, H3 wildtype	Diffuse astrocytic and oligodendroglial tumor	NA	NA	wt	HGG	HGAT	High-grade glioma astrocytoma	11227	20991	25671.7
BS_FN07P04C	7316-255	994697	PT_X7HC5YCY	RNA-Seq	Tumor	Solid Tissue	Initial CNS Tumor	Parietal Lobe	Female	White	Unavailable/Not Reported	6120	High-grade glioma/astrocytoma (WHO grade III/IV)	stranded	151	DECEASED	60	CBTN	6271	BGI	None documented	glioblastoma multiforme with scherer s secondary structures	C42066	Not Reported	#N/A	#N/A	#N/A	#N/A	Hemispheric	HGG, To be classified	#N/A	#N/A	High-grade glioma/astrocytoma (WHO grade III/IV)	Diffuse astrocytic and oligodendroglial tumor	NA	NA	wt	HGG	HGAT	High-grade glioma astrocytoma	20538.5	25064.9	26746.8
BS_FX2P2WEG	7316-2640	573150	PT_0SPKM4S8	RNA-Seq	Tumor	Solid Tissue	Initial CNS Tumor	Parietal Lobe	Male	Black or African American	Not Hispanic or Latino	2005	High-grade glioma/astrocytoma (WHO grade III/IV)	stranded	334	LIVING	205	CBTN	2339	NantOmics	None documented	high grade glioneuronal tumor (who gradeiv)	C687324	Gross/Near total resection	#N/A	#N/A	#N/A	Male	Hemispheric	HGG, H3 wildtype, TP53 activated	High-grade glioma/astrocytoma, H3 wildtype	Updated via OpenPBTA subtyping	High-grade glioma/astrocytoma, H3 wildtype	Diffuse astrocytic and oligodendroglial tumor	NA	NA	wt	HGG	HGAT	High-grade glioma astrocytoma	22741.5	21812.2	24674.1
BS_FYRDYBMZ	7316-1187	577723	PT_ARCM3PXM	RNA-Seq	Tumor	Solid Tissue	Initial CNS Tumor	Frontal Lobe	Unavailable	Reported Unknown	Unavailable/Not Reported	4938	High-grade glioma/astrocytoma (WHO grade III/IV)	stranded	#N/A	LIVING	Not Reported	CBTN	4938	NantOmics	None documented	glioblastoma multiforme	C176136	Gross/Near total resection	#N/A	#N/A	#N/A	#N/A	Hemispheric	HGG, To be classified	#N/A	#N/A	High-grade glioma/astrocytoma (WHO grade III/IV)	Diffuse astrocytic and oligodendroglial tumor	NA	NA	wt	HGG	HGAT	High-grade glioma astrocytoma	22985.8	23125	23582.2
BS_G3RJTBZD	7316-2085	577730	PT_3CHB9PK5	RNA-Seq	Tumor	Solid Tissue	Progressive	Frontal Lobe	Female	White	Not Hispanic or Latino	2908	High-grade glioma/astrocytoma (WHO grade III/IV)	stranded	547	DECEASED	499	CBTN	3455	NantOmics	NF-1,Other inherited conditions NOS	high grade glioma	C102951	Not Reported	#N/A	#N/A	#N/A	Female	Hemispheric	HGG, H3 wildtype, TP53 loss	High-grade glioma/astrocytoma, H3 wildtype	Updated via OpenPBTA subtyping	High-grade glioma/astrocytoma, H3 wildtype	Diffuse astrocytic and oligodendroglial tumor	NA	NA	wt	HGG	HGAT	High-grade glioma astrocytoma	22045.2	22760.3	24748.4
BS_GG9W3J9Y	7316-3817	724088	PT_J5NSRW1Y	RNA-Seq	Tumor	Solid Tissue	Initial CNS Tumor	Frontal Lobe	Male	Black or African American	Not Hispanic or Latino	4599	High-grade glioma/astrocytoma (WHO grade III/IV)	stranded	492	DECEASED	373	CBTN	5091	NantOmics	None documented	glioblastoma, idh-1 negative, who grade iv	C992733	Partial resection	#N/A	#N/A	#N/A	Male	Hemispheric	HGG, H3 wildtype	High-grade glioma/astrocytoma, H3 wildtype	Updated via OpenPBTA subtyping	High-grade glioma/astrocytoma, H3 wildtype	Diffuse astrocytic and oligodendroglial tumor	NA	NA	wt	HGG	HGAT	High-grade glioma astrocytoma	20977.6	21646.6	24033
BS_GXTFW99H	7316-2151	740006	PT_HNZNZ635	RNA-Seq	Tumor	Derived Cell Line	Progressive	Thalamus	Male	White	Hispanic or Latino	2166	High-grade glioma/astrocytoma (WHO grade III/IV)	stranded	515	LIVING	33	CBTN	2681	NantOmics	None documented	anaplastic astrocytoma	C801468	Partial resection	#N/A	#N/A	#N/A	Male	Midline	HGG, H3 wildtype	High-grade glioma/astrocytoma, H3 wildtype	Updated via OpenPBTA subtyping	High-grade glioma/astrocytoma, H3 wildtype	Diffuse astrocytic and oligodendroglial tumor	NA	NA	wt	HGG	HGAT	High-grade glioma astrocytoma	25229.6	23157.9	25524.1
BS_H0QWRJE2	7316-2146	564445	PT_MDWPRDBT	RNA-Seq	Tumor	Solid Tissue	Progressive	Cerebellum/Posterior Fossa;Frontal Lobe	Female	White	Not Hispanic or Latino	980	High-grade glioma/astrocytoma (WHO grade III/IV)	stranded	1250	DECEASED	547	CBTN	2230	NantOmics	None documented	high grade malignant glioma	C271092	Gross/Near total resection	#N/A	#N/A	#N/A	Female	Midline	HGG, H3 wildtype	High-grade glioma/astrocytoma, H3 wildtype	Updated via OpenPBTA subtyping	High-grade glioma/astrocytoma, H3 wildtype	Diffuse astrocytic and oligodendroglial tumor	NA	NA	wt	HGG	HGAT	High-grade glioma astrocytoma	19003.2	20634.4	21441.8
BS_H1ZS5FMZ	7316-1055	577725	PT_MXK5R7RJ	RNA-Seq	Tumor	Solid Tissue	Second Malignancy	Frontal Lobe	Female	Reported Unknown	Hispanic or Latino	3467	High-grade glioma/astrocytoma (WHO grade III/IV)	stranded	2511	DECEASED	2511	CBTN	5978	NantOmics	None documented	glioblastoma multiforme (gbm), who grade iv	C135300	Unavailable	#N/A	#N/A	#N/A	#N/A	Hemispheric	HGG, To be classified	#N/A	#N/A	High-grade glioma/astrocytoma (WHO grade III/IV)	Diffuse astrocytic and oligodendroglial tumor	NA	NA	wt	HGG	HGAT	High-grade glioma astrocytoma	22285.1	21988.8	25666.4
BS_HE0WJRW6	7316-1455	994695	PT_JT9HH7M6	RNA-Seq	Tumor	Solid Tissue	Initial CNS Tumor	Frontal Lobe	Female	Asian	Not Hispanic or Latino	636	High-grade glioma/astrocytoma (WHO grade III/IV)	stranded	2596	DECEASED	360	CBTN	3232	BGI	Li-Fraumeni syndrome	giganto-cellular anaplastic astrocytoma with epithelial and neuronal differentiation, ia	C15990	Gross/Near total resection	#N/A	#N/A	#N/A	#N/A	Hemispheric	HGG, To be classified, TP53 loss	#N/A	#N/A	High-grade glioma/astrocytoma (WHO grade III/IV)	Diffuse astrocytic and oligodendroglial tumor	NA	NA	wt	HGG	HGAT	High-grade glioma astrocytoma	22691	23986.6	26073.1
BS_HJRTC9JQ	7316-2189	734533	PT_VTM2STE3	RNA-Seq	Tumor	Solid Tissue	Progressive	Frontal Lobe;Parietal Lobe;Temporal Lobe	Female	White	Not Hispanic or Latino	3316	High-grade glioma/astrocytoma (WHO grade III/IV)	stranded	299	LIVING	215	CBTN	3615	NantOmics	Other inherited conditions NOS	high grade glioma	C641691	Partial resection	#N/A	#N/A	#N/A	Female	Hemispheric	HGG, H3 wildtype, TP53 activated	High-grade glioma/astrocytoma, H3 wildtype	Updated via OpenPBTA subtyping	High-grade glioma/astrocytoma, H3 wildtype	Diffuse astrocytic and oligodendroglial tumor	NA	NA	wt	HGG	HGAT	High-grade glioma astrocytoma	20995.6	21729.1	23219.4
BS_HWGWYCY7	7316-1455	400856	PT_JT9HH7M6	RNA-Seq	Tumor	Solid Tissue	Initial CNS Tumor	Frontal Lobe	Female	Asian	Not Hispanic or Latino	636	High-grade glioma/astrocytoma (WHO grade III/IV)	poly-A	2596	DECEASED	360	CBTN	3232	BGI@CHOP Genome Center	Li-Fraumeni syndrome	giganto-cellular anaplastic astrocytoma with epithelial and neuronal differentiation, ia	C15990	Gross/Near total resection	#N/A	#N/A	#N/A	#N/A	Hemispheric	HGG, To be classified, TP53 loss	#N/A	#N/A	High-grade glioma/astrocytoma (WHO grade III/IV)	Diffuse astrocytic and oligodendroglial tumor	NA	NA	wt	HGG	HGAT	High-grade glioma astrocytoma	25342.2	23923	26609.6
BS_JRYJGYC4	7316-3000	746068	PT_S2BEPYQ0	RNA-Seq	Tumor	Solid Tissue	Progressive	Basal Ganglia;Occipital Lobe;Parietal Lobe;Temporal Lobe	Female	White	Hispanic or Latino	2242	High-grade glioma/astrocytoma (WHO grade III/IV)	stranded	1189	DECEASED	352	CBTN	3431	NantOmics	None documented	metastatic gbm	C744765	Not Reported	#N/A	#N/A	#N/A	Female	Mixed	HGG, H3 wildtype	High-grade glioma/astrocytoma, H3 wildtype	Updated via OpenPBTA subtyping	High-grade glioma/astrocytoma, H3 wildtype	Diffuse astrocytic and oligodendroglial tumor	NA	NA	wt	HGG	HGAT	High-grade glioma astrocytoma	25389.5	22974.8	23321.2
BS_JS95PE0J	7316-1774	574549	PT_KZ04SDDS	RNA-Seq	Tumor	Solid Tissue	Progressive	Temporal Lobe	Male	White	Hispanic or Latino	2431	High-grade glioma/astrocytoma (WHO grade III/IV)	stranded	575	DECEASED	100	CBTN	3006	NantOmics	None documented	high-grade glioma	C377610	Partial resection	#N/A	#N/A	#N/A	Male	Hemispheric	HGG, H3 wildtype, TP53 loss	High-grade glioma/astrocytoma, H3 wildtype	Updated via OpenPBTA subtyping	High-grade glioma/astrocytoma, H3 wildtype	Diffuse astrocytic and oligodendroglial tumor	NA	NA	wt	HGG	HGAT	High-grade glioma astrocytoma	26225	23460.5	24740.9
BS_JVW2JJ39	7316-1064	739974	PT_7570EHD9	RNA-Seq	Tumor	Solid Tissue	Initial CNS Tumor	Frontal Lobe	Male	Reported Unknown	Hispanic or Latino	2136	High-grade glioma/astrocytoma (WHO grade III/IV)	stranded	8	LIVING	8	CBTN	2144	NantOmics	None documented	glioblastoma multiforme	C176382	Unavailable	#N/A	#N/A	#N/A	#N/A	Hemispheric	HGG, To be classified	#N/A	#N/A	High-grade glioma/astrocytoma (WHO grade III/IV)	Diffuse astrocytic and oligodendroglial tumor	NA	NA	wt	HGG	HGAT	High-grade glioma astrocytoma	25485.3	22953.9	26736
BS_K17VQECG	7316-440	746066	PT_KEQ53KRH	RNA-Seq	Tumor	Solid Tissue	Initial CNS Tumor	Basal Ganglia;Brain Stem- Midbrain/Tectum;Thalamus	Female	White	Not Hispanic or Latino	3424	High-grade glioma/astrocytoma (WHO grade III/IV)	stranded	337	DECEASED	199	CBTN	3761	NantOmics	None documented	infiltrating high grade astrocytoma, who grade iii	C107010	Biopsy only	#N/A	#N/A	#N/A	Female	Midline	HGG, H3 wildtype, TP53 loss	High-grade glioma/astrocytoma, H3 wildtype	Updated via OpenPBTA subtyping	High-grade glioma/astrocytoma, H3 wildtype	Diffuse astrocytic and oligodendroglial tumor	NA	NA	wt	HGG	HGAT	High-grade glioma astrocytoma	17685.7	20622.8	24270
BS_KBEX4RT2	7316-288	398450	PT_84Q11Z5X	RNA-Seq	Tumor	Solid Tissue	Initial CNS Tumor	Thalamus	Female	White	Unavailable/Not Reported	5362	High-grade glioma/astrocytoma (WHO grade III/IV)	poly-A	791	DECEASED	691	CBTN	6153	BGI@CHOP Genome Center	None documented	glioblastoma	C54735	Partial resection	#N/A	#N/A	#N/A	#N/A	Midline	HGG, To be classified	#N/A	#N/A	High-grade glioma/astrocytoma (WHO grade III/IV)	Diffuse astrocytic and oligodendroglial tumor	NA	NA	wt	HGG	HGAT	High-grade glioma astrocytoma	26458.4	25795.5	27179.3
BS_KP735TJ6	7316-2274	728249	PT_MSQ6GSVP	RNA-Seq	Tumor	Solid Tissue	Initial CNS Tumor	Frontal Lobe;Parietal Lobe	Female	Reported Unknown	Hispanic or Latino	83	High-grade glioma/astrocytoma (WHO grade III/IV)	stranded	1596	LIVING	482	CBTN	1679	NantOmics	None documented	malignant neoplasm, favor glioblastoma	C946485	Partial resection	#N/A	#N/A	#N/A	Female	Hemispheric	HGG, H3 wildtype	High-grade glioma/astrocytoma, H3 wildtype	Updated via OpenPBTA subtyping	High-grade glioma/astrocytoma, H3 wildtype	Diffuse astrocytic and oligodendroglial tumor	NA	NA	wt	HGG	HGAT	High-grade glioma astrocytoma	24082.6	21988.2	22162.2
BS_M0QYNVK8	7316-2217	731933	PT_37B5JRP1	RNA-Seq	Tumor	Solid Tissue	Initial CNS Tumor	Thalamus	Male	Black or African American	Not Hispanic or Latino	5324	High-grade glioma/astrocytoma (WHO grade III/IV)	stranded	422	DECEASED	304	CBTN	5746	NantOmics	None documented	anaplastic astrocytoma, who grade iii.	C578469	Biopsy only	#N/A	#N/A	#N/A	Male	Midline	HGG, H3 wildtype, TP53 loss	High-grade glioma/astrocytoma, H3 wildtype	Updated via OpenPBTA subtyping	High-grade glioma/astrocytoma, H3 wildtype	Diffuse astrocytic and oligodendroglial tumor	NA	NA	wt	HGG	HGAT	High-grade glioma astrocytoma	13251.4	19934.2	24163.9
BS_M1PVEHCM	7316-1889	549576	PT_KBDP8ZCR	RNA-Seq	Tumor	Solid Tissue	Progressive	Other locations NOS	Male	Reported Unknown	Unavailable/Not Reported	6087	High-grade glioma/astrocytoma (WHO grade III/IV)	stranded	605	DECEASED	273	CBTN	6692	NantOmics	None documented	gbm	C845625	Not Reported	#N/A	#N/A	#N/A	#N/A	Other	HGG, To be classified	#N/A	#N/A	High-grade glioma/astrocytoma (WHO grade III/IV)	Diffuse astrocytic and oligodendroglial tumor	NA	NA	wt	HGG	HGAT	High-grade glioma astrocytoma	15392.2	20656.4	23067
BS_M7HCF7DW	7316-2092	739928	PT_2WVW55DA	RNA-Seq	Tumor	Solid Tissue	Progressive	Parietal Lobe	Female	White	Not Hispanic or Latino	138	High-grade glioma/astrocytoma (WHO grade III/IV)	stranded	1348	DECEASED	107	CBTN	1486	NantOmics	None documented	glioblastoma multiforme (who grade 4)	C103566	Gross/Near total resection	#N/A	#N/A	#N/A	Female	Hemispheric	HGG, H3 wildtype	High-grade glioma/astrocytoma, H3 wildtype	Updated via OpenPBTA subtyping	High-grade glioma/astrocytoma, H3 wildtype	Diffuse astrocytic and oligodendroglial tumor	NA	NA	wt	HGG	HGAT	High-grade glioma astrocytoma	22331.8	22186.8	23939.6
BS_M85CXHDV	7316-1893	746067	PT_6PP78VNE	RNA-Seq	Tumor	Solid Tissue	Recurrence	Frontal Lobe	Male	White	Not Hispanic or Latino	6576	High-grade glioma/astrocytoma (WHO grade III/IV)	stranded	844	DECEASED	519	CBTN	7420	NantOmics	None documented	high grade glioma	C312912	Partial resection	#N/A	#N/A	#N/A	#N/A	Hemispheric	HGG, To be classified	#N/A	#N/A	High-grade glioma/astrocytoma (WHO grade III/IV)	Diffuse astrocytic and oligodendroglial tumor	NA	NA	wt	HGG	HGAT	High-grade glioma astrocytoma	18938	21348.2	24125
BS_M8EA6R2A	7316-913	739931	PT_4347ZBEX	RNA-Seq	Tumor	Derived Cell Line	Second Malignancy	Temporal Lobe	Female	White	Not Hispanic or Latino	1258	High-grade glioma/astrocytoma (WHO grade III/IV)	stranded	7024	DECEASED	6842	CBTN	8282	NantOmics	None documented	glioblastoma (hgg)	C216603	Partial resection	#N/A	#N/A	#N/A	Female	Hemispheric	HGG, H3 wildtype	High-grade glioma/astrocytoma, H3 wildtype	Updated via OpenPBTA subtyping	High-grade glioma/astrocytoma, H3 wildtype	Diffuse astrocytic and oligodendroglial tumor	NA	NA	wt	HGG	HGAT	High-grade glioma astrocytoma	16543	20669.5	23888.6
BS_MN5XVP5A	7316-2970	740003	PT_RPC00TAJ	RNA-Seq	Tumor	Solid Tissue	Progressive	Thalamus	Female	White	Not Hispanic or Latino	6660	High-grade glioma/astrocytoma (WHO grade III/IV)	stranded	1536	DECEASED	1011	CBTN	8196	NantOmics	None documented	glioblastoma	C41943	Gross/Near total resection	#N/A	#N/A	#N/A	#N/A	Midline	HGG, To be classified	#N/A	#N/A	High-grade glioma/astrocytoma (WHO grade III/IV)	Diffuse astrocytic and oligodendroglial tumor	NA	NA	wt	HGG	HGAT	High-grade glioma astrocytoma	24067.6	23330.7	23834.7
BS_NNPEC7W1	7316-2810	739977	PT_59D00MBQ	RNA-Seq	Tumor	Solid Tissue	Progressive	Thalamus	Male	Asian	Not Hispanic or Latino	3283	High-grade glioma/astrocytoma (WHO grade III/IV)	stranded	419	DECEASED	419	CBTN	3702	NantOmics	Other inherited conditions NOS	anaplastic astrocytoma (who grade iii)	C384990	Not Reported	#N/A	#N/A	#N/A	Male	Midline	HGG, To be classified	#N/A	#N/A	High-grade glioma/astrocytoma (WHO grade III/IV)	Diffuse astrocytic and oligodendroglial tumor	NA	NA	wt	HGG	HGAT	High-grade glioma astrocytoma	21079.9	21724.5	23711.7
BS_NPA6CZQF	7316-204	398058	PT_RSDTCFDA	RNA-Seq	Tumor	Solid Tissue	Initial CNS Tumor	Frontal Lobe	Female	White	Not Hispanic or Latino	4946	High-grade glioma/astrocytoma (WHO grade III/IV)	poly-A	360	DECEASED	106	CBTN	5306	BGI@CHOP Genome Center	None documented	anaplastic astrocytoma	C57441	Biopsy only	#N/A	#N/A	#N/A	Female	Hemispheric	HGG, H3 wildtype	High-grade glioma/astrocytoma, H3 wildtype	Updated via OpenPBTA subtyping	High-grade glioma/astrocytoma, H3 wildtype	Diffuse astrocytic and oligodendroglial tumor	NA	NA	wt	HGG	HGAT	High-grade glioma astrocytoma	15374.1	23239.7	26151.9
BS_P0QF87WC	7316-2737	711767	PT_8GN3TQRM	RNA-Seq	Tumor	Solid Tissue	Progressive	Parietal Lobe;Temporal Lobe	Male	Asian	Not Hispanic or Latino	1885	High-grade glioma/astrocytoma (WHO grade III/IV)	stranded	957	DECEASED	630	CBTN	2842	NantOmics	None documented	glioblastoma who grade iv	C417831	Not Reported	#N/A	#N/A	#N/A	Male	Hemispheric	HGG, H3 wildtype	High-grade glioma/astrocytoma, H3 wildtype	Updated via OpenPBTA subtyping	High-grade glioma/astrocytoma, H3 wildtype	Diffuse astrocytic and oligodendroglial tumor	NA	NA	wt	HGG	HGAT	High-grade glioma astrocytoma	25558	23910.4	23997.4
BS_PGK832G2	7316-2189	740008	PT_VTM2STE3	RNA-Seq	Tumor	Derived Cell Line	Progressive	Frontal Lobe;Parietal Lobe;Temporal Lobe	Female	White	Not Hispanic or Latino	3316	High-grade glioma/astrocytoma (WHO grade III/IV)	stranded	299	LIVING	215	CBTN	3615	NantOmics	Other inherited conditions NOS	high grade glioma	C641691	Partial resection	#N/A	#N/A	#N/A	Female	Hemispheric	HGG, H3 wildtype, TP53 loss	High-grade glioma/astrocytoma, H3 wildtype	Updated via OpenPBTA subtyping	High-grade glioma/astrocytoma, H3 wildtype	Diffuse astrocytic and oligodendroglial tumor	NA	NA	wt	HGG	HGAT	High-grade glioma astrocytoma	27140.9	24342.5	24909.6
BS_PKW05VZV	7316-325	577729	PT_279D9QZ8	RNA-Seq	Tumor	Solid Tissue	Recurrence	Cerebellum/Posterior Fossa	Female	White	Not Hispanic or Latino	5859	High-grade glioma/astrocytoma (WHO grade III/IV)	stranded	3011	LIVING	202	CBTN	8870	NantOmics	None documented	high-grade glioma	C17712	Gross/Near total resection	#N/A	#N/A	#N/A	Female	Posterior fossa	HGG, H3 wildtype	High-grade glioma/astrocytoma, H3 wildtype	Updated via OpenPBTA subtyping	High-grade glioma/astrocytoma, H3 wildtype	Diffuse astrocytic and oligodendroglial tumor	NA	NA	wt	HGG	HGAT	High-grade glioma astrocytoma	16862.7	20883.2	22617.8
BS_PNYN0AYD	7316-1746	739941	PT_C2D4JXS1	RNA-Seq	Tumor	Derived Cell Line	Initial CNS Tumor	Cerebellum/Posterior Fossa	Female	Reported Unknown	Hispanic or Latino	2307	High-grade glioma/astrocytoma (WHO grade III/IV)	stranded	132	DECEASED	23	CBTN	2439	NantOmics	None documented	high grade glioma	C337143	Partial resection	#N/A	#N/A	#N/A	Female	Posterior fossa	HGG, H3 wildtype, TP53 loss	High-grade glioma/astrocytoma, H3 wildtype	Updated via OpenPBTA subtyping	High-grade glioma/astrocytoma, H3 wildtype	Diffuse astrocytic and oligodendroglial tumor	NA	NA	wt	HGG	HGAT	High-grade glioma astrocytoma	20745.9	22408.6	25965.9
BS_PQVTB6BB	7316-1312	739930	PT_9W4WTVFZ	RNA-Seq	Tumor	Solid Tissue	Initial CNS Tumor	Brain Stem- Pons;Cerebellum/Posterior Fossa	Female	Reported Unknown	Hispanic or Latino	2870	High-grade glioma/astrocytoma (WHO grade III/IV)	stranded	323	DECEASED	269	CBTN	3193	NantOmics	None documented	astrocytic neoplasm	C164451	Biopsy only	#N/A	#N/A	#N/A	#N/A	Mixed	HGG, To be classified	#N/A	#N/A	High-grade glioma/astrocytoma (WHO grade III/IV)	Diffuse astrocytic and oligodendroglial tumor	NA	NA	wt	HGG	HGAT	High-grade glioma astrocytoma	16989.8	19950.2	23650.6
BS_PS0P3QJ3	7316-620	400120	PT_6D9C46GC	RNA-Seq	Tumor	Solid Tissue	Initial CNS Tumor	Frontal Lobe	Female	Reported Unknown	Unavailable/Not Reported	192	High-grade glioma/astrocytoma (WHO grade III/IV)	poly-A	#N/A	LIVING	Not Reported	CBTN	192	BGI@CHOP Genome Center	None documented	gbm	C119433	Unavailable	#N/A	#N/A	#N/A	#N/A	Hemispheric	HGG, To be classified	#N/A	#N/A	High-grade glioma/astrocytoma (WHO grade III/IV)	Diffuse astrocytic and oligodendroglial tumor	NA	NA	wt	HGG	HGAT	High-grade glioma astrocytoma	24123.4	24484.3	26463.6
BS_PXCPK5XS	7316-287	398451	PT_1B1Z7BRQ	RNA-Seq	Tumor	Solid Tissue	Initial CNS Tumor	Frontal Lobe;Parietal Lobe	Male	White	Unavailable/Not Reported	5284	High-grade glioma/astrocytoma (WHO grade III/IV)	poly-A	422	DECEASED	325	CBTN	5706	BGI@CHOP Genome Center	None documented	glioblastoma	C54612	Gross/Near total resection	#N/A	#N/A	#N/A	#N/A	Hemispheric	HGG, To be classified	#N/A	#N/A	High-grade glioma/astrocytoma (WHO grade III/IV)	Diffuse astrocytic and oligodendroglial tumor	NA	NA	wt	HGG	HGAT	High-grade glioma astrocytoma	23637.4	25284.3	27256.8
BS_QB84TBA3	7316-2536	574557	PT_JC4DHFJR	RNA-Seq	Tumor	Solid Tissue	Progressive	Brain Stem-Medulla;Brain Stem- Midbrain/Tectum;Brain Stem- Pons;Cerebellum/Posterior Fossa	Female	Asian	Not Hispanic or Latino	4413	High-grade glioma/astrocytoma (WHO grade III/IV)	stranded	243	DECEASED	243	CBTN	4656	NantOmics	None documented	glioblastoma multiforme, who grade iv.	C614262	Not Reported	#N/A	#N/A	#N/A	#N/A	Mixed	HGG, To be classified	#N/A	#N/A	High-grade glioma/astrocytoma (WHO grade III/IV)	Diffuse astrocytic and oligodendroglial tumor	NA	NA	wt	HGG	HGAT	High-grade glioma astrocytoma	23264.7	23959.5	24056.3
BS_QWTE1CWR	7316-3022	734535	PT_1H2REHT2	RNA-Seq	Tumor	Solid Tissue	Progressive	Basal Ganglia	Male	White	Not Hispanic or Latino	6419	High-grade glioma/astrocytoma (WHO grade III/IV)	stranded	3295	DECEASED	955	CBTN	9714	NantOmics	NF-1	anaplastic pleomorphic xanthoastrocytoma, who grade iii	C53013	Partial resection	#N/A	#N/A	#N/A	Male	Midline	HGG, H3 wildtype, TP53 loss	High-grade glioma/astrocytoma, H3 wildtype	Updated via OpenPBTA subtyping	High-grade glioma/astrocytoma, H3 wildtype	Diffuse astrocytic and oligodendroglial tumor	NA	NA	wt	HGG	HGAT	High-grade glioma astrocytoma	25144.7	22687.6	23796.6
BS_QYPHA40N	7316-85	740010	PT_3AWKWXEV	RNA-Seq	Tumor	Derived Cell Line	Initial CNS Tumor	Temporal Lobe	Male	White	Unavailable/Not Reported	919	High-grade glioma/astrocytoma (WHO grade III/IV)	stranded	515	DECEASED	515	CBTN	1434	NantOmics	None documented	glioblastoma multiforme	C28290	Gross/Near total resection	#N/A	#N/A	#N/A	Male	Hemispheric	HGG, H3 wildtype	High-grade glioma/astrocytoma, H3 wildtype	Updated via OpenPBTA subtyping	High-grade glioma/astrocytoma, H3 wildtype	Diffuse astrocytic and oligodendroglial tumor	NA	NA	wt	HGG	HGAT	High-grade glioma astrocytoma	20497	21337.2	24447.7
BS_R5SNFB5B	7316-1746	574552	PT_C2D4JXS1	RNA-Seq	Tumor	Solid Tissue	Initial CNS Tumor	Cerebellum/Posterior Fossa	Female	Reported Unknown	Hispanic or Latino	2307	High-grade glioma/astrocytoma (WHO grade III/IV)	stranded	132	DECEASED	23	CBTN	2439	NantOmics	None documented	high grade glioma	C337143	Partial resection	#N/A	#N/A	#N/A	Female	Posterior fossa	HGG, To be classified	#N/A	#N/A	High-grade glioma/astrocytoma (WHO grade III/IV)	Diffuse astrocytic and oligodendroglial tumor	NA	NA	wt	HGG	HGAT	High-grade glioma astrocytoma	12820.6	19283.7	24894.3
BS_R7NTZR4C	A09410	A09418	PT_0MXPTTM3	RNA-Seq	Tumor	Solid Tissue	Initial CNS Tumor	Pons/Brainstem	Not Reported	Not Reported	Not Reported	9425	Brainstem glioma- Diffuse intrinsic pontine glioma	poly-A	1311	DECEASED	#N/A	PNOC	10736	The Translational Genomics Research Institute	None documented	Anaplastic Astrocytoma	C3080535	#N/A	#N/A	#N/A	#N/A	Male	Midline	HGG, IDH, TP53 activated	High-grade glioma/astrocytoma, IDH-mutant	Updated via OpenPBTA subtyping	High-grade glioma/astrocytoma, IDH-mutant	Diffuse astrocytic and oligodendroglial tumor	NA	NA	wt	HGG	HGAT	High-grade glioma astrocytoma	23271.6	24497.3	26917.2
BS_RCCN63K6	7316-231	549571	PT_RPC00TAJ	RNA-Seq	Tumor	Solid Tissue	Progressive	Thalamus	Female	White	Not Hispanic or Latino	6660	High-grade glioma/astrocytoma (WHO grade III/IV)	stranded	1536	DECEASED	1011	CBTN	8196	NantOmics	None documented	anaplastic astrocytoma	C41943	Partial resection	#N/A	#N/A	#N/A	#N/A	Midline	HGG, To be classified	#N/A	#N/A	High-grade glioma/astrocytoma (WHO grade III/IV)	Diffuse astrocytic and oligodendroglial tumor	NA	NA	wt	HGG	HGAT	High-grade glioma astrocytoma	23647.3	21867.1	24577.4
BS_S2TA8R29	7316-2599	711766	PT_4A2H0KNR	RNA-Seq	Tumor	Solid Tissue	Recurrence	Parietal Lobe;Temporal Lobe	Male	White	Hispanic or Latino	34	High-grade glioma/astrocytoma (WHO grade III/IV)	stranded	1915	DECEASED	168	CBTN	1949	NantOmics	None documented	glioneuronal tumor with focal high grade glial component	C634803	Unavailable	#N/A	#N/A	#N/A	#N/A	Hemispheric	HGG, To be classified	#N/A	#N/A	High-grade glioma/astrocytoma (WHO grade III/IV)	Diffuse astrocytic and oligodendroglial tumor	NA	NA	wt	HGG	HGAT	High-grade glioma astrocytoma	26120.2	23586.9	23041.3
BS_S6S7SK3P	7316-2554	564449	PT_37B5JRP1	RNA-Seq	Tumor	Solid Tissue	Progressive	Basal Ganglia;Brain Stem-Medulla;Brain Stem- Midbrain/Tectum;Brain Stem- Pons;Optic Pathway;Suprasellar/Hypothalamic/Pituitary;Thalamus	Male	Black or African American	Not Hispanic or Latino	5324	High-grade glioma/astrocytoma (WHO grade III/IV)	stranded	422	DECEASED	304	CBTN	5746	NantOmics	None documented	glioblastoma	C578469	Not Reported	#N/A	#N/A	#N/A	Male	Mixed	HGG, H3 wildtype, TP53 loss	High-grade glioma/astrocytoma, H3 wildtype	Updated via OpenPBTA subtyping	High-grade glioma/astrocytoma, H3 wildtype	Diffuse astrocytic and oligodendroglial tumor	NA	NA	wt	HGG	HGAT	High-grade glioma astrocytoma	18206.8	21079.5	23256.9
BS_SB12W1XT	7316-85	994693	PT_3AWKWXEV	RNA-Seq	Tumor	Solid Tissue	Initial CNS Tumor	Temporal Lobe	Male	White	Unavailable/Not Reported	919	High-grade glioma/astrocytoma (WHO grade III/IV)	stranded	515	DECEASED	515	CBTN	1434	BGI	None documented	glioblastoma multiforme	C28290	Gross/Near total resection	#N/A	#N/A	#N/A	#N/A	Hemispheric	HGG, H3 wildtype	High-grade glioma/astrocytoma, H3 wildtype	Updated via OpenPBTA subtyping	High-grade glioma/astrocytoma, H3 wildtype	Diffuse astrocytic and oligodendroglial tumor	NA	NA	wt	HGG	HGAT	High-grade glioma astrocytoma	24351.1	25593.6	26534.6
BS_SD8YBRBR	7316-2777	739968	PT_TPDB1WC8	RNA-Seq	Tumor	Solid Tissue	Initial CNS Tumor	Occipital Lobe;Parietal Lobe;Temporal Lobe	Male	Black or African American	Not Hispanic or Latino	1693	High-grade glioma/astrocytoma (WHO grade III/IV)	stranded	403	DECEASED	398	CBTN	2096	NantOmics	None documented	glioblastoma who grade iv	C799746	Partial resection	#N/A	#N/A	#N/A	#N/A	Hemispheric	HGG, To be classified	#N/A	#N/A	High-grade glioma/astrocytoma (WHO grade III/IV)	Diffuse astrocytic and oligodendroglial tumor	NA	NA	wt	HGG	HGAT	High-grade glioma astrocytoma	21906.7	21789.5	24002.3
BS_SHJA4MR0	7316-161	994696	PT_Z4BF2NSB	RNA-Seq	Tumor	Solid Tissue	Initial CNS Tumor	Temporal Lobe	Male	Reported Unknown	Hispanic or Latino	5908	High-grade glioma/astrocytoma (WHO grade III/IV)	stranded	2561	DECEASED	2369	CBTN	8469	BGI	None documented	glioblastome multiforme who iv	C34809	Gross/Near total resection	#N/A	#N/A	#N/A	#N/A	Hemispheric	HGG, H3 wildtype, TP53 loss	High-grade glioma/astrocytoma, H3 wildtype	Updated via OpenPBTA subtyping	High-grade glioma/astrocytoma, H3 wildtype	Diffuse astrocytic and oligodendroglial tumor	NA	NA	wt	HGG	HGAT	High-grade glioma astrocytoma	27921.9	26120.7	26946.9
BS_SNVM7CZT	7316-619	400121	PT_H2HT2WQX	RNA-Seq	Tumor	Solid Tissue	Initial CNS Tumor	Frontal Lobe	Female	Reported Unknown	Unavailable/Not Reported	1292	High-grade glioma/astrocytoma (WHO grade III/IV)	poly-A	#N/A	LIVING	Not Reported	CBTN	1292	BGI@CHOP Genome Center	None documented	gbm	C119310	Unavailable	#N/A	#N/A	#N/A	#N/A	Hemispheric	HGG, To be classified	#N/A	#N/A	High-grade glioma/astrocytoma (WHO grade III/IV)	Diffuse astrocytic and oligodendroglial tumor	NA	NA	wt	HGG	HGAT	High-grade glioma astrocytoma	24905.5	25138.6	26182.4
BS_T1YHK6B7	7316-1062	574555	PT_DNH1VP67	RNA-Seq	Tumor	Solid Tissue	Progressive	Brain Stem-Medulla;Brain Stem- Midbrain/Tectum;Brain Stem- Pons;Cerebellum/Posterior Fossa	Male	Reported Unknown	Unavailable/Not Reported	1976	High-grade glioma/astrocytoma (WHO grade III/IV)	stranded	248	DECEASED	248	CBTN	2224	NantOmics	None documented	#N/A	C191265	Not Reported	#N/A	#N/A	#N/A	#N/A	Mixed	HGG, To be classified	#N/A	#N/A	High-grade glioma/astrocytoma (WHO grade III/IV)	Diffuse astrocytic and oligodendroglial tumor	NA	NA	wt	HGG	HGAT	High-grade glioma astrocytoma	22642.8	23266.7	23987.3
BS_TGS109T3	7316-1052	577728	PT_18QG3Z4H	RNA-Seq	Tumor	Solid Tissue	Initial CNS Tumor	Cerebellum/Posterior Fossa	Female	White	Not Hispanic or Latino	3828	High-grade glioma/astrocytoma (WHO grade III/IV)	stranded	502	DECEASED	502	CBTN	4330	NantOmics	None documented	high-grade glioma/astrocytoma (who grade iii/iv)	C177120	Unavailable	#N/A	#N/A	#N/A	#N/A	Posterior fossa	HGG, To be classified	#N/A	#N/A	High-grade glioma/astrocytoma (WHO grade III/IV)	Diffuse astrocytic and oligodendroglial tumor	NA	NA	wt	HGG	HGAT	High-grade glioma astrocytoma	22183.6	21966.6	25094.4
BS_TJTEF70D	7316-895	470020	PT_MDWPRDBT	RNA-Seq	Tumor	Solid Tissue	Recurrence	Brain Stem- Pons;Cerebellum/Posterior Fossa;Frontal Lobe;Parietal Lobe	Female	White	Not Hispanic or Latino	980	High-grade glioma/astrocytoma (WHO grade III/IV)	stranded	1250	DECEASED	547	CBTN	2230	BGI@CHOP Genome Center	None documented	high grade glioma	C271092	Biopsy only	#N/A	#N/A	#N/A	Female	Mixed	HGG, H3 wildtype	High-grade glioma/astrocytoma, H3 wildtype	Updated via OpenPBTA subtyping	High-grade glioma/astrocytoma, H3 wildtype	Diffuse astrocytic and oligodendroglial tumor	NA	NA	wt	HGG	HGAT	High-grade glioma astrocytoma	21725.2	20573.4	21997.2
BS_TK84K675	7316-2751	711698	PT_MDWPRDBT	RNA-Seq	Tumor	Solid Tissue	Progressive	Cerebellum/Posterior Fossa;Hippocampus;Other locations NOS;Spinal Cord- Thoracic;Temporal Lobe;Thalamus	Female	White	Not Hispanic or Latino	980	High-grade glioma/astrocytoma (WHO grade III/IV)	stranded	1250	DECEASED	547	CBTN	2230	NantOmics	None documented	high-grade glioma	C271092	Not Reported	#N/A	#N/A	#N/A	Female	Hemispheric	HGG, H3 wildtype	High-grade glioma/astrocytoma, H3 wildtype	Updated via OpenPBTA subtyping	High-grade glioma/astrocytoma, H3 wildtype	Diffuse astrocytic and oligodendroglial tumor	NA	NA	wt	HGG	HGAT	High-grade glioma astrocytoma	27000.5	23828.3	23261.6
BS_TV5B86ZD	7316-158	1030653	PT_9BZETM0M	RNA-Seq	Tumor	Solid Tissue	Initial CNS Tumor	Frontal Lobe	Male	White	Not Hispanic or Latino	6523	Supratentorial or Spinal Cord PNET	stranded	2681	DECEASED	2305	CBTN	9204	BGI@CHOP Genome Center	None documented	pnet with glial and neuronal differentiation and subarachnoid growth	C36285	Gross/Near total resection	#N/A	#N/A	#N/A	Male	Hemispheric	HGG, H3 G35	High-grade glioma/astrocytoma, H3 G35-mutant	Updated via OpenPBTA subtyping	High-grade glioma/astrocytoma, H3 G35-mutant	Diffuse astrocytic and oligodendroglial tumor	NA	NA	wt	HGG	HGAT	High-grade glioma astrocytoma	16840.7	20574.4	25260.2
BS_TXZ7KHTQ	7316-1844	470026	PT_VWZZTK38	RNA-Seq	Tumor	Solid Tissue	Initial CNS Tumor	Brain Stem- Midbrain/Tectum;Occipital Lobe;Temporal Lobe;Thalamus	Male	Reported Unknown	Hispanic or Latino	4231	High-grade glioma/astrocytoma (WHO grade III/IV)	stranded	284	DECEASED	143	CBTN	4515	BGI@CHOP Genome Center	None documented	glioblastoma multiforme	C54858	Partial resection	#N/A	#N/A	#N/A	#N/A	Mixed	HGG, To be classified	#N/A	#N/A	High-grade glioma/astrocytoma (WHO grade III/IV)	Diffuse astrocytic and oligodendroglial tumor	NA	NA	wt	HGG	HGAT	High-grade glioma astrocytoma	15429.3	19109.7	22645.2
BS_V3Z3DB4N	7316-3765	728273	PT_PF9EC93Q	RNA-Seq	Tumor	Solid Tissue	Initial CNS Tumor	Temporal Lobe	Female	White	Not Hispanic or Latino	2446	High-grade glioma/astrocytoma (WHO grade III/IV)	stranded	349	DECEASED	104	CBTN	2795	NantOmics	Li-Fraumeni syndrome	glioblastoma who grade iv	C952635	Gross/Near total resection	#N/A	#N/A	#N/A	Female	Hemispheric	HGG, H3 wildtype, TP53 loss	High-grade glioma/astrocytoma, H3 wildtype	Updated via OpenPBTA subtyping	High-grade glioma/astrocytoma, H3 wildtype	Diffuse astrocytic and oligodendroglial tumor	NA	NA	wt	HGG	HGAT	High-grade glioma astrocytoma	19239	20354.2	24714.6
BS_VVTHDRBD	7316-2288	577719	PT_Y76A7PBA	RNA-Seq	Tumor	Solid Tissue	Recurrence	Frontal Lobe	Female	White	Not Hispanic or Latino	3288	High-grade glioma/astrocytoma (WHO grade III/IV)	stranded	1508	DECEASED	878	CBTN	4796	NantOmics	None documented	glioblastoma, who grade iv	C608112	Gross/Near total resection	#N/A	#N/A	#N/A	Female	Hemispheric	HGG, H3 wildtype	High-grade glioma/astrocytoma, H3 wildtype	Updated via OpenPBTA subtyping	High-grade glioma/astrocytoma, H3 wildtype	Diffuse astrocytic and oligodendroglial tumor	NA	NA	wt	HGG	HGAT	High-grade glioma astrocytoma	23880.3	23335.3	24615.7
BS_W1385R8Y	7316-622	400789	PT_Y585X1BS	RNA-Seq	Tumor	Solid Tissue	Recurrence	Temporal Lobe	Male	Reported Unknown	Unavailable/Not Reported	3215	High-grade glioma/astrocytoma (WHO grade III/IV)	poly-A	#N/A	LIVING	Not Reported	CBTN	3215	BGI@CHOP Genome Center	None documented	gbm	C119679	Unavailable	#N/A	#N/A	#N/A	#N/A	Hemispheric	HGG, To be classified	#N/A	#N/A	High-grade glioma/astrocytoma (WHO grade III/IV)	Diffuse astrocytic and oligodendroglial tumor	NA	NA	wt	HGG	HGAT	High-grade glioma astrocytoma	23932.7	24854	26958.8
BS_W4H1D4Y6	7316-255	401560	PT_X7HC5YCY	RNA-Seq	Tumor	Solid Tissue	Initial CNS Tumor	Parietal Lobe	Female	White	Unavailable/Not Reported	6120	High-grade glioma/astrocytoma (WHO grade III/IV)	poly-A	151	DECEASED	60	CBTN	6271	BGI@CHOP Genome Center	None documented	glioblastoma multiforme with scherer s secondary structures	C42066	Not Reported	#N/A	#N/A	#N/A	#N/A	Hemispheric	HGG, To be classified	#N/A	#N/A	High-grade glioma/astrocytoma (WHO grade III/IV)	Diffuse astrocytic and oligodendroglial tumor	NA	NA	wt	HGG	HGAT	High-grade glioma astrocytoma	22791.3	25448.7	27393.2
BS_W60RQAKK	7316-371	734516	PT_CSZ9QA1N	RNA-Seq	Tumor	Solid Tissue	Progressive	Brain Stem- Midbrain/Tectum;Brain Stem- Pons;Cerebellum/Posterior Fossa	Female	White	Not Hispanic or Latino	1886	High-grade glioma/astrocytoma (WHO grade III/IV)	stranded	1747	DECEASED	1002	CBTN	3633	NantOmics	None documented	high grade glioma	C15498	Not Reported	#N/A	#N/A	#N/A	Female	Midline	HGG, To be classified	#N/A	#N/A	High-grade glioma/astrocytoma (WHO grade III/IV)	Diffuse astrocytic and oligodendroglial tumor	NA	NA	wt	HGG	HGAT	High-grade glioma astrocytoma	22111.6	21933.2	21717
BS_W7MFJZ5A	A14565	A14585	PT_C5FKRB1P	RNA-Seq	Tumor	Solid Tissue	Initial CNS Tumor	Pons/Brainstem	Not Reported	Not Reported	Not Reported	4529	Brainstem glioma- Diffuse intrinsic pontine glioma	poly-A	#N/A	#N/A	#N/A	PNOC	#N/A	The Translational Genomics Research Institute	None documented	Diffuse Astrocytoma	C3079059	#N/A	#N/A	#N/A	#N/A	#N/A	Midline	HGG, H3 wildtype	High-grade glioma/astrocytoma, H3 wildtype	Updated via OpenPBTA subtyping	High-grade glioma/astrocytoma, H3 wildtype	Diffuse astrocytic and oligodendroglial tumor	NA	NA	wt	HGG	HGAT	High-grade glioma astrocytoma	28700.8	27019.4	26898.7
BS_W9N9844Q	7316-515	711651	PT_3CHB9PK5	RNA-Seq	Tumor	Solid Tissue	Initial CNS Tumor	Frontal Lobe	Female	White	Not Hispanic or Latino	2908	High-grade glioma/astrocytoma (WHO grade III/IV)	stranded	547	DECEASED	499	CBTN	3455	NantOmics	NF-1,Other inherited conditions NOS	high grade glioma with pilocytic astrocytoma features	C102951	Partial resection	#N/A	#N/A	#N/A	Female	Hemispheric	HGG, H3 wildtype, TP53 loss	High-grade glioma/astrocytoma, H3 wildtype	Updated via OpenPBTA subtyping	High-grade glioma/astrocytoma, H3 wildtype	Diffuse astrocytic and oligodendroglial tumor	NA	NA	wt	HGG	HGAT	High-grade glioma astrocytoma	20481.5	21205.7	24249
BS_WAXJY4XQ	7316-2069	573154	PT_8GN3TQRM	RNA-Seq	Tumor	Solid Tissue	Recurrence	Parietal Lobe	Male	Asian	Not Hispanic or Latino	1885	High-grade glioma/astrocytoma (WHO grade III/IV)	stranded	957	DECEASED	630	CBTN	2842	NantOmics	None documented	glioblastoma, who grade iv	C417831	Gross/Near total resection	#N/A	#N/A	#N/A	Male	Hemispheric	HGG, H3 wildtype	High-grade glioma/astrocytoma, H3 wildtype	Updated via OpenPBTA subtyping	High-grade glioma/astrocytoma, H3 wildtype	Diffuse astrocytic and oligodendroglial tumor	NA	NA	wt	HGG	HGAT	High-grade glioma astrocytoma	21091.8	22401.9	25003.8
BS_WJ9H4NZZ	7316-2091	577718	PT_8GN3TQRM	RNA-Seq	Tumor	Solid Tissue	Progressive	Parietal Lobe;Temporal Lobe	Male	Asian	Not Hispanic or Latino	1885	High-grade glioma/astrocytoma (WHO grade III/IV)	stranded	957	DECEASED	630	CBTN	2842	NantOmics	None documented	glioblastoma, who grade iv	C417831	Partial resection	#N/A	#N/A	#N/A	Male	Hemispheric	HGG, H3 wildtype	High-grade glioma/astrocytoma, H3 wildtype	Updated via OpenPBTA subtyping	High-grade glioma/astrocytoma, H3 wildtype	Diffuse astrocytic and oligodendroglial tumor	NA	NA	wt	HGG	HGAT	High-grade glioma astrocytoma	23614.3	23155.7	25616.2
BS_WKESC3XN	7316-3303	734524	PT_1H2REHT2	RNA-Seq	Tumor	Solid Tissue	Progressive	Basal Ganglia;Thalamus	Male	White	Not Hispanic or Latino	6419	High-grade glioma/astrocytoma (WHO grade III/IV)	stranded	3295	DECEASED	955	CBTN	9714	NantOmics	NF-1	pleomorphic xanthoastrocytoma	C53013	Not Reported	#N/A	#N/A	#N/A	Male	Midline	HGG, H3 wildtype, TP53 loss	High-grade glioma/astrocytoma, H3 wildtype	Updated via OpenPBTA subtyping	High-grade glioma/astrocytoma, H3 wildtype	Diffuse astrocytic and oligodendroglial tumor	NA	NA	wt	HGG	HGAT	High-grade glioma astrocytoma	23268	23403.9	22801.1
BS_X0XXN9BK	7316-161	406959	PT_Z4BF2NSB	RNA-Seq	Tumor	Solid Tissue	Initial CNS Tumor	Temporal Lobe	Male	Reported Unknown	Hispanic or Latino	5908	High-grade glioma/astrocytoma (WHO grade III/IV)	poly-A	2561	DECEASED	2369	CBTN	8469	BGI@CHOP Genome Center	None documented	glioblastome multiforme who iv	C34809	Gross/Near total resection	#N/A	#N/A	#N/A	Male	Hemispheric	HGG, H3 wildtype, TP53 loss	High-grade glioma/astrocytoma, H3 wildtype	Updated via OpenPBTA subtyping	High-grade glioma/astrocytoma, H3 wildtype	Diffuse astrocytic and oligodendroglial tumor	NA	NA	wt	HGG	HGAT	High-grade glioma astrocytoma	28541.8	27123.9	27245.6
BS_X23724NJ	7316-1656	711676	PT_Y8RNS9JE	RNA-Seq	Tumor	Solid Tissue	Recurrence	Temporal Lobe	Male	White	Not Hispanic or Latino	328	High-grade glioma/astrocytoma (WHO grade III/IV)	stranded	2887	#N/A	2887	CBTN	3215	NantOmics	None documented	glioblastoma	C410082	Gross/Near total resection	#N/A	#N/A	#N/A	Male	Hemispheric	HGG, H3 wildtype, TP53 activated	High-grade glioma/astrocytoma, H3 wildtype	Updated via OpenPBTA subtyping	High-grade glioma/astrocytoma, H3 wildtype	Diffuse astrocytic and oligodendroglial tumor	NA	NA	wt	HGG	HGAT	High-grade glioma astrocytoma	21126.3	22219.7	23986.7
BS_X4X1SFSE	7316-71	470015	PT_VVCN8DXT	RNA-Seq	Tumor	Solid Tissue	Initial CNS Tumor	Occipital Lobe;Parietal Lobe;Temporal Lobe	Male	White	Not Hispanic or Latino	2668	Gliomatosis Cerebri	stranded	375	DECEASED	57	CBTN	3043	NantOmics	None documented	anaplastic gliomatosis cerebri (who grade 4)	C16359	Partial resection	#N/A	#N/A	#N/A	Male	Hemispheric	HGG, H3 wildtype	High-grade glioma/astrocytoma, H3 wildtype	Updated via OpenPBTA subtyping	High-grade glioma/astrocytoma, H3 wildtype	Diffuse astrocytic and oligodendroglial tumor	NA	NA	wt	HGG	HGAT	High-grade glioma astrocytoma	14014.5	19165.6	23506.2
BS_XQ5SFW35	7316-89	577715	PT_N32BYY8A	RNA-Seq	Tumor	Solid Tissue	Progressive	Occipital Lobe	Male	White	Not Hispanic or Latino	1461	High-grade glioma/astrocytoma (WHO grade III/IV)	stranded	7111	LIVING	4873	CBTN	8572	NantOmics	Other inherited conditions NOS	high-grade glioma	C25461	Gross/Near total resection	#N/A	#N/A	#N/A	Male	Hemispheric	HGG, H3 wildtype	High-grade glioma/astrocytoma, H3 wildtype	Updated via OpenPBTA subtyping	High-grade glioma/astrocytoma, H3 wildtype	Diffuse astrocytic and oligodendroglial tumor	NA	NA	wt	HGG	HGAT	High-grade glioma astrocytoma	22697	21315.5	22705.3
BS_YEW22W35	7316-249	577724	PT_9N0SR1D7	RNA-Seq	Tumor	Solid Tissue	Initial CNS Tumor	Brain Stem- Midbrain/Tectum;Temporal Lobe;Thalamus	Female	White	Unavailable/Not Reported	5418	High-grade glioma/astrocytoma (WHO grade III/IV)	stranded	438	DECEASED	438	CBTN	5856	NantOmics	None documented	high-grade glioma	C55227	Partial resection	#N/A	#N/A	#N/A	#N/A	Mixed	HGG, To be classified	#N/A	#N/A	High-grade glioma/astrocytoma (WHO grade III/IV)	Diffuse astrocytic and oligodendroglial tumor	NA	NA	wt	HGG	HGAT	High-grade glioma astrocytoma	20985.5	20873	25620.6
BS_Z8F3GM85	7316-1060	577726	PT_FZP24XYK	RNA-Seq	Tumor	Solid Tissue	Initial CNS Tumor	Occipital Lobe;Parietal Lobe	Female	White	Not Hispanic or Latino	6006	High-grade glioma/astrocytoma (WHO grade III/IV)	stranded	853	DECEASED	853	CBTN	6859	NantOmics	None documented	glioblastoma multiforme (who grade iv)	C176628	Partial resection	#N/A	#N/A	#N/A	#N/A	Hemispheric	HGG, To be classified	#N/A	#N/A	High-grade glioma/astrocytoma (WHO grade III/IV)	Diffuse astrocytic and oligodendroglial tumor	NA	NA	wt	HGG	HGAT	High-grade glioma astrocytoma	21443.4	21745.2	25493.6
BS_Z8YZ6QGS	7316-2307	731934	PT_S0Q27J13	RNA-Seq	Tumor	Solid Tissue	Initial CNS Tumor	Parietal Lobe	Female	White	Not Hispanic or Latino	6258	High-grade glioma/astrocytoma (WHO grade III/IV)	stranded	1219	DECEASED	534	CBTN	7477	NantOmics	None documented	anaplastic astrocytoma, who grade iii	C621765	Biopsy only	#N/A	#N/A	#N/A	Female	Hemispheric	HGG, H3 wildtype, TP53 activated	High-grade glioma/astrocytoma, H3 wildtype	Updated via OpenPBTA subtyping	High-grade glioma/astrocytoma, H3 wildtype	Diffuse astrocytic and oligodendroglial tumor	NA	NA	wt	HGG	HGAT	High-grade glioma astrocytoma	22675	21677.1	23558.7
BS_ZD5HN296	7316-445	401741	PT_89XRZBSG	RNA-Seq	Tumor	Solid Tissue	Initial CNS Tumor	Temporal Lobe	Male	White	Not Hispanic or Latino	2287	High-grade glioma/astrocytoma (WHO grade III/IV)	poly-A	5100	LIVING	5100	CBTN	7387	BGI@CHOP Genome Center	Li-Fraumeni syndrome	anaplastic astrocytoma	C94956	Partial resection	#N/A	#N/A	#N/A	Male	Hemispheric	HGG, H3 wildtype	High-grade glioma/astrocytoma, H3 wildtype	Updated via OpenPBTA subtyping	High-grade glioma/astrocytoma, H3 wildtype	Diffuse astrocytic and oligodendroglial tumor	NA	NA	wt	HGG	HGAT	High-grade glioma astrocytoma	28354.6	26862.7	26801.6
BS_ZV1P6W9C	7316-1068	574556	PT_ZVYRFGEN	RNA-Seq	Tumor	Solid Tissue	Progressive	Brain Stem-Medulla;Brain Stem- Midbrain/Tectum;Brain Stem- Pons	Female	White	Not Hispanic or Latino	1252	High-grade glioma/astrocytoma (WHO grade III/IV)	stranded	155	DECEASED	155	CBTN	1407	NantOmics	None documented	#N/A	C191019	Not Reported	#N/A	#N/A	#N/A	#N/A	Midline	HGG, To be classified	#N/A	#N/A	High-grade glioma/astrocytoma (WHO grade III/IV)	Diffuse astrocytic and oligodendroglial tumor	NA	NA	wt	HGG	HGAT	High-grade glioma astrocytoma	20767	22093.3	22543.3
BS_1NPD7PVG	7316-1940	588346	PT_R9V5R1SY	RNA-Seq	Tumor	Solid Tissue	Initial CNS Tumor	Cerebellum/Posterior Fossa	Male	White	Not Hispanic or Latino	1243	Ganglioglioma	stranded	#N/A	LIVING	Not Reported	CBTN	1243	NantOmics	None documented	ganglioglioma	C458298	Partial resection	#N/A	#N/A	#N/A	Male	Posterior fossa	GNG, BRAF V600E	Ganglioglioma, BRAF V600E	Updated via OpenPBTA subtyping	Ganglioglioma, BRAF V600E	Low-grade astrocytic tumor	BRAF V600E	MAPK Altered	wt	LGG	Ganglioglioma	Ganglioglioma	27002.3	23688.2	23032.6
BS_3XY76V8T	7316-2575	654215	PT_GDDWPDMC	RNA-Seq	Tumor	Solid Tissue	Initial CNS Tumor	Temporal Lobe	Male	White	Not Hispanic or Latino	6625	Ganglioglioma	stranded	1787	LIVING	1787	CBTN	8412	NantOmics	None documented	ganglioglioma	C657927	Partial resection	#N/A	#N/A	#N/A	Male	Hemispheric	GNG, BRAF V600E	Ganglioglioma, BRAF V600E	Updated via OpenPBTA subtyping	Ganglioglioma, BRAF V600E	Low-grade astrocytic tumor	BRAF V600E	MAPK Altered	wt	LGG	Ganglioglioma	Ganglioglioma	20226	20965.8	22243.8
BS_5K3R0F5D	7316-452	571401	PT_A0F23R7E	RNA-Seq	Tumor	Solid Tissue	Progressive	Temporal Lobe	Male	Reported Unknown	Not Hispanic or Latino	983	Ganglioglioma	stranded	850	LIVING	481	CBTN	1833	NantOmics	None documented	ganglioglioma	C95079	Gross/Near total resection	#N/A	#N/A	#N/A	Male	Hemispheric	GNG, BRAF V600E	Ganglioglioma, BRAF V600E	Updated via OpenPBTA subtyping	Ganglioglioma, BRAF V600E	Low-grade astrocytic tumor	BRAF V600E	MAPK Altered	wt	LGG	Ganglioglioma	Ganglioglioma	26628.7	23140.8	23105.2
BS_680K119G	7316-3067	654176	PT_44HPG5YT	RNA-Seq	Tumor	Solid Tissue	Initial CNS Tumor	Temporal Lobe	Female	Black or African American	Not Hispanic or Latino	301	Ganglioglioma	stranded	1739	LIVING	1739	CBTN	2040	NantOmics	None documented	ganglioglioma	C831726	Gross/Near total resection	#N/A	#N/A	#N/A	Female	Hemispheric	GNG, BRAF V600E	Ganglioglioma, BRAF V600E	Updated via OpenPBTA subtyping	Ganglioglioma, BRAF V600E	Low-grade astrocytic tumor	BRAF V600E	MAPK Altered	wt	LGG	Ganglioglioma	Ganglioglioma	20506.9	20976.2	22540.8
BS_699TN5RN	7316-1793	588448	PT_JWW33RTB	RNA-Seq	Tumor	Solid Tissue	Initial CNS Tumor	Temporal Lobe	Female	White	Not Hispanic or Latino	4186	Ganglioglioma	stranded	476	LIVING	476	CBTN	4662	NantOmics	None documented	ganglioglioma	C311067	Gross/Near total resection	#N/A	#N/A	#N/A	Female	Hemispheric	GNG, BRAF V600E	Ganglioglioma, BRAF V600E	Updated via OpenPBTA subtyping	Ganglioglioma, BRAF V600E	Low-grade astrocytic tumor	BRAF V600E	MAPK Altered	wt	LGG	Ganglioglioma	Ganglioglioma	24897.4	22629	22709.2
BS_DMZP9G1H	7316-1636	731857	PT_2ZXR2PDN	RNA-Seq	Tumor	Solid Tissue	Initial CNS Tumor	Temporal Lobe	Male	White	Not Hispanic or Latino	3941	Ganglioglioma	stranded	#N/A	LIVING	Not Reported	CBTN	3941	NantOmics	None documented	ganglioglioma	C773055	Gross/Near total resection	#N/A	#N/A	#N/A	Male	Hemispheric	GNG, BRAF V600E	Ganglioglioma, BRAF V600E	Updated via OpenPBTA subtyping	Ganglioglioma, BRAF V600E	Low-grade astrocytic tumor	BRAF V600E	MAPK Altered	wt	LGG	Ganglioglioma	Ganglioglioma	19722.6	20265.7	22437.4
BS_FAQQ0GCQ	7316-2571	588452	PT_EPFX7V9H	RNA-Seq	Tumor	Solid Tissue	Initial CNS Tumor	Occipital Lobe;Temporal Lobe	Female	White	Not Hispanic or Latino	7247	Ganglioglioma	stranded	1148	LIVING	1148	CBTN	8395	NantOmics	None documented	ganglioglioma	C663339	Gross/Near total resection	#N/A	#N/A	#N/A	Female	Hemispheric	GNG, BRAF V600E	Ganglioglioma, BRAF V600E	Updated via OpenPBTA subtyping	Ganglioglioma, BRAF V600E	Low-grade astrocytic tumor	BRAF V600E	MAPK Altered	wt	LGG	Ganglioglioma	Ganglioglioma	25648.5	22701.6	22348.5
BS_KVV7001W	7316-324	588292	PT_E8XM8JFZ	RNA-Seq	Tumor	Solid Tissue	Initial CNS Tumor	Temporal Lobe	Male	White	Not Hispanic or Latino	1302	Ganglioglioma	stranded	4217	LIVING	72	CBTN	5519	NantOmics	None documented	ganglioglioma (who grade ii)	C16974	Partial resection	#N/A	#N/A	#N/A	Male	Hemispheric	GNG, BRAF V600E	Ganglioglioma, BRAF V600E	Updated via OpenPBTA subtyping	Ganglioglioma, BRAF V600E	Low-grade astrocytic tumor	BRAF V600E	MAPK Altered	wt	LGG	Ganglioglioma	Ganglioglioma	23995	22767.4	23376.1
BS_M4NVX721	7316-1108	654212	PT_FWD7NZQ0	RNA-Seq	Tumor	Solid Tissue	Initial CNS Tumor	Frontal Lobe	Male	White	Not Hispanic or Latino	5179	Ganglioglioma	stranded	#N/A	LIVING	Not Reported	CBTN	5179	NantOmics	None documented	ganglioglioma	C334068	Gross/Near total resection	#N/A	#N/A	#N/A	Male	Hemispheric	GNG, BRAF V600E	Ganglioglioma, BRAF V600E	Updated via OpenPBTA subtyping	Ganglioglioma, BRAF V600E	Low-grade astrocytic tumor	BRAF V600E	MAPK Altered	wt	LGG	Ganglioglioma	Ganglioglioma	19871.7	21171.6	22921.9
BS_S9929Z8B	7316-2216	731932	PT_AWMZ12NP	RNA-Seq	Tumor	Solid Tissue	Progressive	Brain Stem-Medulla	Male	Reported Unknown	Hispanic or Latino	1702	Ganglioglioma	stranded	2446	LIVING	694	CBTN	4148	NantOmics	Other inherited conditions NOS	ganglioglioma, who grade i	C534804	Partial resection	#N/A	#N/A	#N/A	Male	Midline	GNG, BRAF V600E	Ganglioglioma, BRAF V600E	Updated via OpenPBTA subtyping	Ganglioglioma, BRAF V600E	Low-grade astrocytic tumor	BRAF V600E	MAPK Altered	wt	LGG	Ganglioglioma	Ganglioglioma	24632.5	22489.3	23349.5
BS_VMMJYN8Z	7316-1783	728286	PT_WY8REZ3P	RNA-Seq	Tumor	Solid Tissue	Initial CNS Tumor	Temporal Lobe	Female	White	Not Hispanic or Latino	5210	Ganglioglioma	stranded	1820	LIVING	1820	CBTN	7030	NantOmics	None documented	ganglioglioma	C313035	Gross/Near total resection	#N/A	#N/A	#N/A	Female	Hemispheric	GNG, BRAF V600E	Ganglioglioma, BRAF V600E	Updated via OpenPBTA subtyping	Ganglioglioma, BRAF V600E	Low-grade astrocytic tumor	BRAF V600E	MAPK Altered	wt	LGG	Ganglioglioma	Ganglioglioma	16833.9	20432	22288.1
BS_WRQHPSXQ	7316-389	588295	PT_4159VCJY	RNA-Seq	Tumor	Solid Tissue	Initial CNS Tumor	Temporal Lobe	Female	White	Not Hispanic or Latino	5094	Ganglioglioma	stranded	540	LIVING	540	CBTN	5634	NantOmics	None documented	ganglioglioma	C88929	Partial resection	#N/A	#N/A	#N/A	Female	Hemispheric	GNG, BRAF V600E	Ganglioglioma, BRAF V600E	Updated via OpenPBTA subtyping	Ganglioglioma, BRAF V600E	Low-grade astrocytic tumor	BRAF V600E	MAPK Altered	wt	LGG	Ganglioglioma	Ganglioglioma	16721.4	20437	22539.7
BS_1G3WYEN3	7316-193	601586	PT_TXFYRDP4	RNA-Seq	Tumor	Solid Tissue	Initial CNS Tumor	Temporal Lobe	Male	White	Not Hispanic or Latino	1232	Low-grade glioma/astrocytoma (WHO grade I/II)	stranded	1512	LIVING	1512	CBTN	2744	NantOmics	None documented	diffuse fibrillary astrocytoma	C41451	Gross/Near total resection	#N/A	#N/A	#N/A	Male	Hemispheric	LGG, BRAF V600E	Diffuse fibrillary astrocytoma, BRAF V600E	Updated via OpenPBTA subtyping and pathology_free_text_diagnosis	Diffuse fibrillary astrocytoma, BRAF V600E	Low-grade astrocytic tumor	BRAF V600E	MAPK Altered	wt	LGG	LGAT	Diffuse fibrillary astrocytoma	19085	21135	23273.3
BS_2KJ2YAZR	7316-267	564455	PT_N8W26H19	RNA-Seq	Tumor	Solid Tissue	Initial CNS Tumor	Cerebellum/Posterior Fossa	Female	White	Not Hispanic or Latino	5401	Low-grade glioma/astrocytoma (WHO grade I/II)	stranded	4803	LIVING	600	CBTN	10204	NantOmics	None documented	mixed fibrillary-pilocytic astrocytoma	C37392	Gross/Near total resection	#N/A	#N/A	#N/A	Female	Posterior fossa	LGG, BRAF V600E	Diffuse fibrillary astrocytoma, BRAF V600E	Updated via OpenPBTA subtyping and pathology_free_text_diagnosis	Diffuse fibrillary astrocytoma, BRAF V600E	Low-grade astrocytic tumor	BRAF V600E	MAPK Altered	wt	LGG	LGAT	Diffuse fibrillary astrocytoma	24051.3	22410.8	24258.4
BS_24AHZ9ZW	7316-361	588328	PT_SRWZDG3N	RNA-Seq	Tumor	Solid Tissue	Initial CNS Tumor	Optic Pathway;Suprasellar/Hypothalamic/Pituitary	Male	White	Not Hispanic or Latino	5666	Low-grade glioma/astrocytoma (WHO grade I/II)	stranded	112	LIVING	112	CBTN	5778	NantOmics	None documented	low grade glioma	C75768	Partial resection	#N/A	#N/A	#N/A	Male	Mixed	LGG, BRAF V600E	Low-grade glioma/astrocytoma, BRAF V600E	Updated via OpenPBTA subtyping	Low-grade glioma/astrocytoma, BRAF V600E	Low-grade astrocytic tumor	BRAF V600E	MAPK Altered	wt	LGG	LGAT	Low-grade glioma astrocytoma	24041.9	22374.4	22825
BS_2YCJV2VV	7316-235	564458	PT_TD6ST5MG	RNA-Seq	Tumor	Solid Tissue	Initial CNS Tumor	Suprasellar/Hypothalamic/Pituitary	Female	White	Unavailable/Not Reported	129	Low-grade glioma/astrocytoma (WHO grade I/II)	stranded	4763	LIVING	613	CBTN	4892	NantOmics	None documented	astrocytoma with features of anaplastic tumor	C17835	Partial resection	#N/A	#N/A	#N/A	Female	Suprasellar	LGG, BRAF V600E	Low-grade glioma/astrocytoma, BRAF V600E	Updated via OpenPBTA subtyping	Low-grade glioma/astrocytoma, BRAF V600E	Low-grade astrocytic tumor	BRAF V600E	MAPK Altered	wt	LGG	LGAT	Low-grade glioma astrocytoma	27963.3	24960.3	23896.6
BS_3G3KWY18	7316-1866	731899	PT_48N4Y6YP	RNA-Seq	Tumor	Solid Tissue	Initial CNS Tumor	Suprasellar/Hypothalamic/Pituitary	Female	Asian	Not Hispanic or Latino	4436	Low-grade glioma/astrocytoma (WHO grade I/II)	stranded	3353	LIVING	3353	CBTN	7789	NantOmics	None documented	low grade astrocytoma	C428532	Partial resection	#N/A	#N/A	#N/A	Female	Suprasellar	LGG, BRAF V600E	Low-grade glioma/astrocytoma, BRAF V600E	Updated via OpenPBTA subtyping	Low-grade glioma/astrocytoma, BRAF V600E	Low-grade astrocytic tumor	BRAF V600E	MAPK Altered	wt	LGG	LGAT	Low-grade glioma astrocytoma	23915.3	21998.4	21843.4
BS_47SJZ3PH	7316-3627	724093	PT_1VQWQ0TC	RNA-Seq	Tumor	Solid Tissue	Recurrence	Cerebellum/Posterior Fossa	Male	White	Not Hispanic or Latino	5605	Low-grade glioma/astrocytoma (WHO grade I/II)	stranded	2353	LIVING	1444	CBTN	7958	NantOmics	None documented	low grade astrocytoma	C979818	Partial resection	#N/A	#N/A	#N/A	Male	Posterior fossa	LGG, BRAF V600E	Low-grade glioma/astrocytoma, BRAF V600E	Updated via OpenPBTA subtyping	Low-grade glioma/astrocytoma, BRAF V600E	Low-grade astrocytic tumor	BRAF V600E	MAPK Altered	wt	LGG	LGAT	Low-grade glioma astrocytoma	23471.9	21774.6	22810.3
BS_6VF6VPCG	7316-2583	573158	PT_3MNY9BRY	RNA-Seq	Tumor	Solid Tissue	Progressive	Temporal Lobe	Male	White	Not Hispanic or Latino	584	Low-grade glioma/astrocytoma (WHO grade I/II)	stranded	4673	LIVING	3493	CBTN	5257	NantOmics	None documented	astrocytoma	C679329	Gross/Near total resection	#N/A	#N/A	#N/A	Male	Hemispheric	LGG, BRAF V600E	Low-grade glioma/astrocytoma, BRAF V600E	Updated via OpenPBTA subtyping	Low-grade glioma/astrocytoma, BRAF V600E	Low-grade astrocytic tumor	BRAF V600E	MAPK Altered	wt	LGG	LGAT	Low-grade glioma astrocytoma	23673.1	22572.5	24234.5
BS_7H4RFCW9	7316-3150	724078	PT_6DW5NFKX	RNA-Seq	Tumor	Solid Tissue	Initial CNS Tumor	Frontal Lobe;Temporal Lobe	Male	White	Not Hispanic or Latino	4393	Low-grade glioma/astrocytoma (WHO grade I/II)	stranded	1049	LIVING	1049	CBTN	5442	NantOmics	None documented	right temporal cystic mass	C959769	Gross/Near total resection	#N/A	#N/A	#N/A	Male	Hemispheric	LGG, BRAF V600E	Low-grade glioma/astrocytoma, BRAF V600E	Updated via OpenPBTA subtyping	Low-grade glioma/astrocytoma, BRAF V600E	Low-grade astrocytic tumor	BRAF V600E	MAPK Altered	wt	LGG	LGAT	Low-grade glioma astrocytoma	26632.1	23553.3	23571.2
BS_7XRN3CFX	7316-375	588330	PT_3T3VGWC6	RNA-Seq	Tumor	Solid Tissue	Initial CNS Tumor	Temporal Lobe	Female	White	Not Hispanic or Latino	4458	Low-grade glioma/astrocytoma (WHO grade I/II)	stranded	2800	LIVING	1497	CBTN	7258	NantOmics	None documented	low grade astrocytoma	C77490	Gross/Near total resection	#N/A	#N/A	#N/A	Female	Hemispheric	LGG, BRAF V600E	Low-grade glioma/astrocytoma, BRAF V600E	Updated via OpenPBTA subtyping	Low-grade glioma/astrocytoma, BRAF V600E	Low-grade astrocytic tumor	BRAF V600E	MAPK Altered	wt	LGG	LGAT	Low-grade glioma astrocytoma	21143.1	21565.6	22208.3
BS_9DFBHHB5	7316-944	549611	PT_KMHGNCNR	RNA-Seq	Tumor	Solid Tissue	Recurrence	Cerebellum/Posterior Fossa;Optic Pathway;Other locations NOS;Suprasellar/Hypothalamic/Pituitary;Thalamus	Male	Reported Unknown	Not Hispanic or Latino	339	Low-grade glioma/astrocytoma (WHO grade I/II)	stranded	2285	LIVING	744	CBTN	2624	NantOmics	None documented	low-grade glioma	C73062	Gross/Near total resection	#N/A	#N/A	#N/A	Male	Mixed	LGG, BRAF V600E	Low-grade glioma/astrocytoma, BRAF V600E	Updated via OpenPBTA subtyping	Low-grade glioma/astrocytoma, BRAF V600E	Low-grade astrocytic tumor	BRAF V600E	MAPK Altered	wt	LGG	LGAT	Low-grade glioma astrocytoma	24538.3	21937.6	23011.1
BS_9P9MB8X8	7316-499	571425	PT_45YH276T	RNA-Seq	Tumor	Solid Tissue	Initial CNS Tumor	Optic Pathway;Suprasellar/Hypothalamic/Pituitary	Male	Reported Unknown	Not Hispanic or Latino	623	Low-grade glioma/astrocytoma (WHO grade I/II)	stranded	2364	LIVING	569	CBTN	2987	NantOmics	None documented	low-grade glioma	C116850	Partial resection	#N/A	#N/A	#N/A	Male	Mixed	LGG, BRAF V600E	Low-grade glioma/astrocytoma, BRAF V600E	Updated via OpenPBTA subtyping	Low-grade glioma/astrocytoma, BRAF V600E	Low-grade astrocytic tumor	BRAF V600E	MAPK Altered	wt	LGG	LGAT	Low-grade glioma astrocytoma	26154.6	23439.3	23802.1
BS_EYSS0ZDS	7316-2215	731923	PT_CM32ZCX6	RNA-Seq	Tumor	Solid Tissue	Initial CNS Tumor	Basal Ganglia;Thalamus	Male	Reported Unknown	Hispanic or Latino	2548	Low-grade glioma/astrocytoma (WHO grade I/II)	stranded	2162	LIVING	601	CBTN	4710	NantOmics	None documented	low grade glioma	C569859	Biopsy only	#N/A	#N/A	#N/A	Male	Midline	LGG, BRAF V600E	Low-grade glioma/astrocytoma, BRAF V600E	Updated via OpenPBTA subtyping	Low-grade glioma/astrocytoma, BRAF V600E	Low-grade astrocytic tumor	BRAF V600E	MAPK Altered	wt	LGG	LGAT	Low-grade glioma astrocytoma	23706.4	22702	22923.3
BS_HC5M8JTC	7316-1084	731871	PT_K39HM2JF	RNA-Seq	Tumor	Solid Tissue	Initial CNS Tumor	Brain Stem- Midbrain/Tectum;Pineal Gland	Female	White	Not Hispanic or Latino	7619	Low-grade glioma/astrocytoma (WHO grade I/II)	stranded	#N/A	LIVING	Not Reported	CBTN	7619	NantOmics	None documented	low grade astrocytoma with braf v600 e mutation	C409959	Partial resection	#N/A	#N/A	#N/A	Female	Midline	LGG, BRAF V600E	Low-grade glioma/astrocytoma, BRAF V600E	Updated via OpenPBTA subtyping	Low-grade glioma/astrocytoma, BRAF V600E	Low-grade astrocytic tumor	BRAF V600E	MAPK Altered	wt	LGG	LGAT	Low-grade glioma astrocytoma	24960.1	22499.9	22768
BS_T3H5AY8A	7316-350	588290	PT_KMHGNCNR	RNA-Seq	Tumor	Solid Tissue	Initial CNS Tumor	Optic Pathway;Suprasellar/Hypothalamic/Pituitary	Male	Reported Unknown	Not Hispanic or Latino	339	Low-grade glioma/astrocytoma (WHO grade I/II)	stranded	2285	LIVING	744	CBTN	2624	NantOmics	None documented	low-grade glioma	C73062	Partial resection	#N/A	#N/A	#N/A	Male	Mixed	LGG, BRAF V600E	Low-grade glioma/astrocytoma, BRAF V600E	Updated via OpenPBTA subtyping	Low-grade glioma/astrocytoma, BRAF V600E	Low-grade astrocytic tumor	BRAF V600E	MAPK Altered	wt	LGG	LGAT	Low-grade glioma astrocytoma	27322.9	23985.3	22847.9
BS_ZVX2GRD6	7316-9	570098	PT_RKECV80K	RNA-Seq	Tumor	Solid Tissue	Initial CNS Tumor	Frontal Lobe;Parietal Lobe	Male	Reported Unknown	Not Hispanic or Latino	4138	Low-grade glioma/astrocytoma (WHO grade I/II)	stranded	1961	LIVING	1961	CBTN	6099	NantOmics	None documented	low-grade glioma	C19188	Gross/Near total resection	#N/A	#N/A	#N/A	Male	Hemispheric	LGG, BRAF V600E	Low-grade glioma/astrocytoma, BRAF V600E	Updated via OpenPBTA subtyping	Low-grade glioma/astrocytoma, BRAF V600E	Low-grade astrocytic tumor	BRAF V600E	MAPK Altered	wt	LGG	LGAT	Low-grade glioma astrocytoma	25597.2	22620.3	23955.8
BS_4Z2F4P9N	7316-1678	711654	PT_BWGZBVD1	RNA-Seq	Tumor	Solid Tissue	Initial CNS Tumor	Optic Pathway;Other locations NOS;Suprasellar/Hypothalamic/Pituitary	Female	White	Not Hispanic or Latino	315	Low-grade glioma/astrocytoma (WHO grade I/II)	stranded	#N/A	LIVING	Not Reported	CBTN	315	NantOmics	None documented	pilomyxoid astrocytoma	C824592	Gross/Near total resection	#N/A	#N/A	#N/A	Female	Mixed	LGG, BRAF V600E	Pilocytic astrocytoma, BRAF V600E	Updated via OpenPBTA subtyping and pathology_free_text_diagnosis	Pilocytic astrocytoma, BRAF V600E	Low-grade astrocytic tumor	BRAF V600E	MAPK Altered	wt	LGG	LGAT	Pilocytic astrocytoma	26695.3	23214.2	23574.6
BS_5NWDARXG	7316-32	734517	PT_EEKE0V9T	RNA-Seq	Tumor	Solid Tissue	Initial CNS Tumor	Temporal Lobe	Male	White	Not Hispanic or Latino	6259	Low-grade glioma/astrocytoma (WHO grade I/II)	stranded	2885	LIVING	2885	CBTN	9144	NantOmics	None documented	pilocytic astrocytoma who i	C19065	Gross/Near total resection	#N/A	#N/A	#N/A	Male	Hemispheric	LGG, BRAF V600E	Pilocytic astrocytoma, BRAF V600E	Updated via OpenPBTA subtyping and pathology_free_text_diagnosis	Pilocytic astrocytoma, BRAF V600E	Low-grade astrocytic tumor	BRAF V600E	MAPK Altered	wt	LGG	LGAT	Pilocytic astrocytoma	20779.8	21162.7	22099.4
BS_GPEGRCCT	7316-934	654217	PT_YXJQGT69	RNA-Seq	Tumor	Solid Tissue	Initial CNS Tumor	Occipital Lobe;Temporal Lobe	Female	White	Not Hispanic or Latino	6236	Low-grade glioma/astrocytoma (WHO grade I/II)	stranded	556	LIVING	556	CBTN	6792	NantOmics	None documented	low grade glioma most c/w pilocytic/pilomyxoid astrocytoma	C440832	Gross/Near total resection	#N/A	#N/A	#N/A	Female	Hemispheric	LGG, BRAF V600E	Pilocytic astrocytoma, BRAF V600E	Updated via OpenPBTA subtyping and pathology_free_text_diagnosis	Pilocytic astrocytoma, BRAF V600E	Low-grade astrocytic tumor	BRAF V600E	MAPK Altered	wt	LGG	LGAT	Pilocytic astrocytoma	25447.8	22871.4	23135.7
BS_JH29M4KG	7316-726	588311	PT_0MHKP408	RNA-Seq	Tumor	Solid Tissue	Initial CNS Tumor	Cerebellum/Posterior Fossa	Female	White	Not Hispanic or Latino	2581	Low-grade glioma/astrocytoma (WHO grade I/II)	stranded	2977	LIVING	1499	CBTN	5558	NantOmics	None documented	pilocytic astrocytoma	C141327	Partial resection	#N/A	#N/A	#N/A	Female	Posterior fossa	LGG, BRAF V600E	Pilocytic astrocytoma, BRAF V600E	Updated via OpenPBTA subtyping and pathology_free_text_diagnosis	Pilocytic astrocytoma, BRAF V600E	Low-grade astrocytic tumor	BRAF V600E	MAPK Altered	wt	LGG	LGAT	Pilocytic astrocytoma	23093.3	21587.4	23513.1
BS_SQX5E15Z	7316-2725	601594	PT_1N6ATKJS	RNA-Seq	Tumor	Solid Tissue	Progressive	Parietal Lobe;Temporal Lobe	Female	White	Not Hispanic or Latino	4275	Low-grade glioma/astrocytoma (WHO grade I/II)	stranded	2677	LIVING	665	CBTN	6952	NantOmics	None documented	pilomyxoid astrocytoma	C735540	Partial resection	#N/A	#N/A	#N/A	Female	Hemispheric	LGG, BRAF V600E	Pilocytic astrocytoma, BRAF V600E	Updated via OpenPBTA subtyping and pathology_free_text_diagnosis	Pilocytic astrocytoma, BRAF V600E	Low-grade astrocytic tumor	BRAF V600E	MAPK Altered	wt	LGG	LGAT	Pilocytic astrocytoma	25215.8	23038.7	23528.4
BS_X91K8KMG	7316-1659	731889	PT_1TGKS073	RNA-Seq	Tumor	Solid Tissue	Initial CNS Tumor	Spinal Cord- Thoracic;Spine NOS	Female	White	Not Hispanic or Latino	1314	Low-grade glioma/astrocytoma (WHO grade I/II)	stranded	#N/A	LIVING	Not Reported	CBTN	1314	NantOmics	None documented	pilocytic astrocytoma	C824100	Gross/Near total resection	#N/A	#N/A	#N/A	Female	Spine	LGG, BRAF V600E	Pilocytic astrocytoma, BRAF V600E	Updated via OpenPBTA subtyping and pathology_free_text_diagnosis	Pilocytic astrocytoma, BRAF V600E	Low-grade astrocytic tumor	BRAF V600E	MAPK Altered	wt	LGG	LGAT	Pilocytic astrocytoma	26508.7	23159.7	23529.8
BS_9BJARSX3	7316-884	588323	PT_41QYPSGV	RNA-Seq	Tumor	Solid Tissue	Initial CNS Tumor	Temporal Lobe	Female	White	Not Hispanic or Latino	5203	Low-grade glioma/astrocytoma (WHO grade I/II)	stranded	#N/A	LIVING	Not Reported	CBTN	5203	NantOmics	None documented	pxa	C146124	Gross/Near total resection	#N/A	#N/A	#N/A	Female	Hemispheric	LGG, BRAF V600E	Pleomorphic xanthoastrocytoma, BRAF V600E	Updated via OpenPBTA subtyping and pathology_free_text_diagnosis	Pleomorphic xanthoastrocytoma, BRAF V600E	Low-grade astrocytic tumor	BRAF V600E	MAPK Altered	wt	LGG	LGAT	Pleomorphic xanthoastrocytoma	25285	23350.4	23091.9
BS_B0SVFK4P	7316-136	717145	PT_RRT2E7HK	RNA-Seq	Tumor	Solid Tissue	Initial CNS Tumor	Temporal Lobe	Male	White	Not Hispanic or Latino	5970	Low-grade glioma/astrocytoma (WHO grade I/II)	stranded	385	LIVING	385	CBTN	6355	NantOmics	None documented	pleomorphic xanthoastrocytoma (pxa)	C58794	Gross/Near total resection	#N/A	#N/A	#N/A	Male	Hemispheric	LGG, BRAF V600E	Pleomorphic xanthoastrocytoma, BRAF V600E	Updated via OpenPBTA subtyping and pathology_free_text_diagnosis	Pleomorphic xanthoastrocytoma, BRAF V600E	Low-grade astrocytic tumor	BRAF V600E	MAPK Altered	wt	LGG	LGAT	Pleomorphic xanthoastrocytoma	26769	24282.9	24083.8
BS_C51RB0YR	7316-1635	731920	PT_DMMKT7X1	RNA-Seq	Tumor	Solid Tissue	Initial CNS Tumor	Parietal Lobe	Female	White	Not Hispanic or Latino	5113	Low-grade glioma/astrocytoma (WHO grade I/II)	stranded	#N/A	LIVING	Not Reported	CBTN	5113	NantOmics	None documented	pleomorphic xantoastrocytoma (who ii)	C772686	Gross/Near total resection	#N/A	#N/A	#N/A	Female	Hemispheric	LGG, BRAF V600E	Pleomorphic xanthoastrocytoma, BRAF V600E	Updated via OpenPBTA subtyping and pathology_free_text_diagnosis	Pleomorphic xanthoastrocytoma, BRAF V600E	Low-grade astrocytic tumor	BRAF V600E	MAPK Altered	wt	LGG	LGAT	Pleomorphic xanthoastrocytoma	21650.8	22390.3	22889.7
BS_H1XPVS9A	7316-1106	549575	PT_T8V9ES93	RNA-Seq	Tumor	Solid Tissue	Initial CNS Tumor	Temporal Lobe	Male	White	Not Hispanic or Latino	6081	High-grade glioma/astrocytoma (WHO grade III/IV)	stranded	#N/A	LIVING	Not Reported	CBTN	6081	NantOmics	None documented	malignant pxa	C334437	Gross/Near total resection	#N/A	#N/A	#N/A	Male	Hemispheric	LGG, BRAF V600E	Pleomorphic xanthoastrocytoma, BRAF V600E	Updated via OpenPBTA subtyping and via pathology review	Pleomorphic xanthoastrocytoma, BRAF V600E	Low-grade astrocytic tumor	BRAF V600E	MAPK Altered	wt	LGG	LGAT	Pleomorphic xanthoastrocytoma	24684.9	22498.9	23592.2
BS_YCREDZTJ	7316-2075	588360	PT_N3HVMV06	RNA-Seq	Tumor	Solid Tissue	Initial CNS Tumor	Frontal Lobe	Female	White	Not Hispanic or Latino	5406	Low-grade glioma/astrocytoma (WHO grade I/II)	stranded	1360	LIVING	291	CBTN	6766	NantOmics	None documented	pleomorphic xanthoastrocytoma, who grade ii	C451533	Gross/Near total resection	#N/A	#N/A	#N/A	Female	Hemispheric	LGG, BRAF V600E	Pleomorphic xanthoastrocytoma, BRAF V600E	Updated via OpenPBTA subtyping and pathology_free_text_diagnosis	Pleomorphic xanthoastrocytoma, BRAF V600E	Low-grade astrocytic tumor	BRAF V600E	MAPK Altered	wt	LGG	LGAT	Pleomorphic xanthoastrocytoma	19547.5	20408.5	21776
BS_GTZCFGRZ	7316-3060	734511	PT_4ADZ9F53	RNA-Seq	Tumor	Solid Tissue	Initial CNS Tumor	Occipital Lobe;Temporal Lobe	Female	Asian	Not Hispanic or Latino	4366	Ganglioglioma	stranded	1871	LIVING	1871	CBTN	6237	NantOmics	None documented	ganglioglioma	C818811	Gross/Near total resection	#N/A	#N/A	#N/A	Female	Hemispheric	GNG, BRAF V600E, CDKN2A/B	Ganglioglioma, BRAF V600E, CDKN2A/B	Updated via OpenPBTA subtyping	Ganglioglioma, BRAF V600E, CDKN2A/B	Low-grade astrocytic tumor	BRAF V600E, CDKN2A/B	MAPK Altered	wt	LGG	Ganglioglioma	Ganglioglioma	22516.8	22643.2	23514.7
BS_2EMW8ZG3	7316-932	571438	PT_FFRHWB74	RNA-Seq	Tumor	Solid Tissue	Initial CNS Tumor	Temporal Lobe	Male	White	Not Hispanic or Latino	4774	Low-grade glioma/astrocytoma (WHO grade I/II)	stranded	2073	LIVING	2073	CBTN	6847	NantOmics	None documented	low-grade glioma	C270477	Gross/Near total resection	#N/A	#N/A	#N/A	Male	Hemispheric	LGG, BRAF V600E, CDKN2A/B	Low-grade glioma/astrocytoma, BRAF V600E, CDKN2A/B	Updated via OpenPBTA subtyping	Low-grade glioma/astrocytoma, BRAF V600E, CDKN2A/B	Low-grade astrocytic tumor	BRAF V600E, CDKN2A/B	MAPK Altered	wt	LGG	LGAT	Low-grade glioma astrocytoma	16792.5	21050.6	22317.1
BS_B3M5SGPA	7316-1760	588344	PT_4XVA57J7	RNA-Seq	Tumor	Solid Tissue	Initial CNS Tumor	Frontal Lobe	Female	White	Not Hispanic or Latino	3402	Low-grade glioma/astrocytoma (WHO grade I/II)	stranded	2262	LIVING	2262	CBTN	5664	NantOmics	None documented	low-grade glioma	C372321	Gross/Near total resection	#N/A	#N/A	#N/A	Female	Hemispheric	LGG, BRAF V600E, CDKN2A/B	Low-grade glioma/astrocytoma, BRAF V600E, CDKN2A/B	Updated via OpenPBTA subtyping	Low-grade glioma/astrocytoma, BRAF V600E, CDKN2A/B	Low-grade astrocytic tumor	BRAF V600E, CDKN2A/B	MAPK Altered	wt	LGG	LGAT	Low-grade glioma astrocytoma	23840.4	22290.9	23325.8
BS_E3EJHXQV	7316-2581	573156	PT_0CE0HFYB	RNA-Seq	Tumor	Solid Tissue	Initial CNS Tumor	Parietal Lobe	Male	White	Not Hispanic or Latino	3747	Low-grade glioma/astrocytoma (WHO grade I/II)	stranded	1758	LIVING	1758	CBTN	5505	NantOmics	None documented	low-grade glioma/astrocytoma (who grade i/ii)	C663585	Gross/Near total resection	#N/A	#N/A	#N/A	Male	Hemispheric	LGG, BRAF V600E, CDKN2A/B	Low-grade glioma/astrocytoma, BRAF V600E, CDKN2A/B	Updated via OpenPBTA subtyping	Low-grade glioma/astrocytoma, BRAF V600E, CDKN2A/B	Low-grade astrocytic tumor	BRAF V600E, CDKN2A/B	MAPK Altered	wt	LGG	LGAT	Low-grade glioma astrocytoma	20827.6	21896.2	22537.5
BS_DEHJF4C7	7316-2310	588437	PT_PFP1ZVHD	RNA-Seq	Tumor	Solid Tissue	Initial CNS Tumor	Temporal Lobe	Male	White	Not Hispanic or Latino	5216	Low-grade glioma/astrocytoma (WHO grade I/II)	stranded	1580	LIVING	103	CBTN	6796	NantOmics	Li-Fraumeni syndrome	pleomorphic xanthoastrocytoma, who grade ii	C625578	Gross/Near total resection	#N/A	#N/A	#N/A	Male	Hemispheric	LGG, BRAF V600E, CDKN2A/B	Pleomorphic xanthoastrocytoma, BRAF V600E, CDKN2A/B	Updated via OpenPBTA subtyping and pathology_free_text_diagnosis	Pleomorphic xanthoastrocytoma, BRAF V600E, CDKN2A/B	Low-grade astrocytic tumor	BRAF V600E, CDKN2A/B	MAPK Altered	wt	LGG	LGAT	Pleomorphic xanthoastrocytoma	22799.7	22581	23491.6
BS_FJZPQZ2C	7316-3923	728269	PT_3T3VGWC6	RNA-Seq	Tumor	Solid Tissue	Recurrence	Hippocampus	Female	White	Not Hispanic or Latino	4458	Low-grade glioma/astrocytoma (WHO grade I/II)	stranded	2800	LIVING	1497	CBTN	7258	NantOmics	None documented	pxa	C77490	Gross/Near total resection	#N/A	#N/A	#N/A	Female	Midline	LGG, BRAF V600E, CDKN2A/B	Pleomorphic xanthoastrocytoma, BRAF V600E, CDKN2A/B	Updated via OpenPBTA subtyping and pathology_free_text_diagnosis	Pleomorphic xanthoastrocytoma, BRAF V600E, CDKN2A/B	Low-grade astrocytic tumor	BRAF V600E, CDKN2A/B	MAPK Altered	wt	LGG	LGAT	Pleomorphic xanthoastrocytoma	20004.6	21318.6	21910.9
BS_AD4JPN9Q	7316-2306	731881	PT_17W3GJPT	RNA-Seq	Tumor	Solid Tissue	Initial CNS Tumor	Parietal Lobe	Male	White	Not Hispanic or Latino	663	Ganglioglioma	stranded	2191	LIVING	2191	CBTN	2854	NantOmics	None documented	ganglioglioma (who grade i)	C621642	Gross/Near total resection	#N/A	#N/A	#N/A	Male	Hemispheric	GNG, FGFR	Ganglioglioma, FGFR	Updated via OpenPBTA subtyping	Ganglioglioma, FGFR	Low-grade astrocytic tumor	FGFR	MAPK Altered	wt	LGG	Ganglioglioma	Ganglioglioma	19907.6	20717.4	23170.4
BS_0Y66ZBWE	7316-642	731935	PT_V2F0865M	RNA-Seq	Tumor	Solid Tissue	Initial CNS Tumor	Cerebellum/Posterior Fossa	Male	White	Not Hispanic or Latino	2196	Low-grade glioma/astrocytoma (WHO grade I/II)	stranded	2084	LIVING	2084	CBTN	4280	NantOmics	None documented	low grade glioma	C250428	Partial resection	#N/A	#N/A	#N/A	Male	Posterior fossa	LGG, FGFR	Low-grade glioma/astrocytoma, FGFR	Updated via OpenPBTA subtyping	Low-grade glioma/astrocytoma, FGFR	Low-grade astrocytic tumor	FGFR	MAPK Altered	wt	LGG	LGAT	Low-grade glioma astrocytoma	15832.9	19238.1	21778.5
BS_A46RDWGM	7316-1113	571406	PT_K6G6BE6G	RNA-Seq	Tumor	Solid Tissue	Initial CNS Tumor	Brain Stem- Midbrain/Tectum	Female	White	Not Hispanic or Latino	2480	Low-grade glioma/astrocytoma (WHO grade I/II)	stranded	#N/A	LIVING	Not Reported	CBTN	2480	NantOmics	None documented	low grade astrocytoma	C292986	Partial resection	#N/A	#N/A	#N/A	Female	Midline	LGG, FGFR	Low-grade glioma/astrocytoma, FGFR	Updated via OpenPBTA subtyping	Low-grade glioma/astrocytoma, FGFR	Low-grade astrocytic tumor	FGFR	MAPK Altered	wt	LGG	LGAT	Low-grade glioma astrocytoma	22865.3	21784.2	24241.8
BS_G7AGNB5G	7316-77	601595	PT_EYHJQQ8E	RNA-Seq	Tumor	Solid Tissue	Initial CNS Tumor	Cerebellum/Posterior Fossa	Male	White	Not Hispanic or Latino	4457	Low-grade glioma/astrocytoma (WHO grade I/II)	stranded	1504	LIVING	1504	CBTN	5961	NantOmics	None documented	low grade glial tumor	C27798	Gross/Near total resection	#N/A	#N/A	#N/A	Male	Posterior fossa	LGG, FGFR	Low-grade glioma/astrocytoma, FGFR	Updated via OpenPBTA subtyping	Low-grade glioma/astrocytoma, FGFR	Low-grade astrocytic tumor	FGFR	MAPK Altered	wt	LGG	LGAT	Low-grade glioma astrocytoma	22474.6	20684.4	22981.5
BS_M8WP5T16	7316-2989	731916	PT_02J5CWN5	RNA-Seq	Tumor	Solid Tissue	Initial CNS Tumor	Suprasellar/Hypothalamic/Pituitary	Male	Black or African American	Not Hispanic or Latino	2223	Low-grade glioma/astrocytoma (WHO grade I/II)	stranded	2947	DECEASED	1499	CBTN	5170	NantOmics	None documented	low-grade glioma	C90159	Partial resection	#N/A	#N/A	#N/A	Male	Suprasellar	LGG, FGFR	Low-grade glioma/astrocytoma, FGFR	Updated via OpenPBTA subtyping	Low-grade glioma/astrocytoma, FGFR	Low-grade astrocytic tumor	FGFR	MAPK Altered	wt	LGG	LGAT	Low-grade glioma astrocytoma	25648.7	22824.7	24312.9
BS_68BW2163	7316-2245	571454	PT_YZME6QCY	RNA-Seq	Tumor	Solid Tissue	Initial CNS Tumor	Cerebellum/Posterior Fossa	Female	White	Not Hispanic or Latino	6001	Low-grade glioma/astrocytoma (WHO grade I/II)	stranded	486	LIVING	486	CBTN	6487	NantOmics	None documented	juvenile astocytoma, who grade 1	C607620	Gross/Near total resection	#N/A	#N/A	#N/A	Female	Posterior fossa	LGG, FGFR	Pilocytic astrocytoma, FGFR	Updated via OpenPBTA subtyping and pathology_free_text_diagnosis	Pilocytic astrocytoma, FGFR	Low-grade astrocytic tumor	FGFR	MAPK Altered	wt	LGG	LGAT	Pilocytic astrocytoma	25653.8	21999.8	21801.3
BS_8RCR7Y4B	7316-2632	711748	PT_RXJZ3C5G	RNA-Seq	Tumor	Solid Tissue	Progressive	Frontal Lobe	Female	White	Not Hispanic or Latino	4759	Low-grade glioma/astrocytoma (WHO grade I/II)	stranded	3982	LIVING	2542	CBTN	8741	NantOmics	None documented	pilocytic astrocytoma	C691260	Gross/Near total resection	#N/A	#N/A	#N/A	Female	Hemispheric	LGG, FGFR	Pilocytic astrocytoma, FGFR	Updated via OpenPBTA subtyping and pathology_free_text_diagnosis	Pilocytic astrocytoma, FGFR	Low-grade astrocytic tumor	FGFR	MAPK Altered	wt	LGG	LGAT	Pilocytic astrocytoma	22785.8	20775.3	22018.1
BS_EHVYJAVA	7316-741	588458	PT_GHHY5AAE	RNA-Seq	Tumor	Solid Tissue	Initial CNS Tumor	Cerebellum/Posterior Fossa;Occipital Lobe	Male	More Than One Race	Hispanic or Latino	5054	Low-grade glioma/astrocytoma (WHO grade I/II)	stranded	1247	LIVING	1247	CBTN	6301	NantOmics	None documented	pilocytic astrocytoma, who grade i	C300489	Gross/Near total resection	#N/A	#N/A	#N/A	Male	Mixed	LGG, FGFR	Pilocytic astrocytoma, FGFR	Updated via OpenPBTA subtyping and pathology_free_text_diagnosis	Pilocytic astrocytoma, FGFR	Low-grade astrocytic tumor	FGFR	MAPK Altered	wt	LGG	LGAT	Pilocytic astrocytoma	18524.6	20529.2	21513.5
BS_GWCRMKE6	7316-882	588322	PT_D5KHK0SS	RNA-Seq	Tumor	Solid Tissue	Progressive	Optic Pathway	Male	White	Not Hispanic or Latino	5531	Low-grade glioma/astrocytoma (WHO grade I/II)	stranded	2911	LIVING	231	CBTN	8442	NantOmics	None documented	pilocytic astrocytoma	C140466	Partial resection	#N/A	#N/A	#N/A	Male	Optic pathway	LGG, FGFR	Pilocytic astrocytoma, FGFR	Updated via OpenPBTA subtyping and pathology_free_text_diagnosis	Pilocytic astrocytoma, FGFR	Low-grade astrocytic tumor	FGFR	MAPK Altered	wt	LGG	LGAT	Pilocytic astrocytoma	21498.5	21607.1	22827.4
BS_B7X8VXQ3	7316-120	571417	PT_FAD8FQ6S	RNA-Seq	Tumor	Solid Tissue	Initial CNS Tumor	Temporal Lobe	Female	White	Not Hispanic or Latino	6287	Ganglioglioma	stranded	2316	LIVING	2316	CBTN	8603	NantOmics	None documented	ganglioglioma with extensive calcification, ia	C59409	Gross/Near total resection	#N/A	#N/A	#N/A	Female	Hemispheric	GNG, KIAA1549-BRAF	Ganglioglioma, KIAA1549-BRAF	Updated via OpenPBTA subtyping	Ganglioglioma, KIAA1549-BRAF	Low-grade astrocytic tumor	KIAA1549-BRAF	MAPK Altered	wt	LGG	Ganglioglioma	Ganglioglioma	21473.9	21476.8	22957.2
BS_PQ7CQFYR	7316-905	734521	PT_R0M1QBY4	RNA-Seq	Tumor	Solid Tissue	Initial CNS Tumor	Occipital Lobe;Temporal Lobe	Female	White	Not Hispanic or Latino	2964	Ganglioglioma	stranded	928	LIVING	928	CBTN	3892	NantOmics	None documented	ganglioglioma	C186714	Gross/Near total resection	#N/A	#N/A	#N/A	Female	Hemispheric	GNG, KIAA1549-BRAF	Ganglioglioma, KIAA1549-BRAF	Updated via OpenPBTA subtyping	Ganglioglioma, KIAA1549-BRAF	Low-grade astrocytic tumor	KIAA1549-BRAF	MAPK Altered	wt	LGG	Ganglioglioma	Ganglioglioma	21848	20722.4	22092.7
BS_RGSMX7QD	7316-1952	571447	PT_4EDBZRM2	RNA-Seq	Tumor	Solid Tissue	Initial CNS Tumor	Cerebellum/Posterior Fossa	Male	White	Not Hispanic or Latino	3940	Ganglioglioma	stranded	#N/A	LIVING	Not Reported	CBTN	3940	NantOmics	None documented	ganglioglioma	C596673	Gross/Near total resection	#N/A	#N/A	#N/A	Male	Posterior fossa	GNG, KIAA1549-BRAF	Ganglioglioma, KIAA1549-BRAF	Updated via OpenPBTA subtyping	Ganglioglioma, KIAA1549-BRAF	Low-grade astrocytic tumor	KIAA1549-BRAF	MAPK Altered	wt	LGG	Ganglioglioma	Ganglioglioma	17403.5	21367.4	22873.5
BS_RVSEDNJ4	7316-2300	571450	PT_HGHV85PZ	RNA-Seq	Tumor	Solid Tissue	Initial CNS Tumor	Ventricles	Male	White	Not Hispanic or Latino	5209	Ganglioglioma	stranded	971	LIVING	971	CBTN	6180	NantOmics	None documented	ganglioglioma, who grade i	C601470	Gross/Near total resection	#N/A	#N/A	#N/A	Male	Ventricles	GNG, KIAA1549-BRAF	Ganglioglioma, KIAA1549-BRAF	Updated via OpenPBTA subtyping	Ganglioglioma, KIAA1549-BRAF	Low-grade astrocytic tumor	KIAA1549-BRAF	MAPK Altered	wt	LGG	Ganglioglioma	Ganglioglioma	23172.7	21948.6	22926.8
BS_W97QQYKQ	7316-1071	731919	PT_GKWWWJ0X	RNA-Seq	Tumor	Solid Tissue	Recurrence	Spinal Cord- Cervical;Spinal Cord- Thoracic	Female	White	Not Hispanic or Latino	328	Ganglioglioma	stranded	104	LIVING	104	CBTN	432	NantOmics	None documented	ganglioglioma	C333084	Gross/Near total resection	#N/A	#N/A	#N/A	Female	Spine	GNG, KIAA1549-BRAF	Ganglioglioma, KIAA1549-BRAF	Updated via OpenPBTA subtyping	Ganglioglioma, KIAA1549-BRAF	Low-grade astrocytic tumor	KIAA1549-BRAF	MAPK Altered	wt	LGG	Ganglioglioma	Ganglioglioma	26607.3	24498.4	23499.1
BS_VW85Q4XJ	7316-2962	654187	PT_2YT37G8P	RNA-Seq	Tumor	Solid Tissue	Recurrence	Suprasellar/Hypothalamic/Pituitary	Female	White	Not Hispanic or Latino	245	Low-grade glioma/astrocytoma (WHO grade I/II)	stranded	7105	LIVING	146	CBTN	7350	NantOmics	None documented	fibrillary astrocytoma	C77613	Partial resection	#N/A	#N/A	#N/A	Female	Suprasellar	LGG, KIAA1549-BRAF	Diffuse fibrillary astrocytoma, KIAA1549-BRAF	Updated via OpenPBTA subtyping and pathology_free_text_diagnosis	Diffuse fibrillary astrocytoma, KIAA1549-BRAF	Low-grade astrocytic tumor	KIAA1549-BRAF	MAPK Altered	wt	LGG	LGAT	Diffuse fibrillary astrocytoma	27579.1	24386.1	23631.6
BS_06AMMCXR	7316-154	588334	PT_Q3EP24V1	RNA-Seq	Tumor	Solid Tissue	Progressive	Suprasellar/Hypothalamic/Pituitary	Male	American Indian or Alaska Native	Not Hispanic or Latino	191	Low-grade glioma/astrocytoma (WHO grade I/II)	stranded	2798	DECEASED	1403	CBTN	2989	NantOmics	None documented	low-grade glioma	C177366	Partial resection	#N/A	#N/A	#N/A	Male	Suprasellar	LGG, KIAA1549-BRAF	Low-grade glioma/astrocytoma, KIAA1549-BRAF	Updated via OpenPBTA subtyping	Low-grade glioma/astrocytoma, KIAA1549-BRAF	Low-grade astrocytic tumor	KIAA1549-BRAF	MAPK Altered	wt	LGG	LGAT	Low-grade glioma astrocytoma	26007.6	23636.4	23677.9
BS_0J9SHHSC	7316-1090	717127	PT_WVC247PK	RNA-Seq	Tumor	Solid Tissue	Initial CNS Tumor	Cerebellum/Posterior Fossa	Male	White	Not Hispanic or Latino	1024	Low-grade glioma/astrocytoma (WHO grade I/II)	stranded	#N/A	LIVING	Not Reported	CBTN	1024	NantOmics	None documented	low grade astrocytoma	C333822	Gross/Near total resection	#N/A	#N/A	#N/A	Male	Posterior fossa	LGG, KIAA1549-BRAF	Low-grade glioma/astrocytoma, KIAA1549-BRAF	Updated via OpenPBTA subtyping	Low-grade glioma/astrocytoma, KIAA1549-BRAF	Low-grade astrocytic tumor	KIAA1549-BRAF	MAPK Altered	wt	LGG	LGAT	Low-grade glioma astrocytoma	24799.5	22771.3	23188.3
BS_0SCXXM6N	7316-119	573170	PT_SMDEQVHJ	RNA-Seq	Tumor	Solid Tissue	Initial CNS Tumor	Cerebellum/Posterior Fossa	Male	White	Not Hispanic or Latino	649	Low-grade glioma/astrocytoma (WHO grade I/II)	stranded	1156	LIVING	1156	CBTN	1805	NantOmics	None documented	grade ii astrocytoma	C29151	Gross/Near total resection	#N/A	#N/A	#N/A	Male	Posterior fossa	LGG, KIAA1549-BRAF	Low-grade glioma/astrocytoma, KIAA1549-BRAF	Updated via OpenPBTA subtyping	Low-grade glioma/astrocytoma, KIAA1549-BRAF	Low-grade astrocytic tumor	KIAA1549-BRAF	MAPK Altered	wt	LGG	LGAT	Low-grade glioma astrocytoma	24922.4	22899.2	24436.6
BS_52426AMF	7316-925	564450	PT_3HRS5CWF	RNA-Seq	Tumor	Solid Tissue	Initial CNS Tumor	Cerebellum/Posterior Fossa	Female	White	Not Hispanic or Latino	779	Low-grade glioma/astrocytoma (WHO grade I/II)	stranded	762	LIVING	762	CBTN	1541	NantOmics	None documented	low-grade glioma/astrocytoma	C262605	Gross/Near total resection	#N/A	#N/A	#N/A	#N/A	Posterior fossa	LGG, KIAA1549-BRAF	Low-grade glioma/astrocytoma, KIAA1549-BRAF	Updated via OpenPBTA subtyping	Low-grade glioma/astrocytoma, KIAA1549-BRAF	Low-grade astrocytic tumor	KIAA1549-BRAF	MAPK Altered	wt	LGG	LGAT	Low-grade glioma astrocytoma	26032.9	23165.6	23255.3
BS_52DAPP1Y	7316-345	571434	PT_WYF217NZ	RNA-Seq	Tumor	Solid Tissue	Initial CNS Tumor	Cerebellum/Posterior Fossa	Male	White	Not Hispanic or Latino	2478	Low-grade glioma/astrocytoma (WHO grade I/II)	stranded	1138	LIVING	1138	CBTN	3616	NantOmics	None documented	low-grade glioma	C72324	Gross/Near total resection	#N/A	#N/A	#N/A	Male	Posterior fossa	LGG, KIAA1549-BRAF	Low-grade glioma/astrocytoma, KIAA1549-BRAF	Updated via OpenPBTA subtyping	Low-grade glioma/astrocytoma, KIAA1549-BRAF	Low-grade astrocytic tumor	KIAA1549-BRAF	MAPK Altered	wt	LGG	LGAT	Low-grade glioma astrocytoma	21474.5	21452.1	23138
BS_53GQKVEX	7316-487	588341	PT_GQZ84ACS	RNA-Seq	Tumor	Solid Tissue	Initial CNS Tumor	Suprasellar/Hypothalamic/Pituitary	Male	White	Not Hispanic or Latino	553	Low-grade glioma/astrocytoma (WHO grade I/II)	stranded	2881	LIVING	1635	CBTN	3434	NantOmics	None documented	low-grade glioma	C114759	Partial resection	#N/A	#N/A	#N/A	Male	Suprasellar	LGG, KIAA1549-BRAF	Low-grade glioma/astrocytoma, KIAA1549-BRAF	Updated via OpenPBTA subtyping	Low-grade glioma/astrocytoma, KIAA1549-BRAF	Low-grade astrocytic tumor	KIAA1549-BRAF	MAPK Altered	wt	LGG	LGAT	Low-grade glioma astrocytoma	24301	22362.8	24527.4
BS_C7A2TYAC	7316-874	588321	PT_JXGMAHHN	RNA-Seq	Tumor	Solid Tissue	Initial CNS Tumor	Suprasellar/Hypothalamic/Pituitary	Female	Black or African American	Hispanic or Latino	796	Low-grade glioma/astrocytoma (WHO grade I/II)	stranded	2873	LIVING	548	CBTN	3669	NantOmics	None documented	low-grade glioma	C136530	Partial resection	#N/A	#N/A	#N/A	Female	Suprasellar	LGG, KIAA1549-BRAF	Low-grade glioma/astrocytoma, KIAA1549-BRAF	Updated via OpenPBTA subtyping	Low-grade glioma/astrocytoma, KIAA1549-BRAF	Low-grade astrocytic tumor	KIAA1549-BRAF	MAPK Altered	wt	LGG	LGAT	Low-grade glioma astrocytoma	21935.3	21868.3	23044.6
BS_DSS3S5XD	7316-247	588291	PT_SDK91A16	RNA-Seq	Tumor	Solid Tissue	Initial CNS Tumor	Suprasellar/Hypothalamic/Pituitary	Female	White	Not Hispanic or Latino	5017	Low-grade glioma/astrocytoma (WHO grade I/II)	stranded	2172	LIVING	2172	CBTN	7189	NantOmics	None documented	low grade glioma	C27675	Partial resection	#N/A	#N/A	#N/A	Female	Suprasellar	LGG, KIAA1549-BRAF	Low-grade glioma/astrocytoma, KIAA1549-BRAF	Updated via OpenPBTA subtyping	Low-grade glioma/astrocytoma, KIAA1549-BRAF	Low-grade astrocytic tumor	KIAA1549-BRAF	MAPK Altered	wt	LGG	LGAT	Low-grade glioma astrocytoma	25469.7	23182	23363.3
BS_EN2VK7NY	7316-2147	588305	PT_Y572BRC1	RNA-Seq	Tumor	Solid Tissue	Progressive	Optic Pathway;Suprasellar/Hypothalamic/Pituitary;Temporal Lobe	Male	White	Not Hispanic or Latino	150	Low-grade glioma/astrocytoma (WHO grade I/II)	stranded	6239	LIVING	166	CBTN	6389	NantOmics	None documented	low-grade glioma	C136161	Partial resection	#N/A	#N/A	#N/A	Male	Mixed	LGG, KIAA1549-BRAF	Low-grade glioma/astrocytoma, KIAA1549-BRAF	Updated via OpenPBTA subtyping	Low-grade glioma/astrocytoma, KIAA1549-BRAF	Low-grade astrocytic tumor	KIAA1549-BRAF	MAPK Altered	wt	LGG	LGAT	Low-grade glioma astrocytoma	27744.8	24911.4	24296.1
BS_F8N6CFQE	7316-3154	724077	PT_EZEMVRVT	RNA-Seq	Tumor	Solid Tissue	Initial CNS Tumor	Brain Stem- Midbrain/Tectum;Brain Stem- Pons	Male	White	Not Hispanic or Latino	1171	Low-grade glioma/astrocytoma (WHO grade I/II)	stranded	1792	LIVING	1792	CBTN	2963	NantOmics	None documented	exophytic brainstem tumor	C965673	Gross/Near total resection	#N/A	#N/A	#N/A	Male	Midline	LGG, KIAA1549-BRAF	Low-grade glioma/astrocytoma, KIAA1549-BRAF	Updated via OpenPBTA subtyping	Low-grade glioma/astrocytoma, KIAA1549-BRAF	Low-grade astrocytic tumor	KIAA1549-BRAF	MAPK Altered	wt	LGG	LGAT	Low-grade glioma astrocytoma	24803.1	22797.9	23246.2
BS_GHNJ4CYC	7316-2184	571456	PT_1J2DT6MM	RNA-Seq	Tumor	Solid Tissue	Initial CNS Tumor	Cerebellum/Posterior Fossa	Female	White	Not Hispanic or Latino	3602	Low-grade glioma/astrocytoma (WHO grade I/II)	stranded	1959	LIVING	1959	CBTN	5561	NantOmics	None documented	low grade glioma	C623856	Gross/Near total resection	#N/A	#N/A	#N/A	Female	Posterior fossa	LGG, KIAA1549-BRAF	Low-grade glioma/astrocytoma, KIAA1549-BRAF	Updated via OpenPBTA subtyping	Low-grade glioma/astrocytoma, KIAA1549-BRAF	Low-grade astrocytic tumor	KIAA1549-BRAF	MAPK Altered	wt	LGG	LGAT	Low-grade glioma astrocytoma	20783.3	21627.5	22928.8
BS_HSHN8PBB	7316-1081	731897	PT_E78NHRWQ	RNA-Seq	Tumor	Solid Tissue	Initial CNS Tumor	Brain Stem-Medulla;Brain Stem- Midbrain/Tectum	Male	White	Not Hispanic or Latino	1825	Low-grade glioma/astrocytoma (WHO grade I/II)	stranded	#N/A	LIVING	Not Reported	CBTN	1825	NantOmics	None documented	low grade glioma	C410697	Biopsy only	#N/A	#N/A	#N/A	Male	Midline	LGG, KIAA1549-BRAF	Low-grade glioma/astrocytoma, KIAA1549-BRAF	Updated via OpenPBTA subtyping	Low-grade glioma/astrocytoma, KIAA1549-BRAF	Low-grade astrocytic tumor	KIAA1549-BRAF	MAPK Altered	wt	LGG	LGAT	Low-grade glioma astrocytoma	21071.9	21449.2	22938
BS_JWSR581E	7316-2729	728276	PT_6E8JYRXM	RNA-Seq	Tumor	Solid Tissue	Initial CNS Tumor	Brain Stem-Medulla;Ventricles	Male	White	Not Hispanic or Latino	996	Low-grade glioma/astrocytoma (WHO grade I/II)	stranded	1868	LIVING	1868	CBTN	2864	NantOmics	None documented	low-grade glioma	C736401	Partial resection	#N/A	#N/A	#N/A	Male	Mixed	LGG, KIAA1549-BRAF	Low-grade glioma/astrocytoma, KIAA1549-BRAF	Updated via OpenPBTA subtyping	Low-grade glioma/astrocytoma, KIAA1549-BRAF	Low-grade astrocytic tumor	KIAA1549-BRAF	MAPK Altered	wt	LGG	LGAT	Low-grade glioma astrocytoma	22379.1	21421.2	22872.4
BS_K2VYFVKZ	7316-462	588301	PT_PFA762TK	RNA-Seq	Tumor	Solid Tissue	Recurrence	Cerebellum/Posterior Fossa	Male	White	Not Hispanic or Latino	796	Low-grade glioma/astrocytoma (WHO grade I/II)	stranded	2047	LIVING	222	CBTN	2843	NantOmics	None documented	low-grade glioma	C75276	Gross/Near total resection	#N/A	#N/A	#N/A	Male	Posterior fossa	LGG, KIAA1549-BRAF	Low-grade glioma/astrocytoma, KIAA1549-BRAF	Updated via OpenPBTA subtyping	Low-grade glioma/astrocytoma, KIAA1549-BRAF	Low-grade astrocytic tumor	KIAA1549-BRAF	MAPK Altered	wt	LGG	LGAT	Low-grade glioma astrocytoma	24975.9	22490.6	23871.2
BS_N1E0H8YQ	7316-891	734522	PT_CGPJY881	RNA-Seq	Tumor	Solid Tissue	Initial CNS Tumor	Cerebellum/Posterior Fossa	Female	White	Not Hispanic or Latino	5213	Low-grade glioma/astrocytoma (WHO grade I/II)	stranded	770	LIVING	770	CBTN	5983	NantOmics	None documented	low grade astrocytoma	C230871	Gross/Near total resection	#N/A	#N/A	#N/A	Female	Posterior fossa	LGG, KIAA1549-BRAF	Low-grade glioma/astrocytoma, KIAA1549-BRAF	Updated via OpenPBTA subtyping	Low-grade glioma/astrocytoma, KIAA1549-BRAF	Low-grade astrocytic tumor	KIAA1549-BRAF	MAPK Altered	wt	LGG	LGAT	Low-grade glioma astrocytoma	26700.8	23555.6	23501.5
BS_NB5XWMJT	7316-346	588362	PT_ZR8MQRVG	RNA-Seq	Tumor	Solid Tissue	Initial CNS Tumor	Brain Stem- Midbrain/Tectum	Female	Reported Unknown	Not Hispanic or Latino	3578	Low-grade glioma/astrocytoma (WHO grade I/II)	stranded	3093	LIVING	1344	CBTN	6671	NantOmics	None documented	low grade glioma	C72693	Partial resection	#N/A	#N/A	#N/A	Female	Midline	LGG, KIAA1549-BRAF	Low-grade glioma/astrocytoma, KIAA1549-BRAF	Updated via OpenPBTA subtyping	Low-grade glioma/astrocytoma, KIAA1549-BRAF	Low-grade astrocytic tumor	KIAA1549-BRAF	MAPK Altered	wt	LGG	LGAT	Low-grade glioma astrocytoma	26158.8	23388.8	22792.7
BS_NRPG5K4K	7316-2744	654202	PT_962TCBVR	RNA-Seq	Tumor	Solid Tissue	Progressive	Cerebellum/Posterior Fossa	Male	American Indian or Alaska Native	Not Hispanic or Latino	1359	Low-grade glioma/astrocytoma (WHO grade I/II)	stranded	2866	LIVING	358	CBTN	4225	NantOmics	None documented	low-grade glioma	C88683	Gross/Near total resection	#N/A	#N/A	#N/A	Male	Posterior fossa	LGG, KIAA1549-BRAF	Low-grade glioma/astrocytoma, KIAA1549-BRAF	Updated via OpenPBTA subtyping	Low-grade glioma/astrocytoma, KIAA1549-BRAF	Low-grade astrocytic tumor	KIAA1549-BRAF	MAPK Altered	wt	LGG	LGAT	Low-grade glioma astrocytoma	23842.7	22449.8	23556
BS_PEP9NZXN	7316-2755	654207	PT_7TEHW6VQ	RNA-Seq	Tumor	Solid Tissue	Initial CNS Tumor	Cerebellum/Posterior Fossa	Male	White	Not Hispanic or Latino	3998	Low-grade glioma/astrocytoma (WHO grade I/II)	stranded	1854	LIVING	1854	CBTN	5852	NantOmics	None documented	low-grade glioma	C744888	Gross/Near total resection	#N/A	#N/A	#N/A	Male	Posterior fossa	LGG, KIAA1549-BRAF	Low-grade glioma/astrocytoma, KIAA1549-BRAF	Updated via OpenPBTA subtyping	Low-grade glioma/astrocytoma, KIAA1549-BRAF	Low-grade astrocytic tumor	KIAA1549-BRAF	MAPK Altered	wt	LGG	LGAT	Low-grade glioma astrocytoma	24488.6	21844.8	22560.1
BS_PK18H7E7	7316-399	588294	PT_2YT37G8P	RNA-Seq	Tumor	Solid Tissue	Progressive	Suprasellar/Hypothalamic/Pituitary	Female	White	Not Hispanic or Latino	245	Low-grade glioma/astrocytoma (WHO grade I/II)	stranded	7105	LIVING	146	CBTN	7350	NantOmics	None documented	low-grade glioma	C77613	Partial resection	#N/A	#N/A	#N/A	Female	Suprasellar	LGG, KIAA1549-BRAF	Low-grade glioma/astrocytoma, KIAA1549-BRAF	Updated via OpenPBTA subtyping	Low-grade glioma/astrocytoma, KIAA1549-BRAF	Low-grade astrocytic tumor	KIAA1549-BRAF	MAPK Altered	wt	LGG	LGAT	Low-grade glioma astrocytoma	22621.3	21551.5	22602.2
BS_Q3TBCK4V	7316-2669	601604	PT_BK92NM09	RNA-Seq	Tumor	Solid Tissue	Initial CNS Tumor	Cerebellum/Posterior Fossa	Female	Reported Unknown	Not Hispanic or Latino	1357	Low-grade glioma/astrocytoma (WHO grade I/II)	stranded	#N/A	LIVING	Not Reported	CBTN	1357	NantOmics	None documented	low-grade glioma	C717336	Partial resection	#N/A	#N/A	#N/A	Female	Posterior fossa	LGG, KIAA1549-BRAF	Low-grade glioma/astrocytoma, KIAA1549-BRAF	Updated via OpenPBTA subtyping	Low-grade glioma/astrocytoma, KIAA1549-BRAF	Low-grade astrocytic tumor	KIAA1549-BRAF	MAPK Altered	wt	LGG	LGAT	Low-grade glioma astrocytoma	24188.6	21893.5	24778.9
BS_S1KK7XRH	7316-938	588443	PT_YJBPEF4V	RNA-Seq	Tumor	Solid Tissue	Initial CNS Tumor	Cerebellum/Posterior Fossa	Male	White	Not Hispanic or Latino	7149	Low-grade glioma/astrocytoma (WHO grade I/II)	stranded	783	LIVING	783	CBTN	7932	NantOmics	None documented	low grade glioma	C311559	Gross/Near total resection	#N/A	#N/A	#N/A	Male	Posterior fossa	LGG, KIAA1549-BRAF	Low-grade glioma/astrocytoma, KIAA1549-BRAF	Updated via OpenPBTA subtyping	Low-grade glioma/astrocytoma, KIAA1549-BRAF	Low-grade astrocytic tumor	KIAA1549-BRAF	MAPK Altered	wt	LGG	LGAT	Low-grade glioma astrocytoma	21921.7	21854.4	23909.8
BS_S50KQEXV	7316-2172	571451	PT_MPRBGGEJ	RNA-Seq	Tumor	Solid Tissue	Initial CNS Tumor	Cerebellum/Posterior Fossa	Male	Black or African American	Not Hispanic or Latino	5937	Low-grade glioma/astrocytoma (WHO grade I/II)	stranded	#N/A	LIVING	Not Reported	CBTN	5937	NantOmics	None documented	low grade glioma	C584742	Gross/Near total resection	#N/A	#N/A	#N/A	Male	Posterior fossa	LGG, KIAA1549-BRAF	Low-grade glioma/astrocytoma, KIAA1549-BRAF	Updated via OpenPBTA subtyping	Low-grade glioma/astrocytoma, KIAA1549-BRAF	Low-grade astrocytic tumor	KIAA1549-BRAF	MAPK Altered	wt	LGG	LGAT	Low-grade glioma astrocytoma	22930.5	21630	22987.6
BS_V0Q1G94N	7316-485	570106	PT_Y572BRC1	RNA-Seq	Tumor	Solid Tissue	Progressive	Optic Pathway;Suprasellar/Hypothalamic/Pituitary;Temporal Lobe	Male	White	Not Hispanic or Latino	150	Low-grade glioma/astrocytoma (WHO grade I/II)	stranded	6239	LIVING	166	CBTN	6389	NantOmics	None documented	low-grade glioma	C136161	Partial resection	#N/A	#N/A	#N/A	Male	Mixed	LGG, KIAA1549-BRAF	Low-grade glioma/astrocytoma, KIAA1549-BRAF	Updated via OpenPBTA subtyping	Low-grade glioma/astrocytoma, KIAA1549-BRAF	Low-grade astrocytic tumor	KIAA1549-BRAF	MAPK Altered	wt	LGG	LGAT	Low-grade glioma astrocytoma	22222.8	22206	23620.9
BS_V72GX2AZ	7316-472	571400	PT_V07ZH5JS	RNA-Seq	Tumor	Solid Tissue	Initial CNS Tumor	Suprasellar/Hypothalamic/Pituitary	Female	White	Hispanic or Latino	5399	Low-grade glioma/astrocytoma (WHO grade I/II)	stranded	1000	LIVING	1000	CBTN	6399	NantOmics	None documented	low-grade glioma	C96186	Partial resection	#N/A	#N/A	#N/A	Female	Suprasellar	LGG, KIAA1549-BRAF	Low-grade glioma/astrocytoma, KIAA1549-BRAF	Updated via OpenPBTA subtyping	Low-grade glioma/astrocytoma, KIAA1549-BRAF	Low-grade astrocytic tumor	KIAA1549-BRAF	MAPK Altered	wt	LGG	LGAT	Low-grade glioma astrocytoma	21532.5	21345.7	23810.2
BS_Z6BWR941	7316-1683	588456	PT_YJGTKDV0	RNA-Seq	Tumor	Solid Tissue	Initial CNS Tumor	Cerebellum/Posterior Fossa	Female	White	Not Hispanic or Latino	2520	Low-grade glioma/astrocytoma (WHO grade I/II)	stranded	#N/A	LIVING	Not Reported	CBTN	2520	NantOmics	None documented	low grade glioma	C410943	Biopsy only	#N/A	#N/A	#N/A	Female	Posterior fossa	LGG, KIAA1549-BRAF	Low-grade glioma/astrocytoma, KIAA1549-BRAF	Updated via OpenPBTA subtyping	Low-grade glioma/astrocytoma, KIAA1549-BRAF	Low-grade astrocytic tumor	KIAA1549-BRAF	MAPK Altered	wt	LGG	LGAT	Low-grade glioma astrocytoma	18626.2	20954.6	23449.5
BS_063ERW0R	7316-1646	711669	PT_3V5GTCJR	RNA-Seq	Tumor	Solid Tissue	Initial CNS Tumor	Cerebellum/Posterior Fossa	Female	White	Not Hispanic or Latino	3371	Low-grade glioma/astrocytoma (WHO grade I/II)	stranded	#N/A	LIVING	Not Reported	CBTN	3371	NantOmics	None documented	pilocytic astrocytoma	C879204	Partial resection	#N/A	#N/A	#N/A	Female	Posterior fossa	LGG, KIAA1549-BRAF	Pilocytic astrocytoma, KIAA1549-BRAF	Updated via OpenPBTA subtyping and pathology_free_text_diagnosis	Pilocytic astrocytoma, KIAA1549-BRAF	Low-grade astrocytic tumor	KIAA1549-BRAF	MAPK Altered	wt	LGG	LGAT	Pilocytic astrocytoma	19141.2	20071.4	21772
BS_0WVJYM9R	7316-370	588329	PT_MNR94DEV	RNA-Seq	Tumor	Solid Tissue	Initial CNS Tumor	Cerebellum/Posterior Fossa	Male	White	Not Hispanic or Latino	3870	Low-grade glioma/astrocytoma (WHO grade I/II)	stranded	772	LIVING	772	CBTN	4642	NantOmics	None documented	astrocytoma, pilocytic	C77367	Gross/Near total resection	#N/A	#N/A	#N/A	Male	Posterior fossa	LGG, KIAA1549-BRAF	Pilocytic astrocytoma, KIAA1549-BRAF	Updated via OpenPBTA subtyping and pathology_free_text_diagnosis	Pilocytic astrocytoma, KIAA1549-BRAF	Low-grade astrocytic tumor	KIAA1549-BRAF	MAPK Altered	wt	LGG	LGAT	Pilocytic astrocytoma	22963.7	21417.9	21696.5
BS_17WYVEEC	7316-332	571415	PT_FKWCVXNC	RNA-Seq	Tumor	Solid Tissue	Initial CNS Tumor	Cerebellum/Posterior Fossa	Female	White	Not Hispanic or Latino	1178	Low-grade glioma/astrocytoma (WHO grade I/II)	stranded	1523	LIVING	1523	CBTN	2701	NantOmics	None documented	pilocytic astrocytoma	C68634	Gross/Near total resection	#N/A	#N/A	#N/A	Female	Posterior fossa	LGG, KIAA1549-BRAF	Pilocytic astrocytoma, KIAA1549-BRAF	Updated via OpenPBTA subtyping and pathology_free_text_diagnosis	Pilocytic astrocytoma, KIAA1549-BRAF	Low-grade astrocytic tumor	KIAA1549-BRAF	MAPK Altered	wt	LGG	LGAT	Pilocytic astrocytoma	15564.9	20247.6	22026.1
BS_21RE8W46	7316-1949	728287	PT_VABP80N2	RNA-Seq	Tumor	Solid Tissue	Initial CNS Tumor	Cerebellum/Posterior Fossa;Other locations NOS	Female	White	Not Hispanic or Latino	4443	Low-grade glioma/astrocytoma (WHO grade I/II)	stranded	#N/A	LIVING	Not Reported	CBTN	4443	NantOmics	None documented	pilocytic astrocytoma	C596550	Gross/Near total resection	#N/A	#N/A	#N/A	Female	Mixed	LGG, KIAA1549-BRAF	Pilocytic astrocytoma, KIAA1549-BRAF	Updated via OpenPBTA subtyping and pathology_free_text_diagnosis	Pilocytic astrocytoma, KIAA1549-BRAF	Low-grade astrocytic tumor	KIAA1549-BRAF	MAPK Altered	wt	LGG	LGAT	Pilocytic astrocytoma	22496.3	21212.5	22073.7
BS_2ADZNNV4	7316-3076	731865	PT_NTK39NNV	RNA-Seq	Tumor	Solid Tissue	Progressive	Cerebellum/Posterior Fossa	Male	White	Not Hispanic or Latino	5518	Low-grade glioma/astrocytoma (WHO grade I/II)	stranded	#N/A	LIVING	Not Reported	CBTN	5518	NantOmics	None documented	pilocytic astrocytoma	C944394	Gross/Near total resection	#N/A	#N/A	#N/A	Male	Posterior fossa	LGG, KIAA1549-BRAF	Pilocytic astrocytoma, KIAA1549-BRAF	Updated via OpenPBTA subtyping and pathology_free_text_diagnosis	Pilocytic astrocytoma, KIAA1549-BRAF	Low-grade astrocytic tumor	KIAA1549-BRAF	MAPK Altered	wt	LGG	LGAT	Pilocytic astrocytoma	19295	20940.4	22160
BS_2WPQ8YCW	7316-1803	717139	PT_KQK98ZVP	RNA-Seq	Tumor	Solid Tissue	Initial CNS Tumor	Thalamus	Male	Black or African American	Not Hispanic or Latino	1119	Low-grade glioma/astrocytoma (WHO grade I/II)	stranded	1886	LIVING	1886	CBTN	3005	NantOmics	None documented	pilocytic astrocytoma, who grade i	C479085	Partial resection	#N/A	#N/A	#N/A	Male	Midline	LGG, KIAA1549-BRAF	Pilocytic astrocytoma, KIAA1549-BRAF	Updated via OpenPBTA subtyping and pathology_free_text_diagnosis	Pilocytic astrocytoma, KIAA1549-BRAF	Low-grade astrocytic tumor	KIAA1549-BRAF	MAPK Altered	wt	LGG	LGAT	Pilocytic astrocytoma	23129.1	21883.9	22632.9
BS_3Q0GTSYH	7316-206	570125	PT_KXB1PJV0	RNA-Seq	Tumor	Solid Tissue	Initial CNS Tumor	Cerebellum/Posterior Fossa	Female	Black or African American	Not Hispanic or Latino	4216	Low-grade glioma/astrocytoma (WHO grade I/II)	stranded	739	LIVING	739	CBTN	4955	NantOmics	None documented	pilocytic astrocytoma	C58179	Gross/Near total resection	#N/A	#N/A	#N/A	Female	Posterior fossa	LGG, KIAA1549-BRAF	Pilocytic astrocytoma, KIAA1549-BRAF	Updated via OpenPBTA subtyping and pathology_free_text_diagnosis	Pilocytic astrocytoma, KIAA1549-BRAF	Low-grade astrocytic tumor	KIAA1549-BRAF	MAPK Altered	wt	LGG	LGAT	Pilocytic astrocytoma	23924	21875.6	22539.2
BS_42DY6WS7	7316-3504	711759	PT_12JTZFC2	RNA-Seq	Tumor	Solid Tissue	Initial CNS Tumor	Cerebellum/Posterior Fossa	Female	White	Not Hispanic or Latino	1615	Low-grade glioma/astrocytoma (WHO grade I/II)	stranded	#N/A	LIVING	Not Reported	CBTN	1615	NantOmics	None documented	pilocytic astrocytoma	C944148	Gross/Near total resection	#N/A	#N/A	#N/A	Female	Posterior fossa	LGG, KIAA1549-BRAF	Pilocytic astrocytoma, KIAA1549-BRAF	Updated via OpenPBTA subtyping and pathology_free_text_diagnosis	Pilocytic astrocytoma, KIAA1549-BRAF	Low-grade astrocytic tumor	KIAA1549-BRAF	MAPK Altered	wt	LGG	LGAT	Pilocytic astrocytoma	21819.4	21312.7	22486.6
BS_42Y3YANN	7316-1710	728274	PT_BDNE55YT	RNA-Seq	Tumor	Solid Tissue	Initial CNS Tumor	Spinal Cord- Thoracic	Male	White	Not Hispanic or Latino	1472	Low-grade glioma/astrocytoma (WHO grade I/II)	stranded	2308	LIVING	35	CBTN	3780	NantOmics	None documented	pilocytic astrocytoma	C226689	Partial resection	#N/A	#N/A	#N/A	Male	Spine	LGG, KIAA1549-BRAF	Pilocytic astrocytoma, KIAA1549-BRAF	Updated via OpenPBTA subtyping and pathology_free_text_diagnosis	Pilocytic astrocytoma, KIAA1549-BRAF	Low-grade astrocytic tumor	KIAA1549-BRAF	MAPK Altered	wt	LGG	LGAT	Pilocytic astrocytoma	24231.4	22808.5	23420.2
BS_470DYRJQ	7316-3491	728257	PT_0EWY6S6S	RNA-Seq	Tumor	Solid Tissue	Initial CNS Tumor	Cerebellum/Posterior Fossa	Male	White	Not Hispanic or Latino	3999	Low-grade glioma/astrocytoma (WHO grade I/II)	stranded	1322	LIVING	1322	CBTN	5321	NantOmics	None documented	pilocytic astrocytoma, who grade 1	C1041441	Gross/Near total resection	#N/A	#N/A	#N/A	Male	Posterior fossa	LGG, KIAA1549-BRAF	Pilocytic astrocytoma, KIAA1549-BRAF	Updated via OpenPBTA subtyping and pathology_free_text_diagnosis	Pilocytic astrocytoma, KIAA1549-BRAF	Low-grade astrocytic tumor	KIAA1549-BRAF	MAPK Altered	wt	LGG	LGAT	Pilocytic astrocytoma	21426.1	20934.7	22180.3
BS_49852ZBH	7316-2689	728291	PT_5VAKED5F	RNA-Seq	Tumor	Solid Tissue	Initial CNS Tumor	Ventricles	Male	Reported Unknown	Hispanic or Latino	1607	Low-grade glioma/astrocytoma (WHO grade I/II)	stranded	665	LIVING	665	CBTN	2272	NantOmics	None documented	pilocytic astrocytoma, who grade i	C736647	Gross/Near total resection	#N/A	#N/A	#N/A	Male	Ventricles	LGG, KIAA1549-BRAF	Pilocytic astrocytoma, KIAA1549-BRAF	Updated via OpenPBTA subtyping and pathology_free_text_diagnosis	Pilocytic astrocytoma, KIAA1549-BRAF	Low-grade astrocytic tumor	KIAA1549-BRAF	MAPK Altered	wt	LGG	LGAT	Pilocytic astrocytoma	24946.1	22660.3	22961.4
BS_4A45GGSW	7316-562	746090	PT_QJDY4Y9P	RNA-Seq	Tumor	Solid Tissue	Initial CNS Tumor	Cerebellum/Posterior Fossa	Female	White	Hispanic or Latino	4754	Low-grade glioma/astrocytoma (WHO grade I/II)	stranded	2358	LIVING	1302	CBTN	7112	NantOmics	None documented	juvenile pilocytic astrocytoma	C235422	Gross/Near total resection	#N/A	#N/A	#N/A	#N/A	Posterior fossa	LGG, KIAA1549-BRAF	Pilocytic astrocytoma, KIAA1549-BRAF	Updated via OpenPBTA subtyping and pathology_free_text_diagnosis	Pilocytic astrocytoma, KIAA1549-BRAF	Low-grade astrocytic tumor	KIAA1549-BRAF	MAPK Altered	wt	LGG	LGAT	Pilocytic astrocytoma	21785.7	21897.6	23336.4
BS_4BWB0FA0	7316-3140	711719	PT_EXYXBDGP	RNA-Seq	Tumor	Solid Tissue	Initial CNS Tumor	Thalamus	Male	White	Not Hispanic or Latino	6045	Low-grade glioma/astrocytoma (WHO grade I/II)	stranded	555	LIVING	555	CBTN	6600	NantOmics	None documented	jpa, grade 1	C945132	Gross/Near total resection	#N/A	#N/A	#N/A	#N/A	Midline	LGG, KIAA1549-BRAF	Pilocytic astrocytoma, KIAA1549-BRAF	Updated via OpenPBTA subtyping and pathology_free_text_diagnosis	Pilocytic astrocytoma, KIAA1549-BRAF	Low-grade astrocytic tumor	KIAA1549-BRAF	MAPK Altered	wt	LGG	LGAT	Pilocytic astrocytoma	26732.1	24180.3	23738.9
BS_4C4MZ4NT	7316-476	588340	PT_A9F8Y6MA	RNA-Seq	Tumor	Solid Tissue	Initial CNS Tumor	Spinal Cord- Cervical;Spinal Cord- Lumbar/Thecal Sac;Spinal Cord- Thoracic;Suprasellar/Hypothalamic/Pituitary	Male	White	Not Hispanic or Latino	199	Low-grade glioma/astrocytoma (WHO grade I/II)	stranded	282	LIVING	99	CBTN	481	NantOmics	None documented	pilomyxoid astrocytoma	C111930	Biopsy only	#N/A	#N/A	#N/A	Male	Mixed	LGG, KIAA1549-BRAF	Pilocytic astrocytoma, KIAA1549-BRAF	Updated via OpenPBTA subtyping and pathology_free_text_diagnosis	Pilocytic astrocytoma, KIAA1549-BRAF	Low-grade astrocytic tumor	KIAA1549-BRAF	MAPK Altered	wt	LGG	LGAT	Pilocytic astrocytoma	26565.2	23468.1	23841.6
BS_4HQ3T2NC	7316-3169	728256	PT_6N1QWCXE	RNA-Seq	Tumor	Solid Tissue	Initial CNS Tumor	Cerebellum/Posterior Fossa	Male	White	Not Hispanic or Latino	2869	Low-grade glioma/astrocytoma (WHO grade I/II)	stranded	1179	LIVING	1179	CBTN	4048	NantOmics	None documented	pilocytic astrocytoma, who grade i	C1028403	Gross/Near total resection	#N/A	#N/A	#N/A	Male	Posterior fossa	LGG, KIAA1549-BRAF	Pilocytic astrocytoma, KIAA1549-BRAF	Updated via OpenPBTA subtyping and pathology_free_text_diagnosis	Pilocytic astrocytoma, KIAA1549-BRAF	Low-grade astrocytic tumor	KIAA1549-BRAF	MAPK Altered	wt	LGG	LGAT	Pilocytic astrocytoma	23049.5	21627.4	21929.4
BS_4Y6BCYK5	7316-1958	588372	PT_N9SG16EC	RNA-Seq	Tumor	Solid Tissue	Initial CNS Tumor	Cerebellum/Posterior Fossa	Female	White	Not Hispanic or Latino	8379	Low-grade glioma/astrocytoma (WHO grade I/II)	stranded	#N/A	LIVING	Not Reported	CBTN	8379	NantOmics	None documented	pilocytic astrocytoma	C597657	Gross/Near total resection	#N/A	#N/A	#N/A	Female	Posterior fossa	LGG, KIAA1549-BRAF	Pilocytic astrocytoma, KIAA1549-BRAF	Updated via OpenPBTA subtyping and pathology_free_text_diagnosis	Pilocytic astrocytoma, KIAA1549-BRAF	Low-grade astrocytic tumor	KIAA1549-BRAF	MAPK Altered	wt	LGG	LGAT	Pilocytic astrocytoma	23129.6	22383.9	24072.1
BS_55P8HPYD	7316-1668	717160	PT_Q25V9Y6M	RNA-Seq	Tumor	Solid Tissue	Initial CNS Tumor	Cerebellum/Posterior Fossa	Male	White	Not Hispanic or Latino	1401	Low-grade glioma/astrocytoma (WHO grade I/II)	stranded	#N/A	LIVING	Not Reported	CBTN	1401	NantOmics	None documented	pilocytic astrocytoma	C773670	Gross/Near total resection	#N/A	#N/A	#N/A	Male	Posterior fossa	LGG, KIAA1549-BRAF	Pilocytic astrocytoma, KIAA1549-BRAF	Updated via OpenPBTA subtyping and pathology_free_text_diagnosis	Pilocytic astrocytoma, KIAA1549-BRAF	Low-grade astrocytic tumor	KIAA1549-BRAF	MAPK Altered	wt	LGG	LGAT	Pilocytic astrocytoma	18270.7	20534.4	22278.6
BS_5PV5N4HQ	7316-2305	588436	PT_YRMG61G8	RNA-Seq	Tumor	Solid Tissue	Initial CNS Tumor	Cerebellum/Posterior Fossa	Male	White	Not Hispanic or Latino	2264	Low-grade glioma/astrocytoma (WHO grade I/II)	stranded	1360	LIVING	1360	CBTN	3624	NantOmics	None documented	pilocytic astrocytoma, who grade i	C621396	Gross/Near total resection	#N/A	#N/A	#N/A	Male	Posterior fossa	LGG, KIAA1549-BRAF	Pilocytic astrocytoma, KIAA1549-BRAF	Updated via OpenPBTA subtyping and pathology_free_text_diagnosis	Pilocytic astrocytoma, KIAA1549-BRAF	Low-grade astrocytic tumor	KIAA1549-BRAF	MAPK Altered	wt	LGG	LGAT	Pilocytic astrocytoma	22154.2	21827.5	22605.8
BS_5YJEPPTP	7316-954	549590	PT_RFF7MKTC	RNA-Seq	Tumor	Solid Tissue	Initial CNS Tumor	Cerebellum/Posterior Fossa	Female	White	Not Hispanic or Latino	1818	Low-grade glioma/astrocytoma (WHO grade I/II)	stranded	1932	LIVING	1932	CBTN	3750	NantOmics	None documented	pilocytic astrocytoma	C182655	Gross/Near total resection	#N/A	#N/A	#N/A	Female	Posterior fossa	LGG, KIAA1549-BRAF	Pilocytic astrocytoma, KIAA1549-BRAF	Updated via OpenPBTA subtyping and pathology_free_text_diagnosis	Pilocytic astrocytoma, KIAA1549-BRAF	Low-grade astrocytic tumor	KIAA1549-BRAF	MAPK Altered	wt	LGG	LGAT	Pilocytic astrocytoma	22679.5	21744.5	22572.1
BS_66ABA973	7316-121	571416	PT_0K0DPVF6	RNA-Seq	Tumor	Solid Tissue	Initial CNS Tumor	Cerebellum/Posterior Fossa	Male	White	Not Hispanic or Latino	2480	Low-grade glioma/astrocytoma (WHO grade I/II)	stranded	2866	LIVING	2866	CBTN	5346	NantOmics	None documented	pilocytic astrocytoma (who grade i)	C59532	Gross/Near total resection	#N/A	#N/A	#N/A	Male	Posterior fossa	LGG, KIAA1549-BRAF	Pilocytic astrocytoma, KIAA1549-BRAF	Updated via OpenPBTA subtyping and pathology_free_text_diagnosis	Pilocytic astrocytoma, KIAA1549-BRAF	Low-grade astrocytic tumor	KIAA1549-BRAF	MAPK Altered	wt	LGG	LGAT	Pilocytic astrocytoma	19873.4	20963.2	22161.6
BS_66HQ3E4Z	7316-2291	731905	PT_AC5SD9AC	RNA-Seq	Tumor	Solid Tissue	Initial CNS Tumor	Cerebellum/Posterior Fossa	Male	Black or African American	Not Hispanic or Latino	1598	Low-grade glioma/astrocytoma (WHO grade I/II)	stranded	3227	LIVING	562	CBTN	4825	NantOmics	Other inherited conditions NOS	pilocytic astrocytoma (who grade i).	C522996	Gross/Near total resection	#N/A	#N/A	#N/A	Male	Posterior fossa	LGG, KIAA1549-BRAF	Pilocytic astrocytoma, KIAA1549-BRAF	Updated via OpenPBTA subtyping and pathology_free_text_diagnosis	Pilocytic astrocytoma, KIAA1549-BRAF	Low-grade astrocytic tumor	KIAA1549-BRAF	MAPK Altered	wt	LGG	LGAT	Pilocytic astrocytoma	19514.4	21414.8	22505.7
BS_6N3AFF66	7316-516	571424	PT_SBHN5F68	RNA-Seq	Tumor	Solid Tissue	Initial CNS Tumor	Cerebellum/Posterior Fossa	Male	White	Not Hispanic or Latino	2539	Low-grade glioma/astrocytoma (WHO grade I/II)	stranded	1986	LIVING	1986	CBTN	4525	NantOmics	None documented	pilocytic astrocytoma who gr i	C100491	Gross/Near total resection	#N/A	#N/A	#N/A	Male	Posterior fossa	LGG, KIAA1549-BRAF	Pilocytic astrocytoma, KIAA1549-BRAF	Updated via OpenPBTA subtyping and pathology_free_text_diagnosis	Pilocytic astrocytoma, KIAA1549-BRAF	Low-grade astrocytic tumor	KIAA1549-BRAF	MAPK Altered	wt	LGG	LGAT	Pilocytic astrocytoma	25019.3	22472.6	23128.5
BS_775HDFNY	7316-3919	728266	PT_GCKT4FJX	RNA-Seq	Tumor	Solid Tissue	Initial CNS Tumor	Cerebellum/Posterior Fossa	Female	More Than One Race	Not Hispanic or Latino	3242	Low-grade glioma/astrocytoma (WHO grade I/II)	stranded	374	LIVING	374	CBTN	3616	NantOmics	None documented	pilocytic astrocytoma	C972684	Gross/Near total resection	#N/A	#N/A	#N/A	Female	Posterior fossa	LGG, KIAA1549-BRAF	Pilocytic astrocytoma, KIAA1549-BRAF	Updated via OpenPBTA subtyping and pathology_free_text_diagnosis	Pilocytic astrocytoma, KIAA1549-BRAF	Low-grade astrocytic tumor	KIAA1549-BRAF	MAPK Altered	wt	LGG	LGAT	Pilocytic astrocytoma	26925.3	23229.8	23436.4
BS_7P83Z28P	7316-666	588457	PT_K63972GG	RNA-Seq	Tumor	Solid Tissue	Initial CNS Tumor	Parietal Lobe;Temporal Lobe	Male	White	Not Hispanic or Latino	5769	Low-grade glioma/astrocytoma (WHO grade I/II)	stranded	2337	LIVING	1855	CBTN	8106	NantOmics	None documented	pilocytic astrocytoma with degenerative changes	C403317	Gross/Near total resection	#N/A	#N/A	#N/A	Male	Hemispheric	LGG, KIAA1549-BRAF	Pilocytic astrocytoma, KIAA1549-BRAF	Updated via OpenPBTA subtyping and pathology_free_text_diagnosis	Pilocytic astrocytoma, KIAA1549-BRAF	Low-grade astrocytic tumor	KIAA1549-BRAF	MAPK Altered	wt	LGG	LGAT	Pilocytic astrocytoma	26559.9	23144.3	22852.2
BS_7Z93ZYMS	7316-3622	711760	PT_3J0ASVHN	RNA-Seq	Tumor	Solid Tissue	Initial CNS Tumor	Cerebellum/Posterior Fossa	Male	White	Not Hispanic or Latino	946	Low-grade glioma/astrocytoma (WHO grade I/II)	stranded	#N/A	LIVING	Not Reported	CBTN	946	NantOmics	None documented	pilomyxoid astrocytoma	C942795	Gross/Near total resection	#N/A	#N/A	#N/A	Male	Posterior fossa	LGG, KIAA1549-BRAF	Pilocytic astrocytoma, KIAA1549-BRAF	Updated via OpenPBTA subtyping and pathology_free_text_diagnosis	Pilocytic astrocytoma, KIAA1549-BRAF	Low-grade astrocytic tumor	KIAA1549-BRAF	MAPK Altered	wt	LGG	LGAT	Pilocytic astrocytoma	20154.6	21324.2	23180.4
BS_8J3B6ZB6	7316-1975	601601	PT_EF398HVC	RNA-Seq	Tumor	Solid Tissue	Initial CNS Tumor	Cerebellum/Posterior Fossa	Male	White	Not Hispanic or Latino	2252	Low-grade glioma/astrocytoma (WHO grade I/II)	stranded	#N/A	LIVING	Not Reported	CBTN	2252	NantOmics	None documented	pilocytic astrocytoma	C704175	Gross/Near total resection	#N/A	#N/A	#N/A	Male	Posterior fossa	LGG, KIAA1549-BRAF	Pilocytic astrocytoma, KIAA1549-BRAF	Updated via OpenPBTA subtyping and pathology_free_text_diagnosis	Pilocytic astrocytoma, KIAA1549-BRAF	Low-grade astrocytic tumor	KIAA1549-BRAF	MAPK Altered	wt	LGG	LGAT	Pilocytic astrocytoma	23110.9	22032.2	23533.6
BS_8VAZSJEN	7316-459	549601	PT_6R95FQT2	RNA-Seq	Tumor	Solid Tissue	Initial CNS Tumor	Cerebellum/Posterior Fossa	Male	White	Not Hispanic or Latino	5262	Low-grade glioma/astrocytoma (WHO grade I/II)	stranded	1054	LIVING	1054	CBTN	6316	NantOmics	None documented	pilocytic astrocytoma	C98031	Partial resection	#N/A	#N/A	#N/A	Male	Posterior fossa	LGG, KIAA1549-BRAF	Pilocytic astrocytoma, KIAA1549-BRAF	Updated via OpenPBTA subtyping and pathology_free_text_diagnosis	Pilocytic astrocytoma, KIAA1549-BRAF	Low-grade astrocytic tumor	KIAA1549-BRAF	MAPK Altered	wt	LGG	LGAT	Pilocytic astrocytoma	27199.3	23657.8	22627.4
BS_9Q6Z6VJC	7316-475	588339	PT_M5HDHQNQ	RNA-Seq	Tumor	Solid Tissue	Initial CNS Tumor	Cerebellum/Posterior Fossa	Male	White	Not Hispanic or Latino	1986	Low-grade glioma/astrocytoma (WHO grade I/II)	stranded	2708	LIVING	505	CBTN	4694	NantOmics	None documented	pilocytic astrocytoma	C102459	Partial resection	#N/A	#N/A	#N/A	Male	Posterior fossa	LGG, KIAA1549-BRAF	Pilocytic astrocytoma, KIAA1549-BRAF	Updated via OpenPBTA subtyping and pathology_free_text_diagnosis	Pilocytic astrocytoma, KIAA1549-BRAF	Low-grade astrocytic tumor	KIAA1549-BRAF	MAPK Altered	wt	LGG	LGAT	Pilocytic astrocytoma	17951.1	21422.3	22809.6
BS_9SJWWYQ4	7316-1963	601587	PT_3CVMBGD7	RNA-Seq	Tumor	Solid Tissue	Initial CNS Tumor	Cerebellum/Posterior Fossa	Male	White	Not Hispanic or Latino	3815	Low-grade glioma/astrocytoma (WHO grade I/II)	stranded	#N/A	LIVING	Not Reported	CBTN	3815	NantOmics	None documented	pilocytic astrocytoma	C654483	Gross/Near total resection	#N/A	#N/A	#N/A	Male	Posterior fossa	LGG, KIAA1549-BRAF	Pilocytic astrocytoma, KIAA1549-BRAF	Updated via OpenPBTA subtyping and pathology_free_text_diagnosis	Pilocytic astrocytoma, KIAA1549-BRAF	Low-grade astrocytic tumor	KIAA1549-BRAF	MAPK Altered	wt	LGG	LGAT	Pilocytic astrocytoma	22663.6	21778.3	22084.4
BS_A13BMEF5	7316-2663	601603	PT_TB8HPJBN	RNA-Seq	Tumor	Solid Tissue	Initial CNS Tumor	Cerebellum/Posterior Fossa	Male	White	Not Hispanic or Latino	1436	Low-grade glioma/astrocytoma (WHO grade I/II)	stranded	1893	LIVING	1893	CBTN	3329	NantOmics	None documented	pilocytic astrocytoma who grade i	C699624	Gross/Near total resection	#N/A	#N/A	#N/A	Male	Posterior fossa	LGG, KIAA1549-BRAF	Pilocytic astrocytoma, KIAA1549-BRAF	Updated via OpenPBTA subtyping and pathology_free_text_diagnosis	Pilocytic astrocytoma, KIAA1549-BRAF	Low-grade astrocytic tumor	KIAA1549-BRAF	MAPK Altered	wt	LGG	LGAT	Pilocytic astrocytoma	21380.3	21319.1	22966.1
BS_A1VEGWTR	7316-1851	711733	PT_5ABCFCSK	RNA-Seq	Tumor	Solid Tissue	Initial CNS Tumor	Brain Stem- Midbrain/Tectum	Male	Reported Unknown	Hispanic or Latino	5804	Low-grade glioma/astrocytoma (WHO grade I/II)	stranded	1698	LIVING	626	CBTN	7502	NantOmics	None documented	pilocytic astrocytoma (who1)	C115251	Partial resection	#N/A	#N/A	#N/A	Male	Midline	LGG, KIAA1549-BRAF	Pilocytic astrocytoma, KIAA1549-BRAF	Updated via OpenPBTA subtyping and pathology_free_text_diagnosis	Pilocytic astrocytoma, KIAA1549-BRAF	Low-grade astrocytic tumor	KIAA1549-BRAF	MAPK Altered	wt	LGG	LGAT	Pilocytic astrocytoma	24528.9	22545.8	22357.6
BS_BN986DF6	7316-368	734536	PT_PFA762TK	RNA-Seq	Tumor	Solid Tissue	Initial CNS Tumor	Cerebellum/Posterior Fossa	Male	White	Not Hispanic or Latino	796	Low-grade glioma/astrocytoma (WHO grade I/II)	stranded	2047	LIVING	222	CBTN	2843	NantOmics	None documented	posterior fossa mass; pilocytic astrocytoma who 1	C75276	Gross/Near total resection	#N/A	#N/A	#N/A	Male	Posterior fossa	LGG, KIAA1549-BRAF	Pilocytic astrocytoma, KIAA1549-BRAF	Updated via OpenPBTA subtyping and pathology_free_text_diagnosis	Pilocytic astrocytoma, KIAA1549-BRAF	Low-grade astrocytic tumor	KIAA1549-BRAF	MAPK Altered	wt	LGG	LGAT	Pilocytic astrocytoma	20560.6	21357	22187
BS_BPSTSCBJ	7316-3308	711671	PT_ATE3YRH5	RNA-Seq	Tumor	Solid Tissue	Initial CNS Tumor	Cerebellum/Posterior Fossa	Female	Reported Unknown	Hispanic or Latino	3106	Low-grade glioma/astrocytoma (WHO grade I/II)	stranded	1724	LIVING	1724	CBTN	4830	NantOmics	None documented	pilocytic astrocytoma	C868872	Gross/Near total resection	#N/A	#N/A	#N/A	Female	Posterior fossa	LGG, KIAA1549-BRAF	Pilocytic astrocytoma, KIAA1549-BRAF	Updated via OpenPBTA subtyping and pathology_free_text_diagnosis	Pilocytic astrocytoma, KIAA1549-BRAF	Low-grade astrocytic tumor	KIAA1549-BRAF	MAPK Altered	wt	LGG	LGAT	Pilocytic astrocytoma	21977.1	21273.2	22539
BS_C6SKJG3N	7316-3751	728259	PT_XDV8W16W	RNA-Seq	Tumor	Solid Tissue	Progressive	Cerebellum/Posterior Fossa	Male	White	Not Hispanic or Latino	1923	Low-grade glioma/astrocytoma (WHO grade I/II)	stranded	3473	LIVING	3185	CBTN	5396	NantOmics	None documented	pilocytic astrocytoma	C972192	Gross/Near total resection	#N/A	#N/A	#N/A	Male	Posterior fossa	LGG, KIAA1549-BRAF	Pilocytic astrocytoma, KIAA1549-BRAF	Updated via OpenPBTA subtyping and pathology_free_text_diagnosis	Pilocytic astrocytoma, KIAA1549-BRAF	Low-grade astrocytic tumor	KIAA1549-BRAF	MAPK Altered	wt	LGG	LGAT	Pilocytic astrocytoma	25307.3	22115.2	22105.9
BS_CB6VK7PB	7316-1648	711722	PT_JMW6Q6NH	RNA-Seq	Tumor	Solid Tissue	Initial CNS Tumor	Optic Pathway	Male	White	Not Hispanic or Latino	432	Low-grade glioma/astrocytoma (WHO grade I/II)	stranded	#N/A	LIVING	Not Reported	CBTN	432	NantOmics	None documented	piloxymoid astrocytoma	C880434	Partial resection	#N/A	#N/A	#N/A	Male	Optic pathway	LGG, KIAA1549-BRAF	Pilocytic astrocytoma, KIAA1549-BRAF	Updated via OpenPBTA subtyping and pathology_free_text_diagnosis	Pilocytic astrocytoma, KIAA1549-BRAF	Low-grade astrocytic tumor	KIAA1549-BRAF	MAPK Altered	wt	LGG	LGAT	Pilocytic astrocytoma	22359.1	21928.3	23804
BS_CGB2WS2A	7316-2099	588369	PT_VJ0M4E8Y	RNA-Seq	Tumor	Solid Tissue	Initial CNS Tumor	Cerebellum/Posterior Fossa	Female	White	Not Hispanic or Latino	2154	Low-grade glioma/astrocytoma (WHO grade I/II)	stranded	1700	LIVING	1700	CBTN	3854	NantOmics	None documented	pilocytic astrocytoma (who grade i)	C581913	Gross/Near total resection	#N/A	#N/A	#N/A	Female	Posterior fossa	LGG, KIAA1549-BRAF	Pilocytic astrocytoma, KIAA1549-BRAF	Updated via OpenPBTA subtyping and pathology_free_text_diagnosis	Pilocytic astrocytoma, KIAA1549-BRAF	Low-grade astrocytic tumor	KIAA1549-BRAF	MAPK Altered	wt	LGG	LGAT	Pilocytic astrocytoma	19387.2	20920.6	22441.2
BS_DPF1CX0G	7316-117	570116	PT_ZVV78QP5	RNA-Seq	Tumor	Solid Tissue	Initial CNS Tumor	Cerebellum/Posterior Fossa	Male	Reported Unknown	Hispanic or Latino	3354	Low-grade glioma/astrocytoma (WHO grade I/II)	stranded	1145	LIVING	1145	CBTN	4499	NantOmics	None documented	pilocystic astrocytoma i	C29397	Gross/Near total resection	#N/A	#N/A	#N/A	Male	Posterior fossa	LGG, KIAA1549-BRAF	Pilocytic astrocytoma, KIAA1549-BRAF	Updated via OpenPBTA subtyping and pathology_free_text_diagnosis	Pilocytic astrocytoma, KIAA1549-BRAF	Low-grade astrocytic tumor	KIAA1549-BRAF	MAPK Altered	wt	LGG	LGAT	Pilocytic astrocytoma	20707.6	21061.1	22757.8
BS_DV86M0Y7	7316-3515	717189	PT_2Z7GVDTM	RNA-Seq	Tumor	Solid Tissue	Initial CNS Tumor	Cerebellum/Posterior Fossa	Female	Reported Unknown	Unavailable/Not Reported	4633	Low-grade glioma/astrocytoma (WHO grade I/II)	stranded	#N/A	LIVING	Not Reported	CBTN	4633	NantOmics	None documented	pilocytic astrocytoma	C943902	Gross/Near total resection	#N/A	#N/A	#N/A	Female	Posterior fossa	LGG, KIAA1549-BRAF	Pilocytic astrocytoma, KIAA1549-BRAF	Updated via OpenPBTA subtyping and pathology_free_text_diagnosis	Pilocytic astrocytoma, KIAA1549-BRAF	Low-grade astrocytic tumor	KIAA1549-BRAF	MAPK Altered	wt	LGG	LGAT	Pilocytic astrocytoma	21237.4	20741.3	21291.2
BS_EFEZB0ZH	7316-924	739951	PT_DW6V5V8E	RNA-Seq	Tumor	Solid Tissue	Initial CNS Tumor	Thalamus	Female	Reported Unknown	Hispanic or Latino	1069	Low-grade glioma/astrocytoma (WHO grade I/II)	stranded	1612	LIVING	1612	CBTN	2681	NantOmics	None documented	pilomyxoid astrocytoma who grade ii	C245631	Partial resection	#N/A	#N/A	#N/A	Female	Midline	LGG, KIAA1549-BRAF	Pilocytic astrocytoma, KIAA1549-BRAF	Updated via OpenPBTA subtyping and pathology_free_text_diagnosis	Pilocytic astrocytoma, KIAA1549-BRAF	Low-grade astrocytic tumor	KIAA1549-BRAF	MAPK Altered	wt	LGG	LGAT	Pilocytic astrocytoma	26891.5	24295.4	22936.9
BS_ET8CJXSF	7316-1643	601593	PT_VGXHFMND	RNA-Seq	Tumor	Solid Tissue	Initial CNS Tumor	Cerebellum/Posterior Fossa	Female	White	Not Hispanic or Latino	4642	Low-grade glioma/astrocytoma (WHO grade I/II)	stranded	#N/A	LIVING	Not Reported	CBTN	4642	NantOmics	None documented	pilocytic astrocytoma	C705651	Gross/Near total resection	#N/A	#N/A	#N/A	Female	Posterior fossa	LGG, KIAA1549-BRAF	Pilocytic astrocytoma, KIAA1549-BRAF	Updated via OpenPBTA subtyping and pathology_free_text_diagnosis	Pilocytic astrocytoma, KIAA1549-BRAF	Low-grade astrocytic tumor	KIAA1549-BRAF	MAPK Altered	wt	LGG	LGAT	Pilocytic astrocytoma	18429.6	20349.6	21205.6
BS_GCA4GET3	7316-162	564459	PT_6TKJRSPW	RNA-Seq	Tumor	Solid Tissue	Initial CNS Tumor	Cerebellum/Posterior Fossa	Male	Black or African American	Not Hispanic or Latino	6286	Low-grade glioma/astrocytoma (WHO grade I/II)	stranded	379	LIVING	379	CBTN	6665	NantOmics	None documented	pilocytic astrocytoma grade ii	C35670	Gross/Near total resection	#N/A	#N/A	#N/A	Male	Posterior fossa	LGG, KIAA1549-BRAF	Pilocytic astrocytoma, KIAA1549-BRAF	Updated via OpenPBTA subtyping and pathology_free_text_diagnosis	Pilocytic astrocytoma, KIAA1549-BRAF	Low-grade astrocytic tumor	KIAA1549-BRAF	MAPK Altered	wt	LGG	LGAT	Pilocytic astrocytoma	22300	21346.1	22504
BS_GYA4V1RD	7316-3556	711741	PT_XWVQW6JX	RNA-Seq	Tumor	Solid Tissue	Progressive	Cerebellum/Posterior Fossa	Male	White	Not Hispanic or Latino	4297	Low-grade glioma/astrocytoma (WHO grade I/II)	stranded	3449	LIVING	379	CBTN	7746	NantOmics	None documented	pilocytic astrocytoma	C883509	Gross/Near total resection	#N/A	#N/A	#N/A	Male	Posterior fossa	LGG, KIAA1549-BRAF	Pilocytic astrocytoma, KIAA1549-BRAF	Updated via OpenPBTA subtyping and pathology_free_text_diagnosis	Pilocytic astrocytoma, KIAA1549-BRAF	Low-grade astrocytic tumor	KIAA1549-BRAF	MAPK Altered	wt	LGG	LGAT	Pilocytic astrocytoma	19872.9	20843.6	22326.3
BS_GYXSDZ56	7316-390	588438	PT_5P3XJ97K	RNA-Seq	Tumor	Solid Tissue	Initial CNS Tumor	Cerebellum/Posterior Fossa	Male	Reported Unknown	Not Hispanic or Latino	4667	Low-grade glioma/astrocytoma (WHO grade I/II)	stranded	1800	LIVING	1800	CBTN	6467	NantOmics	None documented	astrocytoma, pilocytic type.	C90405	Gross/Near total resection	#N/A	#N/A	#N/A	Male	Posterior fossa	LGG, KIAA1549-BRAF	Pilocytic astrocytoma, KIAA1549-BRAF	Updated via OpenPBTA subtyping and pathology_free_text_diagnosis	Pilocytic astrocytoma, KIAA1549-BRAF	Low-grade astrocytic tumor	KIAA1549-BRAF	MAPK Altered	wt	LGG	LGAT	Pilocytic astrocytoma	25027.3	22866.6	23553.8
BS_H3FE3TH9	7316-3203	711747	PT_1BV6ND1D	RNA-Seq	Tumor	Solid Tissue	Initial CNS Tumor	Cerebellum/Posterior Fossa	Female	Black or African American	Not Hispanic or Latino	1453	Low-grade glioma/astrocytoma (WHO grade I/II)	stranded	1069	LIVING	1069	CBTN	2522	NantOmics	None documented	pilocytic astrocytoma, who grade i	C908601	Gross/Near total resection	#N/A	#N/A	#N/A	Female	Posterior fossa	LGG, KIAA1549-BRAF	Pilocytic astrocytoma, KIAA1549-BRAF	Updated via OpenPBTA subtyping and pathology_free_text_diagnosis	Pilocytic astrocytoma, KIAA1549-BRAF	Low-grade astrocytic tumor	KIAA1549-BRAF	MAPK Altered	wt	LGG	LGAT	Pilocytic astrocytoma	20418.4	21135.5	23511.8
BS_H8A9PSYA	7316-495	564473	PT_XSS1ANXD	RNA-Seq	Tumor	Solid Tissue	Initial CNS Tumor	Cerebellum/Posterior Fossa	Male	White	Not Hispanic or Latino	1391	Low-grade glioma/astrocytoma (WHO grade I/II)	stranded	1974	LIVING	1974	CBTN	3365	NantOmics	None documented	pilocytic astrocytoma (who grade i)	C121524	Gross/Near total resection	#N/A	#N/A	#N/A	Male	Posterior fossa	LGG, KIAA1549-BRAF	Pilocytic astrocytoma, KIAA1549-BRAF	Updated via OpenPBTA subtyping and pathology_free_text_diagnosis	Pilocytic astrocytoma, KIAA1549-BRAF	Low-grade astrocytic tumor	KIAA1549-BRAF	MAPK Altered	wt	LGG	LGAT	Pilocytic astrocytoma	16840	20601.3	21827.8
BS_HQ5BJ6MW	7316-134	570120	PT_E1TRJP8V	RNA-Seq	Tumor	Solid Tissue	Initial CNS Tumor	Cerebellum/Posterior Fossa	Male	White	Not Hispanic or Latino	2419	Low-grade glioma/astrocytoma (WHO grade I/II)	stranded	2596	LIVING	180	CBTN	5015	NantOmics	None documented	pilocytic astrocytoma who i	C46371	Partial resection	#N/A	#N/A	#N/A	Male	Posterior fossa	LGG, KIAA1549-BRAF	Pilocytic astrocytoma, KIAA1549-BRAF	Updated via OpenPBTA subtyping and pathology_free_text_diagnosis	Pilocytic astrocytoma, KIAA1549-BRAF	Low-grade astrocytic tumor	KIAA1549-BRAF	MAPK Altered	wt	LGG	LGAT	Pilocytic astrocytoma	26385.1	23446.4	24593.5
BS_JMHG7GCN	7316-1926	571409	PT_5CNZ47XV	RNA-Seq	Tumor	Solid Tissue	Initial CNS Tumor	Cerebellum/Posterior Fossa	Male	White	Not Hispanic or Latino	5020	Low-grade glioma/astrocytoma (WHO grade I/II)	stranded	#N/A	LIVING	Not Reported	CBTN	5020	NantOmics	None documented	pilocytic astrocytoma grade i who	C291141	Gross/Near total resection	#N/A	#N/A	#N/A	Male	Posterior fossa	LGG, KIAA1549-BRAF	Pilocytic astrocytoma, KIAA1549-BRAF	Updated via OpenPBTA subtyping and pathology_free_text_diagnosis	Pilocytic astrocytoma, KIAA1549-BRAF	Low-grade astrocytic tumor	KIAA1549-BRAF	MAPK Altered	wt	LGG	LGAT	Pilocytic astrocytoma	22621.4	21693.6	24037.6
BS_JVA2NQFF	7316-3566	711743	PT_4TASAQKA	RNA-Seq	Tumor	Solid Tissue	Initial CNS Tumor	Suprasellar/Hypothalamic/Pituitary;Ventricles	Male	White	Not Hispanic or Latino	4382	Low-grade glioma/astrocytoma (WHO grade I/II)	stranded	1610	LIVING	1610	CBTN	5992	NantOmics	None documented	pilocytic astrocytoma with kiaa1549- braf fusion and whole chromosome 7 gain	C916719	Partial resection	#N/A	#N/A	#N/A	Male	Mixed	LGG, KIAA1549-BRAF	Pilocytic astrocytoma, KIAA1549-BRAF	Updated via OpenPBTA subtyping and pathology_free_text_diagnosis	Pilocytic astrocytoma, KIAA1549-BRAF	Low-grade astrocytic tumor	KIAA1549-BRAF	MAPK Altered	wt	LGG	LGAT	Pilocytic astrocytoma	21838.6	21293.3	22644.5
BS_K7MVS0Z7	7316-1664	731890	PT_ADTP7EHN	RNA-Seq	Tumor	Solid Tissue	Initial CNS Tumor	Optic Pathway;Suprasellar/Hypothalamic/Pituitary	Female	White	Not Hispanic or Latino	2938	Low-grade glioma/astrocytoma (WHO grade I/II)	stranded	#N/A	LIVING	Not Reported	CBTN	2938	NantOmics	None documented	pilocytic astrocytoma	C774039	Partial resection	#N/A	#N/A	#N/A	Female	Mixed	LGG, KIAA1549-BRAF	Pilocytic astrocytoma, KIAA1549-BRAF	Updated via OpenPBTA subtyping and pathology_free_text_diagnosis	Pilocytic astrocytoma, KIAA1549-BRAF	Low-grade astrocytic tumor	KIAA1549-BRAF	MAPK Altered	wt	LGG	LGAT	Pilocytic astrocytoma	18956	21180.2	22379
BS_KEA474HN	7316-3922	728268	PT_EQ5C5TEA	RNA-Seq	Tumor	Solid Tissue	Initial CNS Tumor	Cerebellum/Posterior Fossa	Male	Reported Unknown	Hispanic or Latino	4043	Low-grade glioma/astrocytoma (WHO grade I/II)	stranded	1612	LIVING	1066	CBTN	5655	NantOmics	None documented	anaplastic pilocytic astrocytoma	C974898	Gross/Near total resection	#N/A	#N/A	#N/A	Male	Posterior fossa	LGG, KIAA1549-BRAF	Pilocytic astrocytoma, KIAA1549-BRAF	Updated via OpenPBTA subtyping and pathology_free_text_diagnosis	Pilocytic astrocytoma, KIAA1549-BRAF	Low-grade astrocytic tumor	KIAA1549-BRAF	MAPK Altered	wt	LGG	LGAT	Pilocytic astrocytoma	24468.7	22047.4	24235
BS_M4TTKPNR	7316-441	588439	PT_YKVK5HTK	RNA-Seq	Tumor	Solid Tissue	Initial CNS Tumor	Cerebellum/Posterior Fossa	Female	Black or African American	Not Hispanic or Latino	2211	Low-grade glioma/astrocytoma (WHO grade I/II)	stranded	1816	LIVING	1816	CBTN	4027	NantOmics	None documented	pilocytic astrocytoma	C90528	Partial resection	#N/A	#N/A	#N/A	Female	Posterior fossa	LGG, KIAA1549-BRAF	Pilocytic astrocytoma, KIAA1549-BRAF	Updated via OpenPBTA subtyping and pathology_free_text_diagnosis	Pilocytic astrocytoma, KIAA1549-BRAF	Low-grade astrocytic tumor	KIAA1549-BRAF	MAPK Altered	wt	LGG	LGAT	Pilocytic astrocytoma	27232.6	24162.1	23292.6
BS_M8M56Z4Y	7316-393	588332	PT_K30AWQ8A	RNA-Seq	Tumor	Solid Tissue	Initial CNS Tumor	Spinal Cord- Cervical	Female	Black or African American	Not Hispanic or Latino	4087	Low-grade glioma/astrocytoma (WHO grade I/II)	stranded	1721	LIVING	1721	CBTN	5808	NantOmics	None documented	pilocytic astrocytoma	C86100	Partial resection	#N/A	#N/A	#N/A	Female	Spine	LGG, KIAA1549-BRAF	Pilocytic astrocytoma, KIAA1549-BRAF	Updated via OpenPBTA subtyping and pathology_free_text_diagnosis	Pilocytic astrocytoma, KIAA1549-BRAF	Low-grade astrocytic tumor	KIAA1549-BRAF	MAPK Altered	wt	LGG	LGAT	Pilocytic astrocytoma	25255.1	22418.4	22395.3
BS_MBSTWZA6	7316-3555	711740	PT_9C2G356W	RNA-Seq	Tumor	Solid Tissue	Initial CNS Tumor	Cerebellum/Posterior Fossa	Male	Reported Unknown	Not Hispanic or Latino	1982	Low-grade glioma/astrocytoma (WHO grade I/II)	stranded	#N/A	LIVING	Not Reported	CBTN	1982	NantOmics	None documented	pilocytic astrocytoma	C883632	Gross/Near total resection	#N/A	#N/A	#N/A	Male	Posterior fossa	LGG, KIAA1549-BRAF	Pilocytic astrocytoma, KIAA1549-BRAF	Updated via OpenPBTA subtyping and pathology_free_text_diagnosis	Pilocytic astrocytoma, KIAA1549-BRAF	Low-grade astrocytic tumor	KIAA1549-BRAF	MAPK Altered	wt	LGG	LGAT	Pilocytic astrocytoma	23475.4	22270.5	23354.5
BS_MF9X3PKH	7316-2572	588453	PT_XXZHRPNM	RNA-Seq	Tumor	Solid Tissue	Initial CNS Tumor	Optic Pathway;Suprasellar/Hypothalamic/Pituitary	Male	White	Not Hispanic or Latino	1667	Low-grade glioma/astrocytoma (WHO grade I/II)	stranded	2189	LIVING	1371	CBTN	3856	NantOmics	None documented	pilocytic astrocytoma (grade i)	C663093	Partial resection	#N/A	#N/A	#N/A	Male	Mixed	LGG, KIAA1549-BRAF	Pilocytic astrocytoma, KIAA1549-BRAF	Updated via OpenPBTA subtyping and pathology_free_text_diagnosis	Pilocytic astrocytoma, KIAA1549-BRAF	Low-grade astrocytic tumor	KIAA1549-BRAF	MAPK Altered	wt	LGG	LGAT	Pilocytic astrocytoma	25445.1	22919.4	23742.2
BS_NPQJ20KX	7316-1711	739945	PT_6MWPJ96F	RNA-Seq	Tumor	Solid Tissue	Initial CNS Tumor	Cerebellum/Posterior Fossa	Female	White	Not Hispanic or Latino	2889	Low-grade glioma/astrocytoma (WHO grade I/II)	stranded	2420	LIVING	2420	CBTN	5309	NantOmics	None documented	pilocytioc astrocytoma (who grade 1)	C226566	Partial resection	#N/A	#N/A	#N/A	Female	Posterior fossa	LGG, KIAA1549-BRAF	Pilocytic astrocytoma, KIAA1549-BRAF	Updated via OpenPBTA subtyping and pathology_free_text_diagnosis	Pilocytic astrocytoma, KIAA1549-BRAF	Low-grade astrocytic tumor	KIAA1549-BRAF	MAPK Altered	wt	LGG	LGAT	Pilocytic astrocytoma	24273.8	21666	21920.9
BS_NQB91P48	7316-127	588296	PT_C1M4YF1R	RNA-Seq	Tumor	Solid Tissue	Initial CNS Tumor	Cerebellum/Posterior Fossa	Female	White	Not Hispanic or Latino	2857	Low-grade glioma/astrocytoma (WHO grade I/II)	stranded	3483	LIVING	3483	CBTN	6340	NantOmics	None documented	pilocytic astrocytoma	C46617	Gross/Near total resection	#N/A	#N/A	#N/A	Female	Posterior fossa	LGG, KIAA1549-BRAF	Pilocytic astrocytoma, KIAA1549-BRAF	Updated via OpenPBTA subtyping and pathology_free_text_diagnosis	Pilocytic astrocytoma, KIAA1549-BRAF	Low-grade astrocytic tumor	KIAA1549-BRAF	MAPK Altered	wt	LGG	LGAT	Pilocytic astrocytoma	25101.1	22361.6	22685.8
BS_NRFQEQKP	7316-20	564452	PT_3RN24N9X	RNA-Seq	Tumor	Solid Tissue	Initial CNS Tumor	Cerebellum/Posterior Fossa	Male	White	Not Hispanic or Latino	1469	Low-grade glioma/astrocytoma (WHO grade I/II)	stranded	3736	LIVING	3736	CBTN	5205	NantOmics	None documented	pilocytic astrocytoma (who i)	C22509	Gross/Near total resection	#N/A	#N/A	#N/A	Male	Posterior fossa	LGG, KIAA1549-BRAF	Pilocytic astrocytoma, KIAA1549-BRAF	Updated via OpenPBTA subtyping and pathology_free_text_diagnosis	Pilocytic astrocytoma, KIAA1549-BRAF	Low-grade astrocytic tumor	KIAA1549-BRAF	MAPK Altered	wt	LGG	LGAT	Pilocytic astrocytoma	25743	23545.3	24272.3
BS_Q79NP5YY	7316-733	564457	PT_4Z34K4XB	RNA-Seq	Tumor	Solid Tissue	Initial CNS Tumor	Cerebellum/Posterior Fossa	Female	White	Not Hispanic or Latino	3509	Low-grade glioma/astrocytoma (WHO grade I/II)	stranded	#N/A	LIVING	Not Reported	CBTN	3509	NantOmics	None documented	pilocytic astrocytoma (who grade i)	C142188	Gross/Near total resection	#N/A	#N/A	#N/A	Female	Posterior fossa	LGG, KIAA1549-BRAF	Pilocytic astrocytoma, KIAA1549-BRAF	Updated via OpenPBTA subtyping and pathology_free_text_diagnosis	Pilocytic astrocytoma, KIAA1549-BRAF	Low-grade astrocytic tumor	KIAA1549-BRAF	MAPK Altered	wt	LGG	LGAT	Pilocytic astrocytoma	25961.6	22716.1	23525.1
BS_QH82PBMB	7316-222	571414	PT_JQ45JK94	RNA-Seq	Tumor	Solid Tissue	Initial CNS Tumor	Temporal Lobe	Male	White	Not Hispanic or Latino	2750	Low-grade glioma/astrocytoma (WHO grade I/II)	stranded	3149	LIVING	3149	CBTN	5899	NantOmics	None documented	pilocytic astrocytoma	C68388	Gross/Near total resection	#N/A	#N/A	#N/A	Male	Hemispheric	LGG, KIAA1549-BRAF	Pilocytic astrocytoma, KIAA1549-BRAF	Updated via OpenPBTA subtyping and pathology_free_text_diagnosis	Pilocytic astrocytoma, KIAA1549-BRAF	Low-grade astrocytic tumor	KIAA1549-BRAF	MAPK Altered	wt	LGG	LGAT	Pilocytic astrocytoma	23594.1	22206	24280.4
BS_QRNSKFMS	7316-488	571426	PT_B5VQ16GW	RNA-Seq	Tumor	Solid Tissue	Progressive	Thalamus	Male	White	Not Hispanic or Latino	395	Low-grade glioma/astrocytoma (WHO grade I/II)	stranded	4221	LIVING	361	CBTN	4616	NantOmics	None documented	pilocytic astrocytoma	C112176	Partial resection	#N/A	#N/A	#N/A	Male	Midline	LGG, KIAA1549-BRAF	Pilocytic astrocytoma, KIAA1549-BRAF	Updated via OpenPBTA subtyping and pathology_free_text_diagnosis	Pilocytic astrocytoma, KIAA1549-BRAF	Low-grade astrocytic tumor	KIAA1549-BRAF	MAPK Altered	wt	LGG	LGAT	Pilocytic astrocytoma	28260.2	24512.9	23807.6
BS_R244Z0WX	7316-1953	731901	PT_JPWVCTAJ	RNA-Seq	Tumor	Solid Tissue	Initial CNS Tumor	Suprasellar/Hypothalamic/Pituitary	Female	White	Not Hispanic or Latino	7587	Low-grade glioma/astrocytoma (WHO grade I/II)	stranded	#N/A	LIVING	Not Reported	CBTN	7587	NantOmics	None documented	pilocytic astrocytoma	C597042	Partial resection	#N/A	#N/A	#N/A	Female	Suprasellar	LGG, KIAA1549-BRAF	Pilocytic astrocytoma, KIAA1549-BRAF	Updated via OpenPBTA subtyping and pathology_free_text_diagnosis	Pilocytic astrocytoma, KIAA1549-BRAF	Low-grade astrocytic tumor	KIAA1549-BRAF	MAPK Altered	wt	LGG	LGAT	Pilocytic astrocytoma	20620.9	20787	22074.9
BS_RWJZFTP9	7316-1805	731898	PT_S0PBN4M7	RNA-Seq	Tumor	Solid Tissue	Initial CNS Tumor	Ventricles	Male	White	Not Hispanic or Latino	392	Low-grade glioma/astrocytoma (WHO grade I/II)	stranded	2067	LIVING	316	CBTN	2459	NantOmics	None documented	low grade glioma with pilomyxoid features who grade i-ii/iv	C479700	Partial resection	#N/A	#N/A	#N/A	Male	Ventricles	LGG, KIAA1549-BRAF	Pilocytic astrocytoma, KIAA1549-BRAF	Updated via OpenPBTA subtyping and pathology_free_text_diagnosis	Pilocytic astrocytoma, KIAA1549-BRAF	Low-grade astrocytic tumor	KIAA1549-BRAF	MAPK Altered	wt	LGG	LGAT	Pilocytic astrocytoma	19423.3	21341.9	22703
BS_S4V9E1XJ	7316-2193	588451	PT_Y572BRC1	RNA-Seq	Tumor	Solid Tissue	Progressive	Optic Pathway;Suprasellar/Hypothalamic/Pituitary;Temporal Lobe	Male	White	Not Hispanic or Latino	150	Low-grade glioma/astrocytoma (WHO grade I/II)	stranded	6239	LIVING	166	CBTN	6389	NantOmics	None documented	pilocytic astrocytoma	C136161	Partial resection	#N/A	#N/A	#N/A	Male	Mixed	LGG, KIAA1549-BRAF	Pilocytic astrocytoma, KIAA1549-BRAF	Updated via OpenPBTA subtyping and pathology_free_text_diagnosis	Pilocytic astrocytoma, KIAA1549-BRAF	Low-grade astrocytic tumor	KIAA1549-BRAF	MAPK Altered	wt	LGG	LGAT	Pilocytic astrocytoma	27040.4	23493.8	23201.3
BS_SDA4RMMG	7316-1134	588313	PT_EW604JB3	RNA-Seq	Tumor	Solid Tissue	Initial CNS Tumor	Cerebellum/Posterior Fossa	Female	White	Not Hispanic or Latino	1244	Low-grade glioma/astrocytoma (WHO grade I/II)	stranded	#N/A	LIVING	Not Reported	CBTN	1244	NantOmics	None documented	pilocytic astrocytoma, who grade i	C149322	Gross/Near total resection	#N/A	#N/A	#N/A	Female	Posterior fossa	LGG, KIAA1549-BRAF	Pilocytic astrocytoma, KIAA1549-BRAF	Updated via OpenPBTA subtyping and pathology_free_text_diagnosis	Pilocytic astrocytoma, KIAA1549-BRAF	Low-grade astrocytic tumor	KIAA1549-BRAF	MAPK Altered	wt	LGG	LGAT	Pilocytic astrocytoma	17927.6	21202.7	22536.6
BS_SDZY6RZ3	7316-168	564463	PT_5GQ76YZJ	RNA-Seq	Tumor	Solid Tissue	Initial CNS Tumor	Cerebellum/Posterior Fossa	Male	White	Not Hispanic or Latino	1933	Low-grade glioma/astrocytoma (WHO grade I/II)	stranded	1100	LIVING	1100	CBTN	3033	NantOmics	None documented	pilocytic astrocytoma	C37638	Gross/Near total resection	#N/A	#N/A	#N/A	Male	Posterior fossa	LGG, KIAA1549-BRAF	Pilocytic astrocytoma, KIAA1549-BRAF	Updated via OpenPBTA subtyping and pathology_free_text_diagnosis	Pilocytic astrocytoma, KIAA1549-BRAF	Low-grade astrocytic tumor	KIAA1549-BRAF	MAPK Altered	wt	LGG	LGAT	Pilocytic astrocytoma	22724.7	22549.2	23764.5
BS_SHMC4902	7316-400	588331	PT_TPSMT960	RNA-Seq	Tumor	Solid Tissue	Initial CNS Tumor	Cerebellum/Posterior Fossa	Female	White	Not Hispanic or Latino	637	Low-grade glioma/astrocytoma (WHO grade I/II)	stranded	1522	LIVING	1522	CBTN	2159	NantOmics	None documented	astrocytoma, pilocytic type	C78966	Partial resection	#N/A	#N/A	#N/A	Female	Posterior fossa	LGG, KIAA1549-BRAF	Pilocytic astrocytoma, KIAA1549-BRAF	Updated via OpenPBTA subtyping and pathology_free_text_diagnosis	Pilocytic astrocytoma, KIAA1549-BRAF	Low-grade astrocytic tumor	KIAA1549-BRAF	MAPK Altered	wt	LGG	LGAT	Pilocytic astrocytoma	21602.6	21876.6	23113.8
BS_SXRS2P6T	7316-1978	731883	PT_7YGZ526E	RNA-Seq	Tumor	Solid Tissue	Initial CNS Tumor	Cerebellum/Posterior Fossa	Female	White	Not Hispanic or Latino	1168	Low-grade glioma/astrocytoma (WHO grade I/II)	stranded	#N/A	LIVING	Not Reported	CBTN	1168	NantOmics	None documented	pilocytic astrocytoma (who ii)	C704544	Gross/Near total resection	#N/A	#N/A	#N/A	Female	Posterior fossa	LGG, KIAA1549-BRAF	Pilocytic astrocytoma, KIAA1549-BRAF	Updated via OpenPBTA subtyping and pathology_free_text_diagnosis	Pilocytic astrocytoma, KIAA1549-BRAF	Low-grade astrocytic tumor	KIAA1549-BRAF	MAPK Altered	wt	LGG	LGAT	Pilocytic astrocytoma	25039.9	22784.4	23435.6
BS_T0RKFEKR	7316-612	746105	PT_AYVKQZRB	RNA-Seq	Tumor	Solid Tissue	Initial CNS Tumor	Cerebellum/Posterior Fossa	Male	Reported Unknown	Unavailable/Not Reported	5247	Low-grade glioma/astrocytoma (WHO grade I/II)	stranded	#N/A	LIVING	Not Reported	CBTN	5247	NantOmics	None documented	juvenile pilocytic astrocytoma	C118449	Unavailable	#N/A	#N/A	#N/A	#N/A	Posterior fossa	LGG, KIAA1549-BRAF	Pilocytic astrocytoma, KIAA1549-BRAF	Updated via OpenPBTA subtyping and pathology_free_text_diagnosis	Pilocytic astrocytoma, KIAA1549-BRAF	Low-grade astrocytic tumor	KIAA1549-BRAF	MAPK Altered	wt	LGG	LGAT	Pilocytic astrocytoma	26738.1	23029.8	23315.8
BS_T1W4JA94	7316-297	564469	PT_QT9T89S5	RNA-Seq	Tumor	Solid Tissue	Initial CNS Tumor	Suprasellar/Hypothalamic/Pituitary	Female	Reported Unknown	Unavailable/Not Reported	480	Low-grade glioma/astrocytoma (WHO grade I/II)	stranded	3861	LIVING	864	CBTN	4341	NantOmics	None documented	pilocytic astrocytoma (who grade i)	C18204	Partial resection	#N/A	#N/A	#N/A	Female	Suprasellar	LGG, KIAA1549-BRAF	Pilocytic astrocytoma, KIAA1549-BRAF	Updated via OpenPBTA subtyping and pathology_free_text_diagnosis	Pilocytic astrocytoma, KIAA1549-BRAF	Low-grade astrocytic tumor	KIAA1549-BRAF	MAPK Altered	wt	LGG	LGAT	Pilocytic astrocytoma	22866.1	22454.9	23703.9
BS_V3REENH9	7316-2566	717134	PT_P9RT6693	RNA-Seq	Tumor	Solid Tissue	Recurrence	Optic Pathway	Female	White	Not Hispanic or Latino	3260	Low-grade glioma/astrocytoma (WHO grade I/II)	stranded	800	LIVING	Not Reported	CBTN	4060	NantOmics	None documented	juvenile pilocytic astrocytoma	C743289	Partial resection	#N/A	#N/A	#N/A	Female	Optic pathway	LGG, KIAA1549-BRAF	Pilocytic astrocytoma, KIAA1549-BRAF	Updated via OpenPBTA subtyping and pathology_free_text_diagnosis	Pilocytic astrocytoma, KIAA1549-BRAF	Low-grade astrocytic tumor	KIAA1549-BRAF	MAPK Altered	wt	LGG	LGAT	Pilocytic astrocytoma	22813.5	21810.8	22952.5
BS_V89HGTET	7316-2197	731873	PT_N9CGVG02	RNA-Seq	Tumor	Solid Tissue	Initial CNS Tumor	Brain Stem-Medulla;Spinal Cord- Cervical	Male	White	Not Hispanic or Latino	4114	Low-grade glioma/astrocytoma (WHO grade I/II)	stranded	2389	LIVING	2389	CBTN	6503	NantOmics	None documented	pilocytic astrocytoma, who grade i	C551532	Gross/Near total resection	#N/A	#N/A	#N/A	Male	Mixed	LGG, KIAA1549-BRAF	Pilocytic astrocytoma, KIAA1549-BRAF	Updated via OpenPBTA subtyping and pathology_free_text_diagnosis	Pilocytic astrocytoma, KIAA1549-BRAF	Low-grade astrocytic tumor	KIAA1549-BRAF	MAPK Altered	wt	LGG	LGAT	Pilocytic astrocytoma	22626.4	21569.8	23136.3
BS_VARR255N	7316-3522	724102	PT_W3FSA7NH	RNA-Seq	Tumor	Solid Tissue	Progressive	Cerebellum/Posterior Fossa	Female	White	Not Hispanic or Latino	2940	Low-grade glioma/astrocytoma (WHO grade I/II)	stranded	331	LIVING	331	CBTN	3271	NantOmics	None documented	pilocytic astrocytoma	C773916	Partial resection	#N/A	#N/A	#N/A	Female	Posterior fossa	LGG, KIAA1549-BRAF	Pilocytic astrocytoma, KIAA1549-BRAF	Updated via OpenPBTA subtyping and pathology_free_text_diagnosis	Pilocytic astrocytoma, KIAA1549-BRAF	Low-grade astrocytic tumor	KIAA1549-BRAF	MAPK Altered	wt	LGG	LGAT	Pilocytic astrocytoma	20165	21459.3	24137.8
BS_VP3C8WZT	7316-391	549604	PT_962TCBVR	RNA-Seq	Tumor	Solid Tissue	Initial CNS Tumor	Ventricles	Male	American Indian or Alaska Native	Not Hispanic or Latino	1359	Low-grade glioma/astrocytoma (WHO grade I/II)	stranded	2866	LIVING	358	CBTN	4225	NantOmics	None documented	pilocytic astrocytoma who1	C88683	Partial resection	#N/A	#N/A	#N/A	Male	Ventricles	LGG, KIAA1549-BRAF	Pilocytic astrocytoma, KIAA1549-BRAF	Updated via OpenPBTA subtyping and pathology_free_text_diagnosis	Pilocytic astrocytoma, KIAA1549-BRAF	Low-grade astrocytic tumor	KIAA1549-BRAF	MAPK Altered	wt	LGG	LGAT	Pilocytic astrocytoma	19438.7	21403.5	24260
BS_VR7FR1NE	7316-1928	654214	PT_6MWPJ96F	RNA-Seq	Tumor	Solid Tissue	Initial CNS Tumor	Cerebellum/Posterior Fossa	Female	White	Not Hispanic or Latino	2889	Low-grade glioma/astrocytoma (WHO grade I/II)	stranded	2420	LIVING	2420	CBTN	5309	NantOmics	None documented	residual pilocytic astrocytoma	C226566	Gross/Near total resection	#N/A	#N/A	#N/A	Female	Posterior fossa	LGG, KIAA1549-BRAF	Pilocytic astrocytoma, KIAA1549-BRAF	Updated via OpenPBTA subtyping and pathology_free_text_diagnosis	Pilocytic astrocytoma, KIAA1549-BRAF	Low-grade astrocytic tumor	KIAA1549-BRAF	MAPK Altered	wt	LGG	LGAT	Pilocytic astrocytoma	21473.2	21433	21440.6
BS_WG203ECV	7316-896	588363	PT_962TCBVR	RNA-Seq	Tumor	Solid Tissue	Recurrence	Cerebellum/Posterior Fossa	Male	American Indian or Alaska Native	Not Hispanic or Latino	1359	Low-grade glioma/astrocytoma (WHO grade I/II)	stranded	2866	LIVING	358	CBTN	4225	NantOmics	None documented	pilocytic astrocytoma of cerebellum	C88683	Partial resection	#N/A	#N/A	#N/A	Male	Posterior fossa	LGG, KIAA1549-BRAF	Pilocytic astrocytoma, KIAA1549-BRAF	Updated via OpenPBTA subtyping and pathology_free_text_diagnosis	Pilocytic astrocytoma, KIAA1549-BRAF	Low-grade astrocytic tumor	KIAA1549-BRAF	MAPK Altered	wt	LGG	LGAT	Pilocytic astrocytoma	24541.6	22597.4	23470.6
BS_X16PENSA	7316-1942	654211	PT_50ZFWMZE	RNA-Seq	Tumor	Solid Tissue	Initial CNS Tumor	Cerebellum/Posterior Fossa	Male	White	Not Hispanic or Latino	1570	Low-grade glioma/astrocytoma (WHO grade I/II)	stranded	#N/A	LIVING	Not Reported	CBTN	1570	NantOmics	None documented	pilocytic astrocytoma	C458175	Gross/Near total resection	#N/A	#N/A	#N/A	Male	Posterior fossa	LGG, KIAA1549-BRAF	Pilocytic astrocytoma, KIAA1549-BRAF	Updated via OpenPBTA subtyping and pathology_free_text_diagnosis	Pilocytic astrocytoma, KIAA1549-BRAF	Low-grade astrocytic tumor	KIAA1549-BRAF	MAPK Altered	wt	LGG	LGAT	Pilocytic astrocytoma	21032.4	21991.1	22911.2
BS_XGSA3GQE	7316-3062	711697	PT_HV6C0T34	RNA-Seq	Tumor	Solid Tissue	Initial CNS Tumor	Cerebellum/Posterior Fossa	Female	Reported Unknown	Hispanic or Latino	1612	Low-grade glioma/astrocytoma (WHO grade I/II)	stranded	391	LIVING	391	CBTN	2003	NantOmics	None documented	pilocytic astrocytoma	C818688	Gross/Near total resection	#N/A	#N/A	#N/A	Female	Posterior fossa	LGG, KIAA1549-BRAF	Pilocytic astrocytoma, KIAA1549-BRAF	Updated via OpenPBTA subtyping and pathology_free_text_diagnosis	Pilocytic astrocytoma, KIAA1549-BRAF	Low-grade astrocytic tumor	KIAA1549-BRAF	MAPK Altered	wt	LGG	LGAT	Pilocytic astrocytoma	21215.1	21556.2	23746.4
BS_XKKB4MZV	7316-262	750190	PT_RV0RDER2	RNA-Seq	Tumor	Solid Tissue	Initial CNS Tumor	Cerebellum/Posterior Fossa	Male	White	Not Hispanic or Latino	853	Low-grade glioma/astrocytoma (WHO grade I/II)	stranded	1902	LIVING	1902	CBTN	2755	NantOmics	None documented	pilocytic astrocytoma	C52521	Gross/Near total resection	#N/A	#N/A	#N/A	#N/A	Posterior fossa	LGG, KIAA1549-BRAF	Pilocytic astrocytoma, KIAA1549-BRAF	Updated via OpenPBTA subtyping and pathology_free_text_diagnosis	Pilocytic astrocytoma, KIAA1549-BRAF	Low-grade astrocytic tumor	KIAA1549-BRAF	MAPK Altered	wt	LGG	LGAT	Pilocytic astrocytoma	18726.8	20433.1	22618.3
BS_Y0PCBNJV	7316-643	731896	PT_S2CXXZCF	RNA-Seq	Tumor	Solid Tissue	Initial CNS Tumor	Cerebellum/Posterior Fossa	Male	White	Hispanic or Latino	1373	Low-grade glioma/astrocytoma (WHO grade I/II)	stranded	1835	LIVING	1835	CBTN	3208	NantOmics	None documented	pilocytic astrocytoma, who grade i	C250551	Gross/Near total resection	#N/A	#N/A	#N/A	Male	Posterior fossa	LGG, KIAA1549-BRAF	Pilocytic astrocytoma, KIAA1549-BRAF	Updated via OpenPBTA subtyping and pathology_free_text_diagnosis	Pilocytic astrocytoma, KIAA1549-BRAF	Low-grade astrocytic tumor	KIAA1549-BRAF	MAPK Altered	wt	LGG	LGAT	Pilocytic astrocytoma	18155	20565.6	22538.7
BS_YVMEEBKC	7316-3055	711655	PT_DMHFS0HX	RNA-Seq	Tumor	Solid Tissue	Initial CNS Tumor	Cerebellum/Posterior Fossa	Female	White	Not Hispanic or Latino	3765	Low-grade glioma/astrocytoma (WHO grade I/II)	stranded	1368	LIVING	1368	CBTN	5133	NantOmics	None documented	pilocytic astrocytoma	C808110	Gross/Near total resection	#N/A	#N/A	#N/A	Female	Posterior fossa	LGG, KIAA1549-BRAF	Pilocytic astrocytoma, KIAA1549-BRAF	Updated via OpenPBTA subtyping and pathology_free_text_diagnosis	Pilocytic astrocytoma, KIAA1549-BRAF	Low-grade astrocytic tumor	KIAA1549-BRAF	MAPK Altered	wt	LGG	LGAT	Pilocytic astrocytoma	23036.1	21690.2	22418.4
BS_YY5B2XDD	7316-460	574548	PT_1KEER2Q1	RNA-Seq	Tumor	Solid Tissue	Initial CNS Tumor	Cerebellum/Posterior Fossa	Male	White	Not Hispanic or Latino	3826	Low-grade glioma/astrocytoma (WHO grade I/II)	stranded	1800	LIVING	1800	CBTN	5626	NantOmics	None documented	pilocytic astrocytoma who i	C98154	Gross/Near total resection	#N/A	#N/A	#N/A	Male	Posterior fossa	LGG, KIAA1549-BRAF	Pilocytic astrocytoma, KIAA1549-BRAF	Updated via OpenPBTA subtyping and pathology_free_text_diagnosis	Pilocytic astrocytoma, KIAA1549-BRAF	Low-grade astrocytic tumor	KIAA1549-BRAF	MAPK Altered	wt	LGG	LGAT	Pilocytic astrocytoma	28614.3	24421.9	23221.7
BS_YZ2Z1Q6Y	7316-3068	734528	PT_TH18S0JQ	RNA-Seq	Tumor	Solid Tissue	Initial CNS Tumor	Cerebellum/Posterior Fossa	Female	White	Not Hispanic or Latino	4932	Low-grade glioma/astrocytoma (WHO grade I/II)	stranded	1680	LIVING	1680	CBTN	6612	NantOmics	None documented	pilocytic astrocytoma	C829512	Gross/Near total resection	#N/A	#N/A	#N/A	Female	Posterior fossa	LGG, KIAA1549-BRAF	Pilocytic astrocytoma, KIAA1549-BRAF	Updated via OpenPBTA subtyping and pathology_free_text_diagnosis	Pilocytic astrocytoma, KIAA1549-BRAF	Low-grade astrocytic tumor	KIAA1549-BRAF	MAPK Altered	wt	LGG	LGAT	Pilocytic astrocytoma	21814.6	20904.6	22611.1
BS_Z0AVVB1V	7316-146	717187	PT_SJEG0MKD	RNA-Seq	Tumor	Solid Tissue	Initial CNS Tumor	Cerebellum/Posterior Fossa	Female	White	Not Hispanic or Latino	2396	Low-grade glioma/astrocytoma (WHO grade I/II)	stranded	483	LIVING	483	CBTN	2879	NantOmics	None documented	pilocytic astrocytoma who i	C35916	Gross/Near total resection	#N/A	#N/A	#N/A	Female	Posterior fossa	LGG, KIAA1549-BRAF	Pilocytic astrocytoma, KIAA1549-BRAF	Updated via OpenPBTA subtyping and pathology_free_text_diagnosis	Pilocytic astrocytoma, KIAA1549-BRAF	Low-grade astrocytic tumor	KIAA1549-BRAF	MAPK Altered	wt	LGG	LGAT	Pilocytic astrocytoma	23389.1	21696.9	22121.4
BS_Z7Y2466H	7316-1226	731856	PT_9B6KWJT2	RNA-Seq	Tumor	Solid Tissue	Initial CNS Tumor	Cerebellum/Posterior Fossa	Female	White	Not Hispanic or Latino	4947	Low-grade glioma/astrocytoma (WHO grade I/II)	stranded	#N/A	LIVING	Not Reported	CBTN	4947	NantOmics	None documented	pilocytic astrocytoma gr1	C155472	Gross/Near total resection	#N/A	#N/A	#N/A	Female	Posterior fossa	LGG, KIAA1549-BRAF	Pilocytic astrocytoma, KIAA1549-BRAF	Updated via OpenPBTA subtyping and pathology_free_text_diagnosis	Pilocytic astrocytoma, KIAA1549-BRAF	Low-grade astrocytic tumor	KIAA1549-BRAF	MAPK Altered	wt	LGG	LGAT	Pilocytic astrocytoma	25504.7	22116.1	23526.4
BS_ZTWGFWTX	7316-3054	739925	PT_TEBD1SES	RNA-Seq	Tumor	Solid Tissue	Initial CNS Tumor	Optic Pathway	Male	White	Not Hispanic or Latino	1038	Low-grade glioma/astrocytoma (WHO grade I/II)	stranded	1997	LIVING	934	CBTN	3035	NantOmics	None documented	pilocytic astrocytoma	C808233	Partial resection	#N/A	#N/A	#N/A	Male	Optic pathway	LGG, KIAA1549-BRAF	Pilocytic astrocytoma, KIAA1549-BRAF	Updated via OpenPBTA subtyping and pathology_free_text_diagnosis	Pilocytic astrocytoma, KIAA1549-BRAF	Low-grade astrocytic tumor	KIAA1549-BRAF	MAPK Altered	wt	LGG	LGAT	Pilocytic astrocytoma	26008.8	22648.4	21936
BS_ZV9Z3SY6	7316-1794	731892	PT_S3FJSBJT	RNA-Seq	Tumor	Solid Tissue	Progressive	Brain Stem- Midbrain/Tectum;Brain Stem- Pons	Male	White	Not Hispanic or Latino	6156	Low-grade glioma/astrocytoma (WHO grade I/II)	stranded	355	LIVING	32	CBTN	6511	NantOmics	Other inherited conditions NOS	pilocytic astrocytoma, who grade i	C427548	Partial resection	#N/A	#N/A	#N/A	Male	Midline	LGG, KIAA1549-BRAF	Pilocytic astrocytoma, KIAA1549-BRAF	Updated via OpenPBTA subtyping and pathology_free_text_diagnosis	Pilocytic astrocytoma, KIAA1549-BRAF	Low-grade astrocytic tumor	KIAA1549-BRAF	MAPK Altered	wt	LGG	LGAT	Pilocytic astrocytoma	23000.5	22160.9	22875.7
BS_ZZMYDZJW	7316-436	564451	PT_5M8A47WW	RNA-Seq	Tumor	Solid Tissue	Initial CNS Tumor	Cerebellum/Posterior Fossa	Female	Reported Unknown	Hispanic or Latino	603	Low-grade glioma/astrocytoma (WHO grade I/II)	stranded	2815	LIVING	2815	CBTN	3418	NantOmics	None documented	pilocytic astrocytoma with focal pilomyxoid features who grade i	C95448	Not Reported	#N/A	#N/A	#N/A	Female	Posterior fossa	LGG, KIAA1549-BRAF	Pilocytic astrocytoma, KIAA1549-BRAF	Updated via OpenPBTA subtyping and pathology_free_text_diagnosis	Pilocytic astrocytoma, KIAA1549-BRAF	Low-grade astrocytic tumor	KIAA1549-BRAF	MAPK Altered	wt	LGG	LGAT	Pilocytic astrocytoma	23681.9	22421.4	23979.1
BS_FJWZ3M7V	7316-1779	731884	PT_X1PRY0FC	RNA-Seq	Tumor	Solid Tissue	Initial CNS Tumor	Suprasellar/Hypothalamic/Pituitary	Male	Asian	Not Hispanic or Latino	736	Low-grade glioma/astrocytoma (WHO grade I/II)	stranded	2396	LIVING	1682	CBTN	3132	NantOmics	NF-1	pilocytic astrocytoma who grade i	C401964	Biopsy only	#N/A	#N/A	#N/A	Male	Suprasellar	LGG, KIAA1549-BRAF, NF1-germline	Pilocytic astrocytoma, KIAA1549-BRAF, NF1-germline	Updated via OpenPBTA subtyping and pathology_free_text_diagnosis	Pilocytic astrocytoma, KIAA1549-BRAF, NF1-germline	Low-grade astrocytic tumor	KIAA1549-BRAF	MAPK Altered	wt	LGG	LGAT	Pilocytic astrocytoma	25859	22952.5	23522.1
BS_1ZVXF5FE	7316-2167	571444	PT_TS0FW57Z	RNA-Seq	Tumor	Solid Tissue	Initial CNS Tumor	Cerebellum/Posterior Fossa	Male	White	Not Hispanic or Latino	5766	Low-grade glioma/astrocytoma (WHO grade I/II)	stranded	1545	LIVING	1545	CBTN	7311	NantOmics	None documented	pilocytic astrocytoma who i	C580068	Gross/Near total resection	#N/A	#N/A	#N/A	Male	Posterior fossa	LGG, KIAA1549-BRAF, other MAPK	Pilocytic astrocytoma, KIAA1549-BRAF, other MAPK	Updated via OpenPBTA subtyping and pathology_free_text_diagnosis	Pilocytic astrocytoma, KIAA1549-BRAF, other MAPK	Low-grade astrocytic tumor	KIAA1549-BRAF	MAPK Altered	wt	LGG	LGAT	Pilocytic astrocytoma	18090.5	20263	22602.3
BS_5JM573JC	7316-2255	717166	PT_6Q0NPVP3	RNA-Seq	Tumor	Solid Tissue	Initial CNS Tumor	Frontal Lobe	Female	White	Not Hispanic or Latino	871	Ganglioglioma	stranded	1786	LIVING	136	CBTN	2657	NantOmics	None documented	ganglioma with extensive chondroid metaplasia	C731727	Gross/Near total resection	#N/A	#N/A	#N/A	Female	Hemispheric	GNG, H3	Ganglioglioma, H3	Updated via OpenPBTA subtyping	Ganglioglioma, H3	Low-grade astrocytic tumor	MAPK wild-type	H3	wt	LGG	Ganglioglioma	Ganglioglioma	25401.1	22581.8	22242
BS_23W9EPFE	7316-3345	739993	PT_1ZAWNGWT	RNA-Seq	Tumor	Solid Tissue	Initial CNS Tumor	Frontal Lobe	Female	White	Unavailable/Not Reported	6215	Ganglioglioma	stranded	2156	LIVING	2011	CBTN	8371	NantOmics	None documented	ganglioglioma	C43542	Partial resection	#N/A	#N/A	#N/A	Female	Hemispheric	GNG, IDH	Ganglioglioma, IDH	Updated via OpenPBTA subtyping	Ganglioglioma, IDH	Low-grade astrocytic tumor	MAPK wild-type	IDH	wt	LGG	Ganglioglioma	Ganglioglioma	19773.6	20127.9	22217.1
BS_4GTESTSE	7316-319	711734	PT_1ZAWNGWT	RNA-Seq	Tumor	Solid Tissue	Progressive	Frontal Lobe	Female	White	Unavailable/Not Reported	6215	Ganglioglioma	stranded	2156	LIVING	2011	CBTN	8371	NantOmics	None documented	ganglioglioma	C43542	Gross/Near total resection	#N/A	#N/A	#N/A	Female	Hemispheric	GNG, IDH	Ganglioglioma, IDH	Updated via OpenPBTA subtyping	Ganglioglioma, IDH	Low-grade astrocytic tumor	MAPK wild-type	IDH	wt	LGG	Ganglioglioma	Ganglioglioma	17618.1	19980.8	22876.3
BS_ERJAJ0KA	7316-2809	717170	PT_DXF7ZZQZ	RNA-Seq	Tumor	Solid Tissue	Initial CNS Tumor	Parietal Lobe	Female	White	Not Hispanic or Latino	1559	Ganglioglioma	stranded	569	LIVING	569	CBTN	2128	NantOmics	None documented	ganglioglioma, who grade i	C758418	Gross/Near total resection	#N/A	#N/A	#N/A	Female	Hemispheric	GNG, MYB/MYBL1	Ganglioglioma, MYB/MYBL1	Updated via OpenPBTA subtyping	Ganglioglioma, MYB/MYBL1	Low-grade astrocytic tumor	MAPK wild-type	MYB/MYBL1	wt	LGG	Ganglioglioma	Ganglioglioma	19059	20027.9	21999.1
BS_77CDMEY4	7316-259	588315	PT_HKWE1GCK	RNA-Seq	Tumor	Solid Tissue	Initial CNS Tumor	Thalamus	Female	White	Not Hispanic or Latino	472	Ganglioglioma	stranded	3812	LIVING	3812	CBTN	4284	NantOmics	None documented	desmoplastic ganglioma, ia	C62607	Gross/Near total resection	#N/A	#N/A	#N/A	#N/A	Midline	GNG, To be classified	#N/A	#N/A	Ganglioglioma	Low-grade astrocytic tumor	MAPK wild-type	MAPK Wild-type	wt	LGG	Ganglioglioma	Ganglioglioma	25467	22950.8	23254.2
BS_27QE6BV7	7316-373	734518	PT_Z9QE51C3	RNA-Seq	Tumor	Solid Tissue	Initial CNS Tumor	Frontal Lobe;Parietal Lobe	Male	White	Not Hispanic or Latino	1400	Ganglioglioma	stranded	1126	LIVING	1126	CBTN	2526	NantOmics	None documented	anaplastic ganglioglioma	C78720	Partial resection	#N/A	#N/A	#N/A	Male	Hemispheric	GNG, wildtype	Ganglioglioma, wildtype	Updated via OpenPBTA subtyping	Ganglioglioma, wildtype	Low-grade astrocytic tumor	MAPK wild-type	MAPK Wild-type	wt	LGG	Ganglioglioma	Ganglioglioma	21087.9	20868.6	21453.1
BS_3H71BH6Q	7316-2203	731874	PT_AWMZ12NP	RNA-Seq	Tumor	Solid Tissue	Progressive	Cerebellum/Posterior Fossa	Male	Reported Unknown	Hispanic or Latino	1702	Ganglioglioma	stranded	2446	LIVING	694	CBTN	4148	NantOmics	Other inherited conditions NOS	recurrent/residual ganglioglioma, who grade i	C534804	Gross/Near total resection	#N/A	#N/A	#N/A	Male	Posterior fossa	GNG, wildtype	Ganglioglioma, wildtype	Updated via OpenPBTA subtyping	Ganglioglioma, wildtype	Low-grade astrocytic tumor	MAPK wild-type	MAPK Wild-type	wt	LGG	Ganglioglioma	Ganglioglioma	27451.7	24307.1	22497.2
BS_55JW3HFM	7316-1965	728289	PT_R10BSB9F	RNA-Seq	Tumor	Solid Tissue	Initial CNS Tumor	Temporal Lobe	Male	White	Not Hispanic or Latino	451	Ganglioglioma	stranded	#N/A	LIVING	Not Reported	CBTN	451	NantOmics	None documented	ganglioglioma	C654729	Gross/Near total resection	#N/A	#N/A	#N/A	Male	Hemispheric	GNG, wildtype	Ganglioglioma, wildtype	Updated via OpenPBTA subtyping	Ganglioglioma, wildtype	Low-grade astrocytic tumor	MAPK wild-type	MAPK Wild-type	wt	LGG	Ganglioglioma	Ganglioglioma	23349.1	22355.8	22079.4
BS_6NTXGQAC	7316-395	739961	PT_9AHA6KW3	RNA-Seq	Tumor	Solid Tissue	Initial CNS Tumor	Brain Stem-Medulla;Brain Stem- Pons	Female	Black or African American	Not Hispanic or Latino	2096	Ganglioglioma	stranded	1812	LIVING	1812	CBTN	3908	NantOmics	None documented	ganglioglioma	C80565	Partial resection	#N/A	#N/A	#N/A	Female	Midline	GNG, wildtype	Ganglioglioma, wildtype	Updated via OpenPBTA subtyping	Ganglioglioma, wildtype	Low-grade astrocytic tumor	MAPK wild-type	MAPK Wild-type	wt	LGG	Ganglioglioma	Ganglioglioma	18890.4	20039.8	22214.7
BS_7N0B2CY1	7316-1985	573160	PT_NPHZQW6A	RNA-Seq	Tumor	Solid Tissue	Initial CNS Tumor	Hippocampus;Other locations NOS;Temporal Lobe	Male	White	Not Hispanic or Latino	1245	Ganglioglioma	stranded	#N/A	LIVING	Not Reported	CBTN	1245	NantOmics	None documented	low grade glial-glioneuronal lesion. ganglioglioma	C705405	Gross/Near total resection	#N/A	#N/A	#N/A	Male	Mixed	GNG, wildtype	Ganglioglioma, wildtype	Updated via OpenPBTA subtyping	Ganglioglioma, wildtype	Low-grade astrocytic tumor	MAPK wild-type	MAPK Wild-type	wt	LGG	Ganglioglioma	Ganglioglioma	14469.6	20139.5	23381.5
BS_912NX4Y0	7316-3917	728265	PT_1P436YMM	RNA-Seq	Tumor	Solid Tissue	Progressive	Parietal Lobe	Male	White	Not Hispanic or Latino	2215	Ganglioglioma	stranded	5482	LIVING	4754	CBTN	7697	NantOmics	None documented	ganglioglioma	C975759	Gross/Near total resection	#N/A	#N/A	#N/A	Male	Hemispheric	GNG, wildtype	Ganglioglioma, wildtype	Updated via OpenPBTA subtyping	Ganglioglioma, wildtype	Low-grade astrocytic tumor	MAPK wild-type	MAPK Wild-type	wt	LGG	Ganglioglioma	Ganglioglioma	20463	20639.6	21579.1
BS_92VDQ0NE	7316-2760	717164	PT_DFQAH7RS	RNA-Seq	Tumor	Solid Tissue	Recurrence	Temporal Lobe	Male	White	Not Hispanic or Latino	927	Ganglioglioma	stranded	10932	LIVING	348	CBTN	11859	NantOmics	None documented	ganglioglioma	C16605	Gross/Near total resection	#N/A	#N/A	#N/A	Male	Hemispheric	GNG, wildtype	Ganglioglioma, wildtype	Updated via OpenPBTA subtyping	Ganglioglioma, wildtype	Low-grade astrocytic tumor	MAPK wild-type	MAPK Wild-type	wt	LGG	Ganglioglioma	Ganglioglioma	18435.1	20496.6	22546
BS_AKRHBPNZ	7316-1077	731885	PT_3NM45TQ8	RNA-Seq	Tumor	Solid Tissue	Initial CNS Tumor	Occipital Lobe;Parietal Lobe	Male	White	Not Hispanic or Latino	2716	Ganglioglioma	stranded	#N/A	LIVING	Not Reported	CBTN	2716	NantOmics	None documented	ganglioglioma who grade i	C291510	Gross/Near total resection	#N/A	#N/A	#N/A	Male	Hemispheric	GNG, wildtype	Ganglioglioma, wildtype	Updated via OpenPBTA subtyping	Ganglioglioma, wildtype	Low-grade astrocytic tumor	MAPK wild-type	MAPK Wild-type	wt	LGG	Ganglioglioma	Ganglioglioma	23352.6	20950.9	21734.2
BS_F4E8R9VY	7316-914	571422	PT_8ECE2D92	RNA-Seq	Tumor	Solid Tissue	Initial CNS Tumor	Occipital Lobe;Temporal Lobe	Female	Reported Unknown	Not Hispanic or Latino	3676	Ganglioglioma	stranded	1138	LIVING	1138	CBTN	4814	NantOmics	None documented	ganglioglioma	C216111	Gross/Near total resection	#N/A	#N/A	#N/A	Female	Hemispheric	GNG, wildtype	Ganglioglioma, wildtype	Updated via OpenPBTA subtyping	Ganglioglioma, wildtype	Low-grade astrocytic tumor	MAPK wild-type	MAPK Wild-type	wt	LGG	Ganglioglioma	Ganglioglioma	24684	22249.7	22593.3
BS_KPT2WPHW	7316-359	588324	PT_CR2YBSPT	RNA-Seq	Tumor	Solid Tissue	Initial CNS Tumor	Temporal Lobe	Male	White	Not Hispanic or Latino	362	Ganglioglioma	stranded	200	LIVING	200	CBTN	562	NantOmics	None documented	ganglioglioma	C73308	Gross/Near total resection	#N/A	#N/A	#N/A	Male	Hemispheric	GNG, wildtype	Ganglioglioma, wildtype	Updated via OpenPBTA subtyping	Ganglioglioma, wildtype	Low-grade astrocytic tumor	MAPK wild-type	MAPK Wild-type	wt	LGG	Ganglioglioma	Ganglioglioma	14636.7	19908.6	22845.9
BS_MF47B9ZW	7316-1114	717121	PT_7F485CXV	RNA-Seq	Tumor	Solid Tissue	Initial CNS Tumor	Temporal Lobe	Female	White	Not Hispanic or Latino	308	Ganglioglioma	stranded	#N/A	LIVING	Not Reported	CBTN	308	NantOmics	None documented	ganglioglioma grade i	C293109	Gross/Near total resection	#N/A	#N/A	#N/A	Female	Hemispheric	GNG, wildtype	Ganglioglioma, wildtype	Updated via OpenPBTA subtyping	Ganglioglioma, wildtype	Low-grade astrocytic tumor	MAPK wild-type	MAPK Wild-type	wt	LGG	Ganglioglioma	Ganglioglioma	12228	19634.3	23095
BS_NT9NZYFD	7316-3572	734531	PT_FC0EF5ZT	RNA-Seq	Tumor	Solid Tissue	Initial CNS Tumor	Frontal Lobe;Parietal Lobe	Male	White	Not Hispanic or Latino	4482	Ganglioglioma	stranded	1831	LIVING	1831	CBTN	6313	NantOmics	None documented	ganglioglioma	C907371	Gross/Near total resection	#N/A	#N/A	#N/A	Male	Hemispheric	GNG, wildtype	Ganglioglioma, wildtype	Updated via OpenPBTA subtyping	Ganglioglioma, wildtype	Low-grade astrocytic tumor	MAPK wild-type	MAPK Wild-type	wt	LGG	Ganglioglioma	Ganglioglioma	21612.4	21100.5	21908.6
BS_QF5VVZX5	7316-2005	573147	PT_CGWPWSXM	RNA-Seq	Tumor	Solid Tissue	Initial CNS Tumor	Temporal Lobe	Male	White	Not Hispanic or Latino	600	Ganglioglioma	stranded	1895	LIVING	1895	CBTN	2495	NantOmics	None documented	desmoplastic infantile ganglioglioma	C412542	Gross/Near total resection	#N/A	#N/A	#N/A	Male	Hemispheric	GNG, wildtype	Ganglioglioma, wildtype	Updated via OpenPBTA subtyping	Ganglioglioma, wildtype	Low-grade astrocytic tumor	MAPK wild-type	MAPK Wild-type	wt	LGG	Ganglioglioma	Ganglioglioma	14170.6	20115.5	23014.4
BS_QV51J756	7316-101	588338	PT_CWD717Q0	RNA-Seq	Tumor	Solid Tissue	Initial CNS Tumor	Temporal Lobe	Male	Black or African American	Not Hispanic or Latino	3472	Ganglioglioma	stranded	536	LIVING	536	CBTN	4008	NantOmics	None documented	ganglioglioma (who grade i)	C23862	Gross/Near total resection	#N/A	#N/A	#N/A	Male	Hemispheric	GNG, wildtype	Ganglioglioma, wildtype	Updated via OpenPBTA subtyping	Ganglioglioma, wildtype	Low-grade astrocytic tumor	MAPK wild-type	MAPK Wild-type	wt	LGG	Ganglioglioma	Ganglioglioma	17738.9	20095.1	22177.2
BS_E4QK839R	7316-167	734512	PT_VZTTTP3Q	RNA-Seq	Tumor	Solid Tissue	Initial CNS Tumor	Cerebellum/Posterior Fossa;Frontal Lobe	Male	Reported Unknown	Not Hispanic or Latino	7945	Low-grade glioma/astrocytoma (WHO grade I/II)	stranded	1396	LIVING	1396	CBTN	9341	NantOmics	Li-Fraumeni syndrome	astrocytoma, fibrillary type, who grade 1-2	C33825	Partial resection	#N/A	#N/A	#N/A	Male	Mixed	LGG, IDH	Diffuse fibrillary astrocytoma, IDH	Updated via OpenPBTA subtyping and pathology_free_text_diagnosis	Diffuse fibrillary astrocytoma, IDH	Low-grade astrocytic tumor	MAPK wild-type	MAPK Wild-type	wt	LGG	LGAT	Diffuse fibrillary astrocytoma	13574.4	20254.1	22335
BS_0T17SY47	7316-183	717156	PT_BQ8BQ01J	RNA-Seq	Tumor	Solid Tissue	Initial CNS Tumor	Frontal Lobe	Male	White	Not Hispanic or Latino	8422	Low-grade glioma/astrocytoma (WHO grade I/II)	stranded	315	LIVING	315	CBTN	8737	NantOmics	None documented	gliomatosis cerebri, type 1, ia	C39483	Gross/Near total resection	#N/A	#N/A	#N/A	Male	Hemispheric	LGG, IDH	Gliomatosis cerebri, IDH	Updated via OpenPBTA subtyping and pathology_free_text_diagnosis	Gliomatosis cerebri, IDH	Low-grade astrocytic tumor	MAPK wild-type	MAPK Wild-type	wt	LGG	LGAT	Gliomatosis cerebri	15248.1	19689	21357.6
BS_QC3XCE6X	7316-1086	711674	PT_GB8MNK85	RNA-Seq	Tumor	Solid Tissue	Initial CNS Tumor	Frontal Lobe	Female	White	Not Hispanic or Latino	6723	Low-grade glioma/astrocytoma (WHO grade I/II)	stranded	#N/A	LIVING	Not Reported	CBTN	6723	NantOmics	None documented	diffuse astrocytoma idh1 mutant	C879696	Partial resection	#N/A	#N/A	#N/A	Female	Hemispheric	LGG, IDH	Low-grade glioma/astrocytoma, IDH	Updated via OpenPBTA subtyping	Low-grade glioma/astrocytoma, IDH	Low-grade astrocytic tumor	MAPK wild-type	MAPK Wild-type	wt	LGG	LGAT	Low-grade glioma astrocytoma	14220.6	19683.7	22735.6
BS_E1CGF3KV	7316-176	573167	PT_2PRV78FX	RNA-Seq	Tumor	Solid Tissue	Initial CNS Tumor	Frontal Lobe	Male	White	Not Hispanic or Latino	1389	Low-grade glioma/astrocytoma (WHO grade I/II)	stranded	1686	LIVING	1686	CBTN	3075	NantOmics	None documented	angiocentric glioma	C39606	Gross/Near total resection	#N/A	#N/A	#N/A	Male	Hemispheric	LGG, MYB/MYBL1	Low-grade glioma/astrocytoma, MYB/MYBL1	Updated via OpenPBTA subtyping	Low-grade glioma/astrocytoma, MYB/MYBL1	Low-grade astrocytic tumor	MAPK wild-type	MAPK Wild-type	wt	LGG	LGAT	Low-grade glioma astrocytoma	23618.8	21448.8	21820
BS_W4HGV6E7	7316-3040	654200	PT_2C63FJAM	RNA-Seq	Tumor	Solid Tissue	Initial CNS Tumor	Parietal Lobe	Female	White	Not Hispanic or Latino	3825	Low-grade glioma/astrocytoma (WHO grade I/II)	stranded	1922	LIVING	1922	CBTN	5747	NantOmics	None documented	angiocentric glioma	C797532	Gross/Near total resection	#N/A	#N/A	#N/A	Female	Hemispheric	LGG, MYB/MYBL1	Low-grade glioma/astrocytoma, MYB/MYBL1	Updated via OpenPBTA subtyping	Low-grade glioma/astrocytoma, MYB/MYBL1	Low-grade astrocytic tumor	MAPK wild-type	MAPK Wild-type	wt	LGG	LGAT	Low-grade glioma astrocytoma	27976.1	25537.6	21736.2
BS_25T139TX	7316-2130	746069	PT_TH8M3W34	RNA-Seq	Tumor	Solid Tissue	Progressive	Occipital Lobe	Male	Reported Unknown	Not Hispanic or Latino	1737	Low-grade glioma/astrocytoma (WHO grade I/II)	stranded	5457	LIVING	1097	CBTN	7194	NantOmics	NF-1	low grade glioma	C516723	Gross/Near total resection	#N/A	#N/A	#N/A	Male	Hemispheric	LGG, To be classified	#N/A	#N/A	Low-grade glioma/astrocytoma (WHO grade I/II)	Low-grade astrocytic tumor	MAPK wild-type	MAPK Wild-type	wt	LGG	LGAT	Low-grade glioma astrocytoma	20935.8	21517.3	22666.8
BS_8SKZ7BRN	7316-93	588325	PT_9D2N4S5Z	RNA-Seq	Tumor	Solid Tissue	Progressive	Brain Stem- Midbrain/Tectum;Thalamus	Male	White	Unavailable/Not Reported	2456	Low-grade glioma/astrocytoma (WHO grade I/II)	stranded	282	DECEASED	282	CBTN	2738	NantOmics	None documented	low grade glioma	C26322	Not Reported	#N/A	#N/A	#N/A	#N/A	Midline	LGG, To be classified	#N/A	#N/A	Low-grade glioma/astrocytoma (WHO grade I/II)	Low-grade astrocytic tumor	MAPK wild-type	MAPK Wild-type	wt	LGG	LGAT	Low-grade glioma astrocytoma	18870.5	21702	24702.6
BS_9755PSCS	7316-2249	573155	PT_KBA2VNA2	RNA-Seq	Tumor	Solid Tissue	Initial CNS Tumor	Frontal Lobe;Temporal Lobe	Female	White	Not Hispanic or Latino	6659	Low-grade glioma/astrocytoma (WHO grade I/II)	stranded	509	LIVING	509	CBTN	7168	NantOmics	None documented	infiltrating astocytoma, who grade 2	C664938	Gross/Near total resection	#N/A	#N/A	#N/A	#N/A	Hemispheric	LGG, To be classified	#N/A	#N/A	Low-grade glioma/astrocytoma (WHO grade I/II)	Low-grade astrocytic tumor	MAPK wild-type	MAPK Wild-type	wt	LGG	LGAT	Low-grade glioma astrocytoma	20293.1	21275.6	22701
BS_9RT63JD9	7316-851	739971	PT_AEDWCP8Z	RNA-Seq	Tumor	Solid Tissue	Initial CNS Tumor	Frontal Lobe	Female	Reported Unknown	Unavailable/Not Reported	39637	Low-grade glioma/astrocytoma (WHO grade I/II)	stranded	#N/A	LIVING	Not Reported	CBTN	39637	NantOmics	None documented	glioma, who grade ii	C130626	Unavailable	#N/A	#N/A	#N/A	#N/A	Hemispheric	LGG, To be classified	#N/A	#N/A	Low-grade glioma/astrocytoma (WHO grade I/II)	Low-grade astrocytic tumor	MAPK wild-type	MAPK Wild-type	wt	LGG	LGAT	Low-grade glioma astrocytoma	15280.7	19776.5	21964.3
BS_J6VKB1VE	7316-974	549622	PT_CG2S2H2R	RNA-Seq	Tumor	Solid Tissue	Initial CNS Tumor	Cerebellum/Posterior Fossa	Male	Reported Unknown	Unavailable/Not Reported	3007	Low-grade glioma/astrocytoma (WHO grade I/II)	stranded	#N/A	LIVING	Not Reported	CBTN	3007	NantOmics	NF-1	#N/A	C163098	Unavailable	#N/A	#N/A	#N/A	#N/A	Posterior fossa	LGG, To be classified	#N/A	#N/A	Low-grade glioma/astrocytoma (WHO grade I/II)	Low-grade astrocytic tumor	MAPK wild-type	MAPK Wild-type	wt	LGG	LGAT	Low-grade glioma astrocytoma	23876.2	21867	22317.7
BS_N210XMKR	7316-869	564474	PT_C95KPXSW	RNA-Seq	Tumor	Solid Tissue	Initial CNS Tumor	Cerebellum/Posterior Fossa	Female	Reported Unknown	Hispanic or Latino	4438	Low-grade glioma/astrocytoma (WHO grade I/II)	stranded	1222	LIVING	1222	CBTN	5660	NantOmics	None documented	low-grade glioma	C127182	Gross/Near total resection	#N/A	#N/A	#N/A	Female	Posterior fossa	LGG, To be classified	#N/A	#N/A	Low-grade glioma/astrocytoma (WHO grade I/II)	Low-grade astrocytic tumor	MAPK wild-type	MAPK Wild-type	wt	LGG	LGAT	Low-grade glioma astrocytoma	21834.6	21937.9	23923.9
BS_S7CZY2CH	7316-381	746070	PT_BXXZE0CQ	RNA-Seq	Tumor	Solid Tissue	Initial CNS Tumor	Frontal Lobe	Male	White	Not Hispanic or Latino	3153	Low-grade glioma/astrocytoma (WHO grade I/II)	stranded	3153	LIVING	2275	CBTN	6306	NantOmics	NF-1	low grade astrocytoma	C83640	Biopsy only	#N/A	#N/A	#N/A	#N/A	Hemispheric	LGG, To be classified	#N/A	#N/A	Low-grade glioma/astrocytoma (WHO grade I/II)	Low-grade astrocytic tumor	MAPK wild-type	MAPK Wild-type	wt	LGG	LGAT	Low-grade glioma astrocytoma	26869.6	23419.5	23005.9
BS_CS170P7T	7316-265	549621	PT_GQDHZFJP	RNA-Seq	Tumor	Solid Tissue	Progressive	Cerebellum/Posterior Fossa	Male	White	Not Hispanic or Latino	3317	Low-grade glioma/astrocytoma (WHO grade I/II)	stranded	3841	LIVING	2337	CBTN	7158	NantOmics	NF-1	pilocytic astrocytoma	C52644	Gross/Near total resection	#N/A	#N/A	#N/A	#N/A	Posterior fossa	LGG, To be classified	#N/A	Updated via pathology_free_text_diagnosis	Pilocytic astrocytoma	Low-grade astrocytic tumor	MAPK wild-type	MAPK Wild-type	wt	LGG	LGAT	Pilocytic astrocytoma	26046.9	23769.2	23412.8
BS_9HSGV9TJ	7316-692	549617	PT_P75ZXB1S	RNA-Seq	Tumor	Solid Tissue	Initial CNS Tumor	Frontal Lobe	Male	White	Hispanic or Latino	6447	Low-grade glioma/astrocytoma (WHO grade I/II)	stranded	#N/A	#N/A	Not Reported	CBTN	6447	NantOmics	NF-1	astrocytoma, pleomorphic xanthroastrocytoma	C150060	Gross/Near total resection	#N/A	#N/A	#N/A	#N/A	Hemispheric	LGG, To be classified	#N/A	Updated via pathology_free_text_diagnosis	Pleomorphic xanthoastrocytoma	Low-grade astrocytic tumor	MAPK wild-type	MAPK Wild-type	wt	LGG	LGAT	Pleomorphic xanthoastrocytoma	20650.3	20858.1	22728.6
BS_G5QBBHDV	7316-184	717146	PT_27FDWCVZ	RNA-Seq	Tumor	Solid Tissue	Initial CNS Tumor	Cerebellum/Posterior Fossa	Female	White	Not Hispanic or Latino	3295	Low-grade glioma/astrocytoma (WHO grade I/II)	stranded	601	LIVING	601	CBTN	3896	NantOmics	None documented	fibrillary astrocytoma	C41574	Gross/Near total resection	#N/A	#N/A	#N/A	Male	Posterior fossa	LGG, wildtype	Diffuse fibrillary astrocytoma, wildtype	Updated via OpenPBTA subtyping and pathology_free_text_diagnosis	Diffuse fibrillary astrocytoma, wildtype	Low-grade astrocytic tumor	MAPK wild-type	MAPK Wild-type	wt	LGG	LGAT	Diffuse fibrillary astrocytoma	24429.3	23737.4	24785.3
BS_SFKZSJN1	7316-84	549593	PT_409Y4N1N	RNA-Seq	Tumor	Solid Tissue	Initial CNS Tumor	Cerebellum/Posterior Fossa	Male	White	Not Hispanic or Latino	4334	Low-grade glioma/astrocytoma (WHO grade I/II)	stranded	968	LIVING	968	CBTN	5302	NantOmics	None documented	astrocytoma with fibrillary and pilocytic features who ii fields and focal calcification ih	C28659	Gross/Near total resection	#N/A	#N/A	#N/A	Male	Posterior fossa	LGG, wildtype	Diffuse fibrillary astrocytoma, wildtype	Updated via OpenPBTA subtyping and pathology_free_text_diagnosis	Diffuse fibrillary astrocytoma, wildtype	Low-grade astrocytic tumor	MAPK wild-type	MAPK Wild-type	wt	LGG	LGAT	Diffuse fibrillary astrocytoma	15147.5	19934.2	21954.4
BS_0X9EGHY2	7316-1744	717174	PT_3KK1F95W	RNA-Seq	Tumor	Solid Tissue	Initial CNS Tumor	Temporal Lobe	Female	White	Not Hispanic or Latino	4633	Low-grade glioma/astrocytoma (WHO grade I/II)	stranded	1791	LIVING	1791	CBTN	6424	NantOmics	None documented	low grade glioma	C311190	Gross/Near total resection	#N/A	#N/A	#N/A	Female	Hemispheric	LGG, wildtype	Low-grade glioma/astrocytoma, wildtype	Updated via OpenPBTA subtyping	Low-grade glioma/astrocytoma, wildtype	Low-grade astrocytic tumor	MAPK wild-type	MAPK Wild-type	wt	LGG	LGAT	Low-grade glioma astrocytoma	16352.9	19786.1	22815
BS_1RXZ3BP7	7316-898	734539	PT_02J5CWN5	RNA-Seq	Tumor	Solid Tissue	Progressive	Suprasellar/Hypothalamic/Pituitary	Male	Black or African American	Not Hispanic or Latino	2223	Low-grade glioma/astrocytoma (WHO grade I/II)	stranded	2947	DECEASED	1499	CBTN	5170	NantOmics	None documented	low-grade glioma	C90159	Partial resection	#N/A	#N/A	#N/A	Male	Suprasellar	LGG, wildtype	Low-grade glioma/astrocytoma, wildtype	Updated via OpenPBTA subtyping	Low-grade glioma/astrocytoma, wildtype	Low-grade astrocytic tumor	MAPK wild-type	MAPK Wild-type	wt	LGG	LGAT	Low-grade glioma astrocytoma	25235.4	22307.4	23024.2
BS_258RRGDM	7316-2195	573144	PT_DQ3ZCHB6	RNA-Seq	Tumor	Solid Tissue	Initial CNS Tumor	Temporal Lobe	Male	White	Not Hispanic or Latino	809	Low-grade glioma/astrocytoma (WHO grade I/II)	stranded	1847	LIVING	1847	CBTN	2656	NantOmics	None documented	ganglion cell tumor	C650178	Gross/Near total resection	#N/A	#N/A	#N/A	Male	Hemispheric	LGG, wildtype	Low-grade glioma/astrocytoma, wildtype	Updated via OpenPBTA subtyping	Low-grade glioma/astrocytoma, wildtype	Low-grade astrocytic tumor	MAPK wild-type	MAPK Wild-type	wt	LGG	LGAT	Low-grade glioma astrocytoma	23919.7	22130.1	22716.2
BS_9F09XV62	7316-875	734520	PT_C2VY5NM6	RNA-Seq	Tumor	Solid Tissue	Initial CNS Tumor	Temporal Lobe	Female	White	Not Hispanic or Latino	735	Low-grade glioma/astrocytoma (WHO grade I/II)	stranded	1854	LIVING	1854	CBTN	2589	NantOmics	None documented	low-grade glioma	C155103	Partial resection	#N/A	#N/A	#N/A	Female	Hemispheric	LGG, wildtype	Low-grade glioma/astrocytoma, wildtype	Updated via OpenPBTA subtyping	Low-grade glioma/astrocytoma, wildtype	Low-grade astrocytic tumor	MAPK wild-type	MAPK Wild-type	wt	LGG	LGAT	Low-grade glioma astrocytoma	18173.3	20315.6	22774.8
BS_GR46VD0Q	7316-2899	711700	PT_S4YNE17X	RNA-Seq	Tumor	Solid Tissue	Initial CNS Tumor	Cerebellum/Posterior Fossa	Female	White	Not Hispanic or Latino	1571	Low-grade glioma/astrocytoma (WHO grade I/II)	stranded	7609	DECEASED	3685	CBTN	9180	NantOmics	NF-2,Schwannomatosis	low-grade glioma	C15744	Gross/Near total resection	#N/A	#N/A	#N/A	Female	Posterior fossa	LGG, wildtype	Low-grade glioma/astrocytoma, wildtype	Updated via OpenPBTA subtyping	Low-grade glioma/astrocytoma, wildtype	Low-grade astrocytic tumor	MAPK wild-type	MAPK Wild-type	wt	LGG	LGAT	Low-grade glioma astrocytoma	18649.6	20863.5	22075.5
BS_ME3HKN2C	7316-70	601597	PT_3WA1XB8G	RNA-Seq	Tumor	Solid Tissue	Initial CNS Tumor	Cerebellum/Posterior Fossa	Male	White	Not Hispanic or Latino	6393	Ganglioglioma;Low-grade glioma/astrocytoma (WHO grade I/II)	stranded	471	LIVING	471	CBTN	6864	NantOmics	None documented	low grade glioma and ganglioglioma	C22017	Gross/Near total resection	#N/A	#N/A	#N/A	Male	Posterior fossa	LGG, wildtype	Low-grade glioma/astrocytoma, wildtype	Updated via OpenPBTA subtyping	Low-grade glioma/astrocytoma, wildtype	Low-grade astrocytic tumor	MAPK wild-type	MAPK Wild-type	wt	LGG	LGAT	Low-grade glioma astrocytoma	14730	19757.6	21571.5
BS_NYS8TRCB	7316-397	588320	PT_76Q72M5T	RNA-Seq	Tumor	Solid Tissue	Initial CNS Tumor	Temporal Lobe	Female	Black or African American	Not Hispanic or Latino	4019	Low-grade glioma/astrocytoma (WHO grade I/II)	stranded	2446	LIVING	2446	CBTN	6465	NantOmics	None documented	low-grade glioma	C19680	Gross/Near total resection	#N/A	#N/A	#N/A	Female	Hemispheric	LGG, wildtype	Low-grade glioma/astrocytoma, wildtype	Updated via OpenPBTA subtyping	Low-grade glioma/astrocytoma, wildtype	Low-grade astrocytic tumor	MAPK wild-type	MAPK Wild-type	wt	LGG	LGAT	Low-grade glioma astrocytoma	24269.3	22363	22627.2
BS_PN2CE34A	7316-2591	717151	PT_54MH6Q46	RNA-Seq	Tumor	Solid Tissue	Initial CNS Tumor	Parietal Lobe	Male	Black or African American	Not Hispanic or Latino	1957	Low-grade glioma/astrocytoma (WHO grade I/II)	stranded	1877	LIVING	1877	CBTN	3834	NantOmics	None documented	low-grade glioma	C713892	Gross/Near total resection	#N/A	#N/A	#N/A	Male	Hemispheric	LGG, wildtype	Low-grade glioma/astrocytoma, wildtype	Updated via OpenPBTA subtyping	Low-grade glioma/astrocytoma, wildtype	Low-grade astrocytic tumor	MAPK wild-type	MAPK Wild-type	wt	LGG	LGAT	Low-grade glioma astrocytoma	22160.9	23293.6	25827.4
BS_T2QPMZCM	7316-2174	588373	PT_6VJ5PNKS	RNA-Seq	Tumor	Solid Tissue	Initial CNS Tumor	Cerebellum/Posterior Fossa	Female	White	Not Hispanic or Latino	3979	Low-grade glioma/astrocytoma (WHO grade I/II)	stranded	1874	LIVING	1874	CBTN	5853	NantOmics	None documented	low grade glioma	C584865	Gross/Near total resection	#N/A	#N/A	#N/A	Female	Posterior fossa	LGG, wildtype	Low-grade glioma/astrocytoma, wildtype	Updated via OpenPBTA subtyping	Low-grade glioma/astrocytoma, wildtype	Low-grade astrocytic tumor	MAPK wild-type	MAPK Wild-type	wt	LGG	LGAT	Low-grade glioma astrocytoma	16871.1	20550.5	22727
BS_T4JFN54G	7316-957	571420	PT_8XZY6MM1	RNA-Seq	Tumor	Solid Tissue	Initial CNS Tumor	Cerebellum/Posterior Fossa	Female	White	Not Hispanic or Latino	2810	Low-grade glioma/astrocytoma (WHO grade I/II)	stranded	280	LIVING	280	CBTN	3090	NantOmics	None documented	low-grade glioma	C187083	Gross/Near total resection	#N/A	#N/A	#N/A	Female	Posterior fossa	LGG, wildtype	Low-grade glioma/astrocytoma, wildtype	Updated via OpenPBTA subtyping	Low-grade glioma/astrocytoma, wildtype	Low-grade astrocytic tumor	MAPK wild-type	MAPK Wild-type	wt	LGG	LGAT	Low-grade glioma astrocytoma	21418	21181	22731.1
BS_T55Y4Z0Y	7316-1095	588303	PT_VBNP6JFB	RNA-Seq	Tumor	Solid Tissue	Initial CNS Tumor	Cerebellum/Posterior Fossa	Male	White	Not Hispanic or Latino	371	Low-grade glioma/astrocytoma (WHO grade I/II)	stranded	#N/A	LIVING	Not Reported	CBTN	371	NantOmics	None documented	low-grade glioma/astrocytoma (who grade i/ii)	C409098	Gross/Near total resection	#N/A	#N/A	#N/A	Male	Posterior fossa	LGG, wildtype	Low-grade glioma/astrocytoma, wildtype	Updated via OpenPBTA subtyping	Low-grade glioma/astrocytoma, wildtype	Low-grade astrocytic tumor	MAPK wild-type	MAPK Wild-type	wt	LGG	LGAT	Low-grade glioma astrocytoma	20702.6	22725.9	23183.6
BS_TMTV769C	7316-449	564468	PT_8FWP7BR3	RNA-Seq	Tumor	Solid Tissue	Progressive	Cerebellum/Posterior Fossa	Female	White	Not Hispanic or Latino	1839	Low-grade glioma/astrocytoma (WHO grade I/II)	stranded	4417	LIVING	2050	CBTN	6256	NantOmics	None documented	low-grade glioma/astrocytoma (who grade i/ii)	C112422	Gross/Near total resection	#N/A	#N/A	#N/A	Female	Posterior fossa	LGG, wildtype	Low-grade glioma/astrocytoma, wildtype	Updated via OpenPBTA subtyping	Low-grade glioma/astrocytoma, wildtype	Low-grade astrocytic tumor	MAPK wild-type	MAPK Wild-type	wt	LGG	LGAT	Low-grade glioma astrocytoma	18829.8	20609.9	22549.7
BS_Y7F9E2E9	7316-2723	601605	PT_ZZTQQVCT	RNA-Seq	Tumor	Solid Tissue	Initial CNS Tumor	Cerebellum/Posterior Fossa	Female	Asian	Not Hispanic or Latino	4326	Low-grade glioma/astrocytoma (WHO grade I/II)	stranded	421	LIVING	421	CBTN	4747	NantOmics	None documented	low-grade glioma	C720165	Gross/Near total resection	#N/A	#N/A	#N/A	Female	Posterior fossa	LGG, wildtype	Low-grade glioma/astrocytoma, wildtype	Updated via OpenPBTA subtyping	Low-grade glioma/astrocytoma, wildtype	Low-grade astrocytic tumor	MAPK wild-type	MAPK Wild-type	wt	LGG	LGAT	Low-grade glioma astrocytoma	19303.9	20361.4	22108.8
BS_ZRM0W01M	7316-470	549594	PT_EYZ25B99	RNA-Seq	Tumor	Solid Tissue	Initial CNS Tumor	Cerebellum/Posterior Fossa	Male	White	Not Hispanic or Latino	5738	Low-grade glioma/astrocytoma (WHO grade I/II)	stranded	286	LIVING	286	CBTN	6024	NantOmics	None documented	low-grade glioma	C136284	Gross/Near total resection	#N/A	#N/A	#N/A	Male	Posterior fossa	LGG, wildtype	Low-grade glioma/astrocytoma, wildtype	Updated via OpenPBTA subtyping	Low-grade glioma/astrocytoma, wildtype	Low-grade astrocytic tumor	MAPK wild-type	MAPK Wild-type	wt	LGG	LGAT	Low-grade glioma astrocytoma	13753.4	19271.5	21372.8
BS_WCRKYV0T	7316-152	717113	PT_GVDMG7KC	RNA-Seq	Tumor	Solid Tissue	Initial CNS Tumor	Parietal Lobe	Male	White	Not Hispanic or Latino	8384	Low-grade glioma/astrocytoma (WHO grade I/II)	stranded	1125	LIVING	1125	CBTN	9509	NantOmics	None documented	oligodendroglioma who ii	C37269	Partial resection	#N/A	#N/A	#N/A	Male	Hemispheric	LGG, wildtype	Oligodendroglioma, wildtype	Updated via OpenPBTA subtyping and pathology_free_text_diagnosis	Oligodendroglioma, wildtype	Low-grade astrocytic tumor	MAPK wild-type	MAPK Wild-type	wt	LGG	LGAT	Oligodendroglioma	12649.2	19392.3	22942.1
BS_13CGKADW	7316-148	564460	PT_WGWMA5AZ	RNA-Seq	Tumor	Solid Tissue	Recurrence	Cerebellum/Posterior Fossa	Male	White	Not Hispanic or Latino	1853	Low-grade glioma/astrocytoma (WHO grade I/II)	stranded	7399	LIVING	4131	CBTN	9252	NantOmics	None documented	pilocytic astrocytoma	C36900	Gross/Near total resection	#N/A	#N/A	#N/A	Male	Posterior fossa	LGG, wildtype	Pilocytic astrocytoma, wildtype	Updated via OpenPBTA subtyping and pathology_free_text_diagnosis	Pilocytic astrocytoma, wildtype	Low-grade astrocytic tumor	MAPK wild-type	MAPK Wild-type	wt	LGG	LGAT	Pilocytic astrocytoma	20361.1	21196.4	23135.4
BS_1JDG6JV5	7316-329	588308	PT_CK41DW03	RNA-Seq	Tumor	Solid Tissue	Initial CNS Tumor	Spinal Cord- Cervical;Spinal Cord- Thoracic	Male	White	Not Hispanic or Latino	4344	Low-grade glioma/astrocytoma (WHO grade I/II)	stranded	2491	LIVING	270	CBTN	6835	NantOmics	None documented	pilocytic astrocytoma (who grade i)	C22140	Partial resection	#N/A	#N/A	#N/A	Male	Spine	LGG, wildtype	Pilocytic astrocytoma, wildtype	Updated via OpenPBTA subtyping and pathology_free_text_diagnosis	Pilocytic astrocytoma, wildtype	Low-grade astrocytic tumor	MAPK wild-type	MAPK Wild-type	wt	LGG	LGAT	Pilocytic astrocytoma	27951.1	24116.6	24448.7
BS_769BDPDB	7316-917	739955	PT_2FVTD0WR	RNA-Seq	Tumor	Solid Tissue	Progressive	Optic Pathway;Suprasellar/Hypothalamic/Pituitary	Male	Reported Unknown	Hispanic or Latino	1528	Low-grade glioma/astrocytoma (WHO grade I/II)	stranded	8133	LIVING	5513	CBTN	9661	NantOmics	None documented	pilocytic astrocytoma	C270969	Partial resection	#N/A	#N/A	#N/A	Male	Mixed	LGG, wildtype	Pilocytic astrocytoma, wildtype	Updated via OpenPBTA subtyping and pathology_free_text_diagnosis	Pilocytic astrocytoma, wildtype	Low-grade astrocytic tumor	MAPK wild-type	MAPK Wild-type	wt	LGG	LGAT	Pilocytic astrocytoma	25903	22912.6	22840.6
BS_94MT16N2	7316-437	731868	PT_JYZA0PNV	RNA-Seq	Tumor	Solid Tissue	Initial CNS Tumor	Brain Stem-Medulla;Ventricles	Male	White	Not Hispanic or Latino	2321	Low-grade glioma/astrocytoma (WHO grade I/II)	stranded	#N/A	LIVING	Not Reported	CBTN	2321	NantOmics	None documented	pilocytic astrocytoma, who grade i	C95571	Partial resection	#N/A	#N/A	#N/A	Male	Mixed	LGG, wildtype	Pilocytic astrocytoma, wildtype	Updated via OpenPBTA subtyping and pathology_free_text_diagnosis	Pilocytic astrocytoma, wildtype	Low-grade astrocytic tumor	MAPK wild-type	MAPK Wild-type	wt	LGG	LGAT	Pilocytic astrocytoma	22855.1	21808.5	23683.2
BS_9DZ253JY	7316-3061	739956	PT_N8W26H19	RNA-Seq	Tumor	Solid Tissue	Progressive	Cerebellum/Posterior Fossa	Female	White	Not Hispanic or Latino	5401	Low-grade glioma/astrocytoma (WHO grade I/II)	stranded	4803	LIVING	600	CBTN	10204	NantOmics	None documented	pilocytic astrocytoma	C37392	Gross/Near total resection	#N/A	#N/A	#N/A	Female	Posterior fossa	LGG, wildtype	Pilocytic astrocytoma, wildtype	Updated via OpenPBTA subtyping and pathology_free_text_diagnosis	Pilocytic astrocytoma, wildtype	Low-grade astrocytic tumor	MAPK wild-type	MAPK Wild-type	wt	LGG	LGAT	Pilocytic astrocytoma	19034.8	20171.1	20579.9
BS_B7GEH89C	7316-2324	717147	PT_H57TEQDT	RNA-Seq	Tumor	Solid Tissue	Initial CNS Tumor	Cerebellum/Posterior Fossa	Female	White	Not Hispanic or Latino	1227	Low-grade glioma/astrocytoma (WHO grade I/II)	stranded	2245	LIVING	1245	CBTN	3472	NantOmics	None documented	pilocytic astrocytoma (who grade i)	C647595	Partial resection	#N/A	#N/A	#N/A	Female	Posterior fossa	LGG, wildtype	Pilocytic astrocytoma, wildtype	Updated via OpenPBTA subtyping and pathology_free_text_diagnosis	Pilocytic astrocytoma, wildtype	Low-grade astrocytic tumor	MAPK wild-type	MAPK Wild-type	wt	LGG	LGAT	Pilocytic astrocytoma	25064.5	22768.3	23770.2
BS_EXYHZ6D4	7316-2622	717178	PT_2YCHME6S	RNA-Seq	Tumor	Solid Tissue	Initial CNS Tumor	Cerebellum/Posterior Fossa	Female	White	Not Hispanic or Latino	4797	Low-grade glioma/astrocytoma (WHO grade I/II)	stranded	1367	LIVING	1367	CBTN	6164	NantOmics	None documented	pilocytic astrocytoma, who grade i	C676623	Gross/Near total resection	#N/A	#N/A	#N/A	Female	Posterior fossa	LGG, wildtype	Pilocytic astrocytoma, wildtype	Updated via OpenPBTA subtyping and pathology_free_text_diagnosis	Pilocytic astrocytoma, wildtype	Low-grade astrocytic tumor	MAPK wild-type	MAPK Wild-type	wt	LGG	LGAT	Pilocytic astrocytoma	19881.5	20893.8	22171.5
BS_G9XE3N9T	7316-3575	711751	PT_2VSDT9CK	RNA-Seq	Tumor	Solid Tissue	Progressive	Cerebellum/Posterior Fossa	Female	White	Not Hispanic or Latino	1684	Low-grade glioma/astrocytoma (WHO grade I/II)	stranded	1027	LIVING	272	CBTN	2711	NantOmics	None documented	pilocytic astrocytoma	C916473	Gross/Near total resection	#N/A	#N/A	#N/A	Female	Posterior fossa	LGG, wildtype	Pilocytic astrocytoma, wildtype	Updated via OpenPBTA subtyping and pathology_free_text_diagnosis	Pilocytic astrocytoma, wildtype	Low-grade astrocytic tumor	MAPK wild-type	MAPK Wild-type	wt	LGG	LGAT	Pilocytic astrocytoma	16882.8	20171.3	22158.8
BS_HV8PFRBR	7316-175	564466	PT_DEYCW197	RNA-Seq	Tumor	Solid Tissue	Initial CNS Tumor	Cerebellum/Posterior Fossa	Male	White	Not Hispanic or Latino	3917	Low-grade glioma/astrocytoma (WHO grade I/II)	stranded	1482	LIVING	1482	CBTN	5399	NantOmics	None documented	pilocytic astrocytoma who i	C38991	Partial resection	#N/A	#N/A	#N/A	Male	Posterior fossa	LGG, wildtype	Pilocytic astrocytoma, wildtype	Updated via OpenPBTA subtyping and pathology_free_text_diagnosis	Pilocytic astrocytoma, wildtype	Low-grade astrocytic tumor	MAPK wild-type	MAPK Wild-type	wt	LGG	LGAT	Pilocytic astrocytoma	21801.4	21191.6	22073.4
BS_N5B2CZMH	7316-2984	728277	PT_3SW2VHD5	RNA-Seq	Tumor	Solid Tissue	Initial CNS Tumor	Ventricles	Male	White	Not Hispanic or Latino	4691	Low-grade glioma/astrocytoma (WHO grade I/II)	stranded	1952	LIVING	1952	CBTN	6643	NantOmics	None documented	pilocytic astrocytoma	C15867	Gross/Near total resection	#N/A	#N/A	#N/A	Male	Ventricles	LGG, wildtype	Pilocytic astrocytoma, wildtype	Updated via OpenPBTA subtyping and pathology_free_text_diagnosis	Pilocytic astrocytoma, wildtype	Low-grade astrocytic tumor	MAPK wild-type	MAPK Wild-type	wt	LGG	LGAT	Pilocytic astrocytoma	22587.2	20867.8	21751
BS_N6NE6B3W	7316-1679	654185	PT_H0HWHRPB	RNA-Seq	Tumor	Solid Tissue	Initial CNS Tumor	Cerebellum/Posterior Fossa	Male	White	Not Hispanic or Latino	3379	Low-grade glioma/astrocytoma (WHO grade I/II)	stranded	#N/A	LIVING	Not Reported	CBTN	3379	NantOmics	None documented	pilocytic astrocytoma	C824715	Gross/Near total resection	#N/A	#N/A	#N/A	Male	Posterior fossa	LGG, wildtype	Pilocytic astrocytoma, wildtype	Updated via OpenPBTA subtyping and pathology_free_text_diagnosis	Pilocytic astrocytoma, wildtype	Low-grade astrocytic tumor	MAPK wild-type	MAPK Wild-type	wt	LGG	LGAT	Pilocytic astrocytoma	18377.2	20396.5	22623.4
BS_QTSXW7DA	7316-3323	711672	PT_ZD9AYB6F	RNA-Seq	Tumor	Solid Tissue	Initial CNS Tumor	Cerebellum/Posterior Fossa	Female	White	Not Hispanic or Latino	1850	Low-grade glioma/astrocytoma (WHO grade I/II)	stranded	1666	LIVING	1666	CBTN	3516	NantOmics	None documented	pilocytic astrocytoma who grade i	C874161	Gross/Near total resection	#N/A	#N/A	#N/A	Female	Posterior fossa	LGG, wildtype	Pilocytic astrocytoma, wildtype	Updated via OpenPBTA subtyping and pathology_free_text_diagnosis	Pilocytic astrocytoma, wildtype	Low-grade astrocytic tumor	MAPK wild-type	MAPK Wild-type	wt	LGG	LGAT	Pilocytic astrocytoma	25384.4	22638.4	22273.9
BS_R13X6TMW	7316-2589	739960	PT_J0SZ1SX5	RNA-Seq	Tumor	Solid Tissue	Initial CNS Tumor	Suprasellar/Hypothalamic/Pituitary	Female	Reported Unknown	Hispanic or Latino	210	Low-grade glioma/astrocytoma (WHO grade I/II)	stranded	2190	LIVING	351	CBTN	2400	NantOmics	None documented	pilomyxoid astrocytoma	C806019	Partial resection	#N/A	#N/A	#N/A	Female	Suprasellar	LGG, wildtype	Pilocytic astrocytoma, wildtype	Updated via OpenPBTA subtyping and pathology_free_text_diagnosis	Pilocytic astrocytoma, wildtype	Low-grade astrocytic tumor	MAPK wild-type	MAPK Wild-type	wt	LGG	LGAT	Pilocytic astrocytoma	21959	20982.4	21285.1
BS_X0F9AYEC	7316-196	588335	PT_Y8HSH496	RNA-Seq	Tumor	Solid Tissue	Initial CNS Tumor	Cerebellum/Posterior Fossa	Male	Black or African American	Not Hispanic or Latino	3109	Low-grade glioma/astrocytoma (WHO grade I/II)	stranded	1069	LIVING	1069	CBTN	4178	NantOmics	None documented	pilocytic astrocytoma	C60024	Gross/Near total resection	#N/A	#N/A	#N/A	Male	Posterior fossa	LGG, wildtype	Pilocytic astrocytoma, wildtype	Updated via OpenPBTA subtyping and pathology_free_text_diagnosis	Pilocytic astrocytoma, wildtype	Low-grade astrocytic tumor	MAPK wild-type	MAPK Wild-type	wt	LGG	LGAT	Pilocytic astrocytoma	20452.2	21337.4	22255.4
BS_YG0A13JH	7316-2897	717105	PT_2FVTD0WR	RNA-Seq	Tumor	Solid Tissue	Initial CNS Tumor	Suprasellar/Hypothalamic/Pituitary;Ventricles	Male	Reported Unknown	Hispanic or Latino	1528	Low-grade glioma/astrocytoma (WHO grade I/II)	stranded	8133	LIVING	5513	CBTN	9661	NantOmics	None documented	pilocytic astrocytoma	C270969	Partial resection	#N/A	#N/A	#N/A	Male	Mixed	LGG, wildtype	Pilocytic astrocytoma, wildtype	Updated via OpenPBTA subtyping and pathology_free_text_diagnosis	Pilocytic astrocytoma, wildtype	Low-grade astrocytic tumor	MAPK wild-type	MAPK Wild-type	wt	LGG	LGAT	Pilocytic astrocytoma	27153.5	24406	24541.8
BS_CVGFNCBJ	7316-97	588350	PT_CB9PD1YP	RNA-Seq	Tumor	Solid Tissue	Initial CNS Tumor	Parietal Lobe	Female	White	Not Hispanic or Latino	6145	Low-grade glioma/astrocytoma (WHO grade I/II)	stranded	1547	LIVING	1547	CBTN	7692	NantOmics	None documented	pleomorphic xanthoastrocytoma (pxa) who grade ii	C25953	Gross/Near total resection	#N/A	#N/A	#N/A	Female	Hemispheric	LGG, wildtype	Pleomorphic xanthoastrocytoma, wildtype	Updated via OpenPBTA subtyping and pathology_free_text_diagnosis	Pleomorphic xanthoastrocytoma, wildtype	Low-grade astrocytic tumor	MAPK wild-type	MAPK Wild-type	wt	LGG	LGAT	Pleomorphic xanthoastrocytoma	13484.9	19811.4	21987.6
BS_ZVZDDW2G	7316-2664	711710	PT_E3ADF4ZB	RNA-Seq	Tumor	Solid Tissue	Initial CNS Tumor	Frontal Lobe	Male	Reported Unknown	Not Hispanic or Latino	1352	Low-grade glioma/astrocytoma (WHO grade I/II)	stranded	463	LIVING	463	CBTN	1815	NantOmics	None documented	pleomorphic xanthoastrocytoma	C831849	Gross/Near total resection	#N/A	#N/A	#N/A	Male	Hemispheric	LGG, wildtype	Pleomorphic xanthoastrocytoma, wildtype	Updated via OpenPBTA subtyping and pathology_free_text_diagnosis	Pleomorphic xanthoastrocytoma, wildtype	Low-grade astrocytic tumor	MAPK wild-type	MAPK Wild-type	wt	LGG	LGAT	Pleomorphic xanthoastrocytoma	28287	25513.2	22757.5
BS_02NZT8CE	7316-1745	549619	PT_2BJF83GQ	RNA-Seq	Tumor	Solid Tissue	Progressive	Optic Pathway;Temporal Lobe	Female	White	Not Hispanic or Latino	1569	Low-grade glioma/astrocytoma (WHO grade I/II)	stranded	3694	LIVING	404	CBTN	5263	NantOmics	NF-1	recurrent low-grade glioma	C324351	Gross/Near total resection	#N/A	#N/A	#N/A	Female	Mixed	LGG, NF1-germline	Low-grade glioma/astrocytoma, NF1-germline	Updated via OpenPBTA subtyping	Low-grade glioma/astrocytoma, NF1-germline	Low-grade astrocytic tumor	NF1	MAPK Altered	wt	LGG	LGAT	Low-grade glioma astrocytoma	24205.3	22182.4	23069.2
BS_6P50QTPP	7316-2154	549612	PT_2ECVKTTQ	RNA-Seq	Tumor	Solid Tissue	Recurrence	Temporal Lobe	Female	White	Not Hispanic or Latino	1099	Low-grade glioma/astrocytoma (WHO grade I/II)	stranded	7188	LIVING	3935	CBTN	8287	NantOmics	NF-1	low grade glial tumor	C38868	Gross/Near total resection	#N/A	#N/A	#N/A	Female	Hemispheric	LGG, NF1-germline	Low-grade glioma/astrocytoma, NF1-germline	Updated via OpenPBTA subtyping	Low-grade glioma/astrocytoma, NF1-germline	Low-grade astrocytic tumor	NF1	MAPK Altered	wt	LGG	LGAT	Low-grade glioma astrocytoma	26503.6	23620.7	22394.1
BS_V7BJM89K	7316-217	734530	PT_94EHCMXA	RNA-Seq	Tumor	Solid Tissue	Progressive	Temporal Lobe	Male	White	Not Hispanic or Latino	1277	Low-grade glioma/astrocytoma (WHO grade I/II)	stranded	1066	LIVING	578	CBTN	2343	NantOmics	NF-1,Other inherited conditions NOS	low-grade glioma	C66420	Partial resection	#N/A	#N/A	#N/A	Male	Hemispheric	LGG, NF1-germline	Low-grade glioma/astrocytoma, NF1-germline	Updated via OpenPBTA subtyping	Low-grade glioma/astrocytoma, NF1-germline	Low-grade astrocytic tumor	NF1	MAPK Altered	wt	LGG	LGAT	Low-grade glioma astrocytoma	21959.7	21408.9	22488
BS_YA8RBGD8	7316-1661	711709	PT_F27SA15G	RNA-Seq	Tumor	Solid Tissue	Recurrence	Parietal Lobe	Female	White	Not Hispanic or Latino	1627	Low-grade glioma/astrocytoma (WHO grade I/II)	stranded	3014	LIVING	1826	CBTN	4641	NantOmics	NF-1	low grade astrocytoma	C824346	Partial resection	#N/A	#N/A	#N/A	Female	Hemispheric	LGG, NF1-germline	Low-grade glioma/astrocytoma, NF1-germline	Updated via OpenPBTA subtyping	Low-grade glioma/astrocytoma, NF1-germline	Low-grade astrocytic tumor	NF1	MAPK Altered	wt	LGG	LGAT	Low-grade glioma astrocytoma	27869.8	24254	22740.7
BS_4EN8D8Y4	7316-3139	739980	PT_ZRQQC2S9	RNA-Seq	Tumor	Solid Tissue	Initial CNS Tumor	Frontal Lobe	Female	White	Not Hispanic or Latino	5407	Low-grade glioma/astrocytoma (WHO grade I/II)	stranded	1108	LIVING	1108	CBTN	6515	NantOmics	NF-1	jpa with nf1 mutation	C945009	Gross/Near total resection	#N/A	#N/A	#N/A	Female	Hemispheric	LGG, NF1-germline	Pilocytic astrocytoma, NF1-germline	Updated via OpenPBTA subtyping and pathology_free_text_diagnosis	Pilocytic astrocytoma, NF1-germline	Low-grade astrocytic tumor	NF1	MAPK Altered	wt	LGG	LGAT	Pilocytic astrocytoma	24688.1	22291.2	23595.8
BS_KX6J8TRK	7316-3762	728272	PT_XA8ASFJK	RNA-Seq	Tumor	Solid Tissue	Progressive	Optic Pathway;Suprasellar/Hypothalamic/Pituitary;Ventricles	Male	Reported Unknown	Not Hispanic or Latino	1071	Low-grade glioma/astrocytoma (WHO grade I/II)	stranded	5097	LIVING	4852	CBTN	6168	NantOmics	NF-1	pilocytic astrocytoma	C883263	Partial resection	#N/A	#N/A	#N/A	Male	Mixed	LGG, NF1-germline	Pilocytic astrocytoma, NF1-germline	Updated via OpenPBTA subtyping and pathology_free_text_diagnosis	Pilocytic astrocytoma, NF1-germline	Low-grade astrocytic tumor	NF1	MAPK Altered	wt	LGG	LGAT	Pilocytic astrocytoma	26018.6	23059.9	22023.8
BS_X59HSFGG	7316-1767	654190	PT_CB1XPA3W	RNA-Seq	Tumor	Solid Tissue	Initial CNS Tumor	Temporal Lobe	Female	White	Not Hispanic or Latino	5083	Low-grade glioma/astrocytoma (WHO grade I/II)	stranded	1756	LIVING	1756	CBTN	6839	NantOmics	None documented	low-grade glioma	C393477	Gross/Near total resection	#N/A	#N/A	#N/A	Female	Hemispheric	LGG, NF1-somatic	Low-grade glioma/astrocytoma, NF1-somatic	Updated via OpenPBTA subtyping	Low-grade glioma/astrocytoma, NF1-somatic	Low-grade astrocytic tumor	NF1	MAPK Altered	wt	LGG	LGAT	Low-grade glioma astrocytoma	23770.7	22205.5	24525
BS_VP5Y45Z7	7316-658	573146	PT_YMN5GV47	RNA-Seq	Tumor	Solid Tissue	Progressive	Optic Pathway	Female	Black or African American	Not Hispanic or Latino	628	Low-grade glioma/astrocytoma (WHO grade I/II)	stranded	902	LIVING	827	CBTN	1530	NantOmics	None documented	pilocytic astrocytoma, who grade 1	C385359	Gross/Near total resection	#N/A	#N/A	#N/A	Female	Optic pathway	LGG, NF1-somatic	Pilocytic astrocytoma, NF1-somatic	Updated via OpenPBTA subtyping and pathology_free_text_diagnosis	Pilocytic astrocytoma, NF1-somatic	Low-grade astrocytic tumor	NF1	MAPK Altered	wt	LGG	LGAT	Pilocytic astrocytoma	27880	24860.7	24606.3
BS_E0N3PTPN	7316-2990	731925	PT_1H2REHT2	RNA-Seq	Tumor	Solid Tissue	Progressive	Basal Ganglia;Thalamus	Male	White	Not Hispanic or Latino	6419	Low-grade glioma/astrocytoma (WHO grade I/II)	stranded	3295	DECEASED	955	CBTN	9714	NantOmics	NF-1	pleomorphic xanthoastrocytoma	C53013	Partial resection	#N/A	#N/A	#N/A	Male	Midline	LGG, NF1-somatic, NF1-germline, CDKN2A/B	Pleomorphic xanthoastrocytoma, NF1-somatic, NF1-germline, CDKN2A/B	Updated via OpenPBTA subtyping and pathology_free_text_diagnosis	Pleomorphic xanthoastrocytoma, NF1-somatic, NF1-germline, CDKN2A/B	Low-grade astrocytic tumor	NF1	MAPK Altered	wt	LGG	LGAT	Pleomorphic xanthoastrocytoma	22201.1	22014.9	23557
BS_P277RYX5	7316-2680	573163	PT_Y7F2JZMQ	RNA-Seq	Tumor	Solid Tissue	Recurrence	Parietal Lobe;Temporal Lobe;Ventricles	Male	White	Not Hispanic or Latino	4767	Ganglioglioma	stranded	3183	LIVING	730	CBTN	7950	NantOmics	NF-1	anaplastic ganglioglioma, who grade iii; nf-1	C702699	Gross/Near total resection	#N/A	#N/A	#N/A	Male	Mixed	GNG, NF1-germline	Ganglioglioma, NF1-germline	Updated via OpenPBTA subtyping	Ganglioglioma, NF1-germline	Low-grade astrocytic tumor	NF1	MAPK Altered	wt	LGG	Ganglioglioma	Ganglioglioma	19843.1	20440.2	22542
BS_W3R88RFP	7316-173	549618	PT_2ECVKTTQ	RNA-Seq	Tumor	Solid Tissue	Second Malignancy	Temporal Lobe	Female	White	Not Hispanic or Latino	1099	Low-grade glioma/astrocytoma (WHO grade I/II)	stranded	7188	LIVING	3935	CBTN	8287	NantOmics	NF-1	pilocytic astrocytoma	C38868	Gross/Near total resection	#N/A	#N/A	#N/A	Female	Hemispheric	LGG, NF1-germline, CDKN2A/B	Pilocytic astrocytoma, NF1-germline, CDKN2A/B	Updated via OpenPBTA subtyping and pathology_free_text_diagnosis	Pilocytic astrocytoma, NF1-germline, CDKN2A/B	Low-grade astrocytic tumor	NF1, FGFR	MAPK Altered	wt	LGG	LGAT	Pilocytic astrocytoma	25330.7	22908.4	23326.5
BS_5CMGN56B	7316-264	549616	PT_4ZSR5DY8	RNA-Seq	Tumor	Solid Tissue	Progressive	Cerebellum/Posterior Fossa	Male	White	Not Hispanic or Latino	4150	Low-grade glioma/astrocytoma (WHO grade I/II)	stranded	5359	LIVING	490	CBTN	9509	NantOmics	NF-1	low grade astrocytoma	C62730	Partial resection	#N/A	#N/A	#N/A	Male	Posterior fossa	LGG, NF1-germline, FGFR	Low-grade glioma/astrocytoma, NF1-germline, FGFR	Updated via OpenPBTA subtyping	Low-grade glioma/astrocytoma, NF1-germline, FGFR	Low-grade astrocytic tumor	NF1, FGFR	MAPK Altered	wt	LGG	LGAT	Low-grade glioma astrocytoma	23230.6	21400.9	22646.6
BS_HA20Y4XY	7316-2667	549620	PT_4ZSR5DY8	RNA-Seq	Tumor	Solid Tissue	Progressive	Cerebellum/Posterior Fossa	Male	White	Not Hispanic or Latino	4150	Low-grade glioma/astrocytoma (WHO grade I/II)	stranded	5359	LIVING	490	CBTN	9509	NantOmics	NF-1	low-grade glioma	C62730	Not Reported	#N/A	#N/A	#N/A	Male	Posterior fossa	LGG, NF1-germline, FGFR	Low-grade glioma/astrocytoma, NF1-germline, FGFR	Updated via OpenPBTA subtyping	Low-grade glioma/astrocytoma, NF1-germline, FGFR	Low-grade astrocytic tumor	NF1, FGFR	MAPK Altered	wt	LGG	LGAT	Low-grade glioma astrocytoma	25806.4	22122.5	22986.4
BS_ARBQDTT5	7316-1972	601588	PT_9M4CQX3M	RNA-Seq	Tumor	Solid Tissue	Initial CNS Tumor	Cerebellum/Posterior Fossa	Female	White	Not Hispanic or Latino	11587	Low-grade glioma/astrocytoma (WHO grade I/II)	stranded	#N/A	LIVING	Not Reported	CBTN	11587	NantOmics	None documented	pilocytic astrocytoma	C653991	Unavailable	#N/A	#N/A	#N/A	Female	Posterior fossa	LGG, NF1-somatic, FGFR	Pilocytic astrocytoma, NF1-somatic, FGFR	Updated via OpenPBTA subtyping and pathology_free_text_diagnosis	Pilocytic astrocytoma, NF1-somatic, FGFR	Low-grade astrocytic tumor	NF1, FGFR	MAPK Altered	wt	LGG	LGAT	Pilocytic astrocytoma	20395.3	20949.7	22100.2
BS_3PYESPHA	7316-91	570119	PT_A594A46X	RNA-Seq	Tumor	Solid Tissue	Initial CNS Tumor	Temporal Lobe	Male	White	Not Hispanic or Latino	2475	Ganglioglioma	stranded	1116	LIVING	1116	CBTN	3591	NantOmics	None documented	ganglioglioma, who grade i	C25584	Partial resection	#N/A	#N/A	#N/A	Male	Hemispheric	GNG, other MAPK	Ganglioglioma, other MAPK	Updated via OpenPBTA subtyping	Ganglioglioma, other MAPK	Low-grade astrocytic tumor	Other MAPK	MAPK Altered	wt	LGG	Ganglioglioma	Ganglioglioma	13527	20549.8	23717.8
BS_593HEWBF	7316-261	750191	PT_DB800CE1	RNA-Seq	Tumor	Solid Tissue	Initial CNS Tumor	Temporal Lobe	Male	White	Not Hispanic or Latino	2093	Ganglioglioma	stranded	634	LIVING	634	CBTN	2727	NantOmics	None documented	ganglioglioma	C48093	Gross/Near total resection	#N/A	#N/A	#N/A	#N/A	Hemispheric	GNG, other MAPK	Ganglioglioma, other MAPK	Updated via OpenPBTA subtyping	Ganglioglioma, other MAPK	Low-grade astrocytic tumor	Other MAPK	MAPK Altered	wt	LGG	Ganglioglioma	Ganglioglioma	26705.8	23368.3	23451.2
BS_E4GC9EXR	7316-893	588358	PT_W6AWJJK7	RNA-Seq	Tumor	Solid Tissue	Recurrence	Frontal Lobe	Female	White	Not Hispanic or Latino	3923	Ganglioglioma	stranded	4331	LIVING	2545	CBTN	8254	NantOmics	None documented	ganglioglioma	C62484	Gross/Near total resection	#N/A	#N/A	#N/A	Female	Hemispheric	GNG, other MAPK	Ganglioglioma, other MAPK	Updated via OpenPBTA subtyping	Ganglioglioma, other MAPK	Low-grade astrocytic tumor	Other MAPK	MAPK Altered	wt	LGG	Ganglioglioma	Ganglioglioma	25305.8	22786.7	22920
BS_TG93XC55	7316-321	711728	PT_DDFAZ345	RNA-Seq	Tumor	Solid Tissue	Initial CNS Tumor	Temporal Lobe	Female	White	Not Hispanic or Latino	1441	Ganglioglioma	stranded	3263	LIVING	3263	CBTN	4704	NantOmics	None documented	ganglioglioma (who grade 1)	C50553	Partial resection	#N/A	#N/A	#N/A	Female	Hemispheric	GNG, other MAPK	Ganglioglioma, other MAPK	Updated via OpenPBTA subtyping	Ganglioglioma, other MAPK	Low-grade astrocytic tumor	Other MAPK	MAPK Altered	wt	LGG	Ganglioglioma	Ganglioglioma	15556.7	20333.8	23815.4
BS_478TN841	7316-230	588314	PT_W6AWJJK7	RNA-Seq	Tumor	Solid Tissue	Initial CNS Tumor	Frontal Lobe	Female	White	Not Hispanic or Latino	3923	Ganglioglioma	stranded	4331	LIVING	2545	CBTN	8254	NantOmics	None documented	ganglioglioma	C62484	Gross/Near total resection	#N/A	#N/A	#N/A	Female	Hemispheric	GNG, other MAPK, IDH	Ganglioglioma, other MAPK, IDH	Updated via OpenPBTA subtyping	Ganglioglioma, other MAPK, IDH	Low-grade astrocytic tumor	Other MAPK	MAPK Altered	wt	LGG	Ganglioglioma	Ganglioglioma	25213.2	22842.4	22313.1
BS_014EVM2D	7316-362	570113	PT_S21ZTKPS	RNA-Seq	Tumor	Solid Tissue	Initial CNS Tumor	Temporal Lobe	Female	White	Not Hispanic or Latino	4938	Low-grade glioma/astrocytoma (WHO grade I/II)	stranded	2410	LIVING	2410	CBTN	7348	NantOmics	None documented	low grade glioma	C75522	Gross/Near total resection	#N/A	#N/A	#N/A	Female	Hemispheric	LGG, other MAPK	Low-grade glioma/astrocytoma, other MAPK	Updated via OpenPBTA subtyping	Low-grade glioma/astrocytoma, other MAPK	Low-grade astrocytic tumor	Other MAPK	MAPK Altered	wt	LGG	LGAT	Low-grade glioma astrocytoma	23888.4	22868.1	23078.3
BS_AP0SZ364	7316-946	588444	PT_PGVQ4XRZ	RNA-Seq	Tumor	Solid Tissue	Initial CNS Tumor	Cerebellum/Posterior Fossa	Male	White	Not Hispanic or Latino	4513	Low-grade glioma/astrocytoma (WHO grade I/II)	stranded	1257	LIVING	1257	CBTN	5770	NantOmics	None documented	low grade glioma	C311436	Gross/Near total resection	#N/A	#N/A	#N/A	Male	Posterior fossa	LGG, other MAPK	Low-grade glioma/astrocytoma, other MAPK	Updated via OpenPBTA subtyping	Low-grade glioma/astrocytoma, other MAPK	Low-grade astrocytic tumor	Other MAPK	MAPK Altered	wt	LGG	LGAT	Low-grade glioma astrocytoma	25827.7	22983.9	23559.2
BS_JKXA3FQC	7316-50	601585	PT_4JG5KWE8	RNA-Seq	Tumor	Solid Tissue	Initial CNS Tumor	Brain Stem- Midbrain/Tectum	Male	White	Not Hispanic or Latino	3802	Low-grade glioma/astrocytoma (WHO grade I/II)	stranded	3812	LIVING	471	CBTN	7614	NantOmics	None documented	low-grade glioma	C23493	Partial resection	#N/A	#N/A	#N/A	Male	Midline	LGG, other MAPK	Low-grade glioma/astrocytoma, other MAPK	Updated via OpenPBTA subtyping	Low-grade glioma/astrocytoma, other MAPK	Low-grade astrocytic tumor	Other MAPK	MAPK Altered	wt	LGG	LGAT	Low-grade glioma astrocytoma	20035.3	21135.8	22338.3
BS_044XZ8ST	7316-3570	711744	PT_QAX38GM7	RNA-Seq	Tumor	Solid Tissue	Progressive	Parietal Lobe	Male	White	Not Hispanic or Latino	3450	Low-grade glioma/astrocytoma (WHO grade I/II)	stranded	2666	LIVING	90	CBTN	6116	NantOmics	None documented	pilomyxoid astrocytoma	C907617	Gross/Near total resection	#N/A	#N/A	#N/A	Male	Hemispheric	LGG, other MAPK	Pilocytic astrocytoma, other MAPK	Updated via OpenPBTA subtyping and pathology_free_text_diagnosis	Pilocytic astrocytoma, other MAPK	Low-grade astrocytic tumor	Other MAPK	MAPK Altered	wt	LGG	LGAT	Pilocytic astrocytoma	24012.8	22010.3	22471.4
BS_401R3KV0	7316-275	731866	PT_MBAXTJET	RNA-Seq	Tumor	Solid Tissue	Initial CNS Tumor	Cerebellum/Posterior Fossa	Male	White	Not Hispanic or Latino	1896	Low-grade glioma/astrocytoma (WHO grade I/II)	stranded	524	LIVING	524	CBTN	2420	NantOmics	None documented	pilocytic astrocytoma	C51045	Gross/Near total resection	#N/A	#N/A	#N/A	Male	Posterior fossa	LGG, other MAPK	Pilocytic astrocytoma, other MAPK	Updated via OpenPBTA subtyping and pathology_free_text_diagnosis	Pilocytic astrocytoma, other MAPK	Low-grade astrocytic tumor	Other MAPK	MAPK Altered	wt	LGG	LGAT	Pilocytic astrocytoma	26109.8	22869.2	22738.1
BS_BC936YNZ	7316-186	570122	PT_KHX1WQ4H	RNA-Seq	Tumor	Solid Tissue	Initial CNS Tumor	Cerebellum/Posterior Fossa	Female	White	Not Hispanic or Latino	4417	Low-grade glioma/astrocytoma (WHO grade I/II)	stranded	3328	LIVING	3328	CBTN	7745	NantOmics	None documented	pilocytic astrocytoma	C70602	Gross/Near total resection	#N/A	#N/A	#N/A	Female	Posterior fossa	LGG, other MAPK	Pilocytic astrocytoma, other MAPK	Updated via OpenPBTA subtyping and pathology_free_text_diagnosis	Pilocytic astrocytoma, other MAPK	Low-grade astrocytic tumor	Other MAPK	MAPK Altered	wt	LGG	LGAT	Pilocytic astrocytoma	26144.5	22765.1	22344.8
BS_CTR5X93B	7316-2006	601590	PT_XNMKQ4MR	RNA-Seq	Tumor	Solid Tissue	Initial CNS Tumor	Cerebellum/Posterior Fossa	Male	White	Not Hispanic or Latino	1918	Low-grade glioma/astrocytoma (WHO grade I/II)	stranded	2202	LIVING	1139	CBTN	4120	NantOmics	None documented	pilocytic astrocytoma	C412665	Gross/Near total resection	#N/A	#N/A	#N/A	Male	Posterior fossa	LGG, other MAPK	Pilocytic astrocytoma, other MAPK	Updated via OpenPBTA subtyping and pathology_free_text_diagnosis	Pilocytic astrocytoma, other MAPK	Low-grade astrocytic tumor	Other MAPK	MAPK Altered	wt	LGG	LGAT	Pilocytic astrocytoma	16311.6	20139.7	22283
BS_HX0S30NE	7316-1652	654184	PT_H45M7M2T	RNA-Seq	Tumor	Solid Tissue	Initial CNS Tumor	Parietal Lobe	Female	White	Not Hispanic or Latino	4420	Low-grade glioma/astrocytoma (WHO grade I/II)	stranded	723	LIVING	723	CBTN	5143	NantOmics	None documented	pilocytic astrocytoma	C823854	Gross/Near total resection	#N/A	#N/A	#N/A	Female	Hemispheric	LGG, other MAPK	Pilocytic astrocytoma, other MAPK	Updated via OpenPBTA subtyping and pathology_free_text_diagnosis	Pilocytic astrocytoma, other MAPK	Low-grade astrocytic tumor	Other MAPK	MAPK Altered	wt	LGG	LGAT	Pilocytic astrocytoma	25331.6	22745.3	23371
BS_K5802F84	7316-923	728283	PT_NZFFMZ0B	RNA-Seq	Tumor	Solid Tissue	Initial CNS Tumor	Occipital Lobe	Male	White	Not Hispanic or Latino	5524	Low-grade glioma/astrocytoma (WHO grade I/II)	stranded	1921	LIVING	1921	CBTN	7445	NantOmics	None documented	pilomyxoid astrocytoma	C244032	Gross/Near total resection	#N/A	#N/A	#N/A	Male	Hemispheric	LGG, other MAPK	Pilocytic astrocytoma, other MAPK	Updated via OpenPBTA subtyping and pathology_free_text_diagnosis	Pilocytic astrocytoma, other MAPK	Low-grade astrocytic tumor	Other MAPK	MAPK Altered	wt	LGG	LGAT	Pilocytic astrocytoma	13202.3	19187.4	21505.8
BS_MY9D8XZ1	7316-554	746089	PT_YPCR2XRS	RNA-Seq	Tumor	Solid Tissue	Initial CNS Tumor	Cerebellum/Posterior Fossa	Male	White	Not Hispanic or Latino	6437	Low-grade glioma/astrocytoma (WHO grade I/II)	stranded	887	LIVING	887	CBTN	7324	NantOmics	None documented	pilocytic astrocytoma	C137760	Gross/Near total resection	#N/A	#N/A	#N/A	#N/A	Posterior fossa	LGG, other MAPK	Pilocytic astrocytoma, other MAPK	Updated via OpenPBTA subtyping and pathology_free_text_diagnosis	Pilocytic astrocytoma, other MAPK	Low-grade astrocytic tumor	Other MAPK	MAPK Altered	wt	LGG	LGAT	Pilocytic astrocytoma	21623.1	21409.9	21528.8
BS_NS7GSHB9	7316-2275	724090	PT_RMK36R2E	RNA-Seq	Tumor	Solid Tissue	Initial CNS Tumor	Cerebellum/Posterior Fossa	Female	Reported Unknown	Hispanic or Latino	3746	Low-grade glioma/astrocytoma (WHO grade I/II)	stranded	1431	LIVING	1431	CBTN	5177	NantOmics	None documented	pilocytic astrocytoma, who grade i	C964812	Gross/Near total resection	#N/A	#N/A	#N/A	Female	Posterior fossa	LGG, other MAPK	Pilocytic astrocytoma, other MAPK	Updated via OpenPBTA subtyping and pathology_free_text_diagnosis	Pilocytic astrocytoma, other MAPK	Low-grade astrocytic tumor	Other MAPK	MAPK Altered	wt	LGG	LGAT	Pilocytic astrocytoma	21492.9	20972.6	23402.1
BS_YB2RXRHT	7316-3074	711758	PT_H45M7M2T	RNA-Seq	Tumor	Solid Tissue	Initial CNS Tumor	Temporal Lobe	Female	White	Not Hispanic or Latino	4420	Low-grade glioma/astrocytoma (WHO grade I/II)	stranded	723	LIVING	723	CBTN	5143	NantOmics	None documented	pilocytic astrocytoma	C823854	Gross/Near total resection	#N/A	#N/A	#N/A	Female	Hemispheric	LGG, other MAPK	Pilocytic astrocytoma, other MAPK	Updated via OpenPBTA subtyping and pathology_free_text_diagnosis	Pilocytic astrocytoma, other MAPK	Low-grade astrocytic tumor	Other MAPK	MAPK Altered	wt	LGG	LGAT	Pilocytic astrocytoma	23834.3	21803.5	23023.8
BS_2AR3AP0N	7316-1854	728253	PT_AWBPNFM5	RNA-Seq	Tumor	Solid Tissue	Initial CNS Tumor	Frontal Lobe	Male	White	Not Hispanic or Latino	5012	Ganglioglioma	stranded	507	LIVING	507	CBTN	5519	NantOmics	None documented	ganglioglioma	C431607	Gross/Near total resection	#N/A	#N/A	#N/A	Male	Hemispheric	GNG, RTK	Ganglioglioma, RTK	Updated via OpenPBTA subtyping	Ganglioglioma, RTK	Low-grade astrocytic tumor	NTRK	MAPK Altered	NTRK_Fusion	LGG	Ganglioglioma	Ganglioglioma	17036.3	20568.2	22235.9
BS_PQ6QEVE8	7316-156	588333	PT_RGX23JFP	RNA-Seq	Tumor	Solid Tissue	Progressive	Parietal Lobe;Temporal Lobe	Female	American Indian or Alaska Native	Not Hispanic or Latino	5	Ganglioglioma	stranded	4771	LIVING	150	CBTN	4776	NantOmics	None documented	ganglioglioma	C36408	Gross/Near total resection	#N/A	#N/A	#N/A	Female	Hemispheric	GNG, RTK	Ganglioglioma, RTK	Updated via OpenPBTA subtyping	Ganglioglioma, RTK	Low-grade astrocytic tumor	RTK	MAPK Altered	wt	LGG	Ganglioglioma	Ganglioglioma	19976.4	21485.3	22445.4
BS_ZZWMD6FA	7316-2901	711701	PT_RGX23JFP	RNA-Seq	Tumor	Solid Tissue	Progressive	Parietal Lobe;Temporal Lobe	Female	American Indian or Alaska Native	Not Hispanic or Latino	5	Ganglioglioma	stranded	4771	LIVING	150	CBTN	4776	NantOmics	None documented	desmoplastic ganglioglioma and anaplastic astrocytoma	C36408	Partial resection	#N/A	#N/A	#N/A	Female	Hemispheric	GNG, RTK	Ganglioglioma, RTK	Updated via OpenPBTA subtyping	Ganglioglioma, RTK	Low-grade astrocytic tumor	RTK	MAPK Altered	wt	LGG	Ganglioglioma	Ganglioglioma	24418	22253.2	22421.2
BS_EBMCTR80	7316-1845	571408	PT_8R00BMHH	RNA-Seq	Tumor	Solid Tissue	Initial CNS Tumor	Thalamus	Female	White	Not Hispanic or Latino	2595	Low-grade glioma/astrocytoma (WHO grade I/II)	stranded	3933	LIVING	695	CBTN	6528	NantOmics	None documented	astrocytoma, fibrillary type, with intrinsic vascular malformation with necrosis, acute and old hemorrhage	C18327	Partial resection	#N/A	#N/A	#N/A	Female	Midline	LGG, RTK	Diffuse fibrillary astrocytoma, RTK	Updated via OpenPBTA subtyping and pathology_free_text_diagnosis	Diffuse fibrillary astrocytoma, RTK	Low-grade astrocytic tumor	NTRK	MAPK Altered	NTRK_Fusion	LGG	LGAT	Diffuse fibrillary astrocytoma	26550.9	23080.3	23868.5
BS_2R9TCR03	7316-2988	731876	PT_ZMKMKCFQ	RNA-Seq	Tumor	Solid Tissue	Initial CNS Tumor	Other locations NOS;Suprasellar/Hypothalamic/Pituitary;Ventricles	Female	White	Not Hispanic or Latino	3924	Low-grade glioma/astrocytoma (WHO grade I/II)	stranded	2918	LIVING	2211	CBTN	6842	NantOmics	None documented	low grade glioma	C53505	Partial resection	#N/A	#N/A	#N/A	Female	Mixed	LGG, RTK	Low-grade glioma/astrocytoma, RTK	Updated via OpenPBTA subtyping	Low-grade glioma/astrocytoma, RTK	Low-grade astrocytic tumor	RTK	MAPK Altered	wt	LGG	LGAT	Low-grade glioma astrocytoma	22599.2	21771.9	22209.8
BS_3P20Q2C3	7316-1088	717180	PT_HYXSSCJ5	RNA-Seq	Tumor	Solid Tissue	Initial CNS Tumor	Frontal Lobe	Female	White	Not Hispanic or Latino	2522	Low-grade glioma/astrocytoma (WHO grade I/II)	stranded	#N/A	LIVING	Not Reported	CBTN	2522	NantOmics	None documented	low grade astrocytoma	C879942	Gross/Near total resection	#N/A	#N/A	#N/A	Female	Hemispheric	LGG, RTK	Low-grade glioma/astrocytoma, RTK	Updated via OpenPBTA subtyping	Low-grade glioma/astrocytoma, RTK	Low-grade astrocytic tumor	RTK	MAPK Altered	wt	LGG	LGAT	Low-grade glioma astrocytoma	20642.1	19962.2	22021.3
BS_4NF35AF6	7316-1660	711653	PT_FAPEH6R1	RNA-Seq	Tumor	Solid Tissue	Initial CNS Tumor	Thalamus	Male	White	Not Hispanic or Latino	4379	Low-grade glioma/astrocytoma (WHO grade I/II)	stranded	#N/A	LIVING	Not Reported	CBTN	4379	NantOmics	None documented	low grade astrocytoma	C824223	Partial resection	#N/A	#N/A	#N/A	Male	Midline	LGG, RTK	Low-grade glioma/astrocytoma, RTK	Updated via OpenPBTA subtyping	Low-grade glioma/astrocytoma, RTK	Low-grade astrocytic tumor	RTK	MAPK Altered	wt	LGG	LGAT	Low-grade glioma astrocytoma	23852.1	22080.3	22749.6
BS_D3YBV7KB	7316-1943	588304	PT_NPPBNRVV	RNA-Seq	Tumor	Solid Tissue	Initial CNS Tumor	Spinal Cord- Lumbar/Thecal Sac	Male	White	Not Hispanic or Latino	3918	Low-grade glioma/astrocytoma (WHO grade I/II)	stranded	#N/A	LIVING	Not Reported	CBTN	3918	NantOmics	None documented	low grade astrocytoma	C457929	Gross/Near total resection	#N/A	#N/A	#N/A	Male	Spine	LGG, RTK	Low-grade glioma/astrocytoma, RTK	Updated via OpenPBTA subtyping	Low-grade glioma/astrocytoma, RTK	Low-grade astrocytic tumor	RTK	MAPK Altered	wt	LGG	LGAT	Low-grade glioma astrocytoma	27858.8	24171	23076.9
BS_JFR750KD	7316-344	734525	PT_S2SQJVGK	RNA-Seq	Tumor	Solid Tissue	Progressive	Ventricles	Female	White	Not Hispanic or Latino	2659	Low-grade glioma/astrocytoma (WHO grade I/II)	stranded	3390	LIVING	1118	CBTN	6049	NantOmics	None documented	low-grade glioma	C74292	Gross/Near total resection	#N/A	#N/A	#N/A	Female	Ventricles	LGG, RTK	Low-grade glioma/astrocytoma, RTK	Updated via OpenPBTA subtyping	Low-grade glioma/astrocytoma, RTK	Low-grade astrocytic tumor	NTRK	MAPK Altered	NTRK_Fusion	LGG	LGAT	Low-grade glioma astrocytoma	24547.4	22604.5	22711
BS_S458NMKH	7316-442	549597	PT_S2SQJVGK	RNA-Seq	Tumor	Solid Tissue	Recurrence	Brain Stem- Midbrain/Tectum;Ventricles	Female	White	Not Hispanic or Latino	2659	Low-grade glioma/astrocytoma (WHO grade I/II)	stranded	3390	LIVING	1118	CBTN	6049	NantOmics	None documented	low-grade glioma	C74292	Gross/Near total resection	#N/A	#N/A	#N/A	Female	Mixed	LGG, RTK	Low-grade glioma/astrocytoma, RTK	Updated via OpenPBTA subtyping	Low-grade glioma/astrocytoma, RTK	Low-grade astrocytic tumor	NTRK	MAPK Altered	NTRK_Fusion	LGG	LGAT	Low-grade glioma astrocytoma	25641.1	22322.3	23169.4
BS_YMAJC22S	7316-2753	728292	PT_ZMKMKCFQ	RNA-Seq	Tumor	Solid Tissue	Progressive	Basal Ganglia;Other locations NOS;Suprasellar/Hypothalamic/Pituitary;Thalamus	Female	White	Not Hispanic or Latino	3924	Low-grade glioma/astrocytoma (WHO grade I/II)	stranded	2918	LIVING	2211	CBTN	6842	NantOmics	None documented	residual/recurrent low grade glial tumor, idh-wild type, brafv600e negative, braf-kiaa1549 fusion product not detected. pdgfra and tp53 mutated	C53505	Gross/Near total resection	#N/A	#N/A	#N/A	Female	Mixed	LGG, RTK	Low-grade glioma/astrocytoma, RTK	Updated via OpenPBTA subtyping	Low-grade glioma/astrocytoma, RTK	Low-grade astrocytic tumor	RTK	MAPK Altered	wt	LGG	LGAT	Low-grade glioma astrocytoma	20366.2	19617.8	22527.1
BS_BKQZ550R	7316-3065	654221	PT_41WETNRC	RNA-Seq	Tumor	Solid Tissue	Initial CNS Tumor	Cerebellum/Posterior Fossa	Female	White	Not Hispanic or Latino	978	Low-grade glioma/astrocytoma (WHO grade I/II)	stranded	1725	LIVING	367	CBTN	2703	NantOmics	None documented	pilocytic astrocytoma w/ anaplasia	C829266	Gross/Near total resection	#N/A	#N/A	#N/A	Female	Posterior fossa	LGG, RTK	Pilocytic astrocytoma, RTK	Updated via OpenPBTA subtyping and pathology_free_text_diagnosis	Pilocytic astrocytoma, RTK	Low-grade astrocytic tumor	NTRK	MAPK Altered	NTRK_Fusion	LGG	LGAT	Pilocytic astrocytoma	22975.4	22016.3	23452.5
BS_RRAEQZ97	7316-207	570126	PT_FXPJM0MW	RNA-Seq	Tumor	Solid Tissue	Initial CNS Tumor	Cerebellum/Posterior Fossa	Female	Reported Unknown	Not Hispanic or Latino	1857	Low-grade glioma/astrocytoma (WHO grade I/II)	stranded	2876	LIVING	2876	CBTN	4733	NantOmics	None documented	juvenile pilocytic astrocytoma	C58056	Gross/Near total resection	#N/A	#N/A	#N/A	Female	Posterior fossa	LGG, RTK	Pilocytic astrocytoma, RTK	Updated via OpenPBTA subtyping and pathology_free_text_diagnosis	Pilocytic astrocytoma, RTK	Low-grade astrocytic tumor	RTK	MAPK Altered	wt	LGG	LGAT	Pilocytic astrocytoma	24626.2	22189	22887.7
BS_YEQVW4ND	7316-2135	571442	PT_NA8NZ0BN	RNA-Seq	Tumor	Solid Tissue	Initial CNS Tumor	Frontal Lobe	Female	White	Not Hispanic or Latino	3641	Low-grade glioma/astrocytoma (WHO grade I/II)	stranded	2304	LIVING	2304	CBTN	5945	NantOmics	None documented	pleomorphic xanthoastrocytoma (pxa), who grade ii	C522627	Partial resection	#N/A	#N/A	#N/A	Female	Hemispheric	LGG, RTK, CDKN2A/B	Pleomorphic xanthoastrocytoma, RTK, CDKN2A/B	Updated via OpenPBTA subtyping and pathology_free_text_diagnosis	Pleomorphic xanthoastrocytoma, RTK, CDKN2A/B	Low-grade astrocytic tumor	NTRK	MAPK Altered	NTRK_Fusion	LGG	LGAT	Pleomorphic xanthoastrocytoma	21330	21480.5	23826.5
BS_09Z7TC35	7316-1714	711680	PT_YHTK536P	RNA-Seq	Tumor	Solid Tissue	Recurrence	Cerebellum/Posterior Fossa	Female	Reported Unknown	Unavailable/Not Reported	1282	Medulloblastoma	stranded	429	LIVING	429	CBTN	1711	NantOmics	None documented	medulloblastoma	C179703	Unavailable	#N/A	#N/A	#N/A	#N/A	Posterior fossa	MB, Group3	Medulloblastoma, group 3	Subtype based on prediction;Updated via OpenPBTA subtyping	Medulloblastoma, group 3	Embryonal tumor	NA	NA	wt	MB	Medulloblastoma	Medulloblastoma	13892.5	18745.6	24958.1
BS_1AYRM596	7316-2250	564483	PT_BPKVVWVB	RNA-Seq	Tumor	Solid Tissue	Initial CNS Tumor	Cerebellum/Posterior Fossa;Ventricles	Male	White	Not Hispanic or Latino	3266	Medulloblastoma	stranded	567	LIVING	567	CBTN	3833	NantOmics	None documented	medulloblastoma, who grade 4	C665061	Gross/Near total resection	#N/A	#N/A	#N/A	Male	Mixed	MB, Group4	Medulloblastoma, group 4	Subtype based on prediction;Updated via OpenPBTA subtyping	Medulloblastoma, group 4	Embryonal tumor	NA	NA	wt	MB	Medulloblastoma	Medulloblastoma	22271.5	21293.4	24643.9
BS_1BWP5MCT	7316-2659	717140	PT_23NZGSRJ	RNA-Seq	Tumor	Solid Tissue	Initial CNS Tumor	Cerebellum/Posterior Fossa;Spinal Cord- Thoracic	Female	White	Not Hispanic or Latino	1484	Medulloblastoma	stranded	599	DECEASED	384	CBTN	2083	NantOmics	None documented	medulloblastoma, who grade iv	C698517	Partial resection	#N/A	#N/A	#N/A	Female	Mixed	MB, To be classified	#N/A	#N/A	Medulloblastoma	Embryonal tumor	NA	NA	wt	MB	Medulloblastoma	Medulloblastoma	9544.46	19008	24962.7
BS_1QXEC43H	7316-3010	711679	PT_FN4GEEFR	RNA-Seq	Tumor	Solid Tissue	Progressive	Frontal Lobe	Female	White	Not Hispanic or Latino	3977	Medulloblastoma	stranded	1773	DECEASED	1064	CBTN	5750	NantOmics	None documented	medulloblastoma	C141696	Not Reported	#N/A	#N/A	#N/A	Female	Hemispheric	MB, SHH	Medulloblastoma, SHH-activated	Subtype based on prediction;Updated via OpenPBTA subtyping	Medulloblastoma, SHH-activated	Embryonal tumor	NA	NA	wt	MB	Medulloblastoma	Medulloblastoma	12998.1	21186.7	24598.3
BS_1TWCV047	7316-2986	711762	PT_85RSG67R	RNA-Seq	Tumor	Solid Tissue	Initial CNS Tumor	Cerebellum/Posterior Fossa	Male	White	Not Hispanic or Latino	4068	Medulloblastoma	stranded	3436	LIVING	3436	CBTN	7504	NantOmics	None documented	pnet	C22263	Gross/Near total resection	#N/A	#N/A	#N/A	#N/A	Posterior fossa	MB, To be classified	#N/A	#N/A	Medulloblastoma	Embryonal tumor	NA	NA	wt	MB	Medulloblastoma	Medulloblastoma	17577.8	18811.1	24365.9
BS_2SFTWNVE	7316-3626	728242	PT_BG7GAFK6	RNA-Seq	Tumor	Solid Tissue	Initial CNS Tumor	Occipital Lobe	Male	Reported Unknown	Unavailable/Not Reported	3385	Medulloblastoma	stranded	#N/A	LIVING	Not Reported	CBTN	3385	NantOmics	None documented	medulloblastoma	C979695	Partial resection	#N/A	#N/A	#N/A	Male	Hemispheric	MB, To be classified	#N/A	#N/A	Medulloblastoma	Embryonal tumor	NA	NA	wt	MB	Medulloblastoma	Medulloblastoma	13871	18805.4	22566.1
BS_2Z1MKS84	7316-2934	711703	PT_1T7WF5S1	RNA-Seq	Tumor	Solid Tissue	Initial CNS Tumor	Ventricles	Male	White	Not Hispanic or Latino	1846	Medulloblastoma	stranded	1734	LIVING	1734	CBTN	3580	NantOmics	None documented	medulloblastoma	C798270	Gross/Near total resection	#N/A	#N/A	#N/A	Male	Ventricles	MB, WNT	Medulloblastoma, WNT-activated	Subtype based on prediction;Updated via OpenPBTA subtyping	Medulloblastoma, WNT-activated	Embryonal tumor	NA	NA	wt	MB	Medulloblastoma	Medulloblastoma	13910.5	19609.7	24821.4
BS_3BDAG9YN	7316-1884	1030648	PT_62VNQ8C4	RNA-Seq	Tumor	Solid Tissue	Progressive	Cerebellum/Posterior Fossa;Spinal Cord- Cervical	Female	White	Unavailable/Not Reported	5235	Medulloblastoma	stranded	247	DECEASED	43	CBTN	5482	BGI@CHOP Genome Center	None documented	medulloblastoma	C56211	Partial resection	#N/A	#N/A	#N/A	#N/A	Mixed	MB, SHH	Medulloblastoma, SHH-activated	Subtype based on prediction;Updated via OpenPBTA subtyping	Medulloblastoma, SHH-activated	Embryonal tumor	NA	NA	wt	MB	Medulloblastoma	Medulloblastoma	22816.7	21833.9	23939.4
BS_3F5PR9GS	7316-6	573165	PT_HM2GMT2H	RNA-Seq	Tumor	Solid Tissue	Initial CNS Tumor	Cerebellum/Posterior Fossa	Male	White	Not Hispanic or Latino	604	Medulloblastoma	stranded	3337	LIVING	3337	CBTN	3941	NantOmics	None documented	medulloblastoma	C15252	Gross/Near total resection	#N/A	#N/A	#N/A	Male	Posterior fossa	MB, SHH	Medulloblastoma, SHH-activated	Subtype based on prediction;Updated via OpenPBTA subtyping	Medulloblastoma, SHH-activated	Embryonal tumor	NA	NA	wt	MB	Medulloblastoma	Medulloblastoma	9941.13	18973	24602.3
BS_3MYEMXPQ	7316-367	564487	PT_RQ21EBK9	RNA-Seq	Tumor	Solid Tissue	Initial CNS Tumor	Cerebellum/Posterior Fossa	Male	Reported Unknown	Not Hispanic or Latino	3651	Medulloblastoma	stranded	2997	LIVING	2997	CBTN	6648	NantOmics	None documented	medulloblastoma who grade iv, favor nodular desmoplastic	C76875	Partial resection	#N/A	#N/A	#N/A	Male	Posterior fossa	MB, Group4	Medulloblastoma, group 4	Subtype based on prediction;Updated via OpenPBTA subtyping	Medulloblastoma, group 4	Embryonal tumor	NA	NA	wt	MB	Medulloblastoma	Medulloblastoma	24703.8	22144	24856.6
BS_3NWQXPQV	7316-2221	711677	PT_0DWRY9ZX	RNA-Seq	Tumor	Solid Tissue	Initial CNS Tumor	Cerebellum/Posterior Fossa	Male	White	Not Hispanic or Latino	3804	Medulloblastoma	stranded	3293	DECEASED	1049	CBTN	7097	NantOmics	None documented	anaplastic/large cell medulloblastoma who grade iv	C960999	Gross/Near total resection	#N/A	#N/A	#N/A	#N/A	Posterior fossa	MB, Group4	Medulloblastoma, group 4	Subtype based on prediction;Updated via OpenPBTA subtyping	Medulloblastoma, group 4	Embryonal tumor	NA	NA	wt	MB	Medulloblastoma	Medulloblastoma	15086	19106.2	23276.5
BS_3V3KE3VT	7316-1676	711755	PT_9DMMZ08D	RNA-Seq	Tumor	Solid Tissue	Initial CNS Tumor	Cerebellum/Posterior Fossa	Female	White	Not Hispanic or Latino	1433	Medulloblastoma	stranded	107	LIVING	107	CBTN	1540	NantOmics	None documented	anaplastic medulloblastoma	C773793	Gross/Near total resection	#N/A	#N/A	#N/A	Female	Posterior fossa	MB, SHH	Medulloblastoma, SHH-activated	Subtype based on prediction;Updated via OpenPBTA subtyping	Medulloblastoma, SHH-activated	Embryonal tumor	NA	NA	wt	MB	Medulloblastoma	Medulloblastoma	17472.2	19299.3	24856.2
BS_44A3ES23	7316-1666	731858	PT_9DMMZ08D	RNA-Seq	Tumor	Solid Tissue	Initial CNS Tumor	Cerebellum/Posterior Fossa	Female	White	Not Hispanic or Latino	1433	Medulloblastoma	stranded	107	LIVING	107	CBTN	1540	NantOmics	None documented	medulloblastoma	C773793	Partial resection	#N/A	#N/A	#N/A	Female	Posterior fossa	MB, SHH	Medulloblastoma, SHH-activated	Subtype based on prediction;Updated via OpenPBTA subtyping	Medulloblastoma, SHH-activated	Embryonal tumor	NA	NA	wt	MB	Medulloblastoma	Medulloblastoma	14537.7	18864.7	24784.1
BS_4CP4T22V	7316-22	564485	PT_9HMVHQEH	RNA-Seq	Tumor	Solid Tissue	Initial CNS Tumor	Cerebellum/Posterior Fossa	Male	Black or African American	Not Hispanic or Latino	2644	Medulloblastoma	stranded	2322	DECEASED	1099	CBTN	4966	NantOmics	None documented	medulloblastoma who grade iv	C20910	Gross/Near total resection	#N/A	#N/A	#N/A	Male	Posterior fossa	MB, Group4	Medulloblastoma, group 4	Subtype based on prediction;Updated via OpenPBTA subtyping	Medulloblastoma, group 4	Embryonal tumor	NA	NA	wt	MB	Medulloblastoma	Medulloblastoma	13600.7	19955.6	25570.6
BS_4D9DD103	7316-906	588279	PT_9A6RPJ97	RNA-Seq	Tumor	Solid Tissue	Initial CNS Tumor	Cerebellum/Posterior Fossa;Spinal Cord- Lumbar/Thecal Sac	Female	White	Not Hispanic or Latino	2994	Medulloblastoma	stranded	2794	LIVING	13	CBTN	5788	NantOmics	None documented	medulloblastoma	C217095	Gross/Near total resection	#N/A	#N/A	#N/A	Female	Mixed	MB, WNT	Medulloblastoma, WNT-activated	Subtype based on prediction;Updated via OpenPBTA subtyping	Medulloblastoma, WNT-activated	Embryonal tumor	NA	NA	wt	MB	Medulloblastoma	Medulloblastoma	11591.6	19153.6	24417.7
BS_4PH1MBGR	7316-2811	711666	PT_NDVJE438	RNA-Seq	Tumor	Solid Tissue	Initial CNS Tumor	Cerebellum/Posterior Fossa	Male	Asian	Not Hispanic or Latino	2820	Medulloblastoma	stranded	2749	LIVING	663	CBTN	5569	NantOmics	None documented	medulloblastoma (who grade iv)	C758541	Partial resection	#N/A	#N/A	#N/A	Male	Posterior fossa	MB, Group4	Medulloblastoma, group 4	Subtype based on prediction;Updated via OpenPBTA subtyping	Medulloblastoma, group 4	Embryonal tumor	NA	NA	wt	MB	Medulloblastoma	Medulloblastoma	14173.6	19416.5	24148.8
BS_4W68NV3M	7316-747	588286	PT_D215EQAP	RNA-Seq	Tumor	Solid Tissue	Initial CNS Tumor	Cerebellum/Posterior Fossa	Male	More Than One Race	Hispanic or Latino	2759	Medulloblastoma	stranded	1638	LIVING	1638	CBTN	4397	NantOmics	None documented	medulloblastoma with desmoplasia and melanotic differentiation, who grade iv	C417585	Gross/Near total resection	#N/A	#N/A	#N/A	Male	Posterior fossa	MB, Group4	Medulloblastoma, group 4	Subtype based on prediction;Updated via OpenPBTA subtyping	Medulloblastoma, group 4	Embryonal tumor	NA	NA	wt	MB	Medulloblastoma	Medulloblastoma	12002.3	19496.8	24209.2
BS_5PJCHF6V	7316-897	549568	PT_Q90R6M3E	RNA-Seq	Tumor	Solid Tissue	Initial CNS Tumor	Cerebellum/Posterior Fossa	Male	White	Not Hispanic or Latino	3026	Medulloblastoma	stranded	1766	LIVING	1766	CBTN	4792	NantOmics	None documented	medulloblastoma	C230994	Gross/Near total resection	#N/A	#N/A	#N/A	Male	Posterior fossa	MB, Group4	Medulloblastoma, group 4	Subtype based on prediction;Updated via OpenPBTA subtyping	Medulloblastoma, group 4	Embryonal tumor	NA	NA	wt	MB	Medulloblastoma	Medulloblastoma	13834.9	18744.9	23052.8
[truncated: 335 more rows]
