# Supplementary material for: Multi-omics dissection of MAPK-driven senescence unveils therapeutic vulnerabilities in KIAA1549::BRAF-fusion pediatric low-grade glioma models
Source: Signal Transduct Target Ther. 2025 Jun 23;10:197. doi: 10.1038/s41392-025-02279-8 (PMC12185702; doi:10.1038/s41392-025-02279-8)
Supplement: Supplementary file 14 — Supplementary Table 14 [file 41392_2025_2279_MOESM14_ESM.xlsx]

## Sheet: ICGC
SampleID	PFS	Recurrence	Location	Location_Group	Location_Overall	Location_Overall_Group	Resection	Resection_Group	MAPK	MAPK_Group	Sex	Sex_Group	Age	OIS_UP..RNAseq.only.	OIS_UP_RNAseq_Only	OIS_UP..all.omics.layers.	OIS_UP_All_omics
dkfz0282	5640	0	4th_ventricle	5	Infra	2	NA	0	KIAA1549-BRAF	1	M	1	9	2.72744	1	3.37196	1
dkfz0695	2820	0	Cerebral_Hemisphere	2	Supra	2	NA	0	KIAA1549-BRAF	1	M	1	16	2.1921	1	2.41027	1
dkfz0284	5280	0	Cerebellum	1	Infra	1	NA	0	KIAA1549-BRAF	1	M	1	4	2.38155	1	2.38511	1
dkfz0280	6690	0	Diencephalon	4	Supra	2	NA	0	KIAA1549-BRAF	1	M	1	12	2.31007	1	2.17039	1
dkfz0751	240	0	3rd_ventricle	5	Supra	2	GTR	1	KIAA1549-BRAF	1	F	2	4	2.03945	1	2.07136	1
dkfz0279	30	0	Cerebellum	1	Infra	1	NA	0	KIAA1549-BRAF	1	F	2	8	0.800208	1	1.31804	1
dkfz0694	1440	0	Cerebellum	1	Infra	1	NA	0	KIAA1549-BRAF	1	F	2	4	1.15499	1	1.28956	1
dkfz0277	1920	1	Cerebellum	1	Infra	1	NA	0	KIAA1549-BRAF	1	F	2	3	1.31956	1	1.2493	1
dkfz0752	120	0	Brainstem	5	Infra	2	STR	2	KIAA1549-BRAF	1	F	2	5	0.65922	1	1.21772	1
dkfz0278	6570	0	Optic_pathway	3	Supra	2	NA	0	BRAF V600E	2	F	2	3	2.26055	1	0.97008	1
dkfz0699	2880	0	Cerebral_Hemisphere	2	Supra	2	NA	0	BRAF V600E	2	M	1	14	2.03156	1	0.891621	1
dkfz0254	840	0	Cerebellum	1	Infra	1	GTR	1	KIAA1549-BRAF	1	F	2	3	0.436144	1	0.828916	1
dkfz0705	1080	1	Diencephalon	4	Supra	2	NA	0	KIAA1549-BRAF	1	F	2	3	0.993444	1	0.800264	1
dkfz0691	840	0	Cerebellum	1	Infra	1	NA	0	KIAA1549-BRAF	1	F	2	6	0.827664	1	0.691177	1
dkfz0291	6300	0	Cerebellum	1	Infra	1	NA	0	KIAA1549-BRAF	1	M	1	3	0.570922	1	0.682399	1
dkfz0707	1440	0	Diencephalon	4	Supra	2	NA	0	KIAA1549-BRAF	1	F	2	12	1.02836	1	0.673454	1
dkfz0680	300	0	Optic_pathway	3	Supra	2	GTR	1	BRAF V600E	2	M	1	16	1.5298	1	0.62925	1
dkfz0286	4950	0	Cerebellum	1	Infra	1	NA	0	KIAA1549-BRAF	1	M	1	16	0.721041	1	0.614252	1
dkfz0689	1620	0	Cerebellum	1	Infra	1	NA	0	KIAA1549-BRAF	1	M	1	10	0.344041	1	0.600732	1
dkfz0265	690	0	3rd_ventricle	5	Supra	2	STR	2	KIAA1549-BRAF	1	F	2	5	-0.646741	0	0.582673	1
dkfz0681	360	0	Cerebellum	1	Infra	1	GTR	1	KIAA1549-BRAF	1	M	1	6	-1.04377	0	0.578018	1
dkfz0702	360	1	Diencephalon	4	Supra	2	NA	0	KIAA1549-BRAF	1	M	1	3	-0.191802	0	0.550492	0
dkfz0717	2430	0	Cerebral_Hemisphere	2	Supra	2	NA	0	KIAA1549-BRAF	1	F	2	8	0.251464	1	0.537132	0
dkfz0700	660	1	Diencephalon	4	Supra	2	NA	0	KIAA1549-BRAF	1	F	2	2	0.0649507	0	0.497745	0
dkfz0750	120	0	Cerebellum	1	Infra	1	NA	0	KIAA1549-BRAF	1	M	1	12	0.654538	1	0.475002	0
dkfz0698	270	1	Cerebellum	1	Infra	1	NA	0	KIAA1549-BRAF	1	M	1	16	0.824351	1	0.361542	0
dkfz0281	6210	0	Cerebellum	1	Infra	1	NA	0	KIAA1549-BRAF	1	F	2	14	0.456935	1	0.355592	0
dkfz0714	2430	0	Cerebellum	1	Infra	1	NA	0	KIAA1549-BRAF	1	M	1	6	0.355848	1	0.35438	0
dkfz0665	720	0	Brainstem	5	Infra	2	STR	2	KIAA1549-BRAF	1	M	1	4	-0.681077	0	0.296444	0
dkfz0683	360	0	Cerebellum	1	Infra	1	NA	0	KIAA1549-BRAF	1	M	1	7	0.314486	1	0.248599	0
dkfz0272	720	0	Optic_pathway	3	Supra	2	STR	2	KIAA1549-BRAF	1	F	2	15	-0.131687	0	0.188435	0
dkfz0261	420	0	Cerebellum	1	Infra	1	GTR	1	KIAA1549-BRAF	1	F	2	3	0.430097	1	0.144004	0
dkfz0710	750	1	Cerebellum	1	Infra	1	NA	0	KIAA1549-BRAF	1	M	1	10	0.204006	0	0.138047	0
dkfz0711	1530	0	Diencephalon	4	Supra	2	NA	0	BRAF V600E	2	F	2	3	-0.0576162	0	0.106765	0
dkfz0697	780	0	Cerebellum	1	Infra	1	NA	0	KIAA1549-BRAF	1	F	2	11	0.238643	1	0.0584573	0
dkfz0255	660	0	Optic_pathway	3	Supra	2	STR	2	KIAA1549-BRAF	1	M	1	1	-0.699689	0	0.0351369	0
dkfz0688	1440	0	Cerebellum	1	Infra	1	NA	0	KIAA1549-BRAF	1	M	1	4	0.636135	1	0.0349399	0
dkfz0738	180	0	Brainstem	5	Infra	2	STR	2	KIAA1549-BRAF	1	F	2	3	-0.0649239	0	0.00457245	0
dkfz0701	1110	0	Cerebellum	1	Infra	1	NA	0	KIAA1549-BRAF	1	M	1	13	0.435507	1	-0.00827895	0
dkfz0712	1440	1	Cerebellum	1	Infra	1	NA	0	KIAA1549-BRAF	1	M	1	2	0.0966181	0	-0.0233741	0
dkfz0273	660	0	Cerebellum	1	Infra	1	GTR	1	KIAA1549-BRAF	1	M	1	4	-0.562357	0	-0.0463266	0
dkfz0290	7620	0	Cerebellum	1	Infra	1	NA	0	KIAA1549-BRAF	1	F	2	9	-0.743507	0	-0.0515039	0
dkfz0677	360	0	Brainstem	5	Infra	2	GTR	1	KIAA1549-BRAF	1	M	1	13	0.45617	1	-0.0595385	0
dkfz0676	240	1	Cerebellum	1	Infra	1	NA	0	KIAA1549-BRAF	1	F	2	6	-0.795154	0	-0.0927208	0
dkfz0668	300	1	Brainstem	5	Infra	2	STR	2	KIAA1549-BRAF	1	F	2	6	-1.68188	0	-0.0997064	0
dkfz0704	240	0	Cerebellum	1	Infra	1	NA	0	KIAA1549-BRAF	1	M	1	11	-0.319767	0	-0.115623	0
dkfz0732	210	0	Cerebellum	1	Infra	1	GTR	1	KIAA1549-BRAF	1	F	2	4	-0.642494	0	-0.118352	0
dkfz0733	240	0	Cerebellum	1	Infra	1	GTR	1	KIAA1549-BRAF	1	M	1	11	0.117859	0	-0.122137	0
dkfz0262	630	0	Cerebellum	1	Infra	1	GTR	1	KIAA1549-BRAF	1	F	2	11	0.254775	1	-0.135871	0
dkfz0670	120	1	Brainstem	5	Infra	2	GTR	1	KIAA1549-BRAF	1	M	1	6	-0.85136	0	-0.136696	0
dkfz0299	90	1	3rd_ventricle	5	Supra	2	STR	2	KIAA1549-BRAF	1	F	2	3	-0.217042	0	-0.147948	0
dkfz0259	540	0	Cerebellum	1	Infra	1	GTR	1	KIAA1549-BRAF	1	F	2	7	-0.762724	0	-0.15017	0
dkfz0679	360	0	Brainstem	5	Infra	2	GTR	1	KIAA1549-BRAF	1	F	2	17	-0.605585	0	-0.183273	0
dkfz0743	210	0	Brainstem	5	Infra	2	GTR	1	KIAA1549-BRAF	1	F	2	15	-0.168737	0	-0.267664	0
dkfz0678	720	0	Cerebellum	1	Infra	1	STR	2	KIAA1549-BRAF	1	F	2	5	0.394347	1	-0.268643	0
dkfz0730	360	0	Brainstem	5	Infra	2	GTR	1	KIAA1549-BRAF	1	F	2	8	-0.203377	0	-0.282187	0
dkfz0687	1140	0	Cerebellum	1	Infra	1	NA	0	KIAA1549-BRAF	1	F	2	5	0.382854	1	-0.288327	0
dkfz0753	270	0	Cerebellum	1	Infra	1	GTR	1	KIAA1549-BRAF	1	F	2	5	-0.391386	0	-0.29442	0
dkfz0671	150	1	Cerebellum	1	Infra	1	NA	0	KIAA1549-BRAF	1	F	2	6	-1.03022	0	-0.318777	0
dkfz0715	1080	1	Cerebellum	1	Infra	1	NA	0	KIAA1549-BRAF	1	M	1	5	-0.988646	0	-0.333492	0
dkfz0696	2790	0	Cerebellum	1	Infra	1	NA	0	KIAA1549-BRAF	1	M	1	2	0.731251	1	-0.376967	0
dkfz0741	420	1	Cerebellum	1	Infra	1	GTR	1	KIAA1549-BRAF	1	F	2	4	0.000405493	0	-0.403688	0
dkfz0667	5490	0	Cerebellum	1	Infra	1	NA	0	KIAA1549-BRAF	1	F	2	11	-0.807831	0	-0.424262	0
dkfz0293	720	0	Cerebellum	1	Infra	1	GTR	1	KIAA1549-BRAF	1	M	1	3	-0.180773	0	-0.43713	0
dkfz0706	690	1	Cerebellum	1	Infra	1	NA	0	BRAF V600E	2	F	2	17	0.172407	0	-0.506905	0
dkfz0675	360	0	Cerebellum	1	Infra	1	GTR	1	KIAA1549-BRAF	1	M	1	9	-0.688934	0	-0.539679	0
dkfz0672	450	0	Cerebellum	1	Infra	1	GTR	1	KIAA1549-BRAF	1	M	1	10	-1.28435	0	-0.577983	0
dkfz0664	690	0	4th_ventricle	5	Infra	2	STR	2	KIAA1549-BRAF	1	F	2	15	-0.234604	0	-0.590627	0
dkfz0749	120	0	Cerebellum	1	Infra	1	GTR	1	KIAA1549-BRAF	1	F	2	13	-0.970634	0	-0.597529	0
dkfz0716	1710	1	Brainstem	5	Infra	2	NA	0	KIAA1549-BRAF	1	M	1	7	-0.371121	0	-0.617131	0
dkfz0685	300	0	Cerebellum	1	Infra	1	GTR	1	KIAA1549-BRAF	1	M	1	14	-1.5013	0	-0.634341	0
dkfz0692	1860	0	Cerebellum	1	Infra	1	NA	0	KIAA1549-BRAF	1	M	1	9	-1.20133	0	-0.692125	0
dkfz0744	360	0	Cerebellum	1	Infra	1	GTR	1	KIAA1549-BRAF	1	F	2	8	-0.502537	0	-0.719447	0
dkfz0684	240	0	Cerebellum	1	Infra	1	GTR	1	KIAA1549-BRAF	1	M	1	6	0.135605	0	-0.809903	0
dkfz0674	120	1	Cerebellum	1	Infra	1	STR	2	KIAA1549-BRAF	1	F	2	5	-1.34594	0	-0.839584	0
dkfz0746	330	0	Cerebellum	1	Infra	1	GTR	1	KIAA1549-BRAF	1	F	2	1	-1.181	0	-0.971783	0
dkfz0713	990	0	Cerebellum	1	Infra	1	NA	0	KIAA1549-BRAF	1	M	1	4	-0.950988	0	-1.05051	0
dkfz0754	90	0	Cerebellum	1	Infra	1	GTR	1	KIAA1549-BRAF	1	M	1	12	-0.446069	0	-1.34284	0
dkfz0747	120	0	Cerebellum	1	Infra	1	GTR	1	KIAA1549-BRAF	1	M	1	15	-1.36245	0	-1.43845	0
dkfz0745	210	0	Cerebellum	1	Infra	1	GTR	1	KIAA1549-BRAF	1	M	1	9	-0.365132	0	-1.45015	0
dkfz0690	2400	0	Cerebellum	1	Infra	1	NA	0	KIAA1549-BRAF	1	M	1	4	-1.45231	0	-1.53399	0
dkfz0742	240	0	Cerebellum	1	Infra	1	GTR	1	KIAA1549-BRAF	1	F	2	7	-1.15366	0	-1.57099	0
dkfz0734	300	0	Cerebellum	1	Infra	1	GTR	1	KIAA1549-BRAF	1	F	2	4	-0.984014	0	-1.7242	0
dkfz0755	240	0	Cerebral_Hemisphere	2	Supra	2	GTR	1	KIAA1549-BRAF	1	M	1	14	-0.781013	0	-1.90831	0
dkfz0748	240	0	3rd_ventricle	5	Supra	2	GTR	1	KIAA1549-BRAF	1	M	1	7	-1.09153	0	-2.4648	0
dkfz0735	240	0	Cerebellum	1	Infra	1	GTR	1	KIAA1549-BRAF	1	F	2	6	-1.59829	0	-2.64548	0

## Sheet: OPBTA
SampleID	PFS	Recurrence	Location	Location_Group	Resection	Resection_Group	MAPK	MAPK_Group	Sex	Sex_Group	Age	OIS_UP..RNAseq.only.	OIS_UP_RNAseq_Only
BS_GPEGRCCT	556	0	Occipital Lobe;Temporal Lobe	2	Gross/Near total resection	1	BRAF V600E	2	Female	1	6236	0.926971	1
BS_JH29M4KG	1499	1	Cerebellum/Posterior Fossa	1	Partial resection	2	BRAF V600E	2	Female	1	2581	0.371832	1
BS_775HDFNY	374	0	Cerebellum/Posterior Fossa	1	Gross/Near total resection	1	KIAA1549-BRAF	1	Female	1	3242	1.43038	1
BS_NQB91P48	3483	0	Cerebellum/Posterior Fossa	1	Gross/Near total resection	1	KIAA1549-BRAF	1	Female	1	2857	0.785718	1
BS_5YJEPPTP	1932	0	Cerebellum/Posterior Fossa	1	Gross/Near total resection	1	KIAA1549-BRAF	1	Female	1	1818	0.250786	1
BS_YVMEEBKC	1368	0	Cerebellum/Posterior Fossa	1	Gross/Near total resection	1	KIAA1549-BRAF	1	Female	1	3765	0.16108	1
BS_BPSTSCBJ	1724	0	Cerebellum/Posterior Fossa	1	Gross/Near total resection	1	KIAA1549-BRAF	1	Female	1	3106	0.140536	1
BS_3Q0GTSYH	739	0	Cerebellum/Posterior Fossa	1	Gross/Near total resection	1	KIAA1549-BRAF	1	Female	1	4216	0.122397	1
BS_Z0AVVB1V	483	0	Cerebellum/Posterior Fossa	1	Gross/Near total resection	1	KIAA1549-BRAF	1	Female	1	2396	0.0689384	1
BS_YZ2Z1Q6Y	1680	0	Cerebellum/Posterior Fossa	1	Gross/Near total resection	1	KIAA1549-BRAF	1	Female	1	4932	-0.236488	1
BS_VR7FR1NE	2420	0	Cerebellum/Posterior Fossa	1	Gross/Near total resection	1	KIAA1549-BRAF	1	Female	1	2889	-0.727129	0
BS_H3FE3TH9	1069	0	Cerebellum/Posterior Fossa	1	Gross/Near total resection	1	KIAA1549-BRAF	1	Female	1	1453	-0.894655	0
BS_XGSA3GQE	391	0	Cerebellum/Posterior Fossa	1	Gross/Near total resection	1	KIAA1549-BRAF	1	Female	1	1612	-0.903168	0
BS_4A45GGSW	1302	1	Cerebellum/Posterior Fossa	1	Gross/Near total resection	1	KIAA1549-BRAF	1	Female	1	4754	-1.04752	0
BS_CGB2WS2A	1700	0	Cerebellum/Posterior Fossa	1	Gross/Near total resection	1	KIAA1549-BRAF	1	Female	1	2154	-1.11091	0
BS_17WYVEEC	1523	0	Cerebellum/Posterior Fossa	1	Gross/Near total resection	1	KIAA1549-BRAF	1	Female	1	1178	-2.3708	0
BS_M4TTKPNR	1816	0	Cerebellum/Posterior Fossa	1	Partial resection	2	KIAA1549-BRAF	1	Female	1	2211	1.40819	1
BS_NPQJ20KX	2420	0	Cerebellum/Posterior Fossa	1	Partial resection	2	KIAA1549-BRAF	1	Female	1	2889	0.507673	1
BS_SHMC4902	1522	0	Cerebellum/Posterior Fossa	1	Partial resection	2	KIAA1549-BRAF	1	Female	1	637	-0.304313	1
BS_M8M56Z4Y	1721	0	Spinal Cord- Cervical	5	Partial resection	2	KIAA1549-BRAF	1	Female	1	4087	1.11666	1
BS_T1W4JA94	864	1	Suprasellar/Hypothalamic/Pituitary	4	Partial resection	2	KIAA1549-BRAF	1	Female	1	480	-0.379131	0
BS_EFEZB0ZH	1612	0	Thalamus	4	Partial resection	2	KIAA1549-BRAF	1	Female	1	1069	1.39678	1
BS_5NWDARXG	2885	0	Temporal Lobe	2	Gross/Near total resection	1	BRAF V600E	2	Male	2	6259	-0.144481	1
BS_V89HGTET	2389	0	Brain Stem-Medulla;Spinal Cord- Cervical	5	Gross/Near total resection	1	KIAA1549-BRAF	1	Male	2	4114	0.129712	1
BS_YY5B2XDD	1800	0	Cerebellum/Posterior Fossa	1	Gross/Near total resection	1	KIAA1549-BRAF	1	Male	2	3826	2.12475	1
BS_NRFQEQKP	3736	0	Cerebellum/Posterior Fossa	1	Gross/Near total resection	1	KIAA1549-BRAF	1	Male	2	1469	0.855644	1
BS_GYXSDZ56	1800	0	Cerebellum/Posterior Fossa	1	Gross/Near total resection	1	KIAA1549-BRAF	1	Male	2	4667	0.601637	1
BS_6N3AFF66	1986	0	Cerebellum/Posterior Fossa	1	Gross/Near total resection	1	KIAA1549-BRAF	1	Male	2	2539	0.472234	1
BS_0WVJYM9R	772	0	Cerebellum/Posterior Fossa	1	Gross/Near total resection	1	KIAA1549-BRAF	1	Male	2	3870	0.151695	1
BS_4HQ3T2NC	1179	0	Cerebellum/Posterior Fossa	1	Gross/Near total resection	1	KIAA1549-BRAF	1	Male	2	2869	0.0952415	1
BS_470DYRJQ	1322	0	Cerebellum/Posterior Fossa	1	Gross/Near total resection	1	KIAA1549-BRAF	1	Male	2	3999	0.0540276	1
BS_A13BMEF5	1893	0	Cerebellum/Posterior Fossa	1	Gross/Near total resection	1	KIAA1549-BRAF	1	Male	2	1436	-0.106055	1
BS_BN986DF6	222	1	Cerebellum/Posterior Fossa	1	Gross/Near total resection	1	KIAA1549-BRAF	1	Male	2	796	-0.325711	0
BS_5PV5N4HQ	1360	0	Cerebellum/Posterior Fossa	1	Gross/Near total resection	1	KIAA1549-BRAF	1	Male	2	2264	-0.397785	0
BS_GCA4GET3	379	0	Cerebellum/Posterior Fossa	1	Gross/Near total resection	1	KIAA1549-BRAF	1	Male	2	6286	-0.475972	0
BS_XKKB4MZV	1902	0	Cerebellum/Posterior Fossa	1	Gross/Near total resection	1	KIAA1549-BRAF	1	Male	2	853	-0.841281	0
BS_SDZY6RZ3	1100	0	Cerebellum/Posterior Fossa	1	Gross/Near total resection	1	KIAA1549-BRAF	1	Male	2	1933	-1.04899	0
BS_DPF1CX0G	1145	0	Cerebellum/Posterior Fossa	1	Gross/Near total resection	1	KIAA1549-BRAF	1	Male	2	3354	-1.04933	0
BS_66HQ3E4Z	562	1	Cerebellum/Posterior Fossa	1	Gross/Near total resection	1	KIAA1549-BRAF	1	Male	2	1598	-1.06779	0
BS_Y0PCBNJV	1835	0	Cerebellum/Posterior Fossa	1	Gross/Near total resection	1	KIAA1549-BRAF	1	Male	2	1373	-1.44023	0
BS_1ZVXF5FE	1545	0	Cerebellum/Posterior Fossa	1	Gross/Near total resection	1	KIAA1549-BRAF	1	Male	2	5766	-1.45383	0
BS_H8A9PSYA	1974	0	Cerebellum/Posterior Fossa	1	Gross/Near total resection	1	KIAA1549-BRAF	1	Male	2	1391	-2.33041	0
BS_7P83Z28P	1855	1	Parietal Lobe;Temporal Lobe	2	Gross/Near total resection	1	KIAA1549-BRAF	1	Male	2	5769	1.1117	1
BS_QH82PBMB	3149	0	Temporal Lobe	2	Gross/Near total resection	1	KIAA1549-BRAF	1	Male	2	2750	-0.0916123	1
BS_4BWB0FA0	555	0	Thalamus	4	Gross/Near total resection	1	KIAA1549-BRAF	1	Male	2	6045	1.18863	1
BS_49852ZBH	665	0	Ventricles	2	Gross/Near total resection	1	KIAA1549-BRAF	1	Male	2	1607	0.922122	1
BS_A1VEGWTR	626	1	Brain Stem- Midbrain/Tectum	5	Partial resection	2	KIAA1549-BRAF	1	Male	2	5804	0.667125	1
BS_8VAZSJEN	1054	0	Cerebellum/Posterior Fossa	1	Partial resection	2	KIAA1549-BRAF	1	Male	2	5262	1.55291	1
BS_HQ5BJ6MW	180	1	Cerebellum/Posterior Fossa	1	Partial resection	2	KIAA1549-BRAF	1	Male	2	2419	0.987366	1
BS_9Q6Z6VJC	505	1	Cerebellum/Posterior Fossa	1	Partial resection	2	KIAA1549-BRAF	1	Male	2	1986	-1.60256	0
BS_ZTWGFWTX	934	1	Optic Pathway	3	Partial resection	2	KIAA1549-BRAF	1	Male	2	1038	1.6942	1
BS_MF9X3PKH	1371	1	Optic Pathway;Suprasellar/Hypothalamic/Pituitary	3	Partial resection	2	KIAA1549-BRAF	1	Male	2	1667	1.00993	1
BS_42Y3YANN	35	1	Spinal Cord- Thoracic	5	Partial resection	2	KIAA1549-BRAF	1	Male	2	1472	0.197357	1
BS_JVA2NQFF	1610	0	Suprasellar/Hypothalamic/Pituitary;Ventricles	4	Partial resection	2	KIAA1549-BRAF	1	Male	2	4382	-0.512078	0
BS_2WPQ8YCW	1886	0	Thalamus	4	Partial resection	2	KIAA1549-BRAF	1	Male	2	1119	0.366119	1
BS_RWJZFTP9	316	1	Ventricles	2	Partial resection	2	KIAA1549-BRAF	1	Male	2	392	-0.831559	0
BS_VP3C8WZT	358	1	Ventricles	2	Partial resection	2	KIAA1549-BRAF	1	Male	2	1359	-1.17655	0
