# Supplementary material for: Multi-omics dissection of MAPK-driven senescence unveils therapeutic vulnerabilities in KIAA1549::BRAF-fusion pediatric low-grade glioma models
Source: Signal Transduct Target Ther. 2025 Jun 23;10:197. doi: 10.1038/s41392-025-02279-8 (PMC12185702; doi:10.1038/s41392-025-02279-8)
Supplement: Supplementary file 15 — Supplementary Table 15 [file 41392_2025_2279_MOESM15_ESM.xlsx]

## Sheet: ssGSEA-RNAseq
Name	Ctrl	15min	1h	6h	24h	Class	Category_color	Subclass	Subcategory_color	clusters	clusters_color
BIOCARTA_CARM_ER_PATHWAY	2311.53	2209.02	2435.22	1945.69	1689.79	Other pathways	#E5E5E5	Hormones	darkgrey	DN	#324376
BIOCARTA_LAIR_PATHWAY	6213.59	6226.91	5831.01	3656.09	4268.06	Cytokines/Inflammation	#00FF00	Inflammation	orange3	DN	#324376
BIOCARTA_VDR_PATHWAY	3567.57	3379.72	3464.84	3379.93	3239.14	Gene expression	#000666	Transcription factors	firebrick	DN	#324376
BIOCARTA_NUCLEARRS_PATHWAY	-3758.4	-3740.82	-3865.91	-4076.4	-3978.87	Metabolism	#FCFC0C	Lipids	khaki2	DN	#324376
BIOCARTA_EICOSANOID_PATHWAY	505.739	113.481	222.254	-1610.14	-2621.86	Metabolism	#FCFC0C	Lipids	khaki2	DN	#324376
BIOCARTA_BTG2_PATHWAY	4527.18	4900.84	4838.64	4149.55	3290.79	Cell cycle	#661900	Checkpoints regulation	darkgoldenrod3	DN	#324376
BIOCARTA_TERT_PATHWAY	3858.16	3639	3673.12	3015.08	2514.62	DNA replication	#FF8259	Activation	red	DN	#324376
BIOCARTA_VOBESITY_PATHWAY	-2445.13	-2279.01	-2418.86	-2745.59	-2610.84	Metabolism	#FCFC0C	Lipids	khaki2	DN	#324376
BIOCARTA_ERBB3_PATHWAY	-1661.94	-1423.67	-1707.31	-1905.94	-1789.68	Growth factor/RTK	#FF002A	EGFR activation	chartreuse4	DN	#324376
BIOCARTA_FXR_PATHWAY	-2479.12	-2526.83	-2686.51	-3049.23	-2899.88	Metabolism	#FCFC0C	Cholesterol	gold1	DN	#324376
BIOCARTA_PLC_PATHWAY	-1544.33	-1790.51	-1845.3	-2218.77	-2041.78	GPCR	#660011	Activation	red	DN	#324376
BIOCARTA_DSP_PATHWAY	4991.48	5367.69	4552.28	2575.27	2411.41	MAPK	#B20000	Downstream targets	#B20071	DN	#324376
BIOCARTA_ERBB4_PATHWAY	-2923.29	-3021.22	-3064.83	-3534.44	-3303.57	Growth factor/RTK	#FF002A	EGFR activation	chartreuse4	DN	#324376
BIOCARTA_REELIN_PATHWAY	-600.923	-916.557	-894.299	-1157.58	-1449.14	PMI	#9CB200	Migration	mediumpurple	DN	#324376
BIOCARTA_SAM68_PATHWAY	5497.83	5347.32	5219.86	4927.14	5148.94	Gene expression	#000666	RNA synthesis	darkgoldenrod2	DN	#324376
BIOCARTA_SUMO_PATHWAY	6521.15	6500.46	6318.52	6217.8	6011.63	Protein degradation	#0011FF	Sumoylation	steelblue1	DN	#324376
BIOCARTA_MSP_PATHWAY	5299.67	5019.78	4798.42	3519.72	3032.7	Growth factor/RTK	#FF002A	Ron activation	royalblue1	DN	#324376
BIOCARTA_DICER_PATHWAY	1622.08	1860.52	1578.47	679.613	1021.81	Gene expression	#000666	RNA degradation	violetred2	DN	#324376
KEGG_ARACHIDONIC_ACID_METABOLISM	-361.452	-706.714	-463.043	-1290.49	-1150.57	Metabolism	#FCFC0C	Lipids	khaki2	DN	#324376
KEGG_NICOTINATE_AND_NICOTINAMIDE_METABOLISM	1713.1	1696.27	1430.22	-109.312	-122.034	Metabolism	#FCFC0C	Hormones and NT	gray70	DN	#324376
KEGG_PANTOTHENATE_AND_COA_BIOSYNTHESIS	-193.36	-204.282	-92.2252	-528.694	-245.868	Metabolism	#FCFC0C	Lipids	khaki2	DN	#324376
KEGG_AMINOACYL_TRNA_BIOSYNTHESIS	3586.5	3435.91	3351.19	3202.71	3322.23	Protein synthesis	#7FE9FF	tRNA	royalblue3	DN	#324376
KEGG_SNARE_INTERACTIONS_IN_VESICULAR_TRANSPORT	2594.96	2718.13	2610.61	2634.73	2536.37	Protein transport	#3281FF	Transmembrane transport	darkorange1	DN	#324376
PID_DNA_PK_PATHWAY	3654.94	3465.66	3472.54	3308.28	3239.18	DNA replication	#FF8259	Activation	red	DN	#324376
PID_INTEGRIN_CS_PATHWAY	50.9052	316.369	405.25	-399.061	-546.696	PMI	#9CB200	Migration	mediumpurple	DN	#324376
PID_ARF6_TRAFFICKING_PATHWAY	2150.83	2354.54	2315.46	1901.93	1805.14	Protein transport	#3281FF	Intracellular transport	brown1	DN	#324376
PID_VEGF_VEGFR_PATHWAY	1644.71	1958.47	2099.53	876.27	542.367	Growth factor/RTK	#FF002A	VEGFR activation	pink2	DN	#324376
PID_MYC_PATHWAY	3181.89	3012.07	3029.63	2916.52	2677.17	Gene expression	#000666	Transcription factors	firebrick	DN	#324376
PID_AR_TF_PATHWAY	3277.41	3530.28	3619.39	2968.21	2737.76	Other pathways	#E5E5E5	Hormones	darkgrey	DN	#324376
NABA_PROTEOGLYCANS	-3324.68	-3029.47	-3060.79	-4157.38	-3880.59	PMI	#9CB200	ECM formation	yellow	DN	#324376
NABA_SECRETED_FACTORS	1840.77	1367.77	1244.63	240.382	787.108	PMI	#9CB200	ECM formation	yellow	DN	#324376
NABA_MATRISOME_ASSOCIATED	1150.06	852.67	959.432	309.509	274.667	PMI	#9CB200	ECM formation	yellow	DN	#324376
REACTOME_ERK_MAPK_TARGETS	4398.8	4481.4	3608.17	2635.98	2383.79	MAPK	#B20000	Downstream targets	#B20071	DN	#324376
REACTOME_RECOGNITION_OF_DNA_DAMAGE_BY_PCNA_CONTAINING_REPLICATION_COMPLEX	7558.78	7505.11	7543.82	7489.05	7493.27	DNA repair	#FF3F00	Activation	red	DN	#324376
REACTOME_ACTIVATION_OF_NOXA_AND_TRANSLOCATION_TO_MITOCHONDRIA	5939.22	6647.53	6516.91	5450.08	5049.94	Protein transport	#3281FF	Intracellular transport	brown1	DN	#324376
REACTOME_ERKS_ARE_INACTIVATED	6815.82	6823.23	6144.82	5008.36	4574.8	MAPK	#B20000	Downstream targets	#B20071	DN	#324376
REACTOME_PERK_REGULATES_GENE_EXPRESSION	7825.5	7721.28	7652.71	7272.56	7274.72	MAPK	#B20000	Downstream targets	#B20071	DN	#324376
REACTOME_INHIBITION_OF_REPLICATION_INITIATION_OF_DAMAGED_DNA_BY_RB1_E2F1	1649.18	1571.74	1466.16	1421.47	831.977	DNA repair	#FF3F00	Activation	red	DN	#324376
REACTOME_MAPK_TARGETS_NUCLEAR_EVENTS_MEDIATED_BY_MAP_KINASES	4481.46	4510.1	4329.71	3328.58	3168.47	MAPK	#B20000	Downstream targets	#B20071	DN	#324376
REACTOME_SIGNALING_BY_ERBB2_IN_CANCER	2863.92	2692.21	2722.71	1978.54	1832.46	Growth factor/RTK	#FF002A	EGFR activation	chartreuse4	DN	#324376
REACTOME_SHC1_EVENTS_IN_ERBB2_SIGNALING	1683.4	1687.41	1848.27	680.324	763.875	Growth factor/RTK	#FF002A	EGFR activation	chartreuse4	DN	#324376
REACTOME_PI3K_EVENTS_IN_ERBB4_SIGNALING	-1172.25	-1593.23	-1540.83	-3406.45	-3397.11	Growth factor/RTK	#FF002A	EGFR activation	chartreuse4	DN	#324376
REACTOME_SHC1_EVENTS_IN_ERBB4_SIGNALING	2633.13	2523.68	2751.21	1366.02	1343.76	Growth factor/RTK	#FF002A	EGFR activation	chartreuse4	DN	#324376
REACTOME_CYTOKINE_SIGNALING_IN_IMMUNE_SYSTEM	5069.91	5005.83	5120.54	4711.16	4911.89	Cytokines/Inflammation	#00FF00	Cytokines	orchid2	DN	#324376
REACTOME_CA2_ACTIVATED_K_CHANNELS	-4550.08	-4448.17	-4655.29	-4584.74	-4697.71	Ion channels	#262626	Activation	red	DN	#324376
REACTOME_ABC_TRANSPORTERS_IN_LIPID_HOMEOSTASIS	-1509.17	-1295	-1275.24	-1729.99	-1587.31	Protein transport	#3281FF	Transmembrane transport	darkorange1	DN	#324376
REACTOME_CASPASE_ACTIVATION_VIA_DEATH_RECEPTORS_IN_THE_PRESENCE_OF_LIGAND	1824.34	1799	2100.76	1065.07	1260.53	Cell death	#006600	Apoptosis	seagreen4	DN	#324376
REACTOME_INHIBITION_OF_THE_PROTEOLYTIC_ACTIVITY_OF_APC_C_REQUIRED_FOR_THE_ONSET_OF_ANAPHASE_BY_MITOTIC_SPINDLE_CHECKPOINT_COMPONENTS	4599.25	4297.91	4181.22	4165.8	3894.84	Cell cycle	#661900	Checkpoints regulation	darkgoldenrod3	DN	#324376
REACTOME_THE_CITRIC_ACID_TCA_CYCLE_AND_RESPIRATORY_ELECTRON_TRANSPORT	8444.83	8495.89	8351.48	8378.07	8368.29	Metabolism	#FCFC0C	Oxydative phosphorylation	green4	DN	#324376
REACTOME_SIGNALING_BY_SCF_KIT	674.112	787.115	710.884	347.913	577.034	Growth factor/RTK	#FF002A	KIT activation	red4	DN	#324376
REACTOME_REGULATION_OF_KIT_SIGNALING	866.752	955.328	822.388	49.3752	317.002	Growth factor/RTK	#FF002A	KIT activation	red4	DN	#324376
REACTOME_ACYL_CHAIN_REMODELING_OF_CL	-106.257	-456.609	-446.49	-685.998	-539.294	Metabolism	#FCFC0C	Lipids	khaki2	DN	#324376
REACTOME_ACYL_CHAIN_REMODELLING_OF_PG	-3129.7	-3262.43	-3235.99	-3289.57	-3432.29	Metabolism	#FCFC0C	Lipids	khaki2	DN	#324376
REACTOME_HYDROLYSIS_OF_LPC	-3509.25	-3379.42	-3446.97	-3584	-3718.97	Metabolism	#FCFC0C	Lipids	khaki2	DN	#324376
REACTOME_SYNTHESIS_OF_PG	1623.6	1535.41	1647.42	998.848	1234.53	Metabolism	#FCFC0C	Lipids	khaki2	DN	#324376
REACTOME_SYNTHESIS_OF_PA	-704.764	-777.179	-724.549	-831.538	-748.048	Metabolism	#FCFC0C	Lipids	khaki2	DN	#324376
REACTOME_AMINO_ACID_CONJUGATION	-6206.85	-6171.75	-6349.73	-6456.09	-6241.99	Metabolism	#FCFC0C	Xenobiotics	yellow4	DN	#324376
REACTOME_FIBRONECTIN_MATRIX_FORMATION	6559.12	6356.21	6330.66	6081.5	6002.47	PMI	#9CB200	EMT activation	hotpink4	DN	#324376
REACTOME_METABOLISM_OF_NUCLEOTIDES	2423.57	2254.32	2264.3	1990.14	1963.87	Metabolism	#FCFC0C	Nucleic acids	maroon	DN	#324376
REACTOME_MITOCHONDRIAL_BIOGENESIS	7179.48	7258.43	6962.25	6975.06	6931.02	Metabolism	#FCFC0C	Oxydative phosphorylation	green4	DN	#324376
REACTOME_ACTIVATION_OF_MATRIX_METALLOPROTEINASES	5837.42	5691.38	5980.38	5438.82	3810.36	PMI	#9CB200	Invasion	coral2	DN	#324376
REACTOME_IRF3_MEDIATED_ACTIVATION_OF_TYPE_1_IFN	-1891.97	-2346.61	-1863.05	-2581.12	-2590.43	Interferon	#00FF66	Activation	red	DN	#324376
REACTOME_DEGRADATION_OF_CYSTEINE_AND_HOMOCYSTEINE	2013.38	1963.06	1984.18	1875.71	1459.84	Protein degradation	#0011FF	Ubiquitination	springgreen1	DN	#324376
REACTOME_RESPIRATORY_ELECTRON_TRANSPORT_ATP_SYNTHESIS_BY_CHEMIOSMOTIC_COUPLING_AND_HEAT_PRODUCTION_BY_UNCOUPLING_PROTEINS	8681.84	8712.82	8611.25	8637.46	8628.09	Metabolism	#FCFC0C	Oxydative phosphorylation	green4	DN	#324376
REACTOME_FORMATION_OF_ATP_BY_CHEMIOSMOTIC_COUPLING	8872.39	8892.48	8835.8	8850.94	8846.33	Metabolism	#FCFC0C	Oxydative phosphorylation	green4	DN	#324376
REACTOME_SIGNALING_BY_EGFR_IN_CANCER	7590.64	7541.44	7577.93	7374.82	7509.8	Growth factor/RTK	#FF002A	EGFR activation	chartreuse4	DN	#324376
REACTOME_SYNTHESIS_OF_PIPS_AT_THE_EARLY_ENDOSOME_MEMBRANE	1028.3	938.513	751.654	652.243	852.514	Metabolism	#FCFC0C	Lipids	khaki2	DN	#324376
REACTOME_SYNTHESIS_OF_PIPS_AT_THE_LATE_ENDOSOME_MEMBRANE	613.666	517.565	397.795	278.38	401.908	Metabolism	#FCFC0C	Lipids	khaki2	DN	#324376
REACTOME_MITOCHONDRIAL_UNCOUPLING	-2623.65	-2565.71	-2686.45	-2921.68	-2739.59	Metabolism	#FCFC0C	Oxydative phosphorylation	green4	DN	#324376
REACTOME_THE_FATTY_ACID_CYCLING_MODEL	-1783.41	-1646.6	-1751.03	-2124.14	-1803.72	Metabolism	#FCFC0C	Lipids	khaki2	DN	#324376
REACTOME_REGULATION_OF_GLUCOKINASE_BY_GLUCOKINASE_REGULATORY_PROTEIN	2870.83	2737.86	2524.51	2410.1	2273.97	Metabolism	#FCFC0C	Carbohydrates	black	DN	#324376
REACTOME_TELOMERE_EXTENSION_BY_TELOMERASE	4565.29	4375.17	4255.48	4248.68	4156.7	DNA replication	#FF8259	Activation	red	DN	#324376
REACTOME_CONJUGATION_OF_BENZOATE_WITH_GLYCINE	-6004.89	-5944.89	-6243.23	-6272.4	-6025.26	Metabolism	#FCFC0C	Xenobiotics	yellow4	DN	#324376
REACTOME_SIGNALING_BY_EGFR	6385.03	6365.06	6453.05	6055.09	6318.3	Growth factor/RTK	#FF002A	EGFR activation	chartreuse4	DN	#324376
REACTOME_GAB1_SIGNALOSOME	1810.01	1656.01	1578.23	170.601	269.566	Growth factor/RTK	#FF002A	Downstream effectors	red	DN	#324376
REACTOME_SHC1_EVENTS_IN_EGFR_SIGNALING	4090.05	3993.87	4080.24	2888.98	2833.96	Growth factor/RTK	#FF002A	EGFR activation	chartreuse4	DN	#324376
REACTOME_EGFR_DOWNREGULATION	6765.35	6730.18	6807.12	6455.6	6666.82	Growth factor/RTK	#FF002A	EGFR activation	chartreuse4	DN	#324376
REACTOME_NEGATIVE_REGULATION_OF_MAPK_PATHWAY	7082.59	7112.16	7184.76	6919.5	7021.08	MAPK	#B20000	Downstream targets	#B20071	DN	#324376
REACTOME_DIGESTION_OF_DIETARY_CARBOHYDRATE	-5770.85	-5835.66	-6031.89	-6117.14	-6335.68	Metabolism	#FCFC0C	Carbohydrates	black	DN	#324376
REACTOME_ESTROGEN_BIOSYNTHESIS	-3105.53	-2846.88	-2827.51	-3344.72	-3606.65	Metabolism	#FCFC0C	Hormones and NT	gray70	DN	#324376
REACTOME_NRAGE_SIGNALS_DEATH_THROUGH_JNK	-1380.43	-1282.72	-1283.13	-1495.14	-1382.25	JNK	#FF5974	Activation	red	DN	#324376
REACTOME_VEGF_LIGAND_RECEPTOR_INTERACTIONS	985.883	1373.83	1611.73	110.007	-570.039	Growth factor/RTK	#FF002A	VEGFR activation	pink2	DN	#324376
REACTOME_BETA_CATENIN_PHOSPHORYLATION_CASCADE	3072.69	3018.15	2886.04	2657.21	2531.42	Other pathways	#E5E5E5	WNT	springgreen4	DN	#324376
REACTOME_GRB2_EVENTS_IN_ERBB2_SIGNALING	348.534	83.7558	101.184	-939.868	-858.766	Growth factor/RTK	#FF002A	EGFR activation	chartreuse4	DN	#324376
REACTOME_PI3K_EVENTS_IN_ERBB2_SIGNALING	-895.363	-1029.23	-1070.82	-2336.96	-2239.78	Growth factor/RTK	#FF002A	EGFR activation	chartreuse4	DN	#324376
REACTOME_NICOTINATE_METABOLISM	2623.56	2541.08	2395.31	807.864	660.204	Metabolism	#FCFC0C	Oxydative phosphorylation	green4	DN	#324376
REACTOME_VITAMIN_B1_THIAMIN_METABOLISM	-62.6434	-110.112	-327.658	-677.367	-944.274	Metabolism	#FCFC0C	Vitamines	steelblue4	DN	#324376
REACTOME_METABOLISM_OF_WATER_SOLUBLE_VITAMINS_AND_COFACTORS	1612.21	1405.73	1415.97	703.846	678.042	Metabolism	#FCFC0C	Vitamines	steelblue4	DN	#324376
REACTOME_METABOLISM_OF_VITAMINS_AND_COFACTORS	1421.03	1172.66	1250.79	1003.64	909.784	Metabolism	#FCFC0C	Vitamines	steelblue4	DN	#324376
REACTOME_NICOTINAMIDE_SALVAGING	3556.77	3384.49	3292.48	1767.42	1779.48	Metabolism	#FCFC0C	Vitamines	steelblue4	DN	#324376
REACTOME_RAS_SIGNALING_DOWNSTREAM_OF_NF1_LOSS_OF_FUNCTION_VARIANTS	4520.8	4401.31	4184.83	2156.12	2783.76	MAPK	#B20000	Downstream targets	#B20071	DN	#324376
REACTOME_NEGATIVE_REGULATION_OF_THE_PI3K_AKT_NETWORK	590.496	764.052	745.607	-297.533	-449.368	PI3K/AKT/mTOR	#FF3232	Inhibition	blue	DN	#324376
REACTOME_GASTRIN_CREB_SIGNALLING_PATHWAY_VIA_PKC_AND_MAPK	4612.69	4255.71	4148.86	4047.07	3590.24	MAPK	#B20000	Downstream targets	#B20071	DN	#324376
REACTOME_COPII_MEDIATED_VESICLE_TRANSPORT	3455.69	3452.07	3359.94	3165.82	3316.58	Protein transport	#3281FF	Intracellular transport	brown1	DN	#324376
REACTOME_THYROXINE_BIOSYNTHESIS	-5197.98	-5227.3	-5218.9	-5379.53	-5392.79	Metabolism	#FCFC0C	Hormones and NT	gray70	DN	#324376
REACTOME_REGULATION_OF_GENE_EXPRESSION_IN_ENDOCRINE_COMMITTED_NEUROG3_PROGENITOR_CELLS	-5401.4	-5836.69	-5860.25	-6760.41	-6731.65	Gene expression	#000666	RNA synthesis	darkgoldenrod2	DN	#324376
REACTOME_PECAM1_INTERACTIONS	1069.4	1357.25	1286.24	-28.0911	28.5659	PMI	#9CB200	Cell-cell interaction	chartreuse 3	DN	#324376
REACTOME_TIE2_SIGNALING	1816.13	1978.75	2086.37	1454	1500.12	PMI	#9CB200	Migration	mediumpurple	DN	#324376
REACTOME_VITAMINS	-2798.07	-2507.73	-2616.81	-3150.37	-3247.74	Metabolism	#FCFC0C	Vitamines	steelblue4	DN	#324376
REACTOME_CYP2E1_REACTIONS	-5611.17	-5521.03	-5685.57	-5612.83	-5715.22	Other pathways	#E5E5E5	ROS	chartreuse3	DN	#324376
REACTOME_EGFR_INTERACTS_WITH_PHOSPHOLIPASE_C_GAMMA	1112.89	858.824	769.449	-960.971	-1022.3	Growth factor/RTK	#FF002A	EGFR activation	chartreuse4	DN	#324376
REACTOME_SYNTHESIS_OF_LIPOXINS_LX	-3850.08	-3689.62	-3739.14	-3918.17	-3976.56	Metabolism	#FCFC0C	Lipids	khaki2	DN	#324376
REACTOME_ARACHIDONIC_ACID_METABOLISM	-341.921	-691.837	-583.535	-1057.37	-1212.94	Metabolism	#FCFC0C	Lipids	khaki2	DN	#324376
REACTOME_SYNTHESIS_OF_15_EICOSATETRAENOIC_ACID_DERIVATIVES	5144.7	4919.39	5239.44	4373.39	3649.18	Metabolism	#FCFC0C	Lipids	khaki2	DN	#324376
REACTOME_SYNTHESIS_OF_PROSTAGLANDINS_PG_AND_THROMBOXANES_TX	4140.22	3744.92	3720.41	2386.77	1371.81	Metabolism	#FCFC0C	Lipids	khaki2	DN	#324376
REACTOME_NOTCH2_INTRACELLULAR_DOMAIN_REGULATES_TRANSCRIPTION	-6.60941	-216.687	-39.4811	-390.825	-612.373	Other pathways	#E5E5E5	Notch	skyblue1	DN	#324376
REACTOME_CONSTITUTIVE_SIGNALING_BY_ABERRANT_PI3K_IN_CANCER	-2158.97	-2181.62	-2179.01	-2550.06	-2600.89	PI3K/AKT/mTOR	#FF3232	Activation	red	DN	#324376
REACTOME_ESTABLISHMENT_OF_SISTER_CHROMATID_COHESION	2448.38	2473.59	2130.82	2078.13	1904.03	DNA replication	#FF8259	Activation	red	DN	#324376
REACTOME_COHESIN_LOADING_ONTO_CHROMATIN	2790.05	2861.68	2518.14	2301.04	2380.37	Cell cycle	#661900	Activation	red	DN	#324376
REACTOME_CONDENSATION_OF_PROMETAPHASE_CHROMOSOMES	6143.81	6085.27	5881.37	5744.73	5581.43	DNA replication	#FF8259	Activation	red	DN	#324376
REACTOME_SENESCENCE_ASSOCIATED_SECRETORY_PHENOTYPE_SASP	6073.89	5801.78	6066.86	5869.05	5895.18	Senescence	#5FFF00	Activation	red	DN	#324376
REACTOME_TRIF_MEDIATED_PROGRAMMED_CELL_DEATH	1632.6	1393.18	1852.17	780.903	847.613	Cell death	#006600	Apoptosis	seagreen4	DN	#324376
REACTOME_INSULIN_PROCESSING	341.731	432.681	219.668	174.112	116.861	Other pathways	#E5E5E5	Insulin pathway	violetred2	DN	#324376
REACTOME_ROLE_OF_LAT2_NTAL_LAB_ON_CALCIUM_MOBILIZATION	1829.4	1904.04	2149.81	1197.49	1194.99	Ion channels	#262626	Activation	red	DN	#324376
REACTOME_POU5F1_OCT4_SOX2_NANOG_ACTIVATE_GENES_RELATED_TO_PROLIFERATION	-3035.08	-2916.27	-3507.05	-3453.39	-3723.82	PMI	#9CB200	EMT activation	hotpink4	DN	#324376
REACTOME_SUMOYLATION	2816.63	2807.22	2815.55	2726.02	2692.89	Protein degradation	#0011FF	Sumoylation	steelblue1	DN	#324376
REACTOME_SUMO_IS_CONJUGATED_TO_E1_UBA2_SAE1	6417.51	6390.41	6200.31	6097.09	5920.78	Protein degradation	#0011FF	Sumoylation	steelblue1	DN	#324376
REACTOME_SUMOYLATION_OF_DNA_DAMAGE_RESPONSE_AND_REPAIR_PROTEINS	2928.46	2836.15	2687.12	2644.37	2462.42	Protein degradation	#0011FF	Sumoylation	steelblue1	DN	#324376
REACTOME_SUMOYLATION_OF_UBIQUITINYLATION_PROTEINS	3437.24	3341.08	3142.17	3116.75	2945.52	Protein degradation	#0011FF	Ubiquitination	springgreen1	DN	#324376
REACTOME_DEFECTS_IN_VITAMIN_AND_COFACTOR_METABOLISM	650.904	363.25	368.586	322.716	329.908	Metabolism	#FCFC0C	Vitamines	steelblue4	DN	#324376
REACTOME_NUCLEAR_PORE_COMPLEX_NPC_DISASSEMBLY	3732.16	3570.53	3327.17	3396.25	3056.29	Cell cycle	#661900	Activation	red	DN	#324376
REACTOME_LOSS_OF_FUNCTION_OF_SMAD2_3_IN_CANCER	3202.89	3234.91	3183.72	3030.01	3100.17	Growth factor/RTK	#FF002A	TGFB activation	turquoise4	DN	#324376
REACTOME_SIGNALING_BY_TGF_BETA_RECEPTOR_COMPLEX_IN_CANCER	3960.52	3971.71	3872.61	3624.96	3499.7	Growth factor/RTK	#FF002A	TGFB activation	turquoise4	DN	#324376
REACTOME_DEFECTS_IN_BIOTIN_BTN_METABOLISM	-479.515	-749.536	-828.266	-1013.07	-620.146	Metabolism	#FCFC0C	Carbohydrates	black	DN	#324376
REACTOME_REGULATION_BY_C_FLIP	2458.05	2558.92	2610.48	1623.32	1997.92	Cell death	#006600	Apoptosis	seagreen4	DN	#324376
REACTOME_INTEGRIN_SIGNALING	2290.06	2185.34	2308.24	2032.28	2088.81	PMI	#9CB200	Cell-cell interaction	chartreuse 3	DN	#324376
BIOCARTA_SPRY_PATHWAY	5031.92	5372.56	5050.25	3390.95	3547.45	MAPK	#B20000	Downstream targets	#B20071	DN	#324376
REACTOME_TRANSCRIPTIONAL_REGULATION_BY_TP53	7088.39	7157.19	6985.15	7031.69	6943.33	Cell cycle	#661900	p53	deeppink3	DN	#324376
REACTOME_SIGNALING_BY_GPCR	-566.128	-905.503	-933.714	-1384.47	-1269.96	GPCR	#660011	Activation	red	DN	#324376
REACTOME_NETRIN_1_SIGNALING	-1607.34	-1476.99	-1521.15	-1726.2	-1661.8	PMI	#9CB200	Migration	mediumpurple	DN	#324376
REACTOME_NEPHRIN_FAMILY_INTERACTIONS	-123.736	-160.834	-157.6	-497.76	-232.351	PMI	#9CB200	Cell-cell interaction	chartreuse 3	DN	#324376
REACTOME_PEPTIDE_LIGAND_BINDING_RECEPTORS	636.694	34.6322	-400.803	-1558.78	-574.159	GPCR	#660011	Activation	red	DN	#324376
REACTOME_HORMONE_LIGAND_BINDING_RECEPTORS	-5257.71	-4925.19	-5285.98	-5330.17	-5307.92	Other pathways	#E5E5E5	Hormones	darkgrey	DN	#324376
REACTOME_DSCAM_INTERACTIONS	-977.186	-716.991	-808.689	-1101.41	-1050.59	PMI	#9CB200	Cell-cell interaction	chartreuse 3	DN	#324376
REACTOME_CYTOSOLIC_TRNA_AMINOACYLATION	6311.16	6060.86	5921.69	5927.64	6076.49	Protein synthesis	#7FE9FF	tRNA	royalblue3	DN	#324376
REACTOME_TRNA_AMINOACYLATION	4191.29	3976.35	3882.43	3813.7	3912.41	Protein synthesis	#7FE9FF	tRNA	royalblue3	DN	#324376
REACTOME_MITOCHONDRIAL_TRNA_AMINOACYLATION	2840.61	2664.34	2625.47	2541.67	2577.63	Protein synthesis	#7FE9FF	tRNA	royalblue3	DN	#324376
REACTOME_CHEMOKINE_RECEPTORS_BIND_CHEMOKINES	4436.59	4047.18	3397.42	1446.9	3432.59	Cytokines/Inflammation	#00FF00	Cytokines	orchid2	DN	#324376
REACTOME_ATF4_ACTIVATES_GENES_IN_RESPONSE_TO_ENDOPLASMIC_RETICULUM_STRESS	7649.05	7576.46	7472.84	6840.3	6763.81	Gene expression	#000666	Transcription factors	firebrick	DN	#324376
BIOCARTA_CREB_PATHWAY	1153.41	1024.07	881.733	833.728	901.071	MAPK	#B20000	Downstream targets	#B20071	DN	#324376
REACTOME_UNFOLDED_PROTEIN_RESPONSE_UPR	7281.63	7205.11	7202.97	6853.61	6954.38	Gene expression	#000666	Transcription factors	firebrick	DN	#324376
REACTOME_CD28_DEPENDENT_PI3K_AKT_SIGNALING	382.918	223.298	299.053	65.038	213.716	PI3K/AKT/mTOR	#FF3232	Activation	red	DN	#324376
REACTOME_SIGNAL_REGULATORY_PROTEIN_FAMILY_INTERACTIONS	-2226.71	-2399.95	-2217.06	-2379.21	-2437.63	PMI	#9CB200	Cell-cell interaction	chartreuse 3	DN	#324376
REACTOME_NITRIC_OXIDE_STIMULATES_GUANYLATE_CYCLASE	-4884.59	-4817.68	-4861.99	-4875.14	-4937.96	Other pathways	#E5E5E5	ROS	chartreuse3	DN	#324376
REACTOME_CRMPS_IN_SEMA3A_SIGNALING	-51.8552	-131.924	-41.5973	-533.763	-584.28	PMI	#9CB200	Cell-cell interaction	chartreuse 3	DN	#324376
REACTOME_FREE_FATTY_ACIDS_REGULATE_INSULIN_SECRETION	-1506.15	-1600.01	-1690.81	-1668.78	-1611.42	Metabolism	#FCFC0C	Lipids	khaki2	DN	#324376
REACTOME_SUMOYLATION_OF_SUMOYLATION_PROTEINS	3621.39	3465.37	3265.79	3271.66	3036.24	Protein degradation	#0011FF	Sumoylation	steelblue1	DN	#324376
REACTOME_CA2_PATHWAY	691.632	498.152	549.281	314.642	120.006	Other pathways	#E5E5E5	WNT	springgreen4	DN	#324376
REACTOME_G_ALPHA_Q_SIGNALLING_EVENTS	-1683.58	-1905.37	-1885.99	-2115.87	-2379.49	GPCR	#660011	Galpha activity	springgreen4	DN	#324376
REACTOME_OTHER_SEMAPHORIN_INTERACTIONS	-1532.74	-1242.22	-1437.22	-1570.67	-1663.02	PMI	#9CB200	Cell-cell interaction	chartreuse 3	DN	#324376
REACTOME_G_ALPHA_I_SIGNALLING_EVENTS	527.472	-16.6942	-246.059	-1109.26	-592.471	GPCR	#660011	Galpha activity	springgreen4	DN	#324376
REACTOME_BICARBONATE_TRANSPORTERS	-2687.94	-2698.84	-2758.38	-3024.27	-3101.46	Protein transport	#3281FF	Transmembrane transport	darkorange1	DN	#324376
REACTOME_TRANSPORT_OF_INORGANIC_CATIONS_ANIONS_AND_AMINO_ACIDS_OLIGOPEPTIDES	-1738.01	-1763.79	-1792.92	-1948.74	-2146.79	Ion channels	#262626	Activation	red	DN	#324376
REACTOME_CATION_COUPLED_CHLORIDE_COTRANSPORTERS	-3352.26	-3493.46	-3519.42	-3975.66	-3813.58	Ion channels	#262626	Activation	red	DN	#324376
REACTOME_SMALL_INTERFERING_RNA_SIRNA_BIOGENESIS	3010.69	3140.38	2837.94	2238.84	2465.13	Gene expression	#000666	RNA synthesis	darkgoldenrod2	DN	#324376
REACTOME_MULTIFUNCTIONAL_ANION_EXCHANGERS	-2196.9	-2279.45	-2282.22	-2862.52	-2476.95	Protein transport	#3281FF	Intracellular transport	brown1	DN	#324376
REACTOME_SODIUM_COUPLED_PHOSPHATE_COTRANSPORTERS	256.51	-1044.75	-1328.1	-1647.76	-2823.8	Protein transport	#3281FF	Transmembrane transport	darkorange1	DN	#324376
REACTOME_ACTIVATION_OF_RAC1	-691.442	-775.964	-813.634	-1198.37	-1036.8	GPCR	#660011	CDC42/RAC1	peachpuff1	DN	#324376
REACTOME_REGULATION_OF_COMMISSURAL_AXON_PATHFINDING_BY_SLIT_AND_ROBO	-3176.94	-3653.32	-3385.37	-3582.58	-3473.67	PMI	#9CB200	Migration	mediumpurple	DN	#324376
REACTOME_INACTIVATION_OF_CDC42_AND_RAC1	8.73445	-83.3022	-219.038	-690.195	-585.401	GPCR	#660011	CDC42/RAC1	peachpuff1	DN	#324376
REACTOME_ROLE_OF_ABL_IN_ROBO_SLIT_SIGNALING	1611.52	1109.76	1027.24	812.083	999.413	PMI	#9CB200	Migration	mediumpurple	DN	#324376
REACTOME_DEADENYLATION_DEPENDENT_MRNA_DECAY	5492.9	5417.9	5297.89	5307.34	5183.08	Gene expression	#000666	RNA degradation	violetred2	DN	#324376
REACTOME_DEADENYLATION_OF_MRNA	6374.19	6379.97	6240.84	6251.95	6148.34	Gene expression	#000666	RNA degradation	violetred2	DN	#324376
REACTOME_MRNA_DECAY_BY_3_TO_5_EXORIBONUCLEASE	4273.81	3904.14	3991.78	3717.75	3620.42	Gene expression	#000666	RNA degradation	violetred2	DN	#324376
REACTOME_MRNA_DECAY_BY_5_TO_3_EXORIBONUCLEASE	3773.21	3637.4	3461.39	3501.56	3407.32	Gene expression	#000666	RNA degradation	violetred2	DN	#324376
REACTOME_BINDING_OF_TCF_LEF_CTNNB1_TO_TARGET_GENE_PROMOTERS	-221.818	-318.343	-449.073	-939.024	-1510.01	Other pathways	#E5E5E5	WNT	springgreen4	DN	#324376
PID_FRA_PATHWAY	7585.47	7626.07	7642.39	7073.15	6953.42	MAPK	#B20000	Downstream targets	#B20071	DN	#324376
BIOCARTA_ERK5_PATHWAY	4177.59	4298.43	4450.33	3736.34	3832.98	MAPK	#B20000	Other MAPK	darkorange1	DN	#324376
REACTOME_INTERLEUKIN_17_SIGNALING	6017.98	6020.6	6101.2	5701.38	5901.76	Cytokines/Inflammation	#00FF00	Cytokines	orchid2	DN	#324376
REACTOME_INTERLEUKIN_1_PROCESSING	6564.21	6163.63	6330.88	3995.87	4116.71	Cytokines/Inflammation	#00FF00	Cytokines	orchid2	DN	#324376
REACTOME_SIGNALING_BY_INTERLEUKINS	5276.17	5064.24	5102	4633.58	4647.57	Cytokines/Inflammation	#00FF00	Cytokines	orchid2	DN	#324376
REACTOME_OTHER_INTERLEUKIN_SIGNALING	3857.3	3125.78	3188.16	1449.72	767.59	Cytokines/Inflammation	#00FF00	Cytokines	orchid2	DN	#324376
REACTOME_MAPK3_ERK1_ACTIVATION	5457.54	5586.6	5473.06	5363.03	5044.17	MAPK	#B20000	Overall Activation	red	DN	#324376
REACTOME_BUTYRATE_RESPONSE_FACTOR_1_BRF1_BINDS_AND_DESTABILIZES_MRNA	5342.04	5420.18	5234.1	4901.9	5231.39	Gene expression	#000666	RNA synthesis	darkgoldenrod2	DN	#324376
REACTOME_TRISTETRAPROLIN_TTP_ZFP36_BINDS_AND_DESTABILIZES_MRNA	4829.48	4716.05	4469.93	4300.73	4178.33	Gene expression	#000666	RNA degradation	violetred2	DN	#324376
REACTOME_HUR_ELAVL1_BINDS_AND_STABILIZES_MRNA	4791.02	4776.28	4635.87	4631.68	4656.13	Gene expression	#000666	RNA synthesis	darkgoldenrod2	DN	#324376
REACTOME_SUMOYLATION_OF_RNA_BINDING_PROTEINS	4194.23	4105.27	3973.5	3936.47	3697.6	Protein degradation	#0011FF	Sumoylation	steelblue1	DN	#324376
REACTOME_SIGNALING_BY_CTNNB1_PHOSPHO_SITE_MUTANTS	2991.63	2816.46	2744.94	2659.76	2594.69	Other pathways	#E5E5E5	WNT	springgreen4	DN	#324376
REACTOME_INTERCONVERSION_OF_NUCLEOTIDE_DI_AND_TRIPHOSPHATES	3225.83	2993.76	2911.21	2665.58	2617.19	Metabolism	#FCFC0C	Nucleic acids	maroon	DN	#324376
REACTOME_GPCR_LIGAND_BINDING	-1069.5	-1494.46	-1670.91	-2345.34	-1998.21	GPCR	#660011	Activation	red	DN	#324376
REACTOME_UPTAKE_AND_FUNCTION_OF_ANTHRAX_TOXINS	4843.4	4614.71	4762.04	4185.04	4124.39	External stimuli	black	Toxins	cornflowerblue	DN	#324376
REACTOME_REGULATED_NECROSIS	6935.1	6880.52	6926.13	6460.84	6777.13	Cell death	#006600	Necrosis	lightgoldenrod3	DN	#324376
REACTOME_VEGFR2_MEDIATED_CELL_PROLIFERATION	3294.6	3087.92	3391.46	2818.3	2530.26	Growth factor/RTK	#FF002A	VEGFR activation	pink2	DN	#324376
REACTOME_MISCELLANEOUS_TRANSPORT_AND_BINDING_EVENTS	261.646	372.614	294.952	101.058	150.168	Protein transport	#3281FF	Intracellular transport	brown1	DN	#324376
REACTOME_CASPASE_ACTIVATION_VIA_EXTRINSIC_APOPTOTIC_SIGNALLING_PATHWAY	656.38	591.471	908.165	111.494	126.345	Cell death	#006600	Apoptosis	seagreen4	DN	#324376
REACTOME_RA_BIOSYNTHESIS_PATHWAY	-1795.18	-1684.56	-1685.86	-2172.72	-2101.74	Metabolism	#FCFC0C	Vitamines	steelblue4	DN	#324376
REACTOME_DISEASES_OF_MISMATCH_REPAIR_MMR	1295.75	969.924	745.524	777.342	757.217	DNA repair	#FF3F00	Inhibition	blue	DN	#324376
REACTOME_ORGANIC_CATION_TRANSPORT	-2432.54	-2445.13	-2520.78	-2693.28	-2635.47	Ion channels	#262626	Activation	red	DN	#324376
REACTOME_ORGANIC_CATION_ANION_ZWITTERION_TRANSPORT	-2943.75	-3010.59	-3032.98	-3275.3	-3149.92	Ion channels	#262626	Activation	red	DN	#324376
REACTOME_ORGANIC_ANION_TRANSPORT	-7203.23	-7764.93	-7306.91	-8060.28	-7471.91	Protein transport	#3281FF	Transmembrane transport	darkorange1	DN	#324376
REACTOME_VXPX_CARGO_TARGETING_TO_CILIUM	1058.13	1066.54	1027.68	573.413	1022.32	PMI	#9CB200	Migration	mediumpurple	DN	#324376
REACTOME_CARGO_TRAFFICKING_TO_THE_PERICILIARY_MEMBRANE	2486.94	2300.81	2181.62	2172.24	2235.93	Protein transport	#3281FF	Intracellular transport	brown1	DN	#324376
REACTOME_PYROPTOSIS	4556.16	4138.58	4200.37	3031.63	3125.2	Cell death	#006600	Other cell death	darkgrey	DN	#324376
REACTOME_TRAFFICKING_OF_MYRISTOYLATED_PROTEINS_TO_THE_CILIUM	1872.66	1990.74	1832.22	1578.28	1705.79	Protein transport	#3281FF	Intracellular transport	brown1	DN	#324376
REACTOME_TP53_REGULATES_METABOLIC_GENES	8284.13	8357.11	8199.05	8261.86	8270.12	Cell cycle	#661900	p53	deeppink3	DN	#324376
REACTOME_LIGAND_RECEPTOR_INTERACTIONS	-1596.88	-1650.62	-1801.25	-1977.22	-2721.05	Other pathways	#E5E5E5	SHH	peachpuff	DN	#324376
REACTOME_REGULATION_OF_TP53_ACTIVITY	4635.97	4595.18	4650.84	4581.63	4603.08	Cell cycle	#661900	p53	deeppink3	DN	#324376
REACTOME_TP53_REGULATES_TRANSCRIPTION_OF_CELL_DEATH_GENES	3079.19	2840.22	2935.93	2710.77	2747.27	Cell cycle	#661900	p53	deeppink3	DN	#324376
REACTOME_ACTIVATION_OF_SMO	281.066	382.739	354.938	142.142	-143.489	Other pathways	#E5E5E5	SHH	peachpuff	DN	#324376
REACTOME_CONSTITUTIVE_SIGNALING_BY_EGFRVIII	5139.27	5019.93	4991.76	4769.6	4725.37	Growth factor/RTK	#FF002A	EGFR activation	chartreuse4	DN	#324376
REACTOME_APEX1_INDEPENDENT_RESOLUTION_OF_AP_SITES_VIA_THE_SINGLE_NUCLEOTIDE_REPLACEMENT_PATHWAY	2049.11	1828.93	1940.22	1566.31	1925.79	DNA repair	#FF3F00	Activation	red	DN	#324376
REACTOME_TRANSLESION_SYNTHESIS_BY_POLK	7999.15	7984.35	7993.46	7937.24	7983.62	DNA repair	#FF3F00	Activation	red	DN	#324376
REACTOME_CLEC7A_INFLAMMASOME_PATHWAY	5971.78	5606.58	5738.45	3682.89	3397.11	Cytokines/Inflammation	#00FF00	Inflammation	orange3	DN	#324376
REACTOME_FORMATION_OF_XYLULOSE_5_PHOSPHATE	1040.49	800.961	695.996	499.451	40.1267	Metabolism	#FCFC0C	Carbohydrates	black	DN	#324376
REACTOME_RHO_GTPASES_ACTIVATE_NADPH_OXIDASES	-1695.89	-1658.38	-1947.82	-1887.98	-1890.17	GPCR	#660011	Rho GTPase	maroon1	DN	#324376
REACTOME_CREB_PHOSPHORYLATION	702.791	817.372	595.124	142.681	183.952	MAPK	#B20000	Overall activation	red	DN	#324376
REACTOME_SENSING_OF_DNA_DOUBLE_STRAND_BREAKS	4254.6	3813.13	3571.59	3455.94	3683.43	DNA repair	#FF3F00	Activation	red	DN	#324376
REACTOME_CARGO_CONCENTRATION_IN_THE_ER	2722.21	2890.28	2676.89	2187.5	2149.16	Protein transport	#3281FF	Intracellular transport	brown1	DN	#324376
REACTOME_GAP_FILLING_DNA_REPAIR_SYNTHESIS_AND_LIGATION_IN_GG_NER	7623.85	7554.3	7624.22	7550.41	7556.5	DNA repair	#FF3F00	Activation	red	DN	#324376
REACTOME_RESPIRATORY_ELECTRON_TRANSPORT	8711.72	8733.47	8646.1	8670.17	8660.04	Protein transport	#3281FF	Intracellular transport	brown1	DN	#324376
REACTOME_INTERLEUKIN_6_FAMILY_SIGNALING	4009.21	3954.14	4043.24	3308.17	2857.32	Cytokines/Inflammation	#00FF00	Cytokines	orchid2	DN	#324376
REACTOME_INTERLEUKIN_10_SIGNALING	6951.19	6697.21	6634.44	5179.88	5038.62	Cytokines/Inflammation	#00FF00	Cytokines	orchid2	DN	#324376
REACTOME_ERBB2_REGULATES_CELL_MOTILITY	-552.049	-732.671	-704.26	-1491.7	-1279.74	Growth factor/RTK	#FF002A	EGFR activation	chartreuse4	DN	#324376
REACTOME_INTERLEUKIN_4_AND_INTERLEUKIN_13_SIGNALING	6532.85	6437.75	6402.87	5883.59	5590.33	Cytokines/Inflammation	#00FF00	Cytokines	orchid2	DN	#324376
REACTOME_IL_6_TYPE_CYTOKINE_RECEPTOR_LIGAND_INTERACTIONS	3007.02	2761.19	2830.53	1162.72	257.753	Cytokines/Inflammation	#00FF00	Cytokines	orchid2	DN	#324376
REACTOME_RRNA_MODIFICATION_IN_THE_MITOCHONDRION	2851.14	2889.25	2805.94	2447.72	2197.83	Gene expression	#000666	RNA synthesis	darkgoldenrod2	DN	#324376
REACTOME_CHOLINE_CATABOLISM	-3106.33	-3025.83	-3058.19	-3230.18	-3109.49	Metabolism	#FCFC0C	Hormones and NT	gray70	DN	#324376
REACTOME_SIGNALING_BY_MAPK_MUTANTS	4839.37	5138.97	3852.87	1151.04	749.744	MAPK	#B20000	Overall Activation	red	DN	#324376
REACTOME_TP53_REGULATES_TRANSCRIPTION_OF_DEATH_RECEPTORS_AND_LIGANDS	1845.05	1388.94	1599.75	1391.27	1120.53	Cell cycle	#661900	p53	deeppink3	DN	#324376
REACTOME_REGULATION_OF_TP53_ACTIVITY_THROUGH_PHOSPHORYLATION	5517.72	5453.22	5468.9	5423.96	5413.19	Cell cycle	#661900	p53	deeppink3	DN	#324376
REACTOME_RETROGRADE_TRANSPORT_AT_THE_TRANS_GOLGI_NETWORK	3566.26	3536.75	3481.76	3248.89	3425.73	Protein transport	#3281FF	Intracellular transport	brown1	DN	#324376
REACTOME_MITOTIC_TELOPHASE_CYTOKINESIS	3389.71	3428.9	3131.48	3069.6	3062.93	Cell cycle	#661900	Activation	red	DN	#324376
REACTOME_G2_PHASE	3925.49	4493.1	4069.69	4059.57	2835.66	Cell cycle	#661900	Activation	red	DN	#324376
REACTOME_GLYCOGEN_BREAKDOWN_GLYCOGENOLYSIS	2803.48	2461.6	2462.71	2295.85	2019.6	Metabolism	#FCFC0C	Carbohydrates	black	DN	#324376
REACTOME_UREA_CYCLE	-814.283	-860.381	-1014.15	-1530.3	-920.853	Metabolism	#FCFC0C	Amino Acids	dodgerblue2	DN	#324376
REACTOME_PYRIMIDINE_CATABOLISM	-470.241	-372.514	-605.342	-2536.59	-2065.36	Metabolism	#FCFC0C	Nucleic acids	maroon	DN	#324376
REACTOME_PURINE_RIBONUCLEOSIDE_MONOPHOSPHATE_BIOSYNTHESIS	5875.04	5854.68	5900.08	5785.35	5675.14	Metabolism	#FCFC0C	Nucleic acids	maroon	DN	#324376
REACTOME_PURINE_SALVAGE	2207.58	1758.37	1734.65	1577.52	1673.42	Metabolism	#FCFC0C	Nucleic acids	maroon	DN	#324376
REACTOME_PURINE_CATABOLISM	3275.36	3171.1	3063.58	1945.14	1719.83	Metabolism	#FCFC0C	Nucleic acids	maroon	DN	#324376
REACTOME_TRIGLYCERIDE_BIOSYNTHESIS	-933.69	-1224.75	-1086.98	-1355.34	-1305.48	Metabolism	#FCFC0C	Lipids	khaki2	DN	#324376
REACTOME_FASL_CD95L_SIGNALING	-27.6174	38.9702	-26.8602	-1224.74	-984.678	Cell death	#006600	Apoptosis	seagreen4	DN	#324376
REACTOME_TRAIL_SIGNALING	2671.86	2583.84	2704.63	1170.42	1740.2	Cell death	#006600	Apoptosis	seagreen4	DN	#324376
REACTOME_BETA_OXIDATION_OF_DECANOYL_COA_TO_OCTANOYL_COA_COA	3578.68	3377.28	3330.94	3282.8	3013.96	Metabolism	#FCFC0C	Lipids	khaki2	DN	#324376
REACTOME_BETA_OXIDATION_OF_OCTANOYL_COA_TO_HEXANOYL_COA	4160.21	3974.12	3810.31	3750.68	3599.82	Metabolism	#FCFC0C	Lipids	khaki2	DN	#324376
REACTOME_ERBB2_ACTIVATES_PTK6_SIGNALING	-1883.61	-2003.4	-1972.3	-3474.7	-3477.59	Growth factor/RTK	#FF002A	EGFR activation	chartreuse4	DN	#324376
REACTOME_PTK6_REGULATES_CELL_CYCLE	5512.01	5710.01	5757.22	5042.34	4943.88	Cell cycle	#661900	Activation	red	DN	#324376
REACTOME_PHOSPHATE_BOND_HYDROLYSIS_BY_NTPDASE_PROTEINS	-1266.78	-1487.11	-1253.5	-1673.62	-1625.74	Protein synthesis	#7FE9FF	Post translational modif	magenta1	DN	#324376
REACTOME_MET_ACTIVATES_RAS_SIGNALING	4491.22	4554.5	4712.34	4140.19	4254.69	Growth factor/RTK	#FF002A	MET activation	mediumorchid2	DN	#324376
REACTOME_MET_ACTIVATES_PI3K_AKT_SIGNALING	885.911	719.763	453.913	-89.6087	234.091	Growth factor/RTK	#FF002A	MET activation	mediumorchid2	DN	#324376
REACTOME_TRANSCRIPTIONAL_REGULATION_BY_VENTX	4041.84	4070.29	4080.41	3358.75	3447.73	Gene expression	#000666	RNA synthesis	darkgoldenrod2	DN	#324376
REACTOME_MET_ACTIVATES_PTPN11	1161.82	938.877	826.291	338.357	598.035	Growth factor/RTK	#FF002A	MET activation	mediumorchid2	DN	#324376
REACTOME_REELIN_SIGNALLING_PATHWAY	-2549.9	-2488.97	-2593.27	-2731.77	-2584.78	PMI	#9CB200	Migration	mediumpurple	DN	#324376
KEGG_PATHWAYS_IN_CANCER	3042.73	2929.57	2940.14	2465.9	2338.64	MAPK	#B20000	Overall Activation	red	DN	#324376
REACTOME_MET_INTERACTS_WITH_TNS_PROTEINS	2093.37	2082.97	1726.3	1601.86	1417.3	Growth factor/RTK	#FF002A	MET activation	mediumorchid2	DN	#324376
REACTOME_MET_ACTIVATES_RAP1_AND_RAC1	2250.09	2247.63	2082.41	1732.06	1960.98	Growth factor/RTK	#FF002A	MET activation	mediumorchid2	DN	#324376
REACTOME_MET_RECEPTOR_RECYCLING	4464.98	4431.06	4264.83	3918.23	3983.31	Growth factor/RTK	#FF002A	MET activation	mediumorchid2	DN	#324376
REACTOME_RUNX1_REGULATES_ESTROGEN_RECEPTOR_MEDIATED_TRANSCRIPTION	-273.95	-386.424	-478.275	-584.007	-611.311	Other pathways	#E5E5E5	Runx	yellow4	DN	#324376
REACTOME_REGULATION_OF_RUNX1_EXPRESSION_AND_ACTIVITY	2313.51	2312.06	2333.71	1271.11	1299.8	Other pathways	#E5E5E5	Runx	yellow4	DN	#324376
REACTOME_RUNX1_REGULATES_TRANSCRIPTION_OF_GENES_INVOLVED_IN_BCR_SIGNALING	-2437.75	-2371.81	-2452.77	-2792.41	-2481.41	Other pathways	#E5E5E5	Runx	yellow4	DN	#324376
REACTOME_RUNX1_REGULATES_TRANSCRIPTION_OF_GENES_INVOLVED_IN_INTERLEUKIN_SIGNALING	526.397	556.817	412.885	63.8781	173.039	Other pathways	#E5E5E5	Runx	yellow4	DN	#324376
REACTOME_RUNX2_REGULATES_GENES_INVOLVED_IN_CELL_MIGRATION	2273.27	2463.39	2691.22	1662.06	1959.59	Other pathways	#E5E5E5	Runx	yellow4	DN	#324376
REACTOME_RUNX3_REGULATES_NOTCH_SIGNALING	1139.38	948.571	1143.45	937.914	747.44	Other pathways	#E5E5E5	Runx	yellow4	DN	#324376
REACTOME_REGULATION_OF_PTEN_MRNA_TRANSLATION	1066.13	1103.53	880.751	540.971	872.866	PI3K/AKT/mTOR	#FF3232	Inhibition	blue	DN	#324376
REACTOME_COMPETING_ENDOGENOUS_RNAS_CERNAS_REGULATE_PTEN_TRANSLATION	889.44	907.372	693.652	233.919	617.75	PI3K/AKT/mTOR	#FF3232	Inhibition	blue	DN	#324376
REACTOME_RUNX3_REGULATES_IMMUNE_RESPONSE_AND_CELL_MIGRATION	839.477	919.102	889.218	433.717	-1026.7	Other pathways	#E5E5E5	Runx	yellow4	DN	#324376
REACTOME_CRISTAE_FORMATION	8489.65	8518.49	8372.34	8402.98	8370.35	Metabolism	#FCFC0C	Oxydative phosphorylation	green4	DN	#324376
REACTOME_RUNX3_REGULATES_WNT_SIGNALING	2108.7	1907.66	2105.19	189.657	-734.585	Other pathways	#E5E5E5	Runx	yellow4	DN	#324376
REACTOME_NUCLEOTIDE_CATABOLISM	710.906	582.274	548.932	-333.252	-154.291	Metabolism	#FCFC0C	Nucleic acids	maroon	DN	#324376
REACTOME_NUCLEOTIDE_SALVAGE	1704.35	1349.52	1346.55	1169.41	1353.97	Metabolism	#FCFC0C	Nucleic acids	maroon	DN	#324376
REACTOME_ASPARTATE_AND_ASPARAGINE_METABOLISM	-2074.76	-2154.59	-2339.31	-2336.87	-2512.69	Metabolism	#FCFC0C	Amino Acids	dodgerblue2	DN	#324376
REACTOME_DIGESTION_AND_ABSORPTION	-5523.65	-5548.45	-5782.97	-5701.65	-5731.47	Metabolism	#FCFC0C	General	white	DN	#324376
REACTOME_PHENYLALANINE_METABOLISM	-2130.25	-1996.32	-2000.4	-2384.38	-2208.01	Metabolism	#FCFC0C	Amino Acids	dodgerblue2	DN	#324376
REACTOME_SIGNALING_BY_NTRK2_TRKB	2191.04	2335.17	2372.84	1896.76	2018.24	Growth factor/RTK	#FF002A	NTRKs activation	seagreen2	DN	#324376
REACTOME_INTERLEUKIN_37_SIGNALING	-284.647	-347.441	-253.293	-797.578	-359.44	Cytokines/Inflammation	#00FF00	Cytokines	orchid2	DN	#324376
REACTOME_INTERLEUKIN_18_SIGNALING	-3788.3	-3862.25	-3851.87	-4034.45	-4115.83	Cytokines/Inflammation	#00FF00	Cytokines	orchid2	DN	#324376
REACTOME_TLR3_MEDIATED_TICAM1_DEPENDENT_PROGRAMMED_CELL_DEATH	2873.63	2806.93	2895.01	2332.13	2608.44	Cell death	#006600	Apoptosis	seagreen4	DN	#324376
REACTOME_BIOSYNTHESIS_OF_SPECIALIZED_PRORESOLVING_MEDIATORS_SPMS	1275.83	1113.12	1359.14	209.061	56.2713	Cytokines/Inflammation	#00FF00	Inflammation	orange3	DN	#324376
REACTOME_BIOSYNTHESIS_OF_EPA_DERIVED_SPMS	5334.82	5132.12	5388.45	4605.3	4251.42	Metabolism	#FCFC0C	Lipids	khaki2	DN	#324376
REACTOME_BIOSYNTHESIS_OF_MARESINS	-5217.92	-5126.03	-5147.75	-5324.2	-5255.47	Metabolism	#FCFC0C	Lipids	khaki2	DN	#324376
REACTOME_ACTIVATED_NTRK2_SIGNALS_THROUGH_RAS	4747.48	4919	4922.99	4531.55	4641.26	Growth factor/RTK	#FF002A	NTRKs activation	seagreen2	DN	#324376
REACTOME_BIOSYNTHESIS_OF_MARESIN_LIKE_SPMS	-5351	-5386.43	-5441.86	-5529.73	-5448.86	Metabolism	#FCFC0C	Lipids	khaki2	DN	#324376
REACTOME_ACTIVATED_NTRK2_SIGNALS_THROUGH_PI3K	337.539	274.871	-170.926	-314.766	-112.39	PI3K/AKT/mTOR	#FF3232	Activation	red	DN	#324376
REACTOME_NTRK2_ACTIVATES_RAC1	916.712	1347.14	1132.75	685.584	762.945	Growth factor/RTK	#FF002A	NTRKs activation	seagreen2	DN	#324376
REACTOME_ACTIVATED_NTRK2_SIGNALS_THROUGH_CDK5	1965.69	2071.93	1968.18	1880.56	1496.82	Cell cycle	#661900	CDKs	chartreuse3	DN	#324376
REACTOME_IRAK2_MEDIATED_ACTIVATION_OF_TAK1_COMPLEX	8383.56	8395.99	8421.89	8284.39	8388.1	Cytokines/Inflammation	#00FF00	Cytokines	orchid2	DN	#324376
REACTOME_MOLYBDENUM_COFACTOR_BIOSYNTHESIS	1501.17	1315.5	1238.64	1069.11	1103.99	Metabolism	#FCFC0C	General	white	DN	#324376
REACTOME_CONSTITUTIVE_SIGNALING_BY_OVEREXPRESSED_ERBB2	6642.07	6607.42	6643.6	6493.81	6548.27	Growth factor/RTK	#FF002A	EGFR activation	chartreuse4	DN	#324376
WP_RAS_SIGNALING	559.442	559.057	642.562	380.993	445.302	MAPK	#B20000	Overall Activation	red	DN	#324376
REACTOME_ESTROGEN_DEPENDENT_NUCLEAR_EVENTS_DOWNSTREAM_OF_ESR_MEMBRANE_SIGNALING	3208.7	3049.45	3055.67	2168.95	1678.75	Other pathways	#E5E5E5	Hormones	darkgrey	DN	#324376
REACTOME_N_GLYCAN_TRIMMING_AND_ELONGATION_IN_THE_CIS_GOLGI	1598.86	1451.71	1006.86	960.84	906.511	Metabolism	#FCFC0C	Lipids	khaki2	DN	#324376
WP_PILOCYTIC_ASTROCYTOMA	2536.58	2443.42	2270.38	1897.41	2204.49	MAPK	#B20000	Overall Activation	red	DN	#324376
REACTOME_FCGR3A_MEDIATED_IL10_SYNTHESIS	-521.663	-560.71	-672.06	-931.086	-1175.9	Cytokines/Inflammation	#00FF00	Cytokines	orchid2	DN	#324376
REACTOME_LTC4_CYSLTR_MEDIATED_IL4_PRODUCTION	-4977.04	-4850.58	-5364.28	-5184.93	-5157.02	Cytokines/Inflammation	#00FF00	Cytokines	orchid2	DN	#324376
REACTOME_SIGNALING_BY_ERBB2_ECD_MUTANTS	4934.48	4884.92	4869.02	4700.58	4682.69	Growth factor/RTK	#FF002A	EGFR activation	chartreuse4	DN	#324376
REACTOME_SIGNALING_BY_KIT_IN_DISEASE	2150.43	2277.47	2122.33	1686.56	2170.6	Growth factor/RTK	#FF002A	KIT activation	red4	DN	#324376
REACTOME_SIGNALING_BY_PDGFR_IN_DISEASE	1983.21	1958.13	1789.85	1336.74	1866.05	Growth factor/RTK	#FF002A	PDGFR activation	orangered1	DN	#324376
REACTOME_SIGNALING_BY_MEMBRANE_TETHERED_FUSIONS_OF_PDGFRA_OR_PDGFRB	-1056.76	-887.731	-1116.2	-2163.25	-1858.48	Growth factor/RTK	#FF002A	PDGFR activation	orangered1	DN	#324376
REACTOME_SIGNALING_BY_CSF3_G_CSF	7548.89	7473.65	7537.73	7236.22	7421.28	Cytokines/Inflammation	#00FF00	Cytokines	orchid2	DN	#324376
REACTOME_DEFECTIVE_RIPK1_MEDIATED_REGULATED_NECROSIS	3405.62	3189.41	3524.58	2689.99	2922.26	Cell death	#006600	Necrosis	lightgoldenrod3	DN	#324376
REACTOME_SIGNALING_BY_ALK_IN_CANCER	6082.28	6203.6	6067.86	6005.32	5973.54	Other pathways	#E5E5E5	WNT	springgreen4	DN	#324376
REACTOME_STAT3_NUCLEAR_EVENTS_DOWNSTREAM_OF_ALK_SIGNALING	3228.55	3121.7	2866.34	2707.29	3037.05	Growth factor/RTK	#FF002A	Downstream effectors	red	DN	#324376
HALLMARK_KRAS_SIGNALING	5684.85	5567.78	5391.16	3569.09	3221.93	MAPK	#B20000	Overall Activation	red	DN	#324376
HALLMARK_KRAS_SIGNALING_UP	2066.53	2105.95	2018.94	369.975	49.1718	MAPK	#B20000	Overall Activation	red	DN	#324376
REACTOME_INACTIVATION_OF_CSF3_G_CSF_SIGNALING	7641.79	7549.59	7610.67	7323.36	7514.54	Cytokines/Inflammation	#00FF00	Cytokines	orchid2	DN	#324376
REACTOME_RHOBTB3_ATPASE_CYCLE	3085.55	3149.46	2800.43	2567.55	2568.34	GPCR	#660011	Rho GTPase	maroon1	DN	#324376
REACTOME_RAF_INDEPENDENT_MAPK1_3_ACTIVATION	5890.22	6059.03	5703.3	5065.72	4857.33	MAPK	#B20000	Upstream Activation	#FF8259	DN	#324376
REACTOME_CYTOPROTECTION_BY_HMOX1	8301.39	8380.62	8222.95	8249.58	8267.87	External stimuli	black	Heat stress	tan1	DN	#324376
REACTOME_CELLULAR_RESPONSE_TO_CHEMICAL_STRESS	7903.19	7944.69	7838.39	7869.53	7882.31	External stimuli	black	Heat stress	tan1	DN	#324376
REACTOME_NUCLEAR_EVENTS_STIMULATED_BY_ALK_SIGNALING_IN_CANCER	7203.31	7276.47	7103.71	6951.46	6940.15	Growth factor/RTK	#FF002A	Downstream effectors	red	DN	#324376
REACTOME_DRUG_MEDIATED_INHIBITION_OF_CDK4_CDK6_ACTIVITY	5407.14	5233.76	5373.59	4552.34	4452.06	Cell cycle	#661900	CDKs	chartreuse3	DN	#324376
BIOCARTA_AKAP95_PATHWAY	6141.02	6401.87	6287.45	5656.65	5368.02	Gene expression	#000666	Chromatin regulation	palegreen	DN	#324376
BIOCARTA_CASPASE_PATHWAY	1803.16	1701.59	1655.48	1370.46	1530.95	Cell death	#006600	Apoptosis	seagreen4	DN	#324376
BIOCARTA_CBL_PATHWAY	-45.1869	-285.54	-466.862	-868.047	-612.205	Growth factor/RTK	#FF002A	Downstream effectors	red	DN	#324376
BIOCARTA_CYTOKINE_PATHWAY	5729.24	5647.83	5028.21	2745.47	2978.12	Cytokines/Inflammation	#00FF00	Cytokines	orchid2	DN	#324376
BIOCARTA_INFLAM_PATHWAY	6193.25	5919.26	5532.78	2919.04	2938.75	Cytokines/Inflammation	#00FF00	Inflammation	orange3	DN	#324376
BIOCARTA_EPHA4_PATHWAY	499.89	591.443	254.763	353.255	435.525	Growth factor/RTK	#FF002A	Ephrin activation	coral1	DN	#324376
BIOCARTA_FREE_PATHWAY	7754.46	7725.37	7351.03	5521.05	5870.38	Cell death	#006600	Other cell death	darkgrey	DN	#324376
BIOCARTA_IL17_PATHWAY	7268.22	7065.66	6762.5	3774.25	4573.71	Cytokines/Inflammation	#00FF00	Cytokines	orchid2	DN	#324376
BIOCARTA_IL3_PATHWAY	2746.65	3132.57	3175.5	2196.51	2197.55	Cytokines/Inflammation	#00FF00	Cytokines	orchid2	DN	#324376
BIOCARTA_IL5_PATHWAY	2627.74	2370.75	2351.38	1073.38	-367.362	Cytokines/Inflammation	#00FF00	Cytokines	orchid2	DN	#324376
BIOCARTA_IL6_PATHWAY	6746.38	6890.9	6957.88	6393.26	6420.67	Cytokines/Inflammation	#00FF00	Cytokines	orchid2	DN	#324376
BIOCARTA_IL2RB_PATHWAY	2610.33	2765.52	2706.18	2145.65	2272.25	Cytokines/Inflammation	#00FF00	Cytokines	orchid2	DN	#324376
BIOCARTA_PPARA_PATHWAY	4149.65	4038.54	4315.39	3771.04	3792.1	Gene expression	#000666	Transcription factors	firebrick	DN	#324376
BIOCARTA_PLCE_PATHWAY	-142.425	-114.913	-196.143	-323.921	-515.12	GPCR	#660011	Activation	red	DN	#324376
BIOCARTA_CDK5_PATHWAY	4245.96	4740.65	4066.29	2841.32	2588.59	Cell cycle	#661900	CDKs	chartreuse3	DN	#324376
BIOCARTA_STEM_PATHWAY	6954.7	6766.32	6435.68	3510.51	3966.13	PMI	#9CB200	EMT activation	hotpink4	DN	#324376
BIOCARTA_HER2_PATHWAY	3865.76	3966.08	4048.68	3439.49	3181.21	Growth factor/RTK	#FF002A	EGFR activation	chartreuse4	DN	#324376
BIOCARTA_IL1R_PATHWAY	5881.82	5634.41	5718.2	4858.18	4764.23	Cytokines/Inflammation	#00FF00	Cytokines	orchid2	DN	#324376
BIOCARTA_MET_PATHWAY	3315.39	3254.79	3548	2932.24	3084.96	Growth factor/RTK	#FF002A	MET activation	mediumorchid2	DN	#324376
BIOCARTA_SODD_PATHWAY	2911.37	3014.94	3070.44	1966.16	2511.26	Cell death	#006600	Apoptosis	seagreen4	DN	#324376
BIOCARTA_SHH_PATHWAY	-258.079	-394.1	-484.069	-514.072	-689.404	Other pathways	#E5E5E5	SHH	peachpuff	DN	#324376
BIOCARTA_ARF_PATHWAY	2954.07	2878.21	2694.15	2140.23	1801.4	Cell cycle	#661900	CDKs	chartreuse3	DN	#324376
BIOCARTA_WNT_PATHWAY	1919.52	1974.97	2070.83	1294.21	892.526	Other pathways	#E5E5E5	WNT	springgreen4	DN	#324376
KEGG_OXIDATIVE_PHOSPHORYLATION	8661.62	8693.83	8588.28	8617.6	8613.09	Metabolism	#FCFC0C	Oxydative phosphorylation	green4	DN	#324376
KEGG_ALANINE_ASPARTATE_AND_GLUTAMATE_METABOLISM	445.58	624.592	585.689	308.158	332.904	Metabolism	#FCFC0C	Amino Acids	dodgerblue2	DN	#324376
KEGG_HISTIDINE_METABOLISM	-1068.98	-1094.47	-1050.74	-1221.01	-1348.46	Metabolism	#FCFC0C	Amino Acids	dodgerblue2	DN	#324376
KEGG_STARCH_AND_SUCROSE_METABOLISM	-1160.79	-1364.54	-1510.03	-1762.37	-2001.61	Metabolism	#FCFC0C	Carbohydrates	black	DN	#324376
KEGG_AMINO_SUGAR_AND_NUCLEOTIDE_SUGAR_METABOLISM	2441	2484.85	2443.53	2255.85	2154.89	Metabolism	#FCFC0C	Nucleic acids	maroon	DN	#324376
KEGG_GLYCOSAMINOGLYCAN_BIOSYNTHESIS_HEPARAN_SULFATE	-1082.47	-1281.29	-1367.93	-1391.95	-1508.34	Metabolism	#FCFC0C	Carbohydrates	black	DN	#324376
KEGG_GLYOXYLATE_AND_DICARBOXYLATE_METABOLISM	2292.29	2126.45	2172.53	2103.5	2181.05	Metabolism	#FCFC0C	Carbohydrates	black	DN	#324376
KEGG_PROPANOATE_METABOLISM	1569.48	1438.55	1456.28	1356.13	1152.46	Metabolism	#FCFC0C	Lipids	khaki2	DN	#324376
KEGG_SULFUR_METABOLISM	-872.91	-887.843	-849.506	-1137.94	-939.823	Metabolism	#FCFC0C	Lipids	khaki2	DN	#324376
KEGG_HOMOLOGOUS_RECOMBINATION	1494.99	1128.41	1036.8	1009.36	744.806	DNA replication	#FF8259	Activation	red	DN	#324376
KEGG_CYTOKINE_CYTOKINE_RECEPTOR_INTERACTION	2239.87	1776.01	1521.16	96.0564	438.722	Cytokines/Inflammation	#00FF00	Cytokines	orchid2	DN	#324376
KEGG_CHEMOKINE_SIGNALING_PATHWAY	3176.55	2708.5	2389.58	1298.83	2106.9	Cytokines/Inflammation	#00FF00	Cytokines	orchid2	DN	#324376
KEGG_PHOSPHATIDYLINOSITOL_SIGNALING_SYSTEM	529.425	461.504	543.197	447.03	472.794	PI3K/AKT/mTOR	#FF3232	Activation	red	DN	#324376
KEGG_MTOR_SIGNALING_PATHWAY	3907.72	4203.86	3893.74	3793.26	3938.05	PI3K/AKT/mTOR	#FF3232	Activation	red	DN	#324376
KEGG_APOPTOSIS	3487.54	3187.89	3237.04	2530.6	2621.33	Cell death	#006600	Apoptosis	seagreen4	DN	#324376
KEGG_HEDGEHOG_SIGNALING_PATHWAY	-1605.42	-1487.02	-1493.79	-1912.48	-2181.8	Other pathways	#E5E5E5	SHH	peachpuff	DN	#324376
KEGG_NOD_LIKE_RECEPTOR_SIGNALING_PATHWAY	6579.34	6347.32	6103.14	5167.63	5624.88	Cytokines/Inflammation	#00FF00	Inflammation	orange3	DN	#324376
KEGG_RIG_I_LIKE_RECEPTOR_SIGNALING_PATHWAY	5373.58	5183.42	4995.28	3459.4	4221.57	Interferon	#00FF66	Activation	red	DN	#324376
KEGG_CYTOSOLIC_DNA_SENSING_PATHWAY	4443.43	4154.3	4225.7	3273.82	3884.49	DNA replication	#FF8259	Activation	red	DN	#324376
KEGG_JAK_STAT_SIGNALING_PATHWAY	1726.77	1712.45	1664.85	95.9204	-261.725	Interferon	#00FF66	Activation	red	DN	#324376
KEGG_INSULIN_SIGNALING_PATHWAY	2450.67	2560.44	2519.12	2424.26	2288.88	Other pathways	#E5E5E5	Insulin pathway	violetred2	DN	#324376
PID_ERBB4_PATHWAY	1288.54	1204.25	1298.09	422.036	519.212	Growth factor/RTK	#FF002A	EGFR activation	chartreuse4	DN	#324376
PID_LYSOPHOSPHOLIPID_PATHWAY	4971.52	4801.75	4718.59	3330.63	3515.29	Metabolism	#FCFC0C	Lipids	khaki2	DN	#324376
PID_GMCSF_PATHWAY	2943.48	3405.45	3304.77	2590.38	2892.89	Cytokines/Inflammation	#00FF00	Inflammation	orange3	DN	#324376
PID_IL27_PATHWAY	2810.56	2770.14	2561.7	1624.04	1514.75	Cytokines/Inflammation	#00FF00	Cytokines	orchid2	DN	#324376
PID_E2F_PATHWAY	5067.27	5126.06	5167.33	4957.81	4456.74	Gene expression	#000666	Transcription factors	firebrick	DN	#324376
PID_MET_PATHWAY	3522.85	3657.95	3746.78	3038.52	3142.45	Growth factor/RTK	#FF002A	MET activation	mediumorchid2	DN	#324376
PID_AR_PATHWAY	3265.35	3201.1	3261.73	3082	3008.88	Other pathways	#E5E5E5	Hormones	darkgrey	DN	#324376
PID_EPHB_FWD_PATHWAY	2710.58	2800.33	2905.44	2452.97	2621.29	Growth factor/RTK	#FF002A	Ephrin activation	coral1	DN	#324376
PID_REELIN_PATHWAY	1385.4	1349.13	1249.41	1051.23	998.489	PMI	#9CB200	Migration	mediumpurple	DN	#324376
PID_P38_ALPHA_BETA_PATHWAY	1553.32	1812.13	1812.33	1149.52	1368.08	p38	#FF0000	Overall Activation	red	DN	#324376
PID_ARF6_PATHWAY	-25.1435	115.558	-54.2357	-291.828	-270.083	Protein transport	#3281FF	Intracellular transport	brown1	DN	#324376
PID_TCPTP_PATHWAY	2700.51	2841.85	2825.13	2241.03	2430.04	Growth factor/RTK	#FF002A	Downstream effectors	red	DN	#324376
PID_SHP2_PATHWAY	1891.17	2081.88	2093.33	1740.8	1710.86	Growth factor/RTK	#FF002A	Downstream effectors	red	DN	#324376
PID_S1P_S1P1_PATHWAY	4628.34	4728.26	4905.76	3854.81	3039.57	Other pathways	#E5E5E5	S1P receptor	midnightblue	DN	#324376
PID_TELOMERASE_PATHWAY	4395.62	4129.87	4260.6	4003.81	3943.94	DNA replication	#FF8259	Activation	red	DN	#324376
PID_IL1_PATHWAY	4821.66	4430.13	4721.75	3724.91	3551.79	Cytokines/Inflammation	#00FF00	Cytokines	orchid2	DN	#324376
PID_REG_GR_PATHWAY	4851.68	4752.35	4524.8	3702.84	3504.01	Other pathways	#E5E5E5	Hormones	darkgrey	DN	#324376
PID_INTEGRIN_A9B1_PATHWAY	4709.01	5037.97	4924.5	4143.12	4159.54	PMI	#9CB200	Migration	mediumpurple	DN	#324376
PID_PLK1_PATHWAY	4746.18	4903.99	4758.04	4570.31	4276.93	Cell cycle	#661900	Checkpoints regulation	darkgoldenrod3	DN	#324376
PID_AJDISS_2PATHWAY	3355.99	3109.22	3026.8	2537.69	2145.33	PMI	#9CB200	Cell-cell interaction	chartreuse 3	DN	#324376
PID_IL2_PI3K_PATHWAY	4843.34	5031.75	4906.2	4660.45	4635.58	PI3K/AKT/mTOR	#FF3232	Activation	red	DN	#324376
PID_ECADHERIN_NASCENT_AJ_PATHWAY	3902.41	3853.58	3859.19	3712.36	3756.91	PMI	#9CB200	EMT inhibition	tan3	DN	#324376
PID_IFNG_PATHWAY	4175.19	3941.57	3871.43	2843	3170.19	Interferon	#00FF66	Activation	red	DN	#324376
PID_ERBB1_DOWNSTREAM_PATHWAY	4747.6	4865.55	4653.39	4465.02	4420.53	Growth factor/RTK	#FF002A	EGFR activation	chartreuse4	DN	#324376
PID_ATF2_PATHWAY	6063.98	6015.63	5980.75	4938.16	4813.54	Gene expression	#000666	Transcription factors	firebrick	DN	#324376
PID_UPA_UPAR_PATHWAY	4648.95	4480.47	4585.82	4077.21	3567.7	Senescence	#5FFF00	Activation	red	DN	#324376
PID_FOXM1_PATHWAY	4235.14	4208.89	4196.53	3754.61	3335.14	Gene expression	#000666	Transcription factors	firebrick	DN	#324376
PID_EPHA_FWDPATHWAY	-1666.47	-1559	-1640.59	-2026.71	-1909.81	Growth factor/RTK	#FF002A	Ephrin activation	coral1	DN	#324376
PID_HIF1A_PATHWAY	6132.56	6137.84	6130.07	6072.05	6045.37	External stimuli	black	Hypoxia	tan4	DN	#324376
PID_IL6_7_PATHWAY	6091.15	6131.18	6192.85	5500.64	5184.86	Cytokines/Inflammation	#00FF00	Cytokines	orchid2	DN	#324376
PID_IL23_PATHWAY	5161.85	4914.78	4750.06	3449.23	4549.42	Cytokines/Inflammation	#00FF00	Cytokines	orchid2	DN	#324376
PID_ERBB_NETWORK_PATHWAY	902.764	423.186	352.719	-547.561	-1152.87	Growth factor/RTK	#FF002A	EGFR activation	chartreuse4	DN	#324376
PID_P38_GAMMA_DELTA_PATHWAY	2972.46	3025.58	3203.74	2444.22	2003.06	p38	#FF0000	Overall Activation	red	DN	#324376
PID_IL8_CXCR2_PATHWAY	4541.07	4314.01	3894.9	1425.15	1473.94	Cytokines/Inflammation	#00FF00	Cytokines	orchid2	DN	#324376
PID_HEDGEHOG_2PATHWAY	-307.047	-411.999	-574.15	-685.268	-1002.62	Other pathways	#E5E5E5	SHH	peachpuff	DN	#324376
PID_AR_NONGENOMIC_PATHWAY	1406.13	1455.03	1365.04	1225.42	1363.5	Other pathways	#E5E5E5	Hormones	darkgrey	DN	#324376
PID_ERBB1_INTERNALIZATION_PATHWAY	2941	3067.85	2998.92	2398.56	2515.07	Growth factor/RTK	#FF002A	EGFR inhibition	chartreuse	DN	#324376
PID_HEDGEHOG_GLI_PATHWAY	1443.52	1528.55	1614.6	1206.87	1213.12	Other pathways	#E5E5E5	SHH	peachpuff	DN	#324376
PID_BETA_CATENIN_NUC_PATHWAY	6986.42	7120.66	6985.99	6873.85	6776.99	Other pathways	#E5E5E5	WNT	springgreen4	DN	#324376
PID_VEGFR1_PATHWAY	3652.77	3448.95	3467.02	3375.08	3442.18	Growth factor/RTK	#FF002A	VEGFR activation	pink2	DN	#324376
PID_IL2_STAT5_PATHWAY	796.932	995.808	1060.83	359.543	377.683	Cytokines/Inflammation	#00FF00	Cytokines	orchid2	DN	#324376
PID_SYNDECAN_2_PATHWAY	6896.14	6830.49	6682.15	5706.02	5677	PMI	#9CB200	Migration	mediumpurple	DN	#324376
PID_SYNDECAN_3_PATHWAY	6911.83	6834.23	6550.73	5481.81	5642.07	PMI	#9CB200	Migration	mediumpurple	DN	#324376
PID_IL8_CXCR1_PATHWAY	4614.04	4415.89	3935.4	1290.32	1381.37	Cytokines/Inflammation	#00FF00	Cytokines	orchid2	DN	#324376
PID_EPHRINB_REV_PATHWAY	-697.353	-468.489	-598.112	-1299.22	-1313.5	Growth factor/RTK	#FF002A	Ephrin activation	coral1	DN	#324376
PID_P53_REGULATION_PATHWAY	5339.72	5427.56	5356.08	5286.31	5207.86	Cell cycle	#661900	p53	deeppink3	DN	#324376
PID_ANTHRAX_PATHWAY	3560.28	3165.51	3013.51	1343.11	928.71	External stimuli	black	Toxins	cornflowerblue	DN	#324376
PID_PI3K_PLC_TRK_PATHWAY	3931.45	4191.48	4007.66	3661.17	3628.61	PI3K/AKT/mTOR	#FF3232	Activation	red	DN	#324376
SA_CASPASE_CASCADE	712.54	812.875	728.787	389.561	747.249	Cell death	#006600	Apoptosis	seagreen4	DN	#324376
SA_MMP_CYTOKINE_CONNECTION	2953.49	2550.49	2285.43	-9.39647	-872.077	Cytokines/Inflammation	#00FF00	Cytokines	orchid2	DN	#324376
SA_REG_CASCADE_OF_CYCLIN_EXPR	4476.05	4368.46	4401.39	4187.13	3332.52	Cell cycle	#661900	CDKs	chartreuse3	DN	#324376
WP_INTERACTOME_OF_POLYCOMB_REPRESSIVE_COMPLEX_2_PRC2	2196.64	2294.38	2075.83	2158.91	1898.69	Gene expression	#000666	Chromatin regulation	palegreen	DN	#324376
WP_INTERLEUKIN11_SIGNALING_PATHWAY	5450.07	5638.15	5565.55	5071.25	5038.64	Cytokines/Inflammation	#00FF00	Cytokines	orchid2	DN	#324376
WP_PHOTODYNAMIC_THERAPYINDUCED_HIF1_SURVIVAL_SIGNALING	6775.79	6743.45	6839.19	6067.83	5695.26	External stimuli	black	Hypoxia	tan4	DN	#324376
WP_NUCLEOTIDE_GPCRS	-2636.42	-2403.22	-2211.36	-3278.09	-2748.15	Metabolism	#FCFC0C	Nucleic acids	maroon	DN	#324376
WP_VITAMIN_B12_METABOLISM	3267.82	3384.06	3514.37	2515.81	2332.77	Metabolism	#FCFC0C	Vitamines	steelblue4	DN	#324376
WP_CELLULAR_PROTEOSTASIS	6578.18	6619.19	6263.64	6201.74	6175.85	Protein synthesis	#7FE9FF	Translation	orangered2	DN	#324376
WP_ETHANOL_EFFECTS_ON_HISTONE_MODIFICATIONS	745.659	799.97	827.749	634.113	384.303	Gene expression	#000666	Chromatin regulation	palegreen	DN	#324376
WP_MITOCHONDRIAL_GENE_EXPRESSION	1066.05	1018.6	818.763	718.955	580.119	Gene expression	#000666	RNA synthesis	darkgoldenrod2	DN	#324376
WP_4HYDROXYTAMOXIFEN_DEXAMETHASONE_AND_RETINOIC_ACIDS_REGULATION_OF_P27_EXPRESSION	3157.75	3106.6	3080.82	2928.27	3070.96	Cell cycle	#661900	CDKs	chartreuse3	DN	#324376
WP_EICOSANOID_SYNTHESIS	609.16	179.119	190.127	-1495.68	-2394.29	Metabolism	#FCFC0C	Lipids	khaki2	DN	#324376
WP_DEVELOPMENT_AND_HETEROGENEITY_OF_THE_ILC_FAMILY	516.957	229.915	265.247	-379.248	-2162.53	Cytokines/Inflammation	#00FF00	Inflammation	orange3	DN	#324376
WP_GABA_METABOLISM_AKA_GHB	-3655.7	-3728.05	-3941.61	-3923.8	-4104.23	Metabolism	#FCFC0C	Hormones and NT	gray70	DN	#324376
WP_NRF2ARE_REGULATION	3020.11	3273.53	3013.6	2773.37	2906.13	Other pathways	#E5E5E5	ROS	chartreuse3	DN	#324376
WP_EGFR_TYROSINE_KINASE_INHIBITOR_RESISTANCE	3384.67	3621.97	3547.28	3140.69	2954.2	Growth factor/RTK	#FF002A	EGFR activation	chartreuse4	DN	#324376
WP_IL6_SIGNALING_PATHWAY	5502.51	5405.01	5625.97	5235.34	4600.94	Cytokines/Inflammation	#00FF00	Cytokines	orchid2	DN	#324376
WP_ACE_INHIBITOR_PATHWAY	-3015.57	-2559.57	-2654.05	-3647.95	-3519.11	Other pathways	#E5E5E5	Renin angiotensin	yellow4	DN	#324376
WP_THYROID_STIMULATING_HORMONE_TSH_SIGNALING_PATHWAY	4433.72	4639.57	4530.33	4214.71	4169.83	Other pathways	#E5E5E5	Hormones	darkgrey	DN	#324376
WP_OVERVIEW_OF_PROINFLAMMATORY_AND_PROFIBROTIC_MEDIATORS	4635.72	4318.46	3897.32	2225.37	2725.07	Cytokines/Inflammation	#00FF00	Cytokines	orchid2	DN	#324376
WP_NAD_METABOLISM	2062.05	2096.26	1951.27	503.693	298.474	Metabolism	#FCFC0C	Oxydative phosphorylation	green4	DN	#324376
WP_NUCLEAR_RECEPTORS_IN_LIPID_METABOLISM_AND_TOXICITY	-3727.27	-3688.51	-3787.76	-3987.81	-3899.97	Metabolism	#FCFC0C	Lipids	khaki2	DN	#324376
WP_CELLS_AND_MOLECULES_INVOLVED_IN_LOCAL_ACUTE_INFLAMMATORY_RESPONSE	6213.59	6226.91	5831.01	3656.09	4268.06	Cytokines/Inflammation	#00FF00	Inflammation	orange3	DN	#324376
WP_NAD_METABOLISM_IN_ONCOGENEINDUCED_SENESCENCE_AND_MITOCHONDRIAL_DYSFUNCTIONASSOCIATED_SENESCENCE	7060.71	6968.28	7074.17	6056.16	4967.8	Senescence	#5FFF00	Activation	red	DN	#324376
WP_PPARALPHA_PATHWAY	2068.61	2054.92	2111.14	1658.64	1563.26	Gene expression	#000666	Transcription factors	firebrick	DN	#324376
WP_LEPTIN_AND_ADIPONECTIN	483.546	802.585	638.236	297.192	164.828	Metabolism	#FCFC0C	Lipids	khaki2	DN	#324376
WP_PEPTIDE_GPCRS	-5088.79	-4972.54	-5107.23	-5203.52	-5453.52	GPCR	#660011	Activation	red	DN	#324376
WP_METABOLISM_OF_ALPHALINOLENIC_ACID	3344.8	3202.51	3034.92	1373.39	-1519.38	Metabolism	#FCFC0C	Lipids	khaki2	DN	#324376
WP_IL1_SIGNALING_PATHWAY	4973.62	4780.49	4956.58	4168.49	4235.93	Cytokines/Inflammation	#00FF00	Cytokines	orchid2	DN	#324376
WP_TCA_CYCLE_IN_SENESCENCE	2398.28	2411.61	2158.82	1834.37	1869.4	Senescence	#5FFF00	Activation	red	DN	#324376
WP_RELATIONSHIP_BETWEEN_INFLAMMATION_COX2_AND_EGFR	3069.96	3172.6	3251.79	1939.63	619.857	Growth factor/RTK	#FF002A	EGFR activation	chartreuse4	DN	#324376
WP_OXIDATIVE_PHOSPHORYLATION	8771.19	8786.68	8719.22	8739.4	8737.22	Metabolism	#FCFC0C	Oxydative phosphorylation	green4	DN	#324376
WP_SELENIUM_MICRONUTRIENT_NETWORK	3677.48	3656.7	3762.19	3002.6	2942.05	Cell death	#006600	Apoptosis	seagreen4	DN	#324376
WP_IL3_SIGNALING_PATHWAY	5174.64	4966.45	4734.43	3018.9	3032.12	Cytokines/Inflammation	#00FF00	Cytokines	orchid2	DN	#324376
WP_MITOCHONDRIAL_COMPLEX_II_ASSEMBLY	3598.05	3350.33	3056.85	2910.87	2899.17	Metabolism	#FCFC0C	Oxydative phosphorylation	green4	DN	#324376
WP_SIGNAL_TRANSDUCTION_THROUGH_IL1R	5787.27	5532.02	5649.36	4816.03	4726.76	Cytokines/Inflammation	#00FF00	Cytokines	orchid2	DN	#324376
WP_ASPIRIN_AND_MIRNAS	3282.89	3313.62	3238.19	1369.44	-414.169	Metabolism	#FCFC0C	Xenobiotics	yellow4	DN	#324376
WP_MATRIX_METALLOPROTEINASES	6177.61	6029.3	6290.99	5893.74	4560.7	PMI	#9CB200	Invasion	coral2	DN	#324376
WP_CORTICOTROPINRELEASING_HORMONE_SIGNALING_PATHWAY	4264.71	4014.65	4000.44	2879.86	2997.11	Other pathways	#E5E5E5	Hormones	darkgrey	DN	#324376
WP_NAD_BIOSYNTHESIS_II_FROM_TRYPTOPHAN	-1545.59	-1594.67	-1735.91	-1779.42	-1791.73	Metabolism	#FCFC0C	Oxydative phosphorylation	green4	DN	#324376
WP_ROBO4_AND_VEGF_SIGNALING_PATHWAYS_CROSSTALK	3482.06	3627.68	3889.06	2274.03	1449.11	Growth factor/RTK	#FF002A	VEGFR activation	pink2	DN	#324376
WP_IL5_SIGNALING_PATHWAY	4673.23	4886.4	4931.35	4417.89	4401.81	Cytokines/Inflammation	#00FF00	Cytokines	orchid2	DN	#324376
WP_STEROID_BIOSYNTHESIS	-4177.43	-4295.34	-4500.66	-4893.88	-4387.15	Metabolism	#FCFC0C	Hormones and NT	gray70	DN	#324376
WP_ENDOTHELIN_PATHWAYS	6958.37	7241.76	6864.87	6955.71	6888.27	GPCR	#660011	Galpha activity	springgreen4	DN	#324376
WP_OVERVIEW_OF_NANOPARTICLE_EFFECTS	6438.41	6467.91	6126.89	4756.17	4645.59	External stimuli	black	Nanoparticules	seagreen1	DN	#324376
WP_ELECTRON_TRANSPORT_CHAIN_OXPHOS_SYSTEM_IN_MITOCHONDRIA	8827.05	8846.8	8781	8804.25	8797.11	Ion channels	#262626	Activation	red	DN	#324376
WP_GPCRS_CLASS_B_SECRETINLIKE	-5020.09	-4717.31	-4951.82	-4988.14	-5156.24	GPCR	#660011	Activation	red	DN	#324376
WP_CALORIC_RESTRICTION_AND_AGING	2923.51	2651.26	2537.1	2098.02	2153.05	Senescence	#5FFF00	Activation	red	DN	#324376
WP_IL18_SIGNALING_PATHWAY	5799.21	5791.09	5860.76	5452.3	5510.76	Cytokines/Inflammation	#00FF00	Cytokines	orchid2	DN	#324376
WP_RESISTIN_AS_A_REGULATOR_OF_INFLAMMATION	5766.96	5673.54	5396.39	3781.54	4222.4	Cytokines/Inflammation	#00FF00	Inflammation	orange3	DN	#324376
WP_ETHANOL_METABOLISM_PRODUCTION_OF_ROS_BY_CYP2E1	3000.64	3088.32	3401.43	2484.62	2816.39	Other pathways	#E5E5E5	ROS	chartreuse3	DN	#324376
WP_QUERCETIN_AND_NFKB_AP1_INDUCED_APOPTOSIS	8572.4	8598.35	8475.5	8378.95	8417.98	Cell death	#006600	Apoptosis	seagreen4	DN	#324376
WP_WNT_SIGNALING_PATHWAY	1225.4	1347.41	1373.72	878.36	996.601	Other pathways	#E5E5E5	WNT	springgreen4	DN	#324376
WP_EICOSANOID_METABOLISM_VIA_CYCLOOXYGENASES_COX	1141.1	793.089	764.489	-397.965	-611.142	Metabolism	#FCFC0C	Lipids	khaki2	DN	#324376
WP_PYRIMIDINE_METABOLISM_AND_RELATED_DISEASES	648.172	480.43	380.894	332.745	203.517	Metabolism	#FCFC0C	Nucleic acids	maroon	DN	#324376
WP_BIOSYNTHESIS_AND_TURNOVER_OF_1DEOXYSPHINGOID_BASES	2934	2535.03	3036.48	2458.67	1873.76	Metabolism	#FCFC0C	Carbohydrates	black	DN	#324376
WP_CYTOKINES_AND_INFLAMMATORY_RESPONSE	6264.56	5792.98	5491.17	3565.04	4765.75	Cytokines/Inflammation	#00FF00	Cytokines	orchid2	DN	#324376
WP_TRANSSULFURATION_PATHWAY	2666.41	2651.28	2640.53	2530.55	2199.14	Metabolism	#FCFC0C	Glutathione	palegreen2	DN	#324376
WP_REGULATION_OF_SISTER_CHROMATID_SEPARATION_AT_THE_METAPHASEANAPHASE_TRANSITION	4503.89	4269.92	4171.53	3977.51	3680.96	DNA replication	#FF8259	Activation	red	DN	#324376
WP_NAD_METABOLISM_SIRTUINS_AND_AGING	2737.1	2696.05	2461.97	1873.94	2190.25	Metabolism	#FCFC0C	Oxydative phosphorylation	green4	DN	#324376
WP_UREA_CYCLE_AND_RELATED_DISEASES	-945.484	-900.575	-971.742	-1112.81	-926.96	Metabolism	#FCFC0C	Amino Acids	dodgerblue2	DN	#324376
WP_HEPATOCYTE_GROWTH_FACTOR_RECEPTOR_SIGNALING	3672.43	3653.88	3919.45	3178.64	3357.71	Growth factor/RTK	#FF002A	HGFR activation	tomato1	DN	#324376
WP_PKCGAMMA_CALCIUM_SIGNALING_PATHWAY_IN_ATAXIA	-3544.88	-3670.37	-3656.52	-3835.98	-3858.05	GPCR	#660011	Galpha activity	springgreen4	DN	#324376
WP_REGULATION_OF_APOPTOSIS_BY_PARATHYROID_HORMONERELATED_PROTEIN	4738.32	4869	4674.6	2846.36	2920.65	Cell death	#006600	Apoptosis	seagreen4	DN	#324376
WP_PLURIPOTENT_STEM_CELL_DIFFERENTIATION_PATHWAY	1249.31	1334.19	1254.06	972.32	132.018	PMI	#9CB200	EMT inhibition	tan3	DN	#324376
WP_NANOMATERIALINDUCED_INFLAMMASOME_ACTIVATION	5918.16	5970.45	6081.43	4528.85	3896.15	External stimuli	black	Nanoparticules	seagreen1	DN	#324376
WP_FOLATE_METABOLISM	2986.74	3062.43	3194.94	2398.29	2456.28	Metabolism	#FCFC0C	Vitamines	steelblue4	DN	#324376
WP_RAC1PAK1P38MMP2_PATHWAY	3191.34	3156.43	3139.11	2952.94	3141.2	p38	#FF0000	Upstream Activation	#FF8259	DN	#324376
WP_EGFEGFR_SIGNALING_PATHWAY	5585.64	5789.12	5583.36	5464.85	5479.83	Growth factor/RTK	#FF002A	EGFR activation	chartreuse4	DN	#324376
WP_THYMIC_STROMAL_LYMPHOPOIETIN_TSLP_SIGNALING_PATHWAY	6249.68	6247.04	5985.76	4873.24	5055.98	Cytokines/Inflammation	#00FF00	Cytokines	orchid2	DN	#324376
WP_MITOCHONDRIAL_COMPLEX_IV_ASSEMBLY	8764.01	8788.09	8709.29	8725.03	8710.62	Metabolism	#FCFC0C	Oxydative phosphorylation	green4	DN	#324376
WP_EXRNA_MECHANISM_OF_ACTION_AND_BIOGENESIS	2877.15	2747.7	2565.74	2183.52	2024.42	Gene expression	#000666	RNA synthesis	darkgoldenrod2	DN	#324376
WP_DDX1_AS_A_REGULATORY_COMPONENT_OF_THE_DROSHA_MICROPROCESSOR	2862.33	2574.09	2328.37	2181.47	2330.91	Gene expression	#000666	RNA synthesis	darkgoldenrod2	DN	#324376
WP_APOPTOSIS	3670.53	3745.61	3856.94	2983.43	3344.78	Cell death	#006600	Apoptosis	seagreen4	DN	#324376
WP_NONHOMOLOGOUS_END_JOINING	2564.05	2283.42	2218.5	1946.65	1507.95	DNA repair	#FF3F00	Activation	red	DN	#324376
WP_PDGF_PATHWAY	7880.38	8004	7804.91	7741.6	7786.67	Growth factor/RTK	#FF002A	PDGFR activation	orangered1	DN	#324376
WP_MONOAMINE_TRANSPORT	1434.84	1124.64	971.405	-673.939	-849.295	Protein transport	#3281FF	Intracellular transport	brown1	DN	#324376
WP_SEROTONIN_TRANSPORTER_ACTIVITY	3991.06	3507.66	3667.94	1679.7	582.009	Protein transport	#3281FF	Transmembrane transport	darkorange1	DN	#324376
WP_EFFECTS_OF_NITRIC_OXIDE	8390.57	8468.97	8313.56	8318.64	8314.39	Other pathways	#E5E5E5	ROS	chartreuse3	DN	#324376
WP_IL7_SIGNALING_PATHWAY	3049.96	2916.52	3059.98	2208.76	2504.76	Cytokines/Inflammation	#00FF00	Cytokines	orchid2	DN	#324376
WP_NAD_BIOSYNTHETIC_PATHWAYS	1753.16	1941.39	1772.41	1177.82	1314.08	Metabolism	#FCFC0C	Oxydative phosphorylation	green4	DN	#324376
WP_MITOCHONDRIAL_COMPLEX_I_ASSEMBLY_MODEL_OXPHOS_SYSTEM	8575.67	8594.74	8468.87	8493	8491.13	Metabolism	#FCFC0C	Oxydative phosphorylation	green4	DN	#324376
WP_TNFALPHA_SIGNALING_PATHWAY	4221.87	4220.92	4309.1	3787.46	4021.92	Cytokines/Inflammation	#00FF00	TNF pathway	paleturquoise3	DN	#324376
WP_VITAMIN_D_IN_INFLAMMATORY_DISEASES	4794.63	4855.31	4761.43	4235.56	4640.69	Cytokines/Inflammation	#00FF00	Inflammation	orange3	DN	#324376
WP_TRYPTOPHAN_CATABOLISM_LEADING_TO_NAD_PRODUCTION	-769.848	-726.127	-986.287	-1918.57	-1823.94	Metabolism	#FCFC0C	Amino Acids	dodgerblue2	DN	#324376
WP_GLYCOGEN_SYNTHESIS_AND_DEGRADATION	2536.57	2331.55	2259.58	2226.43	2125.78	Metabolism	#FCFC0C	Carbohydrates	black	DN	#324376
WP_EICOSANOID_METABOLISM_VIA_LIPOOXYGENASES_LOX	-2481.74	-2575.71	-2609.67	-2763.31	-2679.84	Metabolism	#FCFC0C	Lipids	khaki2	DN	#324376
WP_CILIOPATHIES	-491.619	-605.021	-699.187	-745.311	-574.315	PMI	#9CB200	EMT inhibition	tan3	DN	#324376
WP_TRANSLATION_INHIBITORS_IN_CHRONICALLY_ACTIVATED_PDGFRA_CELLS	5225.6	5345.74	5230.37	5157.55	5036.88	Growth factor/RTK	#FF002A	PDGFR activation	orangered1	DN	#324376
WP_SUPRESSION_OF_HMGB1_MEDIATED_INFLAMMATION_BY_THBD	6354.62	6241.57	6221.75	5801.19	6105.93	Cytokines/Inflammation	#00FF00	Inflammation	orange3	DN	#324376
WP_IL1_AND_MEGAKARYOCYTES_IN_OBESITY	6641.09	6539.2	6714.92	5672.58	4448.34	Cytokines/Inflammation	#00FF00	Cytokines	orchid2	DN	#324376
WP_KIT_RECEPTOR_SIGNALING_PATHWAY	3446.19	3667.43	3528.19	3356.97	3345.8	Growth factor/RTK	#FF002A	KIT activation	red4	DN	#324376
WP_NONGENOMIC_ACTIONS_OF_125_DIHYDROXYVITAMIN_D3	4527.3	4459.99	4298.17	2941.35	3424.16	Metabolism	#FCFC0C	Vitamines	steelblue4	DN	#324376
WP_EICOSANOID_METABOLISM_VIA_CYTOCHROME_P450_MONOOXYGENASES_PATHWAY	-5034.43	-5161.29	-5146.97	-5536.29	-5139.03	Metabolism	#FCFC0C	Lipids	khaki2	DN	#324376
WP_PI3KAKT_SIGNALING_PATHWAY	2532.44	2518.97	2586.89	2292.06	2436.52	PI3K/AKT/mTOR	#FF3232	Activation	red	DN	#324376
WP_LDL_INFLUENCE_ON_CD14_AND_TLR4	6368.64	6393.23	6506.98	5696.16	5834.23	Metabolism	#FCFC0C	Cholesterol	gold1	DN	#324376
WP_4249_HEDGEHOG_SIGNALING_PATHWAY	439.113	493.745	513.515	-119.444	-296.954	Other pathways	#E5E5E5	SHH	peachpuff	DN	#324376
WP_RESOLVIN_E1_AND_RESOLVIN_D1_SIGNALING_PATHWAYS_PROMOTING_INFLAMMATION_RESOLUTION	-706.674	-880.173	-776.362	-1252.28	-1339.9	Cytokines/Inflammation	#00FF00	Inflammation	orange3	DN	#324376
WP_HOMOLOGOUS_RECOMBINATION	1954.34	1555.55	1438.47	1211.45	1177.39	DNA repair	#FF3F00	Activation	red	DN	#324376
WP_GLYCEROPHOSPHOLIPID_BIOSYNTHETIC_PATHWAY	1213.63	1068.57	1080.42	895.006	1027.86	Metabolism	#FCFC0C	Lipids	khaki2	DN	#324376
WP_NEUROINFLAMMATION	8771.15	8805.46	8737.59	8700.34	8724.66	Cytokines/Inflammation	#00FF00	Inflammation	orange3	DN	#324376
HALLMARK_TNFA_SIGNALING_VIA_NFKB	6764.19	6836.74	6989.56	6174.86	6362.38	Cytokines/Inflammation	#00FF00	TNF pathway	paleturquoise3	DN	#324376
HALLMARK_IL6_JAK_STAT3_SIGNALING	4642.45	4248.44	4164.66	3426.29	4109.4	Cytokines/Inflammation	#00FF00	Cytokines	orchid2	DN	#324376
HALLMARK_INFLAMMATORY_RESPONSE	4273.15	4070.54	4233.29	3102.76	3078.05	Cytokines/Inflammation	#00FF00	Inflammation	orange3	DN	#324376
HALLMARK_UV_RESPONSE	1997.73	1624.86	1466.45	1415.2	954.914	DNA repair	#FF3F00	Activation	red	DN	#324376
HALLMARK_ANGIOGENESIS	5582.15	5490.87	5666.33	4786.3	3804.59	PMI	#9CB200	EMT activation	hotpink4	DN	#324376
PID_TCR_RAS_PATHWAY	2020.28	2179.86	1765.36	1693.67	1833.28	MAPK	#B20000	Upstream Activation	#FF8259	DN	#324376
PID_MAPK_TRK_PATHWAY	3291.56	3566.09	2981.72	2327.63	2128.95	MAPK	#B20000	Upstream Activation	#FF8259	DN	#324376
BIOCARTA_AMAN_PATHWAY	-2165.82	-2270.5	-2232.52	-2007.72	-1884.68	Metabolism	#FCFC0C	Carbohydrates	black	Transient DN	#5B6BA4
BIOCARTA_ERAD_PATHWAY	5514.53	5284	5276.99	5361.01	5600.31	Protein degradation	#0011FF	Ubiquitination	springgreen1	Transient DN	#5B6BA4
BIOCARTA_S1P_PATHWAY	4695.48	4477.34	4608.9	4691.82	5062.08	Other pathways	#E5E5E5	S1P receptor	midnightblue	Transient DN	#5B6BA4
BIOCARTA_TERC_PATHWAY	2989.35	2719.35	2650	2781.73	2867.16	DNA replication	#FF8259	Activation	red	Transient DN	#5B6BA4
BIOCARTA_PKC_PATHWAY	3893.12	3637.35	3587.84	3404.73	4308.85	GPCR	#660011	Activation	red	Transient DN	#5B6BA4
BIOCARTA_EEA1_PATHWAY	151.579	259.805	-411.462	-64.8926	175.508	Protein transport	#3281FF	Intracellular transport	brown1	Transient DN	#5B6BA4
KEGG_O_GLYCAN_BIOSYNTHESIS	-1867.77	-1868.18	-1940.2	-1841.65	-1827.06	Metabolism	#FCFC0C	Lipids	khaki2	Transient DN	#5B6BA4
KEGG_GLYCOSYLPHOSPHATIDYLINOSITOL_GPI_ANCHOR_BIOSYNTHESIS	2214.49	1868.88	2052.98	2233.63	2287.44	Metabolism	#FCFC0C	Carbohydrates	black	Transient DN	#5B6BA4
KEGG_GLYCEROPHOSPHOLIPID_METABOLISM	-321.415	-458.965	-316.497	-352.495	-343.27	Metabolism	#FCFC0C	Lipids	khaki2	Transient DN	#5B6BA4
PID_HDAC_CLASSII_PATHWAY	6311.89	5942.18	6099.69	6231.16	6524.59	Gene expression	#000666	Chromatin regulation	palegreen	Transient DN	#5B6BA4
PID_HDAC_CLASSI_PATHWAY	3836.54	3757.3	3829.46	3864.95	3880.42	Gene expression	#000666	Chromatin regulation	palegreen	Transient DN	#5B6BA4
REACTOME_APOPTOSIS	5673.33	5621.54	5715.8	5754.97	6061.24	Cell death	#006600	Apoptosis	seagreen4	Transient DN	#5B6BA4
REACTOME_TRANSLESION_SYNTHESIS_BY_Y_FAMILY_DNA_POLYMERASES_BYPASSES_LESIONS_ON_DNA_TEMPLATE	7076.14	7007.65	7090.26	7062.87	7152.08	DNA replication	#FF8259	Activation	red	Transient DN	#5B6BA4
REACTOME_DISPLACEMENT_OF_DNA_GLYCOSYLASE_BY_APEX1	5663.72	5285.35	5568.63	5787.97	5835.09	DNA repair	#FF3F00	Activation	red	Transient DN	#5B6BA4
REACTOME_APOPTOTIC_FACTOR_MEDIATED_RESPONSE	3587.97	3452.55	3445.53	3476.63	3529.21	Cell death	#006600	Apoptosis	seagreen4	Transient DN	#5B6BA4
REACTOME_ANTIVIRAL_MECHANISM_BY_IFN_STIMULATED_GENES	6640.48	6614.41	6634.71	6742.31	6941.88	Interferon	#00FF66	Activation	red	Transient DN	#5B6BA4
REACTOME_PROLACTIN_RECEPTOR_SIGNALING	156.628	66.1658	-95.137	-133.841	155.152	Other pathways	#E5E5E5	Hormones	darkgrey	Transient DN	#5B6BA4
REACTOME_CELLULAR_RESPONSE_TO_HYPOXIA	7451.41	7323.3	7378.4	7436.69	7666.85	External stimuli	black	Hypoxia	tan4	Transient DN	#5B6BA4
REACTOME_NUCLEAR_SIGNALING_BY_ERBB4	2111.76	2235.12	2401.29	2510.24	3412.71	Growth factor/RTK	#FF002A	EGFR activation	chartreuse4	Transient DN	#5B6BA4
REACTOME_MITOCHONDRIAL_PROTEIN_IMPORT	5878.49	5511.45	5589.63	5934.04	5798.66	Protein transport	#3281FF	Intracellular transport	brown1	Transient DN	#5B6BA4
REACTOME_MITOCHONDRIAL_IRON_SULFUR_CLUSTER_BIOGENESIS	3496.44	3410.11	3384.92	3492.97	3618.31	Metabolism	#FCFC0C	Oxydative phosphorylation	green4	Transient DN	#5B6BA4
REACTOME_SYNTHESIS_OF_PE	656.619	515.67	539.12	541.235	672.748	Metabolism	#FCFC0C	Lipids	khaki2	Transient DN	#5B6BA4
REACTOME_SYNTHESIS_OF_PIPS_AT_THE_ER_MEMBRANE	2519.32	2250.28	2122.92	2633.82	2574.07	Metabolism	#FCFC0C	Lipids	khaki2	Transient DN	#5B6BA4
REACTOME_GLUCURONIDATION	-2504.25	-2552.97	-2627.74	-2444.22	-2264.66	Metabolism	#FCFC0C	General	white	Transient DN	#5B6BA4
REACTOME_GOLGI_CISTERNAE_PERICENTRIOLAR_STACK_REORGANIZATION	6181.18	6049.33	5985.54	6087.08	6191.4	Protein synthesis	#7FE9FF	Post translational modif	magenta1	Transient DN	#5B6BA4
REACTOME_SYNTHESIS_OF_GLYCOSYLPHOSPHATIDYLINOSITOL_GPI	2095.24	1886.62	1880.7	2171.68	2126.85	Metabolism	#FCFC0C	Carbohydrates	black	Transient DN	#5B6BA4
REACTOME_ATTACHMENT_OF_GPI_ANCHOR_TO_UPAR	4133.03	3703.1	4332.89	4047.8	4323.71	Protein synthesis	#7FE9FF	Post translational modif	magenta1	Transient DN	#5B6BA4
REACTOME_CHREBP_ACTIVATES_METABOLIC_GENE_EXPRESSION	990.453	874.218	1104.85	1117.3	1554.68	Gene expression	#000666	Transcription factors	firebrick	Transient DN	#5B6BA4
REACTOME_CELL_CYCLE	4518.05	4195.17	4290.81	4530.07	4498.56	Cell cycle	#661900	Activation	red	Transient DN	#5B6BA4
REACTOME_REGULATION_OF_CHOLESTEROL_BIOSYNTHESIS_BY_SREBP_SREBF	3947.12	3652.77	3676.9	4178.87	4264.06	Metabolism	#FCFC0C	Lipids	khaki2	Transient DN	#5B6BA4
REACTOME_THE_ACTIVATION_OF_ARYLSULFATASES	-599.195	-787.512	-877.969	-530.828	75.8382	Protein synthesis	#7FE9FF	Post translational modif	magenta1	Transient DN	#5B6BA4
REACTOME_ARMS_MEDIATED_ACTIVATION	1761.07	1414.83	1183.3	1539.25	1605.65	Growth factor/RTK	#FF002A	NTRKs activation	seagreen2	Transient DN	#5B6BA4
REACTOME_APC_C_CDC20_MEDIATED_DEGRADATION_OF_CYCLIN_B	7931.23	7886.29	7926.66	7890.52	7985.03	Protein degradation	#0011FF	Ubiquitination	springgreen1	Transient DN	#5B6BA4
REACTOME_SCF_BETA_TRCP_MEDIATED_DEGRADATION_OF_EMI1	8046.18	7889.51	7895.48	7955.98	8153.34	Protein degradation	#0011FF	Ubiquitination	springgreen1	Transient DN	#5B6BA4
REACTOME_APC_C_MEDIATED_DEGRADATION_OF_CELL_CYCLE_PROTEINS	7297.92	7149.46	7147.01	7165.2	7390.74	Protein degradation	#0011FF	Ubiquitination	springgreen1	Transient DN	#5B6BA4
REACTOME_APC_C_CDH1_MEDIATED_DEGRADATION_OF_CDC20_AND_OTHER_APC_C_CDH1_TARGETED_PROTEINS_IN_LATE_MITOSIS_EARLY_G1	7582.58	7413.3	7427.91	7488.96	7706.03	Protein degradation	#0011FF	Ubiquitination	springgreen1	Transient DN	#5B6BA4
REACTOME_TELOMERE_C_STRAND_SYNTHESIS_INITIATION	2619.27	2387.6	2416.01	2452.67	2631.23	DNA replication	#FF8259	Activation	red	Transient DN	#5B6BA4
REACTOME_SYNTHESIS_OF_PYROPHOSPHATES_IN_THE_CYTOSOL	453.671	165.601	192.716	470.401	432.479	Metabolism	#FCFC0C	Lipids	khaki2	Transient DN	#5B6BA4
REACTOME_SYNTHESIS_OF_IP3_AND_IP4_IN_THE_CYTOSOL	-358.597	-699.611	-533.821	-321.442	-370.229	Metabolism	#FCFC0C	Lipids	khaki2	Transient DN	#5B6BA4
REACTOME_SCF_SKP2_MEDIATED_DEGRADATION_OF_P27_P21	8099.63	7980.39	7982.25	8067.87	8159.82	Protein degradation	#0011FF	Ubiquitination	springgreen1	Transient DN	#5B6BA4
REACTOME_CELLULAR_HEXOSE_TRANSPORT	-3261.77	-3265.7	-3238.45	-3140.02	-2715.41	Protein transport	#3281FF	Transmembrane transport	darkorange1	Transient DN	#5B6BA4
REACTOME_SIGNALING_BY_FGFR	5101.29	5021.16	5124.64	5080.16	5143.1	Growth factor/RTK	#FF002A	FGFR activation	deeppink4	Transient DN	#5B6BA4
REACTOME_FGFR1B_LIGAND_BINDING_AND_ACTIVATION	-2052.19	-2613.81	-2696.6	-1917.99	-1796.93	Growth factor/RTK	#FF002A	FGFR activation	deeppink4	Transient DN	#5B6BA4
REACTOME_FGFR2B_LIGAND_BINDING_AND_ACTIVATION	-3540.31	-4063.97	-3927.41	-3295.21	-3339.8	Growth factor/RTK	#FF002A	FGFR activation	deeppink4	Transient DN	#5B6BA4
REACTOME_GAP_JUNCTION_ASSEMBLY	4569.11	3945.14	4311.6	4935.68	5560.83	PMI	#9CB200	Cell-cell interaction	chartreuse 3	Transient DN	#5B6BA4
REACTOME_TRANSPORT_OF_CONNEXONS_TO_THE_PLASMA_MEMBRANE	6548.7	6044.78	6285.21	6800.89	7228.63	Protein transport	#3281FF	Intracellular transport	brown1	Transient DN	#5B6BA4
REACTOME_ANDROGEN_BIOSYNTHESIS	-4192.56	-4652.07	-4624.15	-4546.13	-4172.63	Metabolism	#FCFC0C	Hormones and NT	gray70	Transient DN	#5B6BA4
REACTOME_SYNTHESIS_OF_BILE_ACIDS_AND_BILE_SALTS_VIA_7ALPHA_HYDROXYCHOLESTEROL	-2182.18	-2371.82	-2356.33	-2102.08	-1980.53	Metabolism	#FCFC0C	Lipids	khaki2	Transient DN	#5B6BA4
REACTOME_SYNTHESIS_OF_BILE_ACIDS_AND_BILE_SALTS_VIA_24_HYDROXYCHOLESTEROL	-2133.45	-2328.39	-2303.95	-1735.73	-1536.09	Metabolism	#FCFC0C	Cholesterol	gold1	Transient DN	#5B6BA4
REACTOME_GLUCOCORTICOID_BIOSYNTHESIS	-5335.06	-5845.91	-5664.33	-5480.86	-5122.94	Metabolism	#FCFC0C	Hormones and NT	gray70	Transient DN	#5B6BA4
REACTOME_DEGRADATION_OF_BETA_CATENIN_BY_THE_DESTRUCTION_COMPLEX	6966.99	6821.74	6862.48	6890.53	7152.05	Cell death	#006600	Apoptosis	seagreen4	Transient DN	#5B6BA4
REACTOME_METABOLISM_OF_STEROID_HORMONES	-1899.11	-1985.89	-1962.33	-2023.8	-1680.77	Metabolism	#FCFC0C	Hormones and NT	gray70	Transient DN	#5B6BA4
REACTOME_BIOTIN_TRANSPORT_AND_METABOLISM	214.005	-153.745	-278.081	-327.524	372.033	Metabolism	#FCFC0C	Carbohydrates	black	Transient DN	#5B6BA4
REACTOME_COENZYME_A_BIOSYNTHESIS	2305.64	1891.8	2096.58	2055.1	2204.47	Metabolism	#FCFC0C	Lipids	khaki2	Transient DN	#5B6BA4
REACTOME_VITAMIN_C_ASCORBATE_METABOLISM	534.73	294.914	31.2698	363.463	711.492	Metabolism	#FCFC0C	Vitamines	steelblue4	Transient DN	#5B6BA4
REACTOME_ER_TO_GOLGI_ANTEROGRADE_TRANSPORT	4687.67	4307.52	4423.17	4705.73	5126.76	Protein transport	#3281FF	Intracellular transport	brown1	Transient DN	#5B6BA4
REACTOME_METABOLISM_OF_NITRIC_OXIDE_NOS3_ACTIVATION_AND_REGULATION	4257.42	3663.49	3614.29	4341.99	4695.16	Other pathways	#E5E5E5	ROS	chartreuse3	Transient DN	#5B6BA4
REACTOME_SIGNALING_BY_HIPPO	2703.63	2509.3	2642.41	2572.39	2685.2	Cell death	#006600	Hippo signaling	chocolate2	Transient DN	#5B6BA4
REACTOME_ENOS_ACTIVATION	5320.09	4732.34	4525.05	5339.36	5626.54	Other pathways	#E5E5E5	ROS	chartreuse3	Transient DN	#5B6BA4
REACTOME_NOSTRIN_MEDIATED_ENOS_TRAFFICKING	666.706	125.264	174.246	1383.3	2081.54	Protein transport	#3281FF	Transmembrane transport	darkorange1	Transient DN	#5B6BA4
REACTOME_ALPHA_LINOLENIC_OMEGA3_AND_LINOLEIC_OMEGA6_ACID_METABOLISM	3720.3	3302.75	3374.93	3528.76	3975.6	Metabolism	#FCFC0C	Lipids	khaki2	Transient DN	#5B6BA4
REACTOME_LINOLEIC_ACID_LA_METABOLISM	4191.57	3635.71	3784.94	4126.65	4558.2	Metabolism	#FCFC0C	Lipids	khaki2	Transient DN	#5B6BA4
REACTOME_FATTY_ACIDS	-5919.82	-6187.65	-6270.12	-6029.89	-5947.81	Metabolism	#FCFC0C	Lipids	khaki2	Transient DN	#5B6BA4
REACTOME_EICOSANOIDS	-5954.96	-6417.51	-6421.35	-6057.2	-5924.78	Metabolism	#FCFC0C	Hormones and NT	gray70	Transient DN	#5B6BA4
REACTOME_TRANSCRIPTIONAL_ACTIVATION_OF_MITOCHONDRIAL_BIOGENESIS	3384.42	3300.18	3253.55	3261.75	3324.04	Protein synthesis	#7FE9FF	rRNA	palegreen2	Transient DN	#5B6BA4
REACTOME_ACTIVATION_OF_GENE_EXPRESSION_BY_SREBF_SREBP	3045.79	2760.54	2859.15	3408.56	3647.48	Gene expression	#000666	Transcription factors	firebrick	Transient DN	#5B6BA4
REACTOME_SEPARATION_OF_SISTER_CHROMATIDS	6024.42	5726.24	5754.78	5927.15	6173.5	DNA replication	#FF8259	Activation	red	Transient DN	#5B6BA4
REACTOME_RESOLUTION_OF_SISTER_CHROMATID_COHESION	4551.32	4093.64	4107.46	4496.31	4648.78	DNA repair	#FF3F00	Activation	red	Transient DN	#5B6BA4
REACTOME_MITOTIC_METAPHASE_AND_ANAPHASE	5959.71	5670.1	5695.2	5877.76	6061.66	Cell cycle	#661900	Activation	red	Transient DN	#5B6BA4
REACTOME_REGULATION_OF_PLK1_ACTIVITY_AT_G2_M_TRANSITION	6431.87	6266.58	6341.56	6421.26	6732.08	Cell cycle	#661900	Activation	red	Transient DN	#5B6BA4
REACTOME_FBXW7_MUTANTS_AND_NOTCH1_IN_CANCER	2524.9	2274.42	2182.02	2545.95	2483.78	Other pathways	#E5E5E5	Notch	skyblue1	Transient DN	#5B6BA4
REACTOME_NUCLEAR_ENVELOPE_NE_REASSEMBLY	5914.99	5467.7	5579.44	5997.08	6203.39	Cell cycle	#661900	Activation	red	Transient DN	#5B6BA4
REACTOME_SCAVENGING_BY_CLASS_F_RECEPTORS	7657.14	7425.86	7493.19	7610.61	7742.68	Protein transport	#3281FF	Transmembrane transport	darkorange1	Transient DN	#5B6BA4
REACTOME_PKMTS_METHYLATE_HISTONE_LYSINES	629.539	433.659	748.495	735.607	953.923	Gene expression	#000666	Chromatin regulation	palegreen	Transient DN	#5B6BA4
REACTOME_GLYCOGEN_SYNTHESIS	7891.92	7837.65	7889.19	7920.5	8029.9	Metabolism	#FCFC0C	Carbohydrates	black	Transient DN	#5B6BA4
REACTOME_METABOLISM_OF_POLYAMINES	7241.46	6981.52	6977.52	7155.64	7429.69	Metabolism	#FCFC0C	Amino Acids	dodgerblue2	Transient DN	#5B6BA4
REACTOME_RECRUITMENT_OF_MITOTIC_CENTROSOME_PROTEINS_AND_COMPLEXES	4951.39	4563.02	4721.02	5045.33	5454.52	DNA replication	#FF8259	Activation	red	Transient DN	#5B6BA4
REACTOME_RECRUITMENT_OF_NUMA_TO_MITOTIC_CENTROSOMES	5203.86	4707.45	4875.51	5239.28	5693.27	DNA replication	#FF8259	Activation	red	Transient DN	#5B6BA4
REACTOME_ATF6_ATF6_ALPHA_ACTIVATES_CHAPERONES	8435.06	8357.59	8377.76	8449.59	8477.86	Protein synthesis	#7FE9FF	Post translational modif	magenta1	Transient DN	#5B6BA4
REACTOME_ATF6_ATF6_ALPHA_ACTIVATES_CHAPERONE_GENES	8522.12	8451.76	8473.42	8549.4	8563.01	Protein synthesis	#7FE9FF	Post translational modif	magenta1	Transient DN	#5B6BA4
REACTOME_ABC_FAMILY_PROTEINS_MEDIATED_TRANSPORT	5877.21	5690.48	5774.68	5794.64	6128.8	Protein transport	#3281FF	Transmembrane transport	darkorange1	Transient DN	#5B6BA4
REACTOME_BETA_CATENIN_INDEPENDENT_WNT_SIGNALING	5306.68	5142.81	5253.6	5290.26	5592.75	Other pathways	#E5E5E5	WNT	springgreen4	Transient DN	#5B6BA4
REACTOME_ALPHA_OXIDATION_OF_PHYTANATE	416.09	184.321	129.539	432.809	380.361	Metabolism	#FCFC0C	Lipids	khaki2	Transient DN	#5B6BA4
REACTOME_GLYOXYLATE_METABOLISM_AND_GLYCINE_DEGRADATION	237.741	240.488	131.977	226.647	281.97	Metabolism	#FCFC0C	Amino Acids	dodgerblue2	Transient DN	#5B6BA4
REACTOME_COOPERATION_OF_PREFOLDIN_AND_TRIC_CCT_IN_ACTIN_AND_TUBULIN_FOLDING	7167.69	6796.48	6911.35	7485.99	7625.6	Protein synthesis	#7FE9FF	Post translational modif	magenta1	Transient DN	#5B6BA4
REACTOME_FORMATION_OF_TUBULIN_FOLDING_INTERMEDIATES_BY_CCT_TRIC	7017.2	6559.61	6679.95	7243.18	7499.02	Protein synthesis	#7FE9FF	Post translational modif	magenta1	Transient DN	#5B6BA4
REACTOME_POST_CHAPERONIN_TUBULIN_FOLDING_PATHWAY	6602.64	6116.76	6303.07	6891.1	7269.08	Protein synthesis	#7FE9FF	Post translational modif	magenta1	Transient DN	#5B6BA4
REACTOME_PEROXISOMAL_LIPID_METABOLISM	124.527	-107.188	-130.037	20.3268	37.9734	Metabolism	#FCFC0C	Lipids	khaki2	Transient DN	#5B6BA4
REACTOME_PROTEIN_FOLDING	5129.15	4711.83	4930.99	5528.31	5714.06	Protein synthesis	#7FE9FF	Post translational modif	magenta1	Transient DN	#5B6BA4
REACTOME_EPHA_MEDIATED_GROWTH_CONE_COLLAPSE	1866.5	1665.44	1778.7	2844.05	4016.17	Growth factor/RTK	#FF002A	Ephrin activation	coral1	Transient DN	#5B6BA4
REACTOME_PCP_CE_PATHWAY	6916.67	6790.06	6863.4	6932.48	7187.9	Other pathways	#E5E5E5	ROS	chartreuse3	Transient DN	#5B6BA4
REACTOME_SEMA4D_MEDIATED_INHIBITION_OF_CELL_ATTACHMENT_AND_MIGRATION	2804.35	2586.99	2840.95	2942.14	3989.11	PMI	#9CB200	Migration	mediumpurple	Transient DN	#5B6BA4
REACTOME_ROLE_OF_SECOND_MESSENGERS_IN_NETRIN_1_SIGNALING	-4171.63	-4111.52	-4344.81	-3941.8	-3719.5	PMI	#9CB200	Migration	mediumpurple	Transient DN	#5B6BA4
REACTOME_METAL_ION_SLC_TRANSPORTERS	1480.68	1409.46	1599.33	1832.99	2331.41	Protein transport	#3281FF	Transmembrane transport	darkorange1	Transient DN	#5B6BA4
REACTOME_SODIUM_COUPLED_SULPHATE_DI_AND_TRI_CARBOXYLATE_TRANSPORTERS	-6125.63	-5851.66	-6339.33	-6139.69	-5960.11	Protein transport	#3281FF	Transmembrane transport	darkorange1	Transient DN	#5B6BA4
REACTOME_MAPK6_MAPK4_SIGNALING	6703.94	6554.37	6682.02	6664.47	6950.93	MAPK	#B20000	Other MAPK	darkorange1	Transient DN	#5B6BA4
REACTOME_ASPARAGINE_N_LINKED_GLYCOSYLATION	5008.7	4815.21	4934.98	5058.85	5331.29	Protein synthesis	#7FE9FF	Post translational modif	magenta1	Transient DN	#5B6BA4
REACTOME_REGULATION_OF_CYTOSKELETAL_REMODELING_AND_CELL_SPREADING_BY_IPP_COMPLEX_COMPONENTS	2771.67	2522.74	2542.57	2416.59	2745.81	PMI	#9CB200	Migration	mediumpurple	Transient DN	#5B6BA4
REACTOME_NRCAM_INTERACTIONS	-160.146	-168.677	-249.282	-253.315	521.279	PMI	#9CB200	Cell-cell interaction	chartreuse 3	Transient DN	#5B6BA4
REACTOME_AUF1_HNRNP_D0_BINDS_AND_DESTABILIZES_MRNA	8361.5	8228.69	8234.21	8385.21	8463.13	Gene expression	#000666	RNA degradation	violetred2	Transient DN	#5B6BA4
REACTOME_REGULATION_OF_MRNA_STABILITY_BY_PROTEINS_THAT_BIND_AU_RICH_ELEMENTS	7803.76	7674.52	7684.97	7861.32	7950.42	Gene expression	#000666	RNA synthesis	darkgoldenrod2	Transient DN	#5B6BA4
REACTOME_MITOTIC_G2_G2_M_PHASES	6311.9	6046.8	6115.69	6282.79	6522.54	Cell cycle	#661900	Activation	red	Transient DN	#5B6BA4
REACTOME_ASYMMETRIC_LOCALIZATION_OF_PCP_PROTEINS	7774.11	7643.47	7653.19	7704.07	7905.97	Protein transport	#3281FF	Transmembrane transport	darkorange1	Transient DN	#5B6BA4
REACTOME_DEGRADATION_OF_AXIN	7920.96	7770.01	7767.61	7829.03	8042.17	Protein degradation	#0011FF	Ubiquitination	springgreen1	Transient DN	#5B6BA4
REACTOME_DEGRADATION_OF_DVL	7924.02	7780.63	7783.73	7883	8086.95	Protein degradation	#0011FF	Ubiquitination	springgreen1	Transient DN	#5B6BA4
REACTOME_WNT5A_DEPENDENT_INTERNALIZATION_OF_FZD4	4368.22	4198.71	4358.98	4422.64	4504.71	Other pathways	#E5E5E5	WNT	springgreen4	Transient DN	#5B6BA4
REACTOME_VEGFR2_MEDIATED_VASCULAR_PERMEABILITY	2883.44	2445.48	2349.79	2532.65	2716.44	Growth factor/RTK	#FF002A	VEGFR activation	pink2	Transient DN	#5B6BA4
REACTOME_N_GLYCAN_TRIMMING_IN_THE_ER_AND_CALNEXIN_CALRETICULIN_CYCLE	8281.92	8246.61	8252.96	8228.04	8332.38	Metabolism	#FCFC0C	Lipids	khaki2	Transient DN	#5B6BA4
REACTOME_HEDGEHOG_LIGAND_BIOGENESIS	7459.64	7293.27	7331.39	7409.22	7634.74	Other pathways	#E5E5E5	SHH	peachpuff	Transient DN	#5B6BA4
REACTOME_SIGNALING_BY_HEDGEHOG	5696.16	5425.32	5550.33	5687.53	6089.04	Other pathways	#E5E5E5	SHH	peachpuff	Transient DN	#5B6BA4
REACTOME_MITOCHONDRIAL_TRANSLATION	5690.26	5261.43	5291.8	5610.73	5519.99	Protein synthesis	#7FE9FF	tRNA	royalblue3	Transient DN	#5B6BA4
REACTOME_METABOLISM_OF_LIPIDS	473.472	383.954	457.107	544.96	648.83	Metabolism	#FCFC0C	Lipids	khaki2	Transient DN	#5B6BA4
REACTOME_DEGRADATION_OF_GLI1_BY_THE_PROTEASOME	7723.61	7540.51	7546.31	7568.48	7845.08	Protein degradation	#0011FF	Ubiquitination	springgreen1	Transient DN	#5B6BA4
REACTOME_HEDGEHOG_OFF_STATE	6364.24	6092.97	6196.87	6322.73	6724.54	Other pathways	#E5E5E5	SHH	peachpuff	Transient DN	#5B6BA4
REACTOME_CILIUM_ASSEMBLY	3831.54	3338.46	3401.17	3738.06	4149.44	PMI	#9CB200	Migration	mediumpurple	Transient DN	#5B6BA4
REACTOME_ABC_TRANSPORTER_DISORDERS	6855.87	6667.22	6724.43	6784.89	7070.79	Protein transport	#3281FF	Transmembrane transport	darkorange1	Transient DN	#5B6BA4
REACTOME_DISORDERS_OF_TRANSMEMBRANE_TRANSPORTERS	3905.04	3696.76	3832.62	3850.97	4171.37	Protein transport	#3281FF	Transmembrane transport	darkorange1	Transient DN	#5B6BA4
REACTOME_ANCHORING_OF_THE_BASAL_BODY_TO_THE_PLASMA_MEMBRANE	4254.34	3827.78	3948.79	4326.19	4750.67	PMI	#9CB200	Cell-cell interaction	chartreuse 3	Transient DN	#5B6BA4
REACTOME_INTRAFLAGELLAR_TRANSPORT	5381.85	4772.05	4908.09	5477.21	5961.97	Protein transport	#3281FF	Intracellular transport	brown1	Transient DN	#5B6BA4
REACTOME_HEDGEHOG_ON_STATE	6394.55	6231.05	6302.02	6289.02	6591.81	Other pathways	#E5E5E5	SHH	peachpuff	Transient DN	#5B6BA4
REACTOME_FRUCTOSE_METABOLISM	2102.8	1865.82	2204.14	2518.1	3076.94	Metabolism	#FCFC0C	Carbohydrates	black	Transient DN	#5B6BA4
REACTOME_SIGNALING_BY_FGFR2	5778.71	5718.99	5802.49	5783.22	5871.55	Growth factor/RTK	#FF002A	FGFR activation	deeppink4	Transient DN	#5B6BA4
REACTOME_SIGNALING_BY_FGFR4_IN_DISEASE	2338.67	2283.68	2222.1	2247.11	2531.54	Growth factor/RTK	#FF002A	FGFR activation	deeppink4	Transient DN	#5B6BA4
REACTOME_ACTIVATION_OF_RAS_IN_B_CELLS	1048.15	901.918	744.491	1011.51	1479.85	MAPK	#B20000	Overall activation	red	Transient DN	#5B6BA4
REACTOME_PROTEIN_REPAIR	1886.9	1483.49	1418.35	1590.72	2140.18	Other pathways	#E5E5E5	ROS	chartreuse3	Transient DN	#5B6BA4
REACTOME_DEUBIQUITINATION	4727.26	4442.94	4636.59	4786.45	5044.72	Protein degradation	#0011FF	Ubiquitination	springgreen1	Transient DN	#5B6BA4
REACTOME_UCH_PROTEINASES	6566.52	6288.14	6520.34	6731.28	6961.5	Protein degradation	#0011FF	Ubiquitination	springgreen1	Transient DN	#5B6BA4
REACTOME_UB_SPECIFIC_PROCESSING_PROTEASES	5199.16	4911.97	5125.31	5188.79	5480.25	Protein degradation	#0011FF	Ubiquitination	springgreen1	Transient DN	#5B6BA4
REACTOME_METALLOPROTEASE_DUBS	6109.95	5922.37	6260.73	6215.95	6475.69	PMI	#9CB200	Invasion	coral2	Transient DN	#5B6BA4
REACTOME_DNA_DOUBLE_STRAND_BREAK_REPAIR	4150.69	3828.65	4079.79	4184.4	4124.85	DNA repair	#FF3F00	Activation	red	Transient DN	#5B6BA4
REACTOME_DNA_DOUBLE_STRAND_BREAK_RESPONSE	5106.25	4788.19	5174.69	5223.97	5454.38	DNA repair	#FF3F00	Activation	red	Transient DN	#5B6BA4
REACTOME_PROCESSING_OF_DNA_DOUBLE_STRAND_BREAK_ENDS	4717.3	4378.47	4673.66	4808.35	4877.95	DNA repair	#FF3F00	Activation	red	Transient DN	#5B6BA4
REACTOME_DNA_DAMAGE_RECOGNITION_IN_GG_NER	7894.26	7799.37	7855.64	7967.46	8020.67	DNA repair	#FF3F00	Activation	red	Transient DN	#5B6BA4
REACTOME_FORMATION_OF_INCISION_COMPLEX_IN_GG_NER	7220.08	7157.59	7161.2	7161.33	7234.06	DNA repair	#FF3F00	Activation	red	Transient DN	#5B6BA4
REACTOME_GLOBAL_GENOME_NUCLEOTIDE_EXCISION_REPAIR_GG_NER	6576.21	6416.05	6497.88	6654.77	6629.58	DNA repair	#FF3F00	Activation	red	Transient DN	#5B6BA4
REACTOME_FORMATION_OF_TC_NER_PRE_INCISION_COMPLEX	7280.81	7181.92	7211.26	7286.97	7352.65	DNA repair	#FF3F00	Activation	red	Transient DN	#5B6BA4
REACTOME_TRNA_PROCESSING_IN_THE_MITOCHONDRION	4964.61	4258.29	4367.66	4714.66	5067.53	Protein synthesis	#7FE9FF	tRNA	royalblue3	Transient DN	#5B6BA4
REACTOME_TRNA_MODIFICATION_IN_THE_MITOCHONDRION	3311.66	2777.12	2987.11	3380.2	3405.19	Protein synthesis	#7FE9FF	tRNA	royalblue3	Transient DN	#5B6BA4
REACTOME_ESTROGEN_STIMULATED_SIGNALING_THROUGH_PRKCZ	3705.64	3512.8	3505.24	3886.87	4080.85	MAPK	#B20000	Overall activation	red	Transient DN	#5B6BA4
REACTOME_TP53_REGULATES_TRANSCRIPTION_OF_SEVERAL_ADDITIONAL_CELL_DEATH_GENES_WHOSE_SPECIFIC_ROLES_IN_P53_DEPENDENT_APOPTOSIS_REMAIN_UNCERTAIN	1313.82	743.083	685.688	1176.55	1133.59	Cell cycle	#661900	p53	deeppink3	Transient DN	#5B6BA4
REACTOME_TP53_REGULATES_TRANSCRIPTION_OF_CASPASE_ACTIVATORS_AND_CASPASES	-612.707	-837.247	-820.103	-916.854	-533.263	Cell cycle	#661900	p53	deeppink3	Transient DN	#5B6BA4
REACTOME_COPI_MEDIATED_ANTEROGRADE_TRANSPORT	5302.7	4850	5009.41	5418.49	5853.68	Protein transport	#3281FF	Intracellular transport	brown1	Transient DN	#5B6BA4
REACTOME_COPI_DEPENDENT_GOLGI_TO_ER_RETROGRADE_TRAFFIC	4543.23	4108.42	4319.94	4667.35	5156.89	Protein transport	#3281FF	Intracellular transport	brown1	Transient DN	#5B6BA4
REACTOME_COPI_INDEPENDENT_GOLGI_TO_ER_RETROGRADE_TRAFFIC	5582.21	4974.21	5153.96	5778.54	6189.85	Protein transport	#3281FF	Intracellular transport	brown1	Transient DN	#5B6BA4
REACTOME_INTRA_GOLGI_TRAFFIC	2099.95	1957.93	1980.51	1952.77	2201.36	Protein transport	#3281FF	Intracellular transport	brown1	Transient DN	#5B6BA4
REACTOME_INTRA_GOLGI_AND_RETROGRADE_GOLGI_TO_ER_TRAFFIC	3999.18	3643.03	3755.13	4031.73	4392.68	Protein transport	#3281FF	Intracellular transport	brown1	Transient DN	#5B6BA4
REACTOME_MITOTIC_PROMETAPHASE	4473.82	4056.99	4090.25	4391.01	4600.15	Cell cycle	#661900	Activation	red	Transient DN	#5B6BA4
REACTOME_M_PHASE	5008.6	4651.66	4811.51	5046.79	5217.48	Cell cycle	#661900	Activation	red	Transient DN	#5B6BA4
REACTOME_ORC1_REMOVAL_FROM_CHROMATIN	7630.68	7471.58	7466.22	7534.09	7646.39	Gene expression	#000666	Chromatin regulation	palegreen	Transient DN	#5B6BA4
REACTOME_SWITCHING_OF_ORIGINS_TO_A_POST_REPLICATIVE_STATE	7181.87	7007.12	7015.68	7104.39	7195.15	DNA replication	#FF8259	Activation	red	Transient DN	#5B6BA4
REACTOME_CELL_CYCLE_MITOTIC	4858.37	4539.93	4660.51	4884.85	4872.93	Cell cycle	#661900	Activation	red	Transient DN	#5B6BA4
REACTOME_G2_M_CHECKPOINTS	5416.71	5048.43	5220.58	5480.48	5548.69	Cell cycle	#661900	Checkpoints regulation	darkgoldenrod3	Transient DN	#5B6BA4
REACTOME_STABILIZATION_OF_P53	7870.98	7714.43	7709.65	7752.19	7972.61	Cell cycle	#661900	p53	deeppink3	Transient DN	#5B6BA4
REACTOME_G1_S_DNA_DAMAGE_CHECKPOINTS	7698.47	7577.7	7589.02	7684.06	7821.04	DNA repair	#FF3F00	Activation	red	Transient DN	#5B6BA4
REACTOME_CELL_CYCLE_CHECKPOINTS	4876.68	4561.4	4660.52	4957.81	4880.68	Cell cycle	#661900	Checkpoints regulation	darkgoldenrod3	Transient DN	#5B6BA4
REACTOME_CYCLIN_A_CDK2_ASSOCIATED_EVENTS_AT_S_PHASE_ENTRY	7329.6	7227.32	7261.7	7300.81	7416.93	Cell cycle	#661900	CDKs	chartreuse3	Transient DN	#5B6BA4
REACTOME_GLYCOLYSIS	6436.71	6148.39	6404.18	6521.52	6564.11	Metabolism	#FCFC0C	Carbohydrates	black	Transient DN	#5B6BA4
REACTOME_BRANCHED_CHAIN_AMINO_ACID_CATABOLISM	2582.99	2180.86	2145.22	2044.4	2504.42	Metabolism	#FCFC0C	Amino Acids	dodgerblue2	Transient DN	#5B6BA4
REACTOME_PROPIONYL_COA_CATABOLISM	-147.625	-340.209	-657.067	-538.433	-291.861	Metabolism	#FCFC0C	Amino Acids	dodgerblue2	Transient DN	#5B6BA4
REACTOME_LYSINE_CATABOLISM	-291.965	-297.152	-463.632	-337.797	-189.586	Metabolism	#FCFC0C	Amino Acids	dodgerblue2	Transient DN	#5B6BA4
REACTOME_MRNA_EDITING_C_TO_U_CONVERSION	-1553.7	-1645.85	-1470.38	-1537.15	-618.796	Gene expression	#000666	RNA synthesis	darkgoldenrod2	Transient DN	#5B6BA4
REACTOME_PYRIMIDINE_SALVAGE	869.37	782.945	677.936	724.369	1001.16	Metabolism	#FCFC0C	Amino Acids	dodgerblue2	Transient DN	#5B6BA4
REACTOME_DNA_DAMAGE_BYPASS	6865.94	6791.48	6857.47	6835.9	6925.78	DNA repair	#FF3F00	Inhibition	blue	Transient DN	#5B6BA4
REACTOME_DNA_DAMAGE_REVERSAL	873.687	523.266	489.473	748.899	1012.66	DNA repair	#FF3F00	Inhibition	blue	Transient DN	#5B6BA4
REACTOME_FATTY_ACYL_COA_BIOSYNTHESIS	1036.35	668.487	713.678	1276.06	1780.47	Metabolism	#FCFC0C	Lipids	khaki2	Transient DN	#5B6BA4
REACTOME_SYNTHESIS_OF_VERY_LONG_CHAIN_FATTY_ACYL_COAS	-43.2432	-335.794	-297.075	-339.583	-117.189	Metabolism	#FCFC0C	Lipids	khaki2	Transient DN	#5B6BA4
REACTOME_MITOCHONDRIAL_FATTY_ACID_BETA_OXIDATION_OF_UNSATURATED_FATTY_ACIDS	1905.59	1690.43	1685.01	1711.46	1894.61	Metabolism	#FCFC0C	Oxydative phosphorylation	green4	Transient DN	#5B6BA4
REACTOME_WAX_AND_PLASMALOGEN_BIOSYNTHESIS	-1127.61	-1500.09	-1723.23	-1662.34	-1360.03	Metabolism	#FCFC0C	Lipids	khaki2	Transient DN	#5B6BA4
REACTOME_PROTEIN_UBIQUITINATION	6550.69	6443.98	6626.4	6659.46	6848.31	Protein degradation	#0011FF	Ubiquitination	springgreen1	Transient DN	#5B6BA4
REACTOME_THE_ROLE_OF_GTSE1_IN_G2_M_PROGRESSION_AFTER_G2_CHECKPOINT	7787.81	7580.21	7639.59	7823.68	7983.19	Cell cycle	#661900	Checkpoints regulation	darkgoldenrod3	Transient DN	#5B6BA4
REACTOME_AURKA_ACTIVATION_BY_TPX2	5226.19	4849.09	4963.11	5301.16	5724.81	Cell cycle	#661900	Activation	red	Transient DN	#5B6BA4
REACTOME_GOLGI_TO_ER_RETROGRADE_TRANSPORT	4354.71	3924.91	4090.17	4480.6	4886.82	Protein transport	#3281FF	Intracellular transport	brown1	Transient DN	#5B6BA4
REACTOME_RRNA_PROCESSING_IN_THE_MITOCHONDRION	3862.29	3521.06	3627.23	3546.16	3645.73	Gene expression	#000666	RNA synthesis	darkgoldenrod2	Transient DN	#5B6BA4
REACTOME_MET_ACTIVATES_PTK2_SIGNALING	3301.25	3375.41	3574.9	3955.37	5007.94	Growth factor/RTK	#FF002A	MET activation	mediumorchid2	Transient DN	#5B6BA4
REACTOME_MET_PROMOTES_CELL_MOTILITY	3006.3	3095.84	3245.76	3589.16	4609.64	PMI	#9CB200	Migration	mediumpurple	Transient DN	#5B6BA4
REACTOME_RAB_GEFS_EXCHANGE_GTP_FOR_GDP_ON_RABS	2708.48	2690.88	2720.8	2706.38	2972.64	GPCR	#660011	Rho GTPase	maroon1	Transient DN	#5B6BA4
REACTOME_TRANSCRIPTIONAL_REGULATION_BY_RUNX2	6049.63	5891.77	5992.67	6087.13	6355.22	Other pathways	#E5E5E5	Runx	yellow4	Transient DN	#5B6BA4
REACTOME_RUNX1_REGULATES_TRANSCRIPTION_OF_GENES_INVOLVED_IN_DIFFERENTIATION_OF_HSCS	5214.05	4849.26	5231.04	5439.71	5680.9	Other pathways	#E5E5E5	Runx	yellow4	Transient DN	#5B6BA4
REACTOME_REGULATION_OF_RUNX2_EXPRESSION_AND_ACTIVITY	6983.4	6782.4	6812.75	6892.13	7136.69	Other pathways	#E5E5E5	Runx	yellow4	Transient DN	#5B6BA4
REACTOME_RUNX2_REGULATES_OSTEOBLAST_DIFFERENTIATION	2057.75	2059.19	2258.92	2607.46	3601.94	Other pathways	#E5E5E5	Runx	yellow4	Transient DN	#5B6BA4
REACTOME_RUNX2_REGULATES_BONE_DEVELOPMENT	1322.86	1278.96	1437.36	1911.48	2747.17	Other pathways	#E5E5E5	Runx	yellow4	Transient DN	#5B6BA4
REACTOME_REGULATION_OF_RUNX3_EXPRESSION_AND_ACTIVITY	8008.65	7858.63	7882.86	7937.86	8113.72	Other pathways	#E5E5E5	Runx	yellow4	Transient DN	#5B6BA4
REACTOME_REGULATION_OF_PTEN_STABILITY_AND_ACTIVITY	7496.79	7343.24	7353.7	7395.05	7635.02	PI3K/AKT/mTOR	#FF3232	Inhibition	blue	Transient DN	#5B6BA4
REACTOME_NEDDYLATION	4692.69	4543.08	4609.39	4699.67	4942.24	Protein degradation	#0011FF	Ubiquitination	springgreen1	Transient DN	#5B6BA4
REACTOME_CARBOXYTERMINAL_POST_TRANSLATIONAL_MODIFICATIONS_OF_TUBULIN	4290.97	3608.55	3876.81	4481.59	5152.81	Protein synthesis	#7FE9FF	Post translational modif	magenta1	Transient DN	#5B6BA4
REACTOME_METABOLISM_OF_STEROIDS	389.255	135.173	157.417	643.066	599.405	Metabolism	#FCFC0C	Hormones and NT	gray70	Transient DN	#5B6BA4
REACTOME_FATTY_ACID_METABOLISM	602.369	372.515	446.064	503.951	590.566	Metabolism	#FCFC0C	Lipids	khaki2	Transient DN	#5B6BA4
REACTOME_TRIGLYCERIDE_METABOLISM	-683.954	-1018.75	-899.535	-503.555	-484.877	Metabolism	#FCFC0C	Lipids	khaki2	Transient DN	#5B6BA4
REACTOME_GLYCOGEN_METABOLISM	7100.43	7023.09	7118.55	7090.74	7256.25	Metabolism	#FCFC0C	Carbohydrates	black	Transient DN	#5B6BA4
REACTOME_INTERLEUKIN_35_SIGNALLING	1575.97	1499.13	1328.3	1634.79	2115.63	Cytokines/Inflammation	#00FF00	Cytokines	orchid2	Transient DN	#5B6BA4
REACTOME_CALNEXIN_CALRETICULIN_CYCLE	8417.6	8395.89	8389.65	8367.78	8445.03	Protein synthesis	#7FE9FF	Post translational modif	magenta1	Transient DN	#5B6BA4
REACTOME_ROBO_RECEPTORS_BIND_AKAP5	339.404	64.6738	33.6051	441.121	423.015	PMI	#9CB200	Migration	mediumpurple	Transient DN	#5B6BA4
REACTOME_RAC1_GTPASE_CYCLE	110.995	74.4057	194.239	188.398	420.178	GPCR	#660011	Rho GTPase	maroon1	Transient DN	#5B6BA4
REACTOME_RAC2_GTPASE_CYCLE	2044.45	1912.2	2047.73	2273.03	2479.64	GPCR	#660011	Rho GTPase	maroon1	Transient DN	#5B6BA4
REACTOME_RHOD_GTPASE_CYCLE	2390.43	2279.7	2348.17	2671.51	2955.39	GPCR	#660011	Rho GTPase	maroon1	Transient DN	#5B6BA4
REACTOME_RHOH_GTPASE_CYCLE	5575.82	5117.7	5314.07	5523.89	6014.16	GPCR	#660011	Rho GTPase	maroon1	Transient DN	#5B6BA4
REACTOME_RHOJ_GTPASE_CYCLE	2089.62	2002.78	2031.66	1968.99	2274.42	GPCR	#660011	Rho GTPase	maroon1	Transient DN	#5B6BA4
REACTOME_RHOU_GTPASE_CYCLE	1793.33	1646.92	1642.01	1700.21	1875.39	GPCR	#660011	Rho GTPase	maroon1	Transient DN	#5B6BA4
REACTOME_RHOBTB1_GTPASE_CYCLE	6785.19	6670.55	6618.12	6749.55	7160.48	GPCR	#660011	Rho GTPase	maroon1	Transient DN	#5B6BA4
REACTOME_RAC3_GTPASE_CYCLE	1274.62	1248.18	1271.94	1462.8	1686.97	GPCR	#660011	Rho GTPase	maroon1	Transient DN	#5B6BA4
REACTOME_SIGNALING_BY_NOTCH4	7163.26	7020.64	7070.84	7072.16	7320.4	Other pathways	#E5E5E5	Notch	skyblue1	Transient DN	#5B6BA4
REACTOME_NOTCH4_ACTIVATION_AND_TRANSMISSION_OF_SIGNAL_TO_THE_NUCLEUS	5231.69	5283.65	5210.44	5484.28	5853.28	Other pathways	#E5E5E5	Notch	skyblue1	Transient DN	#5B6BA4
REACTOME_INTERLEUKIN_1_SIGNALING	6562.99	6381.3	6441.04	6271.11	6578.35	Cytokines/Inflammation	#00FF00	Cytokines	orchid2	Transient DN	#5B6BA4
REACTOME_INTERLEUKIN_27_SIGNALING	2602.59	2463.95	2300.79	2498.13	3112.54	Cytokines/Inflammation	#00FF00	Cytokines	orchid2	Transient DN	#5B6BA4
REACTOME_ACTIVATED_NTRK2_SIGNALS_THROUGH_FRS2_AND_FRS3	2106.34	2038.81	1833.08	2088.69	2215.76	Growth factor/RTK	#FF002A	NTRKs activation	seagreen2	Transient DN	#5B6BA4
REACTOME_NR1H2_NR1H3_REGULATE_GENE_EXPRESSION_LINKED_TO_LIPOGENESIS	3712.08	3533	4026.74	3906.62	4796.81	Gene expression	#000666	Transcription factors	firebrick	Transient DN	#5B6BA4
REACTOME_TYSND1_CLEAVES_PEROXISOMAL_PROTEINS	2743.29	2464.06	2310.6	2508.74	2883.04	Protein transport	#3281FF	Intracellular transport	brown1	Transient DN	#5B6BA4
REACTOME_ENDOSOMAL_SORTING_COMPLEX_REQUIRED_FOR_TRANSPORT_ESCRT	7564.18	7505.92	7613.92	7574.54	7755.7	Protein transport	#3281FF	Intracellular transport	brown1	Transient DN	#5B6BA4
REACTOME_TRANSPORT_TO_THE_GOLGI_AND_SUBSEQUENT_MODIFICATION	4088.88	3745.17	3861.21	4117.37	4504.95	Protein transport	#3281FF	Intracellular transport	brown1	Transient DN	#5B6BA4
REACTOME_CLASS_I_PEROXISOMAL_MEMBRANE_PROTEIN_IMPORT	2004.56	1778.68	1793.03	1996.37	2064.05	Protein transport	#3281FF	Intracellular transport	brown1	Transient DN	#5B6BA4
REACTOME_NEGATIVE_REGULATION_OF_NOTCH4_SIGNALING	8126.03	7953.34	7963.82	8030.09	8204.85	Other pathways	#E5E5E5	Notch	skyblue1	Transient DN	#5B6BA4
WP_ERK_PATHWAY_IN_HUNTINGTONS_DISEASE	1111.67	846.321	796.709	893.215	956.51	MAPK	#B20000	Overall Activation	red	Transient DN	#5B6BA4
REACTOME_PROTEIN_LOCALIZATION	5255.99	5068.62	5178.85	5256.2	5357.03	Protein transport	#3281FF	Intracellular transport	brown1	Transient DN	#5B6BA4
REACTOME_AUTOPHAGY	6708.88	6631.75	6705.66	6863.84	7033.8	Protein degradation	#0011FF	Autophagy	orange	Transient DN	#5B6BA4
REACTOME_ACTIVATION_OF_AMPK_DOWNSTREAM_OF_NMDARS	5980.77	5382.99	5627.15	6233.31	6657.9	Metabolism	#FCFC0C	Oxydative phosphorylation	green4	Transient DN	#5B6BA4
REACTOME_RESPONSE_OF_MTB_TO_PHAGOCYTOSIS	8018.18	7991.29	8058.94	8043.45	8175.26	Cell death	#006600	Other cell death	darkgrey	Transient DN	#5B6BA4
REACTOME_AGGREPHAGY	7472.72	7282.34	7389.61	7534.36	7795.48	Cell death	#006600	Apoptosis	seagreen4	Transient DN	#5B6BA4
REACTOME_DEFECTS_OF_CONTACT_ACTIVATION_SYSTEM_CAS_AND_KALLIKREIN_KININ_SYSTEM_KKS	-3754.79	-3848.05	-3776.82	-3684.08	-3310.8	PMI	#9CB200	Cell-cell interaction	chartreuse 3	Transient DN	#5B6BA4
REACTOME_SELECTIVE_AUTOPHAGY	7231.53	7084.53	7180.27	7388.92	7526.98	Protein degradation	#0011FF	Autophagy	orange	Transient DN	#5B6BA4
REACTOME_SEALING_OF_THE_NUCLEAR_ENVELOPE_NE_BY_ESCRT_III	6182.66	5641.82	5896.24	6418.98	6855.12	Cell cycle	#661900	Activation	red	Transient DN	#5B6BA4
WP_MAPK_AND_NFKB_SIGNALING_PATHWAYS_INHIBITED_BY_YERSINIA_YOPJ	4518.8	4345.68	4315.25	4418.83	4885.33	MAPK	#B20000	Overall Inhibition	blue	Transient DN	#5B6BA4
REACTOME_RHOBTB_GTPASE_CYCLE	7528.08	7371.46	7382.31	7736.97	7825.56	GPCR	#660011	Rho GTPase	maroon1	Transient DN	#5B6BA4
REACTOME_KEAP1_NFE2L2_PATHWAY	7180.27	7013.65	7062.61	7185.7	7357.47	Other pathways	#E5E5E5	ROS	chartreuse3	Transient DN	#5B6BA4
REACTOME_UPTAKE_OF_DIETARY_COBALAMINS_INTO_ENTEROCYTES	-3456.43	-3894.76	-3634.1	-3908.13	-3626.76	Metabolism	#FCFC0C	Vitamines	steelblue4	Transient DN	#5B6BA4
REACTOME_NUCLEAR_EVENTS_MEDIATED_BY_NFE2L2	7563.7	7376.84	7433.02	7572.55	7709.43	Gene expression	#000666	RNA synthesis	darkgoldenrod2	Transient DN	#5B6BA4
REACTOME_KINESINS	3957.93	3340.88	3589.95	4093.31	4689.41	Protein transport	#3281FF	Intracellular transport	brown1	Transient DN	#5B6BA4
BIOCARTA_FEEDER_PATHWAY	5361.63	4890.54	5328.88	5349.33	5639.96	Metabolism	#FCFC0C	Carbohydrates	black	Transient DN	#5B6BA4
BIOCARTA_PROTEASOME_PATHWAY	8111.3	7783.12	7736.09	7932.92	8112.91	Protein degradation	#0011FF	Ubiquitination	springgreen1	Transient DN	#5B6BA4
BIOCARTA_KREB_PATHWAY	4382.36	4077.69	4000.69	4421.78	4287.09	Metabolism	#FCFC0C	Oxydative phosphorylation	green4	Transient DN	#5B6BA4
BIOCARTA_AKT_PATHWAY	4119.34	3893.73	3857.15	4205.2	4446.72	PI3K/AKT/mTOR	#FF3232	Activation	red	Transient DN	#5B6BA4
BIOCARTA_CACAM_PATHWAY	5032.56	4886.56	4797.07	4836.7	5167.38	GPCR	#660011	Galpha activity	springgreen4	Transient DN	#5B6BA4
BIOCARTA_HDAC_PATHWAY	2239.61	2179.64	2080	2471.48	2591.06	Gene expression	#000666	Chromatin regulation	palegreen	Transient DN	#5B6BA4
BIOCARTA_RNA_PATHWAY	6243.33	6108.88	6014.62	5992.87	6425.78	Gene expression	#000666	RNA synthesis	darkgoldenrod2	Transient DN	#5B6BA4
BIOCARTA_ECM_PATHWAY	6450.08	6324.52	6375.73	6356.79	6601.05	PMI	#9CB200	ECM formation	yellow	Transient DN	#5B6BA4
REACTOME_PROLONGED_ERK_ACTIVATION_EVENTS	2513.72	2352.46	2277.36	2553.14	2753.67	MAPK	#B20000	Upstream Activation	#FF8259	Transient DN	#5B6BA4
BIOCARTA_MCALPAIN_PATHWAY	2465.07	2172.44	2229.31	2774.2	3123.42	PMI	#9CB200	Migration	mediumpurple	Transient DN	#5B6BA4
REACTOME_GRB2_SOS_PROVIDES_LINKAGE_TO_MAPK_SIGNALING_FOR_INTEGRINS	2114.45	1891.7	1727.84	2023.81	2243.9	MAPK	#B20000	Upstream activation	#FF8259	Transient DN	#5B6BA4
BIOCARTA_NOS1_PATHWAY	1365.15	1119.48	999.908	1172.89	1329.03	Other pathways	#E5E5E5	ROS	chartreuse3	Transient DN	#5B6BA4
BIOCARTA_AKAPCENTROSOME_PATHWAY	1642.73	1594.73	1382.53	1888.71	1913.93	Cell cycle	#661900	Activation	red	Transient DN	#5B6BA4
BIOCARTA_RAB_PATHWAY	3020.08	2931.73	2729.44	2910.07	3163.84	Protein transport	#3281FF	Intracellular transport	brown1	Transient DN	#5B6BA4
REACTOME_P130CAS_LINKAGE_TO_MAPK_SIGNALING_FOR_INTEGRINS	2218.4	2008.59	1918.25	2202.01	2385.28	MAPK	#B20000	Upstream activation	#FF8259	Transient DN	#5B6BA4
BIOCARTA_EIF2_PATHWAY	6035.05	5763.76	5819.63	5743.12	5880.08	Protein synthesis	#7FE9FF	Translation	orangered2	Transient DN	#5B6BA4
BIOCARTA_RHO_PATHWAY	4149.58	3775	3940.71	4298.46	4682.25	GPCR	#660011	Rho GTPase	maroon1	Transient DN	#5B6BA4
REACTOME_CREB1_PHOSPHORYLATION_THROUGH_NMDA_RECEPTOR_MEDIATED_ACTIVATION_OF_RAS_SIGNALING	-9.47112	-227.871	-341.538	-187.662	-127.245	MAPK	#B20000	Upstream Activation	#FF8259	Transient DN	#5B6BA4
REACTOME_RAS_ACTIVATION_UPON_CA2_INFLUX_THROUGH_NMDA_RECEPTOR	-375.707	-730.717	-806.404	-596.011	-531.982	MAPK	#B20000	Upstream Activation	#FF8259	Transient DN	#5B6BA4
BIOCARTA_IGF1MTOR_PATHWAY	2310.68	2212.54	2265.12	2336.82	2666.94	PI3K/AKT/mTOR	#FF3232	Activation	red	Transient DN	#5B6BA4
REACTOME_REGULATION_OF_RAS_BY_GAPS	7328.69	7177.58	7209.32	7091.29	7398.22	MAPK	#B20000	Upstream Activation	#FF8259	Transient DN	#5B6BA4
BIOCARTA_TGFB_PATHWAY	2078.97	2062.57	2060.06	2095.16	2226.67	Growth factor/RTK	#FF002A	TGFB activation	turquoise4	Transient DN	#5B6BA4
REACTOME_RAF_ACTIVATION	3665.25	3511.93	3398.21	3554.45	3581.61	MAPK	#B20000	Upstream Activation	#FF8259	Transient DN	#5B6BA4
KEGG_CITRATE_CYCLE_TCA_CYCLE	3526.25	3304.09	3235.45	3539.92	3486.8	Metabolism	#FCFC0C	Oxydative phosphorylation	green4	Transient DN	#5B6BA4
KEGG_PENTOSE_AND_GLUCURONATE_INTERCONVERSIONS	324.023	-25.7272	113.375	426.031	1101.15	Metabolism	#FCFC0C	Carbohydrates	black	Transient DN	#5B6BA4
KEGG_GALACTOSE_METABOLISM	1927.65	1789.67	1950.07	1894.81	2243.56	Metabolism	#FCFC0C	Carbohydrates	black	Transient DN	#5B6BA4
KEGG_VALINE_LEUCINE_AND_ISOLEUCINE_DEGRADATION	1504.73	1309.34	1290.72	1368.07	1512.01	Metabolism	#FCFC0C	Amino Acids	dodgerblue2	Transient DN	#5B6BA4
KEGG_VALINE_LEUCINE_AND_ISOLEUCINE_BIOSYNTHESIS	4003.4	3827.79	3783.29	3658.16	3932.92	Metabolism	#FCFC0C	Amino Acids	dodgerblue2	Transient DN	#5B6BA4
KEGG_INOSITOL_PHOSPHATE_METABOLISM	1840.08	1682.75	2009.14	1930.87	2209.89	Metabolism	#FCFC0C	Lipids	khaki2	Transient DN	#5B6BA4
KEGG_PYRUVATE_METABOLISM	2932.38	2630.89	2803.86	2875.71	2987.09	Metabolism	#FCFC0C	Carbohydrates	black	Transient DN	#5B6BA4
KEGG_BUTANOATE_METABOLISM	-496.261	-593.364	-587.18	-439.185	-491.344	Metabolism	#FCFC0C	Lipids	khaki2	Transient DN	#5B6BA4
KEGG_BIOSYNTHESIS_OF_UNSATURATED_FATTY_ACIDS	2331.64	1960.11	1854.69	2618.73	3186.42	Metabolism	#FCFC0C	Lipids	khaki2	Transient DN	#5B6BA4
KEGG_RNA_DEGRADATION	4473.83	4204.91	4218.6	4297.08	4337.61	Gene expression	#000666	RNA degradation	violetred2	Transient DN	#5B6BA4
KEGG_PROTEASOME	7492.99	7114.56	7059.58	7308.57	7673.59	Protein degradation	#0011FF	Ubiquitination	springgreen1	Transient DN	#5B6BA4
KEGG_PROTEIN_EXPORT	7281.72	6937.87	6891.09	7140.56	7276.34	Protein transport	#3281FF	Transmembrane transport	darkorange1	Transient DN	#5B6BA4
KEGG_UBIQUITIN_MEDIATED_PROTEOLYSIS	2714.97	2530.6	2472.82	2669.82	2735.03	Protein degradation	#0011FF	Ubiquitination	springgreen1	Transient DN	#5B6BA4
KEGG_PEROXISOME	1306.96	1241.09	1206.9	1300.46	1546.32	Metabolism	#FCFC0C	Lipids	khaki2	Transient DN	#5B6BA4
KEGG_GAP_JUNCTION	3759.89	3331.43	3504.75	3955.05	4660.9	PMI	#9CB200	Cell-cell interaction	chartreuse 3	Transient DN	#5B6BA4
REACTOME_CREB3_FACTORS_ACTIVATE_GENES	1289.86	1151.44	1242	1219.16	2146.02	MAPK	#B20000	Upstream Activation	#FF8259	Transient DN	#5B6BA4
PID_PRL_SIGNALING_EVENTS_PATHWAY	7824.98	7796.48	7834.74	7823.46	7886.15	Other pathways	#E5E5E5	Hormones	darkgrey	Transient DN	#5B6BA4
PID_NFKAPPAB_ATYPICAL_PATHWAY	4568.53	4418.58	4376.43	4201.91	4790.99	Cytokines/Inflammation	#00FF00	TNF pathway	paleturquoise3	Transient DN	#5B6BA4
PID_HDAC_CLASSIII_PATHWAY	6254.58	5929.74	6175.74	6446.04	6614.16	Gene expression	#000666	Chromatin regulation	palegreen	Transient DN	#5B6BA4
PID_NFKAPPAB_CANONICAL_PATHWAY	5187.27	5070.19	4907.05	4948.57	5192.49	Cytokines/Inflammation	#00FF00	TNF pathway	paleturquoise3	Transient DN	#5B6BA4
PID_LIS1_PATHWAY	2317.44	2303.27	2135.29	2268.57	2355.66	PMI	#9CB200	Migration	mediumpurple	Transient DN	#5B6BA4
PID_CXCR3_PATHWAY	1185.18	1064.61	1133.23	1036.1	2020.66	Cytokines/Inflammation	#00FF00	Cytokines	orchid2	Transient DN	#5B6BA4
PID_VEGFR1_2_PATHWAY	3783.62	3573.26	3616.4	3688.69	3735.26	Growth factor/RTK	#FF002A	VEGFR activation	pink2	Transient DN	#5B6BA4
REACTOME_SIGNALING_BY_MRAS_COMPLEX_MUTANTS	4775.37	4586.79	4267.02	4934.57	4850.44	MAPK	#B20000	Upstream Activation	#FF8259	Transient DN	#5B6BA4
SA_FAS_SIGNALING	3247.35	2712.86	2698.14	3582.56	4655.09	Cell death	#006600	Apoptosis	seagreen4	Transient DN	#5B6BA4
WP_ALANINE_AND_ASPARTATE_METABOLISM	-1957.27	-2029.61	-1977.31	-2015.6	-1843.52	Metabolism	#FCFC0C	Amino Acids	dodgerblue2	Transient DN	#5B6BA4
WP_VITAMIN_DSENSITIVE_CALCIUM_SIGNALING_IN_DEPRESSION	-2493.32	-2586.37	-2607.75	-2620.4	-2484.09	Metabolism	#FCFC0C	Vitamines	steelblue4	Transient DN	#5B6BA4
WP_LEUCINE_ISOLEUCINE_AND_VALINE_METABOLISM	1306.79	961.99	969.655	1010.67	1352.17	Metabolism	#FCFC0C	Amino Acids	dodgerblue2	Transient DN	#5B6BA4
WP_G_PROTEIN_SIGNALING_PATHWAYS	128.91	27.2441	151.369	141.641	187.69	GPCR	#660011	Galpha activity	springgreen4	Transient DN	#5B6BA4
WP_TCA_CYCLE_AND_DEFICIENCY_OF_PYRUVATE_DEHYDROGENASE_COMPLEX_PDHC	3249.72	2976.43	2843.1	3266.35	3228.14	Metabolism	#FCFC0C	Carbohydrates	black	Transient DN	#5B6BA4
WP_CELLTYPE_DEPENDENT_SELECTIVITY_OF_CCK2R_SIGNALING	-4144.71	-4195.86	-4172.51	-4165.48	-4115.2	GPCR	#660011	Activation	red	Transient DN	#5B6BA4
WP_NANOMATERIAL_INDUCED_APOPTOSIS	3013.55	2693.55	2823.52	3011.51	2938.52	Cell death	#006600	Apoptosis	seagreen4	Transient DN	#5B6BA4
WP_PROTEASOME_DEGRADATION	8312.56	8275.52	8332.6	8362.4	8494.97	Protein degradation	#0011FF	Ubiquitination	springgreen1	Transient DN	#5B6BA4
WP_PROSTAGLANDIN_SYNTHESIS_AND_REGULATION	4391.94	4039.24	4221.63	4297.07	4840.18	Metabolism	#FCFC0C	Lipids	khaki2	Transient DN	#5B6BA4
WP_DISORDERS_IN_KETOLYSIS	1791.56	1139.43	1095.48	1498.17	1822.3	Metabolism	#FCFC0C	Carbohydrates	black	Transient DN	#5B6BA4
WP_OMEGA9_FATTY_ACID_SYNTHESIS	4922.46	4357.56	4297.43	4776.59	5519.61	Metabolism	#FCFC0C	Lipids	khaki2	Transient DN	#5B6BA4
WP_SREBF_AND_MIR33_IN_CHOLESTEROL_AND_LIPID_HOMEOSTASIS	3974.16	3665.21	3779.9	4126.06	4555.18	Metabolism	#FCFC0C	Lipids	khaki2	Transient DN	#5B6BA4
WP_ALTERNATIVE_PATHWAY_OF_FETAL_ANDROGEN_SYNTHESIS	-4070.61	-4357.29	-4173.48	-4271.16	-3963.68	Metabolism	#FCFC0C	Hormones and NT	gray70	Transient DN	#5B6BA4
WP_FATTY_ACID_TRANSPORTERS	-1913.61	-2244.07	-2518.87	-2043.8	-1952.32	Protein transport	#3281FF	Transmembrane transport	darkorange1	Transient DN	#5B6BA4
WP_STEROL_REGULATORY_ELEMENTBINDING_PROTEINS_SREBP_SIGNALING	3035.35	2830.28	2770.2	3218.11	3387.08	Metabolism	#FCFC0C	Lipids	khaki2	Transient DN	#5B6BA4
WP_GLUCURONIDATION	-1215.4	-1422.04	-1510.72	-1561.1	-1288.72	Metabolism	#FCFC0C	Xenobiotics	yellow4	Transient DN	#5B6BA4
WP_7OXOC_AND_7BETAHC_PATHWAYS	-1140.68	-1225.67	-1268.42	-1204.89	-1079.61	Metabolism	#FCFC0C	Lipids	khaki2	Transient DN	#5B6BA4
WP_MICROTUBULE_CYTOSKELETON_REGULATION	1944.56	1881.77	1857.11	1983.03	2047.34	PMI	#9CB200	Migration	mediumpurple	Transient DN	#5B6BA4
WP_NANOPARTICLEMEDIATED_ACTIVATION_OF_RECEPTOR_SIGNALING	4858.13	4789.09	4831.53	4987.19	5675.51	External stimuli	black	Nanoparticules	seagreen1	Transient DN	#5B6BA4
WP_FLUOROACETIC_ACID_TOXICITY	3432.51	3303.51	3354.37	3462.23	3598.73	Metabolism	#FCFC0C	Xenobiotics	yellow4	Transient DN	#5B6BA4
WP_PI3KAKTMTOR_SIGNALING_PATHWAY_AND_THERAPEUTIC_OPPORTUNITIES	1853.41	1757.07	1832.77	1883.35	1967.15	PI3K/AKT/mTOR	#FF3232	Activation	red	Transient DN	#5B6BA4
WP_TCA_CYCLE_NUTRIENT_USE_AND_INVASIVENESS_OF_OVARIAN_CANCER	3860.51	3993.59	3836.09	3904.36	4442.39	Metabolism	#FCFC0C	Oxydative phosphorylation	green4	Transient DN	#5B6BA4
WP_PHASE_I_BIOTRANSFORMATIONS_NON_P450	-2780.53	-2981.01	-3105.43	-2829.56	-2430.15	Metabolism	#FCFC0C	Amino Acids	dodgerblue2	Transient DN	#5B6BA4
WP_MITOCHONDRIAL_BETA_OXIDATION	4839.21	4274.18	4456.45	5013.94	5300.38	Metabolism	#FCFC0C	Oxydative phosphorylation	green4	Transient DN	#5B6BA4
WP_TRYPTOPHAN_METABOLISM	-2035.88	-2061.02	-2105.99	-2114.8	-1933.07	Metabolism	#FCFC0C	Amino Acids	dodgerblue2	Transient DN	#5B6BA4
WP_CHEMOKINE_SIGNALING_PATHWAY	845.39	465.91	480.529	183.253	746.459	Cytokines/Inflammation	#00FF00	Cytokines	orchid2	Transient DN	#5B6BA4
WP_HIPPOYAP_SIGNALING_PATHWAY	1883.42	1859.65	1779.43	1958.77	3135.75	Cell death	#006600	Hippo signaling	chocolate2	Transient DN	#5B6BA4
WP_FATTY_ACID_BIOSYNTHESIS	2290.41	1963.83	1883.08	2386.12	2866.66	Metabolism	#FCFC0C	Lipids	khaki2	Transient DN	#5B6BA4
WP_GLYCOLYSIS_IN_SENESCENCE	8652.02	8578.02	8648.43	8658.01	8692.67	Senescence	#5FFF00	Activation	red	Transient DN	#5B6BA4
WP_CLASSICAL_PATHWAY_OF_STEROIDOGENESIS_WITH_GLUCOCORTICOID_AND_MINERALOCORTICOID_METABOLISM	-3668.75	-4132.98	-3858.81	-3767.93	-3592.97	Metabolism	#FCFC0C	Hormones and NT	gray70	Transient DN	#5B6BA4
WP_DISORDERS_OF_FRUCTOSE_METABOLISM	4347.66	3858.25	4241.33	4433.15	4741.86	Metabolism	#FCFC0C	Carbohydrates	black	Transient DN	#5B6BA4
WP_NITRIC_OXIDE_METABOLISM_IN_CYSTIC_FIBROSIS	511.578	138.312	251.986	647.988	967.546	Other pathways	#E5E5E5	ROS	chartreuse3	Transient DN	#5B6BA4
WP_FOXA2_PATHWAY	-2752.4	-2881.88	-2894.64	-2679.49	-2689	Other pathways	#E5E5E5	Foxo	orange	Transient DN	#5B6BA4
WP_CILIARY_LANDSCAPE	4425.34	4281.9	4338.85	4448.38	4677.12	PMI	#9CB200	Migration	mediumpurple	Transient DN	#5B6BA4
WP_VALPROIC_ACID_PATHWAY	-645.474	-1225.1	-1129.85	-602.216	-458.759	Metabolism	#FCFC0C	Xenobiotics	yellow4	Transient DN	#5B6BA4
WP_DISORDERS_OF_GALACTOSE_METABOLISM	850.188	760.417	938.888	1209.08	1975.37	Metabolism	#FCFC0C	Carbohydrates	black	Transient DN	#5B6BA4
WP_G13_SIGNALING_PATHWAY	4123.98	3898.08	3984.84	4136.79	4460.11	GPCR	#660011	Galpha activity	springgreen4	Transient DN	#5B6BA4
WP_BIOTIN_METABOLISM_INCLUDING_IMDS	-829	-1092.63	-1169.93	-1310.15	-931.315	Metabolism	#FCFC0C	General	white	Transient DN	#5B6BA4
WP_KREBS_CYCLE_DISORDERS	1493.82	1537.35	1352.39	1398.14	1542.69	Metabolism	#FCFC0C	Oxydative phosphorylation	green4	Transient DN	#5B6BA4
WP_KETOGENESIS_AND_KETOLYSIS	1490.38	1370.37	1368.64	1602.87	2007.81	Metabolism	#FCFC0C	Lipids	khaki2	Transient DN	#5B6BA4
WP_PARKINUBIQUITIN_PROTEASOMAL_SYSTEM_PATHWAY	6938.18	6577.49	6721.5	7228.28	7299.17	Protein degradation	#0011FF	Ubiquitination	springgreen1	Transient DN	#5B6BA4
WP_MIR5093P_ALTERATION_OF_YAP1ECM_AXIS	5555.41	5558.83	5516.47	6129.97	6823.07	Cell death	#006600	Hippo signaling	chocolate2	Transient DN	#5B6BA4
WP_KENNEDY_PATHWAY_FROM_SPHINGOLIPIDS	1453.04	1235.77	1308.58	1401.64	1501.09	Metabolism	#FCFC0C	Lipids	khaki2	Transient DN	#5B6BA4
WP_DISORDERS_IN_KETONE_BODY_SYNTHESIS	-1133.19	-1264.43	-1418.48	-1324.89	-957.789	Metabolism	#FCFC0C	Lipids	khaki2	Transient DN	#5B6BA4
WP_TARGET_OF_RAPAMYCIN_SIGNALING	3684.61	3819.52	3542.43	3909.99	4215.83	PI3K/AKT/mTOR	#FF3232	Activation	red	Transient DN	#5B6BA4
HALLMARK_MITOTIC_SPINDLE	2717.12	2651.09	2717.35	2702.44	2817.66	Cell cycle	#661900	Activation	red	Transient DN	#5B6BA4
HALLMARK_PROTEIN_SECRETION	4574.91	4491.89	4371.88	4439.65	4710.11	Protein transport	#3281FF	Transmembrane transport	darkorange1	Transient DN	#5B6BA4
HALLMARK_MTORC1_SIGNALING	6823.81	6588.21	6707.17	6853.41	6886.45	PI3K/AKT/mTOR	#FF3232	Activation	red	Transient DN	#5B6BA4
HALLMARK_OXIDATIVE_PHOSPHORYLATION	6271.48	6068.29	6127.08	6406.25	6389.78	Metabolism	#FCFC0C	Oxydative phosphorylation	green4	Transient DN	#5B6BA4
HALLMARK_PEROXISOME	1951.94	1919.17	1877.24	2070.6	2126.62	Metabolism	#FCFC0C	Lipids	khaki2	Transient DN	#5B6BA4
BIOCARTA_CTBP1_PATHWAY	449.365	397.832	640.135	354.923	301.381	Protein degradation	#0011FF	Sumoylation	steelblue1	Transient UP	#F68E5F
BIOCARTA_TSP1_PATHWAY	5722.16	6022.15	6784.85	5912.45	5477.4	Cell death	#006600	Apoptosis	seagreen4	Transient UP	#F68E5F
BIOCARTA_RECK_PATHWAY	8149.79	8104.9	8275.84	8191.85	7571.55	PMI	#9CB200	Invasion	coral2	Transient UP	#F68E5F
BIOCARTA_NOTCH_PATHWAY	2900.62	3027.23	3744.24	2241.77	1775.51	Other pathways	#E5E5E5	Notch	skyblue1	Transient UP	#F68E5F
KEGG_GLYCOSAMINOGLYCAN_BIOSYNTHESIS_KERATAN_SULFATE	1293.93	1442.12	1642.75	1280.03	883.704	Metabolism	#FCFC0C	Carbohydrates	black	Transient UP	#F68E5F
KEGG_GLYCOSPHINGOLIPID_BIOSYNTHESIS_LACTO_AND_NEOLACTO_SERIES	-2144.97	-2004.12	-1837.53	-2168.07	-2143.08	Metabolism	#FCFC0C	Lipids	khaki2	Transient UP	#F68E5F
PID_ERA_GENOMIC_PATHWAY	3289.04	3434.63	3745.38	3149.2	3199.83	Other pathways	#E5E5E5	Hormones	darkgrey	Transient UP	#F68E5F
PID_INTEGRIN5_PATHWAY	6137.32	6576.81	7174.69	6660.44	6779.37	PMI	#9CB200	Migration	mediumpurple	Transient UP	#F68E5F
PID_HNF3A_PATHWAY	1147.35	1225.14	1657.9	820.424	1229.33	Gene expression	#000666	Transcription factors	firebrick	Transient UP	#F68E5F
NABA_ECM_REGULATORS	1376.85	1454.66	1768.55	1293.73	569.093	PMI	#9CB200	Invasion	coral2	Transient UP	#F68E5F
NABA_MATRISOME	664.289	587.513	888.069	328.033	415.102	PMI	#9CB200	ECM formation	yellow	Transient UP	#F68E5F
REACTOME_BH3_ONLY_PROTEINS_ASSOCIATE_WITH_AND_INACTIVATE_ANTI_APOPTOTIC_BCL_2_MEMBERS	3828.97	4744.86	4729.74	3677.81	3869.48	Cell death	#006600	Apoptosis	seagreen4	Transient UP	#F68E5F
REACTOME_EFFECTS_OF_PIP2_HYDROLYSIS	-2695.26	-2696.64	-2646.13	-2687.21	-2786.4	GPCR	#660011	Galpha activity	springgreen4	Transient UP	#F68E5F
REACTOME_INWARDLY_RECTIFYING_K_CHANNELS	-1515.41	-1588.54	-1321.59	-1614.08	-1939.82	Ion channels	#262626	Activation	red	Transient UP	#F68E5F
REACTOME_POTASSIUM_CHANNELS	-3438.29	-3508.31	-3251.75	-3526.13	-3901.66	Ion channels	#262626	Activation	red	Transient UP	#F68E5F
REACTOME_TANDEM_PORE_DOMAIN_POTASSIUM_CHANNELS	-4643.25	-4654.41	-4146.01	-4267.81	-4579.41	Ion channels	#262626	Activation	red	Transient UP	#F68E5F
REACTOME_GRB7_EVENTS_IN_ERBB2_SIGNALING	-2249.58	-1868.4	-1833.61	-2366.28	-2247.42	Growth factor/RTK	#FF002A	EGFR activation	chartreuse4	Transient UP	#F68E5F
REACTOME_BMAL1_CLOCK_NPAS2_ACTIVATES_CIRCADIAN_GENE_EXPRESSION	2683.6	2759.51	2991.23	2691.84	2544.05	Gene expression	#000666	Transcription factors	firebrick	Transient UP	#F68E5F
REACTOME_COLLAGEN_DEGRADATION	3868.55	4127.33	4441.04	4123.42	3991.82	PMI	#9CB200	Invasion	coral2	Transient UP	#F68E5F
REACTOME_DEGRADATION_OF_THE_EXTRACELLULAR_MATRIX	3289.59	3294.6	3713.03	3405.97	3101.04	PMI	#9CB200	Invasion	coral2	Transient UP	#F68E5F
REACTOME_EXTRACELLULAR_MATRIX_ORGANIZATION	2288.94	2378.5	2813.29	2565.54	2543.08	PMI	#9CB200	ECM formation	yellow	Transient UP	#F68E5F
REACTOME_REVERSIBLE_HYDRATION_OF_CARBON_DIOXIDE	-4024.47	-3864.96	-3823.43	-3835.43	-3950.83	Metabolism	#FCFC0C	Amino Acids	dodgerblue2	Transient UP	#F68E5F
REACTOME_ACYL_CHAIN_REMODELLING_OF_PC	-3045.99	-2955.59	-2927.27	-3017.07	-3047.6	Metabolism	#FCFC0C	Lipids	khaki2	Transient UP	#F68E5F
REACTOME_ACYL_CHAIN_REMODELLING_OF_PS	-3467.83	-3309.92	-3275.97	-3409.51	-3437.75	Metabolism	#FCFC0C	Lipids	khaki2	Transient UP	#F68E5F
REACTOME_ACYL_CHAIN_REMODELING_OF_DAG_AND_TAG	-1726.73	-1166.06	-619.47	-854.657	-1562.16	Metabolism	#FCFC0C	Lipids	khaki2	Transient UP	#F68E5F
REACTOME_SYNTHESIS_OF_PC	546.654	624.248	686.598	449.961	472.311	Metabolism	#FCFC0C	Lipids	khaki2	Transient UP	#F68E5F
REACTOME_SIGNALING_BY_ACTIVIN	3911.96	3972.75	4211.35	4095.74	3746.42	Growth factor/RTK	#FF002A	TGFB activation	turquoise4	Transient UP	#F68E5F
REACTOME_CYTOSOLIC_SULFONATION_OF_SMALL_MOLECULES	-688.553	-717.191	-487.059	-598.179	-632.807	Metabolism	#FCFC0C	General	white	Transient UP	#F68E5F
REACTOME_EUKARYOTIC_TRANSLATION_ELONGATION	8693.57	8713.19	8719.69	8726.66	8702.97	Protein synthesis	#7FE9FF	Translation	orangered2	Transient UP	#F68E5F
REACTOME_REMOVAL_OF_AMINOTERMINAL_PROPEPTIDES_FROM_GAMMA_CARBOXYLATED_PROTEINS	-2327.62	-2356.02	-1796.15	-2732.96	-3008.16	Protein synthesis	#7FE9FF	Post translational modif	magenta1	Transient UP	#F68E5F
REACTOME_GAMMA_CARBOXYLATION_TRANSPORT_AND_AMINO_TERMINAL_CLEAVAGE_OF_PROTEINS	-1784.15	-1784.55	-1285.94	-2068.36	-2400.87	Protein synthesis	#7FE9FF	Post translational modif	magenta1	Transient UP	#F68E5F
REACTOME_SULFIDE_OXIDATION_TO_SULFATE	2501.26	2553.05	2714.07	2682.27	2371.55	Metabolism	#FCFC0C	Amino Acids	dodgerblue2	Transient UP	#F68E5F
REACTOME_GLUCAGON_SIGNALING_IN_METABOLIC_REGULATION	584.03	568.833	830.682	734.979	459.838	Metabolism	#FCFC0C	Carbohydrates	black	Transient UP	#F68E5F
REACTOME_KERATAN_SULFATE_KERATIN_METABOLISM	-375.335	-107.088	-43.5801	-380.599	-360.98	Metabolism	#FCFC0C	Carbohydrates	black	Transient UP	#F68E5F
REACTOME_SIGNALING_BY_NTRKS	3087.81	3144.51	3360.95	3261.96	2674.4	Growth factor/RTK	#FF002A	NTRKs activation	seagreen2	Transient UP	#F68E5F
REACTOME_ACTIVATION_OF_THE_AP_1_FAMILY_OF_TRANSCRIPTION_FACTORS	4556.46	4597.25	5377.68	4501.2	4490.11	MAPK	#B20000	Downstream targets	#B20071	Transient UP	#F68E5F
REACTOME_TRAFFICKING_AND_PROCESSING_OF_ENDOSOMAL_TLR	5607.56	5932.36	5855.49	5622.69	5605.52	Protein transport	#3281FF	Intracellular transport	brown1	Transient UP	#F68E5F
REACTOME_ADENYLATE_CYCLASE_ACTIVATING_PATHWAY	-2500.98	-2452.38	-2357.53	-2316.9	-2605.57	GPCR	#660011	Activation	red	Transient UP	#F68E5F
REACTOME_PHOSPHORYLATION_OF_EMI1	6440.52	6441.16	6613.92	6528.23	6253.52	Cell cycle	#661900	Checkpoints regulation	darkgoldenrod3	Transient UP	#F68E5F
REACTOME_SIGNALING_BY_PDGF	1570.86	1810.04	2377.88	1971.84	1611.48	Growth factor/RTK	#FF002A	PDGFR activation	orangered1	Transient UP	#F68E5F
REACTOME_ACTIVATION_OF_TRKA_RECEPTORS	-4000.39	-4106.17	-3845.57	-3825.01	-4068.56	Growth factor/RTK	#FF002A	NTRKs activation	seagreen2	Transient UP	#F68E5F
REACTOME_NGF_INDEPENDANT_TRKA_ACTIVATION	-3919.21	-4015.59	-3682.51	-4004.56	-4141.02	Growth factor/RTK	#FF002A	NTRKs activation	seagreen2	Transient UP	#F68E5F
REACTOME_PRE_NOTCH_PROCESSING_IN_THE_ENDOPLASMIC_RETICULUM	1459.59	1599.5	1887.06	1580.51	1092.69	Other pathways	#E5E5E5	Notch	skyblue1	Transient UP	#F68E5F
REACTOME_PRE_NOTCH_PROCESSING_IN_GOLGI	1786.79	1842.23	2348.24	2037.76	1622.72	Other pathways	#E5E5E5	Notch	skyblue1	Transient UP	#F68E5F
REACTOME_AKT_PHOSPHORYLATES_TARGETS_IN_THE_NUCLEUS	1214.17	1520.21	1658.97	1405.75	1301.29	PI3K/AKT/mTOR	#FF3232	Activation	red	Transient UP	#F68E5F
REACTOME_NUCLEAR_EVENTS_KINASE_AND_TRANSCRIPTION_FACTOR_ACTIVATION	4241.27	4293.52	4541.42	4368.05	3221.27	Gene expression	#000666	Transcription factors	firebrick	Transient UP	#F68E5F
REACTOME_WNT_MEDIATED_ACTIVATION_OF_DVL	4865.72	5241.11	5549.22	5017.6	5156.39	Other pathways	#E5E5E5	WNT	springgreen4	Transient UP	#F68E5F
REACTOME_G_PROTEIN_ACTIVATION	218.828	55.7909	385.839	148.861	-174.234	GPCR	#660011	Galpha activity	springgreen4	Transient UP	#F68E5F
REACTOME_KERATAN_SULFATE_BIOSYNTHESIS	-1099.83	-881.029	-782.231	-1186.39	-1170.76	Metabolism	#FCFC0C	Carbohydrates	black	Transient UP	#F68E5F
BIOCARTA_ETS_PATHWAY	4865.55	4841.31	5539.06	4840.5	4643.47	MAPK	#B20000	Downstream targets	#B20071	Transient UP	#F68E5F
REACTOME_YAP1_AND_WWTR1_TAZ_STIMULATED_GENE_EXPRESSION	3447.62	4722.39	5362.23	2953.03	2924.74	Cell death	#006600	Hippo signaling	chocolate2	Transient UP	#F68E5F
REACTOME_REGULATION_OF_PYRUVATE_DEHYDROGENASE_PDH_COMPLEX	2252.49	2563.89	2604.18	2190.18	2333.35	Metabolism	#FCFC0C	Carbohydrates	black	Transient UP	#F68E5F
REACTOME_TGF_BETA_RECEPTOR_SIGNALING_ACTIVATES_SMADS	7037.1	7060.99	7158.21	7009.69	7084.31	Growth factor/RTK	#FF002A	TGFB activation	turquoise4	Transient UP	#F68E5F
REACTOME_SIGNALING_BY_TYPE_1_INSULIN_LIKE_GROWTH_FACTOR_1_RECEPTOR_IGF1R	-738.915	-779.933	-628.911	-793.31	-922.777	Growth factor/RTK	#FF002A	IGFR1 activation	yellow1	Transient UP	#F68E5F
REACTOME_METABOLISM_OF_INGESTED_SEMET_SEC_MESEC_INTO_H2SE	-362.628	-382.72	-169.979	-277.248	-349.273	Metabolism	#FCFC0C	Amino Acids	dodgerblue2	Transient UP	#F68E5F
REACTOME_CELLULAR_SENESCENCE	5519.38	5319.67	5590.7	5358.44	5270.64	Senescence	#5FFF00	Activation	red	Transient UP	#F68E5F
REACTOME_FORMATION_OF_SENESCENCE_ASSOCIATED_HETEROCHROMATIN_FOCI_SAHF	6723.09	6827.22	7170.46	7061.95	6876.12	Senescence	#5FFF00	Activation	red	Transient UP	#F68E5F
REACTOME_SIGNALING_BY_NOTCH1_T_7_9_NOTCH1_M1580_K2555_TRANSLOCATION_MUTANT	-19.9101	457.035	572.403	10.6296	-184.118	Other pathways	#E5E5E5	Notch	skyblue1	Transient UP	#F68E5F
REACTOME_SCAVENGING_BY_CLASS_B_RECEPTORS	-3158.87	-3215.74	-3034.92	-3220.57	-3320.87	Protein transport	#3281FF	Transmembrane transport	darkorange1	Transient UP	#F68E5F
REACTOME_WNT_LIGAND_BIOGENESIS_AND_TRAFFICKING	-2153.39	-2074.33	-1980.27	-2175.58	-2749.58	Other pathways	#E5E5E5	WNT	springgreen4	Transient UP	#F68E5F
REACTOME_NOTCH_HLH_TRANSCRIPTION_PATHWAY	912.086	961.994	1088.26	799.789	860.789	Other pathways	#E5E5E5	Notch	skyblue1	Transient UP	#F68E5F
REACTOME_AMINO_ACID_TRANSPORT_ACROSS_THE_PLASMA_MEMBRANE	-385.931	-197.954	-50.9257	-160.708	-472.457	Protein transport	#3281FF	Transmembrane transport	darkorange1	Transient UP	#F68E5F
BIOCARTA_TPO_PATHWAY	3626.78	3779.43	4244.08	3252.49	3483.51	MAPK	#B20000	Downstream targets	#B20071	Transient UP	#F68E5F
REACTOME_NCAM_SIGNALING_FOR_NEURITE_OUT_GROWTH	-807.124	-673.814	-307.633	-447.987	-604.48	PMI	#9CB200	Migration	mediumpurple	Transient UP	#F68E5F
REACTOME_AMINE_LIGAND_BINDING_RECEPTORS	-5046.1	-4762.13	-4593.81	-4527.51	-4976.85	GPCR	#660011	Activation	red	Transient UP	#F68E5F
REACTOME_REGULATION_OF_INSULIN_LIKE_GROWTH_FACTOR_IGF_TRANSPORT_AND_UPTAKE_BY_INSULIN_LIKE_GROWTH_FACTOR_BINDING_PROTEINS_IGFBPS	4273.65	4521.06	5079.06	4930.47	4534.3	Growth factor/RTK	#FF002A	IGFR1 activation	yellow1	Transient UP	#F68E5F
REACTOME_GLUCAGON_LIKE_PEPTIDE_1_GLP1_REGULATES_INSULIN_SECRETION	132.995	52.3367	257.6	221.018	-62.7682	Other pathways	#E5E5E5	Insulin pathway	violetred2	Transient UP	#F68E5F
REACTOME_NUCLEAR_RECEPTOR_TRANSCRIPTION_PATHWAY	-2079.03	-1967.55	-1961.79	-2131.03	-2074.46	Gene expression	#000666	Transcription factors	firebrick	Transient UP	#F68E5F
REACTOME_RECEPTOR_TYPE_TYROSINE_PROTEIN_PHOSPHATASES	-3170.03	-3148.44	-3042.08	-3253.08	-3413.19	Growth factor/RTK	#FF002A	Downstream effectors	red	Transient UP	#F68E5F
REACTOME_SUMOYLATION_OF_TRANSCRIPTION_COFACTORS	4583.24	4790.3	4843.1	4638.2	4435.67	Protein degradation	#0011FF	Sumoylation	steelblue1	Transient UP	#F68E5F
REACTOME_DISEASES_ASSOCIATED_WITH_O_GLYCOSYLATION_OF_PROTEINS	-2706.5	-2568.37	-2209.25	-2406.61	-2595.25	Protein synthesis	#7FE9FF	Post translational modif	magenta1	Transient UP	#F68E5F
REACTOME_EICOSANOID_LIGAND_BINDING_RECEPTORS	-3542.97	-3321.68	-3034.45	-3296.41	-3465.79	GPCR	#660011	Activation	red	Transient UP	#F68E5F
REACTOME_LEUKOTRIENE_RECEPTORS	-3667.7	-3424.19	-3428.53	-3513.98	-3814.05	Metabolism	#FCFC0C	Lipids	khaki2	Transient UP	#F68E5F
REACTOME_PROSTANOID_LIGAND_RECEPTORS	-3327.3	-3147.91	-2821.42	-3188.3	-3143.32	GPCR	#660011	Activation	red	Transient UP	#F68E5F
REACTOME_G_BETA_GAMMA_SIGNALLING_THROUGH_PI3KGAMMA	1300.81	1227.65	1534.99	1340.46	1201.32	PI3K/AKT/mTOR	#FF3232	Activation	red	Transient UP	#F68E5F
REACTOME_EPHRIN_SIGNALING	2589.28	2922.66	2940.57	2812.42	2702.09	Growth factor/RTK	#FF002A	Ephrin activation	coral1	Transient UP	#F68E5F
REACTOME_G_PROTEIN_BETA_GAMMA_SIGNALLING	778.808	671.542	922.697	744.782	652.358	GPCR	#660011	Galpha activity	springgreen4	Transient UP	#F68E5F
REACTOME_ADRENALINE_NORADRENALINE_INHIBITS_INSULIN_SECRETION	167.474	25.3981	496.694	367.753	184.153	Other pathways	#E5E5E5	Insulin pathway	violetred2	Transient UP	#F68E5F
REACTOME_SUMOYLATION_OF_INTRACELLULAR_RECEPTORS	-1484.02	-1315.2	-1238.89	-1270.5	-1451.35	Protein degradation	#0011FF	Sumoylation	steelblue1	Transient UP	#F68E5F
REACTOME_G_ALPHA_S_SIGNALLING_EVENTS	-1375.97	-1291.27	-1054.51	-1226.69	-1447.55	GPCR	#660011	Galpha activity	springgreen4	Transient UP	#F68E5F
REACTOME_G_ALPHA_Z_SIGNALLING_EVENTS	-489.933	-358.343	-39.2977	-544.113	-637.311	GPCR	#660011	Galpha activity	springgreen4	Transient UP	#F68E5F
REACTOME_CASPASE_ACTIVATION_VIA_DEPENDENCE_RECEPTORS_IN_THE_ABSENCE_OF_LIGAND	-1161.72	-1266.75	-973.836	-1363.6	-1556.99	Cell death	#006600	Apoptosis	seagreen4	Transient UP	#F68E5F
REACTOME_NCAM1_INTERACTIONS	-1564.46	-1338.39	-786.455	-995.905	-1334.14	PMI	#9CB200	Migration	mediumpurple	Transient UP	#F68E5F
REACTOME_LYSOSPHINGOLIPID_AND_LPA_RECEPTORS	-2085	-1503.47	-1485.22	-1549.95	-2051.96	Metabolism	#FCFC0C	Lipids	khaki2	Transient UP	#F68E5F
REACTOME_GLUCAGON_TYPE_LIGAND_RECEPTORS	-1079.4	-1114.47	-710.744	-830.998	-1170.7	GPCR	#660011	Activation	red	Transient UP	#F68E5F
REACTOME_NA_CL_DEPENDENT_NEUROTRANSMITTER_TRANSPORTERS	-5628.47	-5383.79	-5332.68	-5732.81	-5657.73	Protein transport	#3281FF	Transmembrane transport	darkorange1	Transient UP	#F68E5F
REACTOME_FREE_FATTY_ACID_RECEPTORS	-7044.5	-7164.76	-6391.51	-7214.91	-7145.12	Metabolism	#FCFC0C	Lipids	khaki2	Transient UP	#F68E5F
REACTOME_AQUAPORIN_MEDIATED_TRANSPORT	-611.718	-598.461	-403.093	-434.58	-687.579	Protein transport	#3281FF	Transmembrane transport	darkorange1	Transient UP	#F68E5F
REACTOME_SYNTHESIS_OF_UDP_N_ACETYL_GLUCOSAMINE	4407.07	5008.59	5146.53	4672.88	3981.64	Metabolism	#FCFC0C	Carbohydrates	black	Transient UP	#F68E5F
REACTOME_INTERLEUKIN_2_FAMILY_SIGNALING	-1002.68	-538.465	-412.595	-1232.53	-921.114	Cytokines/Inflammation	#00FF00	Cytokines	orchid2	Transient UP	#F68E5F
REACTOME_REPRESSION_OF_WNT_TARGET_GENES	1329.08	1645.2	2105.11	1796.6	1542.49	Other pathways	#E5E5E5	WNT	springgreen4	Transient UP	#F68E5F
REACTOME_SUMOYLATION_OF_DNA_METHYLATION_PROTEINS	2396.05	2536.58	2703.44	2569.16	2471.91	Protein degradation	#0011FF	Sumoylation	steelblue1	Transient UP	#F68E5F
REACTOME_O_LINKED_GLYCOSYLATION	-2453.11	-2335.52	-2149	-2240.89	-2343.52	Protein synthesis	#7FE9FF	Post translational modif	magenta1	Transient UP	#F68E5F
REACTOME_O_GLYCOSYLATION_OF_TSR_DOMAIN_CONTAINING_PROTEINS	-2646.81	-2540.35	-1937.36	-2222.56	-2520.15	Protein synthesis	#7FE9FF	Post translational modif	magenta1	Transient UP	#F68E5F
REACTOME_UPTAKE_AND_FUNCTION_OF_DIPHTHERIA_TOXIN	8767.82	8776.69	8791.73	8790.9	8724.82	External stimuli	black	Toxins	cornflowerblue	Transient UP	#F68E5F
REACTOME_UPTAKE_AND_ACTIONS_OF_BACTERIAL_TOXINS	5579.16	5445.95	5796.27	5675.43	5506.33	External stimuli	black	Toxins	cornflowerblue	Transient UP	#F68E5F
REACTOME_SIGNALING_BY_RETINOIC_ACID	-433.683	-181.27	-154.723	-541.93	-421.496	Gene expression	#000666	Transcription factors	firebrick	Transient UP	#F68E5F
REACTOME_TNFR1_MEDIATED_CERAMIDE_PRODUCTION	5637.9	6013.11	6137.95	5743.49	5777.53	Cytokines/Inflammation	#00FF00	TNF Pathway	paleturquoise3	Transient UP	#F68E5F
REACTOME_DOWNSTREAM_SIGNALING_OF_ACTIVATED_FGFR1	627.425	636.31	824.308	661.17	475.169	Growth factor/RTK	#FF002A	FGFR activation	deeppink4	Transient UP	#F68E5F
REACTOME_SHC_MEDIATED_CASCADE_FGFR1	568.224	657.005	942.711	528.379	300.321	Growth factor/RTK	#FF002A	FGFR activation	deeppink4	Transient UP	#F68E5F
REACTOME_DOWNSTREAM_SIGNALING_OF_ACTIVATED_FGFR2	243.141	264.066	431.843	192.51	41.7398	Growth factor/RTK	#FF002A	FGFR activation	deeppink4	Transient UP	#F68E5F
REACTOME_SHC_MEDIATED_CASCADE_FGFR3	654.427	838.91	1023.05	845.425	508.154	Growth factor/RTK	#FF002A	FGFR activation	deeppink4	Transient UP	#F68E5F
REACTOME_DOWNSTREAM_SIGNALING_OF_ACTIVATED_FGFR3	828.626	960.291	1088.13	933.905	710.887	Growth factor/RTK	#FF002A	FGFR activation	deeppink4	Transient UP	#F68E5F
REACTOME_DOWNSTREAM_SIGNALING_OF_ACTIVATED_FGFR4	281.741	318.27	446.227	207.749	100.52	Growth factor/RTK	#FF002A	FGFR activation	deeppink4	Transient UP	#F68E5F
REACTOME_SHC_MEDIATED_CASCADE_FGFR4	-48.1828	12.0872	195.316	-104.189	-281.386	Growth factor/RTK	#FF002A	FGFR activation	deeppink4	Transient UP	#F68E5F
REACTOME_RESPONSE_TO_METAL_IONS	7029.66	7082.52	7580.98	7561.66	6425.36	Ion channels	#262626	Activation	red	Transient UP	#F68E5F
REACTOME_METALLOTHIONEINS_BIND_METALS	7380.05	7420.12	7839.04	7861.43	6805.03	External stimuli	black	Toxins	cornflowerblue	Transient UP	#F68E5F
REACTOME_TNFS_BIND_THEIR_PHYSIOLOGICAL_RECEPTORS	-2009.13	-1802.36	-1427.42	-2017.14	-1781.11	Cytokines/Inflammation	#00FF00	TNF pathway	paleturquoise3	Transient UP	#F68E5F
BIOCARTA_ERK_PATHWAY	3650.64	3772.34	3843.24	3499.46	3530.43	MAPK	#B20000	Overall Activation	red	Transient UP	#F68E5F
REACTOME_TP53_REGULATES_TRANSCRIPTION_OF_GENES_INVOLVED_IN_CYTOCHROME_C_RELEASE	3455.88	3500.19	3705.39	3323.98	3404.28	Cell cycle	#661900	p53	deeppink3	Transient UP	#F68E5F
REACTOME_REGULATION_OF_TP53_ACTIVITY_THROUGH_ASSOCIATION_WITH_CO_FACTORS	-929.124	-920.204	-559.357	-665.989	-794.379	Cell cycle	#661900	p53	deeppink3	Transient UP	#F68E5F
REACTOME_MET_RECEPTOR_ACTIVATION	-2529.8	-2308.16	-2305.77	-2616.53	-2544.06	Growth factor/RTK	#FF002A	MET activation	mediumorchid2	Transient UP	#F68E5F
REACTOME_GLYCEROPHOSPHOLIPID_CATABOLISM	-2337.85	-1983.74	-1989.18	-2533.93	-2326.43	Metabolism	#FCFC0C	Lipids	khaki2	Transient UP	#F68E5F
REACTOME_HISTIDINE_CATABOLISM	-3566.06	-3651.12	-3357.22	-3664.71	-3755.14	Metabolism	#FCFC0C	Amino Acids	dodgerblue2	Transient UP	#F68E5F
REACTOME_IRS_ACTIVATION	333.118	880.438	940.955	836.261	615.905	Other pathways	#E5E5E5	Insulin pathway	violetred2	Transient UP	#F68E5F
REACTOME_SIGNAL_ATTENUATION	4609.19	4982.32	5192.02	4561.47	4513.77	Other pathways	#E5E5E5	Insulin pathway	violetred2	Transient UP	#F68E5F
REACTOME_INSULIN_RECEPTOR_SIGNALLING_CASCADE	-187.057	-202.353	-92.1411	-294.287	-427.33	Other pathways	#E5E5E5	Insulin pathway	violetred2	Transient UP	#F68E5F
REACTOME_TRANSPORT_OF_NUCLEOSIDES_AND_FREE_PURINE_AND_PYRIMIDINE_BASES_ACROSS_THE_PLASMA_MEMBRANE	4506.55	4524.4	4851.02	4826.78	4510.71	Protein transport	#3281FF	Intracellular transport	brown1	Transient UP	#F68E5F
REACTOME_TRANSPORT_OF_ORGANIC_ANIONS	-5625.35	-5643.36	-5577.93	-5638.48	-5697.53	Ion channels	#262626	Activation	red	Transient UP	#F68E5F
REACTOME_SIGNALING_BY_MST1	-2544.87	-2104.92	-2079.94	-2300.85	-2310.8	Growth factor/RTK	#FF002A	Ron activation	royalblue1	Transient UP	#F68E5F
REACTOME_RET_SIGNALING	823.31	1048.13	1172.68	936.677	895.206	Growth factor/RTK	#FF002A	RET activation	plum3	Transient UP	#F68E5F
REACTOME_INTERLEUKIN_20_FAMILY_SIGNALING	-530.672	574.077	513.234	-333.627	-129.646	Cytokines/Inflammation	#00FF00	Cytokines	orchid2	Transient UP	#F68E5F
REACTOME_RUNX1_REGULATES_TRANSCRIPTION_OF_GENES_INVOLVED_IN_DIFFERENTIATION_OF_KERATINOCYTES	4144.36	5044.85	4906.85	4505.7	4519.27	Other pathways	#E5E5E5	Runx	yellow4	Transient UP	#F68E5F
REACTOME_RUNX1_INTERACTS_WITH_CO_FACTORS_WHOSE_PRECISE_EFFECT_ON_RUNX1_TARGETS_IS_NOT_KNOWN	2968.15	2968.7	3103.22	2959.2	2901.2	Other pathways	#E5E5E5	Runx	yellow4	Transient UP	#F68E5F
REACTOME_RUNX1_REGULATES_TRANSCRIPTION_OF_GENES_INVOLVED_IN_DIFFERENTIATION_OF_MYELOID_CELLS	-850.701	573.201	551.8	-929.58	-1035.72	Other pathways	#E5E5E5	Runx	yellow4	Transient UP	#F68E5F
REACTOME_REGULATION_OF_PTEN_GENE_TRANSCRIPTION	4455.79	4781.1	4898.66	4313.67	4380.6	PI3K/AKT/mTOR	#FF3232	Inhibition	blue	Transient UP	#F68E5F
REACTOME_RUNX3_REGULATES_YAP1_MEDIATED_TRANSCRIPTION	5888.96	6840.13	7171.54	5305.76	5488.45	Other pathways	#E5E5E5	Runx	yellow4	Transient UP	#F68E5F
REACTOME_RUNX3_REGULATES_P14_ARF	3659.82	3672.79	4028.64	3521.83	2821.61	Other pathways	#E5E5E5	Runx	yellow4	Transient UP	#F68E5F
REACTOME_ASSEMBLY_OF_ACTIVE_LPL_AND_LIPC_LIPASE_COMPLEXES	-2775.53	-3258	-2419.11	-2801.61	-2994.58	Metabolism	#FCFC0C	Lipids	khaki2	Transient UP	#F68E5F
REACTOME_HDL_ASSEMBLY	206.487	320.83	448.586	204.1	-137.713	Metabolism	#FCFC0C	Lipids	khaki2	Transient UP	#F68E5F
REACTOME_GLUTAMATE_AND_GLUTAMINE_METABOLISM	3339.36	3590.26	3650.66	3240.56	3064.57	Metabolism	#FCFC0C	Amino Acids	dodgerblue2	Transient UP	#F68E5F
REACTOME_G_BETA_GAMMA_SIGNALLING_THROUGH_CDC42	1750.47	1617.68	1955.55	1602.88	1385.06	GPCR	#660011	Galpha activity	springgreen4	Transient UP	#F68E5F
REACTOME_INTERLEUKIN_15_SIGNALING	1876.96	2374.08	2564.83	1474.17	1701.46	Cytokines/Inflammation	#00FF00	Cytokines	orchid2	Transient UP	#F68E5F
REACTOME_NOTCH4_INTRACELLULAR_DOMAIN_REGULATES_TRANSCRIPTION	928.186	793.163	997.207	860.477	559.054	Other pathways	#E5E5E5	Notch	skyblue1	Transient UP	#F68E5F
REACTOME_INTERLEUKIN_2_SIGNALING	791.351	1202.08	1554.23	305.484	580.193	Cytokines/Inflammation	#00FF00	Cytokines	orchid2	Transient UP	#F68E5F
REACTOME_NGF_STIMULATED_TRANSCRIPTION	4043.1	4160.18	4843.11	4790.71	3396.25	Growth factor/RTK	#FF002A	NTRKs activation	seagreen2	Transient UP	#F68E5F
REACTOME_ACTIVATED_NTRK2_SIGNALS_THROUGH_FYN	-256.022	108.657	8.56387	-364.343	-228.697	Growth factor/RTK	#FF002A	NTRKs activation	seagreen2	Transient UP	#F68E5F
REACTOME_SIGNALING_BY_NTRK3_TRKC	3178.27	3384.08	3666.99	3136.57	3372.58	Growth factor/RTK	#FF002A	NTRKs activation	seagreen2	Transient UP	#F68E5F
REACTOME_ACTIVATED_NTRK3_SIGNALS_THROUGH_RAS	4191.23	4347.22	4535.15	3921.74	4132.62	Growth factor/RTK	#FF002A	NTRKs activation	seagreen2	Transient UP	#F68E5F
REACTOME_INTERLEUKIN_RECEPTOR_SHC_SIGNALING	-29.3098	550.67	736.101	-418.052	-292.172	Cytokines/Inflammation	#00FF00	Cytokines	orchid2	Transient UP	#F68E5F
REACTOME_RESPONSE_OF_EIF2AK4_GCN2_TO_AMINO_ACID_DEFICIENCY	8617.62	8633.1	8643.39	8643.32	8622.66	Gene expression	#000666	Transcription factors	firebrick	Transient UP	#F68E5F
REACTOME_GPER1_SIGNALING	2805.65	2780.45	2999.06	2685.09	2538.09	Other pathways	#E5E5E5	Hormones	darkgrey	Transient UP	#F68E5F
REACTOME_ADORA2B_MEDIATED_ANTI_INFLAMMATORY_CYTOKINES_PRODUCTION	-1942.26	-1757.9	-1489.19	-1606.93	-1977.34	Cytokines/Inflammation	#00FF00	Inflammation	orange3	Transient UP	#F68E5F
REACTOME_CD163_MEDIATING_AN_ANTI_INFLAMMATORY_RESPONSE	5500.87	5613.95	5959.55	5705.7	5616	Cytokines/Inflammation	#00FF00	Inflammation	orange3	Transient UP	#F68E5F
REACTOME_ANTI_INFLAMMATORY_RESPONSE_FAVOURING_LEISHMANIA_PARASITE_INFECTION	-1496.27	-1306.12	-1026.74	-1167.32	-1461.86	Cytokines/Inflammation	#00FF00	Inflammation	orange3	Transient UP	#F68E5F
WP_MAPK_PATHWAY_IN_CONGENITAL_THYROID_CANCER	4895.33	5163.37	5686.44	4710.16	4684.81	MAPK	#B20000	Overall Activation	red	Transient UP	#F68E5F
REACTOME_MATURATION_OF_PROTEIN_3A	-719.104	-561.785	-456.023	-564.866	-912.056	Protein synthesis	#7FE9FF	Post translational modif	magenta1	Transient UP	#F68E5F
REACTOME_N_GLYCAN_ANTENNAE_ELONGATION_IN_THE_MEDIAL_TRANS_GOLGI	86.9276	184.751	367.13	397.026	108.744	Metabolism	#FCFC0C	Lipids	khaki2	Transient UP	#F68E5F
REACTOME_N_GLYCAN_ANTENNAE_ELONGATION	396.228	690.705	1026.75	276.152	274.022	Metabolism	#FCFC0C	Lipids	khaki2	Transient UP	#F68E5F
REACTOME_TERMINATION_OF_O_GLYCAN_BIOSYNTHESIS	-4335.67	-4142.83	-4178.2	-4327.41	-4407.66	Metabolism	#FCFC0C	Lipids	khaki2	Transient UP	#F68E5F
BIOCARTA_AT1R_PATHWAY	4709.76	4740.13	5073.76	4644.39	4850.51	Other pathways	#E5E5E5	Renin angiotensin	yellow4	Transient UP	#F68E5F
BIOCARTA_DNAFRAGMENT_PATHWAY	4510.12	5116.95	4860	4746.47	4581.42	Cell death	#006600	Other cell death	darkgrey	Transient UP	#F68E5F
BIOCARTA_D4GDI_PATHWAY	2464.51	2383.99	3703.83	2639.27	2864	Cell death	#006600	Apoptosis	seagreen4	Transient UP	#F68E5F
BIOCARTA_EGF_PATHWAY	4051	4130.08	4547.1	3838.14	3976.87	Growth factor/RTK	#FF002A	EGFR activation	chartreuse4	Transient UP	#F68E5F
BIOCARTA_FAS_PATHWAY	3486.1	3408.52	3825.56	3075.85	3356.81	Cell death	#006600	Apoptosis	seagreen4	Transient UP	#F68E5F
BIOCARTA_FIBRINOLYSIS_PATHWAY	3347.28	3876.08	4103.55	3242.97	2410.36	PMI	#9CB200	Invasion	coral2	Transient UP	#F68E5F
BIOCARTA_GH_PATHWAY	1600.98	1784.64	2093.13	1503.38	1545.85	Growth factor/RTK	#FF002A	GH activation	orange1	Transient UP	#F68E5F
BIOCARTA_TCAPOPTOSIS_PATHWAY	-5215.11	-4759.23	-4985.83	-4909.47	-5036.1	Cell death	#006600	Apoptosis	seagreen4	Transient UP	#F68E5F
REACTOME_SIGNALLING_TO_RAS	3318.51	3516.84	3736.19	3285.19	3202.24	MAPK	#B20000	Upstream Activation	#FF8259	Transient UP	#F68E5F
BIOCARTA_HIF_PATHWAY	6696.75	6653.94	7038.04	6916.8	6780.68	External stimuli	black	Hypoxia	tan4	Transient UP	#F68E5F
BIOCARTA_IGF1_PATHWAY	4651.39	4767.85	5286.77	4533.99	4487.88	Growth factor/RTK	#FF002A	IGFR1 activation	yellow1	Transient UP	#F68E5F
BIOCARTA_IL2_PATHWAY	3457.63	3666.38	4247.37	3173.53	3301.98	Cytokines/Inflammation	#00FF00	Cytokines	orchid2	Transient UP	#F68E5F
BIOCARTA_IL4_PATHWAY	3221.87	3482.53	3767.69	2857.19	2960.23	Cytokines/Inflammation	#00FF00	Cytokines	orchid2	Transient UP	#F68E5F
BIOCARTA_IL10_PATHWAY	3338.89	3558.75	3635.98	3446.77	3180.58	Cytokines/Inflammation	#00FF00	Cytokines	orchid2	Transient UP	#F68E5F
BIOCARTA_IL12_PATHWAY	424.733	359.973	1586.98	327.376	292.022	Cytokines/Inflammation	#00FF00	Cytokines	orchid2	Transient UP	#F68E5F
BIOCARTA_GLEEVEC_PATHWAY	3700.93	3753.63	4317.57	3324.9	3474.55	Growth factor/RTK	#FF002A	KIT inhibition	firebrick2	Transient UP	#F68E5F
BIOCARTA_INSULIN_PATHWAY	4778.88	4950.68	5472.94	4623.97	4567.24	Other pathways	#E5E5E5	Insulin pathway	violetred2	Transient UP	#F68E5F
REACTOME_SIGNALLING_TO_ERKS	3571.24	3647.21	3761.53	3514.96	3578.52	MAPK	#B20000	Upstream Activation	#FF8259	Transient UP	#F68E5F
REACTOME_FCERI_MEDIATED_MAPK_ACTIVATION	2062.96	2155.9	2661.36	1845.46	1793.94	MAPK	#B20000	Upstream Activation	#FF8259	Transient UP	#F68E5F
BIOCARTA_NGF_PATHWAY	4380.21	4497.36	4996.33	4259.97	4210.09	Growth factor/RTK	#FF002A	NTRKs activation	seagreen2	Transient UP	#F68E5F
BIOCARTA_ARENRF2_PATHWAY	3398.57	3223.38	3907.27	3440.53	3159.51	Other pathways	#E5E5E5	ROS	chartreuse3	Transient UP	#F68E5F
BIOCARTA_PDGF_PATHWAY	3887.27	4057.94	4479.43	3634.68	3748.05	Growth factor/RTK	#FF002A	PDGFR activation	orangered1	Transient UP	#F68E5F
BIOCARTA_PS1_PATHWAY	96.3192	243.428	416.708	-20.1116	-58.9962	Other pathways	#E5E5E5	WNT	springgreen4	Transient UP	#F68E5F
BIOCARTA_CARDIACEGF_PATHWAY	3052.02	3165.55	4010.25	3277.94	3514.24	Growth factor/RTK	#FF002A	EGFR activation	chartreuse4	Transient UP	#F68E5F
BIOCARTA_GPCR_PATHWAY	3758.38	3582.12	3918.75	3644.59	3694.91	GPCR	#660011	CDC42/RAC1	peachpuff1	Transient UP	#F68E5F
BIOCARTA_TNFR1_PATHWAY	3603.34	3560.06	4054.8	3252.73	3295.16	Cytokines/Inflammation	#00FF00	TNF pathway	paleturquoise3	Transient UP	#F68E5F
BIOCARTA_TRKA_PATHWAY	2605.52	2640.32	2936.28	2423.62	2327.14	Growth factor/RTK	#FF002A	NTRKs activation	seagreen2	Transient UP	#F68E5F
BIOCARTA_VEGF_PATHWAY	4879.87	5008.63	5204.98	4909.93	4630.57	Growth factor/RTK	#FF002A	VEGFR activation	pink2	Transient UP	#F68E5F
KEGG_GLYCINE_SERINE_AND_THREONINE_METABOLISM	-752.747	-783.377	-555.407	-766.568	-1011.79	Metabolism	#FCFC0C	Amino Acids	dodgerblue2	Transient UP	#F68E5F
KEGG_ONE_CARBON_POOL_BY_FOLATE	2245.9	2214.34	2309.18	2234.13	1904.2	Metabolism	#FCFC0C	One carbon	deeppink1	Transient UP	#F68E5F
KEGG_NITROGEN_METABOLISM	-1315.89	-946.809	-1013.72	-1387.65	-1572	Metabolism	#FCFC0C	Amino Acids	dodgerblue2	Transient UP	#F68E5F
KEGG_ERBB_SIGNALING_PATHWAY	2025.67	1983.48	2279.72	1927.15	1922.09	Growth factor/RTK	#FF002A	EGFR activation	chartreuse4	Transient UP	#F68E5F
KEGG_CALCIUM_SIGNALING_PATHWAY	-1601.71	-1567.09	-1389.07	-1560.67	-1790.71	Ion channels	#262626	Activation	red	Transient UP	#F68E5F
KEGG_WNT_SIGNALING_PATHWAY	809.247	899.392	1104.1	903.275	750.418	Other pathways	#E5E5E5	WNT	springgreen4	Transient UP	#F68E5F
KEGG_VEGF_SIGNALING_PATHWAY	2187.82	1909.42	2302.19	2003.2	1783.78	Growth factor/RTK	#FF002A	VEGFR activation	pink2	Transient UP	#F68E5F
PID_BETA_CATENIN_DEG_PATHWAY	3138.07	3110.74	3240.61	3055.53	2968.51	Other pathways	#E5E5E5	WNT	springgreen4	Transient UP	#F68E5F
PID_ER_NONGENOMIC_PATHWAY	1574.82	1744.1	1951.3	1714.85	1782.61	Other pathways	#E5E5E5	Hormones	darkgrey	Transient UP	#F68E5F
PID_HIF2PATHWAY	5313.14	5657.7	5980.71	5708.37	5651	External stimuli	black	Hypoxia	tan4	Transient UP	#F68E5F
PID_CD40_PATHWAY	3063.24	3078.32	3619.27	2854.52	3178.78	Cytokines/Inflammation	#00FF00	TNF pathway	paleturquoise3	Transient UP	#F68E5F
PID_PTP1B_PATHWAY	1495.87	1846.34	1864.47	1385.93	1674.18	Growth factor/RTK	#FF002A	Downstream effectors	red	Transient UP	#F68E5F
PID_S1P_S1P3_PATHWAY	1778.18	2244.99	2457.73	2081.1	2225.42	Other pathways	#E5E5E5	S1P receptor	midnightblue	Transient UP	#F68E5F
PID_LPA4_PATHWAY	-2022.46	-1913.59	-1967.3	-1942.69	-2192.98	Metabolism	#FCFC0C	Lipids	khaki2	Transient UP	#F68E5F
REACTOME_ERYTHROPOIETIN_ACTIVATES_RAS	3201.05	3526.41	3660.19	3152.39	3350.13	MAPK	#B20000	Upstream activation	#FF8259	Transient UP	#F68E5F
PID_PS1_PATHWAY	3544.07	3756.17	4147.88	3793.14	3678.25	Other pathways	#E5E5E5	Notch	skyblue1	Transient UP	#F68E5F
PID_RET_PATHWAY	3234.28	3428.87	3879.98	3369.69	3485.82	Growth factor/RTK	#FF002A	RET activation	plum3	Transient UP	#F68E5F
PID_ANGIOPOIETIN_RECEPTOR_PATHWAY	3597.36	3656.4	3752.05	3523.17	3648.23	PMI	#9CB200	Migration	mediumpurple	Transient UP	#F68E5F
PID_NETRIN_PATHWAY	950.617	1207.08	1200.95	764.767	1020.05	PMI	#9CB200	Invasion	coral2	Transient UP	#F68E5F
PID_IL2_1PATHWAY	2885.94	3079.05	3305.67	2743.73	2975.97	Cytokines/Inflammation	#00FF00	Cytokines	orchid2	Transient UP	#F68E5F
PID_IGF1_PATHWAY	4925.38	5108.87	5309.9	5017.97	4998.85	Growth factor/RTK	#FF002A	IGFR1 activation	yellow1	Transient UP	#F68E5F
PID_P53_DOWNSTREAM_PATHWAY	4667.1	4813.65	4974.81	4726.6	4621.76	Cell cycle	#661900	p53	deeppink3	Transient UP	#F68E5F
PID_S1P_META_PATHWAY	696.199	937.288	1318.58	1218.06	996.217	Other pathways	#E5E5E5	S1P receptor	midnightblue	Transient UP	#F68E5F
PID_AP1_PATHWAY	7267.24	7338.38	7580.35	7012.42	6781.62	Gene expression	#000666	Transcription factors	firebrick	Transient UP	#F68E5F
PID_ERBB2_ERBB3_PATHWAY	3582.76	3567.78	3919.34	3369.59	3494.39	Growth factor/RTK	#FF002A	EGFR activation	chartreuse4	Transient UP	#F68E5F
PID_IL3_PATHWAY	3927.2	4322.48	4498.18	4101.29	3934.91	Cytokines/Inflammation	#00FF00	Cytokines	orchid2	Transient UP	#F68E5F
PID_TRKR_PATHWAY	1912.64	2037.81	2153.97	1925.94	1796.2	Growth factor/RTK	#FF002A	NTRKs activation	seagreen2	Transient UP	#F68E5F
PID_TCR_JNK_PATHWAY	1664.23	1713.21	2787.3	1796.59	1794.94	JNK	#FF5974	Activation	red	Transient UP	#F68E5F
PID_ALK2_PATHWAY	160.668	180.672	478.478	424.54	-33.9081	Growth factor/RTK	#FF002A	Downstream effectors	red	Transient UP	#F68E5F
PID_PDGFRA_PATHWAY	4870.77	5006.46	5526.02	4962.91	5045.88	Growth factor/RTK	#FF002A	PDGFR activation	orangered1	Transient UP	#F68E5F
PID_SMAD2_3PATHWAY	4343.99	4513.14	4526.47	4237.45	4362.61	Growth factor/RTK	#FF002A	TGFB activation	turquoise4	Transient UP	#F68E5F
PID_P38_ALPHA_BETA_DOWNSTREAM_PATHWAY	5366.83	5265.13	5576.69	5191.79	5247.5	p38	#FF0000	Downstream targets	#B20071	Transient UP	#F68E5F
PID_DELTA_NP63_PATHWAY	2130.54	2104.44	2307.11	2208.53	2131.27	Cell cycle	#661900	p53	deeppink3	Transient UP	#F68E5F
PID_HIF1_TFPATHWAY	5359.36	5384.32	5797.97	5569.14	5473.89	External stimuli	black	Hypoxia	tan4	Transient UP	#F68E5F
PID_TAP63_PATHWAY	3937.99	4098.88	4431.15	4267.93	4130.91	Cell death	#006600	Hippo signaling	chocolate2	Transient UP	#F68E5F
PID_S1P_S1P2_PATHWAY	2909.88	3137.92	3645.41	3068.56	3291.98	Other pathways	#E5E5E5	S1P receptor	midnightblue	Transient UP	#F68E5F
PID_EPHA2_FWD_PATHWAY	3747.69	3931.55	4139.2	3639.21	3792.01	Growth factor/RTK	#FF002A	Ephrin activation	coral1	Transient UP	#F68E5F
PID_FGF_PATHWAY	3039.19	3324.18	3657.46	2649.01	2261.1	Growth factor/RTK	#FF002A	FGFR activation	deeppink4	Transient UP	#F68E5F
PID_FAK_PATHWAY	4177.31	4395.16	4787.61	4035.76	4082.44	PMI	#9CB200	Migration	mediumpurple	Transient UP	#F68E5F
PID_TGFBR_PATHWAY	4940.37	5379.59	5718.57	4969.14	5097.91	Growth factor/RTK	#FF002A	TGFB activation	turquoise4	Transient UP	#F68E5F
PID_IL12_STAT4_PATHWAY	11.9872	-64.8378	621.069	-210.423	27.2656	Cytokines/Inflammation	#00FF00	Cytokines	orchid2	Transient UP	#F68E5F
SIG_IL4RECEPTOR_IN_B_LYPHOCYTES	2922.94	3129.76	3288.27	2658.72	2848.56	Cytokines/Inflammation	#00FF00	Cytokines	orchid2	Transient UP	#F68E5F
WP_SPHINGOLIPID_METABOLISM_INTEGRATED_PATHWAY	1334	1289.61	1556.65	1433.89	1379.02	Metabolism	#FCFC0C	Lipids	khaki2	Transient UP	#F68E5F
WP_INTEGRATED_CANCER_PATHWAY	4196.65	4385.25	4391.52	4429.07	4158.99	Growth factor/RTK	#FF002A	Downstream effectors	red	Transient UP	#F68E5F
WP_DNA_REPLICATION	5640.88	5571.9	5718.77	5624.42	5409.35	DNA replication	#FF8259	Activation	red	Transient UP	#F68E5F
WP_TGFBETA_RECEPTOR_SIGNALING_IN_SKELETAL_DYSPLASIAS	3310	3494.08	3988.22	3372.59	2733.08	Growth factor/RTK	#FF002A	TGFB activation	turquoise4	Transient UP	#F68E5F
WP_DISORDERS_OF_FOLATE_METABOLISM_AND_TRANSPORT	2182.33	2106.5	2279.53	2199.87	1881.48	Metabolism	#FCFC0C	Vitamines	steelblue4	Transient UP	#F68E5F
WP_CYTOPLASMIC_RIBOSOMAL_PROTEINS	8671.5	8692.97	8696.53	8686.65	8670.53	Protein synthesis	#7FE9FF	rRNA	palegreen2	Transient UP	#F68E5F
WP_WNT_SIGNALING	1459.85	1740.84	1982.42	1462.43	1309.49	Other pathways	#E5E5E5	WNT	springgreen4	Transient UP	#F68E5F
WP_COPPER_HOMEOSTASIS	5641.93	5789.2	6332	5822.45	5052.23	Ion channels	#262626	Activation	red	Transient UP	#F68E5F
WP_ONCOSTATIN_M_SIGNALING_PATHWAY	6686.59	6845.95	7023.09	6569.96	6518.34	Cytokines/Inflammation	#00FF00	Cytokines	orchid2	Transient UP	#F68E5F
WP_PDGFRBETA_PATHWAY	3962.05	4082.68	4499.47	3740.88	3960.03	Growth factor/RTK	#FF002A	PDGFR activation	orangered1	Transient UP	#F68E5F
WP_INFLAMMATORY_BOWEL_DISEASE_SIGNALING	272.867	389.892	698.034	-22.0377	-262.93	Cytokines/Inflammation	#00FF00	Inflammation	orange3	Transient UP	#F68E5F
WP_AMINO_ACID_METABOLISM_PATHWAY_EXCERPT_HISTIDINE_CATABOLISM_EXTENSION	-2800.2	-3019.56	-2696.1	-2862.08	-2921.05	Metabolism	#FCFC0C	Amino Acids	dodgerblue2	Transient UP	#F68E5F
WP_WNT_SIGNALING_PATHWAY_AND_PLURIPOTENCY	1453.54	1716.05	2028.02	1119.38	992.735	Other pathways	#E5E5E5	WNT	springgreen4	Transient UP	#F68E5F
WP_ERBB_SIGNALING_PATHWAY	2431.92	2363.43	2643.07	2267.82	2204.56	Growth factor/RTK	#FF002A	EGFR activation	chartreuse4	Transient UP	#F68E5F
WP_GLIOBLASTOMA_SIGNALING_PATHWAYS	2538.63	2650.87	2660.31	2588.04	2573.96	Growth factor/RTK	#FF002A	Downstream effectors	red	Transient UP	#F68E5F
WP_ESTROGEN_RECEPTOR_PATHWAY	1065.95	1344.29	2421.8	2041.6	1449.59	Other pathways	#E5E5E5	Hormones	darkgrey	Transient UP	#F68E5F
WP_MIR124_PREDICTED_INTERACTIONS_WITH_CELL_CYCLE_AND_DIFFERENTIATION	4655.61	4939.17	5552.99	4707.93	4802.09	Cell cycle	#661900	Activation	red	Transient UP	#F68E5F
WP_MIRNA_REGULATION_OF_P53_PATHWAY_IN_PROSTATE_CANCER	4216.69	4402.18	4580.42	4398.06	4271.09	Cell cycle	#661900	p53	deeppink3	Transient UP	#F68E5F
WP_CLOCKCONTROLLED_AUTOPHAGY_IN_BONE_METABOLISM	1692.6	1929.77	1993.14	1954.42	1730.97	Cell death	#006600	Other cell death	darkgrey	Transient UP	#F68E5F
WP_ESTROGEN_SIGNALING_PATHWAY	3319.93	3366.37	3918.73	3204.67	3208.03	Other pathways	#E5E5E5	Hormones	darkgrey	Transient UP	#F68E5F
WP_SPHINGOLIPID_METABOLISM_OVERVIEW	1445.8	1381.58	1674.95	1495.33	1491.42	Metabolism	#FCFC0C	Lipids	khaki2	Transient UP	#F68E5F
WP_INFLUENCE_OF_LAMINOPATHIES_ON_WNT_SIGNALING	3483.49	3742.11	3702.91	3391.32	3110.65	Other pathways	#E5E5E5	WNT	springgreen4	Transient UP	#F68E5F
WP_AMPLIFICATION_AND_EXPANSION_OF_ONCOGENIC_PATHWAYS_AS_METASTATIC_TRAITS	223.887	613.063	710.676	76.6339	17.0316	PMI	#9CB200	Invasion	coral2	Transient UP	#F68E5F
WP_LNCRNA_IN_CANONICAL_WNT_SIGNALING_AND_COLORECTAL_CANCER	2333.3	2655.26	2944.02	2416.81	2148.17	Other pathways	#E5E5E5	WNT	springgreen4	Transient UP	#F68E5F
WP_GPCRS_CLASS_A_RHODOPSINLIKE	-4677.79	-4521.62	-4436.13	-4630.01	-4851.35	GPCR	#660011	Activation	red	Transient UP	#F68E5F
WP_MFAP5_EFFECT_ON_PERMEABILITY_AND_MOTILITY_OF_ENDOTHELIAL_CELLS_VIA_CYTOSKELETON_REARRANGEMENT	2874.32	2855.23	3653.74	3031.13	2981.94	PMI	#9CB200	Migration	mediumpurple	Transient UP	#F68E5F
WP_NEURAL_CREST_CELL_MIGRATION_DURING_DEVELOPMENT	1267.68	1423.48	1972.58	1559.73	1556.11	PMI	#9CB200	Migration	mediumpurple	Transient UP	#F68E5F
WP_METHIONINE_METABOLISM_LEADING_TO_SULFUR_AMINO_ACIDS_AND_RELATED_DISORDERS	-1034.46	-879.702	-786.804	-664.718	-1157.46	Metabolism	#FCFC0C	Amino Acids	dodgerblue2	Transient UP	#F68E5F
WP_CYSTEINE_AND_METHIONINE_CATABOLISM	935.331	999.224	1038.23	890.075	588.209	Metabolism	#FCFC0C	Amino Acids	dodgerblue2	Transient UP	#F68E5F
WP_BRAINDERIVED_NEUROTROPHIC_FACTOR_BDNF_SIGNALING_PATHWAY	3207.97	3412.3	3553.73	3209.54	3076.06	Growth factor/RTK	#FF002A	NTRKs activation	seagreen2	Transient UP	#F68E5F
WP_DNA_DAMAGE_RESPONSE_ONLY_ATM_DEPENDENT	3352.31	3633.46	3856.38	3157.13	3254.77	DNA repair	#FF3F00	Activation	red	Transient UP	#F68E5F
WP_INSULIN_SIGNALING	2221.84	2355.01	2460.95	2002.68	2084.04	Other pathways	#E5E5E5	Insulin pathway	violetred2	Transient UP	#F68E5F
WP_BDNFTRKB_SIGNALING	1931.21	2034.68	2170.98	1737.76	1761.83	Growth factor/RTK	#FF002A	NTRKs activation	seagreen2	Transient UP	#F68E5F
WP_TGFBETA_RECEPTOR_SIGNALING	3565.35	3766.21	4254.77	3635.86	2922.29	Growth factor/RTK	#FF002A	TGFB activation	turquoise4	Transient UP	#F68E5F
WP_TRANSCRIPTIONAL_CASCADE_REGULATING_ADIPOGENESIS	2845.6	3613.2	3523.02	2556.79	3128.6	Metabolism	#FCFC0C	Lipids	khaki2	Transient UP	#F68E5F
WP_IL2_SIGNALING_PATHWAY	4710.55	4961.95	5040.25	4627.53	4624.36	Cytokines/Inflammation	#00FF00	Cytokines	orchid2	Transient UP	#F68E5F
WP_INTERLEUKIN1_INDUCED_ACTIVATION_OF_NFKB	4902.2	5064.77	5349.3	5306.76	4775.4	Cytokines/Inflammation	#00FF00	Cytokines	orchid2	Transient UP	#F68E5F
WP_ACETYLCHOLINE_SYNTHESIS	-1285.11	-1150.78	-1109.2	-1083.21	-1225.69	Metabolism	#FCFC0C	Hormones and NT	gray70	Transient UP	#F68E5F
WP_SYNTHESIS_OF_CERAMIDES_AND_1DEOXYCERAMIDES	1700.21	1518.25	1865.8	1653.59	1419.57	Metabolism	#FCFC0C	Lipids	khaki2	Transient UP	#F68E5F
WP_CANONICAL_AND_NONCANONICAL_NOTCH_SIGNALING	180.772	155.549	431.452	270.797	232.97	Other pathways	#E5E5E5	Notch	skyblue1	Transient UP	#F68E5F
WP_TP53_NETWORK	5284.65	5552.17	5839.42	5398.86	5586.61	Cell cycle	#661900	p53	deeppink3	Transient UP	#F68E5F
WP_GLUCOCORTICOID_RECEPTOR_PATHWAY	3292.06	3261.53	3603.14	2989.31	2447.58	Other pathways	#E5E5E5	Hormones	darkgrey	Transient UP	#F68E5F
WP_ONECARBON_METABOLISM	1154.62	1156.21	1256.99	1173.21	834.785	Metabolism	#FCFC0C	One carbon	deeppink1	Transient UP	#F68E5F
WP_MONOAMINE_GPCRS	-4879.03	-4617.81	-4370.01	-4267.54	-4734.6	GPCR	#660011	Activation	red	Transient UP	#F68E5F
WP_APOE_AND_MIR146_IN_INFLAMMATION_AND_ATHEROSCLEROSIS	3512.03	4282.25	5436.49	4084.64	4267.13	Cytokines/Inflammation	#00FF00	Inflammation	orange3	Transient UP	#F68E5F
WP_INSULIN_SIGNALING_IN_ADIPOCYTES_DIABETIC_CONDITION	6356.72	6618.57	6466.97	6433.31	6265.81	Other pathways	#E5E5E5	Insulin pathway	violetred2	Transient UP	#F68E5F
WP_WNTBETACATENIN_SIGNALING_PATHWAY_IN_LEUKEMIA	1158.47	1331.49	1472.73	1493.47	672.085	Other pathways	#E5E5E5	WNT	springgreen4	Transient UP	#F68E5F
WP_SMALL_LIGAND_GPCRS	-2993.22	-2777.98	-2471.92	-2511.53	-2799.82	GPCR	#660011	Activation	red	Transient UP	#F68E5F
WP_H19_ACTION_RBE2F1_SIGNALING_AND_CDKBETACATENIN_ACTIVITY	5191.27	5507.13	5476.36	5057.45	4679.52	Cell cycle	#661900	CDKs	chartreuse3	Transient UP	#F68E5F
WP_NCRNAS_INVOLVED_IN_WNT_SIGNALING_IN_HEPATOCELLULAR_CARCINOMA	2208.48	2573.82	2911.75	2247.14	1958.2	Other pathways	#E5E5E5	WNT	springgreen4	Transient UP	#F68E5F
WP_HIPPOMERLIN_SIGNALING_DYSREGULATION	114.44	512.419	902.534	-248.479	-143.103	Cell death	#006600	Hippo signaling	chocolate2	Transient UP	#F68E5F
WP_TNFRELATED_WEAK_INDUCER_OF_APOPTOSIS_TWEAK_SIGNALING_PATHWAY	5504.89	5605.85	5759.31	5271.64	5328.81	Cell death	#006600	Apoptosis	seagreen4	Transient UP	#F68E5F
WP_ZINC_HOMEOSTASIS	5208.86	5357.31	5960.76	5685.99	4817.22	Ion channels	#262626	Activation	red	Transient UP	#F68E5F
WP_NEURAL_CREST_CELL_MIGRATION_IN_CANCER	1226.99	1359.98	1868.01	1491.36	1477.87	PMI	#9CB200	Migration	mediumpurple	Transient UP	#F68E5F
BIOCARTA_PYK2_PATHWAY	5219.95	5236.2	5601.76	5136.14	5287.24	MAPK	#B20000	Upstream Activation	#FF8259	Transient UP	#F68E5F
WP_GPCRS_OTHER	-3748.73	-3724.76	-3579.45	-3668.72	-3871.31	GPCR	#660011	Activation	red	Transient UP	#F68E5F
WP_APOPTOSIS_MODULATION_AND_SIGNALING	4486.12	4641.22	4789.64	4319.61	4454.95	Cell death	#006600	Apoptosis	seagreen4	Transient UP	#F68E5F
WP_UREA_CYCLE_AND_ASSOCIATED_PATHWAYS	66.4309	56.0427	222.76	-87.0428	4.24819	Metabolism	#FCFC0C	Amino Acids	dodgerblue2	Transient UP	#F68E5F
WP_VITAMIN_A_AND_CAROTENOID_METABOLISM	-2604.58	-2336.1	-2284.49	-2568.29	-2546.49	Metabolism	#FCFC0C	Vitamines	steelblue4	Transient UP	#F68E5F
WP_PI3KAKTMTOR_VITAMIN_D3_SIGNALING	2328.2	2204.91	2442.55	2160.52	1934.65	PI3K/AKT/mTOR	#FF3232	Activation	red	Transient UP	#F68E5F
WP_FATTY_ACID_OMEGAOXIDATION	-5500.68	-5476.45	-5388.04	-5357.55	-5637.9	Metabolism	#FCFC0C	Lipids	khaki2	Transient UP	#F68E5F
WP_AGERAGE_PATHWAY	4182.44	4389.78	4709.05	4263.9	4343.9	Other pathways	#E5E5E5	ROS	chartreuse3	Transient UP	#F68E5F
WP_HFE_EFFECT_ON_HEPCIDIN_PRODUCTION	441.757	0.637178	2257.02	2140.94	-1096.97	Ion channels	#262626	Inhibition	blue	Transient UP	#F68E5F
WP_INTERFERON_TYPE_I_SIGNALING_PATHWAYS	4884.68	5049.52	4974.54	4936.15	4923.12	Interferon	#00FF66	Activation	red	Transient UP	#F68E5F
WP_VEGFAVEGFR2_SIGNALING_PATHWAY	6338.27	6380.93	6516.09	6359.48	6379.67	Growth factor/RTK	#FF002A	VEGFR activation	pink2	Transient UP	#F68E5F
WP_NETRINUNC5B_SIGNALING_PATHWAY	3094.23	3884.25	4413.84	3110.61	3683.97	PMI	#9CB200	Invasion	coral2	Transient UP	#F68E5F
WP_INSULIN_SIGNALING_IN_ADIPOCYTES_NORMAL_CONDITION	6356.72	6618.57	6466.97	6433.31	6265.81	Other pathways	#E5E5E5	Insulin pathway	violetred2	Transient UP	#F68E5F
WP_EMBRYONIC_STEM_CELL_PLURIPOTENCY_PATHWAYS	411.244	476.114	819.979	254.151	175.5	Cytokines/Inflammation	#00FF00	Cytokines	orchid2	Transient UP	#F68E5F
HALLMARK_HYPOXIA	5947.78	6118.36	6586.65	6237.35	6198.85	External stimuli	black	Hypoxia	tan4	Transient UP	#F68E5F
HALLMARK_WNT_BETA_CATENIN_SIGNALING	1115.82	1378.01	1497.81	1703.7	1017.72	Other pathways	#E5E5E5	WNT	springgreen4	Transient UP	#F68E5F
HALLMARK_APOPTOSIS	6090.6	6278.12	6428.51	6121.39	6150.32	Cell death	#006600	Apoptosis	seagreen4	Transient UP	#F68E5F
HALLMARK_ESTROGEN_RESPONSE_EARLY	526.403	624.302	819.338	735.445	615.784	Other pathways	#E5E5E5	Hormones	darkgrey	Transient UP	#F68E5F
HALLMARK_EPITHELIAL_MESENCHYMAL_TRANSITION	7027.56	7020.48	7202.27	7103.94	7115.64	PMI	#9CB200	EMT activation	hotpink4	Transient UP	#F68E5F
HALLMARK_XENOBIOTIC_METABOLISM	1999.9	2093.58	2582.87	2252.25	1900.75	Metabolism	#FCFC0C	Xenobiotics	yellow4	Transient UP	#F68E5F
HALLMARK_P53_PATHWAY	5155.51	5445.33	5610.2	5431.26	5473.45	Cell cycle	#661900	p53	deeppink3	Transient UP	#F68E5F
HALLMARK_IL2_STAT5_SIGNALING	2224.98	2432.47	2874.78	2187.38	2281.63	Cytokines/Inflammation	#00FF00	Cytokines	orchid2	Transient UP	#F68E5F
BIOCARTA_RARRXR_PATHWAY	809.313	797.905	1087.06	1044.7	1073.59	Gene expression	#000666	Chromatin regulation	palegreen	UP	#F76C5E
BIOCARTA_CHREBP_PATHWAY	-580.897	-389.07	-426.217	104.475	-37.1175	Metabolism	#FCFC0C	Carbohydrates	black	UP	#F76C5E
BIOCARTA_HSWI_SNF_PATHWAY	6110.53	5838.61	6188.1	7030.79	6944.42	Gene expression	#000666	Chromatin regulation	palegreen	UP	#F76C5E
BIOCARTA_PLK3_PATHWAY	2472.06	2629.87	2435.83	3291.64	2762.23	Cell cycle	#661900	Activation	red	UP	#F76C5E
BIOCARTA_PRC2_PATHWAY	3754.98	3901.53	3956.63	4073.69	3862.8	Gene expression	#000666	Chromatin regulation	palegreen	UP	#F76C5E
BIOCARTA_CDC25_PATHWAY	2220.99	2273.89	2122.95	3459.88	2562.16	DNA repair	#FF3F00	Activation	red	UP	#F76C5E
BIOCARTA_MALATEX_PATHWAY	4339.37	3886.72	4394.13	5049.89	5281.65	Protein transport	#3281FF	Intracellular transport	brown1	UP	#F76C5E
BIOCARTA_PPARG_PATHWAY	-545.55	-641.071	-556.573	-369.74	-381.582	Gene expression	#000666	Transcription factors	firebrick	UP	#F76C5E
BIOCARTA_PELP1_PATHWAY	1647.74	1500.12	1545.2	1847.05	1894.15	Other pathways	#E5E5E5	Hormones	darkgrey	UP	#F76C5E
BIOCARTA_FOSB_PATHWAY	2001.11	2168.01	3783.77	3010.8	3064.92	Gene expression	#000666	Transcription factors	firebrick	UP	#F76C5E
BIOCARTA_MRP_PATHWAY	2116.83	2029.89	2963.95	3331.21	3490.88	Metabolism	#FCFC0C	Xenobiotics	yellow4	UP	#F76C5E
BIOCARTA_WNT_LRP6_PATHWAY	165.692	429.077	474.221	2437.82	629.243	Other pathways	#E5E5E5	WNT	springgreen4	UP	#F76C5E
KEGG_OTHER_GLYCAN_DEGRADATION	3438.51	3560.02	3760.2	4530.67	4553.82	Metabolism	#FCFC0C	Lipids	khaki2	UP	#F76C5E
KEGG_GLYCEROLIPID_METABOLISM	-55.6638	-229.738	-126.552	17.1938	-59.6404	Metabolism	#FCFC0C	Lipids	khaki2	UP	#F76C5E
KEGG_SPHINGOLIPID_METABOLISM	1241.18	1118.66	1370.37	1730.85	1691.23	Metabolism	#FCFC0C	Lipids	khaki2	UP	#F76C5E
KEGG_RIBOFLAVIN_METABOLISM	733.59	626.74	983.612	1102.23	1439.16	Metabolism	#FCFC0C	Vitamines	steelblue4	UP	#F76C5E
KEGG_LYSOSOME	4591.63	4841.29	4968.61	5137.42	5184.42	Protein degradation	#0011FF	Lysosome	plum	UP	#F76C5E
KEGG_RENIN_ANGIOTENSIN_SYSTEM	288.988	537.075	794.693	768.675	1038.64	Other pathways	#E5E5E5	Renin angiotensin	yellow4	UP	#F76C5E
PID_ILK_PATHWAY	4348.9	4272.57	4762.85	4868.68	4891.43	Cytokines/Inflammation	#00FF00	Cytokines	orchid2	UP	#F76C5E
NABA_COLLAGENS	-703.673	-321.055	327.924	789.242	1879.49	PMI	#9CB200	ECM formation	yellow	UP	#F76C5E
NABA_ECM_GLYCOPROTEINS	-208.154	547.873	1388.48	1026.11	1059.28	PMI	#9CB200	ECM formation	yellow	UP	#F76C5E
NABA_ECM_AFFILIATED	-2039.31	-2061.12	-1722.66	-1299.2	-1258.05	PMI	#9CB200	ECM formation	yellow	UP	#F76C5E
NABA_CORE_MATRISOME	-642.566	36.6827	807.955	499.812	860.71	PMI	#9CB200	ECM formation	yellow	UP	#F76C5E
NABA_BASEMENT_MEMBRANES	-948.822	-578.451	116.308	-191.183	-273.48	PMI	#9CB200	EMT inhibition	tan3	UP	#F76C5E
REACTOME_INTRINSIC_PATHWAY_FOR_APOPTOSIS	3446.28	3500.51	3468.75	3859.95	3689.11	Cell death	#006600	Apoptosis	seagreen4	UP	#F76C5E
REACTOME_RECOGNITION_AND_ASSOCIATION_OF_DNA_GLYCOSYLASE_WITH_SITE_CONTAINING_AN_AFFECTED_PURINE	2362.46	1568.84	2479.32	3296.52	3100.2	DNA repair	#FF3F00	Activation	red	UP	#F76C5E
REACTOME_ACTIVATION_OF_BAD_AND_TRANSLOCATION_TO_MITOCHONDRIA	4678.92	4334.27	4389.77	5408.47	5563.89	Cell death	#006600	Apoptosis	seagreen4	UP	#F76C5E
REACTOME_RELEASE_OF_APOPTOTIC_FACTORS_FROM_THE_MITOCHONDRIA	5369.79	5413.43	5654.17	5884.1	5791.65	Cell death	#006600	Apoptosis	seagreen4	UP	#F76C5E
REACTOME_ACTIVATION_OF_BH3_ONLY_PROTEINS	3564.53	3751.5	3734.92	4405.22	4072.45	Cell death	#006600	Apoptosis	seagreen4	UP	#F76C5E
REACTOME_INTERLEUKIN_7_SIGNALING	-912.165	-1055.36	-667.428	-787.642	-594.595	Cytokines/Inflammation	#00FF00	Cytokines	orchid2	UP	#F76C5E
REACTOME_ACTIVATION_OF_PUMA_AND_TRANSLOCATION_TO_MITOCHONDRIA	-217.337	56.4066	188.523	337.37	25.0749	Cell death	#006600	Apoptosis	seagreen4	UP	#F76C5E
REACTOME_APOPTOSIS_INDUCED_DNA_FRAGMENTATION	6185.53	6654.01	6784.99	7185.52	7138.11	Cell death	#006600	Apoptosis	seagreen4	UP	#F76C5E
REACTOME_TRANSLOCATION_OF_SLC2A4_GLUT4_TO_THE_PLASMA_MEMBRANE	5961.75	5530.31	5735.84	6594.02	6756.34	Protein transport	#3281FF	Intracellular transport	brown1	UP	#F76C5E
REACTOME_COLLAGEN_FORMATION	3085.73	3068.65	3447.47	3447.19	3748.9	PMI	#9CB200	ECM formation	yellow	UP	#F76C5E
REACTOME_ACYL_CHAIN_REMODELLING_OF_PI	-4636.74	-4476.54	-4532.19	-4390.57	-4493.41	Metabolism	#FCFC0C	Lipids	khaki2	UP	#F76C5E
REACTOME_SYNTHESIS_OF_PI	-735.654	-456.376	-85.7085	341.394	637.877	Metabolism	#FCFC0C	Lipids	khaki2	UP	#F76C5E
REACTOME_INOSITOL_PHOSPHATE_METABOLISM	-153.176	-295.186	-129.825	-74.6493	-73.608	Metabolism	#FCFC0C	Lipids	khaki2	UP	#F76C5E
REACTOME_MEIOSIS	1370.37	929.043	1458.58	1951.35	1697.91	Cell cycle	#661900	Activation	red	UP	#F76C5E
REACTOME_CELL_CELL_COMMUNICATION	644.933	402.582	863.026	2050.42	2059.83	PMI	#9CB200	Cell-cell interaction	chartreuse 3	UP	#F76C5E
REACTOME_PHASE_II_CONJUGATION_OF_COMPOUNDS	1048.11	844.61	981.036	1539.06	1119.16	Metabolism	#FCFC0C	Xenobiotics	yellow4	UP	#F76C5E
REACTOME_GLUTATHIONE_CONJUGATION	1775.88	1493.13	1813.26	2189.72	2363.96	Metabolism	#FCFC0C	Glutathione	palegreen2	UP	#F76C5E
REACTOME_SIGNALING_BY_NOTCH	4250.37	4037.03	4409.16	4442.56	4667.72	Other pathways	#E5E5E5	Notch	skyblue1	UP	#F76C5E
REACTOME_TELOMERE_MAINTENANCE	3534.78	3015.24	3466.17	3924	3586	DNA replication	#FF8259	Activation	red	UP	#F76C5E
REACTOME_GAP_JUNCTION_TRAFFICKING_AND_REGULATION	5327.92	4928.45	5357.76	6292.83	6462.58	PMI	#9CB200	Cell-cell interaction	chartreuse 3	UP	#F76C5E
REACTOME_GLYCOSAMINOGLYCAN_METABOLISM	307.872	205.69	429.441	540.82	541.607	Metabolism	#FCFC0C	Carbohydrates	black	UP	#F76C5E
REACTOME_POST_TRANSLATIONAL_MODIFICATION_SYNTHESIS_OF_GPI_ANCHORED_PROTEINS	-1570.44	-1431.45	-1105.12	-977.214	-439.49	Protein synthesis	#7FE9FF	Post translational modif	magenta1	UP	#F76C5E
REACTOME_PKA_MEDIATED_PHOSPHORYLATION_OF_KEY_METABOLIC_FACTORS	-2047.21	-1950.96	-2174.83	-1557.82	-1915.89	Metabolism	#FCFC0C	General	white	UP	#F76C5E
REACTOME_TRIGLYCERIDE_CATABOLISM	-602.542	-937.582	-864.833	-163.166	-181.503	Metabolism	#FCFC0C	Lipids	khaki2	UP	#F76C5E
REACTOME_AMPK_INHIBITS_CHREBP_TRANSCRIPTIONAL_ACTIVATION_ACTIVITY	-724.168	-314.019	-344.717	156.083	85.7358	Metabolism	#FCFC0C	Oxydative phosphorylation	green4	UP	#F76C5E
REACTOME_INTEGRATION_OF_ENERGY_METABOLISM	-200	-188.46	-36.0543	34.6748	-50.2089	Metabolism	#FCFC0C	Carbohydrates	black	UP	#F76C5E
REACTOME_HEPARAN_SULFATE_HEPARIN_HS_GAG_METABOLISM	-511.7	-703.349	-636.604	-299.798	-428.442	Metabolism	#FCFC0C	Carbohydrates	black	UP	#F76C5E
REACTOME_GAMMA_CARBOXYLATION_HYPUSINE_FORMATION_AND_ARYLSULFATASE_ACTIVATION	2816.76	2861.72	3532.27	3547.44	3476.14	Protein synthesis	#7FE9FF	Post translational modif	magenta1	UP	#F76C5E
REACTOME_PKA_ACTIVATION_IN_GLUCAGON_SIGNALLING	-702.128	-481.019	-488.068	-226.138	-414.02	Other pathways	#E5E5E5	Insulin pathway	violetred2	UP	#F76C5E
REACTOME_COLLAGEN_BIOSYNTHESIS_AND_MODIFYING_ENZYMES	1006.63	1109.95	1743.45	2028.47	2933.61	PMI	#9CB200	ECM formation	yellow	UP	#F76C5E
REACTOME_SPHINGOLIPID_DE_NOVO_BIOSYNTHESIS	162.211	23.7248	275.943	281.076	203.787	Metabolism	#FCFC0C	Lipids	khaki2	UP	#F76C5E
REACTOME_GLYCOSPHINGOLIPID_METABOLISM	3052.8	3232.79	3416.85	3880.43	4200.65	Metabolism	#FCFC0C	Lipids	khaki2	UP	#F76C5E
REACTOME_NEUROTOXICITY_OF_CLOSTRIDIUM_TOXINS	-979.006	-668.567	-610.687	-185.869	-945.026	External stimuli	black	Toxins	cornflowerblue	UP	#F76C5E
REACTOME_ADENYLATE_CYCLASE_INHIBITORY_PATHWAY	-2036.29	-1921.8	-1596.58	-1649.57	-1486.52	GPCR	#660011	Inhibition	blue	UP	#F76C5E
REACTOME_GLUTATHIONE_SYNTHESIS_AND_RECYCLING	2421.07	2289.12	2476.28	2720.19	2449.36	Metabolism	#FCFC0C	Glutathione	palegreen2	UP	#F76C5E
REACTOME_PLASMA_LIPOPROTEIN_ASSEMBLY_REMODELING_AND_CLEARANCE	4456.62	4453.46	4744.13	4650.64	4863.12	Metabolism	#FCFC0C	Lipids	khaki2	UP	#F76C5E
REACTOME_RETROGRADE_NEUROTROPHIN_SIGNALLING	2815.62	2771.27	3076.6	3495.09	3592.43	Growth factor/RTK	#FF002A	NTRKs activation	seagreen2	UP	#F76C5E
REACTOME_CHONDROITIN_SULFATE_DERMATAN_SULFATE_METABOLISM	782.663	620.902	1051.92	1329.71	1486.09	Metabolism	#FCFC0C	Carbohydrates	black	UP	#F76C5E
REACTOME_FGFR3_LIGAND_BINDING_AND_ACTIVATION	-4261.51	-4303.4	-4378.53	-3800.98	-4220.19	Growth factor/RTK	#FF002A	FGFR activation	deeppink4	UP	#F76C5E
REACTOME_FGFR3B_LIGAND_BINDING_AND_ACTIVATION	-5054.69	-5038.45	-4721.42	-3844.4	-4924.54	Growth factor/RTK	#FF002A	FGFR activation	deeppink4	UP	#F76C5E
REACTOME_GAP_JUNCTION_DEGRADATION	7448.78	7409.25	7686.95	8261.27	8227.83	PMI	#9CB200	Cell-cell interaction	chartreuse 3	UP	#F76C5E
REACTOME_PRE_NOTCH_EXPRESSION_AND_PROCESSING	2147.22	1756.17	2549.59	2692.52	2425.17	Other pathways	#E5E5E5	Notch	skyblue1	UP	#F76C5E
REACTOME_CHOLESTEROL_BIOSYNTHESIS	3804.67	3507.69	3545.04	4163.08	3910.36	Metabolism	#FCFC0C	Lipids	khaki2	UP	#F76C5E
REACTOME_P75NTR_NEGATIVELY_REGULATES_CELL_CYCLE_VIA_SC1	794.502	768.65	538.496	1951.29	1262.51	Cell cycle	#661900	Activation	red	UP	#F76C5E
REACTOME_P75NTR_REGULATES_AXONOGENESIS	1043	631.331	1750.91	2708.97	2846.92	Growth factor/RTK	#FF002A	NTRKs activation	seagreen2	UP	#F76C5E
REACTOME_SYNTHESIS_OF_BILE_ACIDS_AND_BILE_SALTS_VIA_27_HYDROXYCHOLESTEROL	-2556.83	-2646.86	-2603.93	-2223.74	-1999.08	Metabolism	#FCFC0C	Lipids	khaki2	UP	#F76C5E
REACTOME_SIGNALING_BY_VEGF	3236.49	3027.95	3411.69	4290.27	4256.01	Growth factor/RTK	#FF002A	VEGFR activation	pink2	UP	#F76C5E
REACTOME_RHO_GTPASE_EFFECTORS	3796.53	3392.08	3780.52	4549.47	4645.03	GPCR	#660011	Rho GTPase	maroon1	UP	#F76C5E
REACTOME_SIGNALING_BY_WNT	3574.53	3347.44	3592.66	3828.98	3954.73	Other pathways	#E5E5E5	WNT	springgreen4	UP	#F76C5E
REACTOME_A_TETRASACCHARIDE_LINKER_SEQUENCE_IS_REQUIRED_FOR_GAG_SYNTHESIS	329.605	168.542	390.985	986.883	725.023	Metabolism	#FCFC0C	Carbohydrates	black	UP	#F76C5E
REACTOME_PI3K_AKT_ACTIVATION	1043.6	1054.14	1097.02	1645.82	1812.49	PI3K/AKT/mTOR	#FF3232	Activation	red	UP	#F76C5E
REACTOME_AKT_PHOSPHORYLATES_TARGETS_IN_THE_CYTOSOL	5790.11	5692.81	6037.3	6428.3	6476.91	PI3K/AKT/mTOR	#FF3232	Activation	red	UP	#F76C5E
REACTOME_MEMBRANE_TRAFFICKING	4209.56	4083.33	4201.42	4571.46	4804.97	Protein transport	#3281FF	Transmembrane transport	darkorange1	UP	#F76C5E
REACTOME_TRANS_GOLGI_NETWORK_VESICLE_BUDDING	6457.72	6489.1	6543.22	6962.34	7137.98	Protein transport	#3281FF	Intracellular transport	brown1	UP	#F76C5E
REACTOME_CARNITINE_METABOLISM	430.038	412.377	517.03	901.629	963.016	Metabolism	#FCFC0C	Lipids	khaki2	UP	#F76C5E
REACTOME_SIGNALING_BY_BMP	276.324	608.168	527.3	606.417	728.664	Growth factor/RTK	#FF002A	TGFB activation	turquoise4	UP	#F76C5E
REACTOME_TCF_DEPENDENT_SIGNALING_IN_RESPONSE_TO_WNT	4123.01	3865.57	4132.12	4395.01	4519.81	Other pathways	#E5E5E5	WNT	springgreen4	UP	#F76C5E
REACTOME_FORMATION_OF_THE_BETA_CATENIN_TCF_TRANSACTIVATING_COMPLEX	1672.28	1134.84	1833.61	2455.9	2120.61	Other pathways	#E5E5E5	WNT	springgreen4	UP	#F76C5E
REACTOME_ASSEMBLY_OF_COLLAGEN_FIBRILS_AND_OTHER_MULTIMERIC_STRUCTURES	3537.55	3617.23	3959.77	3966.85	4173.78	PMI	#9CB200	ECM formation	yellow	UP	#F76C5E
REACTOME_METABOLISM_OF_ANGIOTENSINOGEN_TO_ANGIOTENSINS	-1346.63	-925.001	-402.304	-497.257	-510.256	Other pathways	#E5E5E5	Renin angiotensin	yellow4	UP	#F76C5E
REACTOME_CHONDROITIN_SULFATE_BIOSYNTHESIS	-15.5888	-350.67	390.133	413.277	1126.19	Metabolism	#FCFC0C	Carbohydrates	black	UP	#F76C5E
REACTOME_HS_GAG_BIOSYNTHESIS	-1139.3	-1371.98	-1235.13	-652.691	-780.522	Metabolism	#FCFC0C	Carbohydrates	black	UP	#F76C5E
REACTOME_HS_GAG_DEGRADATION	1300.45	1128.09	1333.2	2036.79	1779.27	Metabolism	#FCFC0C	Carbohydrates	black	UP	#F76C5E
REACTOME_CS_DS_DEGRADATION	-286.641	-347.537	-85.5919	-43.7483	92.5527	Protein degradation	#0011FF	Ubiquitination	springgreen1	UP	#F76C5E
REACTOME_CELL_SURFACE_INTERACTIONS_AT_THE_VASCULAR_WALL	1219.26	1172.63	1472.67	1704.42	2075.74	PMI	#9CB200	Cell-cell interaction	chartreuse 3	UP	#F76C5E
REACTOME_FCGAMMA_RECEPTOR_FCGR_DEPENDENT_PHAGOCYTOSIS	3784.32	3508.79	3703.98	4569.43	4428.85	Cell death	#006600	Other cell death	darkgrey	UP	#F76C5E
REACTOME_NADE_MODULATES_DEATH_SIGNALLING	6390.79	6486.09	6431.85	6715.81	6604.34	Cell death	#006600	Apoptosis	seagreen4	UP	#F76C5E
REACTOME_NRIF_SIGNALS_CELL_DEATH_FROM_THE_NUCLEUS	7974.3	7973.31	8010.05	8039.39	8115.33	Cell death	#006600	Apoptosis	seagreen4	UP	#F76C5E
REACTOME_NF_KB_IS_ACTIVATED_AND_SIGNALS_SURVIVAL	8336.16	8340.62	8364.78	8364.37	8404.7	Growth factor/RTK	#FF002A	NTRKs activation	seagreen2	UP	#F76C5E
REACTOME_PEPTIDE_HORMONE_BIOSYNTHESIS	-3677.12	-3544.3	-3697.8	-2820.73	-3432.83	Metabolism	#FCFC0C	Hormones and NT	gray70	UP	#F76C5E
REACTOME_BASIGIN_INTERACTIONS	3094.2	3303.3	3525.1	3944.25	3331.03	PMI	#9CB200	Cell-cell interaction	chartreuse 3	UP	#F76C5E
REACTOME_GENE_SILENCING_BY_RNA	2374.19	1846.31	2274.69	2795.46	2452.52	Gene expression	#000666	RNA degradation	violetred2	UP	#F76C5E
REACTOME_CYTOCHROME_P450_ARRANGED_BY_SUBSTRATE_TYPE	-3921.12	-3938.9	-3990.71	-3534.2	-3911.65	Metabolism	#FCFC0C	Lipids	khaki2	UP	#F76C5E
REACTOME_ENDOGENOUS_STEROLS	-2110.56	-2157.09	-2214.25	-1357.37	-1836.99	Metabolism	#FCFC0C	Lipids	khaki2	UP	#F76C5E
REACTOME_EPIGENETIC_REGULATION_OF_GENE_EXPRESSION	2877.42	2444.02	2949.73	3651.79	3422.84	Gene expression	#000666	Chromatin regulation	palegreen	UP	#F76C5E
REACTOME_PRC2_METHYLATES_HISTONES_AND_DNA	1774.98	1245.8	2102.05	2712.41	2407.17	Gene expression	#000666	Chromatin regulation	palegreen	UP	#F76C5E
REACTOME_SYNTHESIS_OF_EPOXY_EET_AND_DIHYDROXYEICOSATRIENOIC_ACIDS_DHET	-5404.07	-5208.4	-5601.78	-2919.65	-4528.66	Metabolism	#FCFC0C	Lipids	khaki2	UP	#F76C5E
REACTOME_SYNTHESIS_OF_5_EICOSATETRAENOIC_ACIDS	-1507.05	-808.036	77.6299	615.517	1445.89	Metabolism	#FCFC0C	Lipids	khaki2	UP	#F76C5E
REACTOME_SYNTHESIS_OF_12_EICOSATETRAENOIC_ACID_DERIVATIVES	-1623.76	-836.588	244.816	953.2	1870.45	Metabolism	#FCFC0C	Lipids	khaki2	UP	#F76C5E
REACTOME_SYNTHESIS_OF_16_20_HYDROXYEICOSATETRAENOIC_ACIDS_HETE	-5085.56	-5046.05	-5246.84	-2873.91	-4387.31	Metabolism	#FCFC0C	Lipids	khaki2	UP	#F76C5E
REACTOME_ACTIVATION_OF_PPARGC1A_PGC_1ALPHA_BY_PHOSPHORYLATION	203.996	423.805	409.829	1235.59	1141.9	Gene expression	#000666	Transcription factors	firebrick	UP	#F76C5E
REACTOME_INTEGRIN_CELL_SURFACE_INTERACTIONS	1366.67	1684.41	2168.08	2041.21	2447.75	PMI	#9CB200	Migration	mediumpurple	UP	#F76C5E
REACTOME_BINDING_AND_UPTAKE_OF_LIGANDS_BY_SCAVENGER_RECEPTORS	5764.13	5824.55	5996.53	6502.54	7023.1	Protein transport	#3281FF	Transmembrane transport	darkorange1	UP	#F76C5E
REACTOME_ANCHORING_FIBRIL_FORMATION	1326.45	1798.73	2210.79	3277.99	4627.3	PMI	#9CB200	Cell-cell interaction	chartreuse 3	UP	#F76C5E
REACTOME_PI3K_AKT_SIGNALING_IN_CANCER	-405.488	-439.806	-299.472	-165.172	-263.937	PI3K/AKT/mTOR	#FF3232	Activation	red	UP	#F76C5E
REACTOME_CROSSLINKING_OF_COLLAGEN_FIBRILS	2746.78	3499.84	3877.37	4562.24	5541.88	PMI	#9CB200	ECM formation	yellow	UP	#F76C5E
REACTOME_CONDENSATION_OF_PROPHASE_CHROMOSOMES	2243.45	1651.82	2431.47	3103.67	2776.82	DNA replication	#FF8259	Activation	red	UP	#F76C5E
REACTOME_PHOSPHATE_BOND_HYDROLYSIS_BY_NUDT_PROTEINS	3931.59	3725.74	3851.3	4123.98	3960.99	Protein synthesis	#7FE9FF	Post translational modif	magenta1	UP	#F76C5E
REACTOME_SELENOAMINO_ACID_METABOLISM	8335.64	8355.01	8363.6	8388.75	8354.41	Metabolism	#FCFC0C	Amino Acids	dodgerblue2	UP	#F76C5E
REACTOME_OXIDATIVE_STRESS_INDUCED_SENESCENCE	4519.56	4263.71	4747.92	4815.47	4898.12	Senescence	#5FFF00	Activation	red	UP	#F76C5E
REACTOME_DNA_DAMAGE_TELOMERE_STRESS_INDUCED_SENESCENCE	4106.28	3838.69	4540.68	4936.83	4661.97	Senescence	#5FFF00	Activation	red	UP	#F76C5E
REACTOME_CYTOSOLIC_IRON_SULFUR_CLUSTER_ASSEMBLY	3249.56	3149.93	3691.47	3637.84	3324.63	Ion channels	#262626	Activation	red	UP	#F76C5E
REACTOME_EPH_EPHRIN_SIGNALING	3929.76	3852.79	4137.65	5085.67	5280.46	Growth factor/RTK	#FF002A	Ephrin activation	coral1	UP	#F76C5E
REACTOME_POU5F1_OCT4_SOX2_NANOG_REPRESS_GENES_RELATED_TO_DIFFERENTIATION	631.554	960.77	450.555	2189.62	1131.86	PMI	#9CB200	EMT inhibition	tan3	UP	#F76C5E
REACTOME_PEPTIDE_HORMONE_METABOLISM	-1396.75	-1373	-1315.91	-1087.84	-1330.44	Metabolism	#FCFC0C	Hormones and NT	gray70	UP	#F76C5E
REACTOME_SYNDECAN_INTERACTIONS	5339.26	5367.05	5626.98	6115.24	6687.31	PMI	#9CB200	Migration	mediumpurple	UP	#F76C5E
REACTOME_NON_INTEGRIN_MEMBRANE_ECM_INTERACTIONS	2472.12	2669.55	2989.79	3412.34	4202.1	PMI	#9CB200	Migration	mediumpurple	UP	#F76C5E
REACTOME_ECM_PROTEOGLYCANS	1263.19	1420.53	1815.34	2165.92	3004.28	PMI	#9CB200	ECM formation	yellow	UP	#F76C5E
REACTOME_SCAVENGING_BY_CLASS_A_RECEPTORS	7386.58	7426.54	7536.48	7834.43	8083.49	Protein transport	#3281FF	Transmembrane transport	darkorange1	UP	#F76C5E
REACTOME_HDACS_DEACETYLATE_HISTONES	521.013	-62.7793	779.461	1307.86	1587.95	Gene expression	#000666	Chromatin regulation	palegreen	UP	#F76C5E
REACTOME_HDMS_DEMETHYLATE_HISTONES	-665.503	-878.883	-551.549	-406.054	-213.261	Gene expression	#000666	Chromatin regulation	palegreen	UP	#F76C5E
REACTOME_HATS_ACETYLATE_HISTONES	1704.38	1212.16	1805.11	2560.49	2651.45	Gene expression	#000666	Chromatin regulation	palegreen	UP	#F76C5E
REACTOME_RMTS_METHYLATE_HISTONE_ARGININES	2817.81	2305.1	3017.24	3344.57	3160.83	Gene expression	#000666	Chromatin regulation	palegreen	UP	#F76C5E
REACTOME_GLYCOGEN_STORAGE_DISEASES	7931.48	7904.96	7974.46	8016.65	8082.87	Metabolism	#FCFC0C	Carbohydrates	black	UP	#F76C5E
REACTOME_SUMOYLATION_OF_TRANSCRIPTION_FACTORS	1521.74	1530.01	1597.07	2040.97	1649.86	Protein degradation	#0011FF	Sumoylation	steelblue1	UP	#F76C5E
REACTOME_CHROMATIN_MODIFYING_ENZYMES	2581.47	2222.31	2614.51	2971.53	2879.03	Gene expression	#000666	Chromatin regulation	palegreen	UP	#F76C5E
REACTOME_DETOXIFICATION_OF_REACTIVE_OXYGEN_SPECIES	4161.54	4088.09	4330.86	4543.14	4834.92	Other pathways	#E5E5E5	ROS	chartreuse3	UP	#F76C5E
REACTOME_REGULATION_OF_HSF1_MEDIATED_HEAT_SHOCK_RESPONSE	6358.22	6127.92	6226.85	6712.19	6457.99	External stimuli	black	Heat stress	tan1	UP	#F76C5E
REACTOME_HSP90_CHAPERONE_CYCLE_FOR_STEROID_HORMONE_RECEPTORS_SHR_IN_THE_PRESENCE_OF_LIGAND	6765.1	6370.29	6502.98	7174.59	7060.72	Other pathways	#E5E5E5	Hormones	darkgrey	UP	#F76C5E
REACTOME_HSF1_ACTIVATION	7842.41	7849.23	7908.54	8058.22	8037.24	Gene expression	#000666	Transcription factors	firebrick	UP	#F76C5E
REACTOME_CELLULAR_RESPONSE_TO_HEAT_STRESS	6710.01	6588.7	6621.86	6983.21	6847.23	External stimuli	black	Heat stress	tan1	UP	#F76C5E
REACTOME_ATTENUATION_PHASE	7602.79	7530.54	7674.84	8017.79	7830.81	External stimuli	black	Heat stress	tan1	UP	#F76C5E
REACTOME_HSF1_DEPENDENT_TRANSACTIVATION	6849.91	6719.4	6907.72	7430.21	7212.79	Gene expression	#000666	Transcription factors	firebrick	UP	#F76C5E
REACTOME_APOPTOTIC_CLEAVAGE_OF_CELL_ADHESION_PROTEINS	-3066.81	-3315.81	-3321.32	-2567.38	-2788.21	Cell death	#006600	Apoptosis	seagreen4	UP	#F76C5E
REACTOME_DISEASES_ASSOCIATED_WITH_GLYCOSAMINOGLYCAN_METABOLISM	502.721	436.965	580.003	906.853	974.814	Metabolism	#FCFC0C	Carbohydrates	black	UP	#F76C5E
REACTOME_CLASS_B_2_SECRETIN_FAMILY_RECEPTORS	-1958.2	-1620.6	-1366.52	-1188.06	-1448.55	GPCR	#660011	Activation	red	UP	#F76C5E
REACTOME_SEMAPHORIN_INTERACTIONS	3953.85	3720.08	4151.74	4681.64	4984.85	PMI	#9CB200	Migration	mediumpurple	UP	#F76C5E
REACTOME_L1CAM_INTERACTIONS	4059.22	3697.48	3953.57	4837.52	4836.46	PMI	#9CB200	Cell-cell interaction	chartreuse 3	UP	#F76C5E
REACTOME_SIGNALING_BY_ROBO_RECEPTORS	7706.98	7699.47	7731.01	7768.94	7796.97	PMI	#9CB200	Migration	mediumpurple	UP	#F76C5E
REACTOME_DEACTIVATION_OF_THE_BETA_CATENIN_TRANSACTIVATING_COMPLEX	6507.31	6495.7	6585.87	6583.07	6684.41	Other pathways	#E5E5E5	WNT	springgreen4	UP	#F76C5E
REACTOME_NEGATIVE_REGULATION_OF_TCF_DEPENDENT_SIGNALING_BY_WNT_LIGAND_ANTAGONISTS	-43.4552	163.295	267.42	1282.86	23.7623	Other pathways	#E5E5E5	WNT	springgreen4	UP	#F76C5E
REACTOME_DISEASES_ASSOCIATED_WITH_N_GLYCOSYLATION_OF_PROTEINS	5043.89	4912.03	5047.08	5652.08	5700.3	Protein synthesis	#7FE9FF	Post translational modif	magenta1	UP	#F76C5E
REACTOME_DISEASES_OF_GLYCOSYLATION	0.730547	-5.37257	278.549	574.849	501.217	Protein synthesis	#7FE9FF	Post translational modif	magenta1	UP	#F76C5E
REACTOME_ENERGY_DEPENDENT_REGULATION_OF_MTOR_BY_LKB1_AMPK	3176.25	3144.25	3177	3409.25	3418.71	PI3K/AKT/mTOR	#FF3232	Activation	red	UP	#F76C5E
REACTOME_TRANSPORT_OF_SMALL_MOLECULES	1119.2	1081.96	1254.74	1444.71	1730.47	Protein transport	#3281FF	Intracellular transport	brown1	UP	#F76C5E
REACTOME_VASOPRESSIN_LIKE_RECEPTORS	-5183.77	-4987.4	-5207.46	-4511.35	-4742.34	GPCR	#660011	Activation	red	UP	#F76C5E
REACTOME_BETA_OXIDATION_OF_VERY_LONG_CHAIN_FATTY_ACIDS	383.396	303.465	398.427	704.701	840.368	Metabolism	#FCFC0C	Lipids	khaki2	UP	#F76C5E
REACTOME_FOLDING_OF_ACTIN_BY_CCT_TRIC	7962.13	7696.13	7769.27	8317.99	8240.41	Protein synthesis	#7FE9FF	Post translational modif	magenta1	UP	#F76C5E
REACTOME_ASSOCIATION_OF_TRIC_CCT_WITH_TARGET_PROTEINS_DURING_BIOSYNTHESIS	4804.97	4356.32	4505.68	5066.32	4718.01	Metabolism	#FCFC0C	Amino Acids	dodgerblue2	UP	#F76C5E
REACTOME_ADRENOCEPTORS	-4004.35	-3860.77	-3283.58	-2997.78	-3688.69	Other pathways	#E5E5E5	Hormones	darkgrey	UP	#F76C5E
REACTOME_EPHB_MEDIATED_FORWARD_SIGNALING	4627.66	4529.04	4884.33	6011.72	5882.48	Growth factor/RTK	#FF002A	Ephrin activation	coral1	UP	#F76C5E
REACTOME_EPH_EPHRIN_MEDIATED_REPULSION_OF_CELLS	3641.5	3626.5	4064.31	5171.03	5055.04	Growth factor/RTK	#FF002A	Ephrin activation	coral1	UP	#F76C5E
REACTOME_TRAFFICKING_OF_AMPA_RECEPTORS	-377.439	-558.936	-409.586	-80.7098	108.583	Protein transport	#3281FF	Intracellular transport	brown1	UP	#F76C5E
REACTOME_SEMA4D_IN_SEMAPHORIN_SIGNALING	5493.11	5374.51	6007	6547.18	6980.6	PMI	#9CB200	Migration	mediumpurple	UP	#F76C5E
REACTOME_SIALIC_ACID_METABOLISM	586.626	889.277	1004.93	1292.14	1366.94	Metabolism	#FCFC0C	Carbohydrates	black	UP	#F76C5E
REACTOME_G_ALPHA_12_13_SIGNALLING_EVENTS	247.771	248.188	937.54	1070.33	1044.43	GPCR	#660011	Galpha activity	springgreen4	UP	#F76C5E
REACTOME_SEMA4D_INDUCED_CELL_MIGRATION_AND_GROWTH_CONE_COLLAPSE	5552.09	5432.54	6082.38	6694.72	7086.59	PMI	#9CB200	Migration	mediumpurple	UP	#F76C5E
REACTOME_TRAFFICKING_OF_GLUR2_CONTAINING_AMPA_RECEPTORS	178.419	-33.2019	189.355	492.604	744.924	Protein transport	#3281FF	Intracellular transport	brown1	UP	#F76C5E
REACTOME_ADHERENS_JUNCTIONS_INTERACTIONS	2191.9	1870.36	2508.52	4520.47	4231.78	PMI	#9CB200	Cell-cell interaction	chartreuse 3	UP	#F76C5E
REACTOME_CALCITONIN_LIKE_LIGAND_RECEPTORS	-3293.42	-2313.96	-1747.11	-600.026	-896.687	GPCR	#660011	Activation	red	UP	#F76C5E
REACTOME_NECTIN_NECL_TRANS_HETERODIMERIZATION	-464.717	-567.373	-709.842	643.17	472.538	PMI	#9CB200	Cell-cell interaction	chartreuse 3	UP	#F76C5E
REACTOME_CELL_CELL_JUNCTION_ORGANIZATION	353.23	77.4383	628.821	2407.27	2158.3	PMI	#9CB200	Cell-cell interaction	chartreuse 3	UP	#F76C5E
REACTOME_SYNTHESIS_SECRETION_AND_DEACYLATION_OF_GHRELIN	-665.128	-768.091	-782.952	-104.262	-559.428	Metabolism	#FCFC0C	Hormones and NT	gray70	UP	#F76C5E
REACTOME_REGULATION_OF_INSULIN_SECRETION	-400.818	-395.762	-253.358	-202.997	-332.338	Other pathways	#E5E5E5	Insulin pathway	violetred2	UP	#F76C5E
REACTOME_TRANSPORT_OF_BILE_SALTS_AND_ORGANIC_ACIDS_METAL_IONS_AND_AMINE_COMPOUNDS	-1733.9	-1707.39	-1477.85	-1424.05	-1090.28	Protein transport	#3281FF	Intracellular transport	brown1	UP	#F76C5E
REACTOME_SLC_MEDIATED_TRANSMEMBRANE_TRANSPORT	-1082.71	-1122.25	-998.37	-1011.57	-1075.05	Protein transport	#3281FF	Transmembrane transport	darkorange1	UP	#F76C5E
REACTOME_ARACHIDONATE_PRODUCTION_FROM_DAG	-239.775	-278.395	63.6568	396.735	-152.975	Metabolism	#FCFC0C	Lipids	khaki2	UP	#F76C5E
REACTOME_SIRT1_NEGATIVELY_REGULATES_RRNA_EXPRESSION	1893.14	1257.01	2129.28	2853.38	2555.37	Protein synthesis	#7FE9FF	rRNA	palegreen2	UP	#F76C5E
REACTOME_ERCC6_CSB_AND_EHMT2_G9A_POSITIVELY_REGULATE_RRNA_EXPRESSION	2169.42	1606.37	2431.69	3067.51	2808.34	Protein synthesis	#7FE9FF	rRNA	palegreen2	UP	#F76C5E
REACTOME_SPHINGOLIPID_METABOLISM	1619.97	1687.52	1905	2207.59	2433.03	Metabolism	#FCFC0C	Lipids	khaki2	UP	#F76C5E
REACTOME_PASSIVE_TRANSPORT_BY_AQUAPORINS	-4683.18	-4444.28	-4469.76	-4189.3	-4255.03	Protein transport	#3281FF	Transmembrane transport	darkorange1	UP	#F76C5E
REACTOME_LYSOSOME_VESICLE_BIOGENESIS	5515.42	5399.29	5482.47	6229.17	5615.97	Protein degradation	#0011FF	Lysosome	plum	UP	#F76C5E
REACTOME_GOLGI_ASSOCIATED_VESICLE_BIOGENESIS	6767.71	6792.66	6833.22	7230.47	7380.05	Protein transport	#3281FF	Intracellular transport	brown1	UP	#F76C5E
REACTOME_PROTON_COUPLED_MONOCARBOXYLATE_TRANSPORT	2043.74	1766.09	2810.39	3357.72	3454.95	Protein transport	#3281FF	Transmembrane transport	darkorange1	UP	#F76C5E
REACTOME_ZINC_TRANSPORTERS	2864.08	2796.47	3022.67	3343.95	3723.99	Protein transport	#3281FF	Transmembrane transport	darkorange1	UP	#F76C5E
REACTOME_ZINC_EFFLUX_AND_COMPARTMENTALIZATION_BY_THE_SLC30_FAMILY	-740.21	-1044.54	-1117.75	738.29	-462.184	Protein transport	#3281FF	Transmembrane transport	darkorange1	UP	#F76C5E
REACTOME_DEPOLYMERISATION_OF_THE_NUCLEAR_LAMINA	3821.63	3728.44	3825.05	3961.64	3981.55	Cell cycle	#661900	Activation	red	UP	#F76C5E
REACTOME_RELAXIN_RECEPTORS	-6698.58	-7247.56	-6602.96	-6411.43	-6504.15	Other pathways	#E5E5E5	Hormones	darkgrey	UP	#F76C5E
REACTOME_TYPE_I_HEMIDESMOSOME_ASSEMBLY	530.734	181.811	961.966	1433.79	1810.46	PMI	#9CB200	Cell-cell interaction	chartreuse 3	UP	#F76C5E
REACTOME_BIOSYNTHESIS_OF_THE_N_GLYCAN_PRECURSOR_DOLICHOL_LIPID_LINKED_OLIGOSACCHARIDE_LLO_AND_TRANSFER_TO_A_NASCENT_PROTEIN	2100.09	2117.46	2223.42	2519.16	2303.31	Metabolism	#FCFC0C	Lipids	khaki2	UP	#F76C5E
REACTOME_SYNTHESIS_OF_DOLICHYL_PHOSPHATE	4762.96	4193.71	4627.45	5753.4	5168.02	Metabolism	#FCFC0C	Lipids	khaki2	UP	#F76C5E
REACTOME_SYNTHESIS_OF_GDP_MANNOSE	4797.92	4635.47	4819.62	5085.07	5338.93	Metabolism	#FCFC0C	Carbohydrates	black	UP	#F76C5E
REACTOME_SYNTHESIS_OF_SUBSTRATES_IN_N_GLYCAN_BIOSYTHESIS	2012.37	2159.7	2306.44	2544.42	2358.46	Metabolism	#FCFC0C	Lipids	khaki2	UP	#F76C5E
REACTOME_CELL_EXTRACELLULAR_MATRIX_INTERACTIONS	7039.41	6929.68	7257.58	8022.69	8026.12	PMI	#9CB200	Cell-cell interaction	chartreuse 3	UP	#F76C5E
REACTOME_CELL_JUNCTION_ORGANIZATION	1141.53	870.552	1413.82	2859.49	2837.02	PMI	#9CB200	Cell-cell interaction	chartreuse 3	UP	#F76C5E
REACTOME_INTERLEUKIN_12_FAMILY_SIGNALING	5540.4	5446.84	5612.29	5762.21	5779.22	Cytokines/Inflammation	#00FF00	Cytokines	orchid2	UP	#F76C5E
REACTOME_TRANSCRIPTIONAL_REGULATION_OF_PLURIPOTENT_STEM_CELLS	-1721.86	-1638.41	-1746.3	-1015.51	-1574.29	Gene expression	#000666	RNA synthesis	darkgoldenrod2	UP	#F76C5E
REACTOME_WNT5A_DEPENDENT_INTERNALIZATION_OF_FZD2_FZD5_AND_ROR2	4543.19	4490.24	4675.31	4958.06	5177.06	Other pathways	#E5E5E5	WNT	springgreen4	UP	#F76C5E
REACTOME_MITOPHAGY	7955.04	7985.98	8043.38	8034.71	8096.24	Cell death	#006600	Other cell death	darkgrey	UP	#F76C5E
REACTOME_PINK1_PRKN_MEDIATED_MITOPHAGY	8206.08	8216	8255.11	8249.42	8305.93	Cell death	#006600	Other cell death	darkgrey	UP	#F76C5E
REACTOME_POSITIVE_EPIGENETIC_REGULATION_OF_RRNA_EXPRESSION	2989.47	2426.67	3118.94	4005.84	3794.42	Protein synthesis	#7FE9FF	rRNA	palegreen2	UP	#F76C5E
REACTOME_B_WICH_COMPLEX_POSITIVELY_REGULATES_RRNA_EXPRESSION	2774.83	2133.07	2912.64	3932.55	3699.41	Protein synthesis	#7FE9FF	rRNA	palegreen2	UP	#F76C5E
REACTOME_NEGATIVE_EPIGENETIC_REGULATION_OF_RRNA_EXPRESSION	2418.36	1869.58	2452.06	3087.01	2794.58	Protein synthesis	#7FE9FF	rRNA	palegreen2	UP	#F76C5E
REACTOME_TOXICITY_OF_BOTULINUM_TOXIN_TYPE_D_BOTD	303.265	619.807	1054.11	1764.56	1130.63	External stimuli	black	Toxins	cornflowerblue	UP	#F76C5E
REACTOME_DNA_METHYLATION	1708.88	1058.25	2008.28	2732.31	2436.23	Gene expression	#000666	Chromatin regulation	palegreen	UP	#F76C5E
REACTOME_SIGNALING_BY_LRP5_MUTANTS	681.781	989.172	1350.62	3018.31	1628.66	Other pathways	#E5E5E5	WNT	springgreen4	UP	#F76C5E
REACTOME_SYNTHESIS_OF_DIPHTHAMIDE_EEF2	6438.81	6718.13	7138.34	7080.84	7021.79	Protein synthesis	#7FE9FF	Translation	orangered2	UP	#F76C5E
REACTOME_TRANSCRIPTIONAL_REGULATION_BY_SMALL_RNAS	2939.91	2364.46	2916.35	3501.39	3154.66	Gene expression	#000666	RNA synthesis	darkgoldenrod2	UP	#F76C5E
REACTOME_DISEASES_ASSOCIATED_WITH_GLYCOSYLATION_PRECURSOR_BIOSYNTHESIS	4686.24	4340.55	4639.9	4999.21	4883.46	Protein synthesis	#7FE9FF	Post translational modif	magenta1	UP	#F76C5E
REACTOME_SLC_TRANSPORTER_DISORDERS	-1271.36	-1327.77	-1189.81	-1242.28	-1199.4	Protein transport	#3281FF	Transmembrane transport	darkorange1	UP	#F76C5E
REACTOME_RHO_GTPASES_ACTIVATE_PKNS	3054.84	2594.65	3474.58	4476.34	4660.43	GPCR	#660011	Rho GTPase	maroon1	UP	#F76C5E
REACTOME_ACTIVATED_PKN1_STIMULATES_TRANSCRIPTION_OF_AR_ANDROGEN_RECEPTOR_REGULATED_GENES_KLK2_AND_KLK3	1525.97	899.883	1819.25	2525.34	2253.84	Other pathways	#E5E5E5	Hormones	darkgrey	UP	#F76C5E
REACTOME_RHO_GTPASES_ACTIVATE_CIT	6165.28	6140.83	6635.99	7137.67	7436.38	GPCR	#660011	Rho GTPase	maroon1	UP	#F76C5E
REACTOME_RHO_GTPASES_ACTIVATE_KTN1	2974.04	3279.17	3395.01	3610.15	3694.88	GPCR	#660011	Rho GTPase	maroon1	UP	#F76C5E
REACTOME_RHO_GTPASES_ACTIVATE_IQGAPS	6767.64	6383.55	6658.44	7398.16	7527	GPCR	#660011	Rho GTPase	maroon1	UP	#F76C5E
REACTOME_RHO_GTPASES_ACTIVATE_ROCKS	6079.73	5928.06	6465.64	7052.53	7354.79	GPCR	#660011	Rho GTPase	maroon1	UP	#F76C5E
REACTOME_RHO_GTPASES_ACTIVATE_PAKS	5503.99	5208.98	5427.7	6348.06	6881.43	GPCR	#660011	Rho GTPase	maroon1	UP	#F76C5E
REACTOME_GLI_PROTEINS_BIND_PROMOTERS_OF_HH_RESPONSIVE_GENES_TO_PROMOTE_TRANSCRIPTION	-3293.41	-3203.06	-3156.42	-3135.57	-3160.81	Gene expression	#000666	Transcription factors	firebrick	UP	#F76C5E
REACTOME_VESICLE_MEDIATED_TRANSPORT	4149.32	4023.71	4151.56	4538.99	4854.12	Protein transport	#3281FF	Intracellular transport	brown1	UP	#F76C5E
REACTOME_FRS_MEDIATED_FGFR1_SIGNALING	-1285.1	-1454.62	-1363.98	-1099.68	-1276.46	Growth factor/RTK	#FF002A	FGFR activation	deeppink4	UP	#F76C5E
REACTOME_FRS_MEDIATED_FGFR2_SIGNALING	-1800.48	-2011.2	-1966.51	-1605.82	-1791.42	Growth factor/RTK	#FF002A	FGFR activation	deeppink4	UP	#F76C5E
REACTOME_FRS_MEDIATED_FGFR3_SIGNALING	-1255.73	-1322.49	-1340.16	-813.208	-1109.82	Growth factor/RTK	#FF002A	FGFR activation	deeppink4	UP	#F76C5E
REACTOME_FRS_MEDIATED_FGFR4_SIGNALING	-1908.94	-2106	-2136.22	-1722.25	-1846.59	Growth factor/RTK	#FF002A	FGFR activation	deeppink4	UP	#F76C5E
REACTOME_DISEASES_OF_CARBOHYDRATE_METABOLISM	6796.25	6774.34	6912.86	6914.64	7037.26	Metabolism	#FCFC0C	Carbohydrates	black	UP	#F76C5E
REACTOME_DISEASES_OF_SIGNAL_TRANSDUCTION_BY_GROWTH_FACTOR_RECEPTORS_AND_SECOND_MESSENGERS	4089.75	4021.36	4075.74	4223.24	4268.82	Growth factor/RTK	#FF002A	Downstream effectors	red	UP	#F76C5E
REACTOME_RHO_GTPASES_ACTIVATE_WASPS_AND_WAVES	5359.05	5273.07	5545.44	6562.56	6433.66	GPCR	#660011	Rho GTPase	maroon1	UP	#F76C5E
REACTOME_RHO_GTPASES_ACTIVATE_FORMINS	5279.48	4940.42	5207.95	5864.17	5905.7	GPCR	#660011	Rho GTPase	maroon1	UP	#F76C5E
REACTOME_RHO_GTPASES_ACTIVATE_RHOTEKIN_AND_RHOPHILINS	5309.91	5457.85	6611.02	7160.25	7021.7	GPCR	#660011	Rho GTPase	maroon1	UP	#F76C5E
REACTOME_DISEASES_OF_METABOLISM	1791.86	1697.14	1958.58	2048.34	2110.53	Metabolism	#FCFC0C	Carbohydrates	black	UP	#F76C5E
REACTOME_CONSTITUTIVE_SIGNALING_BY_AKT1_E17K_IN_CANCER	3759.18	3736.51	4104.31	4523.35	4450.13	PI3K/AKT/mTOR	#FF3232	Activation	red	UP	#F76C5E
REACTOME_MAP2K_AND_MAPK_ACTIVATION	4923.96	4696.25	4993.11	6074.91	5947.78	MAPK	#B20000	Overall Activation	red	UP	#F76C5E
REACTOME_MAPK_FAMILY_SIGNALING_CASCADES	3547.53	3453.45	3626.93	3712	3826.21	MAPK	#B20000	Overall Activation	red	UP	#F76C5E
REACTOME_TNF_RECEPTOR_SUPERFAMILY_TNFSF_MEMBERS_MEDIATING_NON_CANONICAL_NF_KB_PATHWAY	953.127	1010.91	1667.15	1943.26	1084.89	Cytokines/Inflammation	#00FF00	TNF pathway	paleturquoise3	UP	#F76C5E
REACTOME_SIGNALING_BY_MODERATE_KINASE_ACTIVITY_BRAF_MUTANTS	4719.28	4475.23	4740.98	5825.01	5690.11	MAPK	#B20000	Overall Activation	red	UP	#F76C5E
REACTOME_SIGNALING_BY_BRAF_AND_RAF1_FUSIONS	3952.13	3724.85	3955.85	4968.18	4832.15	MAPK	#B20000	Overall activation	red	UP	#F76C5E
REACTOME_ONCOGENIC_MAPK_SIGNALING	4006.06	3856.42	3888.93	4593.05	4444.16	MAPK	#B20000	Overall Activation	red	UP	#F76C5E
REACTOME_HOMOLOGY_DIRECTED_REPAIR	4331.97	3981.21	4245.62	4396.96	4329.89	DNA repair	#FF3F00	Activation	red	UP	#F76C5E
REACTOME_NONHOMOLOGOUS_END_JOINING_NHEJ	1592.05	769.907	1468.09	1998.91	1918.82	DNA repair	#FF3F00	Activation	red	UP	#F76C5E
REACTOME_NUCLEOTIDE_EXCISION_REPAIR	6334.7	6158.76	6242.92	6427.26	6376.09	DNA repair	#FF3F00	Activation	red	UP	#F76C5E
REACTOME_POST_TRANSLATIONAL_PROTEIN_MODIFICATION	3497.27	3428.42	3647.26	3758.02	3819.73	Protein synthesis	#7FE9FF	Post translational modif	magenta1	UP	#F76C5E
REACTOME_DEPOSITION_OF_NEW_CENPA_CONTAINING_NUCLEOSOMES_AT_THE_CENTROMERE	2200.94	1550.13	2205.34	2854.43	2494.9	DNA replication	#FF8259	Activation	red	UP	#F76C5E
REACTOME_TP53_REGULATES_TRANSCRIPTION_OF_CELL_CYCLE_GENES	4935.84	5002.67	5219.44	5706.74	5269.94	Cell cycle	#661900	p53	deeppink3	UP	#F76C5E
REACTOME_TP53_REGULATES_TRANSCRIPTION_OF_GENES_INVOLVED_IN_G2_CELL_CYCLE_ARREST	4772.45	4648.98	5076.99	5476.18	5048.47	Cell cycle	#661900	p53	deeppink3	UP	#F76C5E
REACTOME_TP53_REGULATES_TRANSCRIPTION_OF_ADDITIONAL_CELL_CYCLE_GENES_WHOSE_EXACT_ROLE_IN_THE_P53_PATHWAY_REMAIN_UNCERTAIN	3612.08	3893.23	4042.5	4351.85	4362.25	Cell cycle	#661900	p53	deeppink3	UP	#F76C5E
REACTOME_TP53_REGULATES_TRANSCRIPTION_OF_GENES_INVOLVED_IN_G1_CELL_CYCLE_ARREST	5804.84	5867.1	5888.24	6648.69	5888.51	Cell cycle	#661900	p53	deeppink3	UP	#F76C5E
REACTOME_REGULATION_OF_TP53_ACTIVITY_THROUGH_ACETYLATION	3887.86	3884.93	4049.28	4108.56	3955.01	Cell cycle	#661900	p53	deeppink3	UP	#F76C5E
REACTOME_METABOLISM_OF_FAT_SOLUBLE_VITAMINS	-672.688	-606.087	-197.58	394.717	403.601	Metabolism	#FCFC0C	Vitamines	steelblue4	UP	#F76C5E
REACTOME_PI5P_REGULATES_TP53_ACETYLATION	3145.04	3132.49	3258.39	3651.55	3261.64	Cell cycle	#661900	p53	deeppink3	UP	#F76C5E
REACTOME_ASSEMBLY_OF_THE_ORC_COMPLEX_AT_THE_ORIGIN_OF_REPLICATION	1873.31	1213.89	2078.66	2813.4	2498.06	DNA replication	#FF8259	Activation	red	UP	#F76C5E
REACTOME_MITOTIC_PROPHASE	3096.3	2674.16	3098.52	3519.07	3280.55	Cell cycle	#661900	Activation	red	UP	#F76C5E
REACTOME_DNA_REPLICATION_PRE_INITIATION	5432.84	5071.19	5388.12	5621.61	5673.99	DNA replication	#FF8259	Activation	red	UP	#F76C5E
REACTOME_CYCLIN_D_ASSOCIATED_EVENTS_IN_G1	6814.39	6829.7	6896.99	6894.63	6915.56	Cell cycle	#661900	CDKs	chartreuse3	UP	#F76C5E
REACTOME_DNA_REPLICATION	5215.04	4860.36	5138.99	5385.09	5361.19	DNA replication	#FF8259	Activation	red	UP	#F76C5E
REACTOME_G2_M_DNA_DAMAGE_CHECKPOINT	2123.33	1443.75	1838.67	2621.05	2395.76	DNA repair	#FF3F00	Activation	red	UP	#F76C5E
REACTOME_GLUCONEOGENESIS	7184.39	6990.25	7305.01	7415.98	7552.77	Metabolism	#FCFC0C	Carbohydrates	black	UP	#F76C5E
REACTOME_PYRUVATE_METABOLISM	3095.62	3164.2	3488.47	3436.36	3292.1	Metabolism	#FCFC0C	Carbohydrates	black	UP	#F76C5E
REACTOME_GLUCOSE_METABOLISM	5881.86	5557.01	5872.74	6008.09	6087.96	Metabolism	#FCFC0C	Carbohydrates	black	UP	#F76C5E
REACTOME_CREATINE_METABOLISM	-3449.9	-3794.93	-2833.75	-1796.06	-2268.97	Metabolism	#FCFC0C	Hormones and NT	gray70	UP	#F76C5E
REACTOME_METABOLISM_OF_AMINO_ACIDS_AND_DERIVATIVES	5977.97	5999.49	6042.57	6109.5	6089.16	Metabolism	#FCFC0C	Amino Acids	dodgerblue2	UP	#F76C5E
REACTOME_PENTOSE_PHOSPHATE_PATHWAY	2982.01	2864.61	2927.99	3355.09	3328.24	Metabolism	#FCFC0C	Carbohydrates	black	UP	#F76C5E
REACTOME_METABOLISM_OF_CARBOHYDRATES	3856.42	3633.74	3946.91	4033.76	4160.88	Metabolism	#FCFC0C	Carbohydrates	black	UP	#F76C5E
REACTOME_PYRUVATE_METABOLISM_AND_CITRIC_ACID_TCA_CYCLE	3084.55	3032.31	3223.86	3242.64	3115.61	Metabolism	#FCFC0C	Carbohydrates	black	UP	#F76C5E
REACTOME_TRANSLATION	8037.45	8007.58	8004.29	8092.48	8050.13	Protein synthesis	#7FE9FF	Translation	orangered2	UP	#F76C5E
REACTOME_RNA_POLYMERASE_I_PROMOTER_ESCAPE	2294.93	1686.89	2367.54	3068.92	2764.06	Gene expression	#000666	RNA synthesis	darkgoldenrod2	UP	#F76C5E
REACTOME_RNA_POLYMERASE_I_TRANSCRIPTION_TERMINATION	3589.23	3256.18	3183.38	3990.76	3753.46	Gene expression	#000666	RNA synthesis	darkgoldenrod2	UP	#F76C5E
REACTOME_RNA_POLYMERASE_I_TRANSCRIPTION	2565.95	2042.23	2642.64	3307.63	3074.1	Gene expression	#000666	RNA synthesis	darkgoldenrod2	UP	#F76C5E
REACTOME_BASE_EXCISION_REPAIR	3268.66	2641.6	3242.31	3792.2	3480.46	DNA repair	#FF3F00	Activation	red	UP	#F76C5E
REACTOME_CHROMOSOME_MAINTENANCE	3346.9	2885.16	3230.25	3628.86	3256.25	DNA repair	#FF3F00	Activation	red	UP	#F76C5E
REACTOME_DNA_REPAIR	4129.71	3789.11	4000.96	4291.5	4200.47	DNA repair	#FF3F00	Activation	red	UP	#F76C5E
REACTOME_BASE_EXCISION_REPAIR_AP_SITE_FORMATION	2374.26	1634.73	2485.92	3201.65	3029.47	DNA repair	#FF3F00	Activation	red	UP	#F76C5E
REACTOME_SIGNALING_BY_INSULIN_RECEPTOR	681.616	698.998	868.239	1017.69	849.247	Other pathways	#E5E5E5	Insulin pathway	violetred2	UP	#F76C5E
REACTOME_CHK1_CHK2_CDS1_MEDIATED_INACTIVATION_OF_CYCLIN_B_CDK1_COMPLEX	5747.92	5467.56	5344.59	6363.14	6218.69	Cell cycle	#661900	CDKs	chartreuse3	UP	#F76C5E
REACTOME_APOPTOTIC_EXECUTION_PHASE	4730.75	4912.06	5031.23	5112.99	5404.81	Cell death	#006600	Apoptosis	seagreen4	UP	#F76C5E
REACTOME_MITOCHONDRIAL_FATTY_ACID_BETA_OXIDATION_OF_SATURATED_FATTY_ACIDS	3394.15	3499.58	3804.8	3685.72	3629.21	Metabolism	#FCFC0C	Oxydative phosphorylation	green4	UP	#F76C5E
REACTOME_MITOCHONDRIAL_FATTY_ACID_BETA_OXIDATION	1551.61	1553.41	1634.9	1725.96	1805.71	Metabolism	#FCFC0C	Lipids	khaki2	UP	#F76C5E
REACTOME_BETA_OXIDATION_OF_HEXANOYL_COA_TO_BUTANOYL_COA	3287.86	3354.54	3667.71	3512.76	3585.24	Metabolism	#FCFC0C	Lipids	khaki2	UP	#F76C5E
REACTOME_INSULIN_RECEPTOR_RECYCLING	2284.12	2377.56	2600.76	3169.76	3017.76	Other pathways	#E5E5E5	Insulin pathway	violetred2	UP	#F76C5E
REACTOME_TRANSPORT_OF_FATTY_ACIDS	-3407.09	-2820.3	-3033.56	-2732.03	-2651.03	Metabolism	#FCFC0C	Lipids	khaki2	UP	#F76C5E
KEGG_MAPK_SIGNALING_PATHWAY	2055.72	1938.04	2271.26	2511.14	2190.88	MAPK	#B20000	Overall Activation	red	UP	#F76C5E
REACTOME_SIGNALING_BY_FGFR2_IIIA_TM	4671.14	4291.31	4152.09	5065.96	4659.47	Growth factor/RTK	#FF002A	FGFR activation	deeppink4	UP	#F76C5E
REACTOME_CLATHRIN_MEDIATED_ENDOCYTOSIS	5281.74	5196.44	5352.15	5722.66	5604.14	Protein transport	#3281FF	Transmembrane transport	darkorange1	UP	#F76C5E
REACTOME_TRANSCRIPTIONAL_REGULATION_BY_THE_AP_2_TFAP2_FAMILY_OF_TRANSCRIPTION_FACTORS	2877.05	2968.02	3341.7	3870.93	3524.96	Gene expression	#000666	RNA synthesis	darkgoldenrod2	UP	#F76C5E
REACTOME_VLDL_ASSEMBLY	3090.26	2866.89	3463.44	3562.3	3834.97	Metabolism	#FCFC0C	Lipids	khaki2	UP	#F76C5E
REACTOME_E3_UBIQUITIN_LIGASES_UBIQUITINATE_TARGET_PROTEINS	6799.02	6686.21	6897.2	6940.84	7111.35	Protein degradation	#0011FF	Ubiquitination	springgreen1	UP	#F76C5E
REACTOME_NEGATIVE_REGULATION_OF_ACTIVITY_OF_TFAP2_AP_2_FAMILY_TRANSCRIPTION_FACTORS	-2267.17	-2317.78	-2298.39	-1683.03	-1729.19	Gene expression	#000666	Transcription factors	firebrick	UP	#F76C5E
REACTOME_ACTIVATION_OF_THE_TFAP2_AP_2_FAMILY_OF_TRANSCRIPTION_FACTORS	1726.52	2142.75	2717.34	3059.65	3449.41	Gene expression	#000666	Transcription factors	firebrick	UP	#F76C5E
REACTOME_TFAP2_AP_2_FAMILY_REGULATES_TRANSCRIPTION_OF_CELL_CYCLE_FACTORS	6628.42	6739.4	6851.22	7108.41	6819.87	Cell cycle	#661900	Activation	red	UP	#F76C5E
REACTOME_PROTEIN_METHYLATION	7922.77	7929.71	7960.52	8113.84	8006.48	Gene expression	#000666	Chromatin regulation	palegreen	UP	#F76C5E
REACTOME_RUNX1_AND_FOXP3_CONTROL_THE_DEVELOPMENT_OF_REGULATORY_T_LYMPHOCYTES_TREGS	-3846.32	-3910.11	-3831.93	-3424.35	-3743.48	Other pathways	#E5E5E5	Runx	yellow4	UP	#F76C5E
REACTOME_TRANSCRIPTIONAL_REGULATION_BY_RUNX1	4075.39	3857.09	4194.95	4325.72	4493	Other pathways	#E5E5E5	Runx	yellow4	UP	#F76C5E
REACTOME_RECEPTOR_MEDIATED_MITOPHAGY	4561.76	4929.82	5123.9	5217.51	5225.23	Cell death	#006600	Apoptosis	seagreen4	UP	#F76C5E
REACTOME_RUNX1_REGULATES_GENES_INVOLVED_IN_MEGAKARYOCYTE_DIFFERENTIATION_AND_PLATELET_FUNCTION	1644.7	1140.64	1946.82	2593.7	2430.09	Other pathways	#E5E5E5	Runx	yellow4	UP	#F76C5E
REACTOME_ESR_MEDIATED_SIGNALING	3736.6	3317.68	3758.68	3880.21	3673.09	Other pathways	#E5E5E5	Hormones	darkgrey	UP	#F76C5E
REACTOME_RUNX3_REGULATES_CDKN1A_TRANSCRIPTION	5026.77	5141.19	5288.52	5963.91	5974.45	Other pathways	#E5E5E5	Runx	yellow4	UP	#F76C5E
REACTOME_COLLAGEN_CHAIN_TRIMERIZATION	-703.673	-321.055	327.924	789.242	1879.49	PMI	#9CB200	ECM formation	yellow	UP	#F76C5E
REACTOME_GENE_AND_PROTEIN_EXPRESSION_BY_JAK_STAT_SIGNALING_AFTER_INTERLEUKIN_12_STIMULATION	6804.35	6675.79	6781.26	6876.79	6883.9	Interferon	#00FF66	Activation	red	UP	#F76C5E
REACTOME_TYROSINE_CATABOLISM	-3174.69	-3155.62	-3097.99	-2886.66	-2844.18	Metabolism	#FCFC0C	Amino Acids	dodgerblue2	UP	#F76C5E
REACTOME_CHYLOMICRON_ASSEMBLY	664.356	809.926	1657.32	1812.01	1807.45	Metabolism	#FCFC0C	Lipids	khaki2	UP	#F76C5E
REACTOME_PLASMA_LIPOPROTEIN_ASSEMBLY	768.765	909.179	1484.89	1527.62	1483.77	Metabolism	#FCFC0C	Lipids	khaki2	UP	#F76C5E
REACTOME_PLASMA_LIPOPROTEIN_REMODELING	-1420.39	-1461.29	-621.173	-665.337	-745.428	Metabolism	#FCFC0C	Lipids	khaki2	UP	#F76C5E
REACTOME_CHYLOMICRON_REMODELING	-5504.95	-4625.93	-3598.96	-3316.07	-4167.24	Metabolism	#FCFC0C	Lipids	khaki2	UP	#F76C5E
REACTOME_HDL_CLEARANCE	-2289.27	-1984.31	-1351.03	-1318.31	-1065.51	Metabolism	#FCFC0C	Lipids	khaki2	UP	#F76C5E
REACTOME_CHYLOMICRON_CLEARANCE	-2100.96	-969.941	199.746	444.993	-20.6701	Metabolism	#FCFC0C	Lipids	khaki2	UP	#F76C5E
REACTOME_LDL_CLEARANCE	2859.31	2685.65	2839.68	3298.19	3499.67	Metabolism	#FCFC0C	Lipids	khaki2	UP	#F76C5E
REACTOME_LDL_REMODELING	1336.54	1074.26	1713.22	1950.54	2227.13	Metabolism	#FCFC0C	Lipids	khaki2	UP	#F76C5E
REACTOME_VLDL_CLEARANCE	-3079.42	-2848.53	-2600.64	-2409.76	-2832.27	Metabolism	#FCFC0C	Lipids	khaki2	UP	#F76C5E
REACTOME_HDL_REMODELING	-2517.17	-1753.51	-854.388	-751.001	-1076.99	Metabolism	#FCFC0C	Lipids	khaki2	UP	#F76C5E
REACTOME_RHOA_GTPASE_CYCLE	782.719	746.121	981.512	1021.76	1293.58	GPCR	#660011	Rho GTPase	maroon1	UP	#F76C5E
REACTOME_SIGNALING_BY_NUCLEAR_RECEPTORS	3073.43	2757.89	3163.68	3282.53	3146.57	Gene expression	#000666	Transcription factors	firebrick	UP	#F76C5E
REACTOME_SIGNALING_BY_RECEPTOR_TYROSINE_KINASES	2824.65	2819.94	3060.19	3243.13	3282.77	Growth factor/RTK	#FF002A	Downstream effectors	red	UP	#F76C5E
REACTOME_REGULATION_OF_EXPRESSION_OF_SLITS_AND_ROBOS	8223.64	8216.39	8228.33	8252.1	8262.74	Gene expression	#000666	Transcription factors	firebrick	UP	#F76C5E
REACTOME_RHO_GTPASE_CYCLE	2769.44	2591.51	2821.87	3144	3351.71	Growth factor/RTK	#FF002A	Downstream effectors	red	UP	#F76C5E
REACTOME_RHOB_GTPASE_CYCLE	1428.41	1595.52	2206.11	2636.45	2774.36	GPCR	#660011	Rho GTPase	maroon1	UP	#F76C5E
REACTOME_RHOC_GTPASE_CYCLE	2805.43	2733.61	3068.28	3079.06	3525.11	GPCR	#660011	Rho GTPase	maroon1	UP	#F76C5E
REACTOME_RHOG_GTPASE_CYCLE	2405.8	2229.4	2436.83	2730.9	2793.51	GPCR	#660011	Rho GTPase	maroon1	UP	#F76C5E
REACTOME_RHOBTB2_GTPASE_CYCLE	7713.31	7522.62	7547.12	7941.52	7880.56	GPCR	#660011	Rho GTPase	maroon1	UP	#F76C5E
REACTOME_RHOV_GTPASE_CYCLE	2965.58	2844.34	2917.44	3091.45	3037.38	GPCR	#660011	Rho GTPase	maroon1	UP	#F76C5E
REACTOME_NOTCH3_INTRACELLULAR_DOMAIN_REGULATES_TRANSCRIPTION	-590.705	-639.025	-482.507	-539.318	-495.686	Other pathways	#E5E5E5	Notch	skyblue1	UP	#F76C5E
REACTOME_NONCANONICAL_ACTIVATION_OF_NOTCH3	6176.57	6351.21	6413.95	6614.09	6913.52	Other pathways	#E5E5E5	Notch	skyblue1	UP	#F76C5E
REACTOME_ESTROGEN_DEPENDENT_GENE_EXPRESSION	3386.03	3030.64	3525.65	3669.93	3434.56	Other pathways	#E5E5E5	Hormones	darkgrey	UP	#F76C5E
REACTOME_INTERLEUKIN_12_SIGNALING	6058.26	5952.39	6100.86	6254.82	6260.1	Cytokines/Inflammation	#00FF00	Cytokines	orchid2	UP	#F76C5E
REACTOME_INTERLEUKIN_23_SIGNALING	1214.95	1171.01	1496.6	1669.83	1775.93	Cytokines/Inflammation	#00FF00	Cytokines	orchid2	UP	#F76C5E
REACTOME_NR1H2_AND_NR1H3_MEDIATED_SIGNALING	1369.33	1512.92	1801.09	2066.85	2315.77	Gene expression	#000666	Transcription factors	firebrick	UP	#F76C5E
REACTOME_NR1H3_NR1H2_REGULATE_GENE_EXPRESSION_LINKED_TO_CHOLESTEROL_TRANSPORT_AND_EFFLUX	1337.32	1644.82	1995.67	2023.95	2114.28	Gene expression	#000666	Transcription factors	firebrick	UP	#F76C5E
REACTOME_RHOF_GTPASE_CYCLE	3514.95	3304.79	3585.75	4523.04	4627.92	GPCR	#660011	Rho GTPase	maroon1	UP	#F76C5E
REACTOME_MEIOTIC_RECOMBINATION	1757.84	1193.92	1890.98	2482.22	2164.26	Cell cycle	#661900	Activation	red	UP	#F76C5E
REACTOME_IRON_UPTAKE_AND_TRANSPORT	7020.06	7053.39	7124.96	7312.33	7545.7	Protein transport	#3281FF	Transmembrane transport	darkorange1	UP	#F76C5E
REACTOME_TRANSFERRIN_ENDOCYTOSIS_AND_RECYCLING	2325.63	2379.44	2579.61	2926.17	2816.97	Protein transport	#3281FF	Transmembrane transport	darkorange1	UP	#F76C5E
REACTOME_INSERTION_OF_TAIL_ANCHORED_PROTEINS_INTO_THE_ENDOPLASMIC_RETICULUM_MEMBRANE	5794.8	5885.75	6163.52	6192.52	5929.39	Protein transport	#3281FF	Intracellular transport	brown1	UP	#F76C5E
REACTOME_CHAPERONE_MEDIATED_AUTOPHAGY	8340.32	8350.21	8359.09	8398.09	8428.93	Protein degradation	#0011FF	Autophagy	orange	UP	#F76C5E
REACTOME_FOXO_MEDIATED_TRANSCRIPTION	3962.81	4518.09	4486.01	4831.13	5012.22	Other pathways	#E5E5E5	Foxo	orange	UP	#F76C5E
REACTOME_REGULATION_OF_LOCALIZATION_OF_FOXO_TRANSCRIPTION_FACTORS	3976.22	3776.02	3780.27	4693.54	4711.56	Other pathways	#E5E5E5	Foxo	orange	UP	#F76C5E
REACTOME_FOXO_MEDIATED_TRANSCRIPTION_OF_CELL_DEATH_GENES	3444.87	3940	4377.7	4538.19	4864.44	Other pathways	#E5E5E5	Foxo	orange	UP	#F76C5E
REACTOME_LATE_ENDOSOMAL_MICROAUTOPHAGY	7604.72	7585.22	7670.66	7729.36	7831.3	Protein degradation	#0011FF	Autophagy	orange	UP	#F76C5E
REACTOME_FOXO_MEDIATED_TRANSCRIPTION_OF_CELL_CYCLE_GENES	5584.51	5988.3	6144.12	6502.7	6595.89	Other pathways	#E5E5E5	Foxo	orange	UP	#F76C5E
REACTOME_AMINO_ACIDS_REGULATE_MTORC1	2849.26	2794.2	2915.84	3321.65	3145.36	PI3K/AKT/mTOR	#FF3232	Activation	red	UP	#F76C5E
REACTOME_DISEASES_OF_PROGRAMMED_CELL_DEATH	2756.98	2331.65	3088.44	3410.17	3282.22	Cell death	#006600	Inhibition	blue	UP	#F76C5E
WP_MAPK_SIGNALING_PATHWAY	2268.76	2175.41	2444.06	2654.32	2342.81	MAPK	#B20000	Overall Activation	red	UP	#F76C5E
REACTOME_ABERRANT_REGULATION_OF_MITOTIC_G1_S_TRANSITION_IN_CANCER_DUE_TO_RB1_DEFECTS	5387.51	5472.51	5569.81	5992.35	5382.52	Cell cycle	#661900	Activation	red	UP	#F76C5E
REACTOME_INHIBITION_OF_DNA_RECOMBINATION_AT_TELOMERE	3535.74	2846.05	3589.56	4305.8	4143.47	DNA replication	#FF8259	Activation	red	UP	#F76C5E
REACTOME_DISEASES_OF_MITOTIC_CELL_CYCLE	4938.99	4918.38	4962.51	5303.86	5005.32	Cell cycle	#661900	Activation	red	UP	#F76C5E
REACTOME_RND3_GTPASE_CYCLE	1406.95	1292.91	1442.44	2057.87	2329.2	GPCR	#660011	Rho GTPase	maroon1	UP	#F76C5E
REACTOME_RND2_GTPASE_CYCLE	1620.43	1554.04	1621.47	2140.68	2292.04	GPCR	#660011	Rho GTPase	maroon1	UP	#F76C5E
REACTOME_RND1_GTPASE_CYCLE	1032.09	895.021	916.056	1427.35	1562.13	GPCR	#660011	Rho GTPase	maroon1	UP	#F76C5E
WP_SEROTONIN_HTR1_GROUP_AND_FOS_PATHWAY	1175.51	1265.91	1246.6	1643.29	1663.66	MAPK	#B20000	Overall activation	red	UP	#F76C5E
HALLMARK_KRAS_SIGNALING_DN	-3618.32	-3461.83	-3372.22	-3199.11	-3172.76	MAPK	#B20000	Overall Inhibition	blue	UP	#F76C5E
REACTOME_CELLULAR_RESPONSE_TO_STARVATION	8015.1	8065.65	8099.51	8129.82	8085.35	External stimuli	black	Heat stress	tan1	UP	#F76C5E
REACTOME_SIGNALING_BY_RHO_GTPASES_MIRO_GTPASES_AND_RHOBTB3	3048.7	2763.3	3024.62	3516.55	3675.34	GPCR	#660011	Rho GTPase	maroon1	UP	#F76C5E
REACTOME_REACTIONS_SPECIFIC_TO_THE_COMPLEX_N_GLYCAN_SYNTHESIS_PATHWAY	209.088	-25.6037	-78.0431	1055.12	399.253	Metabolism	#FCFC0C	Amino Acids	dodgerblue2	UP	#F76C5E
REACTOME_ION_CHANNEL_TRANSPORT	803.02	768.178	962.511	919.388	1080.33	Ion channels	#262626	Activation	red	UP	#F76C5E
BIOCARTA_ALK_PATHWAY	-622.06	-503.514	-490.485	-391.123	-485.482	Other pathways	#E5E5E5	WNT	springgreen4	UP	#F76C5E
BIOCARTA_ACE2_PATHWAY	-4109.69	-3715.57	-3720.76	-3704.01	-3749.39	Metabolism	#FCFC0C	Amino Acids	dodgerblue2	UP	#F76C5E
BIOCARTA_ATM_PATHWAY	5819.59	5675.27	6115.45	6076.89	6116.93	DNA repair	#FF3F00	Activation	red	UP	#F76C5E
BIOCARTA_G2_PATHWAY	5216.49	5135.6	5322.45	5838.16	5378.63	Cell cycle	#661900	Activation	red	UP	#F76C5E
BIOCARTA_CELL2CELL_PATHWAY	-1062.66	-1076.59	-1105.6	-898.584	-1025.91	PMI	#9CB200	Cell-cell interaction	chartreuse 3	UP	#F76C5E
BIOCARTA_TID_PATHWAY	3994.57	3972.18	4360.28	4829.26	4846.11	Interferon	#00FF66	Inhibition	blue	UP	#F76C5E
BIOCARTA_ETC_PATHWAY	6798.03	6737.01	6886.89	6920.09	6919.41	Metabolism	#FCFC0C	Oxydative phosphorylation	green4	UP	#F76C5E
REACTOME_SOS_MEDIATED_SIGNALLING	3982.36	4165.58	4238.9	4416.57	4573.38	MAPK	#B20000	Upstream activation	#FF8259	UP	#F76C5E
BIOCARTA_EIF_PATHWAY	8444.57	8417.64	8446.5	8515.31	8451.92	Protein synthesis	#7FE9FF	Translation	orangered2	UP	#F76C5E
BIOCARTA_SET_PATHWAY	5020.53	5185.42	5129.73	5347.97	5268.46	Cell death	#006600	Apoptosis	seagreen4	UP	#F76C5E
BIOCARTA_P53HYPOXIA_PATHWAY	6444.06	6170.27	6544.42	7050.11	6720.87	Cell cycle	#661900	p53	deeppink3	UP	#F76C5E
BIOCARTA_RACCYCD_PATHWAY	6501.07	6440.16	6506.59	6700.32	6712.61	Cell cycle	#661900	Activation	red	UP	#F76C5E
BIOCARTA_INTEGRIN_PATHWAY	4658.61	4632.87	5269.31	5253.57	5415.61	PMI	#9CB200	Migration	mediumpurple	UP	#F76C5E
BIOCARTA_MTOR_PATHWAY	6775.34	6708.71	6694.43	6901.71	6788.13	PI3K/AKT/mTOR	#FF3232	Activation	red	UP	#F76C5E
BIOCARTA_IGF1R_PATHWAY	3347.27	3336.73	3523.39	3562.3	3459.52	Growth factor/RTK	#FF002A	IGFR1 activation	yellow1	UP	#F76C5E
BIOCARTA_PITX2_PATHWAY	1027.35	1064.17	1239.16	1393.74	1196	Gene expression	#000666	Transcription factors	firebrick	UP	#F76C5E
BIOCARTA_NO2IL12_PATHWAY	-5248.25	-4957.76	-4987.15	-4939.67	-4777.41	Cytokines/Inflammation	#00FF00	Cytokines	orchid2	UP	#F76C5E
BIOCARTA_P38MAPK_PATHWAY	4112.01	4087.14	4397.83	4746.92	5143.65	p38	#FF0000	Overall Activation	red	UP	#F76C5E
BIOCARTA_P53_PATHWAY	6754.91	6745.44	6904.93	7139.06	6729.22	Cell cycle	#661900	p53	deeppink3	UP	#F76C5E
BIOCARTA_PTDINS_PATHWAY	3664.06	3601.12	3875.62	4041.95	4284.55	PI3K/AKT/mTOR	#FF3232	Activation	red	UP	#F76C5E
BIOCARTA_EDG1_PATHWAY	1733.43	1944.47	2183.99	2253.59	2335.64	PMI	#9CB200	Migration	mediumpurple	UP	#F76C5E
BIOCARTA_RB_PATHWAY	3799.59	3932.23	3876.16	4477.14	3984.47	Cell cycle	#661900	RB	cyan3	UP	#F76C5E
BIOCARTA_BAD_PATHWAY	-357.975	-365.384	-264.322	527.747	491.485	Cell death	#006600	Apoptosis	seagreen4	UP	#F76C5E
BIOCARTA_EIF4_PATHWAY	6136.04	6080.74	6058.3	6274.4	6158.11	Protein synthesis	#7FE9FF	Translation	orangered2	UP	#F76C5E
BIOCARTA_PGC1A_PATHWAY	3858.35	3845.2	3771.86	4130.3	4237.19	Metabolism	#FCFC0C	Lipids	khaki2	UP	#F76C5E
BIOCARTA_MAL_PATHWAY	2297.01	2295.41	2616.01	3114.67	3108.64	Gene expression	#000666	Transcription factors	firebrick	UP	#F76C5E
BIOCARTA_ACH_PATHWAY	-1272.68	-1407.43	-1459.56	-312.545	-479.287	Cell death	#006600	Apoptosis	seagreen4	UP	#F76C5E
BIOCARTA_PARKIN_PATHWAY	-605.693	-144.864	-595.412	-306.512	-383.755	Protein degradation	#0011FF	Ubiquitination	springgreen1	UP	#F76C5E
BIOCARTA_BARRESTIN_SRC_PATHWAY	192.932	268.378	495.588	382.584	402.643	GPCR	#660011	Activation	red	UP	#F76C5E
BIOCARTA_BARRESTIN_PATHWAY	2017.57	2012.42	2416.37	2448.94	2678.87	GPCR	#660011	Activation	red	UP	#F76C5E
BIOCARTA_HSP27_PATHWAY	3124	3096.51	3807.25	4928.21	5469.18	External stimuli	black	Heat stress	tan1	UP	#F76C5E
BIOCARTA_CARM1_PATHWAY	617.399	531.231	587.585	909.804	784.91	Gene expression	#000666	Transcription factors	firebrick	UP	#F76C5E
BIOCARTA_UCALPAIN_PATHWAY	3928.89	3904.27	3998.73	4477.9	5038.41	PMI	#9CB200	Migration	mediumpurple	UP	#F76C5E
BIOCARTA_VITCB_PATHWAY	964.694	990.763	1389.99	1549.35	1719.43	Metabolism	#FCFC0C	Vitamines	steelblue4	UP	#F76C5E
BIOCARTA_ACTINY_PATHWAY	1997.7	1986.89	2012.56	2327.05	2364.69	PMI	#9CB200	Migration	mediumpurple	UP	#F76C5E
KEGG_GLYCOLYSIS_GLUCONEOGENESIS	6027.41	5785.92	6143.41	6270.67	6422.68	Metabolism	#FCFC0C	Carbohydrates	black	UP	#F76C5E
KEGG_PENTOSE_PHOSPHATE_PATHWAY	3979.98	3781.93	4327.35	4412.28	4364.96	Metabolism	#FCFC0C	Carbohydrates	black	UP	#F76C5E
KEGG_FRUCTOSE_AND_MANNOSE_METABOLISM	4467.72	4059.21	4585.47	4794.83	4971.11	Metabolism	#FCFC0C	Carbohydrates	black	UP	#F76C5E
KEGG_FATTY_ACID_METABOLISM	1729.3	1761.51	1841.43	1929.05	1734.27	Metabolism	#FCFC0C	Lipids	khaki2	UP	#F76C5E
KEGG_STEROID_BIOSYNTHESIS	2305.92	2022.54	2005.11	2670.36	2464.67	Metabolism	#FCFC0C	Hormones and NT	gray70	UP	#F76C5E
KEGG_STEROID_HORMONE_BIOSYNTHESIS	-3856.98	-3908.63	-3972.4	-3157.12	-3584.87	Metabolism	#FCFC0C	Hormones and NT	gray70	UP	#F76C5E
KEGG_ARGININE_AND_PROLINE_METABOLISM	2416.97	2503.62	2580.32	2666.54	2987.81	Metabolism	#FCFC0C	Amino Acids	dodgerblue2	UP	#F76C5E
KEGG_TYROSINE_METABOLISM	-527.8	-676.097	26.0456	45.9812	-111.985	Metabolism	#FCFC0C	Amino Acids	dodgerblue2	UP	#F76C5E
KEGG_PHENYLALANINE_METABOLISM	681.534	649.898	1730.32	1654.1	1622.98	Metabolism	#FCFC0C	Amino Acids	dodgerblue2	UP	#F76C5E
KEGG_TRYPTOPHAN_METABOLISM	-1486.04	-1503.72	-1578.43	-1047.19	-1439.87	Metabolism	#FCFC0C	Amino Acids	dodgerblue2	UP	#F76C5E
KEGG_GLUTATHIONE_METABOLISM	3279.88	2930.76	3201.46	3847.37	4004.45	Metabolism	#FCFC0C	Glutathione	palegreen2	UP	#F76C5E
KEGG_GLYCOSAMINOGLYCAN_BIOSYNTHESIS_CHONDROITIN_SULFATE	1485.08	1353.97	1882.41	1713.91	2128.35	Metabolism	#FCFC0C	Carbohydrates	black	UP	#F76C5E
KEGG_METABOLISM_OF_XENOBIOTICS_BY_CYTOCHROME_P450	-2092.25	-2129.08	-1939.09	-1203.12	-1316.87	Metabolism	#FCFC0C	Xenobiotics	yellow4	UP	#F76C5E
KEGG_CELL_CYCLE	4083.87	3936.76	4069.97	4489.51	4022.71	Cell cycle	#661900	Activation	red	UP	#F76C5E
KEGG_P53_SIGNALING_PATHWAY	4174.86	4125.22	4525.03	4831.22	4396.15	Cell cycle	#661900	p53	deeppink3	UP	#F76C5E
KEGG_ENDOCYTOSIS	3332.49	3595.79	3916.38	4202.56	4221.06	Protein transport	#3281FF	Transmembrane transport	darkorange1	UP	#F76C5E
KEGG_TGF_BETA_SIGNALING_PATHWAY	1551.72	1475.82	2031.58	2827.13	1923.77	Growth factor/RTK	#FF002A	TGFB activation	turquoise4	UP	#F76C5E
KEGG_FOCAL_ADHESION	2558.38	2615.1	3084.8	3555.52	3707.05	PMI	#9CB200	Migration	mediumpurple	UP	#F76C5E
KEGG_ECM_RECEPTOR_INTERACTION	1528.8	1650.03	2127.86	2258.26	2666.59	PMI	#9CB200	ECM formation	yellow	UP	#F76C5E
KEGG_ADHERENS_JUNCTION	3332.65	3286.03	3561.3	4632.8	4500.64	PMI	#9CB200	Cell-cell interaction	chartreuse 3	UP	#F76C5E
KEGG_TIGHT_JUNCTION	1221.36	1137.79	1427.74	2474.19	2546.49	PMI	#9CB200	Migration	mediumpurple	UP	#F76C5E
KEGG_REGULATION_OF_ACTIN_CYTOSKELETON	3090.2	3080.27	3136.41	3689.25	3819.48	PMI	#9CB200	Migration	mediumpurple	UP	#F76C5E
PID_SMAD2_3NUCLEAR_PATHWAY	4722.29	4782.08	4997.77	5334.17	5120.04	Growth factor/RTK	#FF002A	TGFB activation	turquoise4	UP	#F76C5E
PID_RHOA_PATHWAY	3791.65	4303.52	5420.04	4950.17	5019.51	GPCR	#660011	Rho GTPase	maroon1	UP	#F76C5E
PID_NOTCH_PATHWAY	3274.07	3177.05	3440.81	3575.46	3634.15	Other pathways	#E5E5E5	Notch	skyblue1	UP	#F76C5E
PID_P73PATHWAY	4430.63	4486.28	4689.1	4958.35	5025.89	Cell cycle	#661900	p53	deeppink3	UP	#F76C5E
PID_P38_MKK3_6PATHWAY	1801.9	1803.21	2850.17	2864.05	2859.35	p38	#FF0000	Overall Activation	red	UP	#F76C5E
PID_WNT_NONCANONICAL_PATHWAY	2989.7	3252.19	3382.42	3747.57	4107.24	Other pathways	#E5E5E5	WNT	springgreen4	UP	#F76C5E
PID_S1P_S1P4_PATHWAY	1180.56	1482.2	1515.84	1901.41	2193.06	Other pathways	#E5E5E5	S1P receptor	midnightblue	UP	#F76C5E
PID_RHOA_REG_PATHWAY	70.4298	2.53722	491.002	576.589	736.145	GPCR	#660011	Rho GTPase	maroon1	UP	#F76C5E
PID_WNT_SIGNALING_PATHWAY	1129.04	1983.8	2047.18	2786.42	2465.15	Other pathways	#E5E5E5	WNT	springgreen4	UP	#F76C5E
PID_CDC42_PATHWAY	3166.94	3031.75	3459.16	3316.05	3405.59	GPCR	#660011	CDC42/RAC1	peachpuff1	UP	#F76C5E
PID_CDC42_REG_PATHWAY	1633.55	1460.07	1950.12	1909.05	1981.89	GPCR	#660011	CDC42/RAC1	peachpuff1	UP	#F76C5E
PID_LKB1_PATHWAY	3336.56	3077.1	3267.55	3773.49	3559.39	Growth factor/RTK	#FF002A	Downstream effectors	red	UP	#F76C5E
PID_WNT_CANONICAL_PATHWAY	1769.48	1571.6	1635.16	2177.65	2363.48	Other pathways	#E5E5E5	WNT	springgreen4	UP	#F76C5E
PID_MTOR_4PATHWAY	5586.28	5642.27	5724.08	5950.69	6079.57	PI3K/AKT/mTOR	#FF3232	Activation	red	UP	#F76C5E
PID_CXCR4_PATHWAY	2484.28	2672.42	3099.64	2967.85	3020.87	Cytokines/Inflammation	#00FF00	Cytokines	orchid2	UP	#F76C5E
PID_FOXO_PATHWAY	4867.96	4957.05	4938.3	5278.52	5167.22	Other pathways	#E5E5E5	Foxo	orange	UP	#F76C5E
PID_PI3KCI_PATHWAY	1611.02	1585.36	1621.58	1683.43	1733.37	PI3K/AKT/mTOR	#FF3232	Activation	red	UP	#F76C5E
PID_P75_NTR_PATHWAY	5594.22	5396.17	5690.25	5849.44	5720.46	Growth factor/RTK	#FF002A	NTRKs activation	seagreen2	UP	#F76C5E
PID_AVB3_INTEGRIN_PATHWAY	3426.58	3536.39	3817.02	3922.76	4404.45	PMI	#9CB200	Migration	mediumpurple	UP	#F76C5E
PID_SYNDECAN_4_PATHWAY	4772.73	4928.77	5191.06	5257.7	5490.29	PMI	#9CB200	Migration	mediumpurple	UP	#F76C5E
PID_BMP_PATHWAY	2042.16	2597.49	2792.73	3181.73	2331.92	Growth factor/RTK	#FF002A	TGFB activation	turquoise4	UP	#F76C5E
PID_ALK1_PATHWAY	3801.82	3724.18	4122.04	4291.2	3754.6	Other pathways	#E5E5E5	WNT	springgreen4	UP	#F76C5E
PID_PDGFRB_PATHWAY	3376.96	3335.31	3703.81	3725.63	3884.17	Growth factor/RTK	#FF002A	PDGFR activation	orangered1	UP	#F76C5E
PID_SYNDECAN_1_PATHWAY	2796.61	3136.17	3659.67	3717.24	4242.38	PMI	#9CB200	Migration	mediumpurple	UP	#F76C5E
PID_P38_MK2_PATHWAY	5577.44	5315.17	5882.28	6884.67	6982.7	p38	#FF0000	Overall Activation	red	UP	#F76C5E
PID_ECADHERIN_STABILIZATION_PATHWAY	2134.65	2211.02	2345.64	2755.74	2556.26	PMI	#9CB200	EMT inhibition	tan3	UP	#F76C5E
PID_A6B1_A6B4_INTEGRIN_PATHWAY	2859.41	2984.34	3129.87	3203.83	3392.1	PMI	#9CB200	Cell-cell interaction	chartreuse 3	UP	#F76C5E
PID_RAC1_REG_PATHWAY	-58.1448	-222.469	242.136	249.175	429.374	GPCR	#660011	CDC42/RAC1	peachpuff1	UP	#F76C5E
PID_AURORA_A_PATHWAY	5894.66	5781.58	5985.63	6209.3	6139.88	Cell cycle	#661900	Activation	red	UP	#F76C5E
PID_ARF_3PATHWAY	5708.7	5686.85	5963.01	6171.5	6467.03	Protein transport	#3281FF	Intracellular transport	brown1	UP	#F76C5E
PID_INSULIN_GLUCOSE_PATHWAY	3135.13	2917.53	2877.62	3794.13	3760.66	Other pathways	#E5E5E5	Insulin pathway	violetred2	UP	#F76C5E
PID_PI3KCI_AKT_PATHWAY	5144.64	5019.49	5143.38	5734.92	5624.36	PI3K/AKT/mTOR	#FF3232	Activation	red	UP	#F76C5E
PID_MYC_REPRESS_PATHWAY	5247.43	5550.74	5727.03	5872.8	6135.62	Gene expression	#000666	Transcription factors	firebrick	UP	#F76C5E
PID_NCADHERIN_PATHWAY	1883.06	1986.09	2031.73	2337.54	2533.59	PMI	#9CB200	EMT activation	hotpink4	UP	#F76C5E
PID_INTEGRIN_A4B1_PATHWAY	5394.69	5483.97	5683.74	5602.98	5617.77	PMI	#9CB200	Migration	mediumpurple	UP	#F76C5E
PID_RAC1_PATHWAY	2949.75	2944.4	3500.61	3372.62	3429.41	GPCR	#660011	CDC42/RAC1	peachpuff1	UP	#F76C5E
PID_RB_1PATHWAY	3943.6	4030.43	4304.39	4399.09	4166.44	Cell cycle	#661900	RB	cyan3	UP	#F76C5E
SIG_CHEMOTAXIS	2154.37	2166.76	2217.25	2330.56	2507.3	PMI	#9CB200	Migration	mediumpurple	UP	#F76C5E
WNT_SIGNALING	4993.22	5064.99	5372.91	5509.98	5474.33	Other pathways	#E5E5E5	WNT	springgreen4	UP	#F76C5E
SIG_REGULATION_OF_THE_ACTIN_CYTOSKELETON_BY_RHO_GTPASES	5788.28	5543.05	5824.95	6626.05	6671.63	GPCR	#660011	Rho GTPase	maroon1	UP	#F76C5E
SA_G1_AND_S_PHASES	7190.51	7098.22	7242.43	7472.67	7234.19	Cell cycle	#661900	Activation	red	UP	#F76C5E
SIG_INSULIN_RECEPTOR_PATHWAY_IN_CARDIAC_MYOCYTES	3613.74	3595.44	3732	3862	3844.3	Other pathways	#E5E5E5	Insulin pathway	violetred2	UP	#F76C5E
SA_G2_AND_M_PHASES	6099.32	6123.82	6171.62	6841.71	6334.51	Cell cycle	#661900	Checkpoints regulation	darkgoldenrod3	UP	#F76C5E
SA_TRKA_RECEPTOR	5139.85	5200.33	5526.07	5628.12	5641.1	Growth factor/RTK	#FF002A	NTRKs activation	seagreen2	UP	#F76C5E
WP_GAMMAGLUTAMYL_CYCLE_FOR_THE_BIOSYNTHESIS_AND_DEGRADATION_OF_GLUTATHIONE_INCLUDING_DISEASES	-572.019	-255.679	-492.95	-227.279	-118.061	Metabolism	#FCFC0C	Amino Acids	dodgerblue2	UP	#F76C5E
WP_MET_IN_TYPE_1_PAPILLARY_RENAL_CELL_CARCINOMA	4097.48	4107.6	4354.66	4313.6	4413.39	Growth factor/RTK	#FF002A	MET activation	mediumorchid2	UP	#F76C5E
WP_FOCAL_ADHESION	2579.77	2629.37	3088.08	3571.26	3731.22	PMI	#9CB200	Migration	mediumpurple	UP	#F76C5E
WP_SPHINGOLIPID_METABOLISM_IN_SENESCENCE	3956.37	4017.9	4249.25	4683.8	4394.04	Senescence	#5FFF00	Activation	red	UP	#F76C5E
WP_P53_TRANSCRIPTIONAL_GENE_NETWORK	4153.14	4492.3	4638.61	4601.41	4746.41	Cell cycle	#661900	p53	deeppink3	UP	#F76C5E
WP_MEVALONATE_ARM_OF_CHOLESTEROL_BIOSYNTHESIS_PATHWAY	3340.59	3053.06	3105.18	3701.67	3460.94	Metabolism	#FCFC0C	Cholesterol	gold1	UP	#F76C5E
WP_ONECARBON_METABOLISM_AND_RELATED_PATHWAYS	2024.18	2113.8	2221.98	2781.07	2676.72	Metabolism	#FCFC0C	One carbon	deeppink1	UP	#F76C5E
WP_UREA_CYCLE_AND_METABOLISM_OF_AMINO_GROUPS	2639.49	1640.7	2170.54	3173.95	2871.65	Metabolism	#FCFC0C	Amino Acids	dodgerblue2	UP	#F76C5E
WP_ATM_SIGNALING_PATHWAY	4980.24	4758.49	5128.22	5340.61	5102.62	DNA repair	#FF3F00	Activation	red	UP	#F76C5E
WP_CANONICAL_AND_NONCANONICAL_TGFB_SIGNALING	3778.95	4312.73	4245.29	4866.75	4590.72	Growth factor/RTK	#FF002A	TGFB activation	turquoise4	UP	#F76C5E
WP_ARYLAMINE_METABOLISM	-6298.59	-5829.28	-5646.48	-5168.33	-5517.88	Metabolism	#FCFC0C	Lipids	khaki2	UP	#F76C5E
WP_P38_MAPK_SIGNALING_PATHWAY	4360.74	4322.39	4576.99	4915.02	5240.69	p38	#FF0000	Overall Activation	red	UP	#F76C5E
WP_MITOCHONDRIAL_LONG_CHAIN_FATTY_ACID_BETAOXIDATION	2934.65	3074.63	3239.34	3242.65	3208.23	Metabolism	#FCFC0C	Oxydative phosphorylation	green4	UP	#F76C5E
WP_FACTORS_AND_PATHWAYS_AFFECTING_INSULINLIKE_GROWTH_FACTOR_IGF1AKT_SIGNALING	2933.55	3414.59	3443.89	4084.61	3850.82	PI3K/AKT/mTOR	#FF3232	Activation	red	UP	#F76C5E
WP_TRANSCRIPTIONAL_ACTIVATION_BY_NRF2_IN_RESPONSE_TO_PHYTOCHEMICALS	2944.6	3081.07	2871.85	3220.82	3252.83	Gene expression	#000666	Transcription factors	firebrick	UP	#F76C5E
WP_TRANSSULFURATION_ONECARBON_METABOLISM_AND_RELATED_PATHWAYS	2011.33	2078.35	2157.42	2628.69	2486.05	Metabolism	#FCFC0C	Carbohydrates	black	UP	#F76C5E
WP_RETINOL_METABOLISM	-5089.32	-5131.27	-5090.09	-4579.44	-5105.71	Metabolism	#FCFC0C	Vitamines	steelblue4	UP	#F76C5E
WP_PROTEOGLYCAN_BIOSYNTHESIS	4528.81	4467.69	4553.37	4617.6	4553.84	Metabolism	#FCFC0C	Carbohydrates	black	UP	#F76C5E
WP_GASTRIC_ACID_PRODUCTION	-6763.75	-7122.33	-6548.17	-6409.39	-6652.44	Metabolism	#FCFC0C	General	white	UP	#F76C5E
WP_APOPTOSIS_MODULATION_BY_HSP70	3453.49	3114.2	3464.29	4267.04	3998.97	Cell death	#006600	Apoptosis	seagreen4	UP	#F76C5E
WP_CHOLESTEROL_BIOSYNTHESIS_PATHWAY	4535.41	4071.53	4188.4	5122.53	4729.28	Metabolism	#FCFC0C	Lipids	khaki2	UP	#F76C5E
WP_THIAMINE_METABOLIC_PATHWAYS	1750.57	1543.76	1874.35	2015.7	1900.99	Metabolism	#FCFC0C	Vitamines	steelblue4	UP	#F76C5E
REACTOME_STAT5_ACTIVATION_DOWNSTREAM_OF_FLT3_ITD_MUTANTS	3911.87	4226.15	4503.92	4842.48	4846.26	MAPK	#B20000	Upstream Activation	#FF8259	UP	#F76C5E
WP_BENZOAPYRENE_METABOLISM	-722.131	-635.016	-811.9	1817.18	301.893	Metabolism	#FCFC0C	Carbohydrates	black	UP	#F76C5E
WP_AEROBIC_GLYCOLYSIS	8645.34	8578.37	8666.05	8684.29	8716.76	Metabolism	#FCFC0C	Carbohydrates	black	UP	#F76C5E
WP_NOTCH_SIGNALING_PATHWAY	2965.73	2987	3179.19	3235.39	3254.46	Other pathways	#E5E5E5	Notch	skyblue1	UP	#F76C5E
WP_VITAMIN_K_METABOLISM_AND_ACTIVATION_OF_DEPENDENT_PROTEINS	-2173.37	-1821.82	-1751.94	-916.03	-856.423	Metabolism	#FCFC0C	Vitamines	steelblue4	UP	#F76C5E
WP_FGFR3_SIGNALING_IN_CHONDROCYTE_PROLIFERATION_AND_TERMINAL_DIFFERENTIATION	3359.4	3521.61	3625.09	4369.53	4184.79	Growth factor/RTK	#FF002A	FGFR activation	deeppink4	UP	#F76C5E
WP_HIPPO_SIGNALING_REGULATION_PATHWAYS	-1613.52	-1561.59	-1588.2	-1464.98	-1376.75	Cell death	#006600	Hippo signaling	chocolate2	UP	#F76C5E
WP_CELL_MIGRATION_AND_INVASION_THROUGH_P75NTR	2312.05	2572.29	3245.4	2926.48	2910.98	PMI	#9CB200	Migration	mediumpurple	UP	#F76C5E
WP_CHOLESTEROL_METABOLISM_WITH_BLOCH_AND_KANDUTSCHRUSSELL_PATHWAYS	3152.38	2853.11	2881.96	3716.44	3719.2	Metabolism	#FCFC0C	Cholesterol	gold1	UP	#F76C5E
WP_CELL_CYCLE	4126.81	3981.24	4120.96	4552.69	4078.49	Cell cycle	#661900	Activation	red	UP	#F76C5E
WP_INTRACELLULAR_TRAFFICKING_PROTEINS_INVOLVED_IN_CMT_NEUROPATHY	1623.86	1181.73	1872.39	3163.75	3558.25	Protein transport	#3281FF	Intracellular transport	brown1	UP	#F76C5E
WP_NONCLASSICAL_ROLE_OF_VITAMIN_D	-3849.21	-3777.44	-3740.55	-3611.09	-3498.8	Metabolism	#FCFC0C	Vitamines	steelblue4	UP	#F76C5E
WP_DOPAMINE_METABOLISM	763.918	766.556	698.411	1149.24	1121.11	Metabolism	#FCFC0C	Hormones and NT	gray70	UP	#F76C5E
WP_TRANSLATION_FACTORS	7936.03	8009.51	8043.36	8082.39	8028.84	Protein synthesis	#7FE9FF	Translation	orangered2	UP	#F76C5E
WP_INTERACTIONS_BETWEEN_LOXL4_AND_OXIDATIVE_STRESS_PATHWAY	4948.39	4765.56	4884.42	5049.59	4912.46	Other pathways	#E5E5E5	ROS	chartreuse3	UP	#F76C5E
WP_OXIDATIVE_STRESS_RESPONSE	1501.91	1663.43	1738.62	2192.48	1931.49	Other pathways	#E5E5E5	ROS	chartreuse3	UP	#F76C5E
WP_CELL_DIFFERENTIATION_INDEX	-2751.36	-2609.47	-1639.85	-1271.25	-1704.88	PMI	#9CB200	EMT inhibition	tan3	UP	#F76C5E
WP_GLYCOSYLATION_AND_RELATED_CONGENITAL_DEFECTS	4468.4	4053.08	4125.51	4767.33	4555.43	Protein synthesis	#7FE9FF	Post translational modif	magenta1	UP	#F76C5E
WP_LEPTININSULIN_SIGNALING_OVERLAP	689.964	798.402	1053.69	1101.14	1037.03	Other pathways	#E5E5E5	Insulin pathway	violetred2	UP	#F76C5E
WP_PENTOSE_PHOSPHATE_METABOLISM	4690.79	4750.03	5045.81	5471.65	5455.03	Metabolism	#FCFC0C	Carbohydrates	black	UP	#F76C5E
WP_PROSTAGLANDIN_AND_LEUKOTRIENE_METABOLISM_IN_SENESCENCE	2545.99	2597.01	2740.37	3092.53	2615	Senescence	#5FFF00	Activation	red	UP	#F76C5E
WP_CHOLESTEROL_SYNTHESIS_DISORDERS	3863.92	3538.25	3580.96	4298.75	3997.36	Metabolism	#FCFC0C	Lipids	khaki2	UP	#F76C5E
WP_GLYCOLYSIS_AND_GLUCONEOGENESIS	6764.09	6519.75	6846.14	6962.38	7083.7	Metabolism	#FCFC0C	Carbohydrates	black	UP	#F76C5E
WP_REGULATION_OF_ACTIN_CYTOSKELETON	3655.29	3616.79	3683.81	4308.07	4444.25	PMI	#9CB200	Migration	mediumpurple	UP	#F76C5E
REACTOME_SIGNALING_BY_FLT3_FUSION_PROTEINS	3877.4	4086.24	4193.17	4437.54	4609.61	MAPK	#B20000	Upstream Activation	#FF8259	UP	#F76C5E
WP_MRNA_PROTEIN_AND_METABOLITE_INDUCATION_PATHWAY_BY_CYCLOSPORIN_A	7630.31	7626.64	7844.06	8181.17	7981.41	External stimuli	black	Toxins	cornflowerblue	UP	#F76C5E
WP_LIPID_METABOLISM_PATHWAY	821.505	844.379	1040.98	1324.6	1280.79	Metabolism	#FCFC0C	Lipids	khaki2	UP	#F76C5E
WP_GENE_REGULATORY_NETWORK_MODELLING_SOMITOGENESIS	-2854.72	-2884.06	-2247.83	-1952.26	-2520.85	Other pathways	#E5E5E5	Notch	skyblue1	UP	#F76C5E
WP_STATIN_INHIBITION_OF_CHOLESTEROL_PRODUCTION	-1123.23	-717.2	-383.23	-490.379	-427.879	Metabolism	#FCFC0C	Cholesterol	gold1	UP	#F76C5E
WP_NUCLEAR_RECEPTORS_METAPATHWAY	2821.53	2746.33	2963.48	3093.44	3221	Gene expression	#000666	Transcription factors	firebrick	UP	#F76C5E
WP_FERROPTOSIS	6230	6315.9	6428.78	6873.48	7180.04	Cell death	#006600	Other cell death	darkgrey	UP	#F76C5E
WP_GLIAL_CELL_DIFFERENTIATION	-1899	-1894.34	-1571.23	-1446.02	-1456.23	PMI	#9CB200	EMT inhibition	tan3	UP	#F76C5E
WP_LIPID_PARTICLES_COMPOSITION	-3486.6	-2654.72	-2025.96	-1876.17	-2408.63	Metabolism	#FCFC0C	Lipids	khaki2	UP	#F76C5E
WP_REGULATORY_CIRCUITS_OF_THE_STAT3_SIGNALING_PATHWAY	-719.706	-610.891	-424.87	-430.46	-565.574	Cytokines/Inflammation	#00FF00	Cytokines	orchid2	UP	#F76C5E
WP_ANDROGEN_RECEPTOR_SIGNALING_PATHWAY	5544.24	5484.06	5824.21	6028.36	6054.48	Other pathways	#E5E5E5	Hormones	darkgrey	UP	#F76C5E
WP_BIOMARKERS_FOR_UREA_CYCLE_DISORDERS	-2227.95	-2158.01	-1882.96	-1868.65	-2109.18	Metabolism	#FCFC0C	Amino Acids	dodgerblue2	UP	#F76C5E
WP_OXIDATIVE_DAMAGE_RESPONSE	2991.67	3225.13	3496.63	3830.59	4215.97	Other pathways	#E5E5E5	ROS	chartreuse3	UP	#F76C5E
REACTOME_SIGNALING_BY_FLT3_ITD_AND_TKD_MUTANTS	3979.71	4189.24	4375.2	4708.01	4753.31	MAPK	#B20000	Upstream Activation	#FF8259	UP	#F76C5E
WP_DEGRADATION_PATHWAY_OF_SPHINGOLIPIDS_INCLUDING_DISEASES	4893.11	5197.85	5311.43	5836.8	5958.02	Metabolism	#FCFC0C	Lipids	khaki2	UP	#F76C5E
WP_CELL_DIFFERENTIATION_EXPANDED_INDEX	-1452.85	-1549.11	-724.815	372.753	-836.481	PMI	#9CB200	EMT inhibition	tan3	UP	#F76C5E
WP_S1P_RECEPTOR_SIGNAL_TRANSDUCTION	1888.6	1964.52	2376.35	2308.11	2127.49	Other pathways	#E5E5E5	S1P receptor	midnightblue	UP	#F76C5E
WP_FAS_LIGAND_PATHWAY_AND_STRESS_INDUCTION_OF_HEAT_SHOCK_PROTEINS	5376.12	5205.07	5697.2	6534.9	6514.46	Cell death	#006600	Apoptosis	seagreen4	UP	#F76C5E
WP_PROXIMAL_TUBULE_TRANSPORT	-1901.35	-2004.52	-1792.34	-1250.81	-1538.75	Protein transport	#3281FF	Intracellular transport	brown1	UP	#F76C5E
WP_ATM_SIGNALING_IN_DEVELOPMENT_AND_DISEASE	4116.4	3809.06	4150.09	4700.65	4723.71	DNA repair	#FF3F00	Activation	red	UP	#F76C5E
WP_INFLAMMATORY_RESPONSE_PATHWAY	2544.47	2677.68	3147.89	3685.78	4665.92	Cytokines/Inflammation	#00FF00	Inflammation	orange3	UP	#F76C5E
WP_KYNURENINE_PATHWAY_AND_LINKS_TO_CELL_SENESCENCE	878.298	822.279	1002.2	1661.27	1578.28	Senescence	#5FFF00	Activation	red	UP	#F76C5E
WP_TYROSINE_METABOLISM_AND_RELATED_DISORDERS	-3174.69	-3155.62	-3097.99	-2886.66	-2844.18	Metabolism	#FCFC0C	Amino Acids	dodgerblue2	UP	#F76C5E
WP_WNT_SIGNALING_IN_KIDNEY_DISEASE	-217.648	137.021	355.681	541.809	612.08	Other pathways	#E5E5E5	WNT	springgreen4	UP	#F76C5E
WP_ARACHIDONATE_EPOXYGENASE_EPOXIDE_HYDROLASE	3610.75	3302.83	4122.86	4417.38	4883.95	Metabolism	#FCFC0C	Lipids	khaki2	UP	#F76C5E
WP_NRF2_PATHWAY	3294.91	3356.75	3528.7	4039.45	4439.38	Other pathways	#E5E5E5	ROS	chartreuse3	UP	#F76C5E
WP_GLUTATHIONE_METABOLISM	2413.49	2489.87	2782.22	3077.51	3613.16	Metabolism	#FCFC0C	Glutathione	palegreen2	UP	#F76C5E
WP_ESTROGEN_METABOLISM	-3142.87	-2955.17	-3189.49	-1081.45	-2285.86	Metabolism	#FCFC0C	Hormones and NT	gray70	UP	#F76C5E
WP_AMPACTIVATED_PROTEIN_KINASE_SIGNALING	2949.74	2894.55	3401.21	3532.55	3476.24	Other pathways	#E5E5E5	Hormones	darkgrey	UP	#F76C5E
WP_DNA_DAMAGE_RESPONSE	4269.68	4066.68	4399.1	4756.48	4342.84	DNA repair	#FF3F00	Activation	red	UP	#F76C5E
WP_ID_SIGNALING_PATHWAY	3042.15	2678.46	4103.86	5035.94	3760.93	Gene expression	#000666	Transcription factors	firebrick	UP	#F76C5E
WP_HISTONE_MODIFICATIONS	1344.68	1167.55	1369.23	1580.64	1407.94	Gene expression	#000666	Chromatin regulation	palegreen	UP	#F76C5E
WP_CREATINE_PATHWAY	2246.97	1842.2	3312.47	4294.7	4116.17	Other pathways	#E5E5E5	Hormones	darkgrey	UP	#F76C5E
WP_PHYSICOCHEMICAL_FEATURES_AND_TOXICITYASSOCIATED_PATHWAYS	5953	5976.22	6016.19	6192.94	6328.62	Other pathways	#E5E5E5	WNT	springgreen4	UP	#F76C5E
WP_MECHANOREGULATION_AND_PATHOLOGY_OF_YAPTAZ_VIA_HIPPO_AND_NONHIPPO_MECHANISMS	3445.61	3232.11	3688.95	5115.96	4942.37	Cell death	#006600	Hippo signaling	chocolate2	UP	#F76C5E
WP_PPAR_SIGNALING_PATHWAY	-346.549	-88.9776	-138.892	-5.16825	-20.2404	Gene expression	#000666	Transcription factors	firebrick	UP	#F76C5E
WP_VITAMIN_D_RECEPTOR_PATHWAY	1222.53	1224.22	1542.85	2000.01	1808.18	Metabolism	#FCFC0C	Vitamines	steelblue4	UP	#F76C5E
WP_CORI_CYCLE	8186.27	8099.53	8270.24	8313.9	8321.41	Metabolism	#FCFC0C	Carbohydrates	black	UP	#F76C5E
WP_RENINANGIOTENSINALDOSTERONE_SYSTEM_RAAS	2427.84	2549.92	2719.97	2688.87	2883.13	Other pathways	#E5E5E5	Renin angiotensin	yellow4	UP	#F76C5E
WP_TRIACYLGLYCERIDE_SYNTHESIS	-876.493	-828.358	-552.259	-482.145	-510.291	Metabolism	#FCFC0C	Lipids	khaki2	UP	#F76C5E
WP_NANOPARTICLE_TRIGGERED_REGULATED_NECROSIS	7708.24	7651.91	7735.3	8014.08	8285.05	External stimuli	black	Nanoparticules	seagreen1	UP	#F76C5E
WP_AUTOPHAGY	1710.4	1610.05	1716.26	1837.47	1740.97	Protein degradation	#0011FF	Autophagy	orange	UP	#F76C5E
WP_MIRNA_TARGETS_IN_ECM_AND_MEMBRANE_RECEPTORS	4652.78	4833.87	5343.13	5520.09	5905.15	PMI	#9CB200	ECM formation	yellow	UP	#F76C5E
WP_MIRNA_REGULATION_OF_DNA_DAMAGE_RESPONSE	4391.75	4253.96	4562.2	4833.19	4425.49	DNA repair	#FF3F00	Activation	red	UP	#F76C5E
WP_BMP2WNT4FOXO1_PATHWAY_IN_PRIMARY_ENDOMETRIAL_STROMAL_CELL_DIFFERENTIATION	735.086	1152.56	1289.99	2678.48	1538.01	Other pathways	#E5E5E5	Foxo	orange	UP	#F76C5E
WP_METABOLIC_PATHWAY_OF_LDL_HDL_AND_TG_INCLUDING_DISEASES	-2143.07	-1789.54	-1284.39	-880.296	-806.366	Metabolism	#FCFC0C	Lipids	khaki2	UP	#F76C5E
WP_HIF1A_AND_PPARG_REGULATION_OF_GLYCOLYSIS	8355.94	8247.53	8361.41	8415.41	8411.91	External stimuli	black	Hypoxia	tan4	UP	#F76C5E
WP_BIOMARKERS_FOR_PYRIMIDINE_METABOLISM_DISORDERS	1893.67	1501.9	1754.5	2407.68	2291.5	Metabolism	#FCFC0C	Nucleic acids	maroon	UP	#F76C5E
WP_GLYCEROLIPIDS_AND_GLYCEROPHOSPHOLIPIDS	1199.34	1089.27	1414.12	1586.15	1391.41	Metabolism	#FCFC0C	Lipids	khaki2	UP	#F76C5E
HALLMARK_CHOLESTEROL_HOMEOSTASIS	4575.26	4505.07	4781.83	5577.53	5575.94	Metabolism	#FCFC0C	Lipids	khaki2	UP	#F76C5E
HALLMARK_TGF_BETA_SIGNALING	4353.91	4412.02	5121.51	5324.33	4453.4	Growth factor/RTK	#FF002A	TGFB activation	turquoise4	UP	#F76C5E
HALLMARK_DNA_REPAIR	4933.9	4771.76	4880.98	5083.1	4931.08	DNA repair	#FF3F00	Activation	red	UP	#F76C5E
HALLMARK_ADIPOGENESIS	3736.2	3684.55	4007.76	4109.71	4317.23	Metabolism	#FCFC0C	Lipids	khaki2	UP	#F76C5E
HALLMARK_APICAL_JUNCTION	2266.26	2296.53	2743.27	3429.46	3591.67	PMI	#9CB200	EMT inhibition	tan3	UP	#F76C5E
HALLMARK_APICAL_SURFACE	-252.69	-168.607	349.279	1195.9	1742.13	PMI	#9CB200	EMT inhibition	tan3	UP	#F76C5E
HALLMARK_HEDGEHOG_SIGNALING	735.617	810.711	982.112	1101.13	925.007	Other pathways	#E5E5E5	SHH	peachpuff	UP	#F76C5E
HALLMARK_UNFOLDED_PROTEIN_RESPONSE	7357.04	7245.79	7311.61	7453.43	7418.59	Protein synthesis	#7FE9FF	Post translational modif	magenta1	UP	#F76C5E
HALLMARK_PI3K_AKT_MTOR_SIGNALING	4648.46	4376.58	4596.01	4941.22	5085.1	PI3K/AKT/mTOR	#FF3232	Activation	red	UP	#F76C5E
HALLMARK_FATTY_ACID_METABOLISM	3743.97	3653.57	3913.63	4056.22	4225.71	Metabolism	#FCFC0C	Lipids	khaki2	UP	#F76C5E
HALLMARK_REACTIVE_OXYGEN_SPECIES_PATHWAY	6604.66	6554.27	6716.98	7216.66	7503.26	Other pathways	#E5E5E5	ROS	chartreuse3	UP	#F76C5E
HALLMARK_UV_RESPONSE_UP	4772.72	4881.95	5266.63	5368.48	5085.62	DNA repair	#FF3F00	Activation	red	UP	#F76C5E
HALLMARK_UV_RESPONSE_DN	2774.99	3257.09	3800.18	3953.27	4130.7	DNA repair	#FF3F00	Inhibition	blue	UP	#F76C5E

## Sheet: ssGSEA-Prot
Name	Ctrl	15min	1h	6h	24h	Class	Category_color	Subclass	Subcategory_color	Cluster	clusters_color
HALLMARK_TNFA_SIGNALING_VIA_NFKB	-459.319	-479.494	-476.259	-479.123	-467.756	Cytokines/Inflammation	#00FF00	TNF pathway	paleturquoise3	DN	#324376
HALLMARK_HYPOXIA	192.295	181.349	183.463	181.32	180.581	External stimuli	black	Hypoxia	tan4	DN	#324376
HALLMARK_TGF_BETA_SIGNALING	-215.864	-230.741	-228.472	-226.308	-222.217	Growth factor/RTK	#FF002A	TGFB activation	turquoise4	DN	#324376
HALLMARK_IL6_JAK_STAT3_SIGNALING	-265.278	-275.314	-271.357	-271.1	-270.301	Cytokines/Inflammation	#00FF00	Cytokines	orchid2	DN	#324376
HALLMARK_ESTROGEN_RESPONSE_LATE	468.31	469.697	459.189	464.471	465.185	Other pathways	#E5E5E5	Hormones	darkgrey	DN	#324376
HALLMARK_PROTEIN_SECRETION	-601.967	-603.641	-613.257	-606.41	-607.06	Protein transport	#3281FF	Transmembrane transport	darkorange1	DN	#324376
HALLMARK_UNFOLDED_PROTEIN_RESPONSE	-399.541	-417.283	-408.359	-415.198	-410.23	Protein synthesis	#7FE9FF	Post translational modif	magenta1	DN	#324376
HALLMARK_PI3K_AKT_MTOR_SIGNALING	351.717	342.461	344.56	347.13	348.325	PI3K/AKT/mTOR	#FF3232	Activation	red	DN	#324376
HALLMARK_MYC_TARGETS_V1	-560.567	-567.491	-561.794	-565.275	-559.967	Gene expression	#000666	Transcription factors	firebrick	DN	#324376
HALLMARK_MYC_TARGETS_V2	-1060.18	-1076.11	-1070.17	-1068.43	-1061.96	Gene expression	#000666	Transcription factors	firebrick	DN	#324376
HALLMARK_EPITHELIAL_MESENCHYMAL_TRANSITION	-180.8	-187.756	-182.739	-185.963	-184.222	PMI	#9CB200	EMT activation	hotpink4	DN	#324376
HALLMARK_INFLAMMATORY_RESPONSE	-657.092	-668.401	-674.875	-680.339	-676.066	Cytokines/Inflammation	#00FF00	Inflammation	orange3	DN	#324376
HALLMARK_XENOBIOTIC_METABOLISM	-575.571	-579.755	-581.794	-577.377	-581.551	Metabolism	#FCFC0C	Xenobiotics	yellow4	DN	#324376
HALLMARK_REACTIVE_OXYGEN_SPECIES_PATHWAY	-458.423	-471.922	-479.048	-473.716	-471.682	Other pathways	#E5E5E5	ROS	chartreuse3	DN	#324376
HALLMARK_UV_RESPONSE_UP	-573.778	-581.949	-578.161	-583.293	-571.852	DNA repair	#FF3F00	Activation	red	DN	#324376
HALLMARK_UV_RESPONSE_DN	730.385	716.366	718.749	720.45	726.6	DNA repair	#FF3F00	Inhibition	blue	DN	#324376
HALLMARK_IL2_STAT5_SIGNALING	-298.364	-300.88	-301.327	-299.098	-301.535	Cytokines/Inflammation	#00FF00	Cytokines	orchid2	DN	#324376
BIOCARTA_EGFR_SMRTE_PATHWAY	1727.49	1714.34	1714.23	1703.25	1707.39	Growth factor/RTK	#FF002A	EGFR activation	chartreuse4	DN	#324376
BIOCARTA_NUCLEARRS_PATHWAY	823.513	806.082	796.369	794.862	822.229	Metabolism	#FCFC0C	Lipids	khaki2	DN	#324376
BIOCARTA_EICOSANOID_PATHWAY	-2209.51	-2232.36	-2217.32	-2238.37	-2242.05	Metabolism	#FCFC0C	Lipids	khaki2	DN	#324376
BIOCARTA_LIS1_PATHWAY	-1730.85	-1767.32	-1733.77	-1750.11	-1719.9	PMI	#9CB200	Migration	mediumpurple	DN	#324376
BIOCARTA_PCAF_PATHWAY	532.038	507.183	529.724	518.948	535.329	Interferon	#00FF66	Activation	red	DN	#324376
BIOCARTA_IRES_PATHWAY	331.689	272.29	292.415	309.44	309.05	Protein synthesis	#7FE9FF	rRNA	palegreen2	DN	#324376
BIOCARTA_DSP_PATHWAY	-2105.98	-2116.14	-2114.43	-2122.41	-2110.47	MAPK	#B20000	Downstream targets	#B20071	DN	#324376
BIOCARTA_S1P_PATHWAY	1515.75	1498.03	1496.53	1504.25	1513.46	Other pathways	#E5E5E5	S1P receptor	midnightblue	DN	#324376
BIOCARTA_RNAPOL3_PATHWAY	1224.14	1225.12	1216.37	1214.32	1223.83	Protein synthesis	#7FE9FF	rRNA	palegreen2	DN	#324376
BIOCARTA_IFNA_PATHWAY	47.0709	-34.3146	-35.6779	-47.0584	23.755	Interferon	#00FF66	Activation	red	DN	#324376
BIOCARTA_PELP1_PATHWAY	983.543	974.141	978.917	975.539	981.38	Other pathways	#E5E5E5	Hormones	darkgrey	DN	#324376
BIOCARTA_STAT3_PATHWAY	-1977.65	-1990.02	-2000.07	-2004.28	-1990.55	Cytokines/Inflammation	#00FF00	Cytokines	orchid2	DN	#324376
BIOCARTA_MSP_PATHWAY	-2799.73	-2812.48	-2811.98	-2817.23	-2821.98	Growth factor/RTK	#FF002A	Ron activation	royalblue1	DN	#324376
BIOCARTA_PLCD_PATHWAY	1303.35	1285.96	1285.12	1290.66	1283.77	Metabolism	#FCFC0C	Lipids	khaki2	DN	#324376
BIOCARTA_RAN_PATHWAY	-167.674	-178.302	-169.421	-181.9	-168.605	Protein transport	#3281FF	Intracellular transport	brown1	DN	#324376
BIOCARTA_IFNG_PATHWAY	743.314	723.922	672.958	666.195	703.381	Interferon	#00FF66	Activation	red	DN	#324376
KEGG_ALPHA_LINOLENIC_ACID_METABOLISM	-2293.91	-2301.27	-2309.18	-2307.54	-2307.22	Metabolism	#FCFC0C	Lipids	khaki2	DN	#324376
KEGG_AMINOACYL_TRNA_BIOSYNTHESIS	-1364.41	-1374.16	-1368.42	-1372.34	-1371.53	Protein synthesis	#7FE9FF	tRNA	royalblue3	DN	#324376
KEGG_SNARE_INTERACTIONS_IN_VESICULAR_TRANSPORT	-157.922	-173.71	-169.105	-162.781	-176.125	Protein transport	#3281FF	Transmembrane transport	darkorange1	DN	#324376
PID_INTEGRIN2_PATHWAY	-533.409	-553.22	-547.347	-560.143	-554.948	PMI	#9CB200	Migration	mediumpurple	DN	#324376
NABA_ECM_AFFILIATED	1043.37	1042.61	1038.48	1039.12	1040.39	PMI	#9CB200	ECM formation	yellow	DN	#324376
NABA_SECRETED_FACTORS	-1078.59	-1119.62	-1104.04	-1105.41	-1117.63	PMI	#9CB200	ECM formation	yellow	DN	#324376
NABA_MATRISOME_ASSOCIATED	-247.075	-266.825	-260.767	-264.846	-274.779	PMI	#9CB200	ECM formation	yellow	DN	#324376
NABA_MATRISOME	21.9212	12.1009	17.9426	11.6389	6.81735	PMI	#9CB200	ECM formation	yellow	DN	#324376
REACTOME_INTERLEUKIN_6_SIGNALING	-1840.29	-1850.95	-1857.9	-1865.53	-1855.61	Cytokines/Inflammation	#00FF00	Cytokines	orchid2	DN	#324376
REACTOME_APOPTOSIS	-69.9549	-80.4849	-73.0303	-76.3583	-73.563	Cell death	#006600	Apoptosis	seagreen4	DN	#324376
REACTOME_MAPK3_ERK1_ACTIVATION	-1658.29	-1680.32	-1684.23	-1699.78	-1684.38	MAPK	#B20000	Overall Activation	red	DN	#324376
REACTOME_RELEASE_OF_APOPTOTIC_FACTORS_FROM_THE_MITOCHONDRIA	-1107.21	-1112.28	-1121.81	-1115.37	-1111.89	Cell death	#006600	Apoptosis	seagreen4	DN	#324376
REACTOME_ACTIVATION_OF_CASPASES_THROUGH_APOPTOSOME_MEDIATED_CLEAVAGE	1533.3	1491.68	1499.62	1490.93	1524.5	Cell death	#006600	Apoptosis	seagreen4	DN	#324376
REACTOME_CYTOCHROME_C_MEDIATED_APOPTOTIC_RESPONSE	-181.552	-181.983	-194.351	-191.87	-185.694	Cell death	#006600	Apoptosis	seagreen4	DN	#324376
REACTOME_APOPTOTIC_CLEAVAGE_OF_CELLULAR_PROTEINS	1197.29	1192.49	1200.86	1197.56	1195.76	Cell death	#006600	Apoptosis	seagreen4	DN	#324376
REACTOME_SMAC_XIAP_REGULATED_APOPTOTIC_RESPONSE	1685.31	1652.49	1660.77	1653.99	1674.83	Cell death	#006600	Apoptosis	seagreen4	DN	#324376
REACTOME_CA_DEPENDENT_EVENTS	1577.69	1575.62	1569.03	1575.05	1573.55	Ion channels	#262626	Activation	red	DN	#324376
REACTOME_IRS_MEDIATED_SIGNALLING	1357.67	1333.09	1338.11	1351.73	1350.77	Growth factor/RTK	#FF002A	IGFR1 activation	yellow1	DN	#324376
REACTOME_RAF_INDEPENDENT_MAPK1_3_ACTIVATION	-191.406	-216.268	-218.099	-232.014	-214.369	MAPK	#B20000	Upstream Activation	#FF8259	DN	#324376
REACTOME_MAPK1_ERK2_ACTIVATION	-308.781	-341.141	-351.705	-370.182	-355.225	MAPK	#B20000	Overall activation	red	DN	#324376
REACTOME_EFFECTS_OF_PIP2_HYDROLYSIS	521.624	520.54	510.773	504.02	518.044	GPCR	#660011	Galpha activity	springgreen4	DN	#324376
REACTOME_ACTIVATION_OF_RAS_IN_B_CELLS	-1965.98	-1988.99	-1974.83	-2002.83	-1984.39	MAPK	#B20000	Overall activation	red	DN	#324376
REACTOME_ANTIVIRAL_MECHANISM_BY_IFN_STIMULATED_GENES	-812.108	-820.775	-820.088	-810.307	-817.593	Interferon	#00FF66	Activation	red	DN	#324376
REACTOME_SIGNALING_BY_FGFR_IN_DISEASE	-69.8222	-77.9677	-76.0338	-75.9668	-71.7129	Growth factor/RTK	#FF002A	FGFR activation	deeppink4	DN	#324376
REACTOME_SIGNALING_BY_ERBB2_IN_CANCER	315.014	286.455	305.12	307.58	313.959	Growth factor/RTK	#FF002A	EGFR activation	chartreuse4	DN	#324376
REACTOME_REGULATION_OF_GENE_EXPRESSION_BY_HYPOXIA_INDUCIBLE_FACTOR	2402.15	2401.22	2401.12	2399.08	2400.8	External stimuli	black	Hypoxia	tan4	DN	#324376
REACTOME_CELLULAR_RESPONSE_TO_HYPOXIA	-217.836	-236.534	-228.597	-234.395	-232.715	External stimuli	black	Hypoxia	tan4	DN	#324376
REACTOME_METHIONINE_SALVAGE_PATHWAY	-2092.81	-2108.69	-2111.7	-2104.72	-2099.46	Metabolism	#FCFC0C	Amino Acids	dodgerblue2	DN	#324376
REACTOME_SHC1_EVENTS_IN_ERBB4_SIGNALING	-1772.08	-1780.15	-1770.12	-1786.17	-1779.44	Growth factor/RTK	#FF002A	EGFR activation	chartreuse4	DN	#324376
REACTOME_CYTOKINE_SIGNALING_IN_IMMUNE_SYSTEM	-195.084	-201.768	-197.658	-200.639	-201.481	Cytokines/Inflammation	#00FF00	Cytokines	orchid2	DN	#324376
REACTOME_COLLAGEN_FORMATION	-239.777	-255.994	-244.983	-251.221	-250.976	PMI	#9CB200	ECM formation	yellow	DN	#324376
REACTOME_ACYL_CHAIN_REMODELLING_OF_PC	-112.122	-120.04	-130.93	-116.291	-125.888	Metabolism	#FCFC0C	Lipids	khaki2	DN	#324376
REACTOME_ACYL_CHAIN_REMODELING_OF_DAG_AND_TAG	1250.29	1202.32	1178.86	1123.66	1227.64	Metabolism	#FCFC0C	Lipids	khaki2	DN	#324376
REACTOME_ACYL_CHAIN_REMODELLING_OF_PI	-2103.1	-2111.25	-2115.91	-2112.86	-2110.81	Metabolism	#FCFC0C	Lipids	khaki2	DN	#324376
REACTOME_HYDROLYSIS_OF_LPC	-2043.27	-2046.44	-2049.82	-2053.61	-2052.5	Metabolism	#FCFC0C	Lipids	khaki2	DN	#324376
REACTOME_INOSITOL_PHOSPHATE_METABOLISM	1264.42	1249.5	1256.53	1250.09	1252.87	Metabolism	#FCFC0C	Lipids	khaki2	DN	#324376
REACTOME_DAG_AND_IP3_SIGNALING	1429.59	1423.76	1423.77	1425.12	1427.62	GPCR	#660011	Activation	red	DN	#324376
REACTOME_GLUTATHIONE_CONJUGATION	-628.779	-659.904	-669.166	-653.564	-674.148	Metabolism	#FCFC0C	Glutathione	palegreen2	DN	#324376
REACTOME_ELASTIC_FIBRE_FORMATION	804.236	790.316	797.442	788.104	792.158	PMI	#9CB200	ECM formation	yellow	DN	#324376
REACTOME_MITOCHONDRIAL_BIOGENESIS	-29.697	-41.0664	-29.5976	-42.5157	-37.2364	Metabolism	#FCFC0C	Oxydative phosphorylation	green4	DN	#324376
REACTOME_SULFUR_AMINO_ACID_METABOLISM	-1483.37	-1488.99	-1490.68	-1491.93	-1489.74	Metabolism	#FCFC0C	Amino Acids	dodgerblue2	DN	#324376
REACTOME_MTORC1_MEDIATED_SIGNALLING	433.983	412.662	402.744	421.58	402.454	PI3K/AKT/mTOR	#FF3232	Activation	red	DN	#324376
REACTOME_SIGNALING_BY_NTRKS	412.214	392.743	398.39	400.119	408.531	Growth factor/RTK	#FF002A	NTRKs activation	seagreen2	DN	#324376
REACTOME_ADENYLATE_CYCLASE_ACTIVATING_PATHWAY	2638.2	2629.45	2633.45	2629.95	2635.2	GPCR	#660011	Activation	red	DN	#324376
REACTOME_ADENYLATE_CYCLASE_INHIBITORY_PATHWAY	1156.9	1127.04	1139.16	1136.53	1152.35	GPCR	#660011	Inhibition	blue	DN	#324376
REACTOME_SIGNALING_BY_TGF_BETA_RECEPTOR_COMPLEX	208.556	200.404	203.701	207.241	203.252	Growth factor/RTK	#FF002A	TGFB activation	turquoise4	DN	#324376
REACTOME_SCF_BETA_TRCP_MEDIATED_DEGRADATION_OF_EMI1	-684.93	-703.045	-692.864	-695.832	-697.271	Protein degradation	#0011FF	Ubiquitination	springgreen1	DN	#324376
REACTOME_GLUTATHIONE_SYNTHESIS_AND_RECYCLING	-1415.76	-1470.62	-1505.86	-1442.92	-1451.75	Metabolism	#FCFC0C	Glutathione	palegreen2	DN	#324376
REACTOME_TELOMERE_C_STRAND_SYNTHESIS_INITIATION	-1297.19	-1305.05	-1297.29	-1367.94	-1330.95	DNA replication	#FF8259	Activation	red	DN	#324376
REACTOME_GAB1_SIGNALOSOME	1542.73	1522.97	1525.56	1511.66	1510.62	Growth factor/RTK	#FF002A	Downstream effectors	red	DN	#324376
REACTOME_SYNTHESIS_OF_PYROPHOSPHATES_IN_THE_CYTOSOL	2729.28	2709.08	2716.65	2718.89	2712.04	Metabolism	#FCFC0C	Lipids	khaki2	DN	#324376
REACTOME_SCF_SKP2_MEDIATED_DEGRADATION_OF_P27_P21	-406.072	-411.235	-413.152	-420.591	-408.534	Protein degradation	#0011FF	Ubiquitination	springgreen1	DN	#324376
REACTOME_PRE_NOTCH_PROCESSING_IN_THE_ENDOPLASMIC_RETICULUM	-755.352	-790.299	-781.672	-783.865	-753.167	Other pathways	#E5E5E5	Notch	skyblue1	DN	#324376
REACTOME_PRE_NOTCH_PROCESSING_IN_GOLGI	-1242.92	-1272.26	-1272.33	-1267.44	-1251.38	Other pathways	#E5E5E5	Notch	skyblue1	DN	#324376
REACTOME_P75NTR_SIGNALS_VIA_NF_KB	-948.194	-989.818	-979.92	-977.38	-951.488	Growth factor/RTK	#FF002A	NTRKs activation	seagreen2	DN	#324376
REACTOME_DEGRADATION_OF_BETA_CATENIN_BY_THE_DESTRUCTION_COMPLEX	-701.644	-704.489	-706.424	-705.069	-707.205	Cell death	#006600	Apoptosis	seagreen4	DN	#324376
REACTOME_PI3K_EVENTS_IN_ERBB2_SIGNALING	2170.47	2144.21	2148.55	2118.95	2129.16	Growth factor/RTK	#FF002A	EGFR activation	chartreuse4	DN	#324376
REACTOME_COENZYME_A_BIOSYNTHESIS	-137.728	-171.893	-150.14	-159.734	-168.325	Metabolism	#FCFC0C	Lipids	khaki2	DN	#324376
REACTOME_NUCLEAR_EVENTS_KINASE_AND_TRANSCRIPTION_FACTOR_ACTIVATION	853.191	827.388	841.687	834.19	844.948	Gene expression	#000666	Transcription factors	firebrick	DN	#324376
REACTOME_ERK_MAPK_TARGETS	433.014	420.242	416.409	427.518	422.015	MAPK	#B20000	Downstream targets	#B20071	DN	#324376
REACTOME_NEGATIVE_REGULATION_OF_THE_PI3K_AKT_NETWORK	1003.32	991.178	995.728	1004.42	991.961	PI3K/AKT/mTOR	#FF3232	Inhibition	blue	DN	#324376
REACTOME_CREB_PHOSPHORYLATION	-129.224	-167.78	-151.091	-148.583	-136.5	MAPK	#B20000	Overall activation	red	DN	#324376
REACTOME_ER_TO_GOLGI_ANTEROGRADE_TRANSPORT	-936.81	-945.112	-943.336	-942.47	-940.02	Protein transport	#3281FF	Intracellular transport	brown1	DN	#324376
REACTOME_MEMBRANE_TRAFFICKING	-187.834	-194.13	-194.805	-190.662	-191.432	Protein transport	#3281FF	Transmembrane transport	darkorange1	DN	#324376
REACTOME_TRANS_GOLGI_NETWORK_VESICLE_BUDDING	-616.782	-623.372	-615.673	-617.432	-617.146	Protein transport	#3281FF	Intracellular transport	brown1	DN	#324376
REACTOME_CARNITINE_METABOLISM	-288.691	-294.509	-305.338	-298.571	-300.308	Metabolism	#FCFC0C	Lipids	khaki2	DN	#324376
REACTOME_WNT_MEDIATED_ACTIVATION_OF_DVL	-463.378	-543.845	-479.878	-488.659	-547.189	Other pathways	#E5E5E5	WNT	springgreen4	DN	#324376
REACTOME_METABOLISM_OF_NITRIC_OXIDE_NOS3_ACTIVATION_AND_REGULATION	-621.559	-637.899	-644.849	-635.807	-638.598	Other pathways	#E5E5E5	ROS	chartreuse3	DN	#324376
REACTOME_ASSEMBLY_OF_COLLAGEN_FIBRILS_AND_OTHER_MULTIMERIC_STRUCTURES	-585.689	-622.064	-601.16	-609.758	-603.781	PMI	#9CB200	ECM formation	yellow	DN	#324376
REACTOME_SIGNALING_BY_HIPPO	473.819	450.753	466.652	452.519	461.954	Cell death	#006600	Hippo signaling	chocolate2	DN	#324376
REACTOME_ENOS_ACTIVATION	-220.75	-233.846	-237.019	-223.669	-229.052	Other pathways	#E5E5E5	ROS	chartreuse3	DN	#324376
REACTOME_NOSTRIN_MEDIATED_ENOS_TRAFFICKING	1262.65	1254.3	1249.09	1251.37	1247.69	Protein transport	#3281FF	Transmembrane transport	darkorange1	DN	#324376
REACTOME_NADE_MODULATES_DEATH_SIGNALLING	2027.72	1999.71	2014.21	2002.3	2006.62	Cell death	#006600	Apoptosis	seagreen4	DN	#324376
REACTOME_P75NTR_RECRUITS_SIGNALLING_COMPLEXES	-307.569	-362.866	-344.376	-346.357	-311.551	Growth factor/RTK	#FF002A	NTRKs activation	seagreen2	DN	#324376
REACTOME_NF_KB_IS_ACTIVATED_AND_SIGNALS_SURVIVAL	-262.853	-307.328	-294.625	-288.401	-269.098	Growth factor/RTK	#FF002A	NTRKs activation	seagreen2	DN	#324376
REACTOME_PHASE_I_FUNCTIONALIZATION_OF_COMPOUNDS	419.82	410.41	413.78	417.774	409.588	Metabolism	#FCFC0C	Xenobiotics	yellow4	DN	#324376
REACTOME_MISCELLANEOUS_SUBSTRATES	-409.07	-489.334	-548.844	-544.343	-484.083	Metabolism	#FCFC0C	General	white	DN	#324376
REACTOME_SYNTHESIS_OF_5_EICOSATETRAENOIC_ACIDS	-1864.99	-1868.64	-1868.12	-1869.12	-1867.9	Metabolism	#FCFC0C	Lipids	khaki2	DN	#324376
REACTOME_SYNTHESIS_OF_LEUKOTRIENES_LT_AND_EOXINS_EX	-1469.09	-1487.43	-1474.82	-1477.15	-1479.37	Metabolism	#FCFC0C	Lipids	khaki2	DN	#324376
REACTOME_SYNTHESIS_OF_12_EICOSATETRAENOIC_ACID_DERIVATIVES	-1864.99	-1868.64	-1868.12	-1869.12	-1867.9	Metabolism	#FCFC0C	Lipids	khaki2	DN	#324376
REACTOME_HYALURONAN_BIOSYNTHESIS_AND_EXPORT	-2411.16	-2421.42	-2414.41	-2437.17	-2427.92	Metabolism	#FCFC0C	Lipids	khaki2	DN	#324376
REACTOME_TRANSCRIPTIONAL_ACTIVATION_OF_MITOCHONDRIAL_BIOGENESIS	410.995	401.375	413.74	400.822	400.496	Protein synthesis	#7FE9FF	rRNA	palegreen2	DN	#324376
REACTOME_DOWNREGULATION_OF_TGF_BETA_RECEPTOR_SIGNALING	-226.608	-246.858	-244.999	-240.575	-242.097	Growth factor/RTK	#FF002A	TGFB inhibition	turquoise	DN	#324376
REACTOME_TRANSCRIPTIONAL_ACTIVITY_OF_SMAD2_SMAD3_SMAD4_HETEROTRIMER	145.783	139.788	145.089	143.851	145.61	Gene expression	#000666	Transcription factors	firebrick	DN	#324376
REACTOME_DOWNREGULATION_OF_SMAD2_3_SMAD4_TRANSCRIPTIONAL_ACTIVITY	-224.373	-236.919	-228.212	-227.343	-225.183	Growth factor/RTK	#FF002A	TGFB activation	turquoise4	DN	#324376
REACTOME_ANCHORING_FIBRIL_FORMATION	-1534.67	-1582.39	-1569.51	-1555.88	-1569.62	PMI	#9CB200	Cell-cell interaction	chartreuse 3	DN	#324376
REACTOME_PI3K_AKT_SIGNALING_IN_CANCER	1707.23	1702.21	1705.42	1702.23	1701.17	PI3K/AKT/mTOR	#FF3232	Activation	red	DN	#324376
REACTOME_CONSTITUTIVE_SIGNALING_BY_ABERRANT_PI3K_IN_CANCER	1530.83	1515.39	1523.3	1521.11	1517.85	PI3K/AKT/mTOR	#FF3232	Activation	red	DN	#324376
REACTOME_CROSSLINKING_OF_COLLAGEN_FIBRILS	-308.73	-362.673	-326.015	-348.369	-335.445	PMI	#9CB200	ECM formation	yellow	DN	#324376
REACTOME_PHOSPHATE_BOND_HYDROLYSIS_BY_NUDT_PROTEINS	-1427.78	-1481.23	-1445.91	-1450.14	-1438.55	Protein synthesis	#7FE9FF	Post translational modif	magenta1	DN	#324376
REACTOME_SIGNALING_BY_TYPE_1_INSULIN_LIKE_GROWTH_FACTOR_1_RECEPTOR_IGF1R	1159.14	1135.79	1141.54	1152.45	1151.02	Growth factor/RTK	#FF002A	IGFR1 activation	yellow1	DN	#324376
REACTOME_METABOLISM_OF_INGESTED_SEMET_SEC_MESEC_INTO_H2SE	50.179	0.0535489	-2.45007	-0.636551	7.36172	Metabolism	#FCFC0C	Amino Acids	dodgerblue2	DN	#324376
REACTOME_SHC_RELATED_EVENTS_TRIGGERED_BY_IGF1R	-1772.08	-1780.15	-1770.12	-1786.17	-1779.44	Growth factor/RTK	#FF002A	IGFR1 activation	yellow1	DN	#324376
REACTOME_MITOTIC_METAPHASE_AND_ANAPHASE	-193.518	-198.438	-190.915	-196.836	-190.557	Cell cycle	#661900	Activation	red	DN	#324376
REACTOME_INSULIN_PROCESSING	-606.282	-614.58	-636.478	-637.25	-605.262	Other pathways	#E5E5E5	Insulin pathway	violetred2	DN	#324376
REACTOME_FCERI_MEDIATED_MAPK_ACTIVATION	-197.362	-206.945	-211.78	-209.555	-199.145	MAPK	#B20000	Upstream Activation	#FF8259	DN	#324376
REACTOME_POU5F1_OCT4_SOX2_NANOG_ACTIVATE_GENES_RELATED_TO_PROLIFERATION	-2191.99	-2218.09	-2227.39	-2228.52	-2219.91	PMI	#9CB200	EMT activation	hotpink4	DN	#324376
REACTOME_PEPTIDE_HORMONE_METABOLISM	-989.535	-990.624	-1020.37	-1006.87	-997.489	Metabolism	#FCFC0C	Hormones and NT	gray70	DN	#324376
REACTOME_SYNDECAN_INTERACTIONS	565.674	545.01	556.725	546.678	559.888	PMI	#9CB200	Migration	mediumpurple	DN	#324376
REACTOME_NON_INTEGRIN_MEMBRANE_ECM_INTERACTIONS	144.341	124.159	132.091	126.724	132.49	PMI	#9CB200	Migration	mediumpurple	DN	#324376
REACTOME_ECM_PROTEOGLYCANS	-165.921	-171.09	-172.304	-169.13	-170.001	PMI	#9CB200	ECM formation	yellow	DN	#324376
REACTOME_SCAVENGING_BY_CLASS_A_RECEPTORS	-323.311	-349.06	-357.424	-325.573	-350.538	Protein transport	#3281FF	Transmembrane transport	darkorange1	DN	#324376
REACTOME_WNT_LIGAND_BIOGENESIS_AND_TRAFFICKING	-2067.77	-2073.88	-2078.01	-2072.61	-2073.33	Other pathways	#E5E5E5	WNT	springgreen4	DN	#324376
REACTOME_DETOXIFICATION_OF_REACTIVE_OXYGEN_SPECIES	-1154.22	-1173.94	-1164.01	-1176.41	-1147.72	Other pathways	#E5E5E5	ROS	chartreuse3	DN	#324376
REACTOME_SIGNALING_BY_TGF_BETA_RECEPTOR_COMPLEX_IN_CANCER	-186.302	-241.452	-228.473	-197.232	-245.098	Growth factor/RTK	#FF002A	TGFB activation	turquoise4	DN	#324376
REACTOME_REGULATION_OF_HSF1_MEDIATED_HEAT_SHOCK_RESPONSE	-404.768	-409.187	-410.538	-415.696	-415.056	External stimuli	black	Heat stress	tan1	DN	#324376
REACTOME_HSP90_CHAPERONE_CYCLE_FOR_STEROID_HORMONE_RECEPTORS_SHR_IN_THE_PRESENCE_OF_LIGAND	-670.604	-686.861	-680.99	-682.769	-670.282	Other pathways	#E5E5E5	Hormones	darkgrey	DN	#324376
REACTOME_HSF1_ACTIVATION	9.38397	-7.00967	-4.342	-11.0492	-2.75643	Gene expression	#000666	Transcription factors	firebrick	DN	#324376
REACTOME_CELLULAR_RESPONSE_TO_HEAT_STRESS	-83.2757	-87.475	-88.144	-92.6731	-92.1389	External stimuli	black	Heat stress	tan1	DN	#324376
REACTOME_ATTENUATION_PHASE	1172.33	1156.87	1163.31	1160.08	1164.38	External stimuli	black	Heat stress	tan1	DN	#324376
REACTOME_HSF1_DEPENDENT_TRANSACTIVATION	1315.78	1305.08	1308.64	1305.19	1312.45	Gene expression	#000666	Transcription factors	firebrick	DN	#324376
REACTOME_NOTCH_HLH_TRANSCRIPTION_PATHWAY	371.714	369.512	374.741	358.425	375.871	Other pathways	#E5E5E5	Notch	skyblue1	DN	#324376
REACTOME_METABOLISM_OF_POLYAMINES	-1012.14	-1026.62	-1021.12	-1025.99	-1026.33	Metabolism	#FCFC0C	Amino Acids	dodgerblue2	DN	#324376
REACTOME_APOPTOTIC_CLEAVAGE_OF_CELL_ADHESION_PROTEINS	1822.04	1815.75	1822.67	1819.45	1822.81	Cell death	#006600	Apoptosis	seagreen4	DN	#324376
REACTOME_INTEGRIN_SIGNALING	-268.95	-291.68	-294.167	-290.717	-283.314	PMI	#9CB200	Cell-cell interaction	chartreuse 3	DN	#324376
REACTOME_GRB2_SOS_PROVIDES_LINKAGE_TO_MAPK_SIGNALING_FOR_INTEGRINS	79.2947	62.5582	53.1249	45.8748	76.2506	MAPK	#B20000	Upstream activation	#FF8259	DN	#324376
REACTOME_P130CAS_LINKAGE_TO_MAPK_SIGNALING_FOR_INTEGRINS	-247.384	-252.316	-261.837	-270.596	-255.6	MAPK	#B20000	Upstream activation	#FF8259	DN	#324376
REACTOME_AMINE_LIGAND_BINDING_RECEPTORS	1906.33	1878.57	1874.07	1851.57	1864.07	GPCR	#660011	Activation	red	DN	#324376
REACTOME_DSCAM_INTERACTIONS	-1735.92	-1775.82	-1805	-1797.06	-1751.39	PMI	#9CB200	Cell-cell interaction	chartreuse 3	DN	#324376
REACTOME_CYTOSOLIC_TRNA_AMINOACYLATION	-1254.85	-1264.35	-1261	-1262.24	-1260.75	Protein synthesis	#7FE9FF	tRNA	royalblue3	DN	#324376
REACTOME_TRNA_AMINOACYLATION	-1303.15	-1310.75	-1305.82	-1309.92	-1310.13	Protein synthesis	#7FE9FF	tRNA	royalblue3	DN	#324376
REACTOME_MITOCHONDRIAL_TRNA_AMINOACYLATION	-1309.71	-1320.17	-1313.14	-1320.71	-1320.7	Protein synthesis	#7FE9FF	tRNA	royalblue3	DN	#324376
REACTOME_CHEMOKINE_RECEPTORS_BIND_CHEMOKINES	-2797.25	-2804.31	-2801.5	-2804.92	-2803.62	Cytokines/Inflammation	#00FF00	Cytokines	orchid2	DN	#324376
REACTOME_ATF4_ACTIVATES_GENES_IN_RESPONSE_TO_ENDOPLASMIC_RETICULUM_STRESS	-951.414	-957.663	-950.711	-985.034	-958.196	Gene expression	#000666	Transcription factors	firebrick	DN	#324376
REACTOME_ATF6_ATF6_ALPHA_ACTIVATES_CHAPERONES	494.675	488.016	485.703	472.96	487.399	Protein synthesis	#7FE9FF	Post translational modif	magenta1	DN	#324376
REACTOME_PERK_REGULATES_GENE_EXPRESSION	-986.986	-994.985	-986.233	-1018.07	-992.401	MAPK	#B20000	Downstream targets	#B20071	DN	#324376
REACTOME_UNFOLDED_PROTEIN_RESPONSE_UPR	-257.899	-265.775	-260.899	-271.957	-271.355	Gene expression	#000666	Transcription factors	firebrick	DN	#324376
REACTOME_ATF6_ATF6_ALPHA_ACTIVATES_CHAPERONE_GENES	494.675	488.016	485.703	472.96	487.399	Protein synthesis	#7FE9FF	Post translational modif	magenta1	DN	#324376
REACTOME_ABC_FAMILY_PROTEINS_MEDIATED_TRANSPORT	-525.236	-528.834	-524.717	-532.393	-531.588	Protein transport	#3281FF	Transmembrane transport	darkorange1	DN	#324376
REACTOME_BETA_CATENIN_INDEPENDENT_WNT_SIGNALING	-233.958	-240.988	-241.281	-237.747	-240.803	Other pathways	#E5E5E5	WNT	springgreen4	DN	#324376
REACTOME_BETA_OXIDATION_OF_PRISTANOYL_COA	-643.58	-664.728	-690.993	-690.702	-673.855	Metabolism	#FCFC0C	Lipids	khaki2	DN	#324376
REACTOME_COOPERATION_OF_PREFOLDIN_AND_TRIC_CCT_IN_ACTIN_AND_TUBULIN_FOLDING	-1225.61	-1238.49	-1235.92	-1230.08	-1233.71	Protein synthesis	#7FE9FF	Post translational modif	magenta1	DN	#324376
REACTOME_FORMATION_OF_TUBULIN_FOLDING_INTERMEDIATES_BY_CCT_TRIC	-835.655	-846.334	-846.323	-841.291	-839.1	Protein synthesis	#7FE9FF	Post translational modif	magenta1	DN	#324376
REACTOME_POST_CHAPERONIN_TUBULIN_FOLDING_PATHWAY	-1024.51	-1033	-1039.5	-1032.08	-1034.28	Protein synthesis	#7FE9FF	Post translational modif	magenta1	DN	#324376
REACTOME_ADRENALINE_NORADRENALINE_INHIBITS_INSULIN_SECRETION	1089.13	1075.08	1088.94	1084.77	1083.82	Other pathways	#E5E5E5	Insulin pathway	violetred2	DN	#324376
REACTOME_PCP_CE_PATHWAY	-727.858	-742.671	-739.821	-737.739	-739.283	Other pathways	#E5E5E5	ROS	chartreuse3	DN	#324376
REACTOME_OTHER_SEMAPHORIN_INTERACTIONS	934.113	928.537	922.842	902.995	923.825	PMI	#9CB200	Cell-cell interaction	chartreuse 3	DN	#324376
REACTOME_REDUCTION_OF_CYTOSOLIC_CA_LEVELS	438.993	405.435	401.729	411.534	401.507	Ion channels	#262626	Activation	red	DN	#324376
REACTOME_G_ALPHA_S_SIGNALLING_EVENTS	1181.75	1174.48	1178.19	1182.09	1177.24	GPCR	#660011	Galpha activity	springgreen4	DN	#324376
REACTOME_NCAM1_INTERACTIONS	799.924	762.966	790.675	780.536	802.134	PMI	#9CB200	Migration	mediumpurple	DN	#324376
REACTOME_LYSOSPHINGOLIPID_AND_LPA_RECEPTORS	2396.66	2350.4	2378.16	2335.15	2365.16	Metabolism	#FCFC0C	Lipids	khaki2	DN	#324376
REACTOME_TIGHT_JUNCTION_INTERACTIONS	1196.19	1165.19	1172.69	1176.22	1189.21	PMI	#9CB200	Cell-cell interaction	chartreuse 3	DN	#324376
REACTOME_REGULATION_OF_INSULIN_SECRETION	808.452	801.019	803.464	809.312	804.788	Other pathways	#E5E5E5	Insulin pathway	violetred2	DN	#324376
REACTOME_METAL_ION_SLC_TRANSPORTERS	64.1702	38.1873	49.557	47.7221	49.2536	Protein transport	#3281FF	Transmembrane transport	darkorange1	DN	#324376
REACTOME_SODIUM_CALCIUM_EXCHANGERS	-2004.34	-2038.35	-2016.1	-2022.85	-2010.84	Ion channels	#262626	Activation	red	DN	#324376
REACTOME_SODIUM_PROTON_EXCHANGERS	2449.39	2438.97	2428.37	2446.33	2435.18	Ion channels	#262626	Activation	red	DN	#324376
REACTOME_ARACHIDONATE_PRODUCTION_FROM_DAG	-356.127	-361.085	-364.412	-391.211	-361.483	Metabolism	#FCFC0C	Lipids	khaki2	DN	#324376
REACTOME_CATION_COUPLED_CHLORIDE_COTRANSPORTERS	1936.59	1890.83	1947.32	1915.01	1926.6	Ion channels	#262626	Activation	red	DN	#324376
REACTOME_MULTIFUNCTIONAL_ANION_EXCHANGERS	-666.864	-810.389	-673.115	-695.869	-708.622	Protein transport	#3281FF	Intracellular transport	brown1	DN	#324376
REACTOME_SODIUM_COUPLED_PHOSPHATE_COTRANSPORTERS	-653.678	-748.987	-689.717	-757.541	-614.181	Protein transport	#3281FF	Transmembrane transport	darkorange1	DN	#324376
REACTOME_ACTIVATION_OF_RAC1	1472.64	1464.74	1471.86	1462.49	1468.27	GPCR	#660011	CDC42/RAC1	peachpuff1	DN	#324376
REACTOME_REGULATION_OF_COMMISSURAL_AXON_PATHFINDING_BY_SLIT_AND_ROBO	1888.29	1885.89	1889.67	1864.7	1882.85	PMI	#9CB200	Migration	mediumpurple	DN	#324376
REACTOME_INACTIVATION_OF_CDC42_AND_RAC1	1505.02	1496.44	1489.62	1475	1507.25	GPCR	#660011	CDC42/RAC1	peachpuff1	DN	#324376
REACTOME_ROLE_OF_ABL_IN_ROBO_SLIT_SIGNALING	2160.68	2144.59	2155.26	2151.44	2161.2	PMI	#9CB200	Migration	mediumpurple	DN	#324376
REACTOME_DEADENYLATION_DEPENDENT_MRNA_DECAY	-562.806	-571.173	-559.126	-569.873	-562.253	Gene expression	#000666	RNA degradation	violetred2	DN	#324376
REACTOME_MRNA_DECAY_BY_3_TO_5_EXORIBONUCLEASE	-1524	-1525.6	-1518.88	-1553.89	-1527.71	Gene expression	#000666	RNA degradation	violetred2	DN	#324376
REACTOME_LYSOSOME_VESICLE_BIOGENESIS	-223.178	-233.036	-220.352	-228.63	-225.93	Protein degradation	#0011FF	Lysosome	plum	DN	#324376
REACTOME_GOLGI_ASSOCIATED_VESICLE_BIOGENESIS	-728.509	-731.09	-729.144	-728.766	-728.526	Protein transport	#3281FF	Intracellular transport	brown1	DN	#324376
REACTOME_PROTON_COUPLED_MONOCARBOXYLATE_TRANSPORT	984.669	974.422	977.485	973.185	983.616	Protein transport	#3281FF	Transmembrane transport	darkorange1	DN	#324376
REACTOME_ZINC_TRANSPORTERS	-389.237	-411.734	-407.335	-413.245	-397.157	Protein transport	#3281FF	Transmembrane transport	darkorange1	DN	#324376
REACTOME_ZINC_EFFLUX_AND_COMPARTMENTALIZATION_BY_THE_SLC30_FAMILY	-2671.01	-2681.49	-2675.49	-2677.78	-2671.58	Protein transport	#3281FF	Transmembrane transport	darkorange1	DN	#324376
REACTOME_ZINC_INFLUX_INTO_CELLS_BY_THE_SLC39_GENE_FAMILY	1335.27	1321.88	1316.44	1313.94	1328.72	Protein transport	#3281FF	Transmembrane transport	darkorange1	DN	#324376
REACTOME_RSK_ACTIVATION	-754.792	-804.575	-824.681	-797.255	-796.262	MAPK	#B20000	Downstream targets	#B20071	DN	#324376
REACTOME_AQUAPORIN_MEDIATED_TRANSPORT	1272.67	1260.93	1264.55	1273.35	1262.42	Protein transport	#3281FF	Transmembrane transport	darkorange1	DN	#324376
REACTOME_BIOSYNTHESIS_OF_THE_N_GLYCAN_PRECURSOR_DOLICHOL_LIPID_LINKED_OLIGOSACCHARIDE_LLO_AND_TRANSFER_TO_A_NASCENT_PROTEIN	-1365.78	-1373.7	-1373.48	-1369.51	-1373.91	Metabolism	#FCFC0C	Lipids	khaki2	DN	#324376
REACTOME_ASPARAGINE_N_LINKED_GLYCOSYLATION	-964.335	-970.624	-971.498	-968.244	-967.253	Protein synthesis	#7FE9FF	Post translational modif	magenta1	DN	#324376
REACTOME_SYNTHESIS_OF_GDP_MANNOSE	-2191.62	-2203.25	-2199.88	-2202.39	-2207.04	Metabolism	#FCFC0C	Carbohydrates	black	DN	#324376
REACTOME_SYNTHESIS_OF_UDP_N_ACETYL_GLUCOSAMINE	-1653.09	-1683.32	-1681.62	-1675.73	-1667.61	Metabolism	#FCFC0C	Carbohydrates	black	DN	#324376
REACTOME_SYNTHESIS_OF_SUBSTRATES_IN_N_GLYCAN_BIOSYTHESIS	-1615.55	-1624.08	-1625.79	-1621.19	-1625.65	Metabolism	#FCFC0C	Lipids	khaki2	DN	#324376
REACTOME_INTERLEUKIN_1_FAMILY_SIGNALING	-619.43	-628.191	-623.856	-626.518	-622.774	Cytokines/Inflammation	#00FF00	Cytokines	orchid2	DN	#324376
REACTOME_INTERLEUKIN_12_FAMILY_SIGNALING	-281.309	-298.539	-291.169	-302.238	-290.611	Cytokines/Inflammation	#00FF00	Cytokines	orchid2	DN	#324376
REACTOME_INTERLEUKIN_17_SIGNALING	115.065	92.3526	101.886	102.556	112.062	Cytokines/Inflammation	#00FF00	Cytokines	orchid2	DN	#324376
REACTOME_INTERLEUKIN_1_PROCESSING	-2313.04	-2320.35	-2320.19	-2321	-2315.56	Cytokines/Inflammation	#00FF00	Cytokines	orchid2	DN	#324376
REACTOME_SIGNALING_BY_INTERLEUKINS	-170.583	-184.653	-177.485	-184.471	-182.209	Cytokines/Inflammation	#00FF00	Cytokines	orchid2	DN	#324376
REACTOME_OTHER_INTERLEUKIN_SIGNALING	1381.84	1357.52	1345.04	1342.3	1351.89	Cytokines/Inflammation	#00FF00	Cytokines	orchid2	DN	#324376
REACTOME_MAPK_TARGETS_NUCLEAR_EVENTS_MEDIATED_BY_MAP_KINASES	304.186	283.028	294.957	294.974	302.521	MAPK	#B20000	Downstream targets	#B20071	DN	#324376
REACTOME_ACTIVATED_TAK1_MEDIATES_P38_MAPK_ACTIVATION	88.8653	44.147	69.3012	57.4825	81.5174	p38	#FF0000	Overall Activation	red	DN	#324376
REACTOME_JNK_C_JUN_KINASES_PHOSPHORYLATION_AND_ACTIVATION_MEDIATED_BY_ACTIVATED_HUMAN_TAK1	-434.723	-463.471	-454.836	-458.389	-439.456	JNK	#FF5974	Activation	red	DN	#324376
REACTOME_ACTIVATION_OF_THE_AP_1_FAMILY_OF_TRANSCRIPTION_FACTORS	-357.203	-370.489	-357.646	-369.822	-355.572	MAPK	#B20000	Downstream targets	#B20071	DN	#324376
REACTOME_BUTYRATE_RESPONSE_FACTOR_1_BRF1_BINDS_AND_DESTABILIZES_MRNA	-826.03	-845.475	-827.757	-861.873	-835.055	Gene expression	#000666	RNA synthesis	darkgoldenrod2	DN	#324376
REACTOME_AUF1_HNRNP_D0_BINDS_AND_DESTABILIZES_MRNA	-540.257	-561.792	-554.213	-554.013	-557.351	Gene expression	#000666	RNA degradation	violetred2	DN	#324376
REACTOME_TRISTETRAPROLIN_TTP_ZFP36_BINDS_AND_DESTABILIZES_MRNA	-956.648	-972.447	-954.363	-998.184	-965.848	Gene expression	#000666	RNA degradation	violetred2	DN	#324376
REACTOME_REGULATION_OF_MRNA_STABILITY_BY_PROTEINS_THAT_BIND_AU_RICH_ELEMENTS	-433.365	-452.348	-442.957	-450.742	-448.227	Gene expression	#000666	RNA synthesis	darkgoldenrod2	DN	#324376
REACTOME_KSRP_KHSRP_BINDS_AND_DESTABILIZES_MRNA	-230.662	-239.144	-232.136	-254.132	-242.31	Gene expression	#000666	RNA degradation	violetred2	DN	#324376
REACTOME_ASYMMETRIC_LOCALIZATION_OF_PCP_PROTEINS	-764.432	-785.926	-773.621	-780.512	-782.736	Protein transport	#3281FF	Transmembrane transport	darkorange1	DN	#324376
REACTOME_DEGRADATION_OF_AXIN	-842.321	-857.079	-850.842	-856.22	-856.407	Protein degradation	#0011FF	Ubiquitination	springgreen1	DN	#324376
REACTOME_DEGRADATION_OF_DVL	-629.889	-647.016	-633.281	-642.446	-646.467	Protein degradation	#0011FF	Ubiquitination	springgreen1	DN	#324376
REACTOME_INTERCONVERSION_OF_NUCLEOTIDE_DI_AND_TRIPHOSPHATES	-512.299	-536.491	-529.531	-523.058	-541.096	Metabolism	#FCFC0C	Nucleic acids	maroon	DN	#324376
REACTOME_GPCR_LIGAND_BINDING	-1309.57	-1310.71	-1315.54	-1328.52	-1314.9	GPCR	#660011	Activation	red	DN	#324376
REACTOME_WNT5A_DEPENDENT_INTERNALIZATION_OF_FZD4	-51.6098	-84.0278	-65.7529	-73.8295	-88.544	Other pathways	#E5E5E5	WNT	springgreen4	DN	#324376
REACTOME_INTERLEUKIN_3_INTERLEUKIN_5_AND_GM_CSF_SIGNALING	26.6668	20.0086	21.6132	9.0626	20.0188	Cytokines/Inflammation	#00FF00	Cytokines	orchid2	DN	#324376
REACTOME_WNT5A_DEPENDENT_INTERNALIZATION_OF_FZD2_FZD5_AND_ROR2	-424.355	-438.586	-437.154	-443.72	-443.645	Other pathways	#E5E5E5	WNT	springgreen4	DN	#324376
REACTOME_REGULATED_NECROSIS	-796.045	-800.131	-804.725	-805.844	-800.23	Cell death	#006600	Necrosis	lightgoldenrod3	DN	#324376
REACTOME_PROGRAMMED_CELL_DEATH	-155.293	-166.825	-160.821	-163.79	-160.661	Cell death	#006600	Apoptosis	seagreen4	DN	#324376
REACTOME_HEDGEHOG_LIGAND_BIOGENESIS	-945.033	-955.835	-953.053	-956.162	-957.107	Other pathways	#E5E5E5	SHH	peachpuff	DN	#324376
REACTOME_SIGNALING_BY_HEDGEHOG	-410.68	-424.526	-420.697	-417.985	-419.206	Other pathways	#E5E5E5	SHH	peachpuff	DN	#324376
REACTOME_NEGATIVE_REGULATION_OF_TCF_DEPENDENT_SIGNALING_BY_DVL_INTERACTING_PROTEINS	1974.34	1914.33	1961.09	1953.34	1918.83	Other pathways	#E5E5E5	WNT	springgreen4	DN	#324376
REACTOME_ION_HOMEOSTASIS	478.459	471.445	468.263	471.634	474.257	Ion channels	#262626	Activation	red	DN	#324376
REACTOME_DISEASES_ASSOCIATED_WITH_GLYCOSYLATION_PRECURSOR_BIOSYNTHESIS	-1758.24	-1769.64	-1768.51	-1771.14	-1772.54	Protein synthesis	#7FE9FF	Post translational modif	magenta1	DN	#324376
REACTOME_DEGRADATION_OF_GLI1_BY_THE_PROTEASOME	-434.681	-452.946	-447.479	-447.527	-456.889	Protein degradation	#0011FF	Ubiquitination	springgreen1	DN	#324376
REACTOME_HEDGEHOG_OFF_STATE	-310.196	-328.579	-322.097	-318.696	-320.696	Other pathways	#E5E5E5	SHH	peachpuff	DN	#324376
REACTOME_ABC_TRANSPORTER_DISORDERS	-660.521	-671.874	-669.412	-676.143	-670.272	Protein transport	#3281FF	Transmembrane transport	darkorange1	DN	#324376
REACTOME_DISORDERS_OF_TRANSMEMBRANE_TRANSPORTERS	-480.849	-488.554	-485.224	-488.933	-492.15	Protein transport	#3281FF	Transmembrane transport	darkorange1	DN	#324376
REACTOME_CARGO_TRAFFICKING_TO_THE_PERICILIARY_MEMBRANE	319.9	298.547	273.531	293.902	303.506	Protein transport	#3281FF	Intracellular transport	brown1	DN	#324376
REACTOME_BBSOME_MEDIATED_CARGO_TARGETING_TO_CILIUM	-184.621	-230.758	-225.797	-215.072	-233.945	PMI	#9CB200	Migration	mediumpurple	DN	#324376
REACTOME_PYROPTOSIS	-945.407	-976.303	-963.192	-971.014	-950.332	Cell death	#006600	Other cell death	darkgrey	DN	#324376
REACTOME_RHO_GTPASES_ACTIVATE_KTN1	538.249	508.891	516.55	525.839	526.411	GPCR	#660011	Rho GTPase	maroon1	DN	#324376
REACTOME_TNFR1_MEDIATED_CERAMIDE_PRODUCTION	1172.65	1174.77	1165.7	1161.42	1174.05	Cytokines/Inflammation	#00FF00	TNF Pathway	paleturquoise3	DN	#324376
REACTOME_HEDGEHOG_ON_STATE	-342.646	-362.265	-354.48	-356.207	-356.602	Other pathways	#E5E5E5	SHH	peachpuff	DN	#324376
REACTOME_TP53_REGULATES_TRANSCRIPTION_OF_CELL_DEATH_GENES	-121.108	-134.884	-125.99	-122.967	-133.905	Senescence	#5FFF00	p53	deeppink3	DN	#324376
REACTOME_VESICLE_MEDIATED_TRANSPORT	-201.217	-207.057	-207.553	-203.951	-204.251	Protein transport	#3281FF	Intracellular transport	brown1	DN	#324376
REACTOME_PI_3K_CASCADE_FGFR2	1574.87	1556.85	1578.81	1573.75	1563.28	Growth factor/RTK	#FF002A	FGFR activation	deeppink4	DN	#324376
REACTOME_DOWNSTREAM_SIGNALING_OF_ACTIVATED_FGFR2	82.8414	68.7172	71.5069	82.2473	75.7411	Growth factor/RTK	#FF002A	FGFR activation	deeppink4	DN	#324376
REACTOME_FRS_MEDIATED_FGFR2_SIGNALING	-1418.41	-1428.28	-1486.47	-1451.29	-1435.71	Growth factor/RTK	#FF002A	FGFR activation	deeppink4	DN	#324376
REACTOME_SHC_MEDIATED_CASCADE_FGFR3	-1547	-1557.56	-1609.13	-1586.47	-1570.49	Growth factor/RTK	#FF002A	FGFR activation	deeppink4	DN	#324376
REACTOME_FRS_MEDIATED_FGFR3_SIGNALING	-1418.41	-1428.28	-1486.47	-1451.29	-1435.71	Growth factor/RTK	#FF002A	FGFR activation	deeppink4	DN	#324376
REACTOME_DOWNSTREAM_SIGNALING_OF_ACTIVATED_FGFR3	82.8414	68.7172	71.5069	82.2473	75.7411	Growth factor/RTK	#FF002A	FGFR activation	deeppink4	DN	#324376
REACTOME_PI_3K_CASCADE_FGFR3	1574.87	1556.85	1578.81	1573.75	1563.28	Growth factor/RTK	#FF002A	FGFR activation	deeppink4	DN	#324376
REACTOME_FRS_MEDIATED_FGFR4_SIGNALING	-1418.41	-1428.28	-1486.47	-1451.29	-1435.71	Growth factor/RTK	#FF002A	FGFR activation	deeppink4	DN	#324376
REACTOME_DOWNSTREAM_SIGNALING_OF_ACTIVATED_FGFR4	82.8414	68.7172	71.5069	82.2473	75.7411	Growth factor/RTK	#FF002A	FGFR activation	deeppink4	DN	#324376
REACTOME_SHC_MEDIATED_CASCADE_FGFR4	-1547	-1557.56	-1609.13	-1586.47	-1570.49	Growth factor/RTK	#FF002A	FGFR activation	deeppink4	DN	#324376
REACTOME_PI_3K_CASCADE_FGFR4	1574.87	1556.85	1578.81	1573.75	1563.28	Growth factor/RTK	#FF002A	FGFR activation	deeppink4	DN	#324376
REACTOME_REGULATION_OF_RAS_BY_GAPS	-611.468	-624.374	-624.216	-621.342	-624.344	MAPK	#B20000	Upstream Activation	#FF8259	DN	#324376
REACTOME_RESPONSE_TO_METAL_IONS	-1564.77	-1743.08	-1649.69	-1688.88	-1653.07	Ion channels	#262626	Activation	red	DN	#324376
REACTOME_METALLOTHIONEINS_BIND_METALS	-1728.85	-1944.37	-1836.43	-1873.37	-1825.37	External stimuli	black	Toxins	cornflowerblue	DN	#324376
REACTOME_FORMATION_OF_XYLULOSE_5_PHOSPHATE	-819.446	-852.478	-844.136	-871.653	-877.185	Metabolism	#FCFC0C	Carbohydrates	black	DN	#324376
REACTOME_RHO_GTPASES_ACTIVATE_WASPS_AND_WAVES	52.8718	32.056	26.0958	33.9459	44.6561	GPCR	#660011	Rho GTPase	maroon1	DN	#324376
REACTOME_MAPK_FAMILY_SIGNALING_CASCADES	410.746	398.018	397.169	400.452	403.019	MAPK	#B20000	Overall Activation	red	DN	#324376
REACTOME_MAPK6_MAPK4_SIGNALING	-91.0835	-105.542	-103.884	-102.15	-102.687	MAPK	#B20000	Other MAPK	darkorange1	DN	#324376
REACTOME_DEUBIQUITINATION	376.325	373.547	379.211	373.033	374.596	Protein degradation	#0011FF	Ubiquitination	springgreen1	DN	#324376
REACTOME_UB_SPECIFIC_PROCESSING_PROTEASES	235.562	231.477	239.031	230.267	234.001	Protein degradation	#0011FF	Ubiquitination	springgreen1	DN	#324376
REACTOME_CARGO_CONCENTRATION_IN_THE_ER	-1175.14	-1179.59	-1176.15	-1182.09	-1179.95	Protein transport	#3281FF	Intracellular transport	brown1	DN	#324376
REACTOME_INFLAMMASOMES	-681.806	-695.798	-689.754	-692.76	-689.115	Cytokines/Inflammation	#00FF00	Inflammation	orange3	DN	#324376
REACTOME_INTERLEUKIN_6_FAMILY_SIGNALING	-2134.01	-2141.91	-2146.33	-2151.68	-2144.4	Cytokines/Inflammation	#00FF00	Cytokines	orchid2	DN	#324376
REACTOME_INTERLEUKIN_10_SIGNALING	-2360.93	-2379.17	-2376.01	-2389.36	-2386.92	Cytokines/Inflammation	#00FF00	Cytokines	orchid2	DN	#324376
REACTOME_IL_6_TYPE_CYTOKINE_RECEPTOR_LIGAND_INTERACTIONS	-2287.18	-2302.47	-2310.39	-2316.65	-2298.15	Cytokines/Inflammation	#00FF00	Cytokines	orchid2	DN	#324376
REACTOME_TP53_REGULATES_TRANSCRIPTION_OF_GENES_INVOLVED_IN_CYTOCHROME_C_RELEASE	-313.897	-326.534	-309.817	-316.478	-318.715	Senescence	#5FFF00	p53	deeppink3	DN	#324376
REACTOME_TP53_REGULATES_TRANSCRIPTION_OF_SEVERAL_ADDITIONAL_CELL_DEATH_GENES_WHOSE_SPECIFIC_ROLES_IN_P53_DEPENDENT_APOPTOSIS_REMAIN_UNCERTAIN	654.464	598.514	610.544	627.591	615.132	Senescence	#5FFF00	p53	deeppink3	DN	#324376
REACTOME_TP53_REGULATES_TRANSCRIPTION_OF_GENES_INVOLVED_IN_G1_CELL_CYCLE_ARREST	2262.47	2260.31	2258.58	2245.53	2264.36	Senescence	#5FFF00	p53	deeppink3	DN	#324376
REACTOME_COPI_MEDIATED_ANTEROGRADE_TRANSPORT	-936.077	-946.079	-944.584	-941.192	-937.775	Protein transport	#3281FF	Intracellular transport	brown1	DN	#324376
REACTOME_INTRA_GOLGI_TRAFFIC	-1038.47	-1048.98	-1051.45	-1043.08	-1043.49	Protein transport	#3281FF	Intracellular transport	brown1	DN	#324376
REACTOME_RETROGRADE_TRANSPORT_AT_THE_TRANS_GOLGI_NETWORK	40.7703	32.1419	27.1141	37.7393	32.6668	Protein transport	#3281FF	Intracellular transport	brown1	DN	#324376
REACTOME_INTRA_GOLGI_AND_RETROGRADE_GOLGI_TO_ER_TRAFFIC	-720.302	-723.477	-725.169	-720.007	-723.383	Protein transport	#3281FF	Intracellular transport	brown1	DN	#324376
REACTOME_ORC1_REMOVAL_FROM_CHROMATIN	-771.387	-776.817	-776.584	-783.247	-776.062	Gene expression	#000666	Chromatin regulation	palegreen	DN	#324376
REACTOME_SWITCHING_OF_ORIGINS_TO_A_POST_REPLICATIVE_STATE	-758.143	-758.892	-757.219	-766.163	-759.333	DNA replication	#FF8259	Activation	red	DN	#324376
REACTOME_STABILIZATION_OF_P53	-886.162	-897.614	-891.328	-896.28	-898.35	Cell cycle	#661900	p53	deeppink3	DN	#324376
REACTOME_G1_S_DNA_DAMAGE_CHECKPOINTS	-466.741	-479.505	-474.93	-484.137	-474.813	DNA repair	#FF3F00	Activation	red	DN	#324376
REACTOME_CYCLIN_A_CDK2_ASSOCIATED_EVENTS_AT_S_PHASE_ENTRY	-157.494	-155.192	-157.494	-165.309	-154.807	Cell cycle	#661900	CDKs	chartreuse3	DN	#324376
REACTOME_GLUCONEOGENESIS	-520.357	-532.827	-553.842	-527.605	-541.285	Metabolism	#FCFC0C	Carbohydrates	black	DN	#324376
REACTOME_ACTIVATION_OF_THE_MRNA_UPON_BINDING_OF_THE_CAP_BINDING_COMPLEX_AND_EIFS_AND_SUBSEQUENT_BINDING_TO_43S	-720.233	-753.315	-745.029	-742.425	-719.636	Gene expression	#000666	RNA synthesis	darkgoldenrod2	DN	#324376
REACTOME_TRANSLATION	-1242.95	-1254.07	-1246.25	-1248.75	-1243.7	Protein synthesis	#7FE9FF	Translation	orangered2	DN	#324376
REACTOME_IRS_ACTIVATION	2419.89	2397.19	2400.29	2412.11	2414.92	Other pathways	#E5E5E5	Insulin pathway	violetred2	DN	#324376
REACTOME_SIGNAL_ATTENUATION	902.388	864.784	866.982	884.247	888.995	Other pathways	#E5E5E5	Insulin pathway	violetred2	DN	#324376
REACTOME_INSULIN_RECEPTOR_SIGNALLING_CASCADE	885.578	862.866	866.79	881.755	877.642	Other pathways	#E5E5E5	Insulin pathway	violetred2	DN	#324376
REACTOME_TRIGLYCERIDE_BIOSYNTHESIS	-104.284	-145.503	-135.838	-167.438	-86.2342	Metabolism	#FCFC0C	Lipids	khaki2	DN	#324376
REACTOME_REGULATION_OF_IFNG_SIGNALING	951.165	945.04	910.377	909.968	932.831	Interferon	#00FF66	Activation	red	DN	#324376
REACTOME_ERBB2_ACTIVATES_PTK6_SIGNALING	1786.92	1736.37	1723.66	1661.94	1721.29	Growth factor/RTK	#FF002A	EGFR activation	chartreuse4	DN	#324376
REACTOME_WAX_AND_PLASMALOGEN_BIOSYNTHESIS	1203.1	1156.45	1166.34	1198.56	1165.97	Metabolism	#FCFC0C	Lipids	khaki2	DN	#324376
REACTOME_MET_ACTIVATES_RAS_SIGNALING	-1809.2	-1830.86	-1827.39	-1837.53	-1835.15	Growth factor/RTK	#FF002A	MET activation	mediumorchid2	DN	#324376
REACTOME_MET_ACTIVATES_PI3K_AKT_SIGNALING	2307.98	2281.45	2296.41	2287.47	2284.87	Growth factor/RTK	#FF002A	MET activation	mediumorchid2	DN	#324376
REACTOME_THE_ROLE_OF_GTSE1_IN_G2_M_PROGRESSION_AFTER_G2_CHECKPOINT	-637.334	-646.215	-637.98	-642.374	-638.234	Cell cycle	#661900	Checkpoints regulation	darkgoldenrod3	DN	#324376
REACTOME_RET_SIGNALING	1049.51	1026.44	1047.98	1046.65	1045.53	Growth factor/RTK	#FF002A	RET activation	plum3	DN	#324376
REACTOME_INTERLEUKIN_20_FAMILY_SIGNALING	-1628.17	-1636.48	-1644.53	-1649.31	-1647.53	Cytokines/Inflammation	#00FF00	Cytokines	orchid2	DN	#324376
REACTOME_CLATHRIN_MEDIATED_ENDOCYTOSIS	75.8998	72.2235	73.3242	73.1967	72.264	Protein transport	#3281FF	Transmembrane transport	darkorange1	DN	#324376
REACTOME_PTK6_PROMOTES_HIF1A_STABILIZATION	1512.97	1440.29	1388.29	1405.53	1442.18	External stimuli	black	Hypoxia	tan4	DN	#324376
REACTOME_TRANSCRIPTIONAL_REGULATION_BY_THE_AP_2_TFAP2_FAMILY_OF_TRANSCRIPTION_FACTORS	1396.22	1387.96	1398.03	1377.48	1381.52	Gene expression	#000666	RNA synthesis	darkgoldenrod2	DN	#324376
REACTOME_MET_ACTIVATES_PTPN11	1706.85	1672.54	1684.17	1688.42	1681.6	Growth factor/RTK	#FF002A	MET activation	mediumorchid2	DN	#324376
REACTOME_SYNTHESIS_OF_ACTIVE_UBIQUITIN_ROLES_OF_E1_AND_E2_ENZYMES	526.681	497.063	514.137	504.629	506.521	Protein degradation	#0011FF	Ubiquitination	springgreen1	DN	#324376
REACTOME_TFAP2_AP_2_FAMILY_REGULATES_TRANSCRIPTION_OF_GROWTH_FACTORS_AND_THEIR_RECEPTORS	1555.15	1512.63	1513.54	1469.31	1498.02	Gene expression	#000666	Transcription factors	firebrick	DN	#324376
REACTOME_MET_ACTIVATES_RAP1_AND_RAC1	445.168	419.766	439.754	441.043	430.648	Growth factor/RTK	#FF002A	MET activation	mediumorchid2	DN	#324376
REACTOME_MET_PROMOTES_CELL_MOTILITY	55.6775	35.7525	46.7178	50.7731	47.0185	PMI	#9CB200	Migration	mediumpurple	DN	#324376
REACTOME_RAB_GEFS_EXCHANGE_GTP_FOR_GDP_ON_RABS	196.991	184.894	182.03	186.122	188.243	GPCR	#660011	Rho GTPase	maroon1	DN	#324376
REACTOME_RUNX1_REGULATES_EXPRESSION_OF_COMPONENTS_OF_TIGHT_JUNCTIONS	600.314	574.064	611.657	570.469	596.284	Other pathways	#E5E5E5	Runx	yellow4	DN	#324376
REACTOME_RUNX1_REGULATES_TRANSCRIPTION_OF_GENES_INVOLVED_IN_DIFFERENTIATION_OF_MYELOID_CELLS	-449.573	-464.862	-448.548	-450.017	-451.152	Other pathways	#E5E5E5	Runx	yellow4	DN	#324376
REACTOME_REGULATION_OF_RUNX2_EXPRESSION_AND_ACTIVITY	-781.902	-789.74	-786.355	-794.489	-783.829	Other pathways	#E5E5E5	Runx	yellow4	DN	#324376
REACTOME_REGULATION_OF_RUNX3_EXPRESSION_AND_ACTIVITY	-720.968	-730.188	-726.524	-731.757	-732.947	Other pathways	#E5E5E5	Runx	yellow4	DN	#324376
REACTOME_REGULATION_OF_PTEN_LOCALIZATION	1430.5	1409.91	1415.26	1410.96	1425.37	PI3K/AKT/mTOR	#FF3232	Inhibition	blue	DN	#324376
REACTOME_REGULATION_OF_PTEN_STABILITY_AND_ACTIVITY	-584.819	-601.187	-595.646	-601.142	-599.381	PI3K/AKT/mTOR	#FF3232	Inhibition	blue	DN	#324376
REACTOME_GENE_AND_PROTEIN_EXPRESSION_BY_JAK_STAT_SIGNALING_AFTER_INTERLEUKIN_12_STIMULATION	-315.675	-334.986	-318.206	-332.102	-325.41	Interferon	#00FF66	Activation	red	DN	#324376
REACTOME_CELLULAR_RESPONSES_TO_STIMULI	-295.98	-308.682	-301.036	-306.108	-294.967	External stimuli	black	Heat stress	tan1	DN	#324376
REACTOME_HDL_CLEARANCE	623.607	607.604	613.855	617.606	620.856	Metabolism	#FCFC0C	Lipids	khaki2	DN	#324376
REACTOME_PHENYLALANINE_METABOLISM	1333.86	1298.68	1337.78	1319.2	1336.42	Metabolism	#FCFC0C	Amino Acids	dodgerblue2	DN	#324376
REACTOME_LIPID_PARTICLE_ORGANIZATION	15.7527	-8.00137	-14.7525	17.0029	-7.25124	Metabolism	#FCFC0C	Lipids	khaki2	DN	#324376
REACTOME_TRIGLYCERIDE_METABOLISM	859.397	844.712	842.724	839.692	835.833	Metabolism	#FCFC0C	Lipids	khaki2	DN	#324376
REACTOME_INTERLEUKIN_15_SIGNALING	-1882.43	-1891.35	-1902.7	-1907.96	-1896.41	Cytokines/Inflammation	#00FF00	Cytokines	orchid2	DN	#324376
REACTOME_INTERLEUKIN_35_SIGNALLING	-370.204	-380.756	-400.688	-403.183	-376.619	Cytokines/Inflammation	#00FF00	Cytokines	orchid2	DN	#324376
REACTOME_INTERLEUKIN_9_SIGNALING	-2007.59	-2025.29	-2039.67	-2043.09	-2024.92	Cytokines/Inflammation	#00FF00	Cytokines	orchid2	DN	#324376
REACTOME_SIGNALING_BY_TGFB_FAMILY_MEMBERS	66.2088	57.6384	58.565	61.8796	62.2061	Growth factor/RTK	#FF002A	TGFB activation	turquoise4	DN	#324376
REACTOME_RAB_REGULATION_OF_TRAFFICKING	579.331	571.113	567.06	573.913	576.518	Protein transport	#3281FF	Intracellular transport	brown1	DN	#324376
REACTOME_RHOBTB2_GTPASE_CYCLE	-243.042	-244.424	-246.394	-245.031	-245.815	GPCR	#660011	Rho GTPase	maroon1	DN	#324376
REACTOME_NOTCH3_INTRACELLULAR_DOMAIN_REGULATES_TRANSCRIPTION	1499.18	1486.83	1491.72	1483.36	1490.23	Other pathways	#E5E5E5	Notch	skyblue1	DN	#324376
REACTOME_SIGNALING_BY_NOTCH4	-299.149	-310.031	-308.881	-308.219	-304.445	Other pathways	#E5E5E5	Notch	skyblue1	DN	#324376
REACTOME_NOTCH4_INTRACELLULAR_DOMAIN_REGULATES_TRANSCRIPTION	958.446	955.021	956.543	948.268	958.015	Other pathways	#E5E5E5	Notch	skyblue1	DN	#324376
REACTOME_BIOSYNTHESIS_OF_EPA_DERIVED_SPMS	-2024.95	-2045.94	-2035.63	-2048.46	-2053.96	Metabolism	#FCFC0C	Lipids	khaki2	DN	#324376
REACTOME_INTERLEUKIN_2_SIGNALING	-1540.44	-1589.26	-1607.04	-1635.18	-1591.75	Cytokines/Inflammation	#00FF00	Cytokines	orchid2	DN	#324376
REACTOME_INTERLEUKIN_12_SIGNALING	-299.95	-325.319	-312.787	-328.017	-315.659	Cytokines/Inflammation	#00FF00	Cytokines	orchid2	DN	#324376
REACTOME_INTERLEUKIN_1_SIGNALING	-681.554	-690.676	-686.464	-689.975	-688.286	Cytokines/Inflammation	#00FF00	Cytokines	orchid2	DN	#324376
REACTOME_INTERLEUKIN_27_SIGNALING	-370.204	-380.756	-400.688	-403.183	-376.619	Cytokines/Inflammation	#00FF00	Cytokines	orchid2	DN	#324376
REACTOME_INTERLEUKIN_21_SIGNALING	-2007.59	-2025.29	-2039.67	-2043.09	-2024.92	Cytokines/Inflammation	#00FF00	Cytokines	orchid2	DN	#324376
REACTOME_ACTIVATED_NTRK2_SIGNALS_THROUGH_RAS	-1641.44	-1657.57	-1647.34	-1667.51	-1651.07	Growth factor/RTK	#FF002A	NTRKs activation	seagreen2	DN	#324376
REACTOME_ERYTHROPOIETIN_ACTIVATES_RAS	323.303	307.22	314.282	304.596	320.646	MAPK	#B20000	Upstream activation	#FF8259	DN	#324376
REACTOME_ACTIVATED_NTRK2_SIGNALS_THROUGH_FRS2_AND_FRS3	-1515.15	-1530.49	-1526.37	-1534.19	-1518.57	Growth factor/RTK	#FF002A	NTRKs activation	seagreen2	DN	#324376
REACTOME_NGF_STIMULATED_TRANSCRIPTION	1191.86	1170.55	1182.15	1168.8	1186.45	Growth factor/RTK	#FF002A	NTRKs activation	seagreen2	DN	#324376
REACTOME_ACTIVATED_NTRK2_SIGNALS_THROUGH_CDK5	-1745.4	-1765.73	-1762.5	-1770.3	-1762.55	Cell cycle	#661900	CDKs	chartreuse3	DN	#324376
REACTOME_ACTIVATED_NTRK3_SIGNALS_THROUGH_RAS	-1772.08	-1780.15	-1770.12	-1786.17	-1779.44	Growth factor/RTK	#FF002A	NTRKs activation	seagreen2	DN	#324376
REACTOME_INTERLEUKIN_RECEPTOR_SHC_SIGNALING	44.9515	30.9114	27.7964	-3.44411	8.34596	Cytokines/Inflammation	#00FF00	Cytokines	orchid2	DN	#324376
REACTOME_REGULATION_OF_IFNA_IFNB_SIGNALING	-1224.48	-1252.37	-1266.13	-1268.79	-1247.37	Cytokines/Inflammation	#00FF00	TNF pathway	paleturquoise3	DN	#324376
REACTOME_ENDOSOMAL_SORTING_COMPLEX_REQUIRED_FOR_TRANSPORT_ESCRT	44.0412	23.2551	34.7818	38.4001	28.1633	Protein transport	#3281FF	Intracellular transport	brown1	DN	#324376
REACTOME_TRAF3_DEPENDENT_IRF_ACTIVATION_PATHWAY	696.706	672.814	687.433	692.221	691.264	Interferon	#00FF66	Activation	red	DN	#324376
REACTOME_IRAK1_RECRUITS_IKK_COMPLEX	1487.46	1469.29	1484.99	1471.54	1477.29	Cytokines/Inflammation	#00FF00	Cytokines	orchid2	DN	#324376
REACTOME_TRANSPORT_TO_THE_GOLGI_AND_SUBSEQUENT_MODIFICATION	-1017.11	-1024.01	-1024.11	-1021.78	-1020.73	Protein transport	#3281FF	Intracellular transport	brown1	DN	#324376
REACTOME_NEGATIVE_REGULATION_OF_NOTCH4_SIGNALING	-726.954	-740.093	-733.846	-735.282	-733.782	Other pathways	#E5E5E5	Notch	skyblue1	DN	#324376
REACTOME_CHAPERONE_MEDIATED_AUTOPHAGY	-713.002	-740.705	-725.32	-730.68	-748.836	Protein degradation	#0011FF	Autophagy	orange	DN	#324376
REACTOME_REGULATION_OF_LOCALIZATION_OF_FOXO_TRANSCRIPTION_FACTORS	1286.59	1271.12	1273.06	1280.31	1281.01	Other pathways	#E5E5E5	Foxo	orange	DN	#324376
REACTOME_FOXO_MEDIATED_TRANSCRIPTION_OF_OXIDATIVE_STRESS_METABOLIC_AND_NEURONAL_GENES	-276.974	-280.731	-275.705	-298.301	-274.936	Other pathways	#E5E5E5	Foxo	orange	DN	#324376
REACTOME_LATE_ENDOSOMAL_MICROAUTOPHAGY	-32.4321	-60.857	-44.1566	-49.2128	-52.2764	Protein degradation	#0011FF	Autophagy	orange	DN	#324376
REACTOME_CONSTITUTIVE_SIGNALING_BY_OVEREXPRESSED_ERBB2	-707.257	-751.286	-733.019	-738.474	-705.93	Growth factor/RTK	#FF002A	EGFR activation	chartreuse4	DN	#324376
REACTOME_ESTROGEN_STIMULATED_SIGNALING_THROUGH_PRKCZ	-1300.31	-1370.77	-1364.38	-1341.89	-1324.92	MAPK	#B20000	Overall activation	red	DN	#324376
REACTOME_TRANSCRIPTIONAL_REGULATION_BY_NPAS4	664.906	655.558	652.445	656.507	653.949	Gene expression	#000666	Transcription factors	firebrick	DN	#324376
REACTOME_SUPPRESSION_OF_APOPTOSIS	191.495	161.283	171.72	174.325	189.779	Cell death	#006600	Apoptosis	seagreen4	DN	#324376
REACTOME_AMINO_ACIDS_REGULATE_MTORC1	-332.823	-338.652	-350.216	-343.223	-342.519	PI3K/AKT/mTOR	#FF3232	Activation	red	DN	#324376
REACTOME_AGGREPHAGY	-357.102	-368.919	-368.779	-362.042	-362.445	Cell death	#006600	Apoptosis	seagreen4	DN	#324376
REACTOME_RAS_PROCESSING	-1024.1	-1031.5	-1045.38	-1068.93	-1058.57	MAPK	#B20000	Upstream Activation	#FF8259	DN	#324376
REACTOME_FCGR3A_MEDIATED_IL10_SYNTHESIS	1315.59	1312.78	1315.56	1312.96	1311.84	Cytokines/Inflammation	#00FF00	Cytokines	orchid2	DN	#324376
REACTOME_SIGNALING_BY_ERBB2_ECD_MUTANTS	247.322	216.924	237.242	241.25	245.713	Growth factor/RTK	#FF002A	EGFR activation	chartreuse4	DN	#324376
REACTOME_SEALING_OF_THE_NUCLEAR_ENVELOPE_NE_BY_ESCRT_III	-523.855	-560.1	-546.456	-550.28	-534.107	Cell cycle	#661900	Activation	red	DN	#324376
REACTOME_SIGNALING_BY_CSF3_G_CSF	-1270.28	-1278.51	-1283.84	-1292.01	-1276.06	Cytokines/Inflammation	#00FF00	Cytokines	orchid2	DN	#324376
REACTOME_INACTIVATION_OF_CSF3_G_CSF_SIGNALING	-1041.6	-1054.66	-1060.13	-1073.34	-1051.71	Cytokines/Inflammation	#00FF00	Cytokines	orchid2	DN	#324376
REACTOME_CELLULAR_RESPONSE_TO_CHEMICAL_STRESS	-257.643	-270.511	-267.434	-265.021	-266.879	External stimuli	black	Heat stress	tan1	DN	#324376
REACTOME_DEFECTIVE_INTRINSIC_PATHWAY_FOR_APOPTOSIS	562.502	550.642	560.762	555.189	561.537	Cell death	#006600	Apoptosis	seagreen4	DN	#324376
REACTOME_DRUG_ADME	-576.252	-587.582	-585.397	-591.4	-593.79	Metabolism	#FCFC0C	Xenobiotics	yellow4	DN	#324376
REACTOME_KEAP1_NFE2L2_PATHWAY	-385.736	-408.004	-405.832	-395.713	-397.028	Other pathways	#E5E5E5	ROS	chartreuse3	DN	#324376
REACTOME_NUCLEAR_EVENTS_MEDIATED_BY_NFE2L2	-393.478	-410.446	-413.078	-405.509	-403.39	Gene expression	#000666	RNA synthesis	darkgoldenrod2	DN	#324376
REACTOME_NPAS4_REGULATES_EXPRESSION_OF_TARGET_GENES	110.828	88.9096	98.1306	89.7722	98.4794	Gene expression	#000666	Transcription factors	firebrick	DN	#324376
REACTOME_NFE2L2_REGULATING_ANTI_OXIDANT_DETOXIFICATION_ENZYMES	647.668	614.871	606.171	621.193	629.524	Metabolism	#FCFC0C	Carbohydrates	black	DN	#324376
REACTOME_NFE2L2_REGULATES_PENTOSE_PHOSPHATE_PATHWAY_GENES	1682.51	1663.11	1670.31	1666.1	1672.4	Metabolism	#FCFC0C	Carbohydrates	black	DN	#324376
WP_GAMMAGLUTAMYL_CYCLE_FOR_THE_BIOSYNTHESIS_AND_DEGRADATION_OF_GLUTATHIONE_INCLUDING_DISEASES	1.14612	-98.4171	-135.007	-47.1366	-40.7365	Metabolism	#FCFC0C	Amino Acids	dodgerblue2	DN	#324376
WP_SPHINGOLIPID_METABOLISM_IN_SENESCENCE	-845.069	-852.663	-851.67	-860.646	-852.896	Senescence	#5FFF00	Activation	red	DN	#324376
WP_PHOTODYNAMIC_THERAPYINDUCED_HIF1_SURVIVAL_SIGNALING	-126.147	-140.014	-136.074	-134.59	-136.367	External stimuli	black	Hypoxia	tan4	DN	#324376
WP_REGULATION_OF_WNT_BCATENIN_SIGNALING_BY_SMALL_MOLECULE_COMPOUNDS	-293.464	-328.831	-304.285	-306.878	-325.796	Other pathways	#E5E5E5	WNT	springgreen4	DN	#324376
WP_VITAMIN_B12_METABOLISM	-1445.04	-1456.95	-1465.77	-1471.19	-1454.63	Metabolism	#FCFC0C	Vitamines	steelblue4	DN	#324376
WP_CELLULAR_PROTEOSTASIS	-2166.63	-2181.65	-2175.02	-2169.72	-2179.7	Protein synthesis	#7FE9FF	Translation	orangered2	DN	#324376
WP_CANONICAL_AND_NONCANONICAL_TGFB_SIGNALING	-1077.33	-1117.35	-1090.7	-1097.76	-1089.82	Growth factor/RTK	#FF002A	TGFB activation	turquoise4	DN	#324376
WP_TGFBETA_SIGNALING_PATHWAY	562.257	558.862	565.805	556.956	559.301	Growth factor/RTK	#FF002A	TGFB activation	turquoise4	DN	#324376
WP_SOMATROPH_AXIS_GH_AND_ITS_RELATIONSHIP_TO_DIETARY_RESTRICTION_AND_AGING	1773.82	1766.58	1761.47	1758.65	1765.39	Senescence	#5FFF00	Activation	red	DN	#324376
WP_TGFBETA_RECEPTOR_SIGNALING_IN_SKELETAL_DYSPLASIAS	-593.902	-605.602	-610.329	-605.322	-600.468	Growth factor/RTK	#FF002A	TGFB activation	turquoise4	DN	#324376
WP_P38_MAPK_SIGNALING_PATHWAY	531.569	504.709	520.406	518.515	524.222	p38	#FF0000	Overall Activation	red	DN	#324376
WP_TGIF_DISRUPTION_OF_SHH_SIGNALING	-739.127	-844.145	-815.39	-795.386	-783.384	Other pathways	#E5E5E5	SHH	peachpuff	DN	#324376
WP_4HYDROXYTAMOXIFEN_DEXAMETHASONE_AND_RETINOIC_ACIDS_REGULATION_OF_P27_EXPRESSION	261.203	237.758	237.414	249.514	250.949	Cell cycle	#661900	CDKs	chartreuse3	DN	#324376
WP_COPPER_HOMEOSTASIS	187.028	171.724	170.84	163.702	177.096	Ion channels	#262626	Activation	red	DN	#324376
WP_ONCOSTATIN_M_SIGNALING_PATHWAY	-442.466	-454.125	-457.473	-450.964	-446.794	Cytokines/Inflammation	#00FF00	Cytokines	orchid2	DN	#324376
WP_DEVELOPMENT_AND_HETEROGENEITY_OF_THE_ILC_FAMILY	-2488.8	-2556.89	-2516.12	-2520.08	-2555.09	Cytokines/Inflammation	#00FF00	Inflammation	orange3	DN	#324376
WP_PROTEASOME_DEGRADATION	-527.305	-542.75	-535.876	-540.882	-544.095	Protein degradation	#0011FF	Ubiquitination	springgreen1	DN	#324376
WP_PDGFRBETA_PATHWAY	598.014	580.73	585.416	579.876	582.797	Growth factor/RTK	#FF002A	PDGFR activation	orangered1	DN	#324376
WP_TRANSSULFURATION_ONECARBON_METABOLISM_AND_RELATED_PATHWAYS	-1031.33	-1037.09	-1043.15	-1039.56	-1034.75	Metabolism	#FCFC0C	Carbohydrates	black	DN	#324376
WP_GABA_METABOLISM_AKA_GHB	607.893	578.783	579.733	584.422	605.435	Metabolism	#FCFC0C	Hormones and NT	gray70	DN	#324376
WP_EGFR_TYROSINE_KINASE_INHIBITOR_RESISTANCE	513.724	505.325	503.481	505.225	500.479	Growth factor/RTK	#FF002A	EGFR activation	chartreuse4	DN	#324376
WP_IL6_SIGNALING_PATHWAY	109.592	93.0646	98.7913	89.3139	86.1838	Cytokines/Inflammation	#00FF00	Cytokines	orchid2	DN	#324376
WP_SREBF_AND_MIR33_IN_CHOLESTEROL_AND_LIPID_HOMEOSTASIS	16.224	6.45177	1.35548	1.16783	12.3017	Metabolism	#FCFC0C	Lipids	khaki2	DN	#324376
WP_AEROBIC_GLYCOLYSIS	-674.607	-700.083	-694.582	-689.46	-697.297	Metabolism	#FCFC0C	Carbohydrates	black	DN	#324376
WP_NUCLEAR_RECEPTORS_IN_LIPID_METABOLISM_AND_TOXICITY	823.513	806.082	796.369	794.862	822.229	Metabolism	#FCFC0C	Lipids	khaki2	DN	#324376
WP_THYROID_HORMONES_PRODUCTION_AND_PERIPHERAL_DOWNSTREAM_SIGNALING_EFFECTS	1177.85	1172.62	1173.43	1165.42	1171.85	Other pathways	#E5E5E5	Hormones	darkgrey	DN	#324376
WP_IL1_SIGNALING_PATHWAY	138.364	115.318	124.243	124.671	126.675	Cytokines/Inflammation	#00FF00	Cytokines	orchid2	DN	#324376
WP_CCL18_SIGNALING_PATHWAY	850.61	849.358	845.823	837.804	846.869	Cytokines/Inflammation	#00FF00	Cytokines	orchid2	DN	#324376
WP_TYPE_III_INTERFERON_SIGNALING	47.0709	-34.3146	-35.6779	-47.0584	23.755	Interferon	#00FF66	Activation	red	DN	#324376
WP_TRANSLATION_FACTORS	-353.072	-375.121	-363.882	-363.872	-362.169	Protein synthesis	#7FE9FF	Translation	orangered2	DN	#324376
WP_SELENIUM_MICRONUTRIENT_NETWORK	-1191.23	-1204.65	-1206.32	-1216.74	-1195.36	Cell death	#006600	Apoptosis	seagreen4	DN	#324376
WP_INTERACTIONS_BETWEEN_LOXL4_AND_OXIDATIVE_STRESS_PATHWAY	-232.223	-242.057	-250.893	-251.424	-249.825	Other pathways	#E5E5E5	ROS	chartreuse3	DN	#324376
WP_IL3_SIGNALING_PATHWAY	24.6419	17.2206	17.9171	11.3222	21.3908	Cytokines/Inflammation	#00FF00	Cytokines	orchid2	DN	#324376
WP_OXIDATIVE_STRESS_RESPONSE	-368.86	-393.06	-408.728	-400.911	-373.601	Other pathways	#E5E5E5	ROS	chartreuse3	DN	#324376
WP_GLUCOSE_METABOLISM_IN_TRIPLENEGATIVE_BREAST_CANCER_CELLS	46.389	36.8109	46.7411	29.3	31.3279	Metabolism	#FCFC0C	Carbohydrates	black	DN	#324376
WP_CELL_DIFFERENTIATION_INDEX	1114.29	1064.1	1087.25	1078.23	1094.57	PMI	#9CB200	EMT inhibition	tan3	DN	#324376
WP_ALPHA_6_BETA_4_SIGNALING_PATHWAY	265.318	233.363	242.646	249.956	249.041	PMI	#9CB200	Migration	mediumpurple	DN	#324376
WP_SIGNAL_TRANSDUCTION_THROUGH_IL1R	2.32302	-19.9899	-17.1578	-24.0941	-28.4094	Cytokines/Inflammation	#00FF00	Cytokines	orchid2	DN	#324376
WP_GLYCOSYLATION_AND_RELATED_CONGENITAL_DEFECTS	-1088.01	-1097.79	-1095.34	-1091.95	-1094.7	Protein synthesis	#7FE9FF	Post translational modif	magenta1	DN	#324376
WP_ASPIRIN_AND_MIRNAS	-529.745	-547.255	-541.782	-568.484	-561.407	Metabolism	#FCFC0C	Xenobiotics	yellow4	DN	#324376
WP_PROSTAGLANDIN_AND_LEUKOTRIENE_METABOLISM_IN_SENESCENCE	-674.199	-686.337	-688.98	-697.052	-690.595	Senescence	#5FFF00	Activation	red	DN	#324376
WP_AMPLIFICATION_AND_EXPANSION_OF_ONCOGENIC_PATHWAYS_AS_METASTATIC_TRAITS	1298.61	1277.81	1286.27	1277.58	1280.48	PMI	#9CB200	Invasion	coral2	DN	#324376
WP_MFAP5_EFFECT_ON_PERMEABILITY_AND_MOTILITY_OF_ENDOTHELIAL_CELLS_VIA_CYTOSKELETON_REARRANGEMENT	730.154	705.502	711.846	708.144	733.066	PMI	#9CB200	Migration	mediumpurple	DN	#324376
WP_GLYCOLYSIS_AND_GLUCONEOGENESIS	-635.791	-651.969	-662.91	-651.861	-656.414	Metabolism	#FCFC0C	Carbohydrates	black	DN	#324376
WP_IL4_SIGNALING_PATHWAY	251.219	233.449	237.014	237.077	243.494	Cytokines/Inflammation	#00FF00	Cytokines	orchid2	DN	#324376
WP_LIPID_METABOLISM_PATHWAY	962.962	957.896	947.397	960.232	955.473	Metabolism	#FCFC0C	Lipids	khaki2	DN	#324376
WP_TYPE_II_INTERFERON_SIGNALING	-472.832	-485.698	-494.066	-492.913	-471.584	Interferon	#00FF66	Activation	red	DN	#324376
WP_PHASE_I_BIOTRANSFORMATIONS_NON_P450	-1348.08	-1348.96	-1358.66	-1360.7	-1358.06	Metabolism	#FCFC0C	Amino Acids	dodgerblue2	DN	#324376
WP_MEVALONATE_PATHWAY	-2008.96	-2034.53	-2030.48	-2032.62	-2034.05	Metabolism	#FCFC0C	Lipids	khaki2	DN	#324376
WP_IL5_SIGNALING_PATHWAY	159.954	152.731	146.889	152.355	158.02	Cytokines/Inflammation	#00FF00	Cytokines	orchid2	DN	#324376
WP_OVERVIEW_OF_NANOPARTICLE_EFFECTS	-1865.65	-1881.69	-1878.91	-1869.15	-1877.47	External stimuli	black	Nanoparticules	seagreen1	DN	#324376
WP_TRYPTOPHAN_METABOLISM	-695.77	-711.563	-694.388	-715.027	-689.176	Metabolism	#FCFC0C	Amino Acids	dodgerblue2	DN	#324376
WP_CHEMOKINE_SIGNALING_PATHWAY	296.947	291.411	291.105	295.012	295.51	Cytokines/Inflammation	#00FF00	Cytokines	orchid2	DN	#324376
WP_METHIONINE_METABOLISM_LEADING_TO_SULFUR_AMINO_ACIDS_AND_RELATED_DISORDERS	-1607.12	-1636.61	-1646.09	-1637.42	-1625.16	Metabolism	#FCFC0C	Amino Acids	dodgerblue2	DN	#324376
WP_TRANSCRIPTION_FACTOR_REGULATION_IN_ADIPOGENESIS	499.462	471.547	472.034	472.442	482.944	Metabolism	#FCFC0C	Lipids	khaki2	DN	#324376
WP_NUCLEAR_RECEPTORS_METAPATHWAY	133.34	123.996	115.766	124.223	121.865	Gene expression	#000666	Transcription factors	firebrick	DN	#324376
WP_RESISTIN_AS_A_REGULATOR_OF_INFLAMMATION	-226.405	-240.181	-236.903	-239.144	-232.073	Cytokines/Inflammation	#00FF00	Inflammation	orange3	DN	#324376
WP_ETHANOL_METABOLISM_PRODUCTION_OF_ROS_BY_CYP2E1	-294.782	-320.13	-309.493	-320.484	-315.948	Other pathways	#E5E5E5	ROS	chartreuse3	DN	#324376
WP_QUERCETIN_AND_NFKB_AP1_INDUCED_APOPTOSIS	-166.899	-206.89	-179.632	-192.029	-198.887	Cell death	#006600	Apoptosis	seagreen4	DN	#324376
WP_REGULATORY_CIRCUITS_OF_THE_STAT3_SIGNALING_PATHWAY	73.7373	57.1091	55.9824	52.7895	65.1045	Cytokines/Inflammation	#00FF00	Cytokines	orchid2	DN	#324376
WP_CYSTEINE_AND_METHIONINE_CATABOLISM	-642.013	-666.81	-713.551	-671.11	-679.055	Metabolism	#FCFC0C	Amino Acids	dodgerblue2	DN	#324376
WP_MAPK_SIGNALING_PATHWAY	697.581	684.307	686.41	692.344	691.577	MAPK	#B20000	Overall Activation	red	DN	#324376
WP_CELL_DIFFERENTIATION_EXPANDED_INDEX	253.84	216.442	233.103	232.381	239.714	PMI	#9CB200	EMT inhibition	tan3	DN	#324376
WP_S1P_RECEPTOR_SIGNAL_TRANSDUCTION	17.3065	-32.295	-19.8878	-28.4765	26.2373	Other pathways	#E5E5E5	S1P receptor	midnightblue	DN	#324376
WP_CYTOKINES_AND_INFLAMMATORY_RESPONSE	-2688.16	-2700.07	-2696.39	-2707.16	-2709.26	Cytokines/Inflammation	#00FF00	Cytokines	orchid2	DN	#324376
WP_OVERVIEW_OF_INTERFERONSMEDIATED_SIGNALING_PATHWAY	1102.22	1074.44	1051.35	1046.01	1081.89	Interferon	#00FF66	Activation	red	DN	#324376
WP_DNA_DAMAGE_RESPONSE_ONLY_ATM_DEPENDENT	277.04	266.351	268.302	265.73	267.063	DNA repair	#FF3F00	Activation	red	DN	#324376
WP_MAPK_AND_NFKB_SIGNALING_PATHWAYS_INHIBITED_BY_YERSINIA_YOPJ	1581.85	1576.99	1580.49	1580.83	1580.8	MAPK	#B20000	Overall Inhibition	blue	DN	#324376
WP_BIOSYNTHESIS_AND_REGENERATION_OF_TETRAHYDROBIOPTERIN_AND_CATABOLISM_OF_PHENYLALANINE	1372.95	1375.22	1357.42	1355.21	1365.3	Metabolism	#FCFC0C	Amino Acids	dodgerblue2	DN	#324376
WP_INSULIN_SIGNALING	547.358	527.725	531.42	539.316	543.499	Other pathways	#E5E5E5	Insulin pathway	violetred2	DN	#324376
WP_BDNFTRKB_SIGNALING	709.779	701.382	701.047	713.366	703.501	Growth factor/RTK	#FF002A	NTRKs activation	seagreen2	DN	#324376
WP_TGFBETA_RECEPTOR_SIGNALING	-791.029	-805.329	-807.286	-804.058	-796.578	Growth factor/RTK	#FF002A	TGFB activation	turquoise4	DN	#324376
WP_NAD_METABOLISM_SIRTUINS_AND_AGING	-396.617	-423.676	-408.952	-415.72	-411.347	Metabolism	#FCFC0C	Oxydative phosphorylation	green4	DN	#324376
WP_HEPATOCYTE_GROWTH_FACTOR_RECEPTOR_SIGNALING	771.084	754.175	761.408	760.95	772.819	Growth factor/RTK	#FF002A	HGFR activation	tomato1	DN	#324376
WP_IL2_SIGNALING_PATHWAY	348.543	334.979	335.686	332.176	344.332	Cytokines/Inflammation	#00FF00	Cytokines	orchid2	DN	#324376
WP_NODLIKE_RECEPTOR_NLR_SIGNALING_PATHWAY	1053.36	1051.15	1056.6	1052.42	1054.2	Cytokines/Inflammation	#00FF00	Inflammation	orange3	DN	#324376
WP_LIPID_METABOLISM_IN_SENESCENT_CELLS	-1303.26	-1331.89	-1308.74	-1327.96	-1342.6	Senescence	#5FFF00	Activation	red	DN	#324376
WP_CILIARY_LANDSCAPE	-349.497	-351.757	-351.512	-356.179	-350.503	PMI	#9CB200	Migration	mediumpurple	DN	#324376
WP_INTERLEUKIN1_INDUCED_ACTIVATION_OF_NFKB	169.907	125.351	126.865	134.665	146.802	Cytokines/Inflammation	#00FF00	Cytokines	orchid2	DN	#324376
WP_REGULATION_OF_APOPTOSIS_BY_PARATHYROID_HORMONERELATED_PROTEIN	185.258	169.209	163.507	170.551	173.852	Cell death	#006600	Apoptosis	seagreen4	DN	#324376
WP_WNT_SIGNALING_IN_KIDNEY_DISEASE	-1994.86	-2018.26	-2008.89	-1994.97	-2005.11	Other pathways	#E5E5E5	WNT	springgreen4	DN	#324376
WP_PLURIPOTENT_STEM_CELL_DIFFERENTIATION_PATHWAY	-1840.89	-1870.69	-1893	-1890.8	-1856.37	PMI	#9CB200	EMT inhibition	tan3	DN	#324376
WP_IL10_ANTIINFLAMMATORY_SIGNALING_PATHWAY	-1740.94	-1761.76	-1762.93	-1752.02	-1756.24	Cytokines/Inflammation	#00FF00	Cytokines	orchid2	DN	#324376
WP_ARYL_HYDROCARBON_RECEPTOR_PATHWAY_WP2873	1096.35	1081.61	1082.77	1083.69	1082.18	Gene expression	#000666	Transcription factors	firebrick	DN	#324376
WP_FOLATE_METABOLISM	-1244.22	-1259.33	-1262.37	-1266.72	-1248.53	Metabolism	#FCFC0C	Vitamines	steelblue4	DN	#324376
WP_NRF2_PATHWAY	464.247	442.702	436.512	448.138	446.653	Other pathways	#E5E5E5	ROS	chartreuse3	DN	#324376
WP_EGFEGFR_SIGNALING_PATHWAY	688.848	675.513	676.094	681.153	681.227	Growth factor/RTK	#FF002A	EGFR activation	chartreuse4	DN	#324376
WP_PROLACTIN_SIGNALING_PATHWAY	-336.044	-358.105	-358.229	-349.301	-338.635	Other pathways	#E5E5E5	Hormones	darkgrey	DN	#324376
WP_CHOLESTEROL_BIOSYNTHESIS_WITH_SKELETAL_DYSPLASIAS	-1510.34	-1542.68	-1537.41	-1536.36	-1508.92	Metabolism	#FCFC0C	Lipids	khaki2	DN	#324376
WP_GLUTATHIONE_METABOLISM	-1059.5	-1100.58	-1126.83	-1082.4	-1087.6	Metabolism	#FCFC0C	Glutathione	palegreen2	DN	#324376
WP_THYMIC_STROMAL_LYMPHOPOIETIN_TSLP_SIGNALING_PATHWAY	-1432.87	-1451.57	-1459.28	-1459.12	-1455.26	Cytokines/Inflammation	#00FF00	Cytokines	orchid2	DN	#324376
WP_DISORDERS_OF_GALACTOSE_METABOLISM	-1569.77	-1580.62	-1578.49	-1578.31	-1571.52	Metabolism	#FCFC0C	Carbohydrates	black	DN	#324376
WP_TP53_NETWORK	-421.531	-437.163	-423.704	-427.391	-437.043	Senescence	#5FFF00	p53	deeppink3	DN	#324376
WP_CREATINE_PATHWAY	-1768.38	-1771.77	-1784.33	-1774.23	-1773.02	Other pathways	#E5E5E5	Hormones	darkgrey	DN	#324376
WP_GLUCOCORTICOID_RECEPTOR_PATHWAY	-282.104	-293.602	-298.679	-303.372	-303.276	Other pathways	#E5E5E5	Hormones	darkgrey	DN	#324376
WP_METHIONINE_DE_NOVO_AND_SALVAGE_PATHWAY	-2048.67	-2065.23	-2067.47	-2063.67	-2060.9	Metabolism	#FCFC0C	Amino Acids	dodgerblue2	DN	#324376
WP_MONOAMINE_GPCRS	1906.33	1878.57	1874.07	1851.57	1864.07	GPCR	#660011	Activation	red	DN	#324376
WP_INTERLEUKIN1_IL1_STRUCTURAL_PATHWAY	401.914	382.225	390.825	386.24	391.479	Cytokines/Inflammation	#00FF00	Cytokines	orchid2	DN	#324376
WP_APOE_AND_MIR146_IN_INFLAMMATION_AND_ATHEROSCLEROSIS	-1048.47	-1102.99	-1102.19	-1110.61	-1071.94	Cytokines/Inflammation	#00FF00	Inflammation	orange3	DN	#324376
WP_PDGF_PATHWAY	282.781	269.107	265.458	265.072	270.621	Growth factor/RTK	#FF002A	PDGFR activation	orangered1	DN	#324376
WP_SMALL_LIGAND_GPCRS	2396.66	2350.4	2378.16	2335.15	2365.16	GPCR	#660011	Activation	red	DN	#324376
WP_PURINE_METABOLISM_AND_RELATED_DISORDERS	-1222.31	-1240.52	-1236.16	-1243.38	-1246.71	Metabolism	#FCFC0C	Nucleic acids	maroon	DN	#324376
WP_IL9_SIGNALING_PATHWAY	-1099.5	-1108.89	-1106.66	-1105.17	-1106.89	Cytokines/Inflammation	#00FF00	Cytokines	orchid2	DN	#324376
WP_SEROTONIN_TRANSPORTER_ACTIVITY	-1260.01	-1275.74	-1272.14	-1285.56	-1275.76	Protein transport	#3281FF	Transmembrane transport	darkorange1	DN	#324376
WP_EFFECTS_OF_NITRIC_OXIDE	707.871	680.617	681.867	622.607	723.374	Other pathways	#E5E5E5	ROS	chartreuse3	DN	#324376
WP_ZINC_HOMEOSTASIS	-825.78	-876.315	-856.689	-875.33	-852.454	Ion channels	#262626	Activation	red	DN	#324376
WP_SEROTONIN_HTR1_GROUP_AND_FOS_PATHWAY	769.473	740.554	749.085	754.755	768.349	MAPK	#B20000	Overall activation	red	DN	#324376
WP_GPCRS_OTHER	2427.52	2413.99	2421.04	2395.55	2407.03	GPCR	#660011	Activation	red	DN	#324376
WP_MODULATION_OF_PI3KAKTMTOR_SIGNALING_BY_BIOACTIVE_SPHINGOLIPIDS	-31.614	-78.2675	-54.3894	-80.0025	-53.7563	PI3K/AKT/mTOR	#FF3232	Activation	red	DN	#324376
WP_CORI_CYCLE	-735.317	-768.759	-755.558	-752.51	-753.947	Metabolism	#FCFC0C	Carbohydrates	black	DN	#324376
WP_TRANSLATION_INHIBITORS_IN_CHRONICALLY_ACTIVATED_PDGFRA_CELLS	-312.657	-338.717	-333.658	-329.674	-334.257	Growth factor/RTK	#FF002A	PDGFR activation	orangered1	DN	#324376
WP_SUPRESSION_OF_HMGB1_MEDIATED_INFLAMMATION_BY_THBD	-434.664	-438.534	-431.717	-445.052	-429.483	Cytokines/Inflammation	#00FF00	Inflammation	orange3	DN	#324376
WP_IL1_AND_MEGAKARYOCYTES_IN_OBESITY	-1510.25	-1544.7	-1564.21	-1568.22	-1569.5	Cytokines/Inflammation	#00FF00	Cytokines	orchid2	DN	#324376
WP_NONGENOMIC_ACTIONS_OF_125_DIHYDROXYVITAMIN_D3	-108.986	-109.051	-113.986	-122.237	-113.357	Metabolism	#FCFC0C	Vitamines	steelblue4	DN	#324376
WP_INTERFERON_TYPE_I_SIGNALING_PATHWAYS	233.476	209.871	208.073	213.637	221.265	Interferon	#00FF66	Activation	red	DN	#324376
WP_PARKINUBIQUITIN_PROTEASOMAL_SYSTEM_PATHWAY	-459.666	-467.375	-468.319	-463.68	-468.039	Protein degradation	#0011FF	Ubiquitination	springgreen1	DN	#324376
WP_IL17_SIGNALING_PATHWAY	-806.694	-831.684	-820.738	-818.964	-807.078	Cytokines/Inflammation	#00FF00	Cytokines	orchid2	DN	#324376
WP_VEGFAVEGFR2_SIGNALING	-414.324	-426.255	-424.183	-423.8	-414.086	Growth factor/RTK	#FF002A	VEGFR activation	pink2	DN	#324376
WP_LDL_INFLUENCE_ON_CD14_AND_TLR4	-2083.13	-2098.9	-2101.76	-2096.6	-2100.23	Metabolism	#FCFC0C	Cholesterol	gold1	DN	#324376
WP_ARSENIC_METABOLISM_AND_REACTIVE_OXYGEN_SPECIES_GENERATION	-211.494	-236.625	-232.154	-260.635	-204.773	Metabolism	#FCFC0C	Xenobiotics	yellow4	DN	#324376
WP_PATHWAYS_OF_NUCLEIC_ACID_METABOLISM_AND_INNATE_IMMUNE_SENSING	228.635	201.431	227.738	217.253	230.995	Metabolism	#FCFC0C	Nucleic acids	maroon	DN	#324376
WP_TARGET_OF_RAPAMYCIN_SIGNALING	1297.17	1284.29	1285.51	1297.39	1284.91	PI3K/AKT/mTOR	#FF3232	Activation	red	DN	#324376
BIOCARTA_PROTEASOME_PATHWAY	-442.874	-452.759	-445.82	-454.456	-451.289	Protein degradation	#0011FF	Ubiquitination	springgreen1	DN	#324376
BIOCARTA_ARAP_PATHWAY	-777.22	-783.349	-789.14	-786.68	-778.478	GPCR	#660011	CDC42/RAC1	peachpuff1	DN	#324376
BIOCARTA_AT1R_PATHWAY	1104.99	1092.22	1096.95	1092.7	1104.44	Other pathways	#E5E5E5	Renin angiotensin	yellow4	DN	#324376
BIOCARTA_ACE2_PATHWAY	-1924.43	-1942.63	-1936.68	-1943.51	-1940.83	Metabolism	#FCFC0C	Amino Acids	dodgerblue2	DN	#324376
BIOCARTA_DNAFRAGMENT_PATHWAY	519.099	503.532	514.779	510.47	510.537	Cell death	#006600	Other cell death	darkgrey	DN	#324376
BIOCARTA_CD40_PATHWAY	921.696	909.938	919.735	913.944	915.769	Cytokines/Inflammation	#00FF00	TNF pathway	paleturquoise3	DN	#324376
BIOCARTA_HDAC_PATHWAY	1280.09	1263.12	1281.51	1269.4	1284.17	Gene expression	#000666	Chromatin regulation	palegreen	DN	#324376
BIOCARTA_CYTOKINE_PATHWAY	-951.231	-978.095	-968.172	-995.327	-988.078	Cytokines/Inflammation	#00FF00	Cytokines	orchid2	DN	#324376
BIOCARTA_EGF_PATHWAY	489.256	471.858	469.335	466.726	482.356	Growth factor/RTK	#FF002A	EGFR activation	chartreuse4	DN	#324376
BIOCARTA_EIF_PATHWAY	-184.168	-230.77	-213.464	-204.141	-199.304	Protein synthesis	#7FE9FF	Translation	orangered2	DN	#324376
BIOCARTA_FIBRINOLYSIS_PATHWAY	-894.421	-969.186	-987.023	-955.842	-926.396	PMI	#9CB200	Invasion	coral2	DN	#324376
BIOCARTA_SET_PATHWAY	910.343	890.794	906.052	891.78	900.151	Cell death	#006600	Apoptosis	seagreen4	DN	#324376
BIOCARTA_TCAPOPTOSIS_PATHWAY	2326.15	2326.15	2319.15	2316.9	2322.4	Cell death	#006600	Apoptosis	seagreen4	DN	#324376
BIOCARTA_HCMV_PATHWAY	-142.252	-155.174	-153.657	-154.662	-149.173	MAPK	#B20000	Upstream Activation	#FF8259	DN	#324376
BIOCARTA_IL2_PATHWAY	272.086	242.295	242.593	232.761	265.875	Cytokines/Inflammation	#00FF00	Cytokines	orchid2	DN	#324376
BIOCARTA_IL4_PATHWAY	593.977	517.406	495.73	519.511	555.709	Cytokines/Inflammation	#00FF00	Cytokines	orchid2	DN	#324376
BIOCARTA_IL6_PATHWAY	-727.288	-742.578	-739.122	-751.05	-735.676	Cytokines/Inflammation	#00FF00	Cytokines	orchid2	DN	#324376
BIOCARTA_IL10_PATHWAY	-1789.51	-1818.81	-1822.95	-1808.55	-1806.33	Cytokines/Inflammation	#00FF00	Cytokines	orchid2	DN	#324376
BIOCARTA_IL12_PATHWAY	625.903	601.577	617.75	606.655	629.756	Cytokines/Inflammation	#00FF00	Cytokines	orchid2	DN	#324376
BIOCARTA_IL2RB_PATHWAY	1033.49	1015.25	1008.86	1008.87	1023.74	Cytokines/Inflammation	#00FF00	Cytokines	orchid2	DN	#324376
BIOCARTA_IL22BP_PATHWAY	-2007.59	-2025.29	-2039.67	-2043.09	-2024.92	Cytokines/Inflammation	#00FF00	Cytokines	orchid2	DN	#324376
BIOCARTA_IL7_PATHWAY	1650.74	1641.58	1628.13	1601.26	1620.87	Cytokines/Inflammation	#00FF00	Cytokines	orchid2	DN	#324376
BIOCARTA_GLEEVEC_PATHWAY	1155.59	1141.94	1143	1146.44	1152.41	Growth factor/RTK	#FF002A	KIT inhibition	firebrick2	DN	#324376
BIOCARTA_PYK2_PATHWAY	439.437	427.166	431.043	430.134	434.167	MAPK	#B20000	Upstream Activation	#FF8259	DN	#324376
BIOCARTA_MAPK_PATHWAY	242.639	219.988	228.961	233.759	241.773	MAPK	#B20000	Overall Activation	red	DN	#324376
BIOCARTA_PPARA_PATHWAY	903.328	901.924	896.407	897.35	897.749	Gene expression	#000666	Transcription factors	firebrick	DN	#324376
BIOCARTA_MTOR_PATHWAY	1120.88	1100.5	1107.47	1117.41	1106.46	PI3K/AKT/mTOR	#FF3232	Activation	red	DN	#324376
BIOCARTA_IGF1R_PATHWAY	1488.33	1476.43	1477.62	1484.95	1483.94	Growth factor/RTK	#FF002A	IGFR1 activation	yellow1	DN	#324376
BIOCARTA_NFKB_PATHWAY	399.315	387.319	391.837	398.945	394.502	MAPK	#B20000	Downstream targets	#B20071	DN	#324376
BIOCARTA_P38MAPK_PATHWAY	404.112	389.722	400.353	399.192	402.74	p38	#FF0000	Overall Activation	red	DN	#324376
BIOCARTA_PDGF_PATHWAY	489.285	471.713	469.281	467.156	482.687	Growth factor/RTK	#FF002A	PDGFR activation	orangered1	DN	#324376
BIOCARTA_PTDINS_PATHWAY	218.138	206.729	202.78	211.59	214.303	PI3K/AKT/mTOR	#FF3232	Activation	red	DN	#324376
BIOCARTA_EDG1_PATHWAY	270.21	229.462	246.968	235.322	259.873	PMI	#9CB200	Migration	mediumpurple	DN	#324376
BIOCARTA_PTEN_PATHWAY	587.351	577.287	577.724	575.088	580.406	PI3K/AKT/mTOR	#FF3232	Inhibition	blue	DN	#324376
BIOCARTA_BAD_PATHWAY	1239.56	1231.69	1230.22	1238.88	1231.97	Cell death	#006600	Apoptosis	seagreen4	DN	#324376
BIOCARTA_EIF4_PATHWAY	539.004	492.822	496.054	512.295	519.738	Protein synthesis	#7FE9FF	Translation	orangered2	DN	#324376
BIOCARTA_HER2_PATHWAY	-213.883	-220.116	-209.151	-220.65	-209.065	Growth factor/RTK	#FF002A	EGFR activation	chartreuse4	DN	#324376
BIOCARTA_IL1R_PATHWAY	305.557	278.711	284.556	276.172	272.343	Cytokines/Inflammation	#00FF00	Cytokines	orchid2	DN	#324376
BIOCARTA_IGF1MTOR_PATHWAY	334.374	319.192	324.302	322.826	321.723	PI3K/AKT/mTOR	#FF3232	Activation	red	DN	#324376
BIOCARTA_TGFB_PATHWAY	736.538	714.612	722.49	725.398	721.108	Growth factor/RTK	#FF002A	TGFB activation	turquoise4	DN	#324376
BIOCARTA_STRESS_PATHWAY	524.14	507.847	518.482	515.191	524.257	Cytokines/Inflammation	#00FF00	TNF pathway	paleturquoise3	DN	#324376
BIOCARTA_TNFR2_PATHWAY	620.577	607.945	612.457	610.077	612.524	Cytokines/Inflammation	#00FF00	TNF pathway	paleturquoise3	DN	#324376
BIOCARTA_TOLL_PATHWAY	535.087	520.003	528.872	530.007	531.377	Cytokines/Inflammation	#00FF00	Cytokines	orchid2	DN	#324376
BIOCARTA_CREB_PATHWAY	877.191	866.436	863.446	876.725	871.2	MAPK	#B20000	Downstream targets	#B20071	DN	#324376
KEGG_PENTOSE_AND_GLUCURONATE_INTERCONVERSIONS	29.2504	6.03208	17.443	-15.2789	-15.0929	Metabolism	#FCFC0C	Carbohydrates	black	DN	#324376
KEGG_FRUCTOSE_AND_MANNOSE_METABOLISM	-1069.97	-1093.22	-1111.53	-1104.67	-1077.36	Metabolism	#FCFC0C	Carbohydrates	black	DN	#324376
KEGG_GALACTOSE_METABOLISM	-1268.55	-1274.17	-1276	-1275.73	-1273.1	Metabolism	#FCFC0C	Carbohydrates	black	DN	#324376
KEGG_ASCORBATE_AND_ALDARATE_METABOLISM	-1714.55	-1724.73	-1735.86	-1727.77	-1717.84	Metabolism	#FCFC0C	Carbohydrates	black	DN	#324376
KEGG_GLYCINE_SERINE_AND_THREONINE_METABOLISM	-486.083	-509.252	-516.274	-504.404	-499.371	Metabolism	#FCFC0C	Amino Acids	dodgerblue2	DN	#324376
KEGG_ARGININE_AND_PROLINE_METABOLISM	-1147.48	-1155.58	-1154.87	-1159.52	-1155.14	Metabolism	#FCFC0C	Amino Acids	dodgerblue2	DN	#324376
KEGG_HISTIDINE_METABOLISM	420.354	396.962	394.39	392.466	400.286	Metabolism	#FCFC0C	Amino Acids	dodgerblue2	DN	#324376
KEGG_TYROSINE_METABOLISM	384.484	368.678	366.544	364.003	357.459	Metabolism	#FCFC0C	Amino Acids	dodgerblue2	DN	#324376
KEGG_TRYPTOPHAN_METABOLISM	-1039.56	-1061.89	-1066.29	-1066.73	-1055.14	Metabolism	#FCFC0C	Amino Acids	dodgerblue2	DN	#324376
KEGG_GLUTATHIONE_METABOLISM	-1190.13	-1209.78	-1216.2	-1205.27	-1218.49	Metabolism	#FCFC0C	Glutathione	palegreen2	DN	#324376
KEGG_AMINO_SUGAR_AND_NUCLEOTIDE_SUGAR_METABOLISM	-1468.28	-1484.73	-1486.8	-1487.68	-1481.16	Metabolism	#FCFC0C	Nucleic acids	maroon	DN	#324376
KEGG_GLYCOSAMINOGLYCAN_BIOSYNTHESIS_CHONDROITIN_SULFATE	-663.813	-657.97	-674.719	-688.283	-666.866	Metabolism	#FCFC0C	Carbohydrates	black	DN	#324376
KEGG_INOSITOL_PHOSPHATE_METABOLISM	383.292	376.702	379.505	382.366	381.354	Metabolism	#FCFC0C	Lipids	khaki2	DN	#324376
KEGG_BUTANOATE_METABOLISM	-1395.56	-1394.62	-1406.76	-1410.4	-1403.4	Metabolism	#FCFC0C	Lipids	khaki2	DN	#324376
KEGG_SULFUR_METABOLISM	-405.94	-421.743	-410.215	-456.655	-421.93	Metabolism	#FCFC0C	Lipids	khaki2	DN	#324376
KEGG_RNA_DEGRADATION	-603.715	-606.36	-601.135	-612.311	-607.925	Gene expression	#000666	RNA degradation	violetred2	DN	#324376
KEGG_PROTEIN_EXPORT	-1416.95	-1431.94	-1447.59	-1433.92	-1429.41	Protein transport	#3281FF	Transmembrane transport	darkorange1	DN	#324376
KEGG_MAPK_SIGNALING_PATHWAY	599.443	583.96	588.924	593.317	594.48	MAPK	#B20000	Overall Activation	red	DN	#324376
KEGG_CHEMOKINE_SIGNALING_PATHWAY	55.8842	47.1554	48.7603	49.5926	52.6788	Cytokines/Inflammation	#00FF00	Cytokines	orchid2	DN	#324376
KEGG_UBIQUITIN_MEDIATED_PROTEOLYSIS	44.8141	38.3214	42.183	43.5713	39.3381	Protein degradation	#0011FF	Ubiquitination	springgreen1	DN	#324376
KEGG_ENDOCYTOSIS	184.128	171.217	170.818	177.25	178.246	Protein transport	#3281FF	Transmembrane transport	darkorange1	DN	#324376
KEGG_TIGHT_JUNCTION	356.337	351.457	351.016	352.346	353.945	PMI	#9CB200	Migration	mediumpurple	DN	#324376
KEGG_GAP_JUNCTION	592.075	582.109	584.284	586.997	583.641	PMI	#9CB200	Cell-cell interaction	chartreuse 3	DN	#324376
KEGG_NOD_LIKE_RECEPTOR_SIGNALING_PATHWAY	-1362.1	-1373.92	-1362.58	-1377.53	-1364.42	Cytokines/Inflammation	#00FF00	Inflammation	orange3	DN	#324376
KEGG_RIG_I_LIKE_RECEPTOR_SIGNALING_PATHWAY	-654.782	-674.813	-666.206	-665.693	-658.784	Interferon	#00FF66	Activation	red	DN	#324376
KEGG_CYTOSOLIC_DNA_SENSING_PATHWAY	-1005.5	-1026.99	-1012.96	-1019.08	-1018	DNA replication	#FF8259	Activation	red	DN	#324376
KEGG_JAK_STAT_SIGNALING_PATHWAY	-26.8879	-30.1326	-34.8621	-38.9778	-34.3968	Interferon	#00FF66	Activation	red	DN	#324376
PID_LYSOPHOSPHOLIPID_PATHWAY	80.2136	67.233	75.3226	72.0389	71.2683	Metabolism	#FCFC0C	Lipids	khaki2	DN	#324376
PID_P73PATHWAY	478.209	468.899	469.578	461.227	479.401	Cell cycle	#661900	p53	deeppink3	DN	#324376
PID_GMCSF_PATHWAY	391.914	384.259	384.249	387.639	389.127	Cytokines/Inflammation	#00FF00	Inflammation	orange3	DN	#324376
PID_NFKAPPAB_ATYPICAL_PATHWAY	-361.237	-367.162	-358.546	-358.37	-363.243	Cytokines/Inflammation	#00FF00	TNF pathway	paleturquoise3	DN	#324376
PID_IL4_2PATHWAY	49.9181	9.07321	20.8831	28.5353	34.0477	Cytokines/Inflammation	#00FF00	Cytokines	orchid2	DN	#324376
PID_BETA_CATENIN_DEG_PATHWAY	-34.7174	-69.6435	-50.897	-47.3878	-54.8017	Other pathways	#E5E5E5	WNT	springgreen4	DN	#324376
PID_HDAC_CLASSIII_PATHWAY	1388.02	1377.48	1385.46	1391.75	1383.76	Gene expression	#000666	Chromatin regulation	palegreen	DN	#324376
PID_HIF2PATHWAY	567.135	559.239	562.477	555.189	564.629	External stimuli	black	Hypoxia	tan4	DN	#324376
PID_CD40_PATHWAY	-48.0296	-56.9681	-53.6744	-54.3857	-49.0449	Cytokines/Inflammation	#00FF00	TNF pathway	paleturquoise3	DN	#324376
PID_MET_PATHWAY	480.77	473.933	475.123	475.083	476.695	Growth factor/RTK	#FF002A	MET activation	mediumorchid2	DN	#324376
PID_S1P_S1P3_PATHWAY	402.968	371.808	390.811	382.901	385.615	Other pathways	#E5E5E5	S1P receptor	midnightblue	DN	#324376
PID_ARF6_PATHWAY	1572.75	1574.53	1559.57	1566.37	1569.13	Protein transport	#3281FF	Intracellular transport	brown1	DN	#324376
PID_WNT_CANONICAL_PATHWAY	514.244	492.137	503.983	503.973	499.863	Other pathways	#E5E5E5	WNT	springgreen4	DN	#324376
PID_SHP2_PATHWAY	768.361	759.242	749.748	748.191	751.114	Growth factor/RTK	#FF002A	Downstream effectors	red	DN	#324376
PID_S1P_S1P1_PATHWAY	-28.8687	-59.0438	-45.0748	-60.1411	-63.7122	Other pathways	#E5E5E5	S1P receptor	midnightblue	DN	#324376
PID_IL1_PATHWAY	250.105	228.126	232.865	236.86	237.812	Cytokines/Inflammation	#00FF00	Cytokines	orchid2	DN	#324376
PID_REG_GR_PATHWAY	-48.5119	-53.9489	-54.9293	-59.2872	-57.3753	Other pathways	#E5E5E5	Hormones	darkgrey	DN	#324376
PID_ERBB1_RECEPTOR_PROXIMAL_PATHWAY	52.4512	39.5307	41.5516	47.7744	49.8708	Growth factor/RTK	#FF002A	EGFR inhibition	chartreuse	DN	#324376
PID_IL2_PI3K_PATHWAY	-1092.08	-1102.28	-1102.49	-1102.66	-1098.28	PI3K/AKT/mTOR	#FF3232	Activation	red	DN	#324376
PID_P75_NTR_PATHWAY	670.302	661.964	662.078	665.087	661.423	Growth factor/RTK	#FF002A	NTRKs activation	seagreen2	DN	#324376
PID_S1P_META_PATHWAY	195.845	172.158	186.15	178.944	193.65	Other pathways	#E5E5E5	S1P receptor	midnightblue	DN	#324376
PID_INTEGRIN4_PATHWAY	-381.551	-392.786	-395.645	-388.263	-388.44	PMI	#9CB200	Migration	mediumpurple	DN	#324376
PID_IFNG_PATHWAY	52.8658	43.2711	38.3988	38.5187	41.5842	Interferon	#00FF66	Activation	red	DN	#324376
PID_AP1_PATHWAY	-5.8515	-8.39879	-1.86729	-21.1743	-11.4738	Gene expression	#000666	Transcription factors	firebrick	DN	#324376
PID_HIF1A_PATHWAY	646.38	629.833	638.007	634.34	635.311	External stimuli	black	Hypoxia	tan4	DN	#324376
PID_IL6_7_PATHWAY	-55.7255	-81.1678	-80.7297	-87.7048	-80.5383	Cytokines/Inflammation	#00FF00	Cytokines	orchid2	DN	#324376
PID_PDGFRB_PATHWAY	332.933	324.994	326.405	326.964	332.121	Growth factor/RTK	#FF002A	PDGFR activation	orangered1	DN	#324376
PID_TCR_JNK_PATHWAY	1300.89	1280.01	1290.07	1286.08	1296.49	JNK	#FF5974	Activation	red	DN	#324376
PID_ERBB_NETWORK_PATHWAY	1729.05	1705.31	1677.09	1627.94	1675.2	Growth factor/RTK	#FF002A	EGFR activation	chartreuse4	DN	#324376
PID_PDGFRA_PATHWAY	685.879	659.218	657.879	645.465	665.49	Growth factor/RTK	#FF002A	PDGFR activation	orangered1	DN	#324376
PID_IL8_CXCR2_PATHWAY	-99.7043	-110.223	-117.226	-107.579	-106.793	Cytokines/Inflammation	#00FF00	Cytokines	orchid2	DN	#324376
PID_P38_ALPHA_BETA_DOWNSTREAM_PATHWAY	-90.6781	-111.235	-106.465	-111.275	-107.171	p38	#FF0000	Downstream targets	#B20071	DN	#324376
PID_IL2_STAT5_PATHWAY	355.55	317.025	320.245	278.863	359.78	Cytokines/Inflammation	#00FF00	Cytokines	orchid2	DN	#324376
PID_A6B1_A6B4_INTEGRIN_PATHWAY	631.52	615.879	626.96	619.603	628.167	PMI	#9CB200	Cell-cell interaction	chartreuse 3	DN	#324376
PID_SYNDECAN_2_PATHWAY	-839.981	-854.653	-855.181	-856.904	-853.422	PMI	#9CB200	Migration	mediumpurple	DN	#324376
PID_INSULIN_GLUCOSE_PATHWAY	289.772	274.946	280.285	271.922	286.669	Other pathways	#E5E5E5	Insulin pathway	violetred2	DN	#324376
PID_IL8_CXCR1_PATHWAY	306.482	296.868	300.264	298.154	307.526	Cytokines/Inflammation	#00FF00	Cytokines	orchid2	DN	#324376
PID_HIF1_TFPATHWAY	711.318	706.713	706.773	711.535	706.939	External stimuli	black	Hypoxia	tan4	DN	#324376
PID_TAP63_PATHWAY	251.819	252.735	248.935	243.217	253.574	Cell death	#006600	Hippo signaling	chocolate2	DN	#324376
PID_EPHRINB_REV_PATHWAY	479.342	476.945	473.09	464.203	480.618	Growth factor/RTK	#FF002A	Ephrin activation	coral1	DN	#324376
PID_ANTHRAX_PATHWAY	-1010.44	-1021.09	-1010.56	-1028.63	-1018.65	External stimuli	black	Toxins	cornflowerblue	DN	#324376
PID_RAS_PATHWAY	1069.77	1062.66	1054.9	1062.2	1057.31	MAPK	#B20000	Overall Activation	red	DN	#324376
PID_EPHA2_FWD_PATHWAY	-626.584	-616.713	-632.253	-641.5	-626.582	Growth factor/RTK	#FF002A	Ephrin activation	coral1	DN	#324376
PID_FGF_PATHWAY	137.764	124.783	125.519	138.924	128.193	Growth factor/RTK	#FF002A	FGFR activation	deeppink4	DN	#324376
PID_RAC1_PATHWAY	-8.80865	-12.8344	-11.3682	-12.0321	-12.0087	GPCR	#660011	CDC42/RAC1	peachpuff1	DN	#324376
PID_TGFBR_PATHWAY	-114.419	-129.641	-122.353	-124.497	-121.21	Growth factor/RTK	#FF002A	TGFB activation	turquoise4	DN	#324376
SIG_CHEMOTAXIS	811.171	805.408	808.631	803.114	812.426	PMI	#9CB200	Migration	mediumpurple	DN	#324376
SIG_IL4RECEPTOR_IN_B_LYPHOCYTES	1100.79	1075.47	1074.14	1075.95	1087.79	Cytokines/Inflammation	#00FF00	Cytokines	orchid2	DN	#324376
SA_MMP_CYTOKINE_CONNECTION	-1176.64	-1212.51	-1211.2	-1212.93	-1216.82	Cytokines/Inflammation	#00FF00	Cytokines	orchid2	DN	#324376
SA_PTEN_PATHWAY	530.268	510.036	511.496	505.846	510.957	PI3K/AKT/mTOR	#FF3232	Inhibition	blue	DN	#324376
SA_TRKA_RECEPTOR	251.215	220.317	233.374	239.154	245.703	Growth factor/RTK	#FF002A	NTRKs activation	seagreen2	DN	#324376
HALLMARK_CHOLESTEROL_HOMEOSTASIS	-678.076	-679.081	-682.265	-672.761	-685.905	Metabolism	#FCFC0C	Lipids	khaki2	Transient DN	#5B6BA4
HALLMARK_DNA_REPAIR	-244.337	-243.94	-243.892	-249.183	-255.156	DNA repair	#FF3F00	Activation	red	Transient DN	#5B6BA4
HALLMARK_ADIPOGENESIS	303.098	310.975	299.875	304.963	292.328	Metabolism	#FCFC0C	Lipids	khaki2	Transient DN	#5B6BA4
HALLMARK_INTERFERON_GAMMA_RESPONSE	-372.369	-376.78	-369.301	-372.744	-376.529	Interferon	#00FF66	Activation	red	Transient DN	#5B6BA4
HALLMARK_MTORC1_SIGNALING	-573.431	-574.969	-576.341	-572.477	-576.449	PI3K/AKT/mTOR	#FF3232	Activation	red	Transient DN	#5B6BA4
HALLMARK_FATTY_ACID_METABOLISM	-551.296	-548.335	-549.278	-550.719	-568.793	Metabolism	#FCFC0C	Lipids	khaki2	Transient DN	#5B6BA4
HALLMARK_OXIDATIVE_PHOSPHORYLATION	-970.117	-969.534	-968.266	-968.748	-977.645	Metabolism	#FCFC0C	Oxydative phosphorylation	green4	Transient DN	#5B6BA4
HALLMARK_GLYCOLYSIS	-165.241	-170.066	-169.097	-166.803	-176.079	Metabolism	#FCFC0C	Carbohydrates	black	Transient DN	#5B6BA4
HALLMARK_ANGIOGENESIS	87.3303	97.2052	95.8081	71.038	79.3144	PMI	#9CB200	EMT activation	hotpink4	Transient DN	#5B6BA4
HALLMARK_PEROXISOME	60.008	71.3017	59.5053	64.4232	61.028	Metabolism	#FCFC0C	Lipids	khaki2	Transient DN	#5B6BA4
HALLMARK_KRAS_SIGNALING	193.238	168.158	200.767	194.907	130.397	MAPK	#B20000	Overall Activation	red	Transient DN	#5B6BA4
HALLMARK_KRAS_SIGNALING_UP	146.569	134.235	133.804	133.429	120.701	MAPK	#B20000	Overall Activation	red	Transient DN	#5B6BA4
BIOCARTA_CHREBP_PATHWAY	1284.48	1285.88	1279.94	1304.91	1267.28	Metabolism	#FCFC0C	Carbohydrates	black	Transient DN	#5B6BA4
BIOCARTA_AMAN_PATHWAY	-195.993	-183.256	-223.042	-158.669	-217.964	Metabolism	#FCFC0C	Carbohydrates	black	Transient DN	#5B6BA4
BIOCARTA_ERAD_PATHWAY	-78.4378	-73.2692	-91.2614	-62.9348	-87.4437	Protein degradation	#0011FF	Ubiquitination	springgreen1	Transient DN	#5B6BA4
BIOCARTA_ERBB3_PATHWAY	474.331	503.086	464.08	400.569	419.822	Growth factor/RTK	#FF002A	EGFR activation	chartreuse4	Transient DN	#5B6BA4
BIOCARTA_FXR_PATHWAY	2006.75	2006.97	1987.46	1997.39	1985	Metabolism	#FCFC0C	Cholesterol	gold1	Transient DN	#5B6BA4
BIOCARTA_RANBP2_PATHWAY	-108.171	-110.404	-112.278	-121.554	-130.051	Gene expression	#000666	Transcription factors	firebrick	Transient DN	#5B6BA4
BIOCARTA_PLC_PATHWAY	1260.18	1258.95	1274.59	1268.23	1252.84	GPCR	#660011	Activation	red	Transient DN	#5B6BA4
BIOCARTA_NPC_PATHWAY	-231.762	-232.977	-228.841	-235.895	-244.778	Protein transport	#3281FF	Intracellular transport	brown1	Transient DN	#5B6BA4
BIOCARTA_CPSF_PATHWAY	-1620.22	-1607.31	-1611.96	-1616.28	-1633.8	Gene expression	#000666	RNA synthesis	darkgoldenrod2	Transient DN	#5B6BA4
BIOCARTA_LDL_PATHWAY	-1379.53	-1366.84	-1362.47	-1403.67	-1428.34	Metabolism	#FCFC0C	Lipids	khaki2	Transient DN	#5B6BA4
BIOCARTA_SUMO_PATHWAY	896.385	897.37	904.07	889.564	880.116	Protein degradation	#0011FF	Sumoylation	steelblue1	Transient DN	#5B6BA4
BIOCARTA_PKC_PATHWAY	-1976.73	-1971.27	-1980.03	-1975.41	-1979.08	GPCR	#660011	Activation	red	Transient DN	#5B6BA4
BIOCARTA_PPARG_PATHWAY	2421.14	2421.8	2421.51	2417.47	2412.26	Gene expression	#000666	Transcription factors	firebrick	Transient DN	#5B6BA4
BIOCARTA_ION_PATHWAY	787.804	786.809	792.422	787.602	777.815	Ion channels	#262626	Activation	red	Transient DN	#5B6BA4
BIOCARTA_RECK_PATHWAY	-1240.6	-1246.32	-1262.07	-1263.14	-1287.13	PMI	#9CB200	Invasion	coral2	Transient DN	#5B6BA4
BIOCARTA_SLRP_PATHWAY	1492.76	1494.76	1481	1499.51	1477	Metabolism	#FCFC0C	Lipids	khaki2	Transient DN	#5B6BA4
BIOCARTA_FOSB_PATHWAY	-1967.9	-1969.22	-1967.83	-1967.53	-1980.65	Gene expression	#000666	Transcription factors	firebrick	Transient DN	#5B6BA4
BIOCARTA_MRP_PATHWAY	-591.922	-587.057	-602.17	-580.995	-595.723	Metabolism	#FCFC0C	Xenobiotics	yellow4	Transient DN	#5B6BA4
BIOCARTA_WNT_LRP6_PATHWAY	337.058	334.807	340.808	348.06	310.053	Other pathways	#E5E5E5	WNT	springgreen4	Transient DN	#5B6BA4
KEGG_OTHER_GLYCAN_DEGRADATION	513.376	549.453	523.114	566.569	494.985	Metabolism	#FCFC0C	Lipids	khaki2	Transient DN	#5B6BA4
KEGG_O_GLYCAN_BIOSYNTHESIS	606.729	620.487	654.328	639.909	566.828	Metabolism	#FCFC0C	Lipids	khaki2	Transient DN	#5B6BA4
KEGG_GLYCOSAMINOGLYCAN_DEGRADATION	-520.141	-490.834	-505.979	-494.74	-528.363	Metabolism	#FCFC0C	Carbohydrates	black	Transient DN	#5B6BA4
KEGG_GLYCOSAMINOGLYCAN_BIOSYNTHESIS_KERATAN_SULFATE	-2477.23	-2477.33	-2481.7	-2478.4	-2483.41	Metabolism	#FCFC0C	Carbohydrates	black	Transient DN	#5B6BA4
KEGG_GLYCOSYLPHOSPHATIDYLINOSITOL_GPI_ANCHOR_BIOSYNTHESIS	-901.143	-898.58	-930.597	-891.106	-921.345	Metabolism	#FCFC0C	Carbohydrates	black	Transient DN	#5B6BA4
KEGG_ARACHIDONIC_ACID_METABOLISM	-1803.97	-1798.69	-1795.55	-1798.97	-1814.56	Metabolism	#FCFC0C	Lipids	khaki2	Transient DN	#5B6BA4
KEGG_GLYCOSPHINGOLIPID_BIOSYNTHESIS_LACTO_AND_NEOLACTO_SERIES	-2586.09	-2586.82	-2592.74	-2587.33	-2591.83	Metabolism	#FCFC0C	Lipids	khaki2	Transient DN	#5B6BA4
KEGG_GLYCOSPHINGOLIPID_BIOSYNTHESIS_GANGLIO_SERIES	-605.698	-611.069	-620.061	-617.78	-626.568	Metabolism	#FCFC0C	Lipids	khaki2	Transient DN	#5B6BA4
KEGG_RIBOFLAVIN_METABOLISM	-1080.15	-1064.88	-1114.75	-1099.67	-1092.53	Metabolism	#FCFC0C	Vitamines	steelblue4	Transient DN	#5B6BA4
KEGG_BASAL_TRANSCRIPTION_FACTORS	197.99	221.905	199.514	201.454	194.257	Gene expression	#000666	Transcription factors	firebrick	Transient DN	#5B6BA4
KEGG_NON_HOMOLOGOUS_END_JOINING	-1144.83	-1102.84	-1134.83	-1153.41	-1156.36	DNA repair	#FF3F00	Activation	red	Transient DN	#5B6BA4
KEGG_LYSOSOME	-1083.51	-1075.28	-1083.61	-1082.6	-1093.33	Protein degradation	#0011FF	Lysosome	plum	Transient DN	#5B6BA4
PID_DNA_PK_PATHWAY	-725.891	-704.567	-706.196	-726.763	-746.707	DNA replication	#FF8259	Activation	red	Transient DN	#5B6BA4
PID_ERB_GENOMIC_PATHWAY	447.438	458.966	451.644	461.076	430.971	Other pathways	#E5E5E5	Hormones	darkgrey	Transient DN	#5B6BA4
PID_VEGF_VEGFR_PATHWAY	-1444.38	-1413.74	-1449.92	-1434.9	-1449.6	Growth factor/RTK	#FF002A	VEGFR activation	pink2	Transient DN	#5B6BA4
PID_RANBP2_PATHWAY	183.459	191.486	189.808	179.412	173.817	Protein degradation	#0011FF	Sumoylation	steelblue1	Transient DN	#5B6BA4
PID_INTEGRIN5_PATHWAY	-984.286	-982.389	-980.395	-975.031	-1004.49	PMI	#9CB200	Migration	mediumpurple	Transient DN	#5B6BA4
NABA_COLLAGENS	331.507	334.199	339.827	331.514	322.489	PMI	#9CB200	ECM formation	yellow	Transient DN	#5B6BA4
NABA_ECM_REGULATORS	-344.371	-360.213	-353.69	-357.103	-371.505	PMI	#9CB200	Invasion	coral2	Transient DN	#5B6BA4
NABA_BASEMENT_MEMBRANES	-696.308	-680.093	-696.508	-699.52	-704.678	PMI	#9CB200	EMT inhibition	tan3	Transient DN	#5B6BA4
REACTOME_POLB_DEPENDENT_LONG_PATCH_BASE_EXCISION_REPAIR	-288.345	-309.314	-302.982	-301.46	-318.734	DNA repair	#FF3F00	Activation	red	Transient DN	#5B6BA4
REACTOME_BH3_ONLY_PROTEINS_ASSOCIATE_WITH_AND_INACTIVATE_ANTI_APOPTOTIC_BCL_2_MEMBERS	759.782	775.183	777.282	758.308	744.274	Cell death	#006600	Apoptosis	seagreen4	Transient DN	#5B6BA4
REACTOME_PKA_MEDIATED_PHOSPHORYLATION_OF_CREB	2361.12	2367.55	2361.31	2357.84	2352.76	GPCR	#660011	Activation	red	Transient DN	#5B6BA4
REACTOME_INHIBITION_OF_REPLICATION_INITIATION_OF_DAMAGED_DNA_BY_RB1_E2F1	-313.722	-301.084	-304.56	-328.696	-321.804	DNA repair	#FF3F00	Activation	red	Transient DN	#5B6BA4
REACTOME_DOWNREGULATION_OF_ERBB4_SIGNALING	-1067.7	-1053.99	-1098.38	-1074.24	-1083.6	Growth factor/RTK	#FF002A	EGFR inhibition	chartreuse	Transient DN	#5B6BA4
REACTOME_MITOCHONDRIAL_PROTEIN_IMPORT	-771.964	-769.166	-765.946	-772.308	-779.547	Protein transport	#3281FF	Intracellular transport	brown1	Transient DN	#5B6BA4
REACTOME_MITOCHONDRIAL_IRON_SULFUR_CLUSTER_BIOGENESIS	-686.874	-681.781	-685.009	-679.747	-699.11	Metabolism	#FCFC0C	Oxydative phosphorylation	green4	Transient DN	#5B6BA4
REACTOME_RORA_ACTIVATES_GENE_EXPRESSION	1577.07	1575.31	1576.65	1572	1567.27	Gene expression	#000666	Transcription factors	firebrick	Transient DN	#5B6BA4
REACTOME_BMAL1_CLOCK_NPAS2_ACTIVATES_CIRCADIAN_GENE_EXPRESSION	817.994	807.372	815.299	805.417	800.205	Gene expression	#000666	Transcription factors	firebrick	Transient DN	#5B6BA4
REACTOME_ABC_TRANSPORTERS_IN_LIPID_HOMEOSTASIS	-142.217	-131.17	-110.721	-96.5411	-148.409	Protein transport	#3281FF	Transmembrane transport	darkorange1	Transient DN	#5B6BA4
REACTOME_THE_CITRIC_ACID_TCA_CYCLE_AND_RESPIRATORY_ELECTRON_TRANSPORT	-575.556	-569.36	-568.672	-572.286	-586.001	Metabolism	#FCFC0C	Oxydative phosphorylation	green4	Transient DN	#5B6BA4
REACTOME_COLLAGEN_DEGRADATION	-407.765	-409.21	-416.667	-420.421	-434.702	PMI	#9CB200	Invasion	coral2	Transient DN	#5B6BA4
REACTOME_DEGRADATION_OF_THE_EXTRACELLULAR_MATRIX	-83.6042	-88.5849	-99.5971	-87.8078	-104.397	PMI	#9CB200	Invasion	coral2	Transient DN	#5B6BA4
REACTOME_EXTRACELLULAR_MATRIX_ORGANIZATION	236.561	235.162	230.832	233.589	227.357	PMI	#9CB200	ECM formation	yellow	Transient DN	#5B6BA4
REACTOME_REVERSIBLE_HYDRATION_OF_CARBON_DIOXIDE	-2760.47	-2757.22	-2764.72	-2758.22	-2768.22	Metabolism	#FCFC0C	Amino Acids	dodgerblue2	Transient DN	#5B6BA4
REACTOME_ACYL_CHAIN_REMODELING_OF_CL	-2081.67	-2084.54	-2097.51	-2085.66	-2101.87	Metabolism	#FCFC0C	Lipids	khaki2	Transient DN	#5B6BA4
REACTOME_ACYL_CHAIN_REMODELLING_OF_PS	1048.65	1069.61	1028.55	1060.78	1024.99	Metabolism	#FCFC0C	Lipids	khaki2	Transient DN	#5B6BA4
REACTOME_ACYL_CHAIN_REMODELLING_OF_PE	143.015	136.565	128.091	137.204	122.368	Metabolism	#FCFC0C	Lipids	khaki2	Transient DN	#5B6BA4
REACTOME_ACYL_CHAIN_REMODELLING_OF_PG	-1096.84	-1090.85	-1131.04	-1094.47	-1113.13	Metabolism	#FCFC0C	Lipids	khaki2	Transient DN	#5B6BA4
REACTOME_SYNTHESIS_OF_PI	-1219.93	-1223.79	-1213.27	-1209.85	-1222.85	Metabolism	#FCFC0C	Lipids	khaki2	Transient DN	#5B6BA4
REACTOME_SYNTHESIS_OF_PIPS_AT_THE_ER_MEMBRANE	-1796.84	-1785.59	-1808.51	-1800.58	-1797.68	Metabolism	#FCFC0C	Lipids	khaki2	Transient DN	#5B6BA4
REACTOME_PHASE_II_CONJUGATION_OF_COMPOUNDS	-810.266	-824.302	-829.613	-828.207	-840.561	Metabolism	#FCFC0C	Xenobiotics	yellow4	Transient DN	#5B6BA4
REACTOME_METHYLATION	-919.199	-927.177	-921.607	-933.201	-942.876	Gene expression	#000666	Chromatin regulation	palegreen	Transient DN	#5B6BA4
REACTOME_GLUCURONIDATION	-756.321	-749.587	-755.636	-758.411	-763.003	Metabolism	#FCFC0C	General	white	Transient DN	#5B6BA4
REACTOME_METABOLISM_OF_NUCLEOTIDES	-1067.74	-1074.46	-1068.28	-1066.08	-1079.92	Metabolism	#FCFC0C	Nucleic acids	maroon	Transient DN	#5B6BA4
REACTOME_TRANSPORT_OF_THE_SLBP_DEPENDANT_MATURE_MRNA	-820.089	-811.375	-815.177	-813.569	-828.34	Protein transport	#3281FF	Intracellular transport	brown1	Transient DN	#5B6BA4
REACTOME_TRANSPORT_OF_MATURE_MRNAS_DERIVED_FROM_INTRONLESS_TRANSCRIPTS	-552.588	-541.862	-546.68	-544.622	-560.482	Protein transport	#3281FF	Intracellular transport	brown1	Transient DN	#5B6BA4
REACTOME_ACTIVATION_OF_MATRIX_METALLOPROTEINASES	-1006.58	-990.048	-1027.2	-1043.86	-1104.22	PMI	#9CB200	Invasion	coral2	Transient DN	#5B6BA4
REACTOME_SULFIDE_OXIDATION_TO_SULFATE	-1188.26	-1181.12	-1179.52	-1188.44	-1201.4	Metabolism	#FCFC0C	Amino Acids	dodgerblue2	Transient DN	#5B6BA4
REACTOME_DEGRADATION_OF_CYSTEINE_AND_HOMOCYSTEINE	-1025.95	-1017.73	-1016.52	-1024.71	-1039.86	Protein degradation	#0011FF	Ubiquitination	springgreen1	Transient DN	#5B6BA4
REACTOME_ATTACHMENT_OF_GPI_ANCHOR_TO_UPAR	-1156.64	-1153.47	-1181.06	-1142.47	-1179.54	Protein synthesis	#7FE9FF	Post translational modif	magenta1	Transient DN	#5B6BA4
REACTOME_GLYCOSAMINOGLYCAN_METABOLISM	-168.464	-158.601	-170.454	-167.022	-173.018	Metabolism	#FCFC0C	Carbohydrates	black	Transient DN	#5B6BA4
REACTOME_POST_TRANSLATIONAL_MODIFICATION_SYNTHESIS_OF_GPI_ANCHORED_PROTEINS	-636.893	-616.722	-637.145	-628.83	-674.065	Protein synthesis	#7FE9FF	Post translational modif	magenta1	Transient DN	#5B6BA4
REACTOME_RESPIRATORY_ELECTRON_TRANSPORT_ATP_SYNTHESIS_BY_CHEMIOSMOTIC_COUPLING_AND_HEAT_PRODUCTION_BY_UNCOUPLING_PROTEINS	-1020.4	-1022.17	-1016.75	-1018.65	-1031.69	Metabolism	#FCFC0C	Oxydative phosphorylation	green4	Transient DN	#5B6BA4
REACTOME_GLUCAGON_SIGNALING_IN_METABOLIC_REGULATION	1102.45	1097.13	1104.27	1107.03	1093.74	Metabolism	#FCFC0C	Carbohydrates	black	Transient DN	#5B6BA4
REACTOME_TRIGLYCERIDE_CATABOLISM	1242.37	1235.78	1229.34	1232.71	1207.52	Metabolism	#FCFC0C	Lipids	khaki2	Transient DN	#5B6BA4
REACTOME_PP2A_MEDIATED_DEPHOSPHORYLATION_OF_KEY_METABOLIC_FACTORS	999.321	1009.05	1003.08	1026.24	979.251	Metabolism	#FCFC0C	General	white	Transient DN	#5B6BA4
REACTOME_HEPARAN_SULFATE_HEPARIN_HS_GAG_METABOLISM	288.724	305.499	288.155	301.499	283.816	Metabolism	#FCFC0C	Carbohydrates	black	Transient DN	#5B6BA4
REACTOME_PKA_ACTIVATION_IN_GLUCAGON_SIGNALLING	1859.56	1862.54	1854.65	1856.89	1850.27	Other pathways	#E5E5E5	Insulin pathway	violetred2	Transient DN	#5B6BA4
REACTOME_COLLAGEN_BIOSYNTHESIS_AND_MODIFYING_ENZYMES	-165.557	-166.315	-160.275	-163.391	-168.232	PMI	#9CB200	ECM formation	yellow	Transient DN	#5B6BA4
REACTOME_MTOR_SIGNALLING	650.204	639.712	629.921	647.045	627.071	PI3K/AKT/mTOR	#FF3232	Activation	red	Transient DN	#5B6BA4
REACTOME_REGULATION_OF_CHOLESTEROL_BIOSYNTHESIS_BY_SREBP_SREBF	-12.7064	-15.1662	-15.2854	-16.2417	-19.9074	Metabolism	#FCFC0C	Lipids	khaki2	Transient DN	#5B6BA4
REACTOME_THE_ACTIVATION_OF_ARYLSULFATASES	-1194.37	-1177.04	-1181.59	-1186.75	-1206.2	Protein synthesis	#7FE9FF	Post translational modif	magenta1	Transient DN	#5B6BA4
REACTOME_TRAFFICKING_AND_PROCESSING_OF_ENDOSOMAL_TLR	-205.962	-208.303	-216.927	-208.266	-241.497	Protein transport	#3281FF	Intracellular transport	brown1	Transient DN	#5B6BA4
REACTOME_NEUROTOXICITY_OF_CLOSTRIDIUM_TOXINS	720.706	724.479	697.66	724.785	703.884	External stimuli	black	Toxins	cornflowerblue	Transient DN	#5B6BA4
REACTOME_REGULATION_OF_GLUCOKINASE_BY_GLUCOKINASE_REGULATORY_PROTEIN	-641.172	-629.726	-633.822	-632.491	-651.555	Metabolism	#FCFC0C	Carbohydrates	black	Transient DN	#5B6BA4
REACTOME_PLASMA_LIPOPROTEIN_ASSEMBLY_REMODELING_AND_CLEARANCE	807.211	811.473	796.784	801.74	787.962	Metabolism	#FCFC0C	Lipids	khaki2	Transient DN	#5B6BA4
REACTOME_RETROGRADE_NEUROTROPHIN_SIGNALLING	-432.114	-436.65	-442.618	-439.447	-450.553	Growth factor/RTK	#FF002A	NTRKs activation	seagreen2	Transient DN	#5B6BA4
REACTOME_SIGNALING_BY_EGFR	446.364	449.574	441.905	444.808	444.244	Growth factor/RTK	#FF002A	EGFR activation	chartreuse4	Transient DN	#5B6BA4
REACTOME_NUCLEAR_IMPORT_OF_REV_PROTEIN	-532.068	-520.977	-524.111	-524.155	-541.947	Protein transport	#3281FF	Intracellular transport	brown1	Transient DN	#5B6BA4
REACTOME_FGFR2_MUTANT_RECEPTOR_ACTIVATION	-1072.65	-1073.55	-1088.28	-1081.98	-1096.46	Growth factor/RTK	#FF002A	FGFR activation	deeppink4	Transient DN	#5B6BA4
REACTOME_DOWNSTREAM_SIGNAL_TRANSDUCTION	166.511	165.227	170.895	171.715	153.424	Growth factor/RTK	#FF002A	Downstream effectors	red	Transient DN	#5B6BA4
REACTOME_SIGNALING_BY_PDGF	498.131	494.958	501.052	498.569	487.86	Growth factor/RTK	#FF002A	PDGFR activation	orangered1	Transient DN	#5B6BA4
REACTOME_CELLULAR_HEXOSE_TRANSPORT	-1801.34	-1792.79	-1796.89	-1783.83	-1806.96	Protein transport	#3281FF	Transmembrane transport	darkorange1	Transient DN	#5B6BA4
REACTOME_CHOLESTEROL_BIOSYNTHESIS	-1042.88	-1052.45	-1056.17	-1047.55	-1068.78	Metabolism	#FCFC0C	Lipids	khaki2	Transient DN	#5B6BA4
REACTOME_SNRNP_ASSEMBLY	-541.653	-535.355	-537.169	-536.124	-556.029	Gene expression	#000666	RNA synthesis	darkgoldenrod2	Transient DN	#5B6BA4
REACTOME_VEGF_LIGAND_RECEPTOR_INTERACTIONS	-1906.33	-1833.06	-1897.58	-1877.07	-1911.58	Growth factor/RTK	#FF002A	VEGFR activation	pink2	Transient DN	#5B6BA4
REACTOME_SIGNALING_BY_WNT	85.1981	87.7898	87.0908	92.2658	85.2419	Other pathways	#E5E5E5	WNT	springgreen4	Transient DN	#5B6BA4
REACTOME_BETA_CATENIN_PHOSPHORYLATION_CASCADE	-555.259	-557.688	-566.582	-549.945	-566.227	Other pathways	#E5E5E5	WNT	springgreen4	Transient DN	#5B6BA4
REACTOME_METABOLISM_OF_FOLATE_AND_PTERINES	-1780.61	-1774.74	-1774.53	-1779.55	-1794.91	Metabolism	#FCFC0C	Vitamines	steelblue4	Transient DN	#5B6BA4
REACTOME_BIOTIN_TRANSPORT_AND_METABOLISM	-1003.83	-983.443	-1003.95	-990.5	-1017.93	Metabolism	#FCFC0C	Carbohydrates	black	Transient DN	#5B6BA4
REACTOME_VITAMIN_D_CALCIFEROL_METABOLISM	1532.58	1555.71	1548.3	1531.52	1500.46	Metabolism	#FCFC0C	Vitamines	steelblue4	Transient DN	#5B6BA4
REACTOME_NICOTINATE_METABOLISM	182.067	188.605	167.084	159.947	156.171	Metabolism	#FCFC0C	Oxydative phosphorylation	green4	Transient DN	#5B6BA4
REACTOME_METABOLISM_OF_WATER_SOLUBLE_VITAMINS_AND_COFACTORS	-496.095	-483.81	-498.073	-499.447	-506.354	Metabolism	#FCFC0C	Vitamines	steelblue4	Transient DN	#5B6BA4
REACTOME_METABOLISM_OF_VITAMINS_AND_COFACTORS	-477.488	-464.449	-480.771	-479.555	-480.928	Metabolism	#FCFC0C	Vitamines	steelblue4	Transient DN	#5B6BA4
REACTOME_NICOTINAMIDE_SALVAGING	-80.5543	-99.9436	-109.586	-117.205	-134.549	Metabolism	#FCFC0C	Vitamines	steelblue4	Transient DN	#5B6BA4
REACTOME_AKT_PHOSPHORYLATES_TARGETS_IN_THE_CYTOSOL	2002.24	2005.53	2005.83	2002.65	1999.45	PI3K/AKT/mTOR	#FF3232	Activation	red	Transient DN	#5B6BA4
REACTOME_VITAMIN_B5_PANTOTHENATE_METABOLISM	117.495	139.332	125.256	135.313	110.432	Metabolism	#FCFC0C	Vitamines	steelblue4	Transient DN	#5B6BA4
REACTOME_SIGNALING_BY_BMP	-309.891	-287.136	-304.021	-280.608	-313.404	Growth factor/RTK	#FF002A	TGFB activation	turquoise4	Transient DN	#5B6BA4
REACTOME_SIGNALING_BY_ALK	-149.186	-150.743	-142.666	-130.057	-150.842	Other pathways	#E5E5E5	WNT	springgreen4	Transient DN	#5B6BA4
REACTOME_TCF_DEPENDENT_SIGNALING_IN_RESPONSE_TO_WNT	56.7765	57.4451	59.2956	64.1106	56.129	Other pathways	#E5E5E5	WNT	springgreen4	Transient DN	#5B6BA4
REACTOME_METABOLISM_OF_ANGIOTENSINOGEN_TO_ANGIOTENSINS	-823.422	-824.558	-835.345	-824.951	-857.516	Other pathways	#E5E5E5	Renin angiotensin	yellow4	Transient DN	#5B6BA4
REACTOME_KERATAN_SULFATE_BIOSYNTHESIS	-2586.09	-2586.82	-2592.74	-2587.33	-2591.83	Metabolism	#FCFC0C	Carbohydrates	black	Transient DN	#5B6BA4
REACTOME_KERATAN_SULFATE_DEGRADATION	149.372	179.343	163.527	168.859	121.542	Metabolism	#FCFC0C	Carbohydrates	black	Transient DN	#5B6BA4
REACTOME_CHONDROITIN_SULFATE_BIOSYNTHESIS	670.152	693.77	665.819	667.552	666.929	Metabolism	#FCFC0C	Carbohydrates	black	Transient DN	#5B6BA4
REACTOME_CS_DS_DEGRADATION	742.123	789.311	763.362	777.176	739.186	Protein degradation	#0011FF	Ubiquitination	springgreen1	Transient DN	#5B6BA4
REACTOME_COPII_MEDIATED_VESICLE_TRANSPORT	-1336.64	-1337.35	-1337.07	-1339.56	-1341.65	Protein transport	#3281FF	Intracellular transport	brown1	Transient DN	#5B6BA4
REACTOME_REGULATION_OF_PYRUVATE_DEHYDROGENASE_PDH_COMPLEX	413.262	433.036	432.707	416.708	397.947	Metabolism	#FCFC0C	Carbohydrates	black	Transient DN	#5B6BA4
REACTOME_LINOLEIC_ACID_LA_METABOLISM	-2406.94	-2401.88	-2407.88	-2396.38	-2407.01	Metabolism	#FCFC0C	Lipids	khaki2	Transient DN	#5B6BA4
REACTOME_PEPTIDE_HORMONE_BIOSYNTHESIS	-2355.65	-2354.15	-2349.15	-2360.4	-2364.41	Metabolism	#FCFC0C	Hormones and NT	gray70	Transient DN	#5B6BA4
REACTOME_BIOLOGICAL_OXIDATIONS	-277.463	-290.76	-289.558	-287.209	-298.905	Metabolism	#FCFC0C	Xenobiotics	yellow4	Transient DN	#5B6BA4
REACTOME_EGFR_INTERACTS_WITH_PHOSPHOLIPASE_C_GAMMA	623.683	633.965	571.33	592.964	600.743	Growth factor/RTK	#FF002A	EGFR activation	chartreuse4	Transient DN	#5B6BA4
REACTOME_SYNTHESIS_OF_LIPOXINS_LX	-901.905	-881.651	-896.404	-908.906	-930.66	Metabolism	#FCFC0C	Lipids	khaki2	Transient DN	#5B6BA4
REACTOME_SYNTHESIS_OF_15_EICOSATETRAENOIC_ACID_DERIVATIVES	-2067.14	-2084.95	-2075.45	-2087.25	-2096.34	Metabolism	#FCFC0C	Lipids	khaki2	Transient DN	#5B6BA4
REACTOME_UBIQUINOL_BIOSYNTHESIS	132.025	150.532	83.6543	117.907	120.512	Metabolism	#FCFC0C	Oxydative phosphorylation	green4	Transient DN	#5B6BA4
REACTOME_HYALURONAN_METABOLISM	424.154	423.101	423.499	413.065	406.558	Metabolism	#FCFC0C	Lipids	khaki2	Transient DN	#5B6BA4
REACTOME_HYALURONAN_UPTAKE_AND_DEGRADATION	1238.14	1255.86	1246.13	1246.82	1220.6	Metabolism	#FCFC0C	Lipids	khaki2	Transient DN	#5B6BA4
REACTOME_SYNTHESIS_OF_PROSTAGLANDINS_PG_AND_THROMBOXANES_TX	-1136.18	-1135.78	-1119.9	-1120.39	-1147.97	Metabolism	#FCFC0C	Lipids	khaki2	Transient DN	#5B6BA4
REACTOME_TGF_BETA_RECEPTOR_SIGNALING_ACTIVATES_SMADS	25.068	15.7688	17.7524	25.2266	10.3561	Growth factor/RTK	#FF002A	TGFB activation	turquoise4	Transient DN	#5B6BA4
REACTOME_ACTIVATION_OF_GENE_EXPRESSION_BY_SREBF_SREBP	136.334	133.589	131.972	133.985	127.348	Gene expression	#000666	Transcription factors	firebrick	Transient DN	#5B6BA4
REACTOME_TRIF_MEDIATED_PROGRAMMED_CELL_DEATH	-1931	-1879.04	-1896.49	-1890.24	-1942.94	Cell death	#006600	Apoptosis	seagreen4	Transient DN	#5B6BA4
REACTOME_STIMULI_SENSING_CHANNELS	377.408	384.526	378.068	384.253	375.022	Ion channels	#262626	Activation	red	Transient DN	#5B6BA4
REACTOME_NUCLEAR_ENVELOPE_NE_REASSEMBLY	-334.69	-340.3	-332.768	-332.315	-337.986	Cell cycle	#661900	Activation	red	Transient DN	#5B6BA4
REACTOME_SCAVENGING_BY_CLASS_F_RECEPTORS	-51.0569	-88.6968	-92.1582	-53.0842	-105.711	Protein transport	#3281FF	Transmembrane transport	darkorange1	Transient DN	#5B6BA4
REACTOME_SUMO_IS_CONJUGATED_TO_E1_UBA2_SAE1	1365.41	1364.85	1369	1358.88	1349.2	Protein degradation	#0011FF	Sumoylation	steelblue1	Transient DN	#5B6BA4
REACTOME_SUMO_IS_TRANSFERRED_FROM_E1_TO_E2_UBE2I_UBC9	896.385	897.37	904.07	889.564	880.116	Protein degradation	#0011FF	Sumoylation	steelblue1	Transient DN	#5B6BA4
REACTOME_DEX_H_BOX_HELICASES_ACTIVATE_TYPE_I_IFN_AND_INFLAMMATORY_CYTOKINES_PRODUCTION	-1893.91	-1889.21	-1894.24	-1896.52	-1900.1	Cytokines/Inflammation	#00FF00	Cytokines	orchid2	Transient DN	#5B6BA4
REACTOME_SUMOYLATION_OF_UBIQUITINYLATION_PROTEINS	-265.087	-254.443	-257.378	-259.038	-275.072	Protein degradation	#0011FF	Ubiquitination	springgreen1	Transient DN	#5B6BA4
REACTOME_TRP_CHANNELS	1050.04	1085.74	1059.09	1063.17	1045.57	Ion channels	#262626	Activation	red	Transient DN	#5B6BA4
REACTOME_LOSS_OF_FUNCTION_OF_SMAD2_3_IN_CANCER	-41.7947	-87.7461	-80.2062	-40.7996	-95.2734	Growth factor/RTK	#FF002A	TGFB activation	turquoise4	Transient DN	#5B6BA4
REACTOME_DEFECTS_IN_BIOTIN_BTN_METABOLISM	-1896.72	-1892.38	-1902.27	-1899.49	-1914.06	Metabolism	#FCFC0C	Carbohydrates	black	Transient DN	#5B6BA4
REACTOME_L1CAM_INTERACTIONS	-361.764	-364.18	-369.201	-362.229	-367.935	PMI	#9CB200	Cell-cell interaction	chartreuse 3	Transient DN	#5B6BA4
REACTOME_NEGATIVE_REGULATION_OF_TCF_DEPENDENT_SIGNALING_BY_WNT_LIGAND_ANTAGONISTS	-2595.68	-2587.62	-2600.85	-2609.82	-2740.72	Other pathways	#E5E5E5	WNT	springgreen4	Transient DN	#5B6BA4
REACTOME_DISEASES_ASSOCIATED_WITH_N_GLYCOSYLATION_OF_PROTEINS	-1172.12	-1171.98	-1172.48	-1169.32	-1173.97	Protein synthesis	#7FE9FF	Post translational modif	magenta1	Transient DN	#5B6BA4
REACTOME_DISEASES_OF_GLYCOSYLATION	-233.08	-235.458	-240.568	-240.472	-242.186	Protein synthesis	#7FE9FF	Post translational modif	magenta1	Transient DN	#5B6BA4
REACTOME_ENERGY_DEPENDENT_REGULATION_OF_MTOR_BY_LKB1_AMPK	415.093	426.754	402.886	422.201	389.558	PI3K/AKT/mTOR	#FF3232	Activation	red	Transient DN	#5B6BA4
REACTOME_IRE1ALPHA_ACTIVATES_CHAPERONES	171.15	161.06	164.129	162.099	151.706	Protein synthesis	#7FE9FF	Post translational modif	magenta1	Transient DN	#5B6BA4
REACTOME_REGULATION_OF_INSULIN_LIKE_GROWTH_FACTOR_IGF_TRANSPORT_AND_UPTAKE_BY_INSULIN_LIKE_GROWTH_FACTOR_BINDING_PROTEINS_IGFBPS	934.793	935.024	938.326	924.564	923.768	Growth factor/RTK	#FF002A	IGFR1 activation	yellow1	Transient DN	#5B6BA4
REACTOME_GLUCAGON_LIKE_PEPTIDE_1_GLP1_REGULATES_INSULIN_SECRETION	853.073	848.3	850.049	855.151	847.376	Other pathways	#E5E5E5	Insulin pathway	violetred2	Transient DN	#5B6BA4
REACTOME_TRANSPORT_OF_SMALL_MOLECULES	-10.4636	-12.7477	-18.4199	-11.4116	-16.861	Protein transport	#3281FF	Intracellular transport	brown1	Transient DN	#5B6BA4
REACTOME_NUCLEAR_RECEPTOR_TRANSCRIPTION_PATHWAY	2065.46	2076.32	2059.29	2064.61	2066.23	Gene expression	#000666	Transcription factors	firebrick	Transient DN	#5B6BA4
REACTOME_RECEPTOR_TYPE_TYROSINE_PROTEIN_PHOSPHATASES	1764.18	1738.44	1772.78	1764.59	1716.5	Growth factor/RTK	#FF002A	Downstream effectors	red	Transient DN	#5B6BA4
REACTOME_BETA_OXIDATION_OF_VERY_LONG_CHAIN_FATTY_ACIDS	776.218	784.625	763.9	778.873	735.787	Metabolism	#FCFC0C	Lipids	khaki2	Transient DN	#5B6BA4
REACTOME_DISEASES_ASSOCIATED_WITH_O_GLYCOSYLATION_OF_PROTEINS	738.718	734.763	727.084	727.215	724.306	Protein synthesis	#7FE9FF	Post translational modif	magenta1	Transient DN	#5B6BA4
REACTOME_PEROXISOMAL_LIPID_METABOLISM	-118.802	-118.883	-139.033	-128.665	-149.678	Metabolism	#FCFC0C	Lipids	khaki2	Transient DN	#5B6BA4
REACTOME_PROTEIN_FOLDING	-722.518	-723.899	-722.01	-720.716	-724.66	Protein synthesis	#7FE9FF	Post translational modif	magenta1	Transient DN	#5B6BA4
REACTOME_CRMPS_IN_SEMA3A_SIGNALING	339.404	330.649	325.433	332.541	319.604	PMI	#9CB200	Cell-cell interaction	chartreuse 3	Transient DN	#5B6BA4
REACTOME_FREE_FATTY_ACIDS_REGULATE_INSULIN_SECRETION	840.218	832.043	835.656	847.84	833.646	Metabolism	#FCFC0C	Lipids	khaki2	Transient DN	#5B6BA4
REACTOME_SIALIC_ACID_METABOLISM	-1325.2	-1309.76	-1320.18	-1317.68	-1352.14	Metabolism	#FCFC0C	Carbohydrates	black	Transient DN	#5B6BA4
REACTOME_SUMOYLATION_OF_SUMOYLATION_PROTEINS	-352.881	-344.051	-345.062	-346.71	-362.713	Protein degradation	#0011FF	Sumoylation	steelblue1	Transient DN	#5B6BA4
REACTOME_SUMOYLATION_OF_INTRACELLULAR_RECEPTORS	1623.44	1621.67	1614.12	1612.2	1611.1	Protein degradation	#0011FF	Sumoylation	steelblue1	Transient DN	#5B6BA4
REACTOME_TRAFFICKING_OF_GLUR2_CONTAINING_AMPA_RECEPTORS	-694.095	-690.817	-709.144	-697.423	-721.784	Protein transport	#3281FF	Intracellular transport	brown1	Transient DN	#5B6BA4
REACTOME_G_ALPHA_I_SIGNALLING_EVENTS	3.20496	3.84617	3.45284	2.17882	1.53866	GPCR	#660011	Galpha activity	springgreen4	Transient DN	#5B6BA4
REACTOME_G_ALPHA_Z_SIGNALLING_EVENTS	382.632	383.873	385.326	382.634	381.384	GPCR	#660011	Galpha activity	springgreen4	Transient DN	#5B6BA4
REACTOME_BICARBONATE_TRANSPORTERS	2191.04	2188.81	2188.46	2199.1	2174.69	Protein transport	#3281FF	Transmembrane transport	darkorange1	Transient DN	#5B6BA4
REACTOME_TRANSPORT_OF_VITAMINS_NUCLEOSIDES_AND_RELATED_MOLECULES	924.375	944.454	913.552	929.339	907.16	Protein transport	#3281FF	Intracellular transport	brown1	Transient DN	#5B6BA4
REACTOME_POST_TRANSCRIPTIONAL_SILENCING_BY_SMALL_RNAS	2244.7	2253.34	2251.11	2261.24	2235.33	Gene expression	#000666	RNA degradation	violetred2	Transient DN	#5B6BA4
REACTOME_ORGANIC_ANION_TRANSPORTERS	-1762	-1739.02	-1749.24	-1741.92	-1764.54	Ion channels	#262626	Activation	red	Transient DN	#5B6BA4
REACTOME_CREB1_PHOSPHORYLATION_THROUGH_THE_ACTIVATION_OF_ADENYLATE_CYCLASE	2264.83	2276.51	2266.71	2264.86	2255.06	GPCR	#660011	Activation	red	Transient DN	#5B6BA4
REACTOME_CHL1_INTERACTIONS	-649.642	-617.83	-656.299	-640.569	-647.646	PMI	#9CB200	Cell-cell interaction	chartreuse 3	Transient DN	#5B6BA4
REACTOME_HUR_ELAVL1_BINDS_AND_STABILIZES_MRNA	629.5	641.687	637.043	632.896	621.412	Gene expression	#000666	RNA synthesis	darkgoldenrod2	Transient DN	#5B6BA4
REACTOME_INTERLEUKIN_2_FAMILY_SIGNALING	-835.132	-828.668	-828.366	-841.768	-847.809	Cytokines/Inflammation	#00FF00	Cytokines	orchid2	Transient DN	#5B6BA4
REACTOME_SUMOYLATION_OF_CHROMATIN_ORGANIZATION_PROTEINS	-166.917	-152.647	-153.866	-153.302	-171.065	Protein degradation	#0011FF	Sumoylation	steelblue1	Transient DN	#5B6BA4
REACTOME_SUMOYLATION_OF_RNA_BINDING_PROTEINS	-187.761	-179.385	-179.67	-179.292	-195.391	Protein degradation	#0011FF	Sumoylation	steelblue1	Transient DN	#5B6BA4
REACTOME_SUMOYLATION_OF_DNA_METHYLATION_PROTEINS	1705.67	1704.76	1713.02	1705.39	1687.11	Protein degradation	#0011FF	Sumoylation	steelblue1	Transient DN	#5B6BA4
REACTOME_SIGNALING_BY_CTNNB1_PHOSPHO_SITE_MUTANTS	-555.259	-557.688	-566.582	-549.945	-566.227	Other pathways	#E5E5E5	WNT	springgreen4	Transient DN	#5B6BA4
REACTOME_O_LINKED_GLYCOSYLATION	752.861	761.645	761.938	755.924	739.953	Protein synthesis	#7FE9FF	Post translational modif	magenta1	Transient DN	#5B6BA4
REACTOME_RIPK1_MEDIATED_REGULATED_NECROSIS	-651.485	-630.546	-650.49	-646.273	-654.397	Cell death	#006600	Necrosis	lightgoldenrod3	Transient DN	#5B6BA4
REACTOME_MISCELLANEOUS_TRANSPORT_AND_BINDING_EVENTS	-498.331	-483.642	-497.412	-483.118	-505.393	Protein transport	#3281FF	Intracellular transport	brown1	Transient DN	#5B6BA4
REACTOME_TOXICITY_OF_BOTULINUM_TOXIN_TYPE_D_BOTD	720.706	724.479	697.66	724.785	703.884	External stimuli	black	Toxins	cornflowerblue	Transient DN	#5B6BA4
REACTOME_RELEASE_OF_HH_NP_FROM_THE_SECRETING_CELL	1567.52	1570.77	1553.02	1561.02	1544.76	Other pathways	#E5E5E5	SHH	peachpuff	Transient DN	#5B6BA4
REACTOME_MITOCHONDRIAL_TRANSLATION	-1557.15	-1551.97	-1543.58	-1547.66	-1567.53	Protein synthesis	#7FE9FF	tRNA	royalblue3	Transient DN	#5B6BA4
REACTOME_AFLATOXIN_ACTIVATION_AND_DETOXIFICATION	-1618.88	-1608.98	-1630.12	-1619.05	-1638.34	External stimuli	black	Toxins	cornflowerblue	Transient DN	#5B6BA4
REACTOME_METABOLISM_OF_LIPIDS	-33.6227	-30.3459	-35.8511	-34.0547	-38.5269	Metabolism	#FCFC0C	Lipids	khaki2	Transient DN	#5B6BA4
REACTOME_PIWI_INTERACTING_RNA_PIRNA_BIOGENESIS	-1228.05	-1225.17	-1215.27	-1231.87	-1238.13	Gene expression	#000666	RNA synthesis	darkgoldenrod2	Transient DN	#5B6BA4
REACTOME_SLC_TRANSPORTER_DISORDERS	-255.891	-257.684	-254.259	-254.178	-268.362	Protein transport	#3281FF	Transmembrane transport	darkorange1	Transient DN	#5B6BA4
REACTOME_TRAFFICKING_OF_MYRISTOYLATED_PROTEINS_TO_THE_CILIUM	-712.351	-683.874	-705.054	-683.849	-722.979	Protein transport	#3281FF	Intracellular transport	brown1	Transient DN	#5B6BA4
REACTOME_TP53_REGULATES_METABOLIC_GENES	646.465	645.627	638.272	648.845	636.584	Senescence	#5FFF00	p53	deeppink3	Transient DN	#5B6BA4
REACTOME_PI_3K_CASCADE_FGFR1	1586.86	1577.98	1593.89	1590.01	1582.62	Growth factor/RTK	#FF002A	FGFR activation	deeppink4	Transient DN	#5B6BA4
REACTOME_SIGNALING_BY_FGFR2	-482.906	-483.042	-485.781	-476.051	-486.431	Growth factor/RTK	#FF002A	FGFR activation	deeppink4	Transient DN	#5B6BA4
REACTOME_SIGNALING_BY_FGFR2_IN_DISEASE	-584.515	-591.695	-591.849	-584.197	-599.819	Growth factor/RTK	#FF002A	FGFR activation	deeppink4	Transient DN	#5B6BA4
REACTOME_CLEC7A_INFLAMMASOME_PATHWAY	-2314.11	-2293.35	-2305.36	-2298.8	-2315.4	Cytokines/Inflammation	#00FF00	Inflammation	orange3	Transient DN	#5B6BA4
REACTOME_DISEASES_OF_CARBOHYDRATE_METABOLISM	-744.091	-739.706	-756.463	-721.32	-757.884	Metabolism	#FCFC0C	Carbohydrates	black	Transient DN	#5B6BA4
REACTOME_TNFR2_NON_CANONICAL_NF_KB_PATHWAY	-840.584	-845.334	-843.463	-846.749	-849.794	Cytokines/Inflammation	#00FF00	TNF pathway	paleturquoise3	Transient DN	#5B6BA4
REACTOME_DISEASES_OF_METABOLISM	-505.901	-508.732	-516.425	-508.665	-515.243	Metabolism	#FCFC0C	Carbohydrates	black	Transient DN	#5B6BA4
REACTOME_TNFS_BIND_THEIR_PHYSIOLOGICAL_RECEPTORS	-1818.13	-1803.92	-1814.9	-1808.52	-1826.76	Cytokines/Inflammation	#00FF00	TNF pathway	paleturquoise3	Transient DN	#5B6BA4
REACTOME_TNF_RECEPTOR_SUPERFAMILY_TNFSF_MEMBERS_MEDIATING_NON_CANONICAL_NF_KB_PATHWAY	1994.05	1982.47	1979.53	1963.84	1959.86	Cytokines/Inflammation	#00FF00	TNF pathway	paleturquoise3	Transient DN	#5B6BA4
REACTOME_PROTEIN_REPAIR	-765.39	-779.297	-776.355	-781.665	-815.855	Other pathways	#E5E5E5	ROS	chartreuse3	Transient DN	#5B6BA4
REACTOME_UCH_PROTEINASES	-46.8481	-54.8195	-48.4147	-51.9669	-57.7543	Protein degradation	#0011FF	Ubiquitination	springgreen1	Transient DN	#5B6BA4
REACTOME_RESOLUTION_OF_D_LOOP_STRUCTURES	-2091.67	-2080.19	-2083.04	-2089.42	-2100.85	DNA repair	#FF3F00	Activation	red	Transient DN	#5B6BA4
REACTOME_RESOLUTION_OF_D_LOOP_STRUCTURES_THROUGH_SYNTHESIS_DEPENDENT_STRAND_ANNEALING_SDSA	-2091.67	-2080.19	-2083.04	-2089.42	-2100.85	DNA repair	#FF3F00	Activation	red	Transient DN	#5B6BA4
REACTOME_NONHOMOLOGOUS_END_JOINING_NHEJ	272.484	284.097	292.239	278.434	256.062	DNA repair	#FF3F00	Activation	red	Transient DN	#5B6BA4
REACTOME_DNA_DAMAGE_RECOGNITION_IN_GG_NER	367.254	369.841	367.604	363.319	362.131	DNA repair	#FF3F00	Activation	red	Transient DN	#5B6BA4
REACTOME_POST_TRANSLATIONAL_PROTEIN_MODIFICATION	-109.668	-108.258	-107.942	-109.714	-112.664	Protein synthesis	#7FE9FF	Post translational modif	magenta1	Transient DN	#5B6BA4
REACTOME_RESPIRATORY_ELECTRON_TRANSPORT	-1054.09	-1056.66	-1051.35	-1052.77	-1066.63	Protein transport	#3281FF	Intracellular transport	brown1	Transient DN	#5B6BA4
REACTOME_TRNA_MODIFICATION_IN_THE_NUCLEUS_AND_CYTOSOL	-860.907	-856.532	-864.998	-864.632	-867.37	Protein synthesis	#7FE9FF	tRNA	royalblue3	Transient DN	#5B6BA4
REACTOME_SYNTHESIS_OF_WYBUTOSINE_AT_G37_OF_TRNA_PHE	333.057	325.306	299.551	302.302	258.044	Protein synthesis	#7FE9FF	tRNA	royalblue3	Transient DN	#5B6BA4
REACTOME_TRNA_PROCESSING_IN_THE_NUCLEUS	-573.446	-561.42	-564.469	-562.979	-576.089	Protein synthesis	#7FE9FF	tRNA	royalblue3	Transient DN	#5B6BA4
REACTOME_INTERLEUKIN_4_AND_INTERLEUKIN_13_SIGNALING	-400.796	-409.468	-406.47	-428.601	-430.384	Cytokines/Inflammation	#00FF00	Cytokines	orchid2	Transient DN	#5B6BA4
REACTOME_TRNA_MODIFICATION_IN_THE_MITOCHONDRION	-950.484	-917.286	-924.205	-915.972	-979.807	Protein synthesis	#7FE9FF	tRNA	royalblue3	Transient DN	#5B6BA4
REACTOME_GDP_FUCOSE_BIOSYNTHESIS	560.75	540.613	552.778	516.63	498.555	Metabolism	#FCFC0C	Carbohydrates	black	Transient DN	#5B6BA4
REACTOME_TP53_REGULATES_TRANSCRIPTION_OF_DEATH_RECEPTORS_AND_LIGANDS	679.208	683.285	673.907	672.486	663.141	Senescence	#5FFF00	p53	deeppink3	Transient DN	#5B6BA4
REACTOME_FGFR2_ALTERNATIVE_SPLICING	-872.536	-870.983	-869.331	-873.197	-883.458	Growth factor/RTK	#FF002A	FGFR activation	deeppink4	Transient DN	#5B6BA4
REACTOME_PTEN_REGULATION	-26.8212	-26.5668	-23.4498	-24.4878	-32.8017	PI3K/AKT/mTOR	#FF3232	Inhibition	blue	Transient DN	#5B6BA4
REACTOME_RNA_POLYMERASE_II_TRANSCRIBES_SNRNA_GENES	169.094	179.431	173.502	173.563	168.135	Gene expression	#000666	RNA synthesis	darkgoldenrod2	Transient DN	#5B6BA4
REACTOME_COPI_DEPENDENT_GOLGI_TO_ER_RETROGRADE_TRAFFIC	-676.947	-678.651	-681.277	-676.808	-685.514	Protein transport	#3281FF	Intracellular transport	brown1	Transient DN	#5B6BA4
REACTOME_PI5P_REGULATES_TP53_ACETYLATION	453.152	464.179	471.192	470.933	428.656	Senescence	#5FFF00	p53	deeppink3	Transient DN	#5B6BA4
REACTOME_COOPERATION_OF_PDCL_PHLP1_AND_TRIC_CCT_IN_G_PROTEIN_BETA_FOLDING	-478.551	-478.131	-473.276	-473.081	-482.387	GPCR	#660011	Activation	red	Transient DN	#5B6BA4
REACTOME_GLYCEROPHOSPHOLIPID_CATABOLISM	-2588.94	-2589.19	-2593.69	-2595.7	-2596.2	Metabolism	#FCFC0C	Lipids	khaki2	Transient DN	#5B6BA4
REACTOME_CDC6_ASSOCIATION_WITH_THE_ORC_ORIGIN_COMPLEX	-2553.86	-2541.63	-2572.38	-2535.4	-2568.78	DNA replication	#FF8259	Activation	red	Transient DN	#5B6BA4
REACTOME_G2_M_CHECKPOINTS	-494.514	-495.739	-486.529	-492.992	-499.155	Cell cycle	#661900	Checkpoints regulation	darkgoldenrod3	Transient DN	#5B6BA4
REACTOME_GLYCOLYSIS	-88.2364	-87.7108	-98.699	-88.5378	-106.165	Metabolism	#FCFC0C	Carbohydrates	black	Transient DN	#5B6BA4
REACTOME_PYRUVATE_METABOLISM	729.062	741.722	736.344	728.176	717.872	Metabolism	#FCFC0C	Carbohydrates	black	Transient DN	#5B6BA4
REACTOME_GLUCOSE_METABOLISM	-189.905	-188.363	-201.099	-189.762	-206.395	Metabolism	#FCFC0C	Carbohydrates	black	Transient DN	#5B6BA4
REACTOME_UREA_CYCLE	-1197.29	-1166.29	-1166.35	-1177.33	-1207.69	Metabolism	#FCFC0C	Amino Acids	dodgerblue2	Transient DN	#5B6BA4
REACTOME_HISTIDINE_CATABOLISM	-1294.63	-1291.24	-1306.36	-1297.19	-1309.05	Metabolism	#FCFC0C	Amino Acids	dodgerblue2	Transient DN	#5B6BA4
REACTOME_PROPIONYL_COA_CATABOLISM	-1345.55	-1306.45	-1328.27	-1339.68	-1381.36	Metabolism	#FCFC0C	Amino Acids	dodgerblue2	Transient DN	#5B6BA4
REACTOME_LYSINE_CATABOLISM	-1384.32	-1370.28	-1390.55	-1384.26	-1389.02	Metabolism	#FCFC0C	Amino Acids	dodgerblue2	Transient DN	#5B6BA4
REACTOME_PENTOSE_PHOSPHATE_PATHWAY	-492.61	-511.304	-499.616	-486.985	-515.684	Metabolism	#FCFC0C	Carbohydrates	black	Transient DN	#5B6BA4
REACTOME_METABOLISM_OF_CARBOHYDRATES	-272.431	-268.831	-277.423	-269.903	-285.489	Metabolism	#FCFC0C	Carbohydrates	black	Transient DN	#5B6BA4
REACTOME_CITRIC_ACID_CYCLE_TCA_CYCLE	-195.457	-172.259	-180.4	-185.924	-204.28	Metabolism	#FCFC0C	Amino Acids	dodgerblue2	Transient DN	#5B6BA4
REACTOME_PYRUVATE_METABOLISM_AND_CITRIC_ACID_TCA_CYCLE	197.698	216.58	208.415	203.005	188.724	Metabolism	#FCFC0C	Carbohydrates	black	Transient DN	#5B6BA4
REACTOME_MRNA_SPLICING_MINOR_PATHWAY	-835.395	-834.241	-834.397	-840.483	-839.847	Gene expression	#000666	RNA synthesis	darkgoldenrod2	Transient DN	#5B6BA4
REACTOME_MRNA_SPLICING	-242.344	-232.632	-233.038	-236.076	-246.627	Gene expression	#000666	RNA synthesis	darkgoldenrod2	Transient DN	#5B6BA4
REACTOME_PROCESSING_OF_CAPPED_INTRON_CONTAINING_PRE_MRNA	-338.526	-326.036	-327.637	-329.317	-340.968	Gene expression	#000666	RNA synthesis	darkgoldenrod2	Transient DN	#5B6BA4
REACTOME_TRNA_PROCESSING	-660.973	-648.831	-654.377	-652.488	-666.934	Protein synthesis	#7FE9FF	tRNA	royalblue3	Transient DN	#5B6BA4
REACTOME_PYRIMIDINE_SALVAGE	-1110.42	-1078.76	-1081.33	-1095.15	-1118.25	Metabolism	#FCFC0C	Amino Acids	dodgerblue2	Transient DN	#5B6BA4
REACTOME_DNA_DAMAGE_REVERSAL	1029.02	1028.15	1019.17	1029.5	1015.86	DNA repair	#FF3F00	Inhibition	blue	Transient DN	#5B6BA4
REACTOME_PURINE_SALVAGE	-809.816	-832.293	-847.52	-832.721	-880.673	Metabolism	#FCFC0C	Nucleic acids	maroon	Transient DN	#5B6BA4
REACTOME_PURINE_CATABOLISM	-1333.14	-1347.51	-1322.37	-1324.22	-1344.26	Metabolism	#FCFC0C	Nucleic acids	maroon	Transient DN	#5B6BA4
REACTOME_MITOCHONDRIAL_FATTY_ACID_BETA_OXIDATION_OF_SATURATED_FATTY_ACIDS	-146.089	-130.818	-130.498	-140.558	-168.086	Metabolism	#FCFC0C	Oxydative phosphorylation	green4	Transient DN	#5B6BA4
REACTOME_MITOCHONDRIAL_FATTY_ACID_BETA_OXIDATION_OF_UNSATURATED_FATTY_ACIDS	-445.407	-405.127	-417.342	-414.482	-467.898	Metabolism	#FCFC0C	Oxydative phosphorylation	green4	Transient DN	#5B6BA4
REACTOME_MITOCHONDRIAL_FATTY_ACID_BETA_OXIDATION	-499.34	-478.077	-492.196	-494.381	-528.03	Metabolism	#FCFC0C	Lipids	khaki2	Transient DN	#5B6BA4
REACTOME_BETA_OXIDATION_OF_LAUROYL_COA_TO_DECANOYL_COA_COA	-282.664	-268.216	-260.132	-273.524	-299.149	Metabolism	#FCFC0C	Lipids	khaki2	Transient DN	#5B6BA4
REACTOME_BETA_OXIDATION_OF_DECANOYL_COA_TO_OCTANOYL_COA_COA	-222.505	-205.662	-204.616	-216.517	-242.63	Metabolism	#FCFC0C	Lipids	khaki2	Transient DN	#5B6BA4
REACTOME_BETA_OXIDATION_OF_OCTANOYL_COA_TO_HEXANOYL_COA	-223.884	-204.099	-197.652	-209.858	-238.95	Metabolism	#FCFC0C	Lipids	khaki2	Transient DN	#5B6BA4
REACTOME_BETA_OXIDATION_OF_HEXANOYL_COA_TO_BUTANOYL_COA	-211.224	-197.891	-191.276	-202.826	-231.955	Metabolism	#FCFC0C	Lipids	khaki2	Transient DN	#5B6BA4
REACTOME_BETA_OXIDATION_OF_BUTANOYL_COA_TO_ACETYL_COA	-323.456	-304.425	-295.514	-314.794	-340.376	Metabolism	#FCFC0C	Lipids	khaki2	Transient DN	#5B6BA4
REACTOME_TRANSPORT_OF_FATTY_ACIDS	-534.566	-501.701	-554.085	-499.712	-542.587	Metabolism	#FCFC0C	Lipids	khaki2	Transient DN	#5B6BA4
REACTOME_TRANSPORT_OF_NUCLEOSIDES_AND_FREE_PURINE_AND_PYRIMIDINE_BASES_ACROSS_THE_PLASMA_MEMBRANE	-1043.32	-1048.85	-1039.59	-1054.19	-1064.35	Protein transport	#3281FF	Intracellular transport	brown1	Transient DN	#5B6BA4
REACTOME_GASTRIN_CREB_SIGNALLING_PATHWAY_VIA_PKC_AND_MAPK	-1244.96	-1249.81	-1263.87	-1253.59	-1270.58	MAPK	#B20000	Downstream targets	#B20071	Transient DN	#5B6BA4
REACTOME_PTK6_REGULATES_PROTEINS_INVOLVED_IN_RNA_PROCESSING	-51.1991	-40.0898	-36.8399	-39.1507	-57.1627	Gene expression	#000666	RNA synthesis	darkgoldenrod2	Transient DN	#5B6BA4
REACTOME_SIGNALING_BY_FGFR2_IIIA_TM	-1072.65	-1073.55	-1088.28	-1081.98	-1096.46	Growth factor/RTK	#FF002A	FGFR activation	deeppink4	Transient DN	#5B6BA4
REACTOME_PROTEIN_UBIQUITINATION	137.45	138.358	138.253	138.032	129.03	Protein degradation	#0011FF	Ubiquitination	springgreen1	Transient DN	#5B6BA4
REACTOME_GOLGI_TO_ER_RETROGRADE_TRANSPORT	-887.057	-888.416	-886.262	-884.706	-889.699	Protein transport	#3281FF	Intracellular transport	brown1	Transient DN	#5B6BA4
REACTOME_CARGO_RECOGNITION_FOR_CLATHRIN_MEDIATED_ENDOCYTOSIS	239.903	238.847	235.278	235.448	230.166	Protein transport	#3281FF	Intracellular transport	brown1	Transient DN	#5B6BA4
REACTOME_VLDL_ASSEMBLY	1627.1	1615.68	1602.09	1637.49	1595.91	Metabolism	#FCFC0C	Lipids	khaki2	Transient DN	#5B6BA4
REACTOME_VLDLR_INTERNALISATION_AND_DEGRADATION	1182.12	1191.24	1186.91	1187.75	1179.64	Metabolism	#FCFC0C	Lipids	khaki2	Transient DN	#5B6BA4
REACTOME_E3_UBIQUITIN_LIGASES_UBIQUITINATE_TARGET_PROTEINS	53.9932	68.2173	61.3084	64.977	50.5653	Protein degradation	#0011FF	Ubiquitination	springgreen1	Transient DN	#5B6BA4
REACTOME_NEGATIVE_REGULATION_OF_ACTIVITY_OF_TFAP2_AP_2_FAMILY_TRANSCRIPTION_FACTORS	1301.82	1308.07	1315.54	1299.95	1293.73	Gene expression	#000666	Transcription factors	firebrick	Transient DN	#5B6BA4
REACTOME_ACTIVATION_OF_THE_TFAP2_AP_2_FAMILY_OF_TRANSCRIPTION_FACTORS	2245.9	2245.49	2251.02	2244.09	2242.63	Gene expression	#000666	Transcription factors	firebrick	Transient DN	#5B6BA4
REACTOME_ARYL_HYDROCARBON_RECEPTOR_SIGNALLING	1203.21	1200.08	1199.42	1191.12	1192.53	Gene expression	#000666	Transcription factors	firebrick	Transient DN	#5B6BA4
REACTOME_RUNX2_REGULATES_OSTEOBLAST_DIFFERENTIATION	-1529.94	-1522.46	-1529.53	-1532.97	-1531.11	Other pathways	#E5E5E5	Runx	yellow4	Transient DN	#5B6BA4
REACTOME_RUNX3_REGULATES_NOTCH_SIGNALING	2090.95	2090.78	2094.17	2084.16	2087.94	Other pathways	#E5E5E5	Runx	yellow4	Transient DN	#5B6BA4
REACTOME_REGULATION_OF_PTEN_MRNA_TRANSLATION	2185.13	2184.05	2186.95	2190.22	2176.04	PI3K/AKT/mTOR	#FF3232	Inhibition	blue	Transient DN	#5B6BA4
REACTOME_COLLAGEN_CHAIN_TRIMERIZATION	331.507	334.199	339.827	331.514	322.489	PMI	#9CB200	ECM formation	yellow	Transient DN	#5B6BA4
REACTOME_NEDDYLATION	-461.925	-465.817	-459.849	-465.518	-468.026	Protein degradation	#0011FF	Ubiquitination	springgreen1	Transient DN	#5B6BA4
REACTOME_CARBOXYTERMINAL_POST_TRANSLATIONAL_MODIFICATIONS_OF_TUBULIN	-510.429	-508.83	-516.452	-506.07	-514.785	Protein synthesis	#7FE9FF	Post translational modif	magenta1	Transient DN	#5B6BA4
REACTOME_NUCLEOTIDE_SALVAGE	-829.809	-830.818	-846.573	-839.019	-871.369	Metabolism	#FCFC0C	Nucleic acids	maroon	Transient DN	#5B6BA4
REACTOME_TYROSINE_CATABOLISM	-1891.3	-1871.48	-1879.95	-1882.73	-1910.17	Metabolism	#FCFC0C	Amino Acids	dodgerblue2	Transient DN	#5B6BA4
REACTOME_ASPARTATE_AND_ASPARAGINE_METABOLISM	-911.689	-903.13	-900.57	-915.006	-925.742	Metabolism	#FCFC0C	Amino Acids	dodgerblue2	Transient DN	#5B6BA4
REACTOME_CHYLOMICRON_ASSEMBLY	-36.1019	-59.6316	-69.0361	-37.1335	-74.2818	Metabolism	#FCFC0C	Lipids	khaki2	Transient DN	#5B6BA4
REACTOME_HDL_ASSEMBLY	1485.07	1489.89	1471.71	1472.15	1462.54	Metabolism	#FCFC0C	Lipids	khaki2	Transient DN	#5B6BA4
REACTOME_PLASMA_LIPOPROTEIN_ASSEMBLY	908.171	897.159	883.955	892.68	874.704	Metabolism	#FCFC0C	Lipids	khaki2	Transient DN	#5B6BA4
REACTOME_PLASMA_LIPOPROTEIN_REMODELING	1108.37	1107.31	1094.57	1112.93	1078.92	Metabolism	#FCFC0C	Lipids	khaki2	Transient DN	#5B6BA4
REACTOME_CHYLOMICRON_REMODELING	1236.51	1206.66	1194.62	1226.52	1174.19	Metabolism	#FCFC0C	Lipids	khaki2	Transient DN	#5B6BA4
REACTOME_CHYLOMICRON_CLEARANCE	1795.4	1801.93	1782.35	1790.16	1763.39	Metabolism	#FCFC0C	Lipids	khaki2	Transient DN	#5B6BA4
REACTOME_LDL_CLEARANCE	441.25	446.264	427.325	437.111	413.075	Metabolism	#FCFC0C	Lipids	khaki2	Transient DN	#5B6BA4
REACTOME_LDL_REMODELING	1627.1	1615.68	1602.09	1637.49	1595.91	Metabolism	#FCFC0C	Lipids	khaki2	Transient DN	#5B6BA4
REACTOME_PLASMA_LIPOPROTEIN_CLEARANCE	766.586	774.603	761.242	765.606	750.715	Metabolism	#FCFC0C	Lipids	khaki2	Transient DN	#5B6BA4
REACTOME_HDL_REMODELING	-757.525	-752.844	-771.337	-770.865	-786.356	Metabolism	#FCFC0C	Lipids	khaki2	Transient DN	#5B6BA4
REACTOME_FATTY_ACID_METABOLISM	-863.563	-863.821	-870.188	-865.728	-879.01	Metabolism	#FCFC0C	Lipids	khaki2	Transient DN	#5B6BA4
REACTOME_SIGNALING_BY_NTRK2_TRKB	-357.686	-361.403	-357.343	-348.535	-364.472	Growth factor/RTK	#FF002A	NTRKs activation	seagreen2	Transient DN	#5B6BA4
REACTOME_INTRACELLULAR_SIGNALING_BY_SECOND_MESSENGERS	558.802	554.985	558.051	561.099	552.164	Growth factor/RTK	#FF002A	Downstream effectors	red	Transient DN	#5B6BA4
REACTOME_RHOD_GTPASE_CYCLE	630.19	634.2	627.163	622.202	625.578	GPCR	#660011	Rho GTPase	maroon1	Transient DN	#5B6BA4
REACTOME_RHOT1_GTPASE_CYCLE	-2538.3	-2531.7	-2535.2	-2549.53	-2550.13	GPCR	#660011	Rho GTPase	maroon1	Transient DN	#5B6BA4
REACTOME_INTERLEUKIN_36_PATHWAY	1000.42	1017.92	1001.17	1003.42	986.419	Cytokines/Inflammation	#00FF00	Cytokines	orchid2	Transient DN	#5B6BA4
REACTOME_BIOSYNTHESIS_OF_SPECIALIZED_PRORESOLVING_MEDIATORS_SPMS	-882.52	-925.584	-894.676	-916.788	-966.39	Cytokines/Inflammation	#00FF00	Inflammation	orange3	Transient DN	#5B6BA4
REACTOME_MECP2_REGULATES_TRANSCRIPTION_OF_NEURONAL_LIGANDS	623.731	646.89	649.87	638.957	611.199	Metabolism	#FCFC0C	Hormones and NT	gray70	Transient DN	#5B6BA4
REACTOME_ACTIVATED_NTRK2_SIGNALS_THROUGH_PI3K	2155.82	2147.06	2160.77	2161.72	2140.67	PI3K/AKT/mTOR	#FF3232	Activation	red	Transient DN	#5B6BA4
REACTOME_PEROXISOMAL_PROTEIN_IMPORT	-218.672	-205.008	-226.494	-223.931	-227.167	Protein transport	#3281FF	Intracellular transport	brown1	Transient DN	#5B6BA4
REACTOME_O_LINKED_GLYCOSYLATION_OF_MUCINS	953.992	967.45	981.718	962.325	921.067	Protein synthesis	#7FE9FF	Post translational modif	magenta1	Transient DN	#5B6BA4
REACTOME_ION_TRANSPORT_BY_P_TYPE_ATPASES	532.502	534.381	524.718	532.61	522.374	Protein transport	#3281FF	Transmembrane transport	darkorange1	Transient DN	#5B6BA4
REACTOME_IRAK2_MEDIATED_ACTIVATION_OF_TAK1_COMPLEX	1457.58	1444.93	1451.8	1453.85	1436.58	Cytokines/Inflammation	#00FF00	Cytokines	orchid2	Transient DN	#5B6BA4
REACTOME_CLASS_I_PEROXISOMAL_MEMBRANE_PROTEIN_IMPORT	619.976	623.075	618.861	637.795	617.003	Protein transport	#3281FF	Intracellular transport	brown1	Transient DN	#5B6BA4
REACTOME_PROTEIN_LOCALIZATION	-421.171	-414.063	-420.89	-418.63	-426.922	Protein transport	#3281FF	Intracellular transport	brown1	Transient DN	#5B6BA4
REACTOME_AUTOPHAGY	43.8499	41.5183	37.8205	46.0187	35.5891	Protein degradation	#0011FF	Autophagy	orange	Transient DN	#5B6BA4
REACTOME_LIPOPHAGY	178.434	173.093	166.272	190.358	124.394	Cell death	#006600	Other cell death	darkgrey	Transient DN	#5B6BA4
REACTOME_FOXO_MEDIATED_TRANSCRIPTION	1548.22	1556.42	1554.44	1553.25	1541.85	Other pathways	#E5E5E5	Foxo	orange	Transient DN	#5B6BA4
REACTOME_FOXO_MEDIATED_TRANSCRIPTION_OF_CELL_DEATH_GENES	2112.36	2111.2	2117.11	2116.95	2106.78	Other pathways	#E5E5E5	Foxo	orange	Transient DN	#5B6BA4
REACTOME_POSTMITOTIC_NUCLEAR_PORE_COMPLEX_NPC_REFORMATION	-185.133	-179.404	-179.658	-181.786	-193.845	Cell cycle	#661900	Activation	red	Transient DN	#5B6BA4
REACTOME_FOXO_MEDIATED_TRANSCRIPTION_OF_CELL_CYCLE_GENES	2103.42	2104.64	2111.9	2099.5	2095.67	Other pathways	#E5E5E5	Foxo	orange	Transient DN	#5B6BA4
REACTOME_ACTIVATION_OF_AMPK_DOWNSTREAM_OF_NMDARS	286.541	278.818	270.645	287.622	274.727	Metabolism	#FCFC0C	Oxydative phosphorylation	green4	Transient DN	#5B6BA4
REACTOME_NR1H2_NR1H3_REGULATE_GENE_EXPRESSION_LINKED_TO_GLUCONEOGENESIS	-274.354	-244.696	-276.802	-265.041	-275	Gene expression	#000666	Transcription factors	firebrick	Transient DN	#5B6BA4
REACTOME_GPER1_SIGNALING	789.314	783.674	788.608	790.062	784.076	Other pathways	#E5E5E5	Hormones	darkgrey	Transient DN	#5B6BA4
REACTOME_REGULATION_OF_GLYCOLYSIS_BY_FRUCTOSE_2_6_BISPHOSPHATE_METABOLISM	1822.15	1831.51	1824.02	1840.88	1801.78	Metabolism	#FCFC0C	Carbohydrates	black	Transient DN	#5B6BA4
REACTOME_ADORA2B_MEDIATED_ANTI_INFLAMMATORY_CYTOKINES_PRODUCTION	703.429	695.707	702.204	698.51	686.118	Cytokines/Inflammation	#00FF00	Inflammation	orange3	Transient DN	#5B6BA4
REACTOME_CD163_MEDIATING_AN_ANTI_INFLAMMATORY_RESPONSE	358.048	354.882	347.72	329.291	316.004	Cytokines/Inflammation	#00FF00	Inflammation	orange3	Transient DN	#5B6BA4
REACTOME_ANTI_INFLAMMATORY_RESPONSE_FAVOURING_LEISHMANIA_PARASITE_INFECTION	552.687	548.201	548.119	547.146	541.091	Cytokines/Inflammation	#00FF00	Inflammation	orange3	Transient DN	#5B6BA4
REACTOME_SELECTIVE_AUTOPHAGY	-525.717	-529.64	-527.708	-525.606	-533.071	Protein degradation	#0011FF	Autophagy	orange	Transient DN	#5B6BA4
REACTOME_LTC4_CYSLTR_MEDIATED_IL4_PRODUCTION	-2412.66	-2411.66	-2419.67	-2414.66	-2435.42	Cytokines/Inflammation	#00FF00	Cytokines	orchid2	Transient DN	#5B6BA4
REACTOME_DEFECTIVE_RIPK1_MEDIATED_REGULATED_NECROSIS	-486.502	-443.049	-483.679	-465.584	-498.574	Cell death	#006600	Necrosis	lightgoldenrod3	Transient DN	#5B6BA4
REACTOME_STAT3_NUCLEAR_EVENTS_DOWNSTREAM_OF_ALK_SIGNALING	-788.918	-767.166	-767.016	-772.416	-794.835	Growth factor/RTK	#FF002A	Downstream effectors	red	Transient DN	#5B6BA4
REACTOME_RHOBTB3_ATPASE_CYCLE	-795.275	-793.664	-796.952	-811.997	-822.996	GPCR	#660011	Rho GTPase	maroon1	Transient DN	#5B6BA4
REACTOME_CYTOPROTECTION_BY_HMOX1	410.016	413.222	414.251	412.604	405.607	External stimuli	black	Heat stress	tan1	Transient DN	#5B6BA4
REACTOME_MIRO_GTPASE_CYCLE	-2216.66	-2213.29	-2213.53	-2225.86	-2226.93	GPCR	#660011	Rho GTPase	maroon1	Transient DN	#5B6BA4
REACTOME_AZATHIOPRINE_ADME	-128.427	-130.413	-131.328	-133.628	-143.04	Metabolism	#FCFC0C	Xenobiotics	yellow4	Transient DN	#5B6BA4
REACTOME_PARACETAMOL_ADME	-40.2096	-45.7806	-56.5195	-55.1214	-58.3077	Metabolism	#FCFC0C	Xenobiotics	yellow4	Transient DN	#5B6BA4
REACTOME_N_GLYCAN_ANTENNAE_ELONGATION_IN_THE_MEDIAL_TRANS_GOLGI	-1735.72	-1730.28	-1742.17	-1721.39	-1757.49	Metabolism	#FCFC0C	Lipids	khaki2	Transient DN	#5B6BA4
REACTOME_N_GLYCAN_ANTENNAE_ELONGATION	-1739.6	-1734.76	-1745.67	-1732.01	-1748.73	Metabolism	#FCFC0C	Lipids	khaki2	Transient DN	#5B6BA4
REACTOME_REACTIONS_SPECIFIC_TO_THE_COMPLEX_N_GLYCAN_SYNTHESIS_PATHWAY	-1732.75	-1727	-1739.41	-1714.84	-1761.73	Metabolism	#FCFC0C	Amino Acids	dodgerblue2	Transient DN	#5B6BA4
REACTOME_COBALAMIN_CBL_METABOLISM	-1154.13	-1143.88	-1159.41	-1152.17	-1162.52	Metabolism	#FCFC0C	Vitamines	steelblue4	Transient DN	#5B6BA4
REACTOME_REGULATION_OF_NPAS4_GENE_EXPRESSION	1559.21	1561.15	1548.97	1567.67	1548.86	Gene expression	#000666	Transcription factors	firebrick	Transient DN	#5B6BA4
REACTOME_REGULATION_OF_NPAS4_MRNA_TRANSLATION	1813.07	1819.9	1819.77	1831.74	1801.65	Gene expression	#000666	Transcription factors	firebrick	Transient DN	#5B6BA4
REACTOME_TERMINATION_OF_O_GLYCAN_BIOSYNTHESIS	1883	1883.89	1859.62	1843.67	1853.94	Metabolism	#FCFC0C	Lipids	khaki2	Transient DN	#5B6BA4
REACTOME_SERINE_BIOSYNTHESIS	-919.789	-892.155	-898.841	-907.593	-930.385	Metabolism	#FCFC0C	Amino Acids	dodgerblue2	Transient DN	#5B6BA4
REACTOME_KINESINS	-233.362	-228.252	-236.809	-228.398	-236.557	Protein transport	#3281FF	Intracellular transport	brown1	Transient DN	#5B6BA4
REACTOME_ION_CHANNEL_TRANSPORT	-241.526	-235.431	-243.849	-238.512	-247.187	Ion channels	#262626	Activation	red	Transient DN	#5B6BA4
WP_DNA_IRDOUBLE_STRAND_BREAKS_AND_CELLULAR_RESPONSE_VIA_ATM	-116.063	-110.731	-106.501	-115.568	-120.915	DNA repair	#FF3F00	Activation	red	Transient DN	#5B6BA4
WP_ALANINE_AND_ASPARTATE_METABOLISM	-987.305	-991.482	-988.692	-999.567	-1005.03	Metabolism	#FCFC0C	Amino Acids	dodgerblue2	Transient DN	#5B6BA4
WP_INTEGRATED_CANCER_PATHWAY	-92.1786	-92.2716	-90.9343	-103.369	-97.8327	Growth factor/RTK	#FF002A	Downstream effectors	red	Transient DN	#5B6BA4
WP_MEVALONATE_ARM_OF_CHOLESTEROL_BIOSYNTHESIS_PATHWAY	-836.177	-837.526	-845.957	-843.917	-875.724	Metabolism	#FCFC0C	Cholesterol	gold1	Transient DN	#5B6BA4
WP_LEUCINE_ISOLEUCINE_AND_VALINE_METABOLISM	-1377.6	-1360.46	-1369.89	-1368.28	-1389.15	Metabolism	#FCFC0C	Amino Acids	dodgerblue2	Transient DN	#5B6BA4
WP_UREA_CYCLE_AND_METABOLISM_OF_AMINO_GROUPS	-1662.29	-1657.31	-1657.48	-1662.75	-1673.4	Metabolism	#FCFC0C	Amino Acids	dodgerblue2	Transient DN	#5B6BA4
WP_TCA_CYCLE_AKA_KREBS_OR_CITRIC_ACID_CYCLE	-763.54	-753.998	-758.658	-762.139	-775.691	Metabolism	#FCFC0C	Oxydative phosphorylation	green4	Transient DN	#5B6BA4
WP_DISORDERS_OF_FOLATE_METABOLISM_AND_TRANSPORT	-1492.19	-1485.9	-1490.4	-1490.08	-1500.56	Metabolism	#FCFC0C	Vitamines	steelblue4	Transient DN	#5B6BA4
WP_PURINE_METABOLISM	-1406.91	-1433.31	-1434.14	-1428.66	-1450	Metabolism	#FCFC0C	Nucleic acids	maroon	Transient DN	#5B6BA4
WP_MITOCHONDRIAL_GENE_EXPRESSION	-1743.6	-1740.53	-1738.99	-1739.16	-1751.18	Gene expression	#000666	RNA synthesis	darkgoldenrod2	Transient DN	#5B6BA4
WP_MITOCHONDRIAL_LONG_CHAIN_FATTY_ACID_BETAOXIDATION	-159.416	-163.468	-175.122	-175.456	-187.423	Metabolism	#FCFC0C	Oxydative phosphorylation	green4	Transient DN	#5B6BA4
WP_TCA_CYCLE_AND_DEFICIENCY_OF_PYRUVATE_DEHYDROGENASE_COMPLEX_PDHC	-430.877	-415.762	-421.252	-433.568	-443.294	Metabolism	#FCFC0C	Carbohydrates	black	Transient DN	#5B6BA4
WP_EICOSANOID_SYNTHESIS	-1430.65	-1426.31	-1420.44	-1423.05	-1440.85	Metabolism	#FCFC0C	Lipids	khaki2	Transient DN	#5B6BA4
WP_NANOMATERIAL_INDUCED_APOPTOSIS	286.769	297.807	294.29	300.805	271.083	Cell death	#006600	Apoptosis	seagreen4	Transient DN	#5B6BA4
WP_PROSTAGLANDIN_SYNTHESIS_AND_REGULATION	-28.6423	-31.8857	-30.7796	-42.8676	-40.4391	Metabolism	#FCFC0C	Lipids	khaki2	Transient DN	#5B6BA4
WP_PROTEOGLYCAN_BIOSYNTHESIS	-1044.98	-1027.76	-1057.34	-1038.5	-1064.43	Metabolism	#FCFC0C	Carbohydrates	black	Transient DN	#5B6BA4
WP_ACE_INHIBITOR_PATHWAY	-1645.78	-1635.78	-1638.78	-1647.03	-1695.29	Other pathways	#E5E5E5	Renin angiotensin	yellow4	Transient DN	#5B6BA4
WP_ALTERED_GLYCOSYLATION_OF_MUC1_IN_TUMOR_MICROENVIRONMENT	-390.508	-395.787	-385.881	-397.505	-398.096	Cytokines/Inflammation	#00FF00	Inflammation	orange3	Transient DN	#5B6BA4
WP_INFLAMMATORY_BOWEL_DISEASE_SIGNALING	-237.621	-237.094	-245.888	-252.586	-252.32	Cytokines/Inflammation	#00FF00	Inflammation	orange3	Transient DN	#5B6BA4
WP_APOPTOSIS_MODULATION_BY_HSP70	686.965	692.694	692.335	696.79	677.704	Cell death	#006600	Apoptosis	seagreen4	Transient DN	#5B6BA4
WP_CHOLESTEROL_BIOSYNTHESIS_PATHWAY	-559.659	-563.523	-565.58	-557.743	-590.57	Metabolism	#FCFC0C	Lipids	khaki2	Transient DN	#5B6BA4
WP_OVERVIEW_OF_PROINFLAMMATORY_AND_PROFIBROTIC_MEDIATORS	-2567.41	-2575.31	-2573.35	-2591.4	-2597.52	Cytokines/Inflammation	#00FF00	Cytokines	orchid2	Transient DN	#5B6BA4
WP_AMINO_ACID_METABOLISM_PATHWAY_EXCERPT_HISTIDINE_CATABOLISM_EXTENSION	-1937.25	-1871.56	-1955.87	-1936.11	-1932.87	Metabolism	#FCFC0C	Amino Acids	dodgerblue2	Transient DN	#5B6BA4
WP_RAS_SIGNALING	552.039	551.37	552.706	553.891	548.762	MAPK	#B20000	Overall Activation	red	Transient DN	#5B6BA4
WP_NAD_METABOLISM	1216.71	1231.24	1204.74	1213.42	1196.31	Metabolism	#FCFC0C	Oxydative phosphorylation	green4	Transient DN	#5B6BA4
WP_BENZOAPYRENE_METABOLISM	1283.93	1314.86	1314.47	1279.2	1265.37	Metabolism	#FCFC0C	Carbohydrates	black	Transient DN	#5B6BA4
WP_NEOLACTO_SERIES_SPHINGOLIPID_METABOLISM	-1509.49	-1476.6	-1512.23	-1501.85	-1552.92	Metabolism	#FCFC0C	Lipids	khaki2	Transient DN	#5B6BA4
WP_FATTY_ACID_TRANSPORTERS	-1416.25	-1430.13	-1420.68	-1424.83	-1440.59	Protein transport	#3281FF	Transmembrane transport	darkorange1	Transient DN	#5B6BA4
WP_HIPPO_SIGNALING_REGULATION_PATHWAYS	448.391	451.899	445.651	458.166	444.449	Cell death	#006600	Hippo signaling	chocolate2	Transient DN	#5B6BA4
WP_NAD_METABOLISM_IN_ONCOGENEINDUCED_SENESCENCE_AND_MITOCHONDRIAL_DYSFUNCTIONASSOCIATED_SENESCENCE	-493.406	-512.609	-500.1	-510.936	-523.542	Senescence	#5FFF00	Activation	red	Transient DN	#5B6BA4
WP_PPARALPHA_PATHWAY	309.51	334.164	307.487	313.958	290.13	Gene expression	#000666	Transcription factors	firebrick	Transient DN	#5B6BA4
WP_CHOLESTEROL_METABOLISM_WITH_BLOCH_AND_KANDUTSCHRUSSELL_PATHWAYS	-1314.47	-1323.82	-1328.55	-1320.46	-1330.75	Metabolism	#FCFC0C	Cholesterol	gold1	Transient DN	#5B6BA4
WP_ETHER_LIPID_BIOSYNTHESIS	1152.31	1141.78	1135.74	1153.35	1131.97	Metabolism	#FCFC0C	Lipids	khaki2	Transient DN	#5B6BA4
WP_STEROL_REGULATORY_ELEMENTBINDING_PROTEINS_SREBP_SIGNALING	-141.601	-143.293	-144.936	-141.809	-145.456	Metabolism	#FCFC0C	Lipids	khaki2	Transient DN	#5B6BA4
WP_INTRACELLULAR_TRAFFICKING_PROTEINS_INVOLVED_IN_CMT_NEUROPATHY	540.697	561.905	509.285	532.195	533.225	Protein transport	#3281FF	Intracellular transport	brown1	Transient DN	#5B6BA4
WP_METABOLISM_OF_ALPHALINOLENIC_ACID	-2399.42	-2390.22	-2407.06	-2380.55	-2421.94	Metabolism	#FCFC0C	Lipids	khaki2	Transient DN	#5B6BA4
WP_DOPAMINE_METABOLISM	1371.33	1376.12	1362.09	1378.45	1331.14	Metabolism	#FCFC0C	Hormones and NT	gray70	Transient DN	#5B6BA4
WP_AMINO_ACID_METABOLISM_IN_TRIPLENEGATIVE_BREAST_CANCER_CELLS	-746.763	-732.746	-739.549	-740.799	-758.242	Metabolism	#FCFC0C	Amino Acids	dodgerblue2	Transient DN	#5B6BA4
WP_RELATIONSHIP_BETWEEN_INFLAMMATION_COX2_AND_EGFR	-441.798	-447.109	-456.709	-437.633	-452.126	Growth factor/RTK	#FF002A	EGFR activation	chartreuse4	Transient DN	#5B6BA4
WP_OXIDATIVE_PHOSPHORYLATION	-971.199	-973.81	-964.307	-969.852	-985.432	Metabolism	#FCFC0C	Oxydative phosphorylation	green4	Transient DN	#5B6BA4
WP_MIRNA_REGULATION_OF_P53_PATHWAY_IN_PROSTATE_CANCER	-329.372	-334.497	-329.381	-335.472	-338.149	Cell cycle	#661900	p53	deeppink3	Transient DN	#5B6BA4
WP_MITOCHONDRIAL_COMPLEX_II_ASSEMBLY	-825.172	-803.158	-824.863	-814.179	-844.952	Metabolism	#FCFC0C	Oxydative phosphorylation	green4	Transient DN	#5B6BA4
WP_CLOCKCONTROLLED_AUTOPHAGY_IN_BONE_METABOLISM	-695.229	-698.748	-702.417	-695.349	-701.306	Cell death	#006600	Other cell death	darkgrey	Transient DN	#5B6BA4
WP_MATRIX_METALLOPROTEINASES	-400.855	-416.793	-435.957	-436.853	-461.572	PMI	#9CB200	Invasion	coral2	Transient DN	#5B6BA4
WP_GLYOXYLATE_METABOLISM	-238.826	-238.269	-243.649	-252.396	-267.198	Metabolism	#FCFC0C	Carbohydrates	black	Transient DN	#5B6BA4
WP_PENTOSE_PHOSPHATE_METABOLISM	237.98	219.084	227.616	240.038	219.515	Metabolism	#FCFC0C	Carbohydrates	black	Transient DN	#5B6BA4
WP_GLYCOSAMINOGLYCAN_DEGRADATION	-520.141	-490.834	-505.979	-494.74	-528.363	Metabolism	#FCFC0C	Carbohydrates	black	Transient DN	#5B6BA4
WP_GPCRS_CLASS_A_RHODOPSINLIKE	2513.53	2515.08	2513.29	2507.05	2507.96	GPCR	#660011	Activation	red	Transient DN	#5B6BA4
WP_CHOLESTEROL_SYNTHESIS_DISORDERS	-865.494	-872.283	-876.541	-868.692	-893.069	Metabolism	#FCFC0C	Lipids	khaki2	Transient DN	#5B6BA4
WP_FLUOROACETIC_ACID_TOXICITY	50.779	51.8733	44.368	44.723	26.442	Metabolism	#FCFC0C	Xenobiotics	yellow4	Transient DN	#5B6BA4
WP_ROBO4_AND_VEGF_SIGNALING_PATHWAYS_CROSSTALK	108.802	164.323	99.9681	110.631	83.5784	Growth factor/RTK	#FF002A	VEGFR activation	pink2	Transient DN	#5B6BA4
WP_NOTCH_SIGNALING	872.125	870.744	871.273	879.036	871.084	Other pathways	#E5E5E5	Notch	skyblue1	Transient DN	#5B6BA4
WP_MITOCHONDRIAL_BETAOXIDATION	10.3698	16.7022	1.01267	5.71913	-16.9623	Metabolism	#FCFC0C	Oxydative phosphorylation	green4	Transient DN	#5B6BA4
WP_STEROID_BIOSYNTHESIS	106.018	117.77	118.52	113.519	98.5169	Metabolism	#FCFC0C	Hormones and NT	gray70	Transient DN	#5B6BA4
WP_STATIN_INHIBITION_OF_CHOLESTEROL_PRODUCTION	409.403	405.402	392.932	407.787	385.791	Metabolism	#FCFC0C	Cholesterol	gold1	Transient DN	#5B6BA4
WP_ELECTRON_TRANSPORT_CHAIN_OXPHOS_SYSTEM_IN_MITOCHONDRIA	-546.752	-548.969	-540.887	-546.9	-564.448	Ion channels	#262626	Activation	red	Transient DN	#5B6BA4
WP_GPCRS_CLASS_B_SECRETINLIKE	225.861	194.106	266.76	223.869	118.089	GPCR	#660011	Activation	red	Transient DN	#5B6BA4
WP_METABOLIC_REPROGRAMMING_IN_PANCREATIC_CANCER	-326.236	-324.128	-324.945	-319.531	-325.906	Metabolism	#FCFC0C	General	white	Transient DN	#5B6BA4
WP_CALORIC_RESTRICTION_AND_AGING	823.106	813.942	813.676	813.61	800.411	Senescence	#5FFF00	Activation	red	Transient DN	#5B6BA4
WP_NUCLEAR_RECEPTORS	1592.82	1630.42	1579.95	1587.18	1577.79	Gene expression	#000666	Transcription factors	firebrick	Transient DN	#5B6BA4
WP_FOCAL_ADHESION_PI3KAKTMTORSIGNALING_PATHWAY	519.623	514.543	516.754	519.307	513.097	PI3K/AKT/mTOR	#FF3232	Activation	red	Transient DN	#5B6BA4
WP_LIPID_PARTICLES_COMPOSITION	728.483	711.634	686.593	735.873	675.678	Metabolism	#FCFC0C	Lipids	khaki2	Transient DN	#5B6BA4
WP_BIOMARKERS_FOR_UREA_CYCLE_DISORDERS	-1594.06	-1603.36	-1603.05	-1602.15	-1625.4	Metabolism	#FCFC0C	Amino Acids	dodgerblue2	Transient DN	#5B6BA4
WP_EICOSANOID_METABOLISM_VIA_CYCLOOXYGENASES_COX	-844.483	-866.909	-870.334	-881.363	-897.644	Metabolism	#FCFC0C	Lipids	khaki2	Transient DN	#5B6BA4
WP_OXIDATIVE_DAMAGE_RESPONSE	934.573	934.866	929.22	922.35	923.196	Other pathways	#E5E5E5	ROS	chartreuse3	Transient DN	#5B6BA4
WP_DEGRADATION_PATHWAY_OF_SPHINGOLIPIDS_INCLUDING_DISEASES	-630.375	-617.22	-622.057	-626.368	-648.629	Metabolism	#FCFC0C	Lipids	khaki2	Transient DN	#5B6BA4
WP_TRANSSULFURATION_PATHWAY	-713.396	-721.89	-723.326	-715.622	-725.918	Metabolism	#FCFC0C	Glutathione	palegreen2	Transient DN	#5B6BA4
WP_FATTY_ACID_BIOSYNTHESIS	-1814.25	-1813.17	-1816.47	-1809.25	-1817.79	Metabolism	#FCFC0C	Lipids	khaki2	Transient DN	#5B6BA4
WP_CHOLESTEROL_METABOLISM	-504.263	-504.083	-518.263	-511.566	-524.216	Metabolism	#FCFC0C	Cholesterol	gold1	Transient DN	#5B6BA4
WP_INFLAMMATORY_RESPONSE_PATHWAY	1224.63	1231.46	1233.13	1216.79	1219.84	Cytokines/Inflammation	#00FF00	Inflammation	orange3	Transient DN	#5B6BA4
WP_PKCGAMMA_CALCIUM_SIGNALING_PATHWAY_IN_ATAXIA	2120.55	2131.14	2123.96	2121.98	2118.22	GPCR	#660011	Galpha activity	springgreen4	Transient DN	#5B6BA4
WP_TYROSINE_METABOLISM_AND_RELATED_DISORDERS	-1891.3	-1871.48	-1879.95	-1882.73	-1910.17	Metabolism	#FCFC0C	Amino Acids	dodgerblue2	Transient DN	#5B6BA4
WP_GANGLIO_SERIES_SPHINGOLIPID_METABOLISM	300.935	326.94	309.827	318.357	289.363	Metabolism	#FCFC0C	Lipids	khaki2	Transient DN	#5B6BA4
WP_ACETYLCHOLINE_SYNTHESIS	348.336	376.025	364.389	361.326	344.426	Metabolism	#FCFC0C	Hormones and NT	gray70	Transient DN	#5B6BA4
WP_METHYLATION_PATHWAYS	-434.041	-446.089	-442.522	-456.88	-470.908	Gene expression	#000666	Chromatin regulation	palegreen	Transient DN	#5B6BA4
WP_LINOLEIC_ACID_METABOLISM_AFFECTED_BY_SARSCOV2	-2376.72	-2363.85	-2382.25	-2352.4	-2374.49	Metabolism	#FCFC0C	Lipids	khaki2	Transient DN	#5B6BA4
WP_VALPROIC_ACID_PATHWAY	-158.198	-161.52	-175.907	-168.67	-189.783	Metabolism	#FCFC0C	Xenobiotics	yellow4	Transient DN	#5B6BA4
WP_MITOCHONDRIAL_COMPLEX_IV_ASSEMBLY	-68.1907	-64.6764	-59.6793	-64.5342	-82.2093	Metabolism	#FCFC0C	Oxydative phosphorylation	green4	Transient DN	#5B6BA4
WP_ONECARBON_METABOLISM	129.208	131.489	133.294	135.952	108.504	Metabolism	#FCFC0C	One carbon	deeppink1	Transient DN	#5B6BA4
WP_BIOTIN_METABOLISM_INCLUDING_IMDS	-1896.72	-1892.38	-1902.27	-1899.49	-1914.06	Metabolism	#FCFC0C	General	white	Transient DN	#5B6BA4
WP_NONHOMOLOGOUS_END_JOINING	0.47063	45.8511	17.7259	-6.75806	-10.3717	DNA repair	#FF3F00	Activation	red	Transient DN	#5B6BA4
WP_STEROID_HORMONE_PRECURSOR_BIOSYNTHESIS	-1193.2	-1203.46	-1202.71	-1207.96	-1219.46	Metabolism	#FCFC0C	Hormones and NT	gray70	Transient DN	#5B6BA4
WP_MONOAMINE_TRANSPORT	-459.53	-463.756	-461.862	-471.22	-488.603	Protein transport	#3281FF	Intracellular transport	brown1	Transient DN	#5B6BA4
WP_MECHANOREGULATION_AND_PATHOLOGY_OF_YAPTAZ_VIA_HIPPO_AND_NONHIPPO_MECHANISMS	-860.009	-850.305	-855.708	-843.617	-860.391	Cell death	#006600	Hippo signaling	chocolate2	Transient DN	#5B6BA4
WP_GANGLIO_SPHINGOLIPID_METABOLISM	-1138.95	-1127.94	-1143.7	-1144.95	-1180.7	Metabolism	#FCFC0C	Lipids	khaki2	Transient DN	#5B6BA4
WP_KREBS_CYCLE_DISORDERS	241.908	248.919	260.47	246.598	234.086	Metabolism	#FCFC0C	Oxydative phosphorylation	green4	Transient DN	#5B6BA4
WP_NCRNAS_INVOLVED_IN_WNT_SIGNALING_IN_HEPATOCELLULAR_CARCINOMA	-491.133	-489.432	-491.36	-487.456	-495.54	Other pathways	#E5E5E5	WNT	springgreen4	Transient DN	#5B6BA4
WP_IL7_SIGNALING_PATHWAY	354.095	358.427	349.85	347.237	351.611	Cytokines/Inflammation	#00FF00	Cytokines	orchid2	Transient DN	#5B6BA4
WP_NAD_BIOSYNTHETIC_PATHWAYS	933.643	942.178	943.668	939.123	917.833	Metabolism	#FCFC0C	Oxydative phosphorylation	green4	Transient DN	#5B6BA4
WP_MITOCHONDRIAL_COMPLEX_I_ASSEMBLY_MODEL_OXPHOS_SYSTEM	-1429.68	-1430.62	-1419.26	-1429.12	-1435.71	Metabolism	#FCFC0C	Oxydative phosphorylation	green4	Transient DN	#5B6BA4
WP_PPAR_SIGNALING_PATHWAY	-648.313	-645.816	-665.525	-660.818	-662.076	Gene expression	#000666	Transcription factors	firebrick	Transient DN	#5B6BA4
WP_KETOGENESIS_AND_KETOLYSIS	-767.651	-759.876	-755.189	-768.873	-778.367	Metabolism	#FCFC0C	Lipids	khaki2	Transient DN	#5B6BA4
WP_TNFALPHA_SIGNALING_PATHWAY	376.092	377.33	378.637	376.038	371.981	Cytokines/Inflammation	#00FF00	TNF pathway	paleturquoise3	Transient DN	#5B6BA4
WP_LEUKOTRIENE_METABOLIC_PATHWAY	-1314.96	-1298.98	-1312.53	-1308.17	-1334.09	Metabolism	#FCFC0C	Lipids	khaki2	Transient DN	#5B6BA4
WP_PENTOSE_PHOSPHATE_PATHWAY_IN_SENESCENT_CELLS	126.175	125.229	134.672	140.713	111.763	Senescence	#5FFF00	Activation	red	Transient DN	#5B6BA4
WP_VITAMIN_D_IN_INFLAMMATORY_DISEASES	552.617	549.818	552.277	542.092	539.672	Cytokines/Inflammation	#00FF00	Inflammation	orange3	Transient DN	#5B6BA4
WP_OMEGA3_OMEGA6_FATTY_ACID_SYNTHESIS	-1664.37	-1664.31	-1673.97	-1666.55	-1681.59	Metabolism	#FCFC0C	Lipids	khaki2	Transient DN	#5B6BA4
WP_GLYCOGEN_SYNTHESIS_AND_DEGRADATION	-765.393	-760.288	-768.133	-764.614	-767.389	Metabolism	#FCFC0C	Carbohydrates	black	Transient DN	#5B6BA4
WP_VITAMIN_D_RECEPTOR_PATHWAY	-55.7442	-46.8688	-62.5578	-58.7671	-71.7101	Metabolism	#FCFC0C	Vitamines	steelblue4	Transient DN	#5B6BA4
WP_APOPTOSIS_MODULATION_AND_SIGNALING	178.306	177.937	178.608	179.027	167.636	Cell death	#006600	Apoptosis	seagreen4	Transient DN	#5B6BA4
WP_UREA_CYCLE_AND_ASSOCIATED_PATHWAYS	-1142.42	-1131.38	-1134.8	-1140.43	-1152.53	Metabolism	#FCFC0C	Amino Acids	dodgerblue2	Transient DN	#5B6BA4
WP_ENERGY_METABOLISM	537.209	532.042	537.685	532.843	527.507	Metabolism	#FCFC0C	Oxydative phosphorylation	green4	Transient DN	#5B6BA4
WP_EICOSANOID_METABOLISM_VIA_LIPOOXYGENASES_LOX	-191.993	-193.76	-212.643	-219.158	-240.403	Metabolism	#FCFC0C	Lipids	khaki2	Transient DN	#5B6BA4
WP_MRNA_PROCESSING	-338.76	-329.44	-329.998	-336.2	-344.555	Gene expression	#000666	RNA synthesis	darkgoldenrod2	Transient DN	#5B6BA4
WP_AMINO_ACID_METABOLISM	-547.263	-542.13	-542.71	-552.426	-562.01	Metabolism	#FCFC0C	Amino Acids	dodgerblue2	Transient DN	#5B6BA4
WP_PHOSPHOINOSITIDES_METABOLISM	809.462	808.626	802.741	809.478	803.555	Metabolism	#FCFC0C	Lipids	khaki2	Transient DN	#5B6BA4
WP_NANOPARTICLE_TRIGGERED_REGULATED_NECROSIS	-1978.36	-1966.34	-1968.61	-1967.13	-1980.73	External stimuli	black	Nanoparticules	seagreen1	Transient DN	#5B6BA4
WP_PI3KAKTMTOR_VITAMIN_D3_SIGNALING	-38.8498	-27.7071	-34.2169	-27.0023	-46.1208	PI3K/AKT/mTOR	#FF3232	Activation	red	Transient DN	#5B6BA4
WP_BIOGENIC_AMINE_SYNTHESIS	1441.29	1460.1	1438.55	1435.82	1440.72	Metabolism	#FCFC0C	Hormones and NT	gray70	Transient DN	#5B6BA4
WP_BMP2WNT4FOXO1_PATHWAY_IN_PRIMARY_ENDOMETRIAL_STROMAL_CELL_DIFFERENTIATION	-518.418	-504.881	-529.547	-470.747	-581.713	Other pathways	#E5E5E5	Foxo	orange	Transient DN	#5B6BA4
WP_MITOCHONDRIAL_COMPLEX_III_ASSEMBLY	-684.659	-677.97	-691.141	-668.886	-701.37	Metabolism	#FCFC0C	Oxydative phosphorylation	green4	Transient DN	#5B6BA4
WP_HFE_EFFECT_ON_HEPCIDIN_PRODUCTION	743.378	776.133	730.875	742.877	747.628	Ion channels	#262626	Inhibition	blue	Transient DN	#5B6BA4
WP_METABOLIC_PATHWAY_OF_LDL_HDL_AND_TG_INCLUDING_DISEASES	1785.8	1787.15	1767.75	1773.19	1757.45	Metabolism	#FCFC0C	Lipids	khaki2	Transient DN	#5B6BA4
WP_HIF1A_AND_PPARG_REGULATION_OF_GLYCOLYSIS	-449.931	-479.717	-467.174	-459.178	-487.472	External stimuli	black	Hypoxia	tan4	Transient DN	#5B6BA4
WP_PI3KAKT_SIGNALING_PATHWAY	422.869	420.421	422.128	421.438	415.644	PI3K/AKT/mTOR	#FF3232	Activation	red	Transient DN	#5B6BA4
WP_HEDGEHOG_SIGNALING_PATHWAY_WP4249	1910.61	1917.22	1908.31	1911.99	1907.47	Other pathways	#E5E5E5	SHH	peachpuff	Transient DN	#5B6BA4
WP_RESOLVIN_E1_AND_RESOLVIN_D1_SIGNALING_PATHWAYS_PROMOTING_INFLAMMATION_RESOLUTION	-111.475	-111.629	-120.831	-125.328	-137.989	Cytokines/Inflammation	#00FF00	Inflammation	orange3	Transient DN	#5B6BA4
BIOCARTA_KREB_PATHWAY	-292.035	-291.422	-286.535	-297.556	-306.489	Metabolism	#FCFC0C	Oxydative phosphorylation	green4	Transient DN	#5B6BA4
BIOCARTA_AKAP95_PATHWAY	565.275	583.943	587.968	595.619	549.642	Gene expression	#000666	Chromatin regulation	palegreen	Transient DN	#5B6BA4
BIOCARTA_CHEMICAL_PATHWAY	233.548	230.64	236.909	239.927	227.402	Cell death	#006600	Apoptosis	seagreen4	Transient DN	#5B6BA4
BIOCARTA_AGPCR_PATHWAY	1847.8	1845.33	1843.48	1842.93	1835.35	GPCR	#660011	Activation	red	Transient DN	#5B6BA4
BIOCARTA_CACAM_PATHWAY	997.406	961.234	987.174	1015.26	972.408	GPCR	#660011	Galpha activity	springgreen4	Transient DN	#5B6BA4
BIOCARTA_CERAMIDE_PATHWAY	-147.582	-141.667	-146.698	-142.294	-147.64	Metabolism	#FCFC0C	Lipids	khaki2	Transient DN	#5B6BA4
BIOCARTA_INFLAM_PATHWAY	-2625.64	-2627.49	-2626.17	-2635.3	-2634.36	Cytokines/Inflammation	#00FF00	Inflammation	orange3	Transient DN	#5B6BA4
BIOCARTA_ETC_PATHWAY	-505.583	-494.901	-508.391	-504.437	-518.989	Metabolism	#FCFC0C	Oxydative phosphorylation	green4	Transient DN	#5B6BA4
BIOCARTA_IL5_PATHWAY	-2577.37	-2588.57	-2586.2	-2605.43	-2615.77	Cytokines/Inflammation	#00FF00	Cytokines	orchid2	Transient DN	#5B6BA4
BIOCARTA_PITX2_PATHWAY	301.863	299.652	301.732	293.447	291.725	Gene expression	#000666	Transcription factors	firebrick	Transient DN	#5B6BA4
BIOCARTA_NOS1_PATHWAY	2086.59	2081.3	2083.19	2085.78	2071.72	Other pathways	#E5E5E5	ROS	chartreuse3	Transient DN	#5B6BA4
BIOCARTA_PLCE_PATHWAY	2106.54	2105.33	2098.09	2109.64	2080.38	GPCR	#660011	Activation	red	Transient DN	#5B6BA4
BIOCARTA_AKAPCENTROSOME_PATHWAY	627.073	618.403	621.512	639.316	602.643	Cell cycle	#661900	Activation	red	Transient DN	#5B6BA4
BIOCARTA_CK1_PATHWAY	1038.64	1031.5	1038.61	1054.91	1011.9	Cell cycle	#661900	CDKs	chartreuse3	Transient DN	#5B6BA4
BIOCARTA_STEM_PATHWAY	-2790.23	-2791.3	-2790.64	-2797.78	-2799.5	PMI	#9CB200	EMT activation	hotpink4	Transient DN	#5B6BA4
BIOCARTA_P27_PATHWAY	402.772	410.055	402.33	398.147	401.942	Cell cycle	#661900	Checkpoints regulation	darkgoldenrod3	Transient DN	#5B6BA4
BIOCARTA_AKAP13_PATHWAY	1565.07	1548.28	1544.23	1560.8	1541.91	GPCR	#660011	Activation	red	Transient DN	#5B6BA4
BIOCARTA_MITOCHONDRIA_PATHWAY	698.927	718.33	716.765	714.802	688.232	Metabolism	#FCFC0C	Oxydative phosphorylation	green4	Transient DN	#5B6BA4
BIOCARTA_ACH_PATHWAY	2163.03	2166.62	2167.78	2164.8	2160.58	Cell death	#006600	Apoptosis	seagreen4	Transient DN	#5B6BA4
BIOCARTA_PARKIN_PATHWAY	1909.86	1915.1	1926.34	1929.06	1878.65	Protein degradation	#0011FF	Ubiquitination	springgreen1	Transient DN	#5B6BA4
BIOCARTA_SHH_PATHWAY	1200.29	1189.94	1192.16	1198.6	1185.26	Other pathways	#E5E5E5	SHH	peachpuff	Transient DN	#5B6BA4
BIOCARTA_BARRESTIN_PATHWAY	50.5091	53.9291	47.4152	45.5607	49.7292	GPCR	#660011	Activation	red	Transient DN	#5B6BA4
BIOCARTA_TNFR1_PATHWAY	748.825	748.82	753.348	745.477	746.046	Cytokines/Inflammation	#00FF00	TNF pathway	paleturquoise3	Transient DN	#5B6BA4
BIOCARTA_CARM1_PATHWAY	2085.49	2083.87	2091.54	2084.05	2076.37	Gene expression	#000666	Transcription factors	firebrick	Transient DN	#5B6BA4
BIOCARTA_TRKA_PATHWAY	297.982	300.671	300.203	313.695	294.953	Growth factor/RTK	#FF002A	NTRKs activation	seagreen2	Transient DN	#5B6BA4
BIOCARTA_VITCB_PATHWAY	-1364.17	-1368.44	-1366.33	-1363.1	-1375.03	Metabolism	#FCFC0C	Vitamines	steelblue4	Transient DN	#5B6BA4
KEGG_GLYCOLYSIS_GLUCONEOGENESIS	-309.647	-317.74	-330.119	-315.622	-331.605	Metabolism	#FCFC0C	Carbohydrates	black	Transient DN	#5B6BA4
KEGG_CITRATE_CYCLE_TCA_CYCLE	-630.37	-618.522	-624.666	-631.526	-644.421	Metabolism	#FCFC0C	Oxydative phosphorylation	green4	Transient DN	#5B6BA4
KEGG_PENTOSE_PHOSPHATE_PATHWAY	-806.434	-823.426	-816.193	-808.806	-826.355	Metabolism	#FCFC0C	Carbohydrates	black	Transient DN	#5B6BA4
KEGG_FATTY_ACID_METABOLISM	-1115.18	-1117.69	-1123.51	-1126.73	-1127.09	Metabolism	#FCFC0C	Lipids	khaki2	Transient DN	#5B6BA4
KEGG_STEROID_BIOSYNTHESIS	-1112.96	-1121.75	-1122.35	-1112.86	-1125.56	Metabolism	#FCFC0C	Hormones and NT	gray70	Transient DN	#5B6BA4
KEGG_OXIDATIVE_PHOSPHORYLATION	-1072.36	-1072.48	-1068.05	-1071.04	-1080.13	Metabolism	#FCFC0C	Oxydative phosphorylation	green4	Transient DN	#5B6BA4
KEGG_PURINE_METABOLISM	-1025.44	-1020.09	-1012.56	-1025.87	-1030.77	Metabolism	#FCFC0C	Nucleic acids	maroon	Transient DN	#5B6BA4
KEGG_CYSTEINE_AND_METHIONINE_METABOLISM	-492.432	-503.489	-500.202	-501.889	-513.072	Metabolism	#FCFC0C	Amino Acids	dodgerblue2	Transient DN	#5B6BA4
KEGG_VALINE_LEUCINE_AND_ISOLEUCINE_DEGRADATION	-1154.12	-1150.53	-1155.71	-1164.51	-1172.18	Metabolism	#FCFC0C	Amino Acids	dodgerblue2	Transient DN	#5B6BA4
KEGG_PHENYLALANINE_METABOLISM	1151.83	1131.72	1142.64	1144.67	1127.2	Metabolism	#FCFC0C	Amino Acids	dodgerblue2	Transient DN	#5B6BA4
KEGG_BETA_ALANINE_METABOLISM	-818.161	-827.899	-839.134	-835.484	-851.194	Metabolism	#FCFC0C	Amino Acids	dodgerblue2	Transient DN	#5B6BA4
KEGG_TAURINE_AND_HYPOTAURINE_METABOLISM	-1927.66	-1922.37	-1929.97	-1925.19	-1944.67	Metabolism	#FCFC0C	Hormones and NT	gray70	Transient DN	#5B6BA4
KEGG_SELENOAMINO_ACID_METABOLISM	-1016	-1017.66	-1021.84	-1019.33	-1039.02	Metabolism	#FCFC0C	Amino Acids	dodgerblue2	Transient DN	#5B6BA4
KEGG_GLYCOSAMINOGLYCAN_BIOSYNTHESIS_HEPARAN_SULFATE	312.046	324.801	288.221	323.428	267.015	Metabolism	#FCFC0C	Carbohydrates	black	Transient DN	#5B6BA4
KEGG_PYRUVATE_METABOLISM	-776.591	-759.068	-772.67	-771.98	-781.426	Metabolism	#FCFC0C	Carbohydrates	black	Transient DN	#5B6BA4
KEGG_PROPANOATE_METABOLISM	-733.67	-726.971	-740.618	-738.923	-756.737	Metabolism	#FCFC0C	Lipids	khaki2	Transient DN	#5B6BA4
KEGG_ONE_CARBON_POOL_BY_FOLATE	-1237.69	-1225.86	-1231.94	-1230.33	-1241.42	Metabolism	#FCFC0C	One carbon	deeppink1	Transient DN	#5B6BA4
KEGG_FOLATE_BIOSYNTHESIS	-1364.56	-1363.09	-1373.15	-1372.33	-1370.21	Metabolism	#FCFC0C	Vitamines	steelblue4	Transient DN	#5B6BA4
KEGG_TERPENOID_BACKBONE_BIOSYNTHESIS	-1148.62	-1149.48	-1156.92	-1153.99	-1193.09	Metabolism	#FCFC0C	Lipids	khaki2	Transient DN	#5B6BA4
KEGG_METABOLISM_OF_XENOBIOTICS_BY_CYTOCHROME_P450	1036.23	1035.37	1040.36	1032.45	1009.03	Metabolism	#FCFC0C	Xenobiotics	yellow4	Transient DN	#5B6BA4
KEGG_BIOSYNTHESIS_OF_UNSATURATED_FATTY_ACIDS	-1733.05	-1733.75	-1741.01	-1730.85	-1742.97	Metabolism	#FCFC0C	Lipids	khaki2	Transient DN	#5B6BA4
KEGG_ABC_TRANSPORTERS	362.57	378.293	356.041	360.172	364.666	Protein transport	#3281FF	Transmembrane transport	darkorange1	Transient DN	#5B6BA4
KEGG_RNA_POLYMERASE	-1163.65	-1159.73	-1155.62	-1167.88	-1173.19	Gene expression	#000666	RNA synthesis	darkgoldenrod2	Transient DN	#5B6BA4
KEGG_SPLICEOSOME	-819.305	-808.35	-813.01	-815.198	-824.514	Gene expression	#000666	RNA synthesis	darkgoldenrod2	Transient DN	#5B6BA4
KEGG_PROTEASOME	-755.368	-763.942	-757.394	-765.024	-770.454	Protein degradation	#0011FF	Ubiquitination	springgreen1	Transient DN	#5B6BA4
KEGG_PPAR_SIGNALING_PATHWAY	-764.517	-763.271	-781.971	-777.909	-779.464	Gene expression	#000666	Transcription factors	firebrick	Transient DN	#5B6BA4
KEGG_CALCIUM_SIGNALING_PATHWAY	1075.24	1073.22	1067.07	1072.36	1060.17	Ion channels	#262626	Activation	red	Transient DN	#5B6BA4
KEGG_CYTOKINE_CYTOKINE_RECEPTOR_INTERACTION	-718.464	-725.763	-725.353	-733.654	-751.665	Cytokines/Inflammation	#00FF00	Cytokines	orchid2	Transient DN	#5B6BA4
KEGG_PHOSPHATIDYLINOSITOL_SIGNALING_SYSTEM	688.159	685.531	685.87	691.219	684.549	PI3K/AKT/mTOR	#FF3232	Activation	red	Transient DN	#5B6BA4
KEGG_PEROXISOME	70.0662	72.1066	62.6085	67.9741	56.2686	Metabolism	#FCFC0C	Lipids	khaki2	Transient DN	#5B6BA4
KEGG_APOPTOSIS	360.124	362.316	360.996	365.357	349.056	Cell death	#006600	Apoptosis	seagreen4	Transient DN	#5B6BA4
KEGG_HEDGEHOG_SIGNALING_PATHWAY	-250.622	-249.325	-246.925	-251.374	-277.954	Other pathways	#E5E5E5	SHH	peachpuff	Transient DN	#5B6BA4
PID_P38_MKK3_6PATHWAY	1175.24	1167.81	1160.54	1178.6	1161.94	p38	#FF0000	Overall Activation	red	Transient DN	#5B6BA4
PID_IL27_PATHWAY	-2114.71	-2120.87	-2123.37	-2138.38	-2140.7	Cytokines/Inflammation	#00FF00	Cytokines	orchid2	Transient DN	#5B6BA4
PID_INTEGRIN3_PATHWAY	7.46777	2.81031	8.613	-0.652716	-9.55149	PMI	#9CB200	Migration	mediumpurple	Transient DN	#5B6BA4
PID_FRA_PATHWAY	-148.514	-138.985	-148.4	-179.583	-160.781	MAPK	#B20000	Downstream targets	#B20071	Transient DN	#5B6BA4
PID_P38_ALPHA_BETA_PATHWAY	-541.9	-536.852	-556.436	-539.047	-556.054	p38	#FF0000	Overall Activation	red	Transient DN	#5B6BA4
PID_TRAIL_PATHWAY	62.2004	75.3686	68.8376	75.1232	57.8987	Cell death	#006600	Apoptosis	seagreen4	Transient DN	#5B6BA4
PID_ATM_PATHWAY	35.1349	44.2137	46.229	34.1391	30.5928	DNA repair	#FF3F00	Activation	red	Transient DN	#5B6BA4
PID_LKB1_PATHWAY	1125.18	1130.51	1128.65	1125.62	1121.76	Growth factor/RTK	#FF002A	Downstream effectors	red	Transient DN	#5B6BA4
PID_TCPTP_PATHWAY	208.204	202.484	203.744	198.878	185.566	Growth factor/RTK	#FF002A	Downstream effectors	red	Transient DN	#5B6BA4
PID_FAS_PATHWAY	406.793	410.132	408.829	413.987	402.584	Cell death	#006600	Apoptosis	seagreen4	Transient DN	#5B6BA4
PID_INTEGRIN_A9B1_PATHWAY	-226.839	-194.749	-216.08	-208.787	-231.787	PMI	#9CB200	Migration	mediumpurple	Transient DN	#5B6BA4
PID_IGF1_PATHWAY	1266.24	1258	1259.51	1262.84	1254.46	Growth factor/RTK	#FF002A	IGFR1 activation	yellow1	Transient DN	#5B6BA4
PID_CERAMIDE_PATHWAY	362.995	361.118	365.251	363.41	359.092	Metabolism	#FCFC0C	Lipids	khaki2	Transient DN	#5B6BA4
PID_P53_DOWNSTREAM_PATHWAY	495.303	497.711	496.256	496.534	494.647	Cell cycle	#661900	p53	deeppink3	Transient DN	#5B6BA4
PID_UPA_UPAR_PATHWAY	342.865	331.82	332.101	323.501	308.281	Senescence	#5FFF00	Activation	red	Transient DN	#5B6BA4
PID_IL3_PATHWAY	207.973	204.308	206.978	207.701	178.089	Cytokines/Inflammation	#00FF00	Cytokines	orchid2	Transient DN	#5B6BA4
PID_IL23_PATHWAY	-2071.11	-2076.33	-2070.65	-2079.65	-2088.36	Cytokines/Inflammation	#00FF00	Cytokines	orchid2	Transient DN	#5B6BA4
PID_SYNDECAN_1_PATHWAY	-816.744	-822.855	-812.617	-822.808	-828.719	PMI	#9CB200	Migration	mediumpurple	Transient DN	#5B6BA4
PID_HEDGEHOG_GLI_PATHWAY	40.0642	52.2987	53.4053	44.8434	31.5288	Other pathways	#E5E5E5	SHH	peachpuff	Transient DN	#5B6BA4
PID_SMAD2_3PATHWAY	505.504	505.398	502.533	504.284	496.174	Growth factor/RTK	#FF002A	TGFB activation	turquoise4	Transient DN	#5B6BA4
PID_P53_REGULATION_PATHWAY	-386.918	-378.782	-376.791	-389.58	-392.053	Cell cycle	#661900	p53	deeppink3	Transient DN	#5B6BA4
HALLMARK_G2M_CHECKPOINT	480.67	495.941	501.967	496.736	504.843	Cell cycle	#661900	Checkpoints regulation	darkgoldenrod3	Transient UP	#F68E5F
HALLMARK_APICAL_SURFACE	-93.9298	-89.257	-90.1403	-91.8739	-90.3433	PMI	#9CB200	EMT inhibition	tan3	Transient UP	#F68E5F
HALLMARK_E2F_TARGETS	-184.075	-171.31	-161.669	-170.624	-168.015	Gene expression	#000666	Transcription factors	firebrick	Transient UP	#F68E5F
HALLMARK_UV_RESPONSE	-1304.16	-1298.31	-1296.91	-1303.74	-1298.45	DNA repair	#FF3F00	Activation	red	Transient UP	#F68E5F
BIOCARTA_CARM_ER_PATHWAY	-22.9738	-8.40349	-16.501	-16.5896	-13.8311	Other pathways	#E5E5E5	Hormones	darkgrey	Transient UP	#F68E5F
BIOCARTA_LAIR_PATHWAY	-1682.93	-1675	-1673.77	-1687.29	-1684.47	Cytokines/Inflammation	#00FF00	Inflammation	orange3	Transient UP	#F68E5F
BIOCARTA_VDR_PATHWAY	1173.92	1184.7	1184.91	1179.44	1176.33	Gene expression	#000666	Transcription factors	firebrick	Transient UP	#F68E5F
BIOCARTA_RARRXR_PATHWAY	1847.06	1855.92	1858.44	1862.29	1854.32	Gene expression	#000666	Chromatin regulation	palegreen	Transient UP	#F68E5F
BIOCARTA_RANMS_PATHWAY	257.685	248.984	273.548	266.181	257.012	Cell cycle	#661900	Activation	red	Transient UP	#F68E5F
BIOCARTA_TEL_PATHWAY	-613.342	-602.294	-610.134	-601.643	-610.339	Senescence	#5FFF00	Activation	red	Transient UP	#F68E5F
BIOCARTA_TERT_PATHWAY	1208.46	1234.47	1238.83	1231.56	1213.95	DNA replication	#FF8259	Activation	red	Transient UP	#F68E5F
BIOCARTA_CTBP1_PATHWAY	567.125	589.177	603.249	588.779	558.481	Protein degradation	#0011FF	Sumoylation	steelblue1	Transient UP	#F68E5F
BIOCARTA_PRC2_PATHWAY	-168.791	-114.183	-108.033	-115.561	-163.445	Gene expression	#000666	Chromatin regulation	palegreen	Transient UP	#F68E5F
BIOCARTA_SM_PATHWAY	-945.34	-938.043	-934.873	-936.238	-938.686	Gene expression	#000666	RNA synthesis	darkgoldenrod2	Transient UP	#F68E5F
BIOCARTA_MALATEX_PATHWAY	-164.073	-124.319	-160.352	-145.192	-152.481	Protein transport	#3281FF	Intracellular transport	brown1	Transient UP	#F68E5F
BIOCARTA_TSP1_PATHWAY	1137.19	1147	1154.25	1144.14	1141.24	Cell death	#006600	Apoptosis	seagreen4	Transient UP	#F68E5F
BIOCARTA_TERC_PATHWAY	-17.0366	48.8804	13.3298	-28.536	7.91008	DNA replication	#FF8259	Activation	red	Transient UP	#F68E5F
BIOCARTA_REELIN_PATHWAY	690.416	737.786	731.669	726.382	704.205	PMI	#9CB200	Migration	mediumpurple	Transient UP	#F68E5F
BIOCARTA_FBW7_PATHWAY	-1264.53	-1237.47	-1255.36	-1267.11	-1236.74	Cell cycle	#661900	CDKs	chartreuse3	Transient UP	#F68E5F
BIOCARTA_TUBBY_PATHWAY	-483.583	-428.073	-455.578	-450.827	-461.579	GPCR	#660011	Galpha activity	springgreen4	Transient UP	#F68E5F
BIOCARTA_DICER_PATHWAY	510.527	562.179	543.732	531.071	540.111	Gene expression	#000666	RNA degradation	violetred2	Transient UP	#F68E5F
KEGG_SPHINGOLIPID_METABOLISM	-821.724	-807.545	-817.504	-809.116	-812.96	Metabolism	#FCFC0C	Lipids	khaki2	Transient UP	#F68E5F
KEGG_GLYCOSPHINGOLIPID_BIOSYNTHESIS_GLOBO_SERIES	-434.014	-425.591	-418.611	-433.427	-426.696	Metabolism	#FCFC0C	Carbohydrates	black	Transient UP	#F68E5F
KEGG_NICOTINATE_AND_NICOTINAMIDE_METABOLISM	-364.502	-338.084	-353.055	-363.624	-362.982	Metabolism	#FCFC0C	Hormones and NT	gray70	Transient UP	#F68E5F
KEGG_PANTOTHENATE_AND_COA_BIOSYNTHESIS	-1416.07	-1392.03	-1386.14	-1404.54	-1406.08	Metabolism	#FCFC0C	Lipids	khaki2	Transient UP	#F68E5F
PID_INTEGRIN_CS_PATHWAY	-748.877	-732.991	-731.938	-729.541	-730.901	PMI	#9CB200	Migration	mediumpurple	Transient UP	#F68E5F
PID_HDAC_CLASSI_PATHWAY	272.529	283.825	285.079	276.343	272.835	Gene expression	#000666	Chromatin regulation	palegreen	Transient UP	#F68E5F
PID_MYC_PATHWAY	-138.683	-127.827	-115.477	-113.222	-132.838	Gene expression	#000666	Transcription factors	firebrick	Transient UP	#F68E5F
PID_AR_TF_PATHWAY	1083.76	1095.22	1089.31	1082.25	1084.84	Other pathways	#E5E5E5	Hormones	darkgrey	Transient UP	#F68E5F
PID_RXR_VDR_PATHWAY	2078.09	2097.16	2080.55	2081.81	2083.33	Gene expression	#000666	Chromatin regulation	palegreen	Transient UP	#F68E5F
PID_ERA_GENOMIC_PATHWAY	291.507	308.637	300.076	306.85	306.351	Other pathways	#E5E5E5	Hormones	darkgrey	Transient UP	#F68E5F
PID_HNF3A_PATHWAY	530.381	534.073	532.886	541.081	534.011	Gene expression	#000666	Transcription factors	firebrick	Transient UP	#F68E5F
NABA_ECM_GLYCOPROTEINS	523.271	528.187	532.675	520.216	533.068	PMI	#9CB200	ECM formation	yellow	Transient UP	#F68E5F
NABA_PROTEOGLYCANS	381.293	370.108	433.635	423.666	424.111	PMI	#9CB200	ECM formation	yellow	Transient UP	#F68E5F
NABA_CORE_MATRISOME	483.236	487.014	495.357	483.87	492.193	PMI	#9CB200	ECM formation	yellow	Transient UP	#F68E5F
REACTOME_INTRINSIC_PATHWAY_FOR_APOPTOSIS	100.856	106.539	104.346	105.398	103.762	Cell death	#006600	Apoptosis	seagreen4	Transient UP	#F68E5F
REACTOME_TRANSLESION_SYNTHESIS_BY_Y_FAMILY_DNA_POLYMERASES_BYPASSES_LESIONS_ON_DNA_TEMPLATE	-846.706	-826.205	-805.544	-816.234	-822.337	DNA replication	#FF8259	Activation	red	Transient UP	#F68E5F
[truncated: 1,070 more rows]

## Sheet: ssPTM-SEA PhosProt
Name	Ctrl	15min	1h	6h	24h	Class	Category_color	Subclass	Subcategory_color	Cluster	clusters_color
[truncated: 273 more rows]
