# Supplementary material for: Multi-omics dissection of MAPK-driven senescence unveils therapeutic vulnerabilities in KIAA1549::BRAF-fusion pediatric low-grade glioma models
Source: Signal Transduct Target Ther. 2025 Jun 23;10:197. doi: 10.1038/s41392-025-02279-8 (PMC12185702; doi:10.1038/s41392-025-02279-8)
Supplement: Supplementary file 16 — Supplementary Table 16 [file 41392_2025_2279_MOESM16_ESM.xlsx]

## Sheet: Suppl. Table 16
Name	RNAseq	Prot	Phosprot	Class	Subclass	clusters			RNAseq
BIOCARTA_PLK3_PATHWAY	2	2	2	Cell cycle	Activation	Consistent UP			UP	2
BIOCARTA_RACCYCD_PATHWAY	2	2	2	Cell cycle	Activation	Consistent UP			Transient UP	1
PID_AURORA_A_PATHWAY	2	2	2	Cell cycle	Activation	Consistent UP			DN	-2
REACTOME_ABERRANT_REGULATION_OF_MITOTIC_G1_S_TRANSITION_IN_CANCER_DUE_TO_RB1_DEFECTS	2	2	2	Cell cycle	Activation	Consistent UP			Transient DN	-1
REACTOME_TFAP2_AP_2_FAMILY_REGULATES_TRANSCRIPTION_OF_CELL_CYCLE_FACTORS	2	2	2	Cell cycle	Activation	Consistent UP
REACTOME_APOPTOSIS_INDUCED_DNA_FRAGMENTATION	2	2	2	Cell death	Apoptosis	Consistent UP
REACTOME_APOPTOTIC_EXECUTION_PHASE	2	2	2	Cell death	Apoptosis	Consistent UP
REACTOME_NRIF_SIGNALS_CELL_DEATH_FROM_THE_NUCLEUS	2	2	2	Cell death	Apoptosis	Consistent UP
WP_FAS_LIGAND_PATHWAY_AND_STRESS_INDUCTION_OF_HEAT_SHOCK_PROTEINS	2	2	2	Cell death	Apoptosis	Consistent UP
BIOCARTA_MAL_PATHWAY	2	2	2	Gene expression	Transcription factors	Consistent UP
REACTOME_ACTIVATION_OF_PPARGC1A_PGC_1ALPHA_BY_PHOSPHORYLATION	2	2	2	Gene expression	Transcription factors	Consistent UP
REACTOME_REGULATION_OF_EXPRESSION_OF_SLITS_AND_ROBOS	2	2	2	Gene expression	Transcription factors	Consistent UP
WP_TRANSCRIPTIONAL_ACTIVATION_BY_NRF2_IN_RESPONSE_TO_PHYTOCHEMICALS	2	2	2	Gene expression	Transcription factors	Consistent UP
REACTOME_DISEASES_OF_SIGNAL_TRANSDUCTION_BY_GROWTH_FACTOR_RECEPTORS_AND_SECOND_MESSENGERS	2	2	2	Growth factor/RTK	Upstream Activation	Consistent UP
REACTOME_RHO_GTPASE_CYCLE	2	2	2	Growth factor/RTK	Upstream Activation	Consistent UP
REACTOME_SIGNALING_BY_RECEPTOR_TYROSINE_KINASES	2	2	2	Growth factor/RTK	Upstream Activation	Consistent UP
REACTOME_MAP2K_AND_MAPK_ACTIVATION	2	2	2	MAPK	Overall Activation	Consistent UP
REACTOME_ONCOGENIC_MAPK_SIGNALING	2	2	2	MAPK	Overall Activation	Consistent UP
REACTOME_SIGNALING_BY_BRAF_AND_RAF1_FUSIONS	2	2	2	MAPK	Overall Activation	Consistent UP
REACTOME_SIGNALING_BY_MODERATE_KINASE_ACTIVITY_BRAF_MUTANTS	2	2	2	MAPK	Overall Activation	Consistent UP
HALLMARK_KRAS_SIGNALING_DN	2	2	2	MAPK	Overall Inhibition	Consistent UP
REACTOME_AMPK_INHIBITS_CHREBP_TRANSCRIPTIONAL_ACTIVATION_ACTIVITY	2	2	2	Metabolism	Oxydative phosphorylation	Consistent UP
WP_AMPACTIVATED_PROTEIN_KINASE_SIGNALING	2	2	2	Other pathways	Hormones	Consistent UP
BIOCARTA_ALK_PATHWAY	2	2	2	Other pathways	WNT	Consistent UP
PID_ALK1_PATHWAY	2	2	2	Other pathways	WNT	Consistent UP
PID_WNT_NONCANONICAL_PATHWAY	2	2	2	Other pathways	WNT	Consistent UP
PID_WNT_SIGNALING_PATHWAY	2	2	2	Other pathways	WNT	Consistent UP
REACTOME_DEACTIVATION_OF_THE_BETA_CATENIN_TRANSACTIVATING_COMPLEX	2	2	2	Other pathways	WNT	Consistent UP
WNT_SIGNALING	2	2	2	Other pathways	WNT	Consistent UP
WP_PHYSICOCHEMICAL_FEATURES_AND_TOXICITYASSOCIATED_PATHWAYS	2	2	2	Other pathways	WNT	Consistent UP
PID_MTOR_4PATHWAY	2	2	2	PI3K/AKT/mTOR	Activation	Consistent UP
PID_PI3KCI_AKT_PATHWAY	2	2	2	PI3K/AKT/mTOR	Activation	Consistent UP
PID_PI3KCI_PATHWAY	2	2	2	PI3K/AKT/mTOR	Activation	Consistent UP
REACTOME_PI3K_AKT_ACTIVATION	2	2	2	PI3K/AKT/mTOR	Activation	Consistent UP
WP_FACTORS_AND_PATHWAYS_AFFECTING_INSULINLIKE_GROWTH_FACTOR_IGF1AKT_SIGNALING	2	2	2	PI3K/AKT/mTOR	Activation	Consistent UP
BIOCARTA_ACTINY_PATHWAY	2	2	2	PMI	Migration	Consistent UP
BIOCARTA_INTEGRIN_PATHWAY	2	2	2	PMI	Migration	Consistent UP
BIOCARTA_UCALPAIN_PATHWAY	2	2	2	PMI	Migration	Consistent UP
KEGG_FOCAL_ADHESION	2	2	2	PMI	Migration	Consistent UP
KEGG_REGULATION_OF_ACTIN_CYTOSKELETON	2	2	2	PMI	Migration	Consistent UP
PID_AVB3_INTEGRIN_PATHWAY	2	2	2	PMI	Migration	Consistent UP
PID_SYNDECAN_4_PATHWAY	2	2	2	PMI	Migration	Consistent UP
REACTOME_SEMA4D_IN_SEMAPHORIN_SIGNALING	2	2	2	PMI	Migration	Consistent UP
REACTOME_SEMA4D_INDUCED_CELL_MIGRATION_AND_GROWTH_CONE_COLLAPSE	2	2	2	PMI	Migration	Consistent UP
REACTOME_SEMAPHORIN_INTERACTIONS	2	2	2	PMI	Migration	Consistent UP
REACTOME_SIGNALING_BY_ROBO_RECEPTORS	2	2	2	PMI	Migration	Consistent UP
WP_FOCAL_ADHESION	2	2	2	PMI	Migration	Consistent UP
WP_REGULATION_OF_ACTIN_CYTOSKELETON	2	2	2	PMI	Migration	Consistent UP
WP_AUTOPHAGY	2	2	2	Protein degradation	Autophagy	Consistent UP
WP_MIR124_PREDICTED_INTERACTIONS_WITH_CELL_CYCLE_AND_DIFFERENTIATION	1	2	2	Cell cycle	Activation	Transient UP
BIOCARTA_FAS_PATHWAY	1	2	2	Cell death	Apoptosis	Transient UP
HALLMARK_APOPTOSIS	1	2	2	Cell death	Apoptosis	Transient UP
REACTOME_CASPASE_ACTIVATION_VIA_DEPENDENCE_RECEPTORS_IN_THE_ABSENCE_OF_LIGAND	1	2	2	Cell death	Apoptosis	Transient UP
REACTOME_RESPONSE_OF_EIF2AK4_GCN2_TO_AMINO_ACID_DEFICIENCY	1	2	2	Gene expression	Transcription factors	Transient UP
PID_ALK2_PATHWAY	1	2	2	Growth factor/RTK	Upstream Activation	Transient UP
BIOCARTA_CARDIACEGF_PATHWAY	1	2	2	Growth factor/RTK	EGFR activation	Transient UP
KEGG_ERBB_SIGNALING_PATHWAY	1	2	2	Growth factor/RTK	EGFR activation	Transient UP
PID_ERBB2_ERBB3_PATHWAY	1	2	2	Growth factor/RTK	EGFR activation	Transient UP
REACTOME_GRB7_EVENTS_IN_ERBB2_SIGNALING	1	2	2	Growth factor/RTK	EGFR activation	Transient UP
WP_ERBB_SIGNALING_PATHWAY	1	2	2	Growth factor/RTK	EGFR activation	Transient UP
REACTOME_TRANSPORT_OF_ORGANIC_ANIONS	1	2	2	Ion channels	Activation	Transient UP
BIOCARTA_ERK_PATHWAY	1	2	2	MAPK	Overall Activation	Transient UP
HALLMARK_ESTROGEN_RESPONSE_EARLY	1	2	2	Other pathways	Hormones	Transient UP
WP_ESTROGEN_RECEPTOR_PATHWAY	1	2	2	Other pathways	Hormones	Transient UP
WP_ESTROGEN_SIGNALING_PATHWAY	1	2	2	Other pathways	Hormones	Transient UP
BIOCARTA_PS1_PATHWAY	1	2	2	Other pathways	WNT	Transient UP
HALLMARK_WNT_BETA_CATENIN_SIGNALING	1	2	2	Other pathways	WNT	Transient UP
KEGG_WNT_SIGNALING_PATHWAY	1	2	2	Other pathways	WNT	Transient UP
REACTOME_AKT_PHOSPHORYLATES_TARGETS_IN_THE_NUCLEUS	1	2	2	PI3K/AKT/mTOR	Activation	Transient UP
REACTOME_G_BETA_GAMMA_SIGNALLING_THROUGH_PI3KGAMMA	1	2	2	PI3K/AKT/mTOR	Activation	Transient UP
PID_ANGIOPOIETIN_RECEPTOR_PATHWAY	1	2	2	PMI	Migration	Transient UP
PID_FAK_PATHWAY	1	2	2	PMI	Migration	Transient UP
REACTOME_NCAM_SIGNALING_FOR_NEURITE_OUT_GROWTH	1	2	2	PMI	Migration	Transient UP
WP_NEURAL_CREST_CELL_MIGRATION_DURING_DEVELOPMENT	1	2	2	PMI	Migration	Transient UP
REACTOME_CHK1_CHK2_CDS1_MEDIATED_INACTIVATION_OF_CYCLIN_B_CDK1_COMPLEX	2	1	2	Cell cycle	CDKs	Transient UP
REACTOME_CYCLIN_D_ASSOCIATED_EVENTS_IN_G1	2	1	2	Cell cycle	CDKs	Transient UP
REACTOME_ACTIVATION_OF_BAD_AND_TRANSLOCATION_TO_MITOCHONDRIA	2	1	2	Cell death	Apoptosis	Transient UP
REACTOME_ACTIVATION_OF_BH3_ONLY_PROTEINS	2	1	2	Cell death	Apoptosis	Transient UP
REACTOME_ACTIVATION_OF_PUMA_AND_TRANSLOCATION_TO_MITOCHONDRIA	2	1	2	Cell death	Apoptosis	Transient UP
REACTOME_INTRINSIC_PATHWAY_FOR_APOPTOSIS	2	1	2	Cell death	Apoptosis	Transient UP
REACTOME_RECEPTOR_MEDIATED_MITOPHAGY	2	1	2	Cell death	Apoptosis	Transient UP
REACTOME_ASSEMBLY_OF_THE_ORC_COMPLEX_AT_THE_ORIGIN_OF_REPLICATION	2	1	2	DNA replication	Activation	Transient UP
REACTOME_CONDENSATION_OF_PROPHASE_CHROMOSOMES	2	1	2	DNA replication	Activation	Transient UP
REACTOME_DEPOSITION_OF_NEW_CENPA_CONTAINING_NUCLEOSOMES_AT_THE_CENTROMERE	2	1	2	DNA replication	Activation	Transient UP
REACTOME_DNA_REPLICATION	2	1	2	DNA replication	Activation	Transient UP
REACTOME_DNA_REPLICATION_PRE_INITIATION	2	1	2	DNA replication	Activation	Transient UP
REACTOME_INHIBITION_OF_DNA_RECOMBINATION_AT_TELOMERE	2	1	2	DNA replication	Activation	Transient UP
REACTOME_TELOMERE_MAINTENANCE	2	1	2	DNA replication	Activation	Transient UP
PID_MYC_REPRESS_PATHWAY	2	1	2	Gene expression	Transcription factors	Transient UP
REACTOME_NR1H2_AND_NR1H3_MEDIATED_SIGNALING	2	1	2	Gene expression	Transcription factors	Transient UP
REACTOME_NR1H3_NR1H2_REGULATE_GENE_EXPRESSION_LINKED_TO_CHOLESTEROL_TRANSPORT_AND_EFFLUX	2	1	2	Gene expression	Transcription factors	Transient UP
REACTOME_SIGNALING_BY_NUCLEAR_RECEPTORS	2	1	2	Gene expression	Transcription factors	Transient UP
WP_ID_SIGNALING_PATHWAY	2	1	2	Gene expression	Transcription factors	Transient UP
REACTOME_CYTOSOLIC_IRON_SULFUR_CLUSTER_ASSEMBLY	2	1	2	Ion channels	Activation	Transient UP
PID_ILK_PATHWAY	2	2	1	Cytokines/Inflammation	Cytokines	Transient UP
REACTOME_INTERLEUKIN_7_SIGNALING	2	2	1	Cytokines/Inflammation	Cytokines	Transient UP
BIOCARTA_ATM_PATHWAY	2	2	1	DNA repair	Activation	Transient UP
BIOCARTA_CDC25_PATHWAY	2	2	1	DNA repair	Activation	Transient UP
BIOCARTA_HSWI_SNF_PATHWAY	2	2	1	Gene expression	Chromatin regulation	Transient UP
REACTOME_HDMS_DEMETHYLATE_HISTONES	2	2	1	Gene expression	Chromatin regulation	Transient UP
REACTOME_PROTEIN_METHYLATION	2	2	1	Gene expression	Chromatin regulation	Transient UP
BIOCARTA_BARRESTIN_SRC_PATHWAY	2	2	1	GPCR	Activation	Transient UP
REACTOME_CLASS_B_2_SECRETIN_FAMILY_RECEPTORS	2	2	1	GPCR	Activation	Transient UP
REACTOME_FGFR3_LIGAND_BINDING_AND_ACTIVATION	2	2	1	Growth factor/RTK	FGFR activation	Transient UP
REACTOME_FGFR3B_LIGAND_BINDING_AND_ACTIVATION	2	2	1	Growth factor/RTK	FGFR activation	Transient UP
REACTOME_FRS_MEDIATED_FGFR1_SIGNALING	2	2	1	Growth factor/RTK	FGFR activation	Transient UP
WP_FGFR3_SIGNALING_IN_CHONDROCYTE_PROLIFERATION_AND_TERMINAL_DIFFERENTIATION	2	2	1	Growth factor/RTK	FGFR activation	Transient UP
KEGG_TGF_BETA_SIGNALING_PATHWAY	2	2	1	Growth factor/RTK	TGFB activation	Transient UP
PID_BMP_PATHWAY	2	2	1	Growth factor/RTK	TGFB activation	Transient UP
REACTOME_SOS_MEDIATED_SIGNALLING	2	2	1	MAPK	Upstream Activation	Transient UP
REACTOME_STAT5_ACTIVATION_DOWNSTREAM_OF_FLT3_ITD_MUTANTS	2	2	1	MAPK	Upstream Activation	Transient UP
PID_P38_MK2_PATHWAY	2	2	1	p38	Overall Activation	Transient UP
REACTOME_SYNTHESIS_OF_DIPHTHAMIDE_EEF2	2	2	1	Protein synthesis	Translation	Transient UP
BIOCARTA_P53HYPOXIA_PATHWAY	2	2	nd	Cell cycle	p53	Consistent UP (excl.PP)
REACTOME_TP53_REGULATES_TRANSCRIPTION_OF_ADDITIONAL_CELL_CYCLE_GENES_WHOSE_EXACT_ROLE_IN_THE_P53_PATHWAY_REMAIN_UNCERTAIN	2	2	nd	Cell cycle	p53	Consistent UP (excl.PP)
WP_P53_TRANSCRIPTIONAL_GENE_NETWORK	2	2	nd	Cell cycle	p53	Consistent UP (excl.PP)
PID_RB_1PATHWAY	2	2	nd	Cell cycle	RB	Consistent UP (excl.PP)
REACTOME_FCGAMMA_RECEPTOR_FCGR_DEPENDENT_PHAGOCYTOSIS	2	2	nd	Cell death	Other cell death	Consistent UP (excl.PP)
REACTOME_PINK1_PRKN_MEDIATED_MITOPHAGY	2	2	nd	Cell death	Other cell death	Consistent UP (excl.PP)
WP_FERROPTOSIS	2	2	nd	Cell death	Other cell death	Consistent UP (excl.PP)
PID_CDC42_PATHWAY	2	2	nd	GPCR	CDC42/RAC1	Consistent UP (excl.PP)
PID_RAC1_REG_PATHWAY	2	2	nd	GPCR	CDC42/RAC1	Consistent UP (excl.PP)
PID_RHOA_PATHWAY	2	2	nd	GPCR	Rho GTPase	Consistent UP (excl.PP)
PID_RHOA_REG_PATHWAY	2	2	nd	GPCR	Rho GTPase	Consistent UP (excl.PP)
REACTOME_RHO_GTPASE_EFFECTORS	2	2	nd	GPCR	Rho GTPase	Consistent UP (excl.PP)
REACTOME_RHO_GTPASES_ACTIVATE_CIT	2	2	nd	GPCR	Rho GTPase	Consistent UP (excl.PP)
REACTOME_RHO_GTPASES_ACTIVATE_FORMINS	2	2	nd	GPCR	Rho GTPase	Consistent UP (excl.PP)
REACTOME_RHO_GTPASES_ACTIVATE_IQGAPS	2	2	nd	GPCR	Rho GTPase	Consistent UP (excl.PP)
REACTOME_RHO_GTPASES_ACTIVATE_PAKS	2	2	nd	GPCR	Rho GTPase	Consistent UP (excl.PP)
REACTOME_RHO_GTPASES_ACTIVATE_RHOTEKIN_AND_RHOPHILINS	2	2	nd	GPCR	Rho GTPase	Consistent UP (excl.PP)
REACTOME_RHO_GTPASES_ACTIVATE_ROCKS	2	2	nd	GPCR	Rho GTPase	Consistent UP (excl.PP)
REACTOME_RHOA_GTPASE_CYCLE	2	2	nd	GPCR	Rho GTPase	Consistent UP (excl.PP)
REACTOME_RHOB_GTPASE_CYCLE	2	2	nd	GPCR	Rho GTPase	Consistent UP (excl.PP)
REACTOME_RHOC_GTPASE_CYCLE	2	2	nd	GPCR	Rho GTPase	Consistent UP (excl.PP)
REACTOME_RHOG_GTPASE_CYCLE	2	2	nd	GPCR	Rho GTPase	Consistent UP (excl.PP)
REACTOME_RHOV_GTPASE_CYCLE	2	2	nd	GPCR	Rho GTPase	Consistent UP (excl.PP)
REACTOME_RND1_GTPASE_CYCLE	2	2	nd	GPCR	Rho GTPase	Consistent UP (excl.PP)
REACTOME_RND2_GTPASE_CYCLE	2	2	nd	GPCR	Rho GTPase	Consistent UP (excl.PP)
REACTOME_RND3_GTPASE_CYCLE	2	2	nd	GPCR	Rho GTPase	Consistent UP (excl.PP)
REACTOME_SIGNALING_BY_RHO_GTPASES_MIRO_GTPASES_AND_RHOBTB3	2	2	nd	GPCR	Rho GTPase	Consistent UP (excl.PP)
SIG_REGULATION_OF_THE_ACTIN_CYTOSKELETON_BY_RHO_GTPASES	2	2	nd	GPCR	Rho GTPase	Consistent UP (excl.PP)
REACTOME_EPH_EPHRIN_SIGNALING	2	2	nd	Growth factor/RTK	Ephrin activation	Consistent UP (excl.PP)
REACTOME_EPHB_MEDIATED_FORWARD_SIGNALING	2	2	nd	Growth factor/RTK	Ephrin activation	Consistent UP (excl.PP)
WP_MET_IN_TYPE_1_PAPILLARY_RENAL_CELL_CARCINOMA	2	2	nd	Growth factor/RTK	MET activation	Consistent UP (excl.PP)
REACTOME_P75NTR_REGULATES_AXONOGENESIS	2	2	nd	Growth factor/RTK	NTRKs activation	Consistent UP (excl.PP)
REACTOME_SIGNALING_BY_VEGF	2	2	nd	Growth factor/RTK	VEGFR activation	Consistent UP (excl.PP)
REACTOME_METABOLISM_OF_AMINO_ACIDS_AND_DERIVATIVES	2	2	nd	Metabolism	Amino Acids	Consistent UP (excl.PP)
REACTOME_SELENOAMINO_ACID_METABOLISM	2	2	nd	Metabolism	Amino Acids	Consistent UP (excl.PP)
REACTOME_GLYCOGEN_STORAGE_DISEASES	2	2	nd	Metabolism	Carbohydrates	Consistent UP (excl.PP)
REACTOME_HS_GAG_BIOSYNTHESIS	2	2	nd	Metabolism	Carbohydrates	Consistent UP (excl.PP)
REACTOME_INTEGRATION_OF_ENERGY_METABOLISM	2	2	nd	Metabolism	Carbohydrates	Consistent UP (excl.PP)
REACTOME_CREATINE_METABOLISM	2	2	nd	Metabolism	Hormones and NT	Consistent UP (excl.PP)
REACTOME_SYNTHESIS_SECRETION_AND_DEACYLATION_OF_GHRELIN	2	2	nd	Metabolism	Hormones and NT	Consistent UP (excl.PP)
KEGG_GLYCEROLIPID_METABOLISM	2	2	nd	Metabolism	Lipids	Consistent UP (excl.PP)
REACTOME_CYTOCHROME_P450_ARRANGED_BY_SUBSTRATE_TYPE	2	2	nd	Metabolism	Lipids	Consistent UP (excl.PP)
REACTOME_SPHINGOLIPID_DE_NOVO_BIOSYNTHESIS	2	2	nd	Metabolism	Lipids	Consistent UP (excl.PP)
REACTOME_SPHINGOLIPID_METABOLISM	2	2	nd	Metabolism	Lipids	Consistent UP (excl.PP)
REACTOME_SYNTHESIS_OF_16_20_HYDROXYEICOSATETRAENOIC_ACIDS_HETE	2	2	nd	Metabolism	Lipids	Consistent UP (excl.PP)
REACTOME_SYNTHESIS_OF_EPOXY_EET_AND_DIHYDROXYEICOSATRIENOIC_ACIDS_DHET	2	2	nd	Metabolism	Lipids	Consistent UP (excl.PP)
WP_GLYCEROLIPIDS_AND_GLYCEROPHOSPHOLIPIDS	2	2	nd	Metabolism	Lipids	Consistent UP (excl.PP)
WP_TRIACYLGLYCERIDE_SYNTHESIS	2	2	nd	Metabolism	Lipids	Consistent UP (excl.PP)
REACTOME_METABOLISM_OF_FAT_SOLUBLE_VITAMINS	2	2	nd	Metabolism	Vitamines	Consistent UP (excl.PP)
REACTOME_INSULIN_RECEPTOR_RECYCLING	2	2	nd	Other pathways	Insulin pathway	Consistent UP (excl.PP)
REACTOME_SIGNALING_BY_INSULIN_RECEPTOR	2	2	nd	Other pathways	Insulin pathway	Consistent UP (excl.PP)
SIG_INSULIN_RECEPTOR_PATHWAY_IN_CARDIAC_MYOCYTES	2	2	nd	Other pathways	Insulin pathway	Consistent UP (excl.PP)
WP_LEPTININSULIN_SIGNALING_OVERLAP	2	2	nd	Other pathways	Insulin pathway	Consistent UP (excl.PP)
KEGG_RENIN_ANGIOTENSIN_SYSTEM	2	2	nd	Other pathways	Renin angiotensin	Consistent UP (excl.PP)
WP_RENINANGIOTENSINALDOSTERONE_SYSTEM_RAAS	2	2	nd	Other pathways	Renin angiotensin	Consistent UP (excl.PP)
PID_S1P_S1P4_PATHWAY	2	2	nd	Other pathways	S1P receptor	Consistent UP (excl.PP)
HALLMARK_HEDGEHOG_SIGNALING	2	2	nd	Other pathways	SHH	Consistent UP (excl.PP)
KEGG_ADHERENS_JUNCTION	2	2	nd	PMI	Cell-cell interaction	Consistent UP (excl.PP)
REACTOME_ADHERENS_JUNCTIONS_INTERACTIONS	2	2	nd	PMI	Cell-cell interaction	Consistent UP (excl.PP)
REACTOME_BASIGIN_INTERACTIONS	2	2	nd	PMI	Cell-cell interaction	Consistent UP (excl.PP)
REACTOME_CELL_CELL_COMMUNICATION	2	2	nd	PMI	Cell-cell interaction	Consistent UP (excl.PP)
REACTOME_CELL_CELL_JUNCTION_ORGANIZATION	2	2	nd	PMI	Cell-cell interaction	Consistent UP (excl.PP)
REACTOME_CELL_EXTRACELLULAR_MATRIX_INTERACTIONS	2	2	nd	PMI	Cell-cell interaction	Consistent UP (excl.PP)
REACTOME_CELL_JUNCTION_ORGANIZATION	2	2	nd	PMI	Cell-cell interaction	Consistent UP (excl.PP)
REACTOME_GAP_JUNCTION_DEGRADATION	2	2	nd	PMI	Cell-cell interaction	Consistent UP (excl.PP)
REACTOME_GAP_JUNCTION_TRAFFICKING_AND_REGULATION	2	2	nd	PMI	Cell-cell interaction	Consistent UP (excl.PP)
REACTOME_NECTIN_NECL_TRANS_HETERODIMERIZATION	2	2	nd	PMI	Cell-cell interaction	Consistent UP (excl.PP)
REACTOME_TYPE_I_HEMIDESMOSOME_ASSEMBLY	2	2	nd	PMI	Cell-cell interaction	Consistent UP (excl.PP)
PID_NCADHERIN_PATHWAY	2	2	nd	PMI	EMT activation	Consistent UP (excl.PP)
HALLMARK_APICAL_JUNCTION	2	2	nd	PMI	EMT inhibition	Consistent UP (excl.PP)
PID_ECADHERIN_STABILIZATION_PATHWAY	2	2	nd	PMI	EMT inhibition	Consistent UP (excl.PP)
REACTOME_POU5F1_OCT4_SOX2_NANOG_REPRESS_GENES_RELATED_TO_DIFFERENTIATION	2	2	nd	PMI	EMT inhibition	Consistent UP (excl.PP)
REACTOME_FOLDING_OF_ACTIN_BY_CCT_TRIC	2	2	nd	Protein synthesis	Post translational modif	Consistent UP (excl.PP)
PID_ARF_3PATHWAY	2	2	nd	Protein transport	Intracellular transport	Consistent UP (excl.PP)
REACTOME_INSERTION_OF_TAIL_ANCHORED_PROTEINS_INTO_THE_ENDOPLASMIC_RETICULUM_MEMBRANE	2	2	nd	Protein transport	Intracellular transport	Consistent UP (excl.PP)
REACTOME_TRANSLOCATION_OF_SLC2A4_GLUT4_TO_THE_PLASMA_MEMBRANE	2	2	nd	Protein transport	Intracellular transport	Consistent UP (excl.PP)
REACTOME_TRANSPORT_OF_BILE_SALTS_AND_ORGANIC_ACIDS_METAL_IONS_AND_AMINE_COMPOUNDS	2	2	nd	Protein transport	Intracellular transport	Consistent UP (excl.PP)
WP_PROXIMAL_TUBULE_TRANSPORT	2	2	nd	Protein transport	Intracellular transport	Consistent UP (excl.PP)
REACTOME_BINDING_AND_UPTAKE_OF_LIGANDS_BY_SCAVENGER_RECEPTORS	2	2	nd	Protein transport	Transmembrane transport	Consistent UP (excl.PP)
REACTOME_IRON_UPTAKE_AND_TRANSPORT	2	2	nd	Protein transport	Transmembrane transport	Consistent UP (excl.PP)
REACTOME_SLC_MEDIATED_TRANSMEMBRANE_TRANSPORT	2	2	nd	Protein transport	Transmembrane transport	Consistent UP (excl.PP)
REACTOME_TRANSFERRIN_ENDOCYTOSIS_AND_RECYCLING	2	2	nd	Protein transport	Transmembrane transport	Consistent UP (excl.PP)
PID_P53_REGULATION_PATHWAY	-2	-2	nd	Cell cycle	p53	Consistent DN (excl.PP)
REACTOME_TP53_REGULATES_METABOLIC_GENES	-2	-2	nd	Cell cycle	p53	Consistent DN (excl.PP)
REACTOME_TP53_REGULATES_TRANSCRIPTION_OF_DEATH_RECEPTORS_AND_LIGANDS	-2	-2	nd	Cell cycle	p53	Consistent DN (excl.PP)
BIOCARTA_INFLAM_PATHWAY	-2	-2	nd	Cytokines/Inflammation	Inflammation	Consistent DN (excl.PP)
REACTOME_BIOSYNTHESIS_OF_SPECIALIZED_PRORESOLVING_MEDIATORS_SPMS	-2	-2	nd	Cytokines/Inflammation	Inflammation	Consistent DN (excl.PP)
REACTOME_CLEC7A_INFLAMMASOME_PATHWAY	-2	-2	nd	Cytokines/Inflammation	Inflammation	Consistent DN (excl.PP)
WP_RESOLVIN_E1_AND_RESOLVIN_D1_SIGNALING_PATHWAYS_PROMOTING_INFLAMMATION_RESOLUTION	-2	-2	nd	Cytokines/Inflammation	Inflammation	Consistent DN (excl.PP)
WP_VITAMIN_D_IN_INFLAMMATORY_DISEASES	-2	-2	nd	Cytokines/Inflammation	Inflammation	Consistent DN (excl.PP)
REACTOME_HUR_ELAVL1_BINDS_AND_STABILIZES_MRNA	-2	-2	nd	Gene expression	RNA synthesis	Consistent DN (excl.PP)
WP_MITOCHONDRIAL_GENE_EXPRESSION	-2	-2	nd	Gene expression	RNA synthesis	Consistent DN (excl.PP)
REACTOME_G_ALPHA_I_SIGNALLING_EVENTS	-2	-2	nd	GPCR	Galpha activity	Consistent DN (excl.PP)
WP_PKCGAMMA_CALCIUM_SIGNALING_PATHWAY_IN_ATAXIA	-2	-2	nd	GPCR	Galpha activity	Consistent DN (excl.PP)
REACTOME_RHOBTB3_ATPASE_CYCLE	-2	-2	nd	GPCR	Rho GTPase	Consistent DN (excl.PP)
REACTOME_SIGNALING_BY_NTRK2_TRKB	-2	-2	nd	Growth factor/RTK	NTRKs activation	Consistent DN (excl.PP)
PID_VEGF_VEGFR_PATHWAY	-2	-2	nd	Growth factor/RTK	VEGFR activation	Consistent DN (excl.PP)
REACTOME_VEGF_LIGAND_RECEPTOR_INTERACTIONS	-2	-2	nd	Growth factor/RTK	VEGFR activation	Consistent DN (excl.PP)
WP_ROBO4_AND_VEGF_SIGNALING_PATHWAYS_CROSSTALK	-2	-2	nd	Growth factor/RTK	VEGFR activation	Consistent DN (excl.PP)
PID_FRA_PATHWAY	-2	-2	nd	MAPK	Downstream targets	Consistent DN (excl.PP)
REACTOME_GASTRIN_CREB_SIGNALLING_PATHWAY_VIA_PKC_AND_MAPK	-2	-2	nd	MAPK	Downstream targets	Consistent DN (excl.PP)
REACTOME_ASPARTATE_AND_ASPARAGINE_METABOLISM	-2	-2	nd	Metabolism	Amino Acids	Consistent DN (excl.PP)
REACTOME_UREA_CYCLE	-2	-2	nd	Metabolism	Amino Acids	Consistent DN (excl.PP)
KEGG_GLYCOSAMINOGLYCAN_BIOSYNTHESIS_HEPARAN_SULFATE	-2	-2	nd	Metabolism	Carbohydrates	Consistent DN (excl.PP)
REACTOME_DEFECTS_IN_BIOTIN_BTN_METABOLISM	-2	-2	nd	Metabolism	Carbohydrates	Consistent DN (excl.PP)
REACTOME_REGULATION_OF_GLUCOKINASE_BY_GLUCOKINASE_REGULATORY_PROTEIN	-2	-2	nd	Metabolism	Carbohydrates	Consistent DN (excl.PP)
WP_GLYCOGEN_SYNTHESIS_AND_DEGRADATION	-2	-2	nd	Metabolism	Carbohydrates	Consistent DN (excl.PP)
BIOCARTA_FXR_PATHWAY	-2	-2	nd	Metabolism	Cholesterol	Consistent DN (excl.PP)
WP_TRANSSULFURATION_PATHWAY	-2	-2	nd	Metabolism	Glutathione	Consistent DN (excl.PP)
WP_STEROID_BIOSYNTHESIS	-2	-2	nd	Metabolism	Hormones and NT	Consistent DN (excl.PP)
KEGG_ARACHIDONIC_ACID_METABOLISM	-2	-2	nd	Metabolism	Lipids	Consistent DN (excl.PP)
KEGG_PROPANOATE_METABOLISM	-2	-2	nd	Metabolism	Lipids	Consistent DN (excl.PP)
REACTOME_ACYL_CHAIN_REMODELING_OF_CL	-2	-2	nd	Metabolism	Lipids	Consistent DN (excl.PP)
REACTOME_ACYL_CHAIN_REMODELLING_OF_PG	-2	-2	nd	Metabolism	Lipids	Consistent DN (excl.PP)
REACTOME_BETA_OXIDATION_OF_DECANOYL_COA_TO_OCTANOYL_COA_COA	-2	-2	nd	Metabolism	Lipids	Consistent DN (excl.PP)
REACTOME_BETA_OXIDATION_OF_OCTANOYL_COA_TO_HEXANOYL_COA	-2	-2	nd	Metabolism	Lipids	Consistent DN (excl.PP)
REACTOME_FREE_FATTY_ACIDS_REGULATE_INSULIN_SECRETION	-2	-2	nd	Metabolism	Lipids	Consistent DN (excl.PP)
REACTOME_SYNTHESIS_OF_15_EICOSATETRAENOIC_ACID_DERIVATIVES	-2	-2	nd	Metabolism	Lipids	Consistent DN (excl.PP)
REACTOME_SYNTHESIS_OF_LIPOXINS_LX	-2	-2	nd	Metabolism	Lipids	Consistent DN (excl.PP)
REACTOME_SYNTHESIS_OF_PROSTAGLANDINS_PG_AND_THROMBOXANES_TX	-2	-2	nd	Metabolism	Lipids	Consistent DN (excl.PP)
WP_EICOSANOID_METABOLISM_VIA_CYCLOOXYGENASES_COX	-2	-2	nd	Metabolism	Lipids	Consistent DN (excl.PP)
WP_EICOSANOID_METABOLISM_VIA_LIPOOXYGENASES_LOX	-2	-2	nd	Metabolism	Lipids	Consistent DN (excl.PP)
WP_EICOSANOID_SYNTHESIS	-2	-2	nd	Metabolism	Lipids	Consistent DN (excl.PP)
WP_METABOLISM_OF_ALPHALINOLENIC_ACID	-2	-2	nd	Metabolism	Lipids	Consistent DN (excl.PP)
REACTOME_METABOLISM_OF_NUCLEOTIDES	-2	-2	nd	Metabolism	Nucleic acids	Consistent DN (excl.PP)
REACTOME_NUCLEOTIDE_SALVAGE	-2	-2	nd	Metabolism	Nucleic acids	Consistent DN (excl.PP)
REACTOME_PURINE_CATABOLISM	-2	-2	nd	Metabolism	Nucleic acids	Consistent DN (excl.PP)
REACTOME_PURINE_SALVAGE	-2	-2	nd	Metabolism	Nucleic acids	Consistent DN (excl.PP)
REACTOME_METABOLISM_OF_VITAMINS_AND_COFACTORS	-2	-2	nd	Metabolism	Vitamines	Consistent DN (excl.PP)
REACTOME_METABOLISM_OF_WATER_SOLUBLE_VITAMINS_AND_COFACTORS	-2	-2	nd	Metabolism	Vitamines	Consistent DN (excl.PP)
REACTOME_NICOTINAMIDE_SALVAGING	-2	-2	nd	Metabolism	Vitamines	Consistent DN (excl.PP)
WP_ACE_INHIBITOR_PATHWAY	-2	-2	nd	Other pathways	Renin angiotensin	Consistent DN (excl.PP)
REACTOME_RUNX3_REGULATES_NOTCH_SIGNALING	-2	-2	nd	Other pathways	Runx	Consistent DN (excl.PP)
BIOCARTA_SHH_PATHWAY	-2	-2	nd	Other pathways	SHH	Consistent DN (excl.PP)
KEGG_HEDGEHOG_SIGNALING_PATHWAY	-2	-2	nd	Other pathways	SHH	Consistent DN (excl.PP)
PID_HEDGEHOG_GLI_PATHWAY	-2	-2	nd	Other pathways	SHH	Consistent DN (excl.PP)
REACTOME_CRMPS_IN_SEMA3A_SIGNALING	-2	-2	nd	PMI	Cell-cell interaction	Consistent DN (excl.PP)
BIOCARTA_STEM_PATHWAY	-2	-2	nd	PMI	EMT activation	Consistent DN (excl.PP)
HALLMARK_ANGIOGENESIS	-2	-2	nd	PMI	EMT activation	Consistent DN (excl.PP)
REACTOME_ACTIVATION_OF_MATRIX_METALLOPROTEINASES	-2	-2	nd	PMI	Invasion	Consistent DN (excl.PP)
WP_MATRIX_METALLOPROTEINASES	-2	-2	nd	PMI	Invasion	Consistent DN (excl.PP)
BIOCARTA_SUMO_PATHWAY	-2	-2	nd	Protein degradation	Sumoylation	Consistent DN (excl.PP)
REACTOME_SUMO_IS_CONJUGATED_TO_E1_UBA2_SAE1	-2	-2	nd	Protein degradation	Sumoylation	Consistent DN (excl.PP)
REACTOME_SUMOYLATION_OF_RNA_BINDING_PROTEINS	-2	-2	nd	Protein degradation	Sumoylation	Consistent DN (excl.PP)
REACTOME_SUMOYLATION_OF_SUMOYLATION_PROTEINS	-2	-2	nd	Protein degradation	Sumoylation	Consistent DN (excl.PP)
REACTOME_DEGRADATION_OF_CYSTEINE_AND_HOMOCYSTEINE	-2	-2	nd	Protein degradation	Ubiquitination	Consistent DN (excl.PP)
REACTOME_SUMOYLATION_OF_UBIQUITINYLATION_PROTEINS	-2	-2	nd	Protein degradation	Ubiquitination	Consistent DN (excl.PP)
REACTOME_COPII_MEDIATED_VESICLE_TRANSPORT	-2	-2	nd	Protein transport	Intracellular transport	Consistent DN (excl.PP)
REACTOME_MISCELLANEOUS_TRANSPORT_AND_BINDING_EVENTS	-2	-2	nd	Protein transport	Intracellular transport	Consistent DN (excl.PP)
REACTOME_RESPIRATORY_ELECTRON_TRANSPORT	-2	-2	nd	Protein transport	Intracellular transport	Consistent DN (excl.PP)
REACTOME_TRAFFICKING_OF_MYRISTOYLATED_PROTEINS_TO_THE_CILIUM	-2	-2	nd	Protein transport	Intracellular transport	Consistent DN (excl.PP)
WP_MONOAMINE_TRANSPORT	-2	-2	nd	Protein transport	Intracellular transport	Consistent DN (excl.PP)
REACTOME_ABC_TRANSPORTERS_IN_LIPID_HOMEOSTASIS	-2	-2	nd	Protein transport	Transmembrane transport	Consistent DN (excl.PP)
REACTOME_BICARBONATE_TRANSPORTERS	-2	-2	nd	Protein transport	Transmembrane transport	Consistent DN (excl.PP)
PID_UPA_UPAR_PATHWAY	-2	-2	nd	Senescence	Activation	Consistent DN (excl.PP)
WP_CALORIC_RESTRICTION_AND_AGING	-2	-2	nd	Senescence	Activation	Consistent DN (excl.PP)
WP_NAD_METABOLISM_IN_ONCOGENEINDUCED_SENESCENCE_AND_MITOCHONDRIAL_DYSFUNCTIONASSOCIATED_SENESCENCE	-2	-2	nd	Senescence	Activation	Consistent DN (excl.PP)
WP_4HYDROXYTAMOXIFEN_DEXAMETHASONE_AND_RETINOIC_ACIDS_REGULATION_OF_P27_EXPRESSION	-2	-1	-2	Cell cycle	CDKs	Transient DN
BIOCARTA_CYTOKINE_PATHWAY	-2	-1	-2	Cytokines/Inflammation	Cytokines	Transient DN
BIOCARTA_IL1R_PATHWAY	-2	-1	-2	Cytokines/Inflammation	Cytokines	Transient DN
BIOCARTA_IL2RB_PATHWAY	-2	-1	-2	Cytokines/Inflammation	Cytokines	Transient DN
BIOCARTA_IL6_PATHWAY	-2	-1	-2	Cytokines/Inflammation	Cytokines	Transient DN
HALLMARK_IL6_JAK_STAT3_SIGNALING	-2	-1	-2	Cytokines/Inflammation	Cytokines	Transient DN
KEGG_CHEMOKINE_SIGNALING_PATHWAY	-2	-1	-2	Cytokines/Inflammation	Cytokines	Transient DN
PID_IL1_PATHWAY	-2	-1	-2	Cytokines/Inflammation	Cytokines	Transient DN
PID_IL2_STAT5_PATHWAY	-2	-1	-2	Cytokines/Inflammation	Cytokines	Transient DN
PID_IL6_7_PATHWAY	-2	-1	-2	Cytokines/Inflammation	Cytokines	Transient DN
PID_IL8_CXCR1_PATHWAY	-2	-1	-2	Cytokines/Inflammation	Cytokines	Transient DN
PID_IL8_CXCR2_PATHWAY	-2	-1	-2	Cytokines/Inflammation	Cytokines	Transient DN
REACTOME_CHEMOKINE_RECEPTORS_BIND_CHEMOKINES	-2	-1	-2	Cytokines/Inflammation	Cytokines	Transient DN
REACTOME_CYTOKINE_SIGNALING_IN_IMMUNE_SYSTEM	-2	-1	-2	Cytokines/Inflammation	Cytokines	Transient DN
REACTOME_FCGR3A_MEDIATED_IL10_SYNTHESIS	-2	-1	-2	Cytokines/Inflammation	Cytokines	Transient DN
REACTOME_IL_6_TYPE_CYTOKINE_RECEPTOR_LIGAND_INTERACTIONS	-2	-1	-2	Cytokines/Inflammation	Cytokines	Transient DN
REACTOME_INACTIVATION_OF_CSF3_G_CSF_SIGNALING	-2	-1	-2	Cytokines/Inflammation	Cytokines	Transient DN
REACTOME_INTERLEUKIN_1_PROCESSING	-2	-1	-2	Cytokines/Inflammation	Cytokines	Transient DN
REACTOME_INTERLEUKIN_10_SIGNALING	-2	-1	-2	Cytokines/Inflammation	Cytokines	Transient DN
REACTOME_INTERLEUKIN_17_SIGNALING	-2	-1	-2	Cytokines/Inflammation	Cytokines	Transient DN
REACTOME_INTERLEUKIN_6_FAMILY_SIGNALING	-2	-1	-2	Cytokines/Inflammation	Cytokines	Transient DN
REACTOME_OTHER_INTERLEUKIN_SIGNALING	-2	-1	-2	Cytokines/Inflammation	Cytokines	Transient DN
REACTOME_SIGNALING_BY_CSF3_G_CSF	-2	-1	-2	Cytokines/Inflammation	Cytokines	Transient DN
REACTOME_SIGNALING_BY_INTERLEUKINS	-2	-1	-2	Cytokines/Inflammation	Cytokines	Transient DN
SA_MMP_CYTOKINE_CONNECTION	-2	-1	-2	Cytokines/Inflammation	Cytokines	Transient DN
WP_CYTOKINES_AND_INFLAMMATORY_RESPONSE	-2	-1	-2	Cytokines/Inflammation	Cytokines	Transient DN
WP_IL1_AND_MEGAKARYOCYTES_IN_OBESITY	-2	-1	-2	Cytokines/Inflammation	Cytokines	Transient DN
WP_IL1_SIGNALING_PATHWAY	-2	-1	-2	Cytokines/Inflammation	Cytokines	Transient DN
WP_IL3_SIGNALING_PATHWAY	-2	-1	-2	Cytokines/Inflammation	Cytokines	Transient DN
WP_IL5_SIGNALING_PATHWAY	-2	-1	-2	Cytokines/Inflammation	Cytokines	Transient DN
WP_IL6_SIGNALING_PATHWAY	-2	-1	-2	Cytokines/Inflammation	Cytokines	Transient DN
WP_SIGNAL_TRANSDUCTION_THROUGH_IL1R	-2	-1	-2	Cytokines/Inflammation	Cytokines	Transient DN
WP_THYMIC_STROMAL_LYMPHOPOIETIN_TSLP_SIGNALING_PATHWAY	-2	-1	-2	Cytokines/Inflammation	Cytokines	Transient DN
WP_PDGF_PATHWAY	-2	-1	-2	Growth factor/RTK	PDGFR activation	Transient DN
WP_TRANSLATION_INHIBITORS_IN_CHRONICALLY_ACTIVATED_PDGFRA_CELLS	-2	-1	-2	Growth factor/RTK	PDGFR activation	Transient DN
REACTOME_SIGNALING_BY_TGF_BETA_RECEPTOR_COMPLEX_IN_CANCER	-2	-1	-2	Growth factor/RTK	TGFB activation	Transient DN
REACTOME_CATION_COUPLED_CHLORIDE_COTRANSPORTERS	-2	-1	-2	Ion channels	Activation	Transient DN
REACTOME_CREB_PHOSPHORYLATION	-2	-1	-2	MAPK	Overall Activation	Transient DN
REACTOME_MAPK3_ERK1_ACTIVATION	-2	-1	-2	MAPK	Overall Activation	Transient DN
REACTOME_RAF_INDEPENDENT_MAPK1_3_ACTIVATION	-2	-1	-2	MAPK	Upstream Activation	Transient DN
PID_REG_GR_PATHWAY	-2	-1	-2	Other pathways	Hormones	Transient DN
PID_IL2_PI3K_PATHWAY	-2	-1	-2	PI3K/AKT/mTOR	Activation	Transient DN
REACTOME_CONSTITUTIVE_SIGNALING_BY_ABERRANT_PI3K_IN_CANCER	-2	-1	-2	PI3K/AKT/mTOR	Activation	Transient DN
REACTOME_NEGATIVE_REGULATION_OF_THE_PI3K_AKT_NETWORK	-2	-1	-2	PI3K/AKT/mTOR	Inhibition	Transient DN
PID_SYNDECAN_2_PATHWAY	-2	-1	-2	PMI	Migration	Transient DN
REACTOME_REGULATION_OF_COMMISSURAL_AXON_PATHFINDING_BY_SLIT_AND_ROBO	-2	-1	-2	PMI	Migration	Transient DN
REACTOME_ROLE_OF_ABL_IN_ROBO_SLIT_SIGNALING	-2	-1	-2	PMI	Migration	Transient DN
WP_CELLULAR_PROTEOSTASIS	-2	-1	-2	Protein synthesis	Translation	Transient DN
BIOCARTA_AKAPCENTROSOME_PATHWAY	-1	-2	-2	Cell cycle	Activation	Transient DN
REACTOME_NUCLEAR_ENVELOPE_NE_REASSEMBLY	-1	-2	-2	Cell cycle	Activation	Transient DN
REACTOME_DNA_DAMAGE_RECOGNITION_IN_GG_NER	-1	-2	-2	DNA repair	Activation	Transient DN
HALLMARK_MTORC1_SIGNALING	-1	-2	-2	PI3K/AKT/mTOR	Activation	Transient DN
BIOCARTA_IL5_PATHWAY	-2	-2	-2	Cytokines/Inflammation	Cytokines	Consistent DN
KEGG_CYTOKINE_CYTOKINE_RECEPTOR_INTERACTION	-2	-2	-2	Cytokines/Inflammation	Cytokines	Consistent DN
PID_IL23_PATHWAY	-2	-2	-2	Cytokines/Inflammation	Cytokines	Consistent DN
PID_IL27_PATHWAY	-2	-2	-2	Cytokines/Inflammation	Cytokines	Consistent DN
REACTOME_INTERLEUKIN_4_AND_INTERLEUKIN_13_SIGNALING	-2	-2	-2	Cytokines/Inflammation	Cytokines	Consistent DN
REACTOME_IRAK2_MEDIATED_ACTIVATION_OF_TAK1_COMPLEX	-2	-2	-2	Cytokines/Inflammation	Cytokines	Consistent DN
REACTOME_LTC4_CYSLTR_MEDIATED_IL4_PRODUCTION	-2	-2	-2	Cytokines/Inflammation	Cytokines	Consistent DN
WP_IL7_SIGNALING_PATHWAY	-2	-2	-2	Cytokines/Inflammation	Cytokines	Consistent DN
WP_OVERVIEW_OF_PROINFLAMMATORY_AND_PROFIBROTIC_MEDIATORS	-2	-2	-2	Cytokines/Inflammation	Cytokines	Consistent DN
REACTOME_INHIBITION_OF_REPLICATION_INITIATION_OF_DAMAGED_DNA_BY_RB1_E2F1	-2	-2	-2	DNA repair	Activation	Consistent DN
WP_NONHOMOLOGOUS_END_JOINING	-2	-2	-2	DNA repair	Activation	Consistent DN
PID_TCPTP_PATHWAY	-2	-2	-2	Growth factor/RTK	Upstream Activation	Consistent DN
REACTOME_STAT3_NUCLEAR_EVENTS_DOWNSTREAM_OF_ALK_SIGNALING	-2	-2	-2	Growth factor/RTK	Upstream Activation	Consistent DN
REACTOME_LOSS_OF_FUNCTION_OF_SMAD2_3_IN_CANCER	-2	-2	-2	Growth factor/RTK	TGFB activation	Consistent DN
WP_ELECTRON_TRANSPORT_CHAIN_OXPHOS_SYSTEM_IN_MITOCHONDRIA	-2	-2	-2	Ion channels	Activation	Consistent DN
HALLMARK_KRAS_SIGNALING	-2	-2	-2	MAPK	Overall Activation	Consistent DN
HALLMARK_KRAS_SIGNALING_UP	-2	-2	-2	MAPK	Overall Activation	Consistent DN
WP_RAS_SIGNALING	-2	-2	-2	MAPK	Overall Activation	Consistent DN
REACTOME_BETA_CATENIN_PHOSPHORYLATION_CASCADE	-2	-2	-2	Other pathways	WNT	Consistent DN
REACTOME_SIGNALING_BY_CTNNB1_PHOSPHO_SITE_MUTANTS	-2	-2	-2	Other pathways	WNT	Consistent DN
PID_P38_ALPHA_BETA_PATHWAY	-2	-2	-2	p38	Overall Activation	Consistent DN
KEGG_PHOSPHATIDYLINOSITOL_SIGNALING_SYSTEM	-2	-2	-2	PI3K/AKT/mTOR	Activation	Consistent DN
REACTOME_ACTIVATED_NTRK2_SIGNALS_THROUGH_PI3K	-2	-2	-2	PI3K/AKT/mTOR	Activation	Consistent DN
WP_PI3KAKT_SIGNALING_PATHWAY	-2	-2	-2	PI3K/AKT/mTOR	Activation	Consistent DN
REACTOME_REGULATION_OF_PTEN_MRNA_TRANSLATION	-2	-2	-2	PI3K/AKT/mTOR	Inhibition	Consistent DN
PID_INTEGRIN_A9B1_PATHWAY	-2	-2	-2	PMI	Migration	Consistent DN
HALLMARK_MITOTIC_SPINDLE	-1	2	2	Cell cycle	Activation	Inconsistent
REACTOME_AURKA_ACTIVATION_BY_TPX2	-1	2	2	Cell cycle	Activation	Inconsistent
REACTOME_M_PHASE	-1	2	2	Cell cycle	Activation	Inconsistent
REACTOME_MITOTIC_G2_G2_M_PHASES	-1	2	2	Cell cycle	Activation	Inconsistent
REACTOME_APOPTOTIC_FACTOR_MEDIATED_RESPONSE	-1	2	2	Cell death	Apoptosis	Inconsistent
PID_NFKAPPAB_CANONICAL_PATHWAY	-1	2	2	Cytokines/Inflammation	TNF pathway	Inconsistent
REACTOME_RECRUITMENT_OF_MITOTIC_CENTROSOME_PROTEINS_AND_COMPLEXES	-1	2	2	DNA replication	Activation	Inconsistent
REACTOME_RECRUITMENT_OF_NUMA_TO_MITOTIC_CENTROSOMES	-1	2	2	DNA replication	Activation	Inconsistent
REACTOME_SEPARATION_OF_SISTER_CHROMATIDS	-1	2	2	DNA replication	Activation	Inconsistent
REACTOME_CHREBP_ACTIVATES_METABOLIC_GENE_EXPRESSION	-1	2	2	Gene expression	Transcription factors	Inconsistent
REACTOME_NR1H2_NR1H3_REGULATE_GENE_EXPRESSION_LINKED_TO_LIPOGENESIS	-1	2	2	Gene expression	Transcription factors	Inconsistent
REACTOME_NUCLEAR_SIGNALING_BY_ERBB4	-1	2	2	Growth factor/RTK	EGFR activation	Inconsistent
WP_TCA_CYCLE_NUTRIENT_USE_AND_INVASIVENESS_OF_OVARIAN_CANCER	-1	2	2	Metabolism	Oxydative phosphorylation	Inconsistent
BIOCARTA_MCALPAIN_PATHWAY	-1	2	2	PMI	Migration	Inconsistent
PID_LIS1_PATHWAY	-1	2	2	PMI	Migration	Inconsistent
BIOCARTA_CDK5_PATHWAY	-2	2	2	Cell cycle	CDKs	Inconsistent
REACTOME_DRUG_MEDIATED_INHIBITION_OF_CDK4_CDK6_ACTIVITY	-2	2	2	Cell cycle	CDKs	Inconsistent
BIOCARTA_ERBB4_PATHWAY	-2	2	2	Growth factor/RTK	EGFR activation	Inconsistent
PID_ERBB1_DOWNSTREAM_PATHWAY	-2	2	2	Growth factor/RTK	EGFR activation	Inconsistent
PID_ERBB4_PATHWAY	-2	2	2	Growth factor/RTK	EGFR activation	Inconsistent
REACTOME_CONSTITUTIVE_SIGNALING_BY_EGFRVIII	-2	2	2	Growth factor/RTK	EGFR activation	Inconsistent
REACTOME_EGFR_DOWNREGULATION	-2	2	2	Growth factor/RTK	EGFR activation	Inconsistent
REACTOME_CA2_ACTIVATED_K_CHANNELS	-2	2	2	Ion channels	Activation	Inconsistent
REACTOME_TRANSPORT_OF_INORGANIC_CATIONS_ANIONS_AND_AMINO_ACIDS_OLIGOPEPTIDES	-2	2	2	Ion channels	Activation	Inconsistent
BIOCARTA_ERK5_PATHWAY	-2	2	2	MAPK	Other MAPK	Inconsistent
KEGG_MTOR_SIGNALING_PATHWAY	-2	2	2	PI3K/AKT/mTOR	Activation	Inconsistent
BIOCARTA_D4GDI_PATHWAY	1	1	2	Cell death	Apoptosis	Inconsistent
BIOCARTA_TSP1_PATHWAY	1	1	2	Cell death	Apoptosis	Inconsistent
WP_TNFRELATED_WEAK_INDUCER_OF_APOPTOSIS_TWEAK_SIGNALING_PATHWAY	1	1	2	Cell death	Apoptosis	Inconsistent
REACTOME_YAP1_AND_WWTR1_TAZ_STIMULATED_GENE_EXPRESSION	1	1	2	Cell death	Hippo signaling	Inconsistent
WP_HIPPOMERLIN_SIGNALING_DYSREGULATION	1	1	2	Cell death	Hippo signaling	Inconsistent
WP_DNA_REPLICATION	1	1	2	DNA replication	Activation	Inconsistent
PID_HNF3A_PATHWAY	1	1	2	Gene expression	Transcription factors	Inconsistent
REACTOME_SIGNALING_BY_RETINOIC_ACID	1	1	2	Gene expression	Transcription factors	Inconsistent
REACTOME_INWARDLY_RECTIFYING_K_CHANNELS	1	1	2	Ion channels	Activation	Inconsistent
SA_FAS_SIGNALING	-1	1	2	Cell death	Apoptosis	Inconsistent
BIOCARTA_TERC_PATHWAY	-1	1	2	DNA replication	Activation	Inconsistent
REACTOME_TRANSLESION_SYNTHESIS_BY_Y_FAMILY_DNA_POLYMERASES_BYPASSES_LESIONS_ON_DNA_TEMPLATE	-1	1	2	DNA replication	Activation	Inconsistent
BIOCARTA_CASPASE_PATHWAY	-2	1	2	Cell death	Apoptosis	Inconsistent
BIOCARTA_SODD_PATHWAY	-2	1	2	Cell death	Apoptosis	Inconsistent
REACTOME_CASPASE_ACTIVATION_VIA_DEATH_RECEPTORS_IN_THE_PRESENCE_OF_LIGAND	-2	1	2	Cell death	Apoptosis	Inconsistent
REACTOME_CASPASE_ACTIVATION_VIA_EXTRINSIC_APOPTOTIC_SIGNALLING_PATHWAY	-2	1	2	Cell death	Apoptosis	Inconsistent
REACTOME_FASL_CD95L_SIGNALING	-2	1	2	Cell death	Apoptosis	Inconsistent
REACTOME_REGULATION_BY_C_FLIP	-2	1	2	Cell death	Apoptosis	Inconsistent
BIOCARTA_TERT_PATHWAY	-2	1	2	DNA replication	Activation	Inconsistent
KEGG_HOMOLOGOUS_RECOMBINATION	-2	1	2	DNA replication	Activation	Inconsistent
PID_TELOMERASE_PATHWAY	-2	1	2	DNA replication	Activation	Inconsistent
BIOCARTA_VDR_PATHWAY	-2	1	2	Gene expression	Transcription factors	Inconsistent
PID_ATF2_PATHWAY	-2	1	2	Gene expression	Transcription factors	Inconsistent
REACTOME_NRAGE_SIGNALS_DEATH_THROUGH_JNK	-2	1	2	JNK	Activation	Inconsistent
REACTOME_CRISTAE_FORMATION	-2	1	2	Metabolism	Oxydative phosphorylation	Inconsistent
REACTOME_FORMATION_OF_ATP_BY_CHEMIOSMOTIC_COUPLING	-2	1	2	Metabolism	Oxydative phosphorylation	Inconsistent
WP_NAD_BIOSYNTHESIS_II_FROM_TRYPTOPHAN	-2	1	2	Metabolism	Oxydative phosphorylation	Inconsistent
REACTOME_CHAPERONE_MEDIATED_AUTOPHAGY	2	-1	2	Protein degradation	Autophagy	Inconsistent
REACTOME_LATE_ENDOSOMAL_MICROAUTOPHAGY	2	-1	2	Protein degradation	Autophagy	Inconsistent
PID_CD40_PATHWAY	1	-1	2	Cytokines/Inflammation	TNF pathway	Inconsistent
REACTOME_TNFR1_MEDIATED_CERAMIDE_PRODUCTION	1	-1	2	Cytokines/Inflammation	TNF Pathway	Inconsistent
PID_NFKAPPAB_ATYPICAL_PATHWAY	-1	-1	2	Cytokines/Inflammation	TNF pathway	Inconsistent
HALLMARK_TNFA_SIGNALING_VIA_NFKB	-2	-1	2	Cytokines/Inflammation	TNF pathway	Inconsistent
REACTOME_MITOCHONDRIAL_BIOGENESIS	-2	-1	2	Metabolism	Oxydative phosphorylation	Inconsistent
WP_NAD_METABOLISM_SIRTUINS_AND_AGING	-2	-1	2	Metabolism	Oxydative phosphorylation	Inconsistent
REACTOME_TNF_RECEPTOR_SUPERFAMILY_TNFSF_MEMBERS_MEDIATING_NON_CANONICAL_NF_KB_PATHWAY	2	-2	2	Cytokines/Inflammation	TNF pathway	Inconsistent
BIOCARTA_ETC_PATHWAY	2	-2	2	Metabolism	Oxydative phosphorylation	Inconsistent
REACTOME_MITOCHONDRIAL_FATTY_ACID_BETA_OXIDATION_OF_SATURATED_FATTY_ACIDS	2	-2	2	Metabolism	Oxydative phosphorylation	Inconsistent
BIOCARTA_TNFR1_PATHWAY	1	-2	2	Cytokines/Inflammation	TNF pathway	Inconsistent
REACTOME_TNFS_BIND_THEIR_PHYSIOLOGICAL_RECEPTORS	1	-2	2	Cytokines/Inflammation	TNF pathway	Inconsistent
REACTOME_AUTOPHAGY	-1	-2	2	Protein degradation	Autophagy	Inconsistent
REACTOME_SELECTIVE_AUTOPHAGY	-1	-2	2	Protein degradation	Autophagy	Inconsistent
WP_TNFALPHA_SIGNALING_PATHWAY	-2	-2	2	Cytokines/Inflammation	TNF pathway	Inconsistent
PID_IL2_1PATHWAY	1	2	1	Cytokines/Inflammation	Cytokines	Inconsistent
WP_EMBRYONIC_STEM_CELL_PLURIPOTENCY_PATHWAYS	1	2	1	Cytokines/Inflammation	Cytokines	Inconsistent
PID_PTP1B_PATHWAY	1	2	1	Growth factor/RTK	Upstream Activation	Inconsistent
WP_GLIOBLASTOMA_SIGNALING_PATHWAYS	1	2	1	Growth factor/RTK	Upstream Activation	Inconsistent
REACTOME_DOWNSTREAM_SIGNALING_OF_ACTIVATED_FGFR1	1	2	1	Growth factor/RTK	FGFR activation	Inconsistent
REACTOME_SHC_MEDIATED_CASCADE_FGFR1	1	2	1	Growth factor/RTK	FGFR activation	Inconsistent
REACTOME_SIGNALING_BY_ACTIVIN	1	2	1	Growth factor/RTK	TGFB activation	Inconsistent
REACTOME_SIGNALLING_TO_ERKS	1	2	1	MAPK	Upstream Activation	Inconsistent
REACTOME_SIGNALLING_TO_RAS	1	2	1	MAPK	Upstream Activation	Inconsistent
WP_INFLUENCE_OF_LAMINOPATHIES_ON_WNT_SIGNALING	1	2	1	Other pathways	WNT	Inconsistent
WP_LNCRNA_IN_CANONICAL_WNT_SIGNALING_AND_COLORECTAL_CANCER	1	2	1	Other pathways	WNT	Inconsistent
WP_WNT_SIGNALING	1	2	1	Other pathways	WNT	Inconsistent
WP_WNT_SIGNALING_PATHWAY_AND_PLURIPOTENCY	1	2	1	Other pathways	WNT	Inconsistent
WP_WNTBETACATENIN_SIGNALING_PATHWAY_IN_LEUKEMIA	1	2	1	Other pathways	WNT	Inconsistent
REACTOME_EUKARYOTIC_TRANSLATION_ELONGATION	1	2	1	Protein synthesis	Translation	Inconsistent
REACTOME_MITOTIC_PROMETAPHASE	-1	2	1	Cell cycle	Activation	Inconsistent
REACTOME_REGULATION_OF_PLK1_ACTIVITY_AT_G2_M_TRANSITION	-1	2	1	Cell cycle	Activation	Inconsistent
PID_CXCR3_PATHWAY	-1	2	1	Cytokines/Inflammation	Cytokines	Inconsistent
REACTOME_RESOLUTION_OF_SISTER_CHROMATID_COHESION	-1	2	1	DNA repair	Activation	Inconsistent
PID_HDAC_CLASSII_PATHWAY	-1	2	1	Gene expression	Chromatin regulation	Inconsistent
REACTOME_FGFR2B_LIGAND_BINDING_AND_ACTIVATION	-1	2	1	Growth factor/RTK	FGFR activation	Inconsistent
REACTOME_SIGNALING_BY_FGFR	-1	2	1	Growth factor/RTK	FGFR activation	Inconsistent
REACTOME_SIGNALING_BY_FGFR4_IN_DISEASE	-1	2	1	Growth factor/RTK	FGFR activation	Inconsistent
REACTOME_CREB1_PHOSPHORYLATION_THROUGH_NMDA_RECEPTOR_MEDIATED_ACTIVATION_OF_RAS_SIGNALING	-1	2	1	MAPK	Upstream Activation	Inconsistent
REACTOME_PROLONGED_ERK_ACTIVATION_EVENTS	-1	2	1	MAPK	Upstream Activation	Inconsistent
REACTOME_RAS_ACTIVATION_UPON_CA2_INFLUX_THROUGH_NMDA_RECEPTOR	-1	2	1	MAPK	Upstream Activation	Inconsistent
REACTOME_SIGNALING_BY_MRAS_COMPLEX_MUTANTS	-1	2	1	MAPK	Upstream Activation	Inconsistent
PID_PRL_SIGNALING_EVENTS_PATHWAY	-1	2	1	Other pathways	Hormones	Inconsistent
REACTOME_PROLACTIN_RECEPTOR_SIGNALING	-1	2	1	Other pathways	Hormones	Inconsistent
REACTOME_CILIUM_ASSEMBLY	-1	2	1	PMI	Migration	Inconsistent
REACTOME_REGULATION_OF_CYTOSKELETAL_REMODELING_AND_CELL_SPREADING_BY_IPP_COMPLEX_COMPONENTS	-1	2	1	PMI	Migration	Inconsistent
REACTOME_ROLE_OF_SECOND_MESSENGERS_IN_NETRIN_1_SIGNALING	-1	2	1	PMI	Migration	Inconsistent
REACTOME_SEMA4D_MEDIATED_INHIBITION_OF_CELL_ATTACHMENT_AND_MIGRATION	-1	2	1	PMI	Migration	Inconsistent
WP_MICROTUBULE_CYTOSKELETON_REGULATION	-1	2	1	PMI	Migration	Inconsistent
REACTOME_G2_PHASE	-2	2	1	Cell cycle	Activation	Inconsistent
BIOCARTA_IL3_PATHWAY	-2	2	1	Cytokines/Inflammation	Cytokines	Inconsistent
REACTOME_INTERLEUKIN_37_SIGNALING	-2	2	1	Cytokines/Inflammation	Cytokines	Inconsistent
WP_IL18_SIGNALING_PATHWAY	-2	2	1	Cytokines/Inflammation	Cytokines	Inconsistent
WP_INTERLEUKIN11_SIGNALING_PATHWAY	-2	2	1	Cytokines/Inflammation	Cytokines	Inconsistent
REACTOME_SIGNALING_BY_GPCR	-2	2	1	GPCR	Activation	Inconsistent
BIOCARTA_CBL_PATHWAY	-2	2	1	Growth factor/RTK	Upstream Activation	Inconsistent
REACTOME_ERBB2_REGULATES_CELL_MOTILITY	-2	2	1	Growth factor/RTK	EGFR activation	Inconsistent
REACTOME_GRB2_EVENTS_IN_ERBB2_SIGNALING	-2	2	1	Growth factor/RTK	EGFR activation	Inconsistent
REACTOME_SHC1_EVENTS_IN_EGFR_SIGNALING	-2	2	1	Growth factor/RTK	EGFR activation	Inconsistent
REACTOME_SHC1_EVENTS_IN_ERBB2_SIGNALING	-2	2	1	Growth factor/RTK	EGFR activation	Inconsistent
REACTOME_SIGNALING_BY_EGFR_IN_CANCER	-2	2	1	Growth factor/RTK	EGFR activation	Inconsistent
PID_MAPK_TRK_PATHWAY	-2	2	1	MAPK	Upstream Activation	Inconsistent
PID_TCR_RAS_PATHWAY	-2	2	1	MAPK	Upstream Activation	Inconsistent
PID_AR_NONGENOMIC_PATHWAY	-2	2	1	Other pathways	Hormones	Inconsistent
REACTOME_ESTROGEN_DEPENDENT_NUCLEAR_EVENTS_DOWNSTREAM_OF_ESR_MEMBRANE_SIGNALING	-2	2	1	Other pathways	Hormones	Inconsistent
PID_P38_GAMMA_DELTA_PATHWAY	-2	2	1	p38	Overall Activation	Inconsistent
PID_SYNDECAN_3_PATHWAY	-2	2	1	PMI	Migration	Inconsistent
REACTOME_NETRIN_1_SIGNALING	-2	2	1	PMI	Migration	Inconsistent
REACTOME_VXPX_CARGO_TARGETING_TO_CILIUM	-2	2	1	PMI	Migration	Inconsistent
BIOCARTA_G2_PATHWAY	2	1	1	Cell cycle	Activation	Inconsistent
KEGG_CELL_CYCLE	2	1	1	Cell cycle	Activation	Inconsistent
REACTOME_DEPOLYMERISATION_OF_THE_NUCLEAR_LAMINA	2	1	1	Cell cycle	Activation	Inconsistent
REACTOME_DISEASES_OF_MITOTIC_CELL_CYCLE	2	1	1	Cell cycle	Activation	Inconsistent
REACTOME_MEIOSIS	2	1	1	Cell cycle	Activation	Inconsistent
REACTOME_MEIOTIC_RECOMBINATION	2	1	1	Cell cycle	Activation	Inconsistent
REACTOME_MITOTIC_PROPHASE	2	1	1	Cell cycle	Activation	Inconsistent
REACTOME_P75NTR_NEGATIVELY_REGULATES_CELL_CYCLE_VIA_SC1	2	1	1	Cell cycle	Activation	Inconsistent
SA_G1_AND_S_PHASES	2	1	1	Cell cycle	Activation	Inconsistent
WP_CELL_CYCLE	2	1	1	Cell cycle	Activation	Inconsistent
PID_CXCR4_PATHWAY	2	1	1	Cytokines/Inflammation	Cytokines	Inconsistent
REACTOME_INTERLEUKIN_23_SIGNALING	2	1	1	Cytokines/Inflammation	Cytokines	Inconsistent
REACTOME_BASE_EXCISION_REPAIR	2	1	1	DNA repair	Activation	Inconsistent
REACTOME_BASE_EXCISION_REPAIR_AP_SITE_FORMATION	2	1	1	DNA repair	Activation	Inconsistent
REACTOME_CHROMOSOME_MAINTENANCE	2	1	1	DNA repair	Activation	Inconsistent
REACTOME_DNA_REPAIR	2	1	1	DNA repair	Activation	Inconsistent
REACTOME_G2_M_DNA_DAMAGE_CHECKPOINT	2	1	1	DNA repair	Activation	Inconsistent
REACTOME_HOMOLOGY_DIRECTED_REPAIR	2	1	1	DNA repair	Activation	Inconsistent
REACTOME_NUCLEOTIDE_EXCISION_REPAIR	2	1	1	DNA repair	Activation	Inconsistent
REACTOME_RECOGNITION_AND_ASSOCIATION_OF_DNA_GLYCOSYLASE_WITH_SITE_CONTAINING_AN_AFFECTED_PURINE	2	1	1	DNA repair	Activation	Inconsistent
WP_ATM_SIGNALING_IN_DEVELOPMENT_AND_DISEASE	2	1	1	DNA repair	Activation	Inconsistent
WP_ATM_SIGNALING_PATHWAY	2	1	1	DNA repair	Activation	Inconsistent
WP_DNA_DAMAGE_RESPONSE	2	1	1	DNA repair	Activation	Inconsistent
WP_MIRNA_REGULATION_OF_DNA_DAMAGE_RESPONSE	2	1	1	DNA repair	Activation	Inconsistent
BIOCARTA_PRC2_PATHWAY	2	1	1	Gene expression	Chromatin regulation	Inconsistent
BIOCARTA_RARRXR_PATHWAY	2	1	1	Gene expression	Chromatin regulation	Inconsistent
REACTOME_CHROMATIN_MODIFYING_ENZYMES	2	1	1	Gene expression	Chromatin regulation	Inconsistent
REACTOME_DNA_METHYLATION	2	1	1	Gene expression	Chromatin regulation	Inconsistent
REACTOME_EPIGENETIC_REGULATION_OF_GENE_EXPRESSION	2	1	1	Gene expression	Chromatin regulation	Inconsistent
REACTOME_HATS_ACETYLATE_HISTONES	2	1	1	Gene expression	Chromatin regulation	Inconsistent
REACTOME_HDACS_DEACETYLATE_HISTONES	2	1	1	Gene expression	Chromatin regulation	Inconsistent
REACTOME_PRC2_METHYLATES_HISTONES_AND_DNA	2	1	1	Gene expression	Chromatin regulation	Inconsistent
REACTOME_RMTS_METHYLATE_HISTONE_ARGININES	2	1	1	Gene expression	Chromatin regulation	Inconsistent
WP_HISTONE_MODIFICATIONS	2	1	1	Gene expression	Chromatin regulation	Inconsistent
PID_SMAD2_3NUCLEAR_PATHWAY	2	1	1	Growth factor/RTK	TGFB activation	Inconsistent
REACTOME_SIGNALING_BY_FLT3_FUSION_PROTEINS	2	1	1	MAPK	Upstream Activation	Inconsistent
REACTOME_SIGNALING_BY_FLT3_ITD_AND_TKD_MUTANTS	2	1	1	MAPK	Upstream Activation	Inconsistent
REACTOME_CONSTITUTIVE_SIGNALING_BY_AKT1_E17K_IN_CANCER	2	1	1	PI3K/AKT/mTOR	Activation	Inconsistent
PID_INTEGRIN_A4B1_PATHWAY	2	1	1	PMI	Migration	Inconsistent
REACTOME_INTEGRIN_CELL_SURFACE_INTERACTIONS	2	1	1	PMI	Migration	Inconsistent
WP_H19_ACTION_RBE2F1_SIGNALING_AND_CDKBETACATENIN_ACTIVITY	1	1	1	Cell cycle	CDKs	Inconsistent
PID_IL12_STAT4_PATHWAY	1	1	1	Cytokines/Inflammation	Cytokines	Inconsistent
REACTOME_GLUCAGON_TYPE_LIGAND_RECEPTORS	1	1	1	GPCR	Activation	Inconsistent
REACTOME_REGULATION_OF_PTEN_GENE_TRANSCRIPTION	1	1	1	PI3K/AKT/mTOR	Inhibition	Inconsistent
WP_NEURAL_CREST_CELL_MIGRATION_IN_CANCER	1	1	1	PMI	Migration	Inconsistent
REACTOME_CELL_CYCLE	-1	1	1	Cell cycle	Activation	Inconsistent
REACTOME_DISPLACEMENT_OF_DNA_GLYCOSYLASE_BY_APEX1	-1	1	1	DNA repair	Activation	Inconsistent
REACTOME_DNA_DOUBLE_STRAND_BREAK_REPAIR	-1	1	1	DNA repair	Activation	Inconsistent
REACTOME_DNA_DOUBLE_STRAND_BREAK_RESPONSE	-1	1	1	DNA repair	Activation	Inconsistent
REACTOME_FORMATION_OF_INCISION_COMPLEX_IN_GG_NER	-1	1	1	DNA repair	Activation	Inconsistent
REACTOME_FORMATION_OF_TC_NER_PRE_INCISION_COMPLEX	-1	1	1	DNA repair	Activation	Inconsistent
REACTOME_GLOBAL_GENOME_NUCLEOTIDE_EXCISION_REPAIR_GG_NER	-1	1	1	DNA repair	Activation	Inconsistent
REACTOME_PROCESSING_OF_DNA_DOUBLE_STRAND_BREAK_ENDS	-1	1	1	DNA repair	Activation	Inconsistent
PID_HDAC_CLASSI_PATHWAY	-1	1	1	Gene expression	Chromatin regulation	Inconsistent
REACTOME_PKMTS_METHYLATE_HISTONE_LYSINES	-1	1	1	Gene expression	Chromatin regulation	Inconsistent
WP_CELLTYPE_DEPENDENT_SELECTIVITY_OF_CCK2R_SIGNALING	-1	1	1	GPCR	Activation	Inconsistent
REACTOME_FGFR1B_LIGAND_BINDING_AND_ACTIVATION	-1	1	1	Growth factor/RTK	FGFR activation	Inconsistent
REACTOME_RAF_ACTIVATION	-1	1	1	MAPK	Upstream Activation	Inconsistent
BIOCARTA_AKT_PATHWAY	-1	1	1	PI3K/AKT/mTOR	Activation	Inconsistent
WP_PI3KAKTMTOR_SIGNALING_PATHWAY_AND_THERAPEUTIC_OPPORTUNITIES	-1	1	1	PI3K/AKT/mTOR	Activation	Inconsistent
REACTOME_ROBO_RECEPTORS_BIND_AKAP5	-1	1	1	PMI	Migration	Inconsistent
BIOCARTA_ARF_PATHWAY	-2	1	1	Cell cycle	CDKs	Inconsistent
SA_REG_CASCADE_OF_CYCLIN_EXPR	-2	1	1	Cell cycle	CDKs	Inconsistent
REACTOME_TLR3_MEDIATED_TICAM1_DEPENDENT_PROGRAMMED_CELL_DEATH	-2	1	1	Cell death	Apoptosis	Inconsistent
REACTOME_TRAIL_SIGNALING	-2	1	1	Cell death	Apoptosis	Inconsistent
SA_CASPASE_CASCADE	-2	1	1	Cell death	Apoptosis	Inconsistent
WP_APOPTOSIS	-2	1	1	Cell death	Apoptosis	Inconsistent
BIOCARTA_IL17_PATHWAY	-2	1	1	Cytokines/Inflammation	Cytokines	Inconsistent
REACTOME_CONDENSATION_OF_PROMETAPHASE_CHROMOSOMES	-2	1	1	DNA replication	Activation	Inconsistent
REACTOME_ESTABLISHMENT_OF_SISTER_CHROMATID_COHESION	-2	1	1	DNA replication	Activation	Inconsistent
REACTOME_TELOMERE_EXTENSION_BY_TELOMERASE	-2	1	1	DNA replication	Activation	Inconsistent
WP_REGULATION_OF_SISTER_CHROMATID_SEPARATION_AT_THE_METAPHASEANAPHASE_TRANSITION	-2	1	1	DNA replication	Activation	Inconsistent
WP_ETHANOL_EFFECTS_ON_HISTONE_MODIFICATIONS	-2	1	1	Gene expression	Chromatin regulation	Inconsistent
WP_INTERACTOME_OF_POLYCOMB_REPRESSIVE_COMPLEX_2_PRC2	-2	1	1	Gene expression	Chromatin regulation	Inconsistent
PID_E2F_PATHWAY	-2	1	1	Gene expression	Transcription factors	Inconsistent
PID_FOXM1_PATHWAY	-2	1	1	Gene expression	Transcription factors	Inconsistent
PID_MYC_PATHWAY	-2	1	1	Gene expression	Transcription factors	Inconsistent
REACTOME_PEPTIDE_LIGAND_BINDING_RECEPTORS	-2	1	1	GPCR	Activation	Inconsistent
REACTOME_NUCLEAR_EVENTS_STIMULATED_BY_ALK_SIGNALING_IN_CANCER	-2	1	1	Growth factor/RTK	Upstream Activation	Inconsistent
REACTOME_PI3K_EVENTS_IN_ERBB4_SIGNALING	-2	1	1	Growth factor/RTK	EGFR activation	Inconsistent
PID_ERBB1_INTERNALIZATION_PATHWAY	-2	1	1	Growth factor/RTK	EGFR inhibition	Inconsistent
PID_PI3K_PLC_TRK_PATHWAY	-2	1	1	PI3K/AKT/mTOR	Activation	Inconsistent
REACTOME_CD28_DEPENDENT_PI3K_AKT_SIGNALING	-2	1	1	PI3K/AKT/mTOR	Activation	Inconsistent
BIOCARTA_REELIN_PATHWAY	-2	1	1	PMI	Migration	Inconsistent
PID_INTEGRIN_CS_PATHWAY	-2	1	1	PMI	Migration	Inconsistent
BIOCARTA_BAD_PATHWAY	2	-1	1	Cell death	Apoptosis	Inconsistent
BIOCARTA_SET_PATHWAY	2	-1	1	Cell death	Apoptosis	Inconsistent
REACTOME_APOPTOTIC_CLEAVAGE_OF_CELL_ADHESION_PROTEINS	2	-1	1	Cell death	Apoptosis	Inconsistent
REACTOME_NADE_MODULATES_DEATH_SIGNALLING	2	-1	1	Cell death	Apoptosis	Inconsistent
REACTOME_RELEASE_OF_APOPTOTIC_FACTORS_FROM_THE_MITOCHONDRIA	2	-1	1	Cell death	Apoptosis	Inconsistent
REACTOME_INTERLEUKIN_12_FAMILY_SIGNALING	2	-1	1	Cytokines/Inflammation	Cytokines	Inconsistent
REACTOME_INTERLEUKIN_12_SIGNALING	2	-1	1	Cytokines/Inflammation	Cytokines	Inconsistent
WP_REGULATORY_CIRCUITS_OF_THE_STAT3_SIGNALING_PATHWAY	2	-1	1	Cytokines/Inflammation	Cytokines	Inconsistent
REACTOME_HSF1_ACTIVATION	2	-1	1	Gene expression	Transcription factors	Inconsistent
REACTOME_HSF1_DEPENDENT_TRANSACTIVATION	2	-1	1	Gene expression	Transcription factors	Inconsistent
WP_NUCLEAR_RECEPTORS_METAPATHWAY	2	-1	1	Gene expression	Transcription factors	Inconsistent
REACTOME_FRS_MEDIATED_FGFR2_SIGNALING	2	-1	1	Growth factor/RTK	FGFR activation	Inconsistent
REACTOME_FRS_MEDIATED_FGFR3_SIGNALING	2	-1	1	Growth factor/RTK	FGFR activation	Inconsistent
REACTOME_FRS_MEDIATED_FGFR4_SIGNALING	2	-1	1	Growth factor/RTK	FGFR activation	Inconsistent
HALLMARK_TGF_BETA_SIGNALING	2	-1	1	Growth factor/RTK	TGFB activation	Inconsistent
BIOCARTA_P38MAPK_PATHWAY	2	-1	1	p38	Overall Activation	Inconsistent
BIOCARTA_MTOR_PATHWAY	2	-1	1	PI3K/AKT/mTOR	Activation	Inconsistent
BIOCARTA_PTDINS_PATHWAY	2	-1	1	PI3K/AKT/mTOR	Activation	Inconsistent
HALLMARK_PI3K_AKT_MTOR_SIGNALING	2	-1	1	PI3K/AKT/mTOR	Activation	Inconsistent
REACTOME_AMINO_ACIDS_REGULATE_MTORC1	2	-1	1	PI3K/AKT/mTOR	Activation	Inconsistent
REACTOME_PI3K_AKT_SIGNALING_IN_CANCER	2	-1	1	PI3K/AKT/mTOR	Activation	Inconsistent
BIOCARTA_TCAPOPTOSIS_PATHWAY	1	-1	1	Cell death	Apoptosis	Inconsistent
BIOCARTA_IL10_PATHWAY	1	-1	1	Cytokines/Inflammation	Cytokines	Inconsistent
BIOCARTA_IL12_PATHWAY	1	-1	1	Cytokines/Inflammation	Cytokines	Inconsistent
BIOCARTA_IL2_PATHWAY	1	-1	1	Cytokines/Inflammation	Cytokines	Inconsistent
BIOCARTA_IL4_PATHWAY	1	-1	1	Cytokines/Inflammation	Cytokines	Inconsistent
HALLMARK_IL2_STAT5_SIGNALING	1	-1	1	Cytokines/Inflammation	Cytokines	Inconsistent
REACTOME_INTERLEUKIN_15_SIGNALING	1	-1	1	Cytokines/Inflammation	Cytokines	Inconsistent
REACTOME_INTERLEUKIN_2_SIGNALING	1	-1	1	Cytokines/Inflammation	Cytokines	Inconsistent
REACTOME_INTERLEUKIN_20_FAMILY_SIGNALING	1	-1	1	Cytokines/Inflammation	Cytokines	Inconsistent
REACTOME_INTERLEUKIN_RECEPTOR_SHC_SIGNALING	1	-1	1	Cytokines/Inflammation	Cytokines	Inconsistent
SIG_IL4RECEPTOR_IN_B_LYPHOCYTES	1	-1	1	Cytokines/Inflammation	Cytokines	Inconsistent
WP_IL2_SIGNALING_PATHWAY	1	-1	1	Cytokines/Inflammation	Cytokines	Inconsistent
PID_AP1_PATHWAY	1	-1	1	Gene expression	Transcription factors	Inconsistent
REACTOME_NUCLEAR_EVENTS_KINASE_AND_TRANSCRIPTION_FACTOR_ACTIVATION	1	-1	1	Gene expression	Transcription factors	Inconsistent
REACTOME_ADENYLATE_CYCLASE_ACTIVATING_PATHWAY	1	-1	1	GPCR	Activation	Inconsistent
REACTOME_AMINE_LIGAND_BINDING_RECEPTORS	1	-1	1	GPCR	Activation	Inconsistent
WP_GPCRS_OTHER	1	-1	1	GPCR	Activation	Inconsistent
WP_MONOAMINE_GPCRS	1	-1	1	GPCR	Activation	Inconsistent
WP_SMALL_LIGAND_GPCRS	1	-1	1	GPCR	Activation	Inconsistent
BIOCARTA_EGF_PATHWAY	1	-1	1	Growth factor/RTK	EGFR activation	Inconsistent
PID_FGF_PATHWAY	1	-1	1	Growth factor/RTK	FGFR activation	Inconsistent
REACTOME_DOWNSTREAM_SIGNALING_OF_ACTIVATED_FGFR2	1	-1	1	Growth factor/RTK	FGFR activation	Inconsistent
REACTOME_DOWNSTREAM_SIGNALING_OF_ACTIVATED_FGFR3	1	-1	1	Growth factor/RTK	FGFR activation	Inconsistent
REACTOME_DOWNSTREAM_SIGNALING_OF_ACTIVATED_FGFR4	1	-1	1	Growth factor/RTK	FGFR activation	Inconsistent
REACTOME_SHC_MEDIATED_CASCADE_FGFR3	1	-1	1	Growth factor/RTK	FGFR activation	Inconsistent
REACTOME_SHC_MEDIATED_CASCADE_FGFR4	1	-1	1	Growth factor/RTK	FGFR activation	Inconsistent
PID_TCR_JNK_PATHWAY	1	-1	1	JNK	Activation	Inconsistent
BIOCARTA_PYK2_PATHWAY	1	-1	1	MAPK	Upstream Activation	Inconsistent
REACTOME_ERYTHROPOIETIN_ACTIVATES_RAS	1	-1	1	MAPK	Upstream Activation	Inconsistent
REACTOME_FCERI_MEDIATED_MAPK_ACTIVATION	1	-1	1	MAPK	Upstream Activation	Inconsistent
REACTOME_CYCLIN_A_CDK2_ASSOCIATED_EVENTS_AT_S_PHASE_ENTRY	-1	-1	1	Cell cycle	CDKs	Inconsistent
REACTOME_AGGREPHAGY	-1	-1	1	Cell death	Apoptosis	Inconsistent
REACTOME_APOPTOSIS	-1	-1	1	Cell death	Apoptosis	Inconsistent
REACTOME_DEGRADATION_OF_BETA_CATENIN_BY_THE_DESTRUCTION_COMPLEX	-1	-1	1	Cell death	Apoptosis	Inconsistent
REACTOME_SWITCHING_OF_ORIGINS_TO_A_POST_REPLICATIVE_STATE	-1	-1	1	DNA replication	Activation	Inconsistent
REACTOME_TELOMERE_C_STRAND_SYNTHESIS_INITIATION	-1	-1	1	DNA replication	Activation	Inconsistent
BIOCARTA_HDAC_PATHWAY	-1	-1	1	Gene expression	Chromatin regulation	Inconsistent
PID_HDAC_CLASSIII_PATHWAY	-1	-1	1	Gene expression	Chromatin regulation	Inconsistent
REACTOME_ORC1_REMOVAL_FROM_CHROMATIN	-1	-1	1	Gene expression	Chromatin regulation	Inconsistent
BIOCARTA_IGF1MTOR_PATHWAY	-1	-1	1	PI3K/AKT/mTOR	Activation	Inconsistent
WP_TARGET_OF_RAPAMYCIN_SIGNALING	-1	-1	1	PI3K/AKT/mTOR	Activation	Inconsistent
REACTOME_ACTIVATED_NTRK2_SIGNALS_THROUGH_CDK5	-2	-1	1	Cell cycle	CDKs	Inconsistent
WP_QUERCETIN_AND_NFKB_AP1_INDUCED_APOPTOSIS	-2	-1	1	Cell death	Apoptosis	Inconsistent
WP_REGULATION_OF_APOPTOSIS_BY_PARATHYROID_HORMONERELATED_PROTEIN	-2	-1	1	Cell death	Apoptosis	Inconsistent
WP_SELENIUM_MICRONUTRIENT_NETWORK	-2	-1	1	Cell death	Apoptosis	Inconsistent
REACTOME_REGULATED_NECROSIS	-2	-1	1	Cell death	Necrosis	Inconsistent
KEGG_CYTOSOLIC_DNA_SENSING_PATHWAY	-2	-1	1	DNA replication	Activation	Inconsistent
BIOCARTA_PPARA_PATHWAY	-2	-1	1	Gene expression	Transcription factors	Inconsistent
REACTOME_ATF4_ACTIVATES_GENES_IN_RESPONSE_TO_ENDOPLASMIC_RETICULUM_STRESS	-2	-1	1	Gene expression	Transcription factors	Inconsistent
REACTOME_UNFOLDED_PROTEIN_RESPONSE_UPR	-2	-1	1	Gene expression	Transcription factors	Inconsistent
REACTOME_GPCR_LIGAND_BINDING	-2	-1	1	GPCR	Activation	Inconsistent
PID_SHP2_PATHWAY	-2	-1	1	Growth factor/RTK	Upstream Activation	Inconsistent
REACTOME_GAB1_SIGNALOSOME	-2	-1	1	Growth factor/RTK	Upstream Activation	Inconsistent
BIOCARTA_HER2_PATHWAY	-2	-1	1	Growth factor/RTK	EGFR activation	Inconsistent
PID_ERBB_NETWORK_PATHWAY	-2	-1	1	Growth factor/RTK	EGFR activation	Inconsistent
REACTOME_CONSTITUTIVE_SIGNALING_BY_OVEREXPRESSED_ERBB2	-2	-1	1	Growth factor/RTK	EGFR activation	Inconsistent
REACTOME_ERBB2_ACTIVATES_PTK6_SIGNALING	-2	-1	1	Growth factor/RTK	EGFR activation	Inconsistent
REACTOME_PI3K_EVENTS_IN_ERBB2_SIGNALING	-2	-1	1	Growth factor/RTK	EGFR activation	Inconsistent
REACTOME_SHC1_EVENTS_IN_ERBB4_SIGNALING	-2	-1	1	Growth factor/RTK	EGFR activation	Inconsistent
REACTOME_SIGNALING_BY_ERBB2_ECD_MUTANTS	-2	-1	1	Growth factor/RTK	EGFR activation	Inconsistent
REACTOME_SIGNALING_BY_ERBB2_IN_CANCER	-2	-1	1	Growth factor/RTK	EGFR activation	Inconsistent
WP_EGFEGFR_SIGNALING_PATHWAY	-2	-1	1	Growth factor/RTK	EGFR activation	Inconsistent
WP_EGFR_TYROSINE_KINASE_INHIBITOR_RESISTANCE	-2	-1	1	Growth factor/RTK	EGFR activation	Inconsistent
BIOCARTA_ACH_PATHWAY	2	-2	1	Cell death	Apoptosis	Inconsistent
WP_APOPTOSIS_MODULATION_BY_HSP70	2	-2	1	Cell death	Apoptosis	Inconsistent
BIOCARTA_CARM1_PATHWAY	2	-2	1	Gene expression	Transcription factors	Inconsistent
BIOCARTA_FOSB_PATHWAY	2	-2	1	Gene expression	Transcription factors	Inconsistent
BIOCARTA_PITX2_PATHWAY	2	-2	1	Gene expression	Transcription factors	Inconsistent
BIOCARTA_PPARG_PATHWAY	2	-2	1	Gene expression	Transcription factors	Inconsistent
REACTOME_ACTIVATION_OF_THE_TFAP2_AP_2_FAMILY_OF_TRANSCRIPTION_FACTORS	2	-2	1	Gene expression	Transcription factors	Inconsistent
REACTOME_NEGATIVE_REGULATION_OF_ACTIVITY_OF_TFAP2_AP_2_FAMILY_TRANSCRIPTION_FACTORS	2	-2	1	Gene expression	Transcription factors	Inconsistent
WP_PPAR_SIGNALING_PATHWAY	2	-2	1	Gene expression	Transcription factors	Inconsistent
BIOCARTA_BARRESTIN_PATHWAY	2	-2	1	GPCR	Activation	Inconsistent
REACTOME_SIGNALING_BY_FGFR2_IIIA_TM	2	-2	1	Growth factor/RTK	FGFR activation	Inconsistent
WP_MITOCHONDRIAL_LONG_CHAIN_FATTY_ACID_BETAOXIDATION	2	-2	1	Metabolism	Oxydative phosphorylation	Inconsistent
REACTOME_BH3_ONLY_PROTEINS_ASSOCIATE_WITH_AND_INACTIVATE_ANTI_APOPTOTIC_BCL_2_MEMBERS	1	-2	1	Cell death	Apoptosis	Inconsistent
WP_APOPTOSIS_MODULATION_AND_SIGNALING	1	-2	1	Cell death	Apoptosis	Inconsistent
REACTOME_BMAL1_CLOCK_NPAS2_ACTIVATES_CIRCADIAN_GENE_EXPRESSION	1	-2	1	Gene expression	Transcription factors	Inconsistent
REACTOME_NUCLEAR_RECEPTOR_TRANSCRIPTION_PATHWAY	1	-2	1	Gene expression	Transcription factors	Inconsistent
WP_GPCRS_CLASS_A_RHODOPSINLIKE	1	-2	1	GPCR	Activation	Inconsistent
WP_NANOMATERIAL_INDUCED_APOPTOSIS	-1	-2	1	Cell death	Apoptosis	Inconsistent
REACTOME_ACTIVATION_OF_GENE_EXPRESSION_BY_SREBF_SREBP	-1	-2	1	Gene expression	Transcription factors	Inconsistent
BIOCARTA_PKC_PATHWAY	-1	-2	1	GPCR	Activation	Inconsistent
REACTOME_SIGNALING_BY_FGFR2	-1	-2	1	Growth factor/RTK	FGFR activation	Inconsistent
BIOCARTA_KREB_PATHWAY	-1	-2	1	Metabolism	Oxydative phosphorylation	Inconsistent
HALLMARK_OXIDATIVE_PHOSPHORYLATION	-1	-2	1	Metabolism	Oxydative phosphorylation	Inconsistent
KEGG_CITRATE_CYCLE_TCA_CYCLE	-1	-2	1	Metabolism	Oxydative phosphorylation	Inconsistent
REACTOME_ACTIVATION_OF_AMPK_DOWNSTREAM_OF_NMDARS	-1	-2	1	Metabolism	Oxydative phosphorylation	Inconsistent
REACTOME_MITOCHONDRIAL_FATTY_ACID_BETA_OXIDATION_OF_UNSATURATED_FATTY_ACIDS	-1	-2	1	Metabolism	Oxydative phosphorylation	Inconsistent
REACTOME_MITOCHONDRIAL_IRON_SULFUR_CLUSTER_BIOGENESIS	-1	-2	1	Metabolism	Oxydative phosphorylation	Inconsistent
WP_KREBS_CYCLE_DISORDERS	-1	-2	1	Metabolism	Oxydative phosphorylation	Inconsistent
KEGG_APOPTOSIS	-2	-2	1	Cell death	Apoptosis	Inconsistent
REACTOME_TRIF_MEDIATED_PROGRAMMED_CELL_DEATH	-2	-2	1	Cell death	Apoptosis	Inconsistent
REACTOME_DEFECTIVE_RIPK1_MEDIATED_REGULATED_NECROSIS	-2	-2	1	Cell death	Necrosis	Inconsistent
PID_DNA_PK_PATHWAY	-2	-2	1	DNA replication	Activation	Inconsistent
BIOCARTA_AKAP95_PATHWAY	-2	-2	1	Gene expression	Chromatin regulation	Inconsistent
WP_PPARALPHA_PATHWAY	-2	-2	1	Gene expression	Transcription factors	Inconsistent
BIOCARTA_PLC_PATHWAY	-2	-2	1	GPCR	Activation	Inconsistent
BIOCARTA_PLCE_PATHWAY	-2	-2	1	GPCR	Activation	Inconsistent
WP_GPCRS_CLASS_B_SECRETINLIKE	-2	-2	1	GPCR	Activation	Inconsistent
BIOCARTA_ERBB3_PATHWAY	-2	-2	1	Growth factor/RTK	EGFR activation	Inconsistent
REACTOME_EGFR_INTERACTS_WITH_PHOSPHOLIPASE_C_GAMMA	-2	-2	1	Growth factor/RTK	EGFR activation	Inconsistent
REACTOME_SIGNALING_BY_EGFR	-2	-2	1	Growth factor/RTK	EGFR activation	Inconsistent
WP_RELATIONSHIP_BETWEEN_INFLAMMATION_COX2_AND_EGFR	-2	-2	1	Growth factor/RTK	EGFR activation	Inconsistent
KEGG_OXIDATIVE_PHOSPHORYLATION	-2	-2	1	Metabolism	Oxydative phosphorylation	Inconsistent
REACTOME_NICOTINATE_METABOLISM	-2	-2	1	Metabolism	Oxydative phosphorylation	Inconsistent
REACTOME_RESPIRATORY_ELECTRON_TRANSPORT_ATP_SYNTHESIS_BY_CHEMIOSMOTIC_COUPLING_AND_HEAT_PRODUCTION_BY_UNCOUPLING_PROTEINS	-2	-2	1	Metabolism	Oxydative phosphorylation	Inconsistent
REACTOME_THE_CITRIC_ACID_TCA_CYCLE_AND_RESPIRATORY_ELECTRON_TRANSPORT	-2	-2	1	Metabolism	Oxydative phosphorylation	Inconsistent
WP_MITOCHONDRIAL_COMPLEX_I_ASSEMBLY_MODEL_OXPHOS_SYSTEM	-2	-2	1	Metabolism	Oxydative phosphorylation	Inconsistent
WP_MITOCHONDRIAL_COMPLEX_II_ASSEMBLY	-2	-2	1	Metabolism	Oxydative phosphorylation	Inconsistent
WP_MITOCHONDRIAL_COMPLEX_IV_ASSEMBLY	-2	-2	1	Metabolism	Oxydative phosphorylation	Inconsistent
WP_NAD_BIOSYNTHETIC_PATHWAYS	-2	-2	1	Metabolism	Oxydative phosphorylation	Inconsistent
WP_NAD_METABOLISM	-2	-2	1	Metabolism	Oxydative phosphorylation	Inconsistent
WP_OXIDATIVE_PHOSPHORYLATION	-2	-2	1	Metabolism	Oxydative phosphorylation	Inconsistent
HALLMARK_P53_PATHWAY	1	2	nd	Cell cycle	p53	Inconsistent
PID_DELTA_NP63_PATHWAY	1	2	nd	Cell cycle	p53	Inconsistent
REACTOME_REGULATION_OF_TP53_ACTIVITY_THROUGH_ASSOCIATION_WITH_CO_FACTORS	1	2	nd	Cell cycle	p53	Inconsistent
BIOCARTA_GPCR_PATHWAY	1	2	nd	GPCR	CDC42/RAC1	Inconsistent
REACTOME_G_PROTEIN_BETA_GAMMA_SIGNALLING	1	2	nd	GPCR	Galpha activity	Inconsistent
BIOCARTA_GH_PATHWAY	1	2	nd	Growth factor/RTK	GH activation	Inconsistent
BIOCARTA_IGF1_PATHWAY	1	2	nd	Growth factor/RTK	IGFR1 activation	Inconsistent
BIOCARTA_NGF_PATHWAY	1	2	nd	Growth factor/RTK	NTRKs activation	Inconsistent
PID_TRKR_PATHWAY	1	2	nd	Growth factor/RTK	NTRKs activation	Inconsistent
REACTOME_SIGNALING_BY_NTRK3_TRKC	1	2	nd	Growth factor/RTK	NTRKs activation	Inconsistent
WP_BRAINDERIVED_NEUROTROPHIC_FACTOR_BDNF_SIGNALING_PATHWAY	1	2	nd	Growth factor/RTK	NTRKs activation	Inconsistent
KEGG_VEGF_SIGNALING_PATHWAY	1	2	nd	Growth factor/RTK	VEGFR activation	Inconsistent
BIOCARTA_TPO_PATHWAY	1	2	nd	MAPK	Downstream targets	Inconsistent
REACTOME_KERATAN_SULFATE_KERATIN_METABOLISM	1	2	nd	Metabolism	Carbohydrates	Inconsistent
REACTOME_SYNTHESIS_OF_PC	1	2	nd	Metabolism	Lipids	Inconsistent
WP_SPHINGOLIPID_METABOLISM_INTEGRATED_PATHWAY	1	2	nd	Metabolism	Lipids	Inconsistent
WP_SPHINGOLIPID_METABOLISM_OVERVIEW	1	2	nd	Metabolism	Lipids	Inconsistent
WP_SYNTHESIS_OF_CERAMIDES_AND_1DEOXYCERAMIDES	1	2	nd	Metabolism	Lipids	Inconsistent
WP_TRANSCRIPTIONAL_CASCADE_REGULATING_ADIPOGENESIS	1	2	nd	Metabolism	Lipids	Inconsistent
BIOCARTA_INSULIN_PATHWAY	1	2	nd	Other pathways	Insulin pathway	Inconsistent
WP_INSULIN_SIGNALING_IN_ADIPOCYTES_DIABETIC_CONDITION	1	2	nd	Other pathways	Insulin pathway	Inconsistent
WP_INSULIN_SIGNALING_IN_ADIPOCYTES_NORMAL_CONDITION	1	2	nd	Other pathways	Insulin pathway	Inconsistent
BIOCARTA_ARENRF2_PATHWAY	1	2	nd	Other pathways	ROS	Inconsistent
WP_AGERAGE_PATHWAY	1	2	nd	Other pathways	ROS	Inconsistent
PID_S1P_S1P2_PATHWAY	1	2	nd	Other pathways	S1P receptor	Inconsistent
PID_NETRIN_PATHWAY	1	2	nd	PMI	Invasion	Inconsistent
WP_NETRINUNC5B_SIGNALING_PATHWAY	1	2	nd	PMI	Invasion	Inconsistent
REACTOME_GAMMA_CARBOXYLATION_TRANSPORT_AND_AMINO_TERMINAL_CLEAVAGE_OF_PROTEINS	1	2	nd	Protein synthesis	Post translational modif	Inconsistent
REACTOME_O_GLYCOSYLATION_OF_TSR_DOMAIN_CONTAINING_PROTEINS	1	2	nd	Protein synthesis	Post translational modif	Inconsistent
WP_CYTOPLASMIC_RIBOSOMAL_PROTEINS	1	2	nd	Protein synthesis	rRNA	Inconsistent
REACTOME_AMINO_ACID_TRANSPORT_ACROSS_THE_PLASMA_MEMBRANE	1	2	nd	Protein transport	Transmembrane transport	Inconsistent
REACTOME_FORMATION_OF_SENESCENCE_ASSOCIATED_HETEROCHROMATIN_FOCI_SAHF	1	2	nd	Senescence	Activation	Inconsistent
REACTOME_RESPONSE_OF_MTB_TO_PHAGOCYTOSIS	-1	2	nd	Cell death	Other cell death	Inconsistent
REACTOME_RRNA_PROCESSING_IN_THE_MITOCHONDRION	-1	2	nd	Gene expression	RNA synthesis	Inconsistent
WP_G_PROTEIN_SIGNALING_PATHWAYS	-1	2	nd	GPCR	Galpha activity	Inconsistent
WP_G13_SIGNALING_PATHWAY	-1	2	nd	GPCR	Galpha activity	Inconsistent
BIOCARTA_RHO_PATHWAY	-1	2	nd	GPCR	Rho GTPase	Inconsistent
REACTOME_RAC1_GTPASE_CYCLE	-1	2	nd	GPCR	Rho GTPase	Inconsistent
REACTOME_RAC2_GTPASE_CYCLE	-1	2	nd	GPCR	Rho GTPase	Inconsistent
REACTOME_RAC3_GTPASE_CYCLE	-1	2	nd	GPCR	Rho GTPase	Inconsistent
REACTOME_RHOBTB_GTPASE_CYCLE	-1	2	nd	GPCR	Rho GTPase	Inconsistent
REACTOME_RHOBTB1_GTPASE_CYCLE	-1	2	nd	GPCR	Rho GTPase	Inconsistent
REACTOME_RHOU_GTPASE_CYCLE	-1	2	nd	GPCR	Rho GTPase	Inconsistent
REACTOME_EPHA_MEDIATED_GROWTH_CONE_COLLAPSE	-1	2	nd	Growth factor/RTK	Ephrin activation	Inconsistent
REACTOME_MET_ACTIVATES_PTK2_SIGNALING	-1	2	nd	Growth factor/RTK	MET activation	Inconsistent
REACTOME_ARMS_MEDIATED_ACTIVATION	-1	2	nd	Growth factor/RTK	NTRKs activation	Inconsistent
PID_VEGFR1_2_PATHWAY	-1	2	nd	Growth factor/RTK	VEGFR activation	Inconsistent
REACTOME_VEGFR2_MEDIATED_VASCULAR_PERMEABILITY	-1	2	nd	Growth factor/RTK	VEGFR activation	Inconsistent
REACTOME_GLYCOGEN_SYNTHESIS	-1	2	nd	Metabolism	Carbohydrates	Inconsistent
REACTOME_SYNTHESIS_OF_GLYCOSYLPHOSPHATIDYLINOSITOL_GPI	-1	2	nd	Metabolism	Carbohydrates	Inconsistent
REACTOME_ANDROGEN_BIOSYNTHESIS	-1	2	nd	Metabolism	Hormones and NT	Inconsistent
REACTOME_GLUCOCORTICOID_BIOSYNTHESIS	-1	2	nd	Metabolism	Hormones and NT	Inconsistent
REACTOME_METABOLISM_OF_STEROID_HORMONES	-1	2	nd	Metabolism	Hormones and NT	Inconsistent
WP_CLASSICAL_PATHWAY_OF_STEROIDOGENESIS_WITH_GLUCOCORTICOID_AND_MINERALOCORTICOID_METABOLISM	-1	2	nd	Metabolism	Hormones and NT	Inconsistent
KEGG_GLYCEROPHOSPHOLIPID_METABOLISM	-1	2	nd	Metabolism	Lipids	Inconsistent
REACTOME_ALPHA_LINOLENIC_OMEGA3_AND_LINOLEIC_OMEGA6_ACID_METABOLISM	-1	2	nd	Metabolism	Lipids	Inconsistent
REACTOME_N_GLYCAN_TRIMMING_IN_THE_ER_AND_CALNEXIN_CALRETICULIN_CYCLE	-1	2	nd	Metabolism	Lipids	Inconsistent
REACTOME_SYNTHESIS_OF_IP3_AND_IP4_IN_THE_CYTOSOL	-1	2	nd	Metabolism	Lipids	Inconsistent
REACTOME_SYNTHESIS_OF_PE	-1	2	nd	Metabolism	Lipids	Inconsistent
WP_KENNEDY_PATHWAY_FROM_SPHINGOLIPIDS	-1	2	nd	Metabolism	Lipids	Inconsistent
WP_OMEGA9_FATTY_ACID_SYNTHESIS	-1	2	nd	Metabolism	Lipids	Inconsistent
WP_GLUCURONIDATION	-1	2	nd	Metabolism	Xenobiotics	Inconsistent
WP_FOXA2_PATHWAY	-1	2	nd	Other pathways	Foxo	Inconsistent
WP_NITRIC_OXIDE_METABOLISM_IN_CYSTIC_FIBROSIS	-1	2	nd	Other pathways	ROS	Inconsistent
REACTOME_ANCHORING_OF_THE_BASAL_BODY_TO_THE_PLASMA_MEMBRANE	-1	2	nd	PMI	Cell-cell interaction	Inconsistent
REACTOME_GAP_JUNCTION_ASSEMBLY	-1	2	nd	PMI	Cell-cell interaction	Inconsistent
BIOCARTA_ECM_PATHWAY	-1	2	nd	PMI	ECM formation	Inconsistent
REACTOME_TRNA_PROCESSING_IN_THE_MITOCHONDRION	-1	2	nd	Protein synthesis	tRNA	Inconsistent
BIOCARTA_EEA1_PATHWAY	-1	2	nd	Protein transport	Intracellular transport	Inconsistent
BIOCARTA_RAB_PATHWAY	-1	2	nd	Protein transport	Intracellular transport	Inconsistent
REACTOME_COPI_INDEPENDENT_GOLGI_TO_ER_RETROGRADE_TRAFFIC	-1	2	nd	Protein transport	Intracellular transport	Inconsistent
REACTOME_TRANSPORT_OF_CONNEXONS_TO_THE_PLASMA_MEMBRANE	-1	2	nd	Protein transport	Intracellular transport	Inconsistent
BIOCARTA_BTG2_PATHWAY	-2	2	nd	Cell cycle	Checkpoints regulation	Inconsistent
BIOCARTA_FREE_PATHWAY	-2	2	nd	Cell death	Other cell death	Inconsistent
WP_NEUROINFLAMMATION	-2	2	nd	Cytokines/Inflammation	Inflammation	Inconsistent
REACTOME_DEADENYLATION_OF_MRNA	-2	2	nd	Gene expression	RNA degradation	Inconsistent
BIOCARTA_SAM68_PATHWAY	-2	2	nd	Gene expression	RNA synthesis	Inconsistent
REACTOME_RRNA_MODIFICATION_IN_THE_MITOCHONDRION	-2	2	nd	Gene expression	RNA synthesis	Inconsistent
REACTOME_G_ALPHA_Q_SIGNALLING_EVENTS	-2	2	nd	GPCR	Galpha activity	Inconsistent
WP_ENDOTHELIN_PATHWAYS	-2	2	nd	GPCR	Galpha activity	Inconsistent
PID_EPHB_FWD_PATHWAY	-2	2	nd	Growth factor/RTK	Ephrin activation	Inconsistent
BIOCARTA_MET_PATHWAY	-2	2	nd	Growth factor/RTK	MET activation	Inconsistent
REACTOME_MET_INTERACTS_WITH_TNS_PROTEINS	-2	2	nd	Growth factor/RTK	MET activation	Inconsistent
REACTOME_MET_RECEPTOR_RECYCLING	-2	2	nd	Growth factor/RTK	MET activation	Inconsistent
PID_VEGFR1_PATHWAY	-2	2	nd	Growth factor/RTK	VEGFR activation	Inconsistent
REACTOME_VEGFR2_MEDIATED_CELL_PROLIFERATION	-2	2	nd	Growth factor/RTK	VEGFR activation	Inconsistent
REACTOME_IRF3_MEDIATED_ACTIVATION_OF_TYPE_1_IFN	-2	2	nd	Interferon	Activation	Inconsistent
BIOCARTA_SPRY_PATHWAY	-2	2	nd	MAPK	Downstream targets	Inconsistent
REACTOME_ERKS_ARE_INACTIVATED	-2	2	nd	MAPK	Downstream targets	Inconsistent
REACTOME_NEGATIVE_REGULATION_OF_MAPK_PATHWAY	-2	2	nd	MAPK	Downstream targets	Inconsistent
REACTOME_RAS_SIGNALING_DOWNSTREAM_OF_NF1_LOSS_OF_FUNCTION_VARIANTS	-2	2	nd	MAPK	Downstream targets	Inconsistent
KEGG_ALANINE_ASPARTATE_AND_GLUTAMATE_METABOLISM	-2	2	nd	Metabolism	Amino Acids	Inconsistent
KEGG_GLYOXYLATE_AND_DICARBOXYLATE_METABOLISM	-2	2	nd	Metabolism	Carbohydrates	Inconsistent
WP_BIOSYNTHESIS_AND_TURNOVER_OF_1DEOXYSPHINGOID_BASES	-2	2	nd	Metabolism	Carbohydrates	Inconsistent
REACTOME_MOLYBDENUM_COFACTOR_BIOSYNTHESIS	-2	2	nd	Metabolism	General	Inconsistent
REACTOME_ESTROGEN_BIOSYNTHESIS	-2	2	nd	Metabolism	Hormones and NT	Inconsistent
BIOCARTA_VOBESITY_PATHWAY	-2	2	nd	Metabolism	Lipids	Inconsistent
REACTOME_ARACHIDONIC_ACID_METABOLISM	-2	2	nd	Metabolism	Lipids	Inconsistent
REACTOME_N_GLYCAN_TRIMMING_AND_ELONGATION_IN_THE_CIS_GOLGI	-2	2	nd	Metabolism	Lipids	Inconsistent
REACTOME_SYNTHESIS_OF_PA	-2	2	nd	Metabolism	Lipids	Inconsistent
REACTOME_SYNTHESIS_OF_PG	-2	2	nd	Metabolism	Lipids	Inconsistent
WP_GLYCEROPHOSPHOLIPID_BIOSYNTHETIC_PATHWAY	-2	2	nd	Metabolism	Lipids	Inconsistent
WP_LEPTIN_AND_ADIPONECTIN	-2	2	nd	Metabolism	Lipids	Inconsistent
REACTOME_VITAMIN_B1_THIAMIN_METABOLISM	-2	2	nd	Metabolism	Vitamines	Inconsistent
KEGG_INSULIN_SIGNALING_PATHWAY	-2	2	nd	Other pathways	Insulin pathway	Inconsistent
REACTOME_NITRIC_OXIDE_STIMULATES_GUANYLATE_CYCLASE	-2	2	nd	Other pathways	ROS	Inconsistent
WP_NRF2ARE_REGULATION	-2	2	nd	Other pathways	ROS	Inconsistent
REACTOME_RUNX2_REGULATES_GENES_INVOLVED_IN_CELL_MIGRATION	-2	2	nd	Other pathways	Runx	Inconsistent
PID_HEDGEHOG_2PATHWAY	-2	2	nd	Other pathways	SHH	Inconsistent
WP_RAC1PAK1P38MMP2_PATHWAY	-2	2	nd	p38	Upstream Activation	Inconsistent
PID_AJDISS_2PATHWAY	-2	2	nd	PMI	Cell-cell interaction	Inconsistent
REACTOME_SIGNAL_REGULATORY_PROTEIN_FAMILY_INTERACTIONS	-2	2	nd	PMI	Cell-cell interaction	Inconsistent
REACTOME_FIBRONECTIN_MATRIX_FORMATION	-2	2	nd	PMI	EMT activation	Inconsistent
PID_ECADHERIN_NASCENT_AJ_PATHWAY	-2	2	nd	PMI	EMT inhibition	Inconsistent
WP_CILIOPATHIES	-2	2	nd	PMI	EMT inhibition	Inconsistent
PID_ARF6_TRAFFICKING_PATHWAY	-2	2	nd	Protein transport	Intracellular transport	Inconsistent
SA_G2_AND_M_PHASES	2	1	nd	Cell cycle	Checkpoints regulation	Inconsistent
BIOCARTA_P53_PATHWAY	2	1	nd	Cell cycle	p53	Inconsistent
KEGG_P53_SIGNALING_PATHWAY	2	1	nd	Cell cycle	p53	Inconsistent
REACTOME_REGULATION_OF_TP53_ACTIVITY_THROUGH_ACETYLATION	2	1	nd	Cell cycle	p53	Inconsistent
REACTOME_TP53_REGULATES_TRANSCRIPTION_OF_CELL_CYCLE_GENES	2	1	nd	Cell cycle	p53	Inconsistent
REACTOME_TP53_REGULATES_TRANSCRIPTION_OF_GENES_INVOLVED_IN_G2_CELL_CYCLE_ARREST	2	1	nd	Cell cycle	p53	Inconsistent
BIOCARTA_RB_PATHWAY	2	1	nd	Cell cycle	RB	Inconsistent
REACTOME_DISEASES_OF_PROGRAMMED_CELL_DEATH	2	1	nd	Cell death	Inhibition	Inconsistent
REACTOME_MITOPHAGY	2	1	nd	Cell death	Other cell death	Inconsistent
REACTOME_GENE_SILENCING_BY_RNA	2	1	nd	Gene expression	RNA degradation	Inconsistent
REACTOME_RNA_POLYMERASE_I_PROMOTER_ESCAPE	2	1	nd	Gene expression	RNA synthesis	Inconsistent
REACTOME_RNA_POLYMERASE_I_TRANSCRIPTION	2	1	nd	Gene expression	RNA synthesis	Inconsistent
REACTOME_RNA_POLYMERASE_I_TRANSCRIPTION_TERMINATION	2	1	nd	Gene expression	RNA synthesis	Inconsistent
REACTOME_TRANSCRIPTIONAL_REGULATION_BY_SMALL_RNAS	2	1	nd	Gene expression	RNA synthesis	Inconsistent
REACTOME_TRANSCRIPTIONAL_REGULATION_OF_PLURIPOTENT_STEM_CELLS	2	1	nd	Gene expression	RNA synthesis	Inconsistent
PID_CDC42_REG_PATHWAY	2	1	nd	GPCR	CDC42/RAC1	Inconsistent
REACTOME_G_ALPHA_12_13_SIGNALLING_EVENTS	2	1	nd	GPCR	Galpha activity	Inconsistent
REACTOME_RHO_GTPASES_ACTIVATE_PKNS	2	1	nd	GPCR	Rho GTPase	Inconsistent
REACTOME_RHOF_GTPASE_CYCLE	2	1	nd	GPCR	Rho GTPase	Inconsistent
REACTOME_EPH_EPHRIN_MEDIATED_REPULSION_OF_CELLS	2	1	nd	Growth factor/RTK	Ephrin activation	Inconsistent
BIOCARTA_TID_PATHWAY	2	1	nd	Interferon	Inhibition	Inconsistent
REACTOME_ASSOCIATION_OF_TRIC_CCT_WITH_TARGET_PROTEINS_DURING_BIOSYNTHESIS	2	1	nd	Metabolism	Amino Acids	Inconsistent
REACTOME_A_TETRASACCHARIDE_LINKER_SEQUENCE_IS_REQUIRED_FOR_GAG_SYNTHESIS	2	1	nd	Metabolism	Carbohydrates	Inconsistent
REACTOME_CHONDROITIN_SULFATE_DERMATAN_SULFATE_METABOLISM	2	1	nd	Metabolism	Carbohydrates	Inconsistent
REACTOME_DISEASES_ASSOCIATED_WITH_GLYCOSAMINOGLYCAN_METABOLISM	2	1	nd	Metabolism	Carbohydrates	Inconsistent
REACTOME_HS_GAG_DEGRADATION	2	1	nd	Metabolism	Carbohydrates	Inconsistent
REACTOME_PKA_MEDIATED_PHOSPHORYLATION_OF_KEY_METABOLIC_FACTORS	2	1	nd	Metabolism	General	Inconsistent
KEGG_STEROID_HORMONE_BIOSYNTHESIS	2	1	nd	Metabolism	Hormones and NT	Inconsistent
BIOCARTA_PGC1A_PATHWAY	2	1	nd	Metabolism	Lipids	Inconsistent
KEGG_SPHINGOLIPID_METABOLISM	2	1	nd	Metabolism	Lipids	Inconsistent
REACTOME_ENDOGENOUS_STEROLS	2	1	nd	Metabolism	Lipids	Inconsistent
REACTOME_GLYCOSPHINGOLIPID_METABOLISM	2	1	nd	Metabolism	Lipids	Inconsistent
REACTOME_SYNTHESIS_OF_BILE_ACIDS_AND_BILE_SALTS_VIA_27_HYDROXYCHOLESTEROL	2	1	nd	Metabolism	Lipids	Inconsistent
REACTOME_SYNTHESIS_OF_DOLICHYL_PHOSPHATE	2	1	nd	Metabolism	Lipids	Inconsistent
REACTOME_VLDL_CLEARANCE	2	1	nd	Metabolism	Lipids	Inconsistent
WP_ARACHIDONATE_EPOXYGENASE_EPOXIDE_HYDROLASE	2	1	nd	Metabolism	Lipids	Inconsistent
WP_BIOMARKERS_FOR_PYRIMIDINE_METABOLISM_DISORDERS	2	1	nd	Metabolism	Nucleic acids	Inconsistent
WP_RETINOL_METABOLISM	2	1	nd	Metabolism	Vitamines	Inconsistent
WP_THIAMINE_METABOLIC_PATHWAYS	2	1	nd	Metabolism	Vitamines	Inconsistent
WP_VITAMIN_K_METABOLISM_AND_ACTIVATION_OF_DEPENDENT_PROTEINS	2	1	nd	Metabolism	Vitamines	Inconsistent
PID_FOXO_PATHWAY	2	1	nd	Other pathways	Foxo	Inconsistent
REACTOME_RUNX1_AND_FOXP3_CONTROL_THE_DEVELOPMENT_OF_REGULATORY_T_LYMPHOCYTES_TREGS	2	1	nd	Other pathways	Runx	Inconsistent
REACTOME_RUNX1_REGULATES_GENES_INVOLVED_IN_MEGAKARYOCYTE_DIFFERENTIATION_AND_PLATELET_FUNCTION	2	1	nd	Other pathways	Runx	Inconsistent
REACTOME_RUNX3_REGULATES_CDKN1A_TRANSCRIPTION	2	1	nd	Other pathways	Runx	Inconsistent
REACTOME_TRANSCRIPTIONAL_REGULATION_BY_RUNX1	2	1	nd	Other pathways	Runx	Inconsistent
BIOCARTA_CELL2CELL_PATHWAY	2	1	nd	PMI	Cell-cell interaction	Inconsistent
REACTOME_CELL_SURFACE_INTERACTIONS_AT_THE_VASCULAR_WALL	2	1	nd	PMI	Cell-cell interaction	Inconsistent
KEGG_ECM_RECEPTOR_INTERACTION	2	1	nd	PMI	ECM formation	Inconsistent
NABA_CORE_MATRISOME	2	1	nd	PMI	ECM formation	Inconsistent
NABA_ECM_GLYCOPROTEINS	2	1	nd	PMI	ECM formation	Inconsistent
WP_MIRNA_TARGETS_IN_ECM_AND_MEMBRANE_RECEPTORS	2	1	nd	PMI	ECM formation	Inconsistent
HALLMARK_APICAL_SURFACE	2	1	nd	PMI	EMT inhibition	Inconsistent
WP_GLIAL_CELL_DIFFERENTIATION	2	1	nd	PMI	EMT inhibition	Inconsistent
REACTOME_SUMOYLATION_OF_TRANSCRIPTION_FACTORS	2	1	nd	Protein degradation	Sumoylation	Inconsistent
REACTOME_GAMMA_CARBOXYLATION_HYPUSINE_FORMATION_AND_ARYLSULFATASE_ACTIVATION	2	1	nd	Protein synthesis	Post translational modif	Inconsistent
REACTOME_B_WICH_COMPLEX_POSITIVELY_REGULATES_RRNA_EXPRESSION	2	1	nd	Protein synthesis	rRNA	Inconsistent
REACTOME_ERCC6_CSB_AND_EHMT2_G9A_POSITIVELY_REGULATE_RRNA_EXPRESSION	2	1	nd	Protein synthesis	rRNA	Inconsistent
REACTOME_NEGATIVE_EPIGENETIC_REGULATION_OF_RRNA_EXPRESSION	2	1	nd	Protein synthesis	rRNA	Inconsistent
REACTOME_POSITIVE_EPIGENETIC_REGULATION_OF_RRNA_EXPRESSION	2	1	nd	Protein synthesis	rRNA	Inconsistent
REACTOME_SIRT1_NEGATIVELY_REGULATES_RRNA_EXPRESSION	2	1	nd	Protein synthesis	rRNA	Inconsistent
BIOCARTA_MALATEX_PATHWAY	2	1	nd	Protein transport	Intracellular transport	Inconsistent
REACTOME_TRAFFICKING_OF_AMPA_RECEPTORS	2	1	nd	Protein transport	Intracellular transport	Inconsistent
REACTOME_DNA_DAMAGE_TELOMERE_STRESS_INDUCED_SENESCENCE	2	1	nd	Senescence	Activation	Inconsistent
REACTOME_OXIDATIVE_STRESS_INDUCED_SENESCENCE	2	1	nd	Senescence	Activation	Inconsistent
WP_KYNURENINE_PATHWAY_AND_LINKS_TO_CELL_SENESCENCE	2	1	nd	Senescence	Activation	Inconsistent
REACTOME_PHOSPHORYLATION_OF_EMI1	1	1	nd	Cell cycle	Checkpoints regulation	Inconsistent
REACTOME_G_BETA_GAMMA_SIGNALLING_THROUGH_CDC42	1	1	nd	GPCR	Galpha activity	Inconsistent
REACTOME_G_PROTEIN_ACTIVATION	1	1	nd	GPCR	Galpha activity	Inconsistent
REACTOME_EPHRIN_SIGNALING	1	1	nd	Growth factor/RTK	Ephrin activation	Inconsistent
REACTOME_ACTIVATED_NTRK2_SIGNALS_THROUGH_FYN	1	1	nd	Growth factor/RTK	NTRKs activation	Inconsistent
REACTOME_ACTIVATION_OF_TRKA_RECEPTORS	1	1	nd	Growth factor/RTK	NTRKs activation	Inconsistent
REACTOME_NGF_INDEPENDANT_TRKA_ACTIVATION	1	1	nd	Growth factor/RTK	NTRKs activation	Inconsistent
BIOCARTA_VEGF_PATHWAY	1	1	nd	Growth factor/RTK	VEGFR activation	Inconsistent
BIOCARTA_ETS_PATHWAY	1	1	nd	MAPK	Downstream targets	Inconsistent
KEGG_NITROGEN_METABOLISM	1	1	nd	Metabolism	Amino Acids	Inconsistent
REACTOME_GLUTAMATE_AND_GLUTAMINE_METABOLISM	1	1	nd	Metabolism	Amino Acids	Inconsistent
REACTOME_CYTOSOLIC_SULFONATION_OF_SMALL_MOLECULES	1	1	nd	Metabolism	General	Inconsistent
PID_LPA4_PATHWAY	1	1	nd	Metabolism	Lipids	Inconsistent
REACTOME_ASSEMBLY_OF_ACTIVE_LPL_AND_LIPC_LIPASE_COMPLEXES	1	1	nd	Metabolism	Lipids	Inconsistent
WP_FATTY_ACID_OMEGAOXIDATION	1	1	nd	Metabolism	Lipids	Inconsistent
WP_VITAMIN_A_AND_CAROTENOID_METABOLISM	1	1	nd	Metabolism	Vitamines	Inconsistent
REACTOME_RUNX1_INTERACTS_WITH_CO_FACTORS_WHOSE_PRECISE_EFFECT_ON_RUNX1_TARGETS_IS_NOT_KNOWN	1	1	nd	Other pathways	Runx	Inconsistent
REACTOME_RUNX1_REGULATES_TRANSCRIPTION_OF_GENES_INVOLVED_IN_DIFFERENTIATION_OF_KERATINOCYTES	1	1	nd	Other pathways	Runx	Inconsistent
REACTOME_RUNX3_REGULATES_P14_ARF	1	1	nd	Other pathways	Runx	Inconsistent
REACTOME_RUNX3_REGULATES_YAP1_MEDIATED_TRANSCRIPTION	1	1	nd	Other pathways	Runx	Inconsistent
BIOCARTA_CTBP1_PATHWAY	1	1	nd	Protein degradation	Sumoylation	Inconsistent
REACTOME_SUMOYLATION_OF_TRANSCRIPTION_COFACTORS	1	1	nd	Protein degradation	Sumoylation	Inconsistent
REACTOME_MATURATION_OF_PROTEIN_3A	1	1	nd	Protein synthesis	Post translational modif	Inconsistent
REACTOME_SCAVENGING_BY_CLASS_B_RECEPTORS	1	1	nd	Protein transport	Transmembrane transport	Inconsistent
REACTOME_CELLULAR_SENESCENCE	1	1	nd	Senescence	Activation	Inconsistent
REACTOME_CELL_CYCLE_CHECKPOINTS	-1	1	nd	Cell cycle	Checkpoints regulation	Inconsistent
REACTOME_TP53_REGULATES_TRANSCRIPTION_OF_CASPASE_ACTIVATORS_AND_CASPASES	-1	1	nd	Cell cycle	p53	Inconsistent
REACTOME_DNA_DAMAGE_BYPASS	-1	1	nd	DNA repair	Inhibition	Inconsistent
BIOCARTA_RNA_PATHWAY	-1	1	nd	Gene expression	RNA synthesis	Inconsistent
REACTOME_MRNA_EDITING_C_TO_U_CONVERSION	-1	1	nd	Gene expression	RNA synthesis	Inconsistent
REACTOME_RHOH_GTPASE_CYCLE	-1	1	nd	GPCR	Rho GTPase	Inconsistent
REACTOME_RHOJ_GTPASE_CYCLE	-1	1	nd	GPCR	Rho GTPase	Inconsistent
KEGG_VALINE_LEUCINE_AND_ISOLEUCINE_BIOSYNTHESIS	-1	1	nd	Metabolism	Amino Acids	Inconsistent
REACTOME_BRANCHED_CHAIN_AMINO_ACID_CATABOLISM	-1	1	nd	Metabolism	Amino Acids	Inconsistent
REACTOME_GLYOXYLATE_METABOLISM_AND_GLYCINE_DEGRADATION	-1	1	nd	Metabolism	Amino Acids	Inconsistent
BIOCARTA_FEEDER_PATHWAY	-1	1	nd	Metabolism	Carbohydrates	Inconsistent
REACTOME_FRUCTOSE_METABOLISM	-1	1	nd	Metabolism	Carbohydrates	Inconsistent
REACTOME_GLYCOGEN_METABOLISM	-1	1	nd	Metabolism	Carbohydrates	Inconsistent
WP_DISORDERS_IN_KETOLYSIS	-1	1	nd	Metabolism	Carbohydrates	Inconsistent
WP_DISORDERS_OF_FRUCTOSE_METABOLISM	-1	1	nd	Metabolism	Carbohydrates	Inconsistent
REACTOME_SYNTHESIS_OF_BILE_ACIDS_AND_BILE_SALTS_VIA_24_HYDROXYCHOLESTEROL	-1	1	nd	Metabolism	Cholesterol	Inconsistent
REACTOME_METABOLISM_OF_STEROIDS	-1	1	nd	Metabolism	Hormones and NT	Inconsistent
WP_ALTERNATIVE_PATHWAY_OF_FETAL_ANDROGEN_SYNTHESIS	-1	1	nd	Metabolism	Hormones and NT	Inconsistent
REACTOME_ALPHA_OXIDATION_OF_PHYTANATE	-1	1	nd	Metabolism	Lipids	Inconsistent
REACTOME_FATTY_ACYL_COA_BIOSYNTHESIS	-1	1	nd	Metabolism	Lipids	Inconsistent
REACTOME_SYNTHESIS_OF_BILE_ACIDS_AND_BILE_SALTS_VIA_7ALPHA_HYDROXYCHOLESTEROL	-1	1	nd	Metabolism	Lipids	Inconsistent
REACTOME_SYNTHESIS_OF_VERY_LONG_CHAIN_FATTY_ACYL_COAS	-1	1	nd	Metabolism	Lipids	Inconsistent
WP_7OXOC_AND_7BETAHC_PATHWAYS	-1	1	nd	Metabolism	Lipids	Inconsistent
WP_DISORDERS_IN_KETONE_BODY_SYNTHESIS	-1	1	nd	Metabolism	Lipids	Inconsistent
REACTOME_VITAMIN_C_ASCORBATE_METABOLISM	-1	1	nd	Metabolism	Vitamines	Inconsistent
WP_VITAMIN_DSENSITIVE_CALCIUM_SIGNALING_IN_DEPRESSION	-1	1	nd	Metabolism	Vitamines	Inconsistent
REACTOME_RUNX1_REGULATES_TRANSCRIPTION_OF_GENES_INVOLVED_IN_DIFFERENTIATION_OF_HSCS	-1	1	nd	Other pathways	Runx	Inconsistent
REACTOME_RUNX2_REGULATES_BONE_DEVELOPMENT	-1	1	nd	Other pathways	Runx	Inconsistent
REACTOME_TRANSCRIPTIONAL_REGULATION_BY_RUNX2	-1	1	nd	Other pathways	Runx	Inconsistent
REACTOME_DEFECTS_OF_CONTACT_ACTIVATION_SYSTEM_CAS_AND_KALLIKREIN_KININ_SYSTEM_KKS	-1	1	nd	PMI	Cell-cell interaction	Inconsistent
REACTOME_NRCAM_INTERACTIONS	-1	1	nd	PMI	Cell-cell interaction	Inconsistent
REACTOME_METALLOPROTEASE_DUBS	-1	1	nd	PMI	Invasion	Inconsistent
REACTOME_APC_C_CDC20_MEDIATED_DEGRADATION_OF_CYCLIN_B	-1	1	nd	Protein degradation	Ubiquitination	Inconsistent
REACTOME_APC_C_CDH1_MEDIATED_DEGRADATION_OF_CDC20_AND_OTHER_APC_C_CDH1_TARGETED_PROTEINS_IN_LATE_MITOSIS_EARLY_G1	-1	1	nd	Protein degradation	Ubiquitination	Inconsistent
REACTOME_APC_C_MEDIATED_DEGRADATION_OF_CELL_CYCLE_PROTEINS	-1	1	nd	Protein degradation	Ubiquitination	Inconsistent
REACTOME_CALNEXIN_CALRETICULIN_CYCLE	-1	1	nd	Protein synthesis	Post translational modif	Inconsistent
REACTOME_GOLGI_CISTERNAE_PERICENTRIOLAR_STACK_REORGANIZATION	-1	1	nd	Protein synthesis	Post translational modif	Inconsistent
REACTOME_INTRAFLAGELLAR_TRANSPORT	-1	1	nd	Protein transport	Intracellular transport	Inconsistent
REACTOME_TYSND1_CLEAVES_PEROXISOMAL_PROTEINS	-1	1	nd	Protein transport	Intracellular transport	Inconsistent
WP_GLYCOLYSIS_IN_SENESCENCE	-1	1	nd	Senescence	Activation	Inconsistent
PID_PLK1_PATHWAY	-2	1	nd	Cell cycle	Checkpoints regulation	Inconsistent
REACTOME_INHIBITION_OF_THE_PROTEOLYTIC_ACTIVITY_OF_APC_C_REQUIRED_FOR_THE_ONSET_OF_ANAPHASE_BY_MITOTIC_SPINDLE_CHECKPOINT_COMPONENTS	-2	1	nd	Cell cycle	Checkpoints regulation	Inconsistent
REACTOME_REGULATION_OF_TP53_ACTIVITY	-2	1	nd	Cell cycle	p53	Inconsistent
REACTOME_REGULATION_OF_TP53_ACTIVITY_THROUGH_PHOSPHORYLATION	-2	1	nd	Cell cycle	p53	Inconsistent
REACTOME_TRANSCRIPTIONAL_REGULATION_BY_TP53	-2	1	nd	Cell cycle	p53	Inconsistent
BIOCARTA_LAIR_PATHWAY	-2	1	nd	Cytokines/Inflammation	Inflammation	Inconsistent
WP_CELLS_AND_MOLECULES_INVOLVED_IN_LOCAL_ACUTE_INFLAMMATORY_RESPONSE	-2	1	nd	Cytokines/Inflammation	Inflammation	Inconsistent
REACTOME_DISEASES_OF_MISMATCH_REPAIR_MMR	-2	1	nd	DNA repair	Inhibition	Inconsistent
BIOCARTA_DICER_PATHWAY	-2	1	nd	Gene expression	RNA degradation	Inconsistent
REACTOME_MRNA_DECAY_BY_5_TO_3_EXORIBONUCLEASE	-2	1	nd	Gene expression	RNA degradation	Inconsistent
REACTOME_SMALL_INTERFERING_RNA_SIRNA_BIOGENESIS	-2	1	nd	Gene expression	RNA synthesis	Inconsistent
REACTOME_TRANSCRIPTIONAL_REGULATION_BY_VENTX	-2	1	nd	Gene expression	RNA synthesis	Inconsistent
WP_DDX1_AS_A_REGULATORY_COMPONENT_OF_THE_DROSHA_MICROPROCESSOR	-2	1	nd	Gene expression	RNA synthesis	Inconsistent
WP_EXRNA_MECHANISM_OF_ACTION_AND_BIOGENESIS	-2	1	nd	Gene expression	RNA synthesis	Inconsistent
REACTOME_RHO_GTPASES_ACTIVATE_NADPH_OXIDASES	-2	1	nd	GPCR	Rho GTPase	Inconsistent
BIOCARTA_EPHA4_PATHWAY	-2	1	nd	Growth factor/RTK	Ephrin activation	Inconsistent
PID_EPHA_FWDPATHWAY	-2	1	nd	Growth factor/RTK	Ephrin activation	Inconsistent
REACTOME_NTRK2_ACTIVATES_RAC1	-2	1	nd	Growth factor/RTK	NTRKs activation	Inconsistent
WP_TRYPTOPHAN_CATABOLISM_LEADING_TO_NAD_PRODUCTION	-2	1	nd	Metabolism	Amino Acids	Inconsistent
WP_UREA_CYCLE_AND_RELATED_DISEASES	-2	1	nd	Metabolism	Amino Acids	Inconsistent
KEGG_STARCH_AND_SUCROSE_METABOLISM	-2	1	nd	Metabolism	Carbohydrates	Inconsistent
REACTOME_GLYCOGEN_BREAKDOWN_GLYCOGENOLYSIS	-2	1	nd	Metabolism	Carbohydrates	Inconsistent
REACTOME_DIGESTION_AND_ABSORPTION	-2	1	nd	Metabolism	General	Inconsistent
KEGG_NICOTINATE_AND_NICOTINAMIDE_METABOLISM	-2	1	nd	Metabolism	Hormones and NT	Inconsistent
REACTOME_CHOLINE_CATABOLISM	-2	1	nd	Metabolism	Hormones and NT	Inconsistent
KEGG_PANTOTHENATE_AND_COA_BIOSYNTHESIS	-2	1	nd	Metabolism	Lipids	Inconsistent
REACTOME_SYNTHESIS_OF_PIPS_AT_THE_EARLY_ENDOSOME_MEMBRANE	-2	1	nd	Metabolism	Lipids	Inconsistent
REACTOME_SYNTHESIS_OF_PIPS_AT_THE_LATE_ENDOSOME_MEMBRANE	-2	1	nd	Metabolism	Lipids	Inconsistent
REACTOME_NUCLEOTIDE_CATABOLISM	-2	1	nd	Metabolism	Nucleic acids	Inconsistent
REACTOME_PURINE_RIBONUCLEOSIDE_MONOPHOSPHATE_BIOSYNTHESIS	-2	1	nd	Metabolism	Nucleic acids	Inconsistent
REACTOME_PYRIMIDINE_CATABOLISM	-2	1	nd	Metabolism	Nucleic acids	Inconsistent
WP_PYRIMIDINE_METABOLISM_AND_RELATED_DISEASES	-2	1	nd	Metabolism	Nucleic acids	Inconsistent
REACTOME_DEFECTS_IN_VITAMIN_AND_COFACTOR_METABOLISM	-2	1	nd	Metabolism	Vitamines	Inconsistent
REACTOME_RA_BIOSYNTHESIS_PATHWAY	-2	1	nd	Metabolism	Vitamines	Inconsistent
REACTOME_REGULATION_OF_RUNX1_EXPRESSION_AND_ACTIVITY	-2	1	nd	Other pathways	Runx	Inconsistent
REACTOME_RUNX1_REGULATES_ESTROGEN_RECEPTOR_MEDIATED_TRANSCRIPTION	-2	1	nd	Other pathways	Runx	Inconsistent
REACTOME_RUNX1_REGULATES_TRANSCRIPTION_OF_GENES_INVOLVED_IN_BCR_SIGNALING	-2	1	nd	Other pathways	Runx	Inconsistent
REACTOME_RUNX1_REGULATES_TRANSCRIPTION_OF_GENES_INVOLVED_IN_INTERLEUKIN_SIGNALING	-2	1	nd	Other pathways	Runx	Inconsistent
REACTOME_RUNX3_REGULATES_IMMUNE_RESPONSE_AND_CELL_MIGRATION	-2	1	nd	Other pathways	Runx	Inconsistent
REACTOME_RUNX3_REGULATES_WNT_SIGNALING	-2	1	nd	Other pathways	Runx	Inconsistent
REACTOME_ACTIVATION_OF_SMO	-2	1	nd	Other pathways	SHH	Inconsistent
REACTOME_NEPHRIN_FAMILY_INTERACTIONS	-2	1	nd	PMI	Cell-cell interaction	Inconsistent
REACTOME_PECAM1_INTERACTIONS	-2	1	nd	PMI	Cell-cell interaction	Inconsistent
NABA_PROTEOGLYCANS	-2	1	nd	PMI	ECM formation	Inconsistent
REACTOME_SUMOYLATION	-2	1	nd	Protein degradation	Sumoylation	Inconsistent
REACTOME_SUMOYLATION_OF_DNA_DAMAGE_RESPONSE_AND_REPAIR_PROTEINS	-2	1	nd	Protein degradation	Sumoylation	Inconsistent
REACTOME_PHOSPHATE_BOND_HYDROLYSIS_BY_NTPDASE_PROTEINS	-2	1	nd	Protein synthesis	Post translational modif	Inconsistent
REACTOME_ACTIVATION_OF_NOXA_AND_TRANSLOCATION_TO_MITOCHONDRIA	-2	1	nd	Protein transport	Intracellular transport	Inconsistent
REACTOME_SENESCENCE_ASSOCIATED_SECRETORY_PHENOTYPE_SASP	-2	1	nd	Senescence	Activation	Inconsistent
WP_TCA_CYCLE_IN_SENESCENCE	-2	1	nd	Senescence	Activation	Inconsistent
PID_P73PATHWAY	2	-1	nd	Cell cycle	p53	Inconsistent
REACTOME_TP53_REGULATES_TRANSCRIPTION_OF_GENES_INVOLVED_IN_G1_CELL_CYCLE_ARREST	2	-1	nd	Cell cycle	p53	Inconsistent
HALLMARK_UV_RESPONSE_DN	2	-1	nd	DNA repair	Inhibition	Inconsistent
REACTOME_TRANSCRIPTIONAL_REGULATION_BY_THE_AP_2_TFAP2_FAMILY_OF_TRANSCRIPTION_FACTORS	2	-1	nd	Gene expression	RNA synthesis	Inconsistent
PID_RAC1_PATHWAY	2	-1	nd	GPCR	CDC42/RAC1	Inconsistent
REACTOME_ADENYLATE_CYCLASE_INHIBITORY_PATHWAY	2	-1	nd	GPCR	Inhibition	Inconsistent
REACTOME_RHO_GTPASES_ACTIVATE_KTN1	2	-1	nd	GPCR	Rho GTPase	Inconsistent
REACTOME_RHO_GTPASES_ACTIVATE_WASPS_AND_WAVES	2	-1	nd	GPCR	Rho GTPase	Inconsistent
REACTOME_RHOBTB2_GTPASE_CYCLE	2	-1	nd	GPCR	Rho GTPase	Inconsistent
BIOCARTA_IGF1R_PATHWAY	2	-1	nd	Growth factor/RTK	IGFR1 activation	Inconsistent
PID_P75_NTR_PATHWAY	2	-1	nd	Growth factor/RTK	NTRKs activation	Inconsistent
REACTOME_NF_KB_IS_ACTIVATED_AND_SIGNALS_SURVIVAL	2	-1	nd	Growth factor/RTK	NTRKs activation	Inconsistent
SA_TRKA_RECEPTOR	2	-1	nd	Growth factor/RTK	NTRKs activation	Inconsistent
REACTOME_GENE_AND_PROTEIN_EXPRESSION_BY_JAK_STAT_SIGNALING_AFTER_INTERLEUKIN_12_STIMULATION	2	-1	nd	Interferon	Activation	Inconsistent
BIOCARTA_ACE2_PATHWAY	2	-1	nd	Metabolism	Amino Acids	Inconsistent
KEGG_ARGININE_AND_PROLINE_METABOLISM	2	-1	nd	Metabolism	Amino Acids	Inconsistent
KEGG_TRYPTOPHAN_METABOLISM	2	-1	nd	Metabolism	Amino Acids	Inconsistent
KEGG_TYROSINE_METABOLISM	2	-1	nd	Metabolism	Amino Acids	Inconsistent
WP_GAMMAGLUTAMYL_CYCLE_FOR_THE_BIOSYNTHESIS_AND_DEGRADATION_OF_GLUTATHIONE_INCLUDING_DISEASES	2	-1	nd	Metabolism	Amino Acids	Inconsistent
KEGG_FRUCTOSE_AND_MANNOSE_METABOLISM	2	-1	nd	Metabolism	Carbohydrates	Inconsistent
KEGG_GLYCOSAMINOGLYCAN_BIOSYNTHESIS_CHONDROITIN_SULFATE	2	-1	nd	Metabolism	Carbohydrates	Inconsistent
REACTOME_GLUCONEOGENESIS	2	-1	nd	Metabolism	Carbohydrates	Inconsistent
REACTOME_SYNTHESIS_OF_GDP_MANNOSE	2	-1	nd	Metabolism	Carbohydrates	Inconsistent
WP_AEROBIC_GLYCOLYSIS	2	-1	nd	Metabolism	Carbohydrates	Inconsistent
WP_CORI_CYCLE	2	-1	nd	Metabolism	Carbohydrates	Inconsistent
WP_GLYCOLYSIS_AND_GLUCONEOGENESIS	2	-1	nd	Metabolism	Carbohydrates	Inconsistent
WP_TRANSSULFURATION_ONECARBON_METABOLISM_AND_RELATED_PATHWAYS	2	-1	nd	Metabolism	Carbohydrates	Inconsistent
KEGG_GLUTATHIONE_METABOLISM	2	-1	nd	Metabolism	Glutathione	Inconsistent
REACTOME_GLUTATHIONE_CONJUGATION	2	-1	nd	Metabolism	Glutathione	Inconsistent
REACTOME_GLUTATHIONE_SYNTHESIS_AND_RECYCLING	2	-1	nd	Metabolism	Glutathione	Inconsistent
WP_GLUTATHIONE_METABOLISM	2	-1	nd	Metabolism	Glutathione	Inconsistent
REACTOME_PEPTIDE_HORMONE_METABOLISM	2	-1	nd	Metabolism	Hormones and NT	Inconsistent
REACTOME_ACYL_CHAIN_REMODELLING_OF_PI	2	-1	nd	Metabolism	Lipids	Inconsistent
REACTOME_ARACHIDONATE_PRODUCTION_FROM_DAG	2	-1	nd	Metabolism	Lipids	Inconsistent
REACTOME_BIOSYNTHESIS_OF_THE_N_GLYCAN_PRECURSOR_DOLICHOL_LIPID_LINKED_OLIGOSACCHARIDE_LLO_AND_TRANSFER_TO_A_NASCENT_PROTEIN	2	-1	nd	Metabolism	Lipids	Inconsistent
REACTOME_CARNITINE_METABOLISM	2	-1	nd	Metabolism	Lipids	Inconsistent
REACTOME_HDL_CLEARANCE	2	-1	nd	Metabolism	Lipids	Inconsistent
REACTOME_INOSITOL_PHOSPHATE_METABOLISM	2	-1	nd	Metabolism	Lipids	Inconsistent
REACTOME_SYNTHESIS_OF_12_EICOSATETRAENOIC_ACID_DERIVATIVES	2	-1	nd	Metabolism	Lipids	Inconsistent
REACTOME_SYNTHESIS_OF_5_EICOSATETRAENOIC_ACIDS	2	-1	nd	Metabolism	Lipids	Inconsistent
REACTOME_SYNTHESIS_OF_SUBSTRATES_IN_N_GLYCAN_BIOSYTHESIS	2	-1	nd	Metabolism	Lipids	Inconsistent
WP_LIPID_METABOLISM_PATHWAY	2	-1	nd	Metabolism	Lipids	Inconsistent
REACTOME_REGULATION_OF_LOCALIZATION_OF_FOXO_TRANSCRIPTION_FACTORS	2	-1	nd	Other pathways	Foxo	Inconsistent
PID_INSULIN_GLUCOSE_PATHWAY	2	-1	nd	Other pathways	Insulin pathway	Inconsistent
REACTOME_REGULATION_OF_INSULIN_SECRETION	2	-1	nd	Other pathways	Insulin pathway	Inconsistent
HALLMARK_REACTIVE_OXYGEN_SPECIES_PATHWAY	2	-1	nd	Other pathways	ROS	Inconsistent
REACTOME_DETOXIFICATION_OF_REACTIVE_OXYGEN_SPECIES	2	-1	nd	Other pathways	ROS	Inconsistent
WP_INTERACTIONS_BETWEEN_LOXL4_AND_OXIDATIVE_STRESS_PATHWAY	2	-1	nd	Other pathways	ROS	Inconsistent
WP_NRF2_PATHWAY	2	-1	nd	Other pathways	ROS	Inconsistent
WP_OXIDATIVE_STRESS_RESPONSE	2	-1	nd	Other pathways	ROS	Inconsistent
WP_S1P_RECEPTOR_SIGNAL_TRANSDUCTION	2	-1	nd	Other pathways	S1P receptor	Inconsistent
PID_A6B1_A6B4_INTEGRIN_PATHWAY	2	-1	nd	PMI	Cell-cell interaction	Inconsistent
REACTOME_ANCHORING_FIBRIL_FORMATION	2	-1	nd	PMI	Cell-cell interaction	Inconsistent
NABA_ECM_AFFILIATED	2	-1	nd	PMI	ECM formation	Inconsistent
REACTOME_ASSEMBLY_OF_COLLAGEN_FIBRILS_AND_OTHER_MULTIMERIC_STRUCTURES	2	-1	nd	PMI	ECM formation	Inconsistent
REACTOME_COLLAGEN_FORMATION	2	-1	nd	PMI	ECM formation	Inconsistent
REACTOME_CROSSLINKING_OF_COLLAGEN_FIBRILS	2	-1	nd	PMI	ECM formation	Inconsistent
REACTOME_ECM_PROTEOGLYCANS	2	-1	nd	PMI	ECM formation	Inconsistent
WP_CELL_DIFFERENTIATION_EXPANDED_INDEX	2	-1	nd	PMI	EMT inhibition	Inconsistent
WP_CELL_DIFFERENTIATION_INDEX	2	-1	nd	PMI	EMT inhibition	Inconsistent
REACTOME_LYSOSOME_VESICLE_BIOGENESIS	2	-1	nd	Protein degradation	Lysosome	Inconsistent
HALLMARK_UNFOLDED_PROTEIN_RESPONSE	2	-1	nd	Protein synthesis	Post translational modif	Inconsistent
REACTOME_DISEASES_ASSOCIATED_WITH_GLYCOSYLATION_PRECURSOR_BIOSYNTHESIS	2	-1	nd	Protein synthesis	Post translational modif	Inconsistent
REACTOME_PHOSPHATE_BOND_HYDROLYSIS_BY_NUDT_PROTEINS	2	-1	nd	Protein synthesis	Post translational modif	Inconsistent
WP_GLYCOSYLATION_AND_RELATED_CONGENITAL_DEFECTS	2	-1	nd	Protein synthesis	Post translational modif	Inconsistent
REACTOME_GOLGI_ASSOCIATED_VESICLE_BIOGENESIS	2	-1	nd	Protein transport	Intracellular transport	Inconsistent
REACTOME_TRANS_GOLGI_NETWORK_VESICLE_BUDDING	2	-1	nd	Protein transport	Intracellular transport	Inconsistent
REACTOME_VESICLE_MEDIATED_TRANSPORT	2	-1	nd	Protein transport	Intracellular transport	Inconsistent
KEGG_ENDOCYTOSIS	2	-1	nd	Protein transport	Transmembrane transport	Inconsistent
REACTOME_CLATHRIN_MEDIATED_ENDOCYTOSIS	2	-1	nd	Protein transport	Transmembrane transport	Inconsistent
REACTOME_MEMBRANE_TRAFFICKING	2	-1	nd	Protein transport	Transmembrane transport	Inconsistent
REACTOME_PROTON_COUPLED_MONOCARBOXYLATE_TRANSPORT	2	-1	nd	Protein transport	Transmembrane transport	Inconsistent
REACTOME_SCAVENGING_BY_CLASS_A_RECEPTORS	2	-1	nd	Protein transport	Transmembrane transport	Inconsistent
REACTOME_ZINC_EFFLUX_AND_COMPARTMENTALIZATION_BY_THE_SLC30_FAMILY	2	-1	nd	Protein transport	Transmembrane transport	Inconsistent
REACTOME_ZINC_TRANSPORTERS	2	-1	nd	Protein transport	Transmembrane transport	Inconsistent
WP_PROSTAGLANDIN_AND_LEUKOTRIENE_METABOLISM_IN_SENESCENCE	2	-1	nd	Senescence	Activation	Inconsistent
WP_SPHINGOLIPID_METABOLISM_IN_SENESCENCE	2	-1	nd	Senescence	Activation	Inconsistent
REACTOME_TP53_REGULATES_TRANSCRIPTION_OF_GENES_INVOLVED_IN_CYTOCHROME_C_RELEASE	1	-1	nd	Cell cycle	p53	Inconsistent
WP_TP53_NETWORK	1	-1	nd	Cell cycle	p53	Inconsistent
BIOCARTA_DNAFRAGMENT_PATHWAY	1	-1	nd	Cell death	Other cell death	Inconsistent
WP_APOE_AND_MIR146_IN_INFLAMMATION_AND_ATHEROSCLEROSIS	1	-1	nd	Cytokines/Inflammation	Inflammation	Inconsistent
REACTOME_EFFECTS_OF_PIP2_HYDROLYSIS	1	-1	nd	GPCR	Galpha activity	Inconsistent
REACTOME_G_ALPHA_S_SIGNALLING_EVENTS	1	-1	nd	GPCR	Galpha activity	Inconsistent
PID_EPHA2_FWD_PATHWAY	1	-1	nd	Growth factor/RTK	Ephrin activation	Inconsistent
REACTOME_SIGNALING_BY_TYPE_1_INSULIN_LIKE_GROWTH_FACTOR_1_RECEPTOR_IGF1R	1	-1	nd	Growth factor/RTK	IGFR1 activation	Inconsistent
REACTOME_ACTIVATED_NTRK3_SIGNALS_THROUGH_RAS	1	-1	nd	Growth factor/RTK	NTRKs activation	Inconsistent
REACTOME_NGF_STIMULATED_TRANSCRIPTION	1	-1	nd	Growth factor/RTK	NTRKs activation	Inconsistent
REACTOME_SIGNALING_BY_NTRKS	1	-1	nd	Growth factor/RTK	NTRKs activation	Inconsistent
WP_BDNFTRKB_SIGNALING	1	-1	nd	Growth factor/RTK	NTRKs activation	Inconsistent
WP_INTERFERON_TYPE_I_SIGNALING_PATHWAYS	1	-1	nd	Interferon	Activation	Inconsistent
REACTOME_ACTIVATION_OF_THE_AP_1_FAMILY_OF_TRANSCRIPTION_FACTORS	1	-1	nd	MAPK	Downstream targets	Inconsistent
KEGG_GLYCINE_SERINE_AND_THREONINE_METABOLISM	1	-1	nd	Metabolism	Amino Acids	Inconsistent
REACTOME_METABOLISM_OF_INGESTED_SEMET_SEC_MESEC_INTO_H2SE	1	-1	nd	Metabolism	Amino Acids	Inconsistent
WP_CYSTEINE_AND_METHIONINE_CATABOLISM	1	-1	nd	Metabolism	Amino Acids	Inconsistent
WP_METHIONINE_METABOLISM_LEADING_TO_SULFUR_AMINO_ACIDS_AND_RELATED_DISORDERS	1	-1	nd	Metabolism	Amino Acids	Inconsistent
REACTOME_SYNTHESIS_OF_UDP_N_ACETYL_GLUCOSAMINE	1	-1	nd	Metabolism	Carbohydrates	Inconsistent
REACTOME_ACYL_CHAIN_REMODELING_OF_DAG_AND_TAG	1	-1	nd	Metabolism	Lipids	Inconsistent
REACTOME_ACYL_CHAIN_REMODELLING_OF_PC	1	-1	nd	Metabolism	Lipids	Inconsistent
REACTOME_LYSOSPHINGOLIPID_AND_LPA_RECEPTORS	1	-1	nd	Metabolism	Lipids	Inconsistent
HALLMARK_XENOBIOTIC_METABOLISM	1	-1	nd	Metabolism	Xenobiotics	Inconsistent
REACTOME_ADRENALINE_NORADRENALINE_INHIBITS_INSULIN_SECRETION	1	-1	nd	Other pathways	Insulin pathway	Inconsistent
REACTOME_INSULIN_RECEPTOR_SIGNALLING_CASCADE	1	-1	nd	Other pathways	Insulin pathway	Inconsistent
REACTOME_IRS_ACTIVATION	1	-1	nd	Other pathways	Insulin pathway	Inconsistent
REACTOME_SIGNAL_ATTENUATION	1	-1	nd	Other pathways	Insulin pathway	Inconsistent
WP_INSULIN_SIGNALING	1	-1	nd	Other pathways	Insulin pathway	Inconsistent
BIOCARTA_AT1R_PATHWAY	1	-1	nd	Other pathways	Renin angiotensin	Inconsistent
REACTOME_RUNX1_REGULATES_TRANSCRIPTION_OF_GENES_INVOLVED_IN_DIFFERENTIATION_OF_MYELOID_CELLS	1	-1	nd	Other pathways	Runx	Inconsistent
PID_S1P_META_PATHWAY	1	-1	nd	Other pathways	S1P receptor	Inconsistent
PID_S1P_S1P3_PATHWAY	1	-1	nd	Other pathways	S1P receptor	Inconsistent
PID_P38_ALPHA_BETA_DOWNSTREAM_PATHWAY	1	-1	nd	p38	Downstream targets	Inconsistent
NABA_MATRISOME	1	-1	nd	PMI	ECM formation	Inconsistent
HALLMARK_EPITHELIAL_MESENCHYMAL_TRANSITION	1	-1	nd	PMI	EMT activation	Inconsistent
BIOCARTA_FIBRINOLYSIS_PATHWAY	1	-1	nd	PMI	Invasion	Inconsistent
WP_AMPLIFICATION_AND_EXPANSION_OF_ONCOGENIC_PATHWAYS_AS_METASTATIC_TRAITS	1	-1	nd	PMI	Invasion	Inconsistent
REACTOME_AQUAPORIN_MEDIATED_TRANSPORT	1	-1	nd	Protein transport	Transmembrane transport	Inconsistent
REACTOME_THE_ROLE_OF_GTSE1_IN_G2_M_PROGRESSION_AFTER_G2_CHECKPOINT	-1	-1	nd	Cell cycle	Checkpoints regulation	Inconsistent
REACTOME_STABILIZATION_OF_P53	-1	-1	nd	Cell cycle	p53	Inconsistent
REACTOME_TP53_REGULATES_TRANSCRIPTION_OF_SEVERAL_ADDITIONAL_CELL_DEATH_GENES_WHOSE_SPECIFIC_ROLES_IN_P53_DEPENDENT_APOPTOSIS_REMAIN_UNCERTAIN	-1	-1	nd	Cell cycle	p53	Inconsistent
KEGG_RNA_DEGRADATION	-1	-1	nd	Gene expression	RNA degradation	Inconsistent
REACTOME_AUF1_HNRNP_D0_BINDS_AND_DESTABILIZES_MRNA	-1	-1	nd	Gene expression	RNA degradation	Inconsistent
REACTOME_NUCLEAR_EVENTS_MEDIATED_BY_NFE2L2	-1	-1	nd	Gene expression	RNA synthesis	Inconsistent
REACTOME_REGULATION_OF_MRNA_STABILITY_BY_PROTEINS_THAT_BIND_AU_RICH_ELEMENTS	-1	-1	nd	Gene expression	RNA synthesis	Inconsistent
REACTOME_RAB_GEFS_EXCHANGE_GTP_FOR_GDP_ON_RABS	-1	-1	nd	GPCR	Rho GTPase	Inconsistent
REACTOME_ACTIVATED_NTRK2_SIGNALS_THROUGH_FRS2_AND_FRS3	-1	-1	nd	Growth factor/RTK	NTRKs activation	Inconsistent
REACTOME_ANTIVIRAL_MECHANISM_BY_IFN_STIMULATED_GENES	-1	-1	nd	Interferon	Activation	Inconsistent
REACTOME_METABOLISM_OF_POLYAMINES	-1	-1	nd	Metabolism	Amino Acids	Inconsistent
WP_PHASE_I_BIOTRANSFORMATIONS_NON_P450	-1	-1	nd	Metabolism	Amino Acids	Inconsistent
WP_TRYPTOPHAN_METABOLISM	-1	-1	nd	Metabolism	Amino Acids	Inconsistent
KEGG_GALACTOSE_METABOLISM	-1	-1	nd	Metabolism	Carbohydrates	Inconsistent
KEGG_PENTOSE_AND_GLUCURONATE_INTERCONVERSIONS	-1	-1	nd	Metabolism	Carbohydrates	Inconsistent
WP_DISORDERS_OF_GALACTOSE_METABOLISM	-1	-1	nd	Metabolism	Carbohydrates	Inconsistent
KEGG_BUTANOATE_METABOLISM	-1	-1	nd	Metabolism	Lipids	Inconsistent
KEGG_INOSITOL_PHOSPHATE_METABOLISM	-1	-1	nd	Metabolism	Lipids	Inconsistent
REACTOME_COENZYME_A_BIOSYNTHESIS	-1	-1	nd	Metabolism	Lipids	Inconsistent
REACTOME_SYNTHESIS_OF_PYROPHOSPHATES_IN_THE_CYTOSOL	-1	-1	nd	Metabolism	Lipids	Inconsistent
REACTOME_TRIGLYCERIDE_METABOLISM	-1	-1	nd	Metabolism	Lipids	Inconsistent
REACTOME_WAX_AND_PLASMALOGEN_BIOSYNTHESIS	-1	-1	nd	Metabolism	Lipids	Inconsistent
WP_SREBF_AND_MIR33_IN_CHOLESTEROL_AND_LIPID_HOMEOSTASIS	-1	-1	nd	Metabolism	Lipids	Inconsistent
REACTOME_ENOS_ACTIVATION	-1	-1	nd	Other pathways	ROS	Inconsistent
REACTOME_KEAP1_NFE2L2_PATHWAY	-1	-1	nd	Other pathways	ROS	Inconsistent
REACTOME_METABOLISM_OF_NITRIC_OXIDE_NOS3_ACTIVATION_AND_REGULATION	-1	-1	nd	Other pathways	ROS	Inconsistent
REACTOME_PCP_CE_PATHWAY	-1	-1	nd	Other pathways	ROS	Inconsistent
REACTOME_REGULATION_OF_RUNX2_EXPRESSION_AND_ACTIVITY	-1	-1	nd	Other pathways	Runx	Inconsistent
REACTOME_REGULATION_OF_RUNX3_EXPRESSION_AND_ACTIVITY	-1	-1	nd	Other pathways	Runx	Inconsistent
BIOCARTA_S1P_PATHWAY	-1	-1	nd	Other pathways	S1P receptor	Inconsistent
REACTOME_HEDGEHOG_LIGAND_BIOGENESIS	-1	-1	nd	Other pathways	SHH	Inconsistent
REACTOME_HEDGEHOG_OFF_STATE	-1	-1	nd	Other pathways	SHH	Inconsistent
REACTOME_HEDGEHOG_ON_STATE	-1	-1	nd	Other pathways	SHH	Inconsistent
REACTOME_SIGNALING_BY_HEDGEHOG	-1	-1	nd	Other pathways	SHH	Inconsistent
KEGG_GAP_JUNCTION	-1	-1	nd	PMI	Cell-cell interaction	Inconsistent
BIOCARTA_PROTEASOME_PATHWAY	-1	-1	nd	Protein degradation	Ubiquitination	Inconsistent
KEGG_UBIQUITIN_MEDIATED_PROTEOLYSIS	-1	-1	nd	Protein degradation	Ubiquitination	Inconsistent
REACTOME_DEGRADATION_OF_AXIN	-1	-1	nd	Protein degradation	Ubiquitination	Inconsistent
REACTOME_DEGRADATION_OF_DVL	-1	-1	nd	Protein degradation	Ubiquitination	Inconsistent
REACTOME_DEGRADATION_OF_GLI1_BY_THE_PROTEASOME	-1	-1	nd	Protein degradation	Ubiquitination	Inconsistent
REACTOME_DEUBIQUITINATION	-1	-1	nd	Protein degradation	Ubiquitination	Inconsistent
REACTOME_SCF_BETA_TRCP_MEDIATED_DEGRADATION_OF_EMI1	-1	-1	nd	Protein degradation	Ubiquitination	Inconsistent
REACTOME_SCF_SKP2_MEDIATED_DEGRADATION_OF_P27_P21	-1	-1	nd	Protein degradation	Ubiquitination	Inconsistent
REACTOME_UB_SPECIFIC_PROCESSING_PROTEASES	-1	-1	nd	Protein degradation	Ubiquitination	Inconsistent
WP_PARKINUBIQUITIN_PROTEASOMAL_SYSTEM_PATHWAY	-1	-1	nd	Protein degradation	Ubiquitination	Inconsistent
WP_PROTEASOME_DEGRADATION	-1	-1	nd	Protein degradation	Ubiquitination	Inconsistent
REACTOME_ASPARAGINE_N_LINKED_GLYCOSYLATION	-1	-1	nd	Protein synthesis	Post translational modif	Inconsistent
REACTOME_ATF6_ATF6_ALPHA_ACTIVATES_CHAPERONE_GENES	-1	-1	nd	Protein synthesis	Post translational modif	Inconsistent
REACTOME_ATF6_ATF6_ALPHA_ACTIVATES_CHAPERONES	-1	-1	nd	Protein synthesis	Post translational modif	Inconsistent
REACTOME_COOPERATION_OF_PREFOLDIN_AND_TRIC_CCT_IN_ACTIN_AND_TUBULIN_FOLDING	-1	-1	nd	Protein synthesis	Post translational modif	Inconsistent
REACTOME_FORMATION_OF_TUBULIN_FOLDING_INTERMEDIATES_BY_CCT_TRIC	-1	-1	nd	Protein synthesis	Post translational modif	Inconsistent
REACTOME_POST_CHAPERONIN_TUBULIN_FOLDING_PATHWAY	-1	-1	nd	Protein synthesis	Post translational modif	Inconsistent
REACTOME_TRANSCRIPTIONAL_ACTIVATION_OF_MITOCHONDRIAL_BIOGENESIS	-1	-1	nd	Protein synthesis	rRNA	Inconsistent
REACTOME_COPI_MEDIATED_ANTEROGRADE_TRANSPORT	-1	-1	nd	Protein transport	Intracellular transport	Inconsistent
REACTOME_ENDOSOMAL_SORTING_COMPLEX_REQUIRED_FOR_TRANSPORT_ESCRT	-1	-1	nd	Protein transport	Intracellular transport	Inconsistent
REACTOME_ER_TO_GOLGI_ANTEROGRADE_TRANSPORT	-1	-1	nd	Protein transport	Intracellular transport	Inconsistent
REACTOME_INTRA_GOLGI_AND_RETROGRADE_GOLGI_TO_ER_TRAFFIC	-1	-1	nd	Protein transport	Intracellular transport	Inconsistent
REACTOME_INTRA_GOLGI_TRAFFIC	-1	-1	nd	Protein transport	Intracellular transport	Inconsistent
REACTOME_TRANSPORT_TO_THE_GOLGI_AND_SUBSEQUENT_MODIFICATION	-1	-1	nd	Protein transport	Intracellular transport	Inconsistent
HALLMARK_PROTEIN_SECRETION	-1	-1	nd	Protein transport	Transmembrane transport	Inconsistent
KEGG_PROTEIN_EXPORT	-1	-1	nd	Protein transport	Transmembrane transport	Inconsistent
REACTOME_ABC_FAMILY_PROTEINS_MEDIATED_TRANSPORT	-1	-1	nd	Protein transport	Transmembrane transport	Inconsistent
REACTOME_ABC_TRANSPORTER_DISORDERS	-1	-1	nd	Protein transport	Transmembrane transport	Inconsistent
REACTOME_ASYMMETRIC_LOCALIZATION_OF_PCP_PROTEINS	-1	-1	nd	Protein transport	Transmembrane transport	Inconsistent
REACTOME_DISORDERS_OF_TRANSMEMBRANE_TRANSPORTERS	-1	-1	nd	Protein transport	Transmembrane transport	Inconsistent
REACTOME_METAL_ION_SLC_TRANSPORTERS	-1	-1	nd	Protein transport	Transmembrane transport	Inconsistent
REACTOME_NOSTRIN_MEDIATED_ENOS_TRAFFICKING	-1	-1	nd	Protein transport	Transmembrane transport	Inconsistent
REACTOME_TP53_REGULATES_TRANSCRIPTION_OF_CELL_DEATH_GENES	-2	-1	nd	Cell cycle	p53	Inconsistent
REACTOME_PYROPTOSIS	-2	-1	nd	Cell death	Other cell death	Inconsistent
HALLMARK_INFLAMMATORY_RESPONSE	-2	-1	nd	Cytokines/Inflammation	Inflammation	Inconsistent
KEGG_NOD_LIKE_RECEPTOR_SIGNALING_PATHWAY	-2	-1	nd	Cytokines/Inflammation	Inflammation	Inconsistent
PID_GMCSF_PATHWAY	-2	-1	nd	Cytokines/Inflammation	Inflammation	Inconsistent
WP_DEVELOPMENT_AND_HETEROGENEITY_OF_THE_ILC_FAMILY	-2	-1	nd	Cytokines/Inflammation	Inflammation	Inconsistent
WP_RESISTIN_AS_A_REGULATOR_OF_INFLAMMATION	-2	-1	nd	Cytokines/Inflammation	Inflammation	Inconsistent
WP_SUPRESSION_OF_HMGB1_MEDIATED_INFLAMMATION_BY_THBD	-2	-1	nd	Cytokines/Inflammation	Inflammation	Inconsistent
REACTOME_DEADENYLATION_DEPENDENT_MRNA_DECAY	-2	-1	nd	Gene expression	RNA degradation	Inconsistent
REACTOME_MRNA_DECAY_BY_3_TO_5_EXORIBONUCLEASE	-2	-1	nd	Gene expression	RNA degradation	Inconsistent
REACTOME_TRISTETRAPROLIN_TTP_ZFP36_BINDS_AND_DESTABILIZES_MRNA	-2	-1	nd	Gene expression	RNA degradation	Inconsistent
REACTOME_BUTYRATE_RESPONSE_FACTOR_1_BRF1_BINDS_AND_DESTABILIZES_MRNA	-2	-1	nd	Gene expression	RNA synthesis	Inconsistent
REACTOME_ACTIVATION_OF_RAC1	-2	-1	nd	GPCR	CDC42/RAC1	Inconsistent
REACTOME_INACTIVATION_OF_CDC42_AND_RAC1	-2	-1	nd	GPCR	CDC42/RAC1	Inconsistent
PID_EPHRINB_REV_PATHWAY	-2	-1	nd	Growth factor/RTK	Ephrin activation	Inconsistent
WP_HEPATOCYTE_GROWTH_FACTOR_RECEPTOR_SIGNALING	-2	-1	nd	Growth factor/RTK	HGFR activation	Inconsistent
PID_MET_PATHWAY	-2	-1	nd	Growth factor/RTK	MET activation	Inconsistent
REACTOME_MET_ACTIVATES_PI3K_AKT_SIGNALING	-2	-1	nd	Growth factor/RTK	MET activation	Inconsistent
REACTOME_MET_ACTIVATES_PTPN11	-2	-1	nd	Growth factor/RTK	MET activation	Inconsistent
REACTOME_MET_ACTIVATES_RAP1_AND_RAC1	-2	-1	nd	Growth factor/RTK	MET activation	Inconsistent
REACTOME_MET_ACTIVATES_RAS_SIGNALING	-2	-1	nd	Growth factor/RTK	MET activation	Inconsistent
REACTOME_ACTIVATED_NTRK2_SIGNALS_THROUGH_RAS	-2	-1	nd	Growth factor/RTK	NTRKs activation	Inconsistent
BIOCARTA_MSP_PATHWAY	-2	-1	nd	Growth factor/RTK	Ron activation	Inconsistent
KEGG_JAK_STAT_SIGNALING_PATHWAY	-2	-1	nd	Interferon	Activation	Inconsistent
KEGG_RIG_I_LIKE_RECEPTOR_SIGNALING_PATHWAY	-2	-1	nd	Interferon	Activation	Inconsistent
PID_IFNG_PATHWAY	-2	-1	nd	Interferon	Activation	Inconsistent
BIOCARTA_CREB_PATHWAY	-2	-1	nd	MAPK	Downstream targets	Inconsistent
BIOCARTA_DSP_PATHWAY	-2	-1	nd	MAPK	Downstream targets	Inconsistent
REACTOME_ERK_MAPK_TARGETS	-2	-1	nd	MAPK	Downstream targets	Inconsistent
REACTOME_MAPK_TARGETS_NUCLEAR_EVENTS_MEDIATED_BY_MAP_KINASES	-2	-1	nd	MAPK	Downstream targets	Inconsistent
REACTOME_PERK_REGULATES_GENE_EXPRESSION	-2	-1	nd	MAPK	Downstream targets	Inconsistent
KEGG_HISTIDINE_METABOLISM	-2	-1	nd	Metabolism	Amino Acids	Inconsistent
REACTOME_PHENYLALANINE_METABOLISM	-2	-1	nd	Metabolism	Amino Acids	Inconsistent
REACTOME_FORMATION_OF_XYLULOSE_5_PHOSPHATE	-2	-1	nd	Metabolism	Carbohydrates	Inconsistent
WP_LDL_INFLUENCE_ON_CD14_AND_TLR4	-2	-1	nd	Metabolism	Cholesterol	Inconsistent
WP_GABA_METABOLISM_AKA_GHB	-2	-1	nd	Metabolism	Hormones and NT	Inconsistent
BIOCARTA_EICOSANOID_PATHWAY	-2	-1	nd	Metabolism	Lipids	Inconsistent
BIOCARTA_NUCLEARRS_PATHWAY	-2	-1	nd	Metabolism	Lipids	Inconsistent
KEGG_SULFUR_METABOLISM	-2	-1	nd	Metabolism	Lipids	Inconsistent
PID_LYSOPHOSPHOLIPID_PATHWAY	-2	-1	nd	Metabolism	Lipids	Inconsistent
REACTOME_BIOSYNTHESIS_OF_EPA_DERIVED_SPMS	-2	-1	nd	Metabolism	Lipids	Inconsistent
REACTOME_HYDROLYSIS_OF_LPC	-2	-1	nd	Metabolism	Lipids	Inconsistent
REACTOME_TRIGLYCERIDE_BIOSYNTHESIS	-2	-1	nd	Metabolism	Lipids	Inconsistent
WP_NUCLEAR_RECEPTORS_IN_LIPID_METABOLISM_AND_TOXICITY	-2	-1	nd	Metabolism	Lipids	Inconsistent
KEGG_AMINO_SUGAR_AND_NUCLEOTIDE_SUGAR_METABOLISM	-2	-1	nd	Metabolism	Nucleic acids	Inconsistent
REACTOME_INTERCONVERSION_OF_NUCLEOTIDE_DI_AND_TRIPHOSPHATES	-2	-1	nd	Metabolism	Nucleic acids	Inconsistent
WP_FOLATE_METABOLISM	-2	-1	nd	Metabolism	Vitamines	Inconsistent
WP_NONGENOMIC_ACTIONS_OF_125_DIHYDROXYVITAMIN_D3	-2	-1	nd	Metabolism	Vitamines	Inconsistent
WP_VITAMIN_B12_METABOLISM	-2	-1	nd	Metabolism	Vitamines	Inconsistent
WP_ASPIRIN_AND_MIRNAS	-2	-1	nd	Metabolism	Xenobiotics	Inconsistent
REACTOME_INSULIN_PROCESSING	-2	-1	nd	Other pathways	Insulin pathway	Inconsistent
WP_EFFECTS_OF_NITRIC_OXIDE	-2	-1	nd	Other pathways	ROS	Inconsistent
WP_ETHANOL_METABOLISM_PRODUCTION_OF_ROS_BY_CYP2E1	-2	-1	nd	Other pathways	ROS	Inconsistent
PID_S1P_S1P1_PATHWAY	-2	-1	nd	Other pathways	S1P receptor	Inconsistent
REACTOME_DSCAM_INTERACTIONS	-2	-1	nd	PMI	Cell-cell interaction	Inconsistent
REACTOME_INTEGRIN_SIGNALING	-2	-1	nd	PMI	Cell-cell interaction	Inconsistent
REACTOME_OTHER_SEMAPHORIN_INTERACTIONS	-2	-1	nd	PMI	Cell-cell interaction	Inconsistent
NABA_MATRISOME_ASSOCIATED	-2	-1	nd	PMI	ECM formation	Inconsistent
NABA_SECRETED_FACTORS	-2	-1	nd	PMI	ECM formation	Inconsistent
REACTOME_POU5F1_OCT4_SOX2_NANOG_ACTIVATE_GENES_RELATED_TO_PROLIFERATION	-2	-1	nd	PMI	EMT activation	Inconsistent
WP_PLURIPOTENT_STEM_CELL_DIFFERENTIATION_PATHWAY	-2	-1	nd	PMI	EMT inhibition	Inconsistent
KEGG_AMINOACYL_TRNA_BIOSYNTHESIS	-2	-1	nd	Protein synthesis	tRNA	Inconsistent
REACTOME_CYTOSOLIC_TRNA_AMINOACYLATION	-2	-1	nd	Protein synthesis	tRNA	Inconsistent
REACTOME_MITOCHONDRIAL_TRNA_AMINOACYLATION	-2	-1	nd	Protein synthesis	tRNA	Inconsistent
REACTOME_TRNA_AMINOACYLATION	-2	-1	nd	Protein synthesis	tRNA	Inconsistent
PID_ARF6_PATHWAY	-2	-1	nd	Protein transport	Intracellular transport	Inconsistent
REACTOME_CARGO_CONCENTRATION_IN_THE_ER	-2	-1	nd	Protein transport	Intracellular transport	Inconsistent
REACTOME_CARGO_TRAFFICKING_TO_THE_PERICILIARY_MEMBRANE	-2	-1	nd	Protein transport	Intracellular transport	Inconsistent
REACTOME_MULTIFUNCTIONAL_ANION_EXCHANGERS	-2	-1	nd	Protein transport	Intracellular transport	Inconsistent
REACTOME_RETROGRADE_TRANSPORT_AT_THE_TRANS_GOLGI_NETWORK	-2	-1	nd	Protein transport	Intracellular transport	Inconsistent
KEGG_SNARE_INTERACTIONS_IN_VESICULAR_TRANSPORT	-2	-1	nd	Protein transport	Transmembrane transport	Inconsistent
REACTOME_SODIUM_COUPLED_PHOSPHATE_COTRANSPORTERS	-2	-1	nd	Protein transport	Transmembrane transport	Inconsistent
WP_SEROTONIN_TRANSPORTER_ACTIVITY	-2	-1	nd	Protein transport	Transmembrane transport	Inconsistent
REACTOME_PI5P_REGULATES_TP53_ACETYLATION	2	-2	nd	Cell cycle	p53	Inconsistent
WP_INFLAMMATORY_RESPONSE_PATHWAY	2	-2	nd	Cytokines/Inflammation	Inflammation	Inconsistent
REACTOME_RETROGRADE_NEUROTROPHIN_SIGNALLING	2	-2	nd	Growth factor/RTK	NTRKs activation	Inconsistent
KEGG_PHENYLALANINE_METABOLISM	2	-2	nd	Metabolism	Amino Acids	Inconsistent
REACTOME_REACTIONS_SPECIFIC_TO_THE_COMPLEX_N_GLYCAN_SYNTHESIS_PATHWAY	2	-2	nd	Metabolism	Amino Acids	Inconsistent
REACTOME_TYROSINE_CATABOLISM	2	-2	nd	Metabolism	Amino Acids	Inconsistent
WP_BIOMARKERS_FOR_UREA_CYCLE_DISORDERS	2	-2	nd	Metabolism	Amino Acids	Inconsistent
WP_TYROSINE_METABOLISM_AND_RELATED_DISORDERS	2	-2	nd	Metabolism	Amino Acids	Inconsistent
WP_UREA_CYCLE_AND_METABOLISM_OF_AMINO_GROUPS	2	-2	nd	Metabolism	Amino Acids	Inconsistent
BIOCARTA_CHREBP_PATHWAY	2	-2	nd	Metabolism	Carbohydrates	Inconsistent
KEGG_GLYCOLYSIS_GLUCONEOGENESIS	2	-2	nd	Metabolism	Carbohydrates	Inconsistent
KEGG_PENTOSE_PHOSPHATE_PATHWAY	2	-2	nd	Metabolism	Carbohydrates	Inconsistent
REACTOME_CHONDROITIN_SULFATE_BIOSYNTHESIS	2	-2	nd	Metabolism	Carbohydrates	Inconsistent
REACTOME_DISEASES_OF_CARBOHYDRATE_METABOLISM	2	-2	nd	Metabolism	Carbohydrates	Inconsistent
REACTOME_DISEASES_OF_METABOLISM	2	-2	nd	Metabolism	Carbohydrates	Inconsistent
REACTOME_GLUCOSE_METABOLISM	2	-2	nd	Metabolism	Carbohydrates	Inconsistent
REACTOME_GLYCOSAMINOGLYCAN_METABOLISM	2	-2	nd	Metabolism	Carbohydrates	Inconsistent
REACTOME_HEPARAN_SULFATE_HEPARIN_HS_GAG_METABOLISM	2	-2	nd	Metabolism	Carbohydrates	Inconsistent
REACTOME_METABOLISM_OF_CARBOHYDRATES	2	-2	nd	Metabolism	Carbohydrates	Inconsistent
REACTOME_PENTOSE_PHOSPHATE_PATHWAY	2	-2	nd	Metabolism	Carbohydrates	Inconsistent
REACTOME_PYRUVATE_METABOLISM	2	-2	nd	Metabolism	Carbohydrates	Inconsistent
REACTOME_PYRUVATE_METABOLISM_AND_CITRIC_ACID_TCA_CYCLE	2	-2	nd	Metabolism	Carbohydrates	Inconsistent
REACTOME_SIALIC_ACID_METABOLISM	2	-2	nd	Metabolism	Carbohydrates	Inconsistent
WP_BENZOAPYRENE_METABOLISM	2	-2	nd	Metabolism	Carbohydrates	Inconsistent
WP_PENTOSE_PHOSPHATE_METABOLISM	2	-2	nd	Metabolism	Carbohydrates	Inconsistent
WP_PROTEOGLYCAN_BIOSYNTHESIS	2	-2	nd	Metabolism	Carbohydrates	Inconsistent
WP_CHOLESTEROL_METABOLISM_WITH_BLOCH_AND_KANDUTSCHRUSSELL_PATHWAYS	2	-2	nd	Metabolism	Cholesterol	Inconsistent
WP_MEVALONATE_ARM_OF_CHOLESTEROL_BIOSYNTHESIS_PATHWAY	2	-2	nd	Metabolism	Cholesterol	Inconsistent
WP_STATIN_INHIBITION_OF_CHOLESTEROL_PRODUCTION	2	-2	nd	Metabolism	Cholesterol	Inconsistent
KEGG_STEROID_BIOSYNTHESIS	2	-2	nd	Metabolism	Hormones and NT	Inconsistent
REACTOME_PEPTIDE_HORMONE_BIOSYNTHESIS	2	-2	nd	Metabolism	Hormones and NT	Inconsistent
WP_DOPAMINE_METABOLISM	2	-2	nd	Metabolism	Hormones and NT	Inconsistent
HALLMARK_ADIPOGENESIS	2	-2	nd	Metabolism	Lipids	Inconsistent
HALLMARK_CHOLESTEROL_HOMEOSTASIS	2	-2	nd	Metabolism	Lipids	Inconsistent
HALLMARK_FATTY_ACID_METABOLISM	2	-2	nd	Metabolism	Lipids	Inconsistent
KEGG_FATTY_ACID_METABOLISM	2	-2	nd	Metabolism	Lipids	Inconsistent
KEGG_OTHER_GLYCAN_DEGRADATION	2	-2	nd	Metabolism	Lipids	Inconsistent
REACTOME_BETA_OXIDATION_OF_HEXANOYL_COA_TO_BUTANOYL_COA	2	-2	nd	Metabolism	Lipids	Inconsistent
REACTOME_BETA_OXIDATION_OF_VERY_LONG_CHAIN_FATTY_ACIDS	2	-2	nd	Metabolism	Lipids	Inconsistent
REACTOME_CHOLESTEROL_BIOSYNTHESIS	2	-2	nd	Metabolism	Lipids	Inconsistent
REACTOME_CHYLOMICRON_ASSEMBLY	2	-2	nd	Metabolism	Lipids	Inconsistent
REACTOME_CHYLOMICRON_CLEARANCE	2	-2	nd	Metabolism	Lipids	Inconsistent
REACTOME_CHYLOMICRON_REMODELING	2	-2	nd	Metabolism	Lipids	Inconsistent
REACTOME_HDL_REMODELING	2	-2	nd	Metabolism	Lipids	Inconsistent
REACTOME_LDL_CLEARANCE	2	-2	nd	Metabolism	Lipids	Inconsistent
REACTOME_LDL_REMODELING	2	-2	nd	Metabolism	Lipids	Inconsistent
REACTOME_MITOCHONDRIAL_FATTY_ACID_BETA_OXIDATION	2	-2	nd	Metabolism	Lipids	Inconsistent
REACTOME_PLASMA_LIPOPROTEIN_ASSEMBLY	2	-2	nd	Metabolism	Lipids	Inconsistent
REACTOME_PLASMA_LIPOPROTEIN_ASSEMBLY_REMODELING_AND_CLEARANCE	2	-2	nd	Metabolism	Lipids	Inconsistent
REACTOME_PLASMA_LIPOPROTEIN_REMODELING	2	-2	nd	Metabolism	Lipids	Inconsistent
REACTOME_SYNTHESIS_OF_PI	2	-2	nd	Metabolism	Lipids	Inconsistent
REACTOME_TRANSPORT_OF_FATTY_ACIDS	2	-2	nd	Metabolism	Lipids	Inconsistent
REACTOME_TRIGLYCERIDE_CATABOLISM	2	-2	nd	Metabolism	Lipids	Inconsistent
REACTOME_VLDL_ASSEMBLY	2	-2	nd	Metabolism	Lipids	Inconsistent
WP_CHOLESTEROL_BIOSYNTHESIS_PATHWAY	2	-2	nd	Metabolism	Lipids	Inconsistent
WP_CHOLESTEROL_SYNTHESIS_DISORDERS	2	-2	nd	Metabolism	Lipids	Inconsistent
WP_DEGRADATION_PATHWAY_OF_SPHINGOLIPIDS_INCLUDING_DISEASES	2	-2	nd	Metabolism	Lipids	Inconsistent
WP_LIPID_PARTICLES_COMPOSITION	2	-2	nd	Metabolism	Lipids	Inconsistent
WP_METABOLIC_PATHWAY_OF_LDL_HDL_AND_TG_INCLUDING_DISEASES	2	-2	nd	Metabolism	Lipids	Inconsistent
BIOCARTA_VITCB_PATHWAY	2	-2	nd	Metabolism	Vitamines	Inconsistent
KEGG_RIBOFLAVIN_METABOLISM	2	-2	nd	Metabolism	Vitamines	Inconsistent
WP_VITAMIN_D_RECEPTOR_PATHWAY	2	-2	nd	Metabolism	Vitamines	Inconsistent
BIOCARTA_MRP_PATHWAY	2	-2	nd	Metabolism	Xenobiotics	Inconsistent
KEGG_METABOLISM_OF_XENOBIOTICS_BY_CYTOCHROME_P450	2	-2	nd	Metabolism	Xenobiotics	Inconsistent
REACTOME_PHASE_II_CONJUGATION_OF_COMPOUNDS	2	-2	nd	Metabolism	Xenobiotics	Inconsistent
REACTOME_FOXO_MEDIATED_TRANSCRIPTION	2	-2	nd	Other pathways	Foxo	Inconsistent
REACTOME_FOXO_MEDIATED_TRANSCRIPTION_OF_CELL_CYCLE_GENES	2	-2	nd	Other pathways	Foxo	Inconsistent
REACTOME_FOXO_MEDIATED_TRANSCRIPTION_OF_CELL_DEATH_GENES	2	-2	nd	Other pathways	Foxo	Inconsistent
WP_BMP2WNT4FOXO1_PATHWAY_IN_PRIMARY_ENDOMETRIAL_STROMAL_CELL_DIFFERENTIATION	2	-2	nd	Other pathways	Foxo	Inconsistent
REACTOME_PKA_ACTIVATION_IN_GLUCAGON_SIGNALLING	2	-2	nd	Other pathways	Insulin pathway	Inconsistent
REACTOME_METABOLISM_OF_ANGIOTENSINOGEN_TO_ANGIOTENSINS	2	-2	nd	Other pathways	Renin angiotensin	Inconsistent
WP_OXIDATIVE_DAMAGE_RESPONSE	2	-2	nd	Other pathways	ROS	Inconsistent
REACTOME_L1CAM_INTERACTIONS	2	-2	nd	PMI	Cell-cell interaction	Inconsistent
NABA_COLLAGENS	2	-2	nd	PMI	ECM formation	Inconsistent
REACTOME_COLLAGEN_BIOSYNTHESIS_AND_MODIFYING_ENZYMES	2	-2	nd	PMI	ECM formation	Inconsistent
REACTOME_COLLAGEN_CHAIN_TRIMERIZATION	2	-2	nd	PMI	ECM formation	Inconsistent
NABA_BASEMENT_MEMBRANES	2	-2	nd	PMI	EMT inhibition	Inconsistent
KEGG_LYSOSOME	2	-2	nd	Protein degradation	Lysosome	Inconsistent
BIOCARTA_PARKIN_PATHWAY	2	-2	nd	Protein degradation	Ubiquitination	Inconsistent
REACTOME_CS_DS_DEGRADATION	2	-2	nd	Protein degradation	Ubiquitination	Inconsistent
REACTOME_E3_UBIQUITIN_LIGASES_UBIQUITINATE_TARGET_PROTEINS	2	-2	nd	Protein degradation	Ubiquitination	Inconsistent
REACTOME_DISEASES_ASSOCIATED_WITH_N_GLYCOSYLATION_OF_PROTEINS	2	-2	nd	Protein synthesis	Post translational modif	Inconsistent
REACTOME_DISEASES_OF_GLYCOSYLATION	2	-2	nd	Protein synthesis	Post translational modif	Inconsistent
REACTOME_POST_TRANSLATIONAL_MODIFICATION_SYNTHESIS_OF_GPI_ANCHORED_PROTEINS	2	-2	nd	Protein synthesis	Post translational modif	Inconsistent
REACTOME_POST_TRANSLATIONAL_PROTEIN_MODIFICATION	2	-2	nd	Protein synthesis	Post translational modif	Inconsistent
REACTOME_TRAFFICKING_OF_GLUR2_CONTAINING_AMPA_RECEPTORS	2	-2	nd	Protein transport	Intracellular transport	Inconsistent
REACTOME_TRANSPORT_OF_SMALL_MOLECULES	2	-2	nd	Protein transport	Intracellular transport	Inconsistent
WP_INTRACELLULAR_TRAFFICKING_PROTEINS_INVOLVED_IN_CMT_NEUROPATHY	2	-2	nd	Protein transport	Intracellular transport	Inconsistent
REACTOME_SLC_TRANSPORTER_DISORDERS	2	-2	nd	Protein transport	Transmembrane transport	Inconsistent
PID_P53_DOWNSTREAM_PATHWAY	1	-2	nd	Cell cycle	p53	Inconsistent
WP_MIRNA_REGULATION_OF_P53_PATHWAY_IN_PROSTATE_CANCER	1	-2	nd	Cell cycle	p53	Inconsistent
WP_CLOCKCONTROLLED_AUTOPHAGY_IN_BONE_METABOLISM	1	-2	nd	Cell death	Other cell death	Inconsistent
REACTOME_ADORA2B_MEDIATED_ANTI_INFLAMMATORY_CYTOKINES_PRODUCTION	1	-2	nd	Cytokines/Inflammation	Inflammation	Inconsistent
REACTOME_ANTI_INFLAMMATORY_RESPONSE_FAVOURING_LEISHMANIA_PARASITE_INFECTION	1	-2	nd	Cytokines/Inflammation	Inflammation	Inconsistent
REACTOME_CD163_MEDIATING_AN_ANTI_INFLAMMATORY_RESPONSE	1	-2	nd	Cytokines/Inflammation	Inflammation	Inconsistent
WP_INFLAMMATORY_BOWEL_DISEASE_SIGNALING	1	-2	nd	Cytokines/Inflammation	Inflammation	Inconsistent
REACTOME_G_ALPHA_Z_SIGNALLING_EVENTS	1	-2	nd	GPCR	Galpha activity	Inconsistent
PID_IGF1_PATHWAY	1	-2	nd	Growth factor/RTK	IGFR1 activation	Inconsistent
REACTOME_REGULATION_OF_INSULIN_LIKE_GROWTH_FACTOR_IGF_TRANSPORT_AND_UPTAKE_BY_INSULIN_LIKE_GROWTH_FACTOR_BINDING_PROTEINS_IGFBPS	1	-2	nd	Growth factor/RTK	IGFR1 activation	Inconsistent
BIOCARTA_TRKA_PATHWAY	1	-2	nd	Growth factor/RTK	NTRKs activation	Inconsistent
REACTOME_HISTIDINE_CATABOLISM	1	-2	nd	Metabolism	Amino Acids	Inconsistent
REACTOME_REVERSIBLE_HYDRATION_OF_CARBON_DIOXIDE	1	-2	nd	Metabolism	Amino Acids	Inconsistent
REACTOME_SULFIDE_OXIDATION_TO_SULFATE	1	-2	nd	Metabolism	Amino Acids	Inconsistent
WP_AMINO_ACID_METABOLISM_PATHWAY_EXCERPT_HISTIDINE_CATABOLISM_EXTENSION	1	-2	nd	Metabolism	Amino Acids	Inconsistent
WP_UREA_CYCLE_AND_ASSOCIATED_PATHWAYS	1	-2	nd	Metabolism	Amino Acids	Inconsistent
KEGG_GLYCOSAMINOGLYCAN_BIOSYNTHESIS_KERATAN_SULFATE	1	-2	nd	Metabolism	Carbohydrates	Inconsistent
REACTOME_GLUCAGON_SIGNALING_IN_METABOLIC_REGULATION	1	-2	nd	Metabolism	Carbohydrates	Inconsistent
REACTOME_KERATAN_SULFATE_BIOSYNTHESIS	1	-2	nd	Metabolism	Carbohydrates	Inconsistent
REACTOME_REGULATION_OF_PYRUVATE_DEHYDROGENASE_PDH_COMPLEX	1	-2	nd	Metabolism	Carbohydrates	Inconsistent
WP_ACETYLCHOLINE_SYNTHESIS	1	-2	nd	Metabolism	Hormones and NT	Inconsistent
KEGG_GLYCOSPHINGOLIPID_BIOSYNTHESIS_LACTO_AND_NEOLACTO_SERIES	1	-2	nd	Metabolism	Lipids	Inconsistent
REACTOME_ACYL_CHAIN_REMODELLING_OF_PS	1	-2	nd	Metabolism	Lipids	Inconsistent
REACTOME_GLYCEROPHOSPHOLIPID_CATABOLISM	1	-2	nd	Metabolism	Lipids	Inconsistent
REACTOME_HDL_ASSEMBLY	1	-2	nd	Metabolism	Lipids	Inconsistent
REACTOME_N_GLYCAN_ANTENNAE_ELONGATION	1	-2	nd	Metabolism	Lipids	Inconsistent
REACTOME_N_GLYCAN_ANTENNAE_ELONGATION_IN_THE_MEDIAL_TRANS_GOLGI	1	-2	nd	Metabolism	Lipids	Inconsistent
REACTOME_TERMINATION_OF_O_GLYCAN_BIOSYNTHESIS	1	-2	nd	Metabolism	Lipids	Inconsistent
KEGG_ONE_CARBON_POOL_BY_FOLATE	1	-2	nd	Metabolism	One carbon	Inconsistent
WP_ONECARBON_METABOLISM	1	-2	nd	Metabolism	One carbon	Inconsistent
WP_DISORDERS_OF_FOLATE_METABOLISM_AND_TRANSPORT	1	-2	nd	Metabolism	Vitamines	Inconsistent
REACTOME_GLUCAGON_LIKE_PEPTIDE_1_GLP1_REGULATES_INSULIN_SECRETION	1	-2	nd	Other pathways	Insulin pathway	Inconsistent
REACTOME_EXTRACELLULAR_MATRIX_ORGANIZATION	1	-2	nd	PMI	ECM formation	Inconsistent
BIOCARTA_RECK_PATHWAY	1	-2	nd	PMI	Invasion	Inconsistent
NABA_ECM_REGULATORS	1	-2	nd	PMI	Invasion	Inconsistent
REACTOME_COLLAGEN_DEGRADATION	1	-2	nd	PMI	Invasion	Inconsistent
REACTOME_DEGRADATION_OF_THE_EXTRACELLULAR_MATRIX	1	-2	nd	PMI	Invasion	Inconsistent
REACTOME_SUMOYLATION_OF_DNA_METHYLATION_PROTEINS	1	-2	nd	Protein degradation	Sumoylation	Inconsistent
REACTOME_SUMOYLATION_OF_INTRACELLULAR_RECEPTORS	1	-2	nd	Protein degradation	Sumoylation	Inconsistent
REACTOME_DISEASES_ASSOCIATED_WITH_O_GLYCOSYLATION_OF_PROTEINS	1	-2	nd	Protein synthesis	Post translational modif	Inconsistent
REACTOME_O_LINKED_GLYCOSYLATION	1	-2	nd	Protein synthesis	Post translational modif	Inconsistent
REACTOME_TRAFFICKING_AND_PROCESSING_OF_ENDOSOMAL_TLR	1	-2	nd	Protein transport	Intracellular transport	Inconsistent
REACTOME_TRANSPORT_OF_NUCLEOSIDES_AND_FREE_PURINE_AND_PYRIMIDINE_BASES_ACROSS_THE_PLASMA_MEMBRANE	1	-2	nd	Protein transport	Intracellular transport	Inconsistent
REACTOME_G2_M_CHECKPOINTS	-1	-2	nd	Cell cycle	Checkpoints regulation	Inconsistent
REACTOME_DNA_DAMAGE_REVERSAL	-1	-2	nd	DNA repair	Inhibition	Inconsistent
BIOCARTA_CACAM_PATHWAY	-1	-2	nd	GPCR	Galpha activity	Inconsistent
REACTOME_RHOD_GTPASE_CYCLE	-1	-2	nd	GPCR	Rho GTPase	Inconsistent
KEGG_VALINE_LEUCINE_AND_ISOLEUCINE_DEGRADATION	-1	-2	nd	Metabolism	Amino Acids	Inconsistent
REACTOME_LYSINE_CATABOLISM	-1	-2	nd	Metabolism	Amino Acids	Inconsistent
REACTOME_PROPIONYL_COA_CATABOLISM	-1	-2	nd	Metabolism	Amino Acids	Inconsistent
REACTOME_PYRIMIDINE_SALVAGE	-1	-2	nd	Metabolism	Amino Acids	Inconsistent
WP_ALANINE_AND_ASPARTATE_METABOLISM	-1	-2	nd	Metabolism	Amino Acids	Inconsistent
WP_LEUCINE_ISOLEUCINE_AND_VALINE_METABOLISM	-1	-2	nd	Metabolism	Amino Acids	Inconsistent
BIOCARTA_AMAN_PATHWAY	-1	-2	nd	Metabolism	Carbohydrates	Inconsistent
KEGG_GLYCOSYLPHOSPHATIDYLINOSITOL_GPI_ANCHOR_BIOSYNTHESIS	-1	-2	nd	Metabolism	Carbohydrates	Inconsistent
KEGG_PYRUVATE_METABOLISM	-1	-2	nd	Metabolism	Carbohydrates	Inconsistent
REACTOME_BIOTIN_TRANSPORT_AND_METABOLISM	-1	-2	nd	Metabolism	Carbohydrates	Inconsistent
REACTOME_GLYCOLYSIS	-1	-2	nd	Metabolism	Carbohydrates	Inconsistent
WP_TCA_CYCLE_AND_DEFICIENCY_OF_PYRUVATE_DEHYDROGENASE_COMPLEX_PDHC	-1	-2	nd	Metabolism	Carbohydrates	Inconsistent
REACTOME_GLUCURONIDATION	-1	-2	nd	Metabolism	General	Inconsistent
WP_BIOTIN_METABOLISM_INCLUDING_IMDS	-1	-2	nd	Metabolism	General	Inconsistent
HALLMARK_PEROXISOME	-1	-2	nd	Metabolism	Lipids	Inconsistent
KEGG_BIOSYNTHESIS_OF_UNSATURATED_FATTY_ACIDS	-1	-2	nd	Metabolism	Lipids	Inconsistent
KEGG_O_GLYCAN_BIOSYNTHESIS	-1	-2	nd	Metabolism	Lipids	Inconsistent
KEGG_PEROXISOME	-1	-2	nd	Metabolism	Lipids	Inconsistent
REACTOME_FATTY_ACID_METABOLISM	-1	-2	nd	Metabolism	Lipids	Inconsistent
REACTOME_LINOLEIC_ACID_LA_METABOLISM	-1	-2	nd	Metabolism	Lipids	Inconsistent
REACTOME_METABOLISM_OF_LIPIDS	-1	-2	nd	Metabolism	Lipids	Inconsistent
REACTOME_PEROXISOMAL_LIPID_METABOLISM	-1	-2	nd	Metabolism	Lipids	Inconsistent
REACTOME_REGULATION_OF_CHOLESTEROL_BIOSYNTHESIS_BY_SREBP_SREBF	-1	-2	nd	Metabolism	Lipids	Inconsistent
REACTOME_SYNTHESIS_OF_PIPS_AT_THE_ER_MEMBRANE	-1	-2	nd	Metabolism	Lipids	Inconsistent
WP_FATTY_ACID_BIOSYNTHESIS	-1	-2	nd	Metabolism	Lipids	Inconsistent
WP_KETOGENESIS_AND_KETOLYSIS	-1	-2	nd	Metabolism	Lipids	Inconsistent
WP_PROSTAGLANDIN_SYNTHESIS_AND_REGULATION	-1	-2	nd	Metabolism	Lipids	Inconsistent
WP_STEROL_REGULATORY_ELEMENTBINDING_PROTEINS_SREBP_SIGNALING	-1	-2	nd	Metabolism	Lipids	Inconsistent
WP_FLUOROACETIC_ACID_TOXICITY	-1	-2	nd	Metabolism	Xenobiotics	Inconsistent
WP_VALPROIC_ACID_PATHWAY	-1	-2	nd	Metabolism	Xenobiotics	Inconsistent
BIOCARTA_NOS1_PATHWAY	-1	-2	nd	Other pathways	ROS	Inconsistent
REACTOME_PROTEIN_REPAIR	-1	-2	nd	Other pathways	ROS	Inconsistent
REACTOME_RUNX2_REGULATES_OSTEOBLAST_DIFFERENTIATION	-1	-2	nd	Other pathways	Runx	Inconsistent
BIOCARTA_ERAD_PATHWAY	-1	-2	nd	Protein degradation	Ubiquitination	Inconsistent
KEGG_PROTEASOME	-1	-2	nd	Protein degradation	Ubiquitination	Inconsistent
REACTOME_NEDDYLATION	-1	-2	nd	Protein degradation	Ubiquitination	Inconsistent
REACTOME_PROTEIN_UBIQUITINATION	-1	-2	nd	Protein degradation	Ubiquitination	Inconsistent
REACTOME_UCH_PROTEINASES	-1	-2	nd	Protein degradation	Ubiquitination	Inconsistent
REACTOME_ATTACHMENT_OF_GPI_ANCHOR_TO_UPAR	-1	-2	nd	Protein synthesis	Post translational modif	Inconsistent
REACTOME_CARBOXYTERMINAL_POST_TRANSLATIONAL_MODIFICATIONS_OF_TUBULIN	-1	-2	nd	Protein synthesis	Post translational modif	Inconsistent
REACTOME_PROTEIN_FOLDING	-1	-2	nd	Protein synthesis	Post translational modif	Inconsistent
REACTOME_THE_ACTIVATION_OF_ARYLSULFATASES	-1	-2	nd	Protein synthesis	Post translational modif	Inconsistent
REACTOME_MITOCHONDRIAL_TRANSLATION	-1	-2	nd	Protein synthesis	tRNA	Inconsistent
REACTOME_TRNA_MODIFICATION_IN_THE_MITOCHONDRION	-1	-2	nd	Protein synthesis	tRNA	Inconsistent
REACTOME_CLASS_I_PEROXISOMAL_MEMBRANE_PROTEIN_IMPORT	-1	-2	nd	Protein transport	Intracellular transport	Inconsistent
REACTOME_COPI_DEPENDENT_GOLGI_TO_ER_RETROGRADE_TRAFFIC	-1	-2	nd	Protein transport	Intracellular transport	Inconsistent
REACTOME_GOLGI_TO_ER_RETROGRADE_TRANSPORT	-1	-2	nd	Protein transport	Intracellular transport	Inconsistent
REACTOME_KINESINS	-1	-2	nd	Protein transport	Intracellular transport	Inconsistent
REACTOME_MITOCHONDRIAL_PROTEIN_IMPORT	-1	-2	nd	Protein transport	Intracellular transport	Inconsistent
REACTOME_PROTEIN_LOCALIZATION	-1	-2	nd	Protein transport	Intracellular transport	Inconsistent
REACTOME_CELLULAR_HEXOSE_TRANSPORT	-1	-2	nd	Protein transport	Transmembrane transport	Inconsistent
REACTOME_SCAVENGING_BY_CLASS_F_RECEPTORS	-1	-2	nd	Protein transport	Transmembrane transport	Inconsistent
WP_FATTY_ACID_TRANSPORTERS	-1	-2	nd	Protein transport	Transmembrane transport	Inconsistent
PID_NOTCH_PATHWAY	2	2	-2	Other pathways	Notch	Inconsistent
REACTOME_NONCANONICAL_ACTIVATION_OF_NOTCH3	2	2	-2	Other pathways	Notch	Inconsistent
WP_GENE_REGULATORY_NETWORK_MODELLING_SOMITOGENESIS	2	2	-2	Other pathways	Notch	Inconsistent
PID_RET_PATHWAY	1	2	-2	Growth factor/RTK	RET activation	Inconsistent
WP_MAPK_PATHWAY_IN_CONGENITAL_THYROID_CANCER	1	2	-2	MAPK	Overall Activation	Inconsistent
BIOCARTA_NOTCH_PATHWAY	1	2	-2	Other pathways	Notch	Inconsistent
PID_PS1_PATHWAY	1	2	-2	Other pathways	Notch	Inconsistent
REACTOME_SIGNALING_BY_NOTCH1_T_7_9_NOTCH1_M1580_K2555_TRANSLOCATION_MUTANT	1	2	-2	Other pathways	Notch	Inconsistent
WP_CANONICAL_AND_NONCANONICAL_NOTCH_SIGNALING	1	2	-2	Other pathways	Notch	Inconsistent
WP_ERK_PATHWAY_IN_HUNTINGTONS_DISEASE	-1	2	-2	MAPK	Overall Activation	Inconsistent
REACTOME_FBXW7_MUTANTS_AND_NOTCH1_IN_CANCER	-1	2	-2	Other pathways	Notch	Inconsistent
REACTOME_NOTCH4_ACTIVATION_AND_TRANSMISSION_OF_SIGNAL_TO_THE_NUCLEUS	-1	2	-2	Other pathways	Notch	Inconsistent
KEGG_PATHWAYS_IN_CANCER	-2	2	-2	MAPK	Overall Activation	Inconsistent
REACTOME_SIGNALING_BY_MAPK_MUTANTS	-2	2	-2	MAPK	Overall Activation	Inconsistent
WP_PILOCYTIC_ASTROCYTOMA	-2	2	-2	MAPK	Overall Activation	Inconsistent
WP_CORTICOTROPINRELEASING_HORMONE_SIGNALING_PATHWAY	-2	2	-2	Other pathways	Hormones	Inconsistent
WP_THYROID_STIMULATING_HORMONE_TSH_SIGNALING_PATHWAY	-2	2	-2	Other pathways	Hormones	Inconsistent
PID_BETA_CATENIN_NUC_PATHWAY	-2	2	-2	Other pathways	WNT	Inconsistent
REACTOME_CA2_PATHWAY	-2	2	-2	Other pathways	WNT	Inconsistent
REACTOME_SIGNALING_BY_ALK_IN_CANCER	-2	2	-2	Other pathways	WNT	Inconsistent
WP_WNT_SIGNALING_PATHWAY	-2	2	-2	Other pathways	WNT	Inconsistent
REACTOME_ACTIVATED_PKN1_STIMULATES_TRANSCRIPTION_OF_AR_ANDROGEN_RECEPTOR_REGULATED_GENES_KLK2_AND_KLK3	2	1	-2	Other pathways	Hormones	Inconsistent
REACTOME_ESR_MEDIATED_SIGNALING	2	1	-2	Other pathways	Hormones	Inconsistent
REACTOME_ESTROGEN_DEPENDENT_GENE_EXPRESSION	2	1	-2	Other pathways	Hormones	Inconsistent
WP_ANDROGEN_RECEPTOR_SIGNALING_PATHWAY	2	1	-2	Other pathways	Hormones	Inconsistent
REACTOME_PRE_NOTCH_EXPRESSION_AND_PROCESSING	2	1	-2	Other pathways	Notch	Inconsistent
REACTOME_SIGNALING_BY_NOTCH	2	1	-2	Other pathways	Notch	Inconsistent
WP_NOTCH_SIGNALING_PATHWAY	2	1	-2	Other pathways	Notch	Inconsistent
REACTOME_FORMATION_OF_THE_BETA_CATENIN_TCF_TRANSACTIVATING_COMPLEX	2	1	-2	Other pathways	WNT	Inconsistent
REACTOME_POTASSIUM_CHANNELS	1	1	-2	Ion channels	Activation	Inconsistent
PID_ER_NONGENOMIC_PATHWAY	1	1	-2	Other pathways	Hormones	Inconsistent
PID_ERA_GENOMIC_PATHWAY	1	1	-2	Other pathways	Hormones	Inconsistent
REACTOME_REPRESSION_OF_WNT_TARGET_GENES	1	1	-2	Other pathways	WNT	Inconsistent
REACTOME_CELL_CYCLE_MITOTIC	-1	1	-2	Cell cycle	Activation	Inconsistent
WP_MIR5093P_ALTERATION_OF_YAP1ECM_AXIS	-1	1	-2	Cell death	Hippo signaling	Inconsistent
BIOCARTA_EIF2_PATHWAY	-1	1	-2	Protein synthesis	Translation	Inconsistent
REACTOME_COHESIN_LOADING_ONTO_CHROMATIN	-2	1	-2	Cell cycle	Activation	Inconsistent
REACTOME_MITOTIC_TELOPHASE_CYTOKINESIS	-2	1	-2	Cell cycle	Activation	Inconsistent
REACTOME_NUCLEAR_PORE_COMPLEX_NPC_DISASSEMBLY	-2	1	-2	Cell cycle	Activation	Inconsistent
REACTOME_PTK6_REGULATES_CELL_CYCLE	-2	1	-2	Cell cycle	Activation	Inconsistent
HALLMARK_UV_RESPONSE	-2	1	-2	DNA repair	Activation	Inconsistent
REACTOME_APEX1_INDEPENDENT_RESOLUTION_OF_AP_SITES_VIA_THE_SINGLE_NUCLEOTIDE_REPLACEMENT_PATHWAY	-2	1	-2	DNA repair	Activation	Inconsistent
REACTOME_GAP_FILLING_DNA_REPAIR_SYNTHESIS_AND_LIGATION_IN_GG_NER	-2	1	-2	DNA repair	Activation	Inconsistent
REACTOME_RECOGNITION_OF_DNA_DAMAGE_BY_PCNA_CONTAINING_REPLICATION_COMPLEX	-2	1	-2	DNA repair	Activation	Inconsistent
REACTOME_SENSING_OF_DNA_DOUBLE_STRAND_BREAKS	-2	1	-2	DNA repair	Activation	Inconsistent
REACTOME_TRANSLESION_SYNTHESIS_BY_POLK	-2	1	-2	DNA repair	Activation	Inconsistent
WP_HOMOLOGOUS_RECOMBINATION	-2	1	-2	DNA repair	Activation	Inconsistent
REACTOME_REGULATION_OF_KIT_SIGNALING	-2	1	-2	Growth factor/RTK	KIT activation	Inconsistent
REACTOME_SIGNALING_BY_KIT_IN_DISEASE	-2	1	-2	Growth factor/RTK	KIT activation	Inconsistent
REACTOME_SIGNALING_BY_SCF_KIT	-2	1	-2	Growth factor/RTK	KIT activation	Inconsistent
WP_KIT_RECEPTOR_SIGNALING_PATHWAY	-2	1	-2	Growth factor/RTK	KIT activation	Inconsistent
REACTOME_SIGNALING_BY_MEMBRANE_TETHERED_FUSIONS_OF_PDGFRA_OR_PDGFRB	-2	1	-2	Growth factor/RTK	PDGFR activation	Inconsistent
REACTOME_SIGNALING_BY_PDGFR_IN_DISEASE	-2	1	-2	Growth factor/RTK	PDGFR activation	Inconsistent
REACTOME_ORGANIC_CATION_ANION_ZWITTERION_TRANSPORT	-2	1	-2	Ion channels	Activation	Inconsistent
REACTOME_ORGANIC_CATION_TRANSPORT	-2	1	-2	Ion channels	Activation	Inconsistent
REACTOME_ROLE_OF_LAT2_NTAL_LAB_ON_CALCIUM_MOBILIZATION	-2	1	-2	Ion channels	Activation	Inconsistent
BIOCARTA_CARM_ER_PATHWAY	-2	1	-2	Other pathways	Hormones	Inconsistent
PID_AR_PATHWAY	-2	1	-2	Other pathways	Hormones	Inconsistent
PID_AR_TF_PATHWAY	-2	1	-2	Other pathways	Hormones	Inconsistent
REACTOME_NOTCH2_INTRACELLULAR_DOMAIN_REGULATES_TRANSCRIPTION	-2	1	-2	Other pathways	Notch	Inconsistent
BIOCARTA_WNT_PATHWAY	-2	1	-2	Other pathways	WNT	Inconsistent
REACTOME_BINDING_OF_TCF_LEF_CTNNB1_TO_TARGET_GENE_PROMOTERS	-2	1	-2	Other pathways	WNT	Inconsistent
PID_REELIN_PATHWAY	-2	1	-2	PMI	Migration	Inconsistent
REACTOME_REELIN_SIGNALLING_PATHWAY	-2	1	-2	PMI	Migration	Inconsistent
REACTOME_TIE2_SIGNALING	-2	1	-2	PMI	Migration	Inconsistent
HALLMARK_UV_RESPONSE_UP	2	-1	-2	DNA repair	Activation	Inconsistent
PID_PDGFRB_PATHWAY	2	-1	-2	Growth factor/RTK	PDGFR activation	Inconsistent
WP_CANONICAL_AND_NONCANONICAL_TGFB_SIGNALING	2	-1	-2	Growth factor/RTK	TGFB activation	Inconsistent
KEGG_MAPK_SIGNALING_PATHWAY	2	-1	-2	MAPK	Overall Activation	Inconsistent
REACTOME_MAPK_FAMILY_SIGNALING_CASCADES	2	-1	-2	MAPK	Overall Activation	Inconsistent
WP_MAPK_SIGNALING_PATHWAY	2	-1	-2	MAPK	Overall Activation	Inconsistent
WP_SEROTONIN_HTR1_GROUP_AND_FOS_PATHWAY	2	-1	-2	MAPK	Overall Activation	Inconsistent
BIOCARTA_PELP1_PATHWAY	2	-1	-2	Other pathways	Hormones	Inconsistent
REACTOME_HSP90_CHAPERONE_CYCLE_FOR_STEROID_HORMONE_RECEPTORS_SHR_IN_THE_PRESENCE_OF_LIGAND	2	-1	-2	Other pathways	Hormones	Inconsistent
WP_CREATINE_PATHWAY	2	-1	-2	Other pathways	Hormones	Inconsistent
REACTOME_NOTCH3_INTRACELLULAR_DOMAIN_REGULATES_TRANSCRIPTION	2	-1	-2	Other pathways	Notch	Inconsistent
PID_WNT_CANONICAL_PATHWAY	2	-1	-2	Other pathways	WNT	Inconsistent
REACTOME_WNT5A_DEPENDENT_INTERNALIZATION_OF_FZD2_FZD5_AND_ROR2	2	-1	-2	Other pathways	WNT	Inconsistent
WP_WNT_SIGNALING_IN_KIDNEY_DISEASE	2	-1	-2	Other pathways	WNT	Inconsistent
WP_P38_MAPK_SIGNALING_PATHWAY	2	-1	-2	p38	Overall Activation	Inconsistent
BIOCARTA_EDG1_PATHWAY	2	-1	-2	PMI	Migration	Inconsistent
KEGG_TIGHT_JUNCTION	2	-1	-2	PMI	Migration	Inconsistent
REACTOME_NON_INTEGRIN_MEMBRANE_ECM_INTERACTIONS	2	-1	-2	PMI	Migration	Inconsistent
REACTOME_SYNDECAN_INTERACTIONS	2	-1	-2	PMI	Migration	Inconsistent
SIG_CHEMOTAXIS	2	-1	-2	PMI	Migration	Inconsistent
BIOCARTA_EIF_PATHWAY	2	-1	-2	Protein synthesis	Translation	Inconsistent
BIOCARTA_EIF4_PATHWAY	2	-1	-2	Protein synthesis	Translation	Inconsistent
REACTOME_TRANSLATION	2	-1	-2	Protein synthesis	Translation	Inconsistent
WP_TRANSLATION_FACTORS	2	-1	-2	Protein synthesis	Translation	Inconsistent
PID_TAP63_PATHWAY	1	-1	-2	Cell death	Hippo signaling	Inconsistent
WP_INTERLEUKIN1_INDUCED_ACTIVATION_OF_NFKB	1	-1	-2	Cytokines/Inflammation	Cytokines	Inconsistent
WP_ONCOSTATIN_M_SIGNALING_PATHWAY	1	-1	-2	Cytokines/Inflammation	Cytokines	Inconsistent
WP_DNA_DAMAGE_RESPONSE_ONLY_ATM_DEPENDENT	1	-1	-2	DNA repair	Activation	Inconsistent
BIOCARTA_GLEEVEC_PATHWAY	1	-1	-2	Growth factor/RTK	KIT inhibition	Inconsistent
BIOCARTA_PDGF_PATHWAY	1	-1	-2	Growth factor/RTK	PDGFR activation	Inconsistent
PID_PDGFRA_PATHWAY	1	-1	-2	Growth factor/RTK	PDGFR activation	Inconsistent
WP_PDGFRBETA_PATHWAY	1	-1	-2	Growth factor/RTK	PDGFR activation	Inconsistent
REACTOME_RET_SIGNALING	1	-1	-2	Growth factor/RTK	RET activation	Inconsistent
PID_TGFBR_PATHWAY	1	-1	-2	Growth factor/RTK	TGFB activation	Inconsistent
WP_TGFBETA_RECEPTOR_SIGNALING	1	-1	-2	Growth factor/RTK	TGFB activation	Inconsistent
WP_TGFBETA_RECEPTOR_SIGNALING_IN_SKELETAL_DYSPLASIAS	1	-1	-2	Growth factor/RTK	TGFB activation	Inconsistent
REACTOME_RESPONSE_TO_METAL_IONS	1	-1	-2	Ion channels	Activation	Inconsistent
WP_COPPER_HOMEOSTASIS	1	-1	-2	Ion channels	Activation	Inconsistent
WP_ZINC_HOMEOSTASIS	1	-1	-2	Ion channels	Activation	Inconsistent
WP_GLUCOCORTICOID_RECEPTOR_PATHWAY	1	-1	-2	Other pathways	Hormones	Inconsistent
REACTOME_NOTCH_HLH_TRANSCRIPTION_PATHWAY	1	-1	-2	Other pathways	Notch	Inconsistent
REACTOME_NOTCH4_INTRACELLULAR_DOMAIN_REGULATES_TRANSCRIPTION	1	-1	-2	Other pathways	Notch	Inconsistent
REACTOME_PRE_NOTCH_PROCESSING_IN_GOLGI	1	-1	-2	Other pathways	Notch	Inconsistent
REACTOME_PRE_NOTCH_PROCESSING_IN_THE_ENDOPLASMIC_RETICULUM	1	-1	-2	Other pathways	Notch	Inconsistent
PID_BETA_CATENIN_DEG_PATHWAY	1	-1	-2	Other pathways	WNT	Inconsistent
REACTOME_WNT_LIGAND_BIOGENESIS_AND_TRAFFICKING	1	-1	-2	Other pathways	WNT	Inconsistent
REACTOME_WNT_MEDIATED_ACTIVATION_OF_DVL	1	-1	-2	Other pathways	WNT	Inconsistent
REACTOME_NCAM1_INTERACTIONS	1	-1	-2	PMI	Migration	Inconsistent
WP_MFAP5_EFFECT_ON_PERMEABILITY_AND_MOTILITY_OF_ENDOTHELIAL_CELLS_VIA_CYTOSKELETON_REARRANGEMENT	1	-1	-2	PMI	Migration	Inconsistent
REACTOME_MITOTIC_METAPHASE_AND_ANAPHASE	-1	-1	-2	Cell cycle	Activation	Inconsistent
REACTOME_SEALING_OF_THE_NUCLEAR_ENVELOPE_NE_BY_ESCRT_III	-1	-1	-2	Cell cycle	Activation	Inconsistent
REACTOME_SIGNALING_BY_HIPPO	-1	-1	-2	Cell death	Hippo signaling	Inconsistent
REACTOME_INTERLEUKIN_1_SIGNALING	-1	-1	-2	Cytokines/Inflammation	Cytokines	Inconsistent
REACTOME_INTERLEUKIN_27_SIGNALING	-1	-1	-2	Cytokines/Inflammation	Cytokines	Inconsistent
REACTOME_INTERLEUKIN_35_SIGNALLING	-1	-1	-2	Cytokines/Inflammation	Cytokines	Inconsistent
WP_CHEMOKINE_SIGNALING_PATHWAY	-1	-1	-2	Cytokines/Inflammation	Cytokines	Inconsistent
REACTOME_G1_S_DNA_DAMAGE_CHECKPOINTS	-1	-1	-2	DNA repair	Activation	Inconsistent
BIOCARTA_TGFB_PATHWAY	-1	-1	-2	Growth factor/RTK	TGFB activation	Inconsistent
REACTOME_MAPK6_MAPK4_SIGNALING	-1	-1	-2	MAPK	Other MAPK	Inconsistent
REACTOME_ACTIVATION_OF_RAS_IN_B_CELLS	-1	-1	-2	MAPK	Overall Activation	Inconsistent
REACTOME_ESTROGEN_STIMULATED_SIGNALING_THROUGH_PRKCZ	-1	-1	-2	MAPK	Overall Activation	Inconsistent
WP_MAPK_AND_NFKB_SIGNALING_PATHWAYS_INHIBITED_BY_YERSINIA_YOPJ	-1	-1	-2	MAPK	Overall Inhibition	Inconsistent
REACTOME_GRB2_SOS_PROVIDES_LINKAGE_TO_MAPK_SIGNALING_FOR_INTEGRINS	-1	-1	-2	MAPK	Upstream Activation	Inconsistent
REACTOME_P130CAS_LINKAGE_TO_MAPK_SIGNALING_FOR_INTEGRINS	-1	-1	-2	MAPK	Upstream Activation	Inconsistent
REACTOME_REGULATION_OF_RAS_BY_GAPS	-1	-1	-2	MAPK	Upstream Activation	Inconsistent
REACTOME_NEGATIVE_REGULATION_OF_NOTCH4_SIGNALING	-1	-1	-2	Other pathways	Notch	Inconsistent
REACTOME_SIGNALING_BY_NOTCH4	-1	-1	-2	Other pathways	Notch	Inconsistent
REACTOME_BETA_CATENIN_INDEPENDENT_WNT_SIGNALING	-1	-1	-2	Other pathways	WNT	Inconsistent
REACTOME_WNT5A_DEPENDENT_INTERNALIZATION_OF_FZD4	-1	-1	-2	Other pathways	WNT	Inconsistent
REACTOME_REGULATION_OF_PTEN_STABILITY_AND_ACTIVITY	-1	-1	-2	PI3K/AKT/mTOR	Inhibition	Inconsistent
REACTOME_MET_PROMOTES_CELL_MOTILITY	-1	-1	-2	PMI	Migration	Inconsistent
WP_CILIARY_LANDSCAPE	-1	-1	-2	PMI	Migration	Inconsistent
WP_HIPPO_SIGNALING_REGULATION_PATHWAYS	2	-2	-2	Cell death	Hippo signaling	Inconsistent
WP_MECHANOREGULATION_AND_PATHOLOGY_OF_YAPTAZ_VIA_HIPPO_AND_NONHIPPO_MECHANISMS	2	-2	-2	Cell death	Hippo signaling	Inconsistent
HALLMARK_DNA_REPAIR	2	-2	-2	DNA repair	Activation	Inconsistent
REACTOME_NONHOMOLOGOUS_END_JOINING_NHEJ	2	-2	-2	DNA repair	Activation	Inconsistent
PID_LKB1_PATHWAY	2	-2	-2	Growth factor/RTK	Upstream Activation	Inconsistent
REACTOME_SIGNALING_BY_BMP	2	-2	-2	Growth factor/RTK	TGFB activation	Inconsistent
REACTOME_ION_CHANNEL_TRANSPORT	2	-2	-2	Ion channels	Activation	Inconsistent
BIOCARTA_WNT_LRP6_PATHWAY	2	-2	-2	Other pathways	WNT	Inconsistent
REACTOME_NEGATIVE_REGULATION_OF_TCF_DEPENDENT_SIGNALING_BY_WNT_LIGAND_ANTAGONISTS	2	-2	-2	Other pathways	WNT	Inconsistent
REACTOME_SIGNALING_BY_WNT	2	-2	-2	Other pathways	WNT	Inconsistent
REACTOME_TCF_DEPENDENT_SIGNALING_IN_RESPONSE_TO_WNT	2	-2	-2	Other pathways	WNT	Inconsistent
PID_P38_MKK3_6PATHWAY	2	-2	-2	p38	Overall Activation	Inconsistent
REACTOME_AKT_PHOSPHORYLATES_TARGETS_IN_THE_CYTOSOL	2	-2	-2	PI3K/AKT/mTOR	Activation	Inconsistent
REACTOME_ENERGY_DEPENDENT_REGULATION_OF_MTOR_BY_LKB1_AMPK	2	-2	-2	PI3K/AKT/mTOR	Activation	Inconsistent
PID_SYNDECAN_1_PATHWAY	2	-2	-2	PMI	Migration	Inconsistent
PID_IL3_PATHWAY	1	-2	-2	Cytokines/Inflammation	Cytokines	Inconsistent
REACTOME_INTERLEUKIN_2_FAMILY_SIGNALING	1	-2	-2	Cytokines/Inflammation	Cytokines	Inconsistent
REACTOME_RECEPTOR_TYPE_TYROSINE_PROTEIN_PHOSPHATASES	1	-2	-2	Growth factor/RTK	Upstream Activation	Inconsistent
WP_INTEGRATED_CANCER_PATHWAY	1	-2	-2	Growth factor/RTK	Upstream Activation	Inconsistent
REACTOME_SIGNALING_BY_PDGF	1	-2	-2	Growth factor/RTK	PDGFR activation	Inconsistent
PID_SMAD2_3PATHWAY	1	-2	-2	Growth factor/RTK	TGFB activation	Inconsistent
REACTOME_TGF_BETA_RECEPTOR_SIGNALING_ACTIVATES_SMADS	1	-2	-2	Growth factor/RTK	TGFB activation	Inconsistent
KEGG_CALCIUM_SIGNALING_PATHWAY	1	-2	-2	Ion channels	Activation	Inconsistent
WP_HFE_EFFECT_ON_HEPCIDIN_PRODUCTION	1	-2	-2	Ion channels	Inhibition	Inconsistent
REACTOME_GPER1_SIGNALING	1	-2	-2	Other pathways	Hormones	Inconsistent
WP_NCRNAS_INVOLVED_IN_WNT_SIGNALING_IN_HEPATOCELLULAR_CARCINOMA	1	-2	-2	Other pathways	WNT	Inconsistent
WP_PI3KAKTMTOR_VITAMIN_D3_SIGNALING	1	-2	-2	PI3K/AKT/mTOR	Activation	Inconsistent
PID_INTEGRIN5_PATHWAY	1	-2	-2	PMI	Migration	Inconsistent
