# Supplementary material for: Multi-omics dissection of MAPK-driven senescence unveils therapeutic vulnerabilities in KIAA1549::BRAF-fusion pediatric low-grade glioma models
Source: Signal Transduct Target Ther. 2025 Jun 23;10:197. doi: 10.1038/s41392-025-02279-8 (PMC12185702; doi:10.1038/s41392-025-02279-8)
Supplement: Supplementary file 17 — Supplementary Table 17 [file 41392_2025_2279_MOESM17_ESM.xlsx]

## Sheet: Suppl. Table 17
Upregulated upon MAPKi										Downregulated upon MAPKi
Class	Subclass	Name_Unique	Nb Cat	Proportion Cat	Nb Subcat	Proportion Subcat1	Proportion Subcat	n_total		Class	Subclass	Name_Unique	Nb Cat	Proportion Cat	Nb Subcat	Proportion Subcat1	Proportion Subcat	n_total
DNA replication	Activation	DNA replication_Activation	29.1667	13	29.1667	13	3	10.1963		Cytokines/Inflammation	Cytokines	Cytokines/Inflammation_Cytokines	43.8095	22	53.9474	11	8	7.54355
PMI	Cell-cell interaction	PMI_Cell-cell interaction	25.3968	11	37.931	2.75	4	10.1963		Cytokines/Inflammation	Inflammation	Cytokines/Inflammation_Inflammation	43.8095	22	25	11	4	7.54355
PMI	Migration	PMI_Migration	25.3968	11	33.3333	2.75	4	10.1963		PI3K/AKT/mTOR	Inhibition	PI3K/AKT/mTOR_Inhibition	24.2424	12	50	6	7	7.54355
PMI	EMT inhibition	PMI_EMT inhibition	25.3968	11	27.2727	2.75	3	10.1963		PI3K/AKT/mTOR	Activation	PI3K/AKT/mTOR_Activation	24.2424	12	20.6897	6	3	7.54355
PMI	EMT activation	PMI_EMT activation	25.3968	11	16.6667	2.75	2	10.1963		Senescence	Activation	Senescence_Activation	23.0769	11	20.6897	11	3	7.54355
Cell death	Other cell death	Cell death_Other cell death	23.0769	10	33.3333	5	4	10.1963		MAPK	Overall Activation	MAPK_Overall Activation	13.5593	7	23.8095	2.33333	3	7.54355
Cell death	Apoptosis	Cell death_Apoptosis	23.0769	10	26.087	5	3	10.1963		MAPK	Downstream targets	MAPK_Downstream targets	13.5593	7	14.2857	2.33333	2	7.54355
PI3K/AKT/mTOR	Activation	PI3K/AKT/mTOR_Activation	21.2121	9	29.1667	9	3	10.1963		MAPK	Upstream Activation	MAPK_Upstream Activation	13.5593	7	13.3333	2.33333	1	7.54355
Cell cycle	RB	Cell cycle_RB	14.8148	7	50	1.75	5	10.1963		Protein degradation	Sumoylation	Protein degradation_Sumoylation	14.2857	7	36.3636	3.5	5	7.54355
Cell cycle	Activation	Cell cycle_Activation	14.8148	7	29.1667	1.75	2	10.1963		Protein degradation	Ubiquitination	Protein degradation_Ubiquitination	14.2857	7	8.33333	3.5	1	7.54355
Cell cycle	CDKs	Cell cycle_CDKs	14.8148	7	20	1.75	2	10.1963		Ion channels	Activation	Ion channels_Activation	11.7647	6	20.6897	6	2	7.54355
Cell cycle	p53	Cell cycle_p53	14.8148	7	10.7143	1.75	1	10.1963		p38	Overall Activation	p38_Overall Activation	12.5	6	23.8095	6	2	7.54355
Gene expression	Transcription factors	Gene expression_Transcription factors	14.6067	7	26.3158	3.5	3	10.1963		Protein transport	Intracellular transport	Protein transport_Intracellular transport	9.21053	5	11.1111	2.5	2	7.54355
Gene expression	Chromatin regulation	Gene expression_Chromatin regulation	14.6067	7	13.6364	3.5	1	10.1963		Protein transport	Transmembrane transport	Protein transport_Transmembrane transport	9.21053	5	6.45161	2.5	1	7.54355
Growth factor/RTK	Upstream Activation	Growth factor/RTK_Upstream Activation	12.5	6	26.6667	0.75	3	10.1963		Cell cycle	p53	Cell cycle_p53	7.40741	4	10.7143	1.33333	2	7.54355
Growth factor/RTK	EGFR activation	Growth factor/RTK_EGFR activation	12.5	6	15.625	0.75	2	10.1963		Cell cycle	CDKs	Cell cycle_CDKs	7.40741	4	10	1.33333	1	7.54355
Growth factor/RTK	Ephrin activation	Growth factor/RTK_Ephrin activation	12.5	6	20	0.75	2	10.1963		Cell cycle	Activation	Cell cycle_Activation	7.40741	4	20.6897	1.33333	1	7.54355
Growth factor/RTK	FGFR activation	Growth factor/RTK_FGFR activation	12.5	6	19.0476	0.75	2	10.1963		DNA repair	Activation	DNA repair_Activation	7.31707	4	20.6897	4	1	7.54355
Growth factor/RTK	MET activation	Growth factor/RTK_MET activation	12.5	6	10	0.75	1	10.1963		Metabolism	Nucleic acids	Metabolism_Nucleic acids	8.62069	4	36.3636	0.5	5	7.54355
Growth factor/RTK	TGFB activation	Growth factor/RTK_TGFB activation	12.5	6	13.3333	0.75	1	10.1963		Metabolism	Glutathione	Metabolism_Glutathione	8.62069	4	20	0.5	3	7.54355
Growth factor/RTK	VEGFR activation	Growth factor/RTK_VEGFR activation	12.5	6	10	0.75	1	10.1963		Metabolism	Cholesterol	Metabolism_Cholesterol	8.62069	4	16.6667	0.5	2	7.54355
Growth factor/RTK	NTRKs activation	Growth factor/RTK_NTRKs activation	12.5	6	4.54545	0.75	0.5	10.1963		Metabolism	Vitamines	Metabolism_Vitamines	8.62069	4	15	0.5	2	7.54355
MAPK	Overall Inhibition	MAPK_Overall Inhibition	13.5593	6	50	2	5	10.1963		Metabolism	Amino Acids	Metabolism_Amino Acids	8.62069	4	4.54545	0.5	1	7.54355
MAPK	Overall Activation	MAPK_Overall Activation	13.5593	6	23.8095	2	3	10.1963		Metabolism	Carbohydrates	Metabolism_Carbohydrates	8.62069	4	6.34921	0.5	1	7.54355
MAPK	Upstream Activation	MAPK_Upstream Activation	13.5593	6	26.6667	2	1	10.1963		Metabolism	Hormones and NT	Metabolism_Hormones and NT	8.62069	4	5.26316	0.5	1	7.54355
Other pathways	Renin angiotensin	Other pathways_Renin angiotensin	12.7907	6	40	1	4	10.1963		Metabolism	Lipids	Metabolism_Lipids	8.62069	4	10.219	0.5	1	7.54355
Other pathways	WNT	Other pathways_WNT	12.7907	6	26.3158	1	3	10.1963		PMI	EMT activation	PMI_EMT activation	7.14286	4	33.3333	1	5	7.54355
Other pathways	Hormones	Other pathways_Hormones	12.7907	6	16	1	2	10.1963		PMI	Invasion	PMI_Invasion	7.14286	4	18.1818	1	3	7.54355
Other pathways	Insulin pathway	Other pathways_Insulin pathway	12.7907	6	22.2222	1	2	10.1963		PMI	Migration	PMI_Migration	7.14286	4	7.84314	1	1	7.54355
Other pathways	S1P receptor	Other pathways_S1P receptor	12.7907	6	14.2857	1	2	10.1963		PMI	Cell-cell interaction	PMI_Cell-cell interaction	7.14286	4	3.44828	1	0.5	7.54355
Other pathways	SHH	Other pathways_SHH	12.7907	6	10	1	1	10.1963		Growth factor/RTK	VEGFR activation	Growth factor/RTK_VEGFR activation	6.25	3	30	0.6	4	7.54355
p38	Overall Activation	p38_Overall Activation	12.5	6	23.8095	6	2	10.1963		Growth factor/RTK	PDGFR activation	Growth factor/RTK_PDGFR activation	6.25	3	22.2222	0.6	3	7.54355
Ion channels	Activation	Ion channels_Activation	11.7647	5	29.1667	5	1	10.1963		Growth factor/RTK	TGFB activation	Growth factor/RTK_TGFB activation	6.25	3	13.3333	0.6	2	7.54355
Protein transport	Intracellular transport	Protein transport_Intracellular transport	11.8421	5	11.1111	2.5	1	10.1963		Growth factor/RTK	Upstream Activation	Growth factor/RTK_Upstream Activation	6.25	3	13.3333	0.6	2	7.54355
Protein transport	Transmembrane transport	Protein transport_Transmembrane transport	11.8421	5	12.9032	2.5	1	10.1963		Growth factor/RTK	NTRKs activation	Growth factor/RTK_NTRKs activation	6.25	3	4.54545	0.6	1	7.54355
DNA repair	Activation	DNA repair_Activation	4.87805	2	29.1667	2	1	10.1963		GPCR	Galpha activity	GPCR_Galpha activity	3.8961	2	14.2857	1	2	7.54355
Metabolism	Carbohydrates	Metabolism_Carbohydrates	4.88506	2	4.7619	0.333333	1	10.1963		GPCR	Rho GTPase	GPCR_Rho GTPase	3.8961	2	2.7027	1	0.5	7.54355
Metabolism	Hormones and NT	Metabolism_Hormones and NT	4.88506	2	10.5263	0.333333	1	10.1963		Other pathways	SHH	Other pathways_SHH	4.65116	2	30	0.4	4	7.54355
Metabolism	Lipids	Metabolism_Lipids	4.88506	2	5.83942	0.333333	1	10.1963		Other pathways	Renin angiotensin	Other pathways_Renin angiotensin	4.65116	2	20	0.4	3	7.54355
Metabolism	Vitamines	Metabolism_Vitamines	4.88506	2	5	0.333333	1	10.1963		Other pathways	WNT	Other pathways_WNT	4.65116	2	5.26316	0.4	1	7.54355
Metabolism	Amino Acids	Metabolism_Amino Acids	4.88506	2	4.54545	0.333333	0.5	10.1963		Other pathways	Hormones	Other pathways_Hormones	4.65116	2	4	0.4	1	7.54355
Metabolism	Oxydative phosphorylation	Metabolism_Oxydative phosphorylation	4.88506	2	3.7037	0.333333	0.5	10.1963		Other pathways	Runx	Other pathways_Runx	4.65116	2	4.34783	0.4	1	7.54355
Protein synthesis	Translation	Protein synthesis_Translation	4	2	12.5	1	1	10.1963		Gene expression	RNA synthesis	Gene expression_RNA synthesis	2.24719	1	10	1	1	7.54355
Protein synthesis	Post translational modif	Protein synthesis_Post translational modif	4	2	3.57143	1	0.5	10.1963		Protein synthesis	Translation	Protein synthesis_Translation	2	1	12.5	1	2	7.54355
Cytokines/Inflammation	Cytokines	Cytokines/Inflammation_Cytokines	1.90476	1	2.63158	1	0.5	10.1963
GPCR	Rho GTPase	GPCR_Rho GTPase	2.5974	1	51.3514	0.333333	6	10.1963
GPCR	CDC42/RAC1	GPCR_CDC42/RAC1	2.5974	1	28.5714	0.333333	3	10.1963
GPCR	Activation	GPCR_Activation	2.5974	1	29.1667	0.333333	1	10.1963
Protein degradation	Autophagy	Protein degradation_Autophagy	2.38095	1	20	1	2	10.1963
