# Supplementary material for: Multi-omics dissection of MAPK-driven senescence unveils therapeutic vulnerabilities in KIAA1549::BRAF-fusion pediatric low-grade glioma models
Source: Signal Transduct Target Ther. 2025 Jun 23;10:197. doi: 10.1038/s41392-025-02279-8 (PMC12185702; doi:10.1038/s41392-025-02279-8)
Supplement: Supplementary file 18 — Supplementary Table 18 [file 41392_2025_2279_MOESM18_ESM.xlsx]

## Sheet: Suppl. Table 18
NAME	NES	FDR.qval
HALLMARK_INTERFERON_ALPHA_RESPONSE	1.9235	0
HALLMARK_MYOGENESIS	1.87703	0.000395833
HALLMARK_APICAL_JUNCTION	1.66294	0.00655749
HALLMARK_INTERFERON_GAMMA_RESPONSE	1.53511	0.0288604
HALLMARK_EPITHELIAL_MESENCHYMAL_TRANSITION	1.51431	0.0288843
HALLMARK_FATTY_ACID_METABOLISM	1.41591	0.0867443
HALLMARK_KRAS_SIGNALING_DN	1.3811	0.109329
HALLMARK_HEME_METABOLISM	1.37099	0.106618
HALLMARK_P53_PATHWAY	1.37076	0.0947717
HALLMARK_ESTROGEN_RESPONSE_EARLY	1.33091	0.137517
HALLMARK_ESTROGEN_RESPONSE_LATE	1.30741	0.161626
HALLMARK_HYPOXIA	1.2974	0.165458
HALLMARK_PEROXISOME	1.28853	0.168961
HALLMARK_CHOLESTEROL_HOMEOSTASIS	1.24488	0.239693
HALLMARK_BILE_ACID_METABOLISM	1.24273	0.229013
HALLMARK_ADIPOGENESIS	1.18156	0.370773
HALLMARK_ANDROGEN_RESPONSE	1.16911	0.38735
HALLMARK_UV_RESPONSE_DN	1.16707	0.371881
HALLMARK_PI3K_AKT_MTOR_SIGNALING	1.15672	0.382647
HALLMARK_PROTEIN_SECRETION	1.13299	0.434117
HALLMARK_COAGULATION	1.12141	0.449162
HALLMARK_ANGIOGENESIS	1.10763	0.473459
HALLMARK_APICAL_SURFACE	1.09135	0.502805
HALLMARK_XENOBIOTIC_METABOLISM	1.08665	0.497634
HALLMARK_ALLOGRAFT_REJECTION	1.03873	0.628708
HALLMARK_IL6_JAK_STAT3_SIGNALING	1.00581	0.707697
HALLMARK_COMPLEMENT	0.992149	0.72489
HALLMARK_GLYCOLYSIS	0.990176	0.705966
HALLMARK_REACTIVE_OXYGEN_SPECIES_PATHWAY	0.951536	0.792567
HALLMARK_MITOTIC_SPINDLE	0.914636	0.862718
HALLMARK_APOPTOSIS	0.912605	0.83961
HALLMARK_UV_RESPONSE_UP	0.906415	0.826872
HALLMARK_PANCREAS_BETA_CELLS	0.903207	0.808531
HALLMARK_HEDGEHOG_SIGNALING	0.892628	0.807084
HALLMARK_SPERMATOGENESIS	0.89117	0.786779
HALLMARK_OXIDATIVE_PHOSPHORYLATION	0.867044	0.808439
HALLMARK_IL2_STAT5_SIGNALING	0.838649	0.83112
HALLMARK_WNT_BETA_CATENIN_SIGNALING	0.721643	0.934594
HALLMARK_DNA_REPAIR	-0.788432	0.896007
HALLMARK_UNFOLDED_PROTEIN_RESPONSE	-1.11851	0.241636
HALLMARK_NOTCH_SIGNALING	-1.18003	0.170206
HALLMARK_MTORC1_SIGNALING	-1.2049	0.158049
HALLMARK_TGF_BETA_SIGNALING	-1.24255	0.140111
HALLMARK_INFLAMMATORY_RESPONSE	-1.67159	0.0065384
HALLMARK_TNFA_SIGNALING_VIA_NFKB	-1.82745	0.00166865
HALLMARK_KRAS_SIGNALING_UP	-2.23874	0
HALLMARK_MYC_TARGETS_V2	-2.51588	0
HALLMARK_G2M_CHECKPOINT	-2.60195	0
HALLMARK_E2F_TARGETS	-2.95223	0
HALLMARK_MYC_TARGETS_V1	-3.13644	0
