# Supplementary material for: Multi-omics dissection of MAPK-driven senescence unveils therapeutic vulnerabilities in KIAA1549::BRAF-fusion pediatric low-grade glioma models
Source: Signal Transduct Target Ther. 2025 Jun 23;10:197. doi: 10.1038/s41392-025-02279-8 (PMC12185702; doi:10.1038/s41392-025-02279-8)
Supplement: Supplementary file 19 — Supplementary Table 19 [file 41392_2025_2279_MOESM19_ESM.xlsx]

## Sheet: Suppl. Table 19
Drug library for OMICs project (n = 35)
Drug class	Drug	Concentration in screen (nM)	Target	Omics layer the target was identified	Clinical phase	IC50 in vitro (nM)	Cmax in patients (nM)	Supplier	Cat.#	Format
NOTCH1i	LY3039478	500	NOTCH1	Proteomics	Phase I/II	1000 PMID: 32042099	244 PMID: 23773132	MedChem Express	HY-12449	10mM DMSO
PTGS2i	Rofecoxib	1000	COX-2	Proteomics	Approved	10000 PMID: 20122271	660 PMID: 12906745	MedChem Express	HY-17372	10mM DMSO
EGLN1i	Roxadustat (FG-4592)	1000	PHD2	Phosphoproteomics	Phase III	1000 PMID: 29435217	26800 PMID: 29966038	MedChem Express	HY-13426	10mM DMSO
p38i	Ralimetinib dimesylate (LY2228820 Dimesylate)	1000	p38	Phosphoproteomics (KSEA)	Phase I/II (GBM)	1000 PMID: 24356814	4000 PMID: 26581242	MedChem Express	HY-13241	10mM DMSO
JAK/STATi	Ruxolitinib	1000	JAK1/JAK2	Proteomics	FDA approved (ped)	1000 PMID: 23382981	1100 PMID: 37000342	MedChem Express	HY-50856	10mM DMSO
	Ochromycinone	50000	STAT3	Phosphoproteomics (KSEA)	Pre-clinical	20000 PMID: 32859630	NA	MedChem Express	HY-18061	1 mg (diluted as 10mM DMSO)
PIM1i	AZD1208	1000	pan-PIM	Phosphoproteomics (KSEA)	Phase I	1000 PMID: 24363397	5000 PMID: 29765150	MedChem Express	HY-15604	10mM DMSO
THBDi	Vorapaxar	5000	THBD/PAR1	RNAseq/Proteomics	FDA approved	5000 PMID: 37169907	160 PMID: 27121935	MedChem Express	HY-10119	10mM DMSO
SOD1i	LCS-1	1000	SOD1	Proteomics	Pre-clinical	1000 PMID: 21930909	NA	MedChem Express	HY-115445	10mM DMSO
PPP2CAi	LB-100	1000	PP2A	Phosphoproteomics (KSEA)	Phase II	2500 PMID: 29199006	127 PMID: 28039265	MedChem Express	HY-18597	10mM DMSO
ATM/ATRi	AZD0156	100	ATM	KSEA/TFEA	Phase I	100 PMID: 36309653	158 NCT02588105	MedChem Express	HY-100016	10mM DMSO
	Ceralasertib (AZD6738)	1000	ATR	KSEA/TFEA	Phase I	1000 PMID: 35078817	8500 PMID: 34301752	MedChem Express	HY-19323	10mM DMSO
VEGFR/PDGFRi	Vandetanib	500	VEGFR	RNAseq/Proteomics/ Phosphoproteomics	FDA approved (ped)	220 PMID: 19319137	2000 PMID: 25117183	MedChem Express	HY-10260	10mM DMSO
	Nintedanib	500	VEGFR/PDGFR	RNAseq/Proteomics/ Phosphoproteomics	Phase III	600 PMID: 29263244	75 PMID: 31016670	MedChem Express	HY-50904	10mM DMSO
SUMOylation inhibitor	2-D08	10000	SUMOs	RNAseq/Proteomics/ Phosphoproteomics	Pre-clinical	6000 PMID: 23601649	NA	MedChem Express	HY-114166	10mM DMSO
MAPKi	Tovorafenib	1000	Type II RAFi	Control	Phase III (Ped)	1000 DAY101 project	6000 PMID: 37219686	MedChem Express	HY-15246	10mM DMSO
	Trametinib	100	MEKi	Control	FDA approved (ped)	10 PMID: 35882450	19.2 PMID: 27136909	MedChem Express	HY-10999	10mM DMSO
	Binimetinib	500	MEKi	Control	FDA approved (ped)	200 PMID: 35882450	620 PMID: 28152546	MedChem Express	HY-15202	10mM DMSO
	Ulixertinib	500	ERKi	Control	Phase I/II (Ped)	100 PMID: 35882450	5000 PMID: 29247021	MedChem Express	HY-15816	10mM DMSO
mTORi	Everolimus	100	mTORi	RNAseq/Proteomics/ Phosphoproteomics	Approved	100 PMID: 22703543	63 PMID: 17947729	MedChem Express	HY-10218	10mM DMSO
Chemotherapy	Vinblastin	100	NA	SOC	Approved (Ped)	10000 PMID: 35882450	30.8 PMID: 17114958	MedChem Express	HY-N0488	10mM DMSO
JNKi	JNK-IN-8	100	JNK1/2/3	RNAseq/Proteomics/ Phosphoproteomics	Pre-clinical	100 PMID: 22284361	NA	MedChem Express	HY-13319	10mM DMSO
Bcl-xli	Navitoclax	100	Bcl-xli	RNAseq/Proteomics/ Phosphoproteomics	Approved	100 Current study	1000 PMID: 33593877	MedChem Express	HY-10087	10mM DMSO
CDKi	Palbociclib	500	CDK4/6	Phosphoproteomics (KSEA)	FDA approved	200 PMID: 31060906	80 PMID: 28204912	MedChem Express	HY-50767	10 mg (diluted as 10mM DMSO)
	Flavopiridol	1000	CDK1/2/4/6	Phosphoproteomics (KSEA)	Phase II	1000 PMID: 16309238	3000 PMID: 22374332	MedChem Express	HY-10005	10mM DMSO
CK2i	Silmitasertib (CX-4945)	5000	CK2	Phosphoproteomics (KSEA)	Phase II	5000 PMID: 31406250	18000 PMID: 36152015	MedChem Express	HY-50855	10mM DMSO
AKTi	Ipatasertib	1000	AKT1/2/3	Phosphoproteomics (KSEA)	Phase II	3000 PMID: 27872130	1350 PMID: 32205017	MedChem Express	HY-15186	10mM DMSO
AURKA/PLK1i	Volasertib	100	PLK1	Phosphoproteomics (KSEA)	Phase I	20 PMID: 30859681	1800 PMID: 31276318	MedChem Express	HY-12137	10mM DMSO
	Danusertib (PHA-739358)	100	AURKA/B/C	Proteomics/KSEA	Phase II	100 PMID: 33915740	6000 PMID: 19770380	MedChem Express	HY-10179	10mM DMSO
GSK3Bi	LY2090314	100	GSK3	Phosphoproteomics (KSEA)	Phase I	10 PMID: 25915038	195 PMID: 26403509	MedChem Express	HY-16294	10mM DMSO
IRS1i	NT157	5000	IRS1	Proteomics/ Phosphoproteomics	Pre-clinical	5000 PMID: 36224313	NA	Selleckchem	S8228	10mM DMSO
Mitophagy inhibitor	Chloroquine	50000	Mitophagy/Autophagy	RNAseq/Proteomics/ Phosphoproteomics	FDA approved	50000 PMID: 36480196	156 PMID: 34998391	MedChem Express	HY-17589A	10mM DMSO
SOS1i	MRTX0902	1000	SOS1	RNAseq/Proteomics/ Phosphoproteomics	Pre-clinical	NA	NA	MedChem Express	HY-145926	5 mg (diluted as 10mM DMSO)
FGFRi	Zoligratinib (Debio-1347)	1000	FGFR	RNAseq/Proteomics/ Phosphoproteomics	Phase I (ped)	500 PMID: 37843855	2000 PMID: 30745300	MedChem Express	HY-19957	10mM DMSO
EGFRi	Afatinib	100	EGFR	RNAseq/Proteomics/ Phosphoproteomics	Approved	100 PMID: 24723450	120 PMID: 23161335	MedChem Express	HY-10261	10mM DMSO
