# Supplementary material for: Multi-omics dissection of MAPK-driven senescence unveils therapeutic vulnerabilities in KIAA1549::BRAF-fusion pediatric low-grade glioma models
Source: Signal Transduct Target Ther. 2025 Jun 23;10:197. doi: 10.1038/s41392-025-02279-8 (PMC12185702; doi:10.1038/s41392-025-02279-8)
Supplement: Supplementary file 20 — Supplementary Table 20 [file 41392_2025_2279_MOESM20_ESM.xlsx]

## Sheet: Suppl. Table 20
Drug name	Target	Concentration	Single treatment	Combo Tram 100nM	Color2
Palbociclib	CDK4/6	500	1.14306	0.999538	4
MRTX0902	SOS1	1000	1.12857	0.945336	4
LY2090314	GSK3	100	1.0336	0.941732	5
Everolimus	mTORi	100	0.99961	0.918976	5
Zoligratinib (Debio-1347)	FGFR	1000	1.03582	0.951259	5
AZD0156	ATM	100	1.0333	0.955105	5
Nintedanib	VEGFR/PDGFR	500	1.07532	1.01613	5
Afatinib	EGFR	100	0.976244	0.92852	5
Ochromycinone	STAT3	50000	0.824259	0.799278	5
Silmitasertib (CX-4945)	CK2	5000	0.402075	0.37833	1
Rofecoxib	COX-2	1000	1.05424	1.03266	5
LY3039478	NOTCH1	500	1.09462	1.07599	5
Ralimetinib dimesylate (LY2228820 Dimesylate)	p38	1000	0.955546	0.946671	5
Ceralasertib (AZD6738)	ATR	1000	1.05456	1.05027	5
LB-100	PP2A	1000	0.92795	0.924035	5
NT157	IRS1	5000	0.18012	0.191047	1
Flavopiridol	CDK1/2/4/6	1000	0.0375814	0.048365	1
Vinblastin	NA	100	1.00632	1.01845	5
Volasertib	PLK1	100	1.01902	1.03512	5
Danusertib (PHA-739358)	AURKA/B/C	100	0.97392	0.991178	5
JNK-IN-8	JNK1/2/3	100	1.04726	1.06801	5
Vorapaxar	THBD/PAR1	5000	0.99358	1.01791	5
Ipatasertib	AKT1/2/3	1000	0.841458	0.818556	5
Roxadustat (FG-4592)	PHD2	1000	0.974603	1.01513	5
AZD1208	pan-PIM	1000	0.960988	1.00699	5
2-D08	SUMOs	10000	1.13274	1.18574	6
Vandetanib	VEGFR	500	1.00881	1.06823	5
Ruxolitinib	JAK1/JAK2	1000	0.927294	0.98881	5
Navitoclax	Bcl-xli	100	0.54558	0.825944	2
LCS-1	SOD1	1000	0.371288	0.787274	2
