# Supplementary material for: Multi-omics dissection of MAPK-driven senescence unveils therapeutic vulnerabilities in KIAA1549::BRAF-fusion pediatric low-grade glioma models
Source: Signal Transduct Target Ther. 2025 Jun 23;10:197. doi: 10.1038/s41392-025-02279-8 (PMC12185702; doi:10.1038/s41392-025-02279-8)
Supplement: Supplementary file 21 — Supplementary Table 21 [file 41392_2025_2279_MOESM21_ESM.xlsx]

## Sheet: Suppl. Table 21
Experiment type	Plate type	Seeding densities (cells/well)	Time in culture until sample collection (days)
Western blot	6-well plate	1x10^6	1 (experiment start the day after seeding)
qPCR	6-well plate	1x10^6	1 (experiment start the day after seeding)
RNAseq	10cm dish	3x10^6	7 (to reach confluency)
Proteomics/Phosphoproteomics	15cm dish	5x10^6	7 (to reach confluency)
Dose-response curves/Drug screen	384-well plate	0.02x10^6	1 (experiment start the day after seeding)
