# Supplementary material for: Multi-omics dissection of MAPK-driven senescence unveils therapeutic vulnerabilities in KIAA1549::BRAF-fusion pediatric low-grade glioma models
Source: Signal Transduct Target Ther. 2025 Jun 23;10:197. doi: 10.1038/s41392-025-02279-8 (PMC12185702; doi:10.1038/s41392-025-02279-8)
Supplement: Supplementary file 22 — Supplementary Table 22 [file 41392_2025_2279_MOESM22_ESM.xlsx]

## Sheet: Suppl. Table 22
Drug name	Supplier	Cat. No.	Stock concentration	Class	Solvent	Storage
Trametinib	Selleckchem	S2673	10 mM	MEK inhibitor	DMSO	-80°C
Navitoclax	Selleckchem	S1001	50 mM	Senolytic	DMSO	-80°C
A-1331852	Selleckchem	S7801	10 mM	Senolytic	DMSO	-80°C
