# Supplementary material for: Multi-omics dissection of MAPK-driven senescence unveils therapeutic vulnerabilities in KIAA1549::BRAF-fusion pediatric low-grade glioma models
Source: Signal Transduct Target Ther. 2025 Jun 23;10:197. doi: 10.1038/s41392-025-02279-8 (PMC12185702; doi:10.1038/s41392-025-02279-8)
Supplement: Supplementary file 23 — Supplementary Table 23 [file 41392_2025_2279_MOESM23_ESM.xlsx]

## Sheet: Suppl. Table 23
Western blot antibodies
Antibody	Dilution	Blocking	Diluent	Incubation time	Supplier	Cat. No.
ERK1/2	1:1000	5% milk	TBS-T 1x buffer	Overnight at 4°C	Cell Signaling Technology	4695P
pERK1/2 (T202/T204)	1:1000	5% BSA	TBS-T 1x buffer	Overnight at 4°C	Cell Signaling Technology	4377S
Beta-Actin	1:10 000	5% milk	TBS-T 1x buffer	1h ar RT	Sigma-Aldrich	A5441
RT-qPCR primers
Genes	Forward primer 5'-3'	Reverse primer 5'-3'	Supplier
ACTB	CTGGAACGGTGAAGGTGACA	AAGGGACTTCCTGTAACAATGCA	Invitrogen
TBP	AGAACAACAGCCTGCCAC	GTTGCTCTTCCAAAATAGACAGAC	Invitrogen
IL1B	/	/	Qiagen (Hs_IL1B_1_SG, cat no. 249900)
FOS	/	/	Qiagen (Hs_FOS_1_SG, cat. no. 249900)
IL6	/	/	Qiagen (Hs_IL6_1_SG, cat no. 249900)
JUN	/	/	Qiagen (Hs_JUN_1_SG, cat. no. 249900)
JUNB	/	/	Qiagen (Hs_JUNB_1_SG, cat no. 249900)
