# Supplementary material for: Multi-omics dissection of MAPK-driven senescence unveils therapeutic vulnerabilities in KIAA1549::BRAF-fusion pediatric low-grade glioma models
Source: Signal Transduct Target Ther. 2025 Jun 23;10:197. doi: 10.1038/s41392-025-02279-8 (PMC12185702; doi:10.1038/s41392-025-02279-8)
Supplement: Supplementary file 24 — Supplementary Table 24 [file 41392_2025_2279_MOESM24_ESM.xlsx]

## Sheet: Suppl. Table 24
Row.names	Protein.ID	Amino.acid	Position	Gene.names	Sequence.window	Intensity.BT66OFF_Control_1	Intensity.BT66OFF_Control_2	Intensity.BT66OFF_Control_3	Intensity.BT66OFF_Control_4	Intensity.BT40_Control_1	Intensity.BT40_Control_2	Intensity.BT40_Control_3	Intensity.BT40_Control_4	Intensity.BT66ON_Control_1	Intensity.BT66ON_Control_2	Intensity.BT66ON_Control_3	Intensity.BT66ON_Control_4	Intensity.BT66OFF_Tram15min_1	Intensity.BT66OFF_Tram15min_2	Intensity.BT66OFF_Tram15min_3	Intensity.BT66OFF_Tram15min_4	Intensity.BT40_Tram15min_1	Intensity.BT40_Tram15min_2	Intensity.BT40_Tram15min_3	Intensity.BT40_Tram15min_4	Intensity.BT66ON_Tram15min_1	Intensity.BT66ON_Tram15min_2	Intensity.BT66ON_Tram15min_3	Intensity.BT66ON_Tram15min_4	Intensity.BT66OFF_Tram1h_1	Intensity.BT66OFF_Tram1h_2	Intensity.BT66OFF_Tram1h_3	Intensity.BT66OFF_Tram1h_4	Intensity.BT40_Tram1h_1	Intensity.BT40_Tram1h_2	Intensity.BT40_Tram1h_3	Intensity.BT40_Tram1h_4	Intensity.BT66ON_Tram1h_1	Intensity.BT66ON_Tram1h_2	Intensity.BT66ON_Tram1h_3	Intensity.BT66ON_Tram1h_4	Intensity.BT66OFF_Tram6h_1	Intensity.BT66OFF_Tram6h_2	Intensity.BT66OFF_Tram6h_3	Intensity.BT66OFF_Tram6h_4	Intensity.BT40_Tram6h_1	Intensity.BT40_Tram6h_2	Intensity.BT40_Tram6h_3	Intensity.BT40_Tram6h_4
C21orf33; LOC102724023;S1234;	A0A0B4J2D5	S	1234	C21orf33; LOC102724023	ABCDEFGHIJKL	9.19982e+07	1.01823e+08	8.47598e+07	8.12287e+07	6.21845e+07	8.42601e+07	6.57677e+07	9.44724e+07	9.48736e+07	9.09375e+07	7.41898e+07	7.83031e+07	1.1447e+08	1.33801e+08	8.25758e+07	1.18192e+08	1.058e+08	6.42773e+07	5.80263e+07	7.52634e+07	1.03269e+08	1.33984e+08	9.00772e+07	9.63952e+07	1.1224e+08	1.27982e+08	6.75224e+07	1.00371e+08	6.69512e+07	5.11323e+07	7.25419e+07	8.07931e+07	9.89877e+07	9.33717e+07	8.26788e+07	6.79291e+07	1.14716e+08	1.19039e+08	7.2246e+07	1.13146e+08	6.38542e+07	6.6706e+07	6.73374e+07	7.8982e+07
RBM47;S1234;	A0AV96	S	1234	RBM47	ABCDEFGHIJKL	814273	643315	1.48002e+06	544311					658575	630807		1.3897e+06	1.19353e+06	1.22473e+06		1.04853e+06		139372	631687		827983	266957	420165	1.31981e+06	1.09842e+06	1.02503e+06	593180	1.22406e+06		306834	527893		1.235e+06	1.692e+06	457982	1.22562e+06	426017	1.93271e+06	1.83977e+06	836521		484229	564476	169966
UBA6;S1234;	A0AVT1	S	1234	UBA6	ABCDEFGHIJKL	1.06533e+08	7.6748e+07	1.01058e+08	9.83374e+07	7.16096e+07	8.39097e+07	1.03774e+08	1.02752e+08	1.01883e+08	9.39336e+07	1.45162e+08	1.05206e+08	9.25692e+07	8.47112e+07	9.21588e+07	7.4083e+07	1.03725e+08	6.53311e+07	1.05765e+08	9.43708e+07	9.03653e+07	7.64503e+07	1.20823e+08	7.30374e+07	8.45231e+07	8.26499e+07	9.73811e+07	6.19658e+07	1.04148e+08	7.47164e+07	9.98642e+07	1.13118e+08	8.35972e+07	6.4849e+07	1.3213e+08	9.00987e+07	9.07055e+07	7.79644e+07	1.03298e+08	9.26336e+07	1.0102e+08	7.06811e+07	9.19566e+07	9.90459e+07
ESYT2;S1234;	A0FGR8	S	1234	ESYT2	ABCDEFGHIJKL	9.27448e+07	7.75957e+07	1.10179e+08	1.10585e+08	5.407e+07	3.4546e+07	3.63504e+07	3.05322e+07	6.4529e+07	6.92874e+07	9.7062e+07	8.50526e+07	7.15045e+07	1.06404e+08	1.13375e+08	1.08877e+08	4.98446e+07	3.28722e+07	4.24627e+07	5.57616e+07	8.94197e+07	7.6017e+07	1.11751e+08	9.83537e+07	6.78661e+07	7.57452e+07	1.0107e+08	8.31212e+07	3.56415e+07	4.81931e+07	4.12493e+07	3.93844e+07	7.86327e+07	5.89051e+07	9.89903e+07	8.72224e+07	9.23419e+07	9.19267e+07	1.07626e+08	1.19693e+08	3.32333e+07	3.14349e+07	3.40908e+07	3.41555e+07
MED19;S1234;	A0JLT2	S	1234	MED19	ABCDEFGHIJKL	2.17668e+06	2.209e+06	1.94251e+06	1.64604e+06	616364	1.2714e+06	1.37006e+06	2.25688e+06	1.71598e+06	2.78531e+06	3.1967e+06	2.8757e+06	809567	1.43453e+06	1.91113e+06	2.38236e+06	1.87347e+06	2.38016e+06	1.28556e+06	331574	3.06276e+06	1.88127e+06	3.32579e+06	3.40942e+06	470753	1.63942e+06	1.76169e+06	1.90351e+06	464777	1.65892e+06	1.21448e+06	1.07503e+06	1.00853e+06	2.18447e+06	2.2835e+06	3.50939e+06	477917	1.26343e+06	2.72632e+06	1.72429e+06	1.47574e+06	1.26028e+06	1.79325e+06	1.38427e+06
UHRF1BP1L;S414;	A0JNW5	S	414	UHRF1BP1L	DHNVGSPPKSPTHASPQHTQTEK	350642	75609.1		131740		126549	198606	380030	309843		692463	519987	449781	319469	143402	612342	588763	186382	448153		126815		414554	58945.8	582325			53730.4	282302	300703	574326	120344	1.10747e+06		43856.9	388997	60215	95808.8	690059			310787	202924
KIAA1598; SHTN1;S494;	A0MZ66	S	494	KIAA1598; SHTN1	VTAEADSSSPTGILATSESK	1.25581e+06	1.58206e+06		679764					38409.1	848968	1.44627e+06	1.44551e+06	1.00313e+06			895125					1.47746e+06		847700		853492	711001	814487	895692					132838	921677	823439	1484038		751761
ILVBL;S1234;	A1L0T0	S	1234	ILVBL	ABCDEFGHIJKL	4.47801e+07	3.9986e+07	7.04498e+07	4.93747e+07	2.0251e+07	2.67074e+07	5.35196e+07	4.09124e+07	3.05409e+07	3.06718e+07	7.02422e+07	5.12926e+07	3.04823e+07	6.92621e+07	7.5e+07	6.36664e+07	1.89865e+07	3.31806e+07	4.70517e+07	3.01931e+07	3.91349e+07	4.1248e+07	6.69509e+07	7.25065e+07	4.52759e+07	5.24899e+07	7.18465e+07	4.70475e+07	2.5673e+07	3.26105e+07	4.94682e+07	3.38171e+07	3.43234e+07	4.18425e+07	6.70779e+07	5.6272e+07	4.15736e+07	6.1154e+07	6.86594e+07	4.70006e+07	2.49892e+07	3.11887e+07	5.06455e+07	4.4163e+07
SH3PXD2B;S1234;	A1X283	S	1234	SH3PXD2B	ABCDEFGHIJKL	6.92648e+07	5.77282e+07	3.17935e+07	3.88071e+07	6.0892e+07	2.9164e+07	2.44232e+07	1.85372e+07	5.44159e+07	4.12373e+07	4.24979e+07	1.00909e+08	1.99695e+07	3.24256e+07	2.77416e+07	7.73235e+07	1.04539e+07	7.00108e+06	1.68749e+07	1.27332e+07	8.21718e+07	4.51544e+07	1.13888e+08	9.08403e+07	3.91121e+07	4.04315e+07	3.448e+07	2.86132e+07	1.36204e+07	1.05874e+07	1.29323e+07	1.91124e+07	2.19909e+07	2.76926e+07	3.19681e+07	1.31112e+08	5.62571e+07	7.32585e+07	7.99127e+07	3.47392e+07	1.52493e+07	1.75491e+07	1.52136e+07	1.59713e+07
SERPINA3-3;S1234;	A2I7N0	S	1234	SERPINA3-3	ABCDEFGHIJKL	2.62295e+06	801028	1.99748e+06	3.16348e+06	957815	629512	887292		439735		2.39373e+06	978264	1.36931e+06	2.20598e+06	1.37961e+06	1.82407e+06	328151	648986	1.43687e+06	945573	581877	569912	3.18887e+06	1.41964e+06	1.20419e+06	2.51212e+06	922110	1.65701e+06	735952	674508	1.20171e+06	362138			3.31017e+06	1.45855e+06	948822	1.34363e+06	1.1087e+06	2.31674e+06	934546	1.08175e+06		553266
NBAS;S1234;	A2RRP1	S	1234	NBAS	ABCDEFGHIJKL	3.58983e+07	3.86013e+07	5.14556e+07	3.93386e+07	4.79204e+07	3.7707e+07	6.21887e+07	4.2534e+07	5.19015e+07	4.11526e+07	5.39954e+07	5.20163e+07	2.73139e+07	3.94556e+07	3.79766e+07	4.01039e+07	3.69477e+07	3.37746e+07	5.58087e+07	4.37098e+07	3.09127e+07	4.44913e+07	4.47215e+07	4.29454e+07	2.39819e+07	4.15951e+07	4.5861e+07	4.16931e+07	5.08829e+07	4.41411e+07	4.12313e+07	4.24894e+07	4.27986e+07	3.92742e+07	4.02389e+07	5.69782e+07	3.96789e+07	4.33674e+07	4.80168e+07	4.0148e+07	4.79735e+07	4.49072e+07	4.50817e+07	5.07524e+07
VWA8;S1234;	A3KMH1	S	1234	VWA8	ABCDEFGHIJKL	2.07202e+07	1.49084e+07	1.43199e+07	1.91578e+07	1.45365e+07	2.08879e+07	2.45339e+07	3.18875e+07	1.83676e+07	1.24844e+07	2.80413e+07	3.84805e+07	1.83411e+07	1.70649e+07	9.01762e+06	2.18403e+07	1.62955e+07	2.08177e+07	2.76473e+07	3.0597e+07	1.13265e+07	1.10839e+07	2.17068e+07	2.06451e+07	1.22247e+07	1.68452e+07	9.52215e+06	1.63933e+07	2.83412e+07	2.32709e+07	1.96523e+07	2.7089e+07	1.33063e+07	9.92539e+06	2.62775e+07	3.23342e+07	1.1897e+07	1.6599e+07	1.27722e+07	2.45194e+07	3.36257e+07	2.62501e+07	2.77747e+07	2.74678e+07
SBNO1;S1234;	A3KN83	S	1234	SBNO1	ABCDEFGHIJKL	861388	82030.9	964981	435416	251435	294565	484171	347312	204985		219208	854777		140089		542079	260664	1.82733e+06	338008	192331	201602		856939	262069	892631	264991	7.1922e+06		838141	377358	208776		800304	90477.2	1.12863e+06	649329	220931	371413	712772		354361	432466	756145
GTPBP10;S1234;	A4D1E9	S	1234	GTPBP10	ABCDEFGHIJKL			512267	515562	145560	695746	1.43714e+06	1.99793e+06	255582	304364	819989	501014	896605	344045	583833	449057	194145	1.23199e+06	1.36077e+06	453157	634845		661640	429463		846230	532208	355288	249589	1.12055e+06	1.45962e+06	1.79459e+06	280651		777206	262844		276808	537256	366890	773633	853961	2.16221e+06	1.01728e+06
POTEF;S1234;	A5A3E0	S	1234	POTEF	ABCDEFGHIJKL
VPS37C;S1234;	A5D8V6	S	1234	VPS37C	ABCDEFGHIJKL	185544	108537	650698	799987	199813	222127	133299	694405	223717	31666.8	450856	709621	240363	694032	635402	878555	198076	193493	107948	518779	126246	120507	292391	389973	254633	373447	583082	586272	60477.9	129109	461538	291052	236083		434880	595357	266764	391360	545584	280830	130133	326238	243581	263232
TMEM189; TMEM189-UBE2V1;S1234;	A5PLL7	S	1234	TMEM189; TMEM189-UBE2V1	ABCDEFGHIJKL	1.77838e+06	2.4218e+06	2.81425e+06			1.87096e+06	428268	118301	478586	831119	3.31318e+06	244367	564555	1.987e+06	4.556e+06	715977		298184	275212	167088	842831	897229	2.34359e+06	606768	1.02266e+06	95764.2	3.05669e+06	451316	457110	1.01861e+06	1.50641e+06		616079	323420	2.75381e+06		808332	211049	3.33823e+06	345484		292982		179182
C5orf44; TRAPPC13;S1234;	A5PLN9	S	1234	C5orf44; TRAPPC13	ABCDEFGHIJKL	1.01344e+06	702493	1.45161e+06	1.04361e+06	374593	488147	271651	633173	874702	1.74846e+06	1.94323e+06	1.5115e+06	843474	1.30329e+06	2.70557e+06	1.84436e+06	165890				700869	1.47827e+06	1.50504e+06	843588	1.09754e+06	1.84365e+06	2.77194e+06	613877					1.03859e+06	526150	1.98898e+06	2.3344e+06	560077	1.88964e+06	1.92026e+06	1.12095e+06			608324	684591
CNOT1;S1234;	A5YKK6	S	1234	CNOT1	ABCDEFGHIJKL	1.00129e+08	6.48008e+07	8.18365e+07	8.54805e+07	9.19019e+07	1.05952e+08	1.08842e+08	1.16748e+08	8.47996e+07	7.948e+07	1.37234e+08	1.2534e+08	6.6548e+07	6.9342e+07	8.1937e+07	6.82383e+07	9.50735e+07	9.98266e+07	1.1436e+08	9.03357e+07	8.2364e+07	6.09549e+07	1.29969e+08	1.09279e+08	6.86524e+07	7.91006e+07	9.96683e+07	6.27586e+07	8.36627e+07	1.01383e+08	1.17194e+08	1.00903e+08	8.81329e+07	6.91631e+07	1.19462e+08	9.76457e+07	8.15984e+07	7.21157e+07	8.49909e+07	7.42461e+07	7.69208e+07	1.1044e+08	1.48352e+08	1.15266e+08
PGP;S1234;	A6NDG6	S	1234	PGP	ABCDEFGHIJKL	8.51915e+06	5.84423e+06	6.21703e+06	9.15598e+06	2.83871e+06	5.19152e+06	6.4141e+06	5.08289e+06	7.74489e+06	9.73095e+06	9.37697e+06	1.40069e+07	5.37386e+06	9.65427e+06	7.11444e+06	9.76125e+06	3.09157e+06	4.59457e+06	8.99652e+06	6.12676e+06	5.05297e+06	6.91381e+06	7.2287e+06	1.43512e+07	4.97087e+06	1.06838e+07	8.09649e+06	7.82588e+06	6.70158e+06	5.16012e+06	9.03087e+06	8.35742e+06	6.36975e+06	9.10254e+06	8.13145e+06	1.40903e+07	5.15816e+06	1.25791e+07	8.76982e+06	9.3009e+06	3.64222e+06	3.94021e+06	1.01067e+07	8.12301e+06
C5orf51;S1234;	A6NDU8	S	1234	C5orf51	ABCDEFGHIJKL	1.96387e+06	1.95212e+06	2.72812e+06	2.10274e+06	165154	1.09563e+06	1.58795e+06	1.96398e+06	386011	750261	1.02753e+06	1.12448e+06	837180	2.18605e+06	2.37328e+06	665193	613650	281433	1.03266e+06	1.71013e+06	365395	1.20786e+06	1.71125e+06	476084	350766	931344	1.02453e+06	1.82138e+06	650147	998005	1.07283e+06	1.24015e+06	203264	437375	2.53224e+06	1.95756e+06	322660	790967	872054	510488	754784	470923	2.08566e+06	1.81987e+06
RCCD1;S1234;	A6NED2	S	1234	RCCD1	ABCDEFGHIJKL	4.46224e+06	2.54585e+06	1.15788e+06	5.3402e+06	580022	813529	3.59531e+06	2.61699e+06	2.838e+06	3.80644e+06	1.70953e+06	1.81361e+06	3.28061e+06	3.7612e+06	5.2288e+06	1.2186e+06	545728	2.64475e+06	2.65062e+06	2.51624e+06	47514.5		3.73985e+06		2.54683e+06	790541	5.21989e+06	1.09747e+06	549488	1.38545e+06		107238	277323	3.91987e+06	577627	3.54383e+06	329557	3.67971e+06	2.83879e+06	384636	536382	1.38478e+06	2.28598e+06	2.08236e+06
ZNF316;S10;	A6NFI3	S	10	ZNF316	MAALHTTPDSPAAQLER	980457	952125	1.18739e+06	2.19564e+06	777952	517570	2.43952e+06	646777		1.75033e+06	413323	1.89129e+06	1.13104e+06	339618	1.35936e+06	1.45896e+06		1.15673e+06	209974	495234	3.14237e+06	1.83952e+06	545478	676348	2.57744e+06	565927	1.36315e+06	1.7808e+06	1.86455e+06	1.77818e+06	518108	1.25647e+06		1.53892e+06	549381	225054	1.06628e+06	649495	1.30188e+06	954450	33921.8	649340	272218	417534
TUBAL3;S1234;	A6NHL2	S	1234	TUBAL3	ABCDEFGHIJKL	4.10111e+06	1.70731e+06	2.07128e+06	2.72985e+06	683093	1.65721e+06	784157	2.33113e+06	2.10933e+06	1.47862e+06	6.42506e+06	2.21691e+06	2.6173e+06	2.84359e+06	1.90887e+06	1.23756e+06	5.32624e+06	924500	1.71829e+06	2.42166e+06	1.59863e+06	1.17406e+06	6.22644e+06	1.54254e+06	1.29167e+06	4.51951e+06	586892	1.71101e+06	2.14474e+06	794863	2.44195e+06	3.23565e+06		571476	1.73387e+06		2.19496e+06	2.96172e+06	1.01336e+06	3.33244e+06	3.21151e+06	2.41187e+06	1.86046e+06	1.32241e+06
SMCHD1;S13;	A6NHR9	S	13	SMCHD1	MAAADGGGPGGASVGTEEDGGGVGHR	6.74194e+07	3.69779e+07	4.92744e+07	4.7713e+07	4.62441e+07	3.58318e+07	4.64424e+07	4.75866e+07	7.14237e+07	6.54981e+07	1.09661e+08	9.81044e+07	6.37676e+07	5.96405e+07	7.13731e+07	1.035e+08	4.59457e+07	5.71676e+07	3.98034e+07	3.77684e+07	9.43936e+07	1.00154e+08	1.13122e+08	1.38662e+08	5.62381e+07	5.1543e+07	6.43641e+07	6.30629e+07	6.50686e+07	3.12747e+07	4.71675e+07	5.71639e+07	1.02928e+08	7.65725e+07	1.003e+08	1.1114e+08	6.19936e+07	4.78835e+07	6.94263e+07	5.5213e+07	4.1301e+07	4.63638e+07	4.87303e+07	5.20853e+07
HMX3;S180;	A6NHT5	S	180	HMX3	SPDEIILEESDSEESKK		25971.6	1.12489e+06	80462.1	4.87848e+06	3.13683e+06	2.30329e+06	2.75932e+06	479873	245806	1.20627e+06	980416	301395	667281	631061	789323	5.47245e+06	3.75787e+06	4.49194e+06	2.99196e+06		356794	588415	1.3397e+06	975756	683211	2.22048e+06	42253.8	2.51228e+06	5.03389e+06	2.91812e+06	2.60444e+06	378933	633334	22522.3	1.22681e+06			20398.5	24034.5	1.46971e+06	661374	1.9263e+06	891857
UNC119B;S1234;	A6NIH7	S	1234	UNC119B	ABCDEFGHIJKL	6.4537e+06	5.08379e+06	3.87059e+06	6.96817e+06	8.9489e+06	6.53257e+06	5.44734e+06	6.70947e+06	9.54552e+06	1.02199e+07	6.94555e+06	7.95333e+06	6.38984e+06	5.75343e+06	5.84137e+06	3.39827e+06	6.01113e+06	5.1263e+06	5.21955e+06	5.92873e+06		3.76461e+06	4.39493e+06	6.04955e+06	4.50399e+06	1.10265e+07	3.59897e+06	6.62578e+06	6.98415e+06	4.32111e+06	7.69894e+06	5.12645e+06	8.29652e+06	3.89454e+06	1.36209e+07	1.01478e+07	6.19971e+06	4.39845e+06	5.65538e+06	7.50249e+06	5.81552e+06	3.53895e+06	6.64897e+06	6.87089e+06
METTL15;S1234;	A6NJ78	S	1234	METTL15	ABCDEFGHIJKL	757384	201773	1.76495e+06	2.22192e+06	1.18871e+06	840418	2.09213e+06	1.68773e+06	902509	209625	1.2336e+06	5.09645e+06	806436	3.01965e+06	3.30236e+06	4.19659e+06	553504	1.66478e+06	2.03533e+06	1.51969e+06	2.57945e+06	395612	1.83527e+06	3.31765e+06	2.05261e+06	1.11451e+06	4.16882e+06	2.47967e+06	124858	960542	1.54209e+06	586534	1.87481e+06	1.53481e+06	1.56422e+06	4.14663e+06	2.93287e+06	3.05744e+06	4.43785e+06	297094	982793	1.1789e+06	1.80013e+06	1.24263e+06
BTBD11;S1234;	A6QL63	S	1234	BTBD11	ABCDEFGHIJKL	9.06526e+06	1.08123e+07	2.11871e+06	2.64384e+06	2.4809e+06	1.13582e+07	9.05934e+06	1.96212e+06	2.24359e+06	2.10543e+06	1.42957e+07	1.50648e+06	3.22496e+07	3.06027e+06	1.62482e+06	7.07634e+07	2.86735e+07	4.20584e+06	2.19078e+07	1.24729e+07	1.84377e+07	2.90631e+06	3.45106e+07	2.03361e+06	3.49359e+07	1.86962e+06	3.01202e+06	2.98598e+07	825124	3.64074e+06	1.36581e+07	4.26129e+07	7.69445e+07	7.51451e+06	2.29656e+06	1.37205e+06	3.02759e+07	3.2678e+06	916362	2.57184e+06	4.01173e+06	3.34513e+06	5.82608e+07	2.48378e+07
ZSWIM8;S1234;	A7E2V4	S	1234	ZSWIM8	ABCDEFGHIJKL	307843	587912	680095				62982.2		400727	354080	672451	776812			118766				238567			449191	391335			341602	645032			153783					640566	848220			545891			122539
ARHGAP32;S706;	A7KAX9	S	706	ARHGAP32	SAKSEESLTSLHAVDGDSK	70343.3	57321	38996.8		254992	65369.7	26958		244238	87864			113573	40780.4	66365.2		71448.5	160104	262777		262239	80506.3		16434.3	358001	24701	86399.6	58541.8		27937.8	69186.6		2.23323e+06	106547	48186.4		103654	40397.1	53218.4		154147	113719	44922.7	27160.2
FAM171A2;S789;	A8MVW0	S	789	FAM171A2	RDSLTSPEDELGAEVGDEAGDKK		1.14561e+06	1.20299e+06	197706	920739	639203	25589.8	418908	408736	80247		3.35279e+06	363351	61461.7	17445.4	163692	497515	934897	90592.3	154479	420027			6.14845e+06	613613	1.85099e+06	72382.8		155023	343638	113169	2.52342e+06	263117	250387	22134.3	229553	114849	31304.5	44977.3		251079	176524	143968	48227.4
NUDT19;S1234;	A8MXV4	S	1234	NUDT19	ABCDEFGHIJKL	4.69446e+06	2.44395e+06	3.62485e+06	3.84516e+06	2.12638e+06	4.53946e+06	8.5562e+06	8.80396e+06	2.72363e+06	2.92367e+06	4.86201e+06	3.51129e+06	2.62627e+06	4.62091e+06	6.07654e+06	5.39354e+06	2.01217e+06	5.18502e+06	6.15527e+06	8.0425e+06	2.88405e+06	3.65245e+06	4.67338e+06	5.14799e+06	2.11468e+06	4.79622e+06	5.69295e+06	4.94574e+06	3.68909e+06	6.18335e+06	9.13375e+06	8.8817e+06	2.83159e+06	3.87025e+06	4.837e+06	5.92935e+06	3.1173e+06	4.86215e+06	5.69896e+06	5.10957e+06	2.38607e+06	4.99373e+06	7.58644e+06	7.90787e+06
FAM195B; MCRIP1;S21;	C9JLW8	S	21	FAM195B; MCRIP1	SPPSSSEIFTPAHEENVR	8.11037e+06	6.87761e+06	3.01482e+06	1.07767e+07	1.91891e+07	1.11158e+07	1.34765e+07	1.30581e+07	1.3409e+07	7.60782e+06	8.31328e+06	6.07685e+06	5.8589e+06	4.73364e+06	3.72451e+06	4.83241e+06	1.5638e+07	1.49655e+07	1.15142e+07	1.39468e+07	5.80513e+06	6.23561e+06	6.03941e+06	4.81458e+06	9.20549e+06	6.56847e+06	6.69248e+06	8.59658e+06	2.314e+07	1.53495e+07	1.44123e+07	1.33311e+07	9.77421e+06	3.85951e+06	1.31245e+07	5.10209e+06	5.98135e+06	7.62023e+06	5.06733e+06	1.02331e+07	1.84617e+07	1.63662e+07	1.28808e+07	1.17665e+07
SLC35A4;S1234;	L0R6Q1	S	1234	SLC35A4	ABCDEFGHIJKL	1.45898e+07	1.00819e+07	1.07587e+07	1.5609e+07	5.37241e+06	4.85494e+06	4.81779e+06	7.91744e+06	1.23227e+07	1.35539e+07	1.48755e+07	9.50568e+06	1.70121e+07	1.14746e+07	1.40937e+07	1.4212e+07	4.76788e+06	1.30685e+07	8.95584e+06	8.50813e+06	1.18631e+07	1.11969e+07	9.56132e+06	9.06599e+06	1.76077e+07	9.96591e+06	1.10234e+07	1.36533e+07	8.18437e+06	1.0664e+07	7.33853e+06	9.85613e+06	1.17238e+07	8.75144e+06	1.28664e+07	8.51557e+06	1.32928e+07	1.2762e+07	1.05674e+07	1.4701e+07	6.36749e+06	6.07763e+06	8.25502e+06	8.74584e+06
ASDURF;S1234;	L0R819	S	1234	ASDURF	ABCDEFGHIJKL	1.34325e+06	6.95623e+06	3.40762e+06	2.58637e+06	1.25454e+06	4.72333e+06	3.2339e+06	3.0257e+06	4.8503e+06	5.15078e+06	2.62194e+06	2.37904e+06	5.37773e+06	3.39286e+06	3.75989e+06	3.29367e+06	1.83416e+06	2.05101e+06	1.21059e+06	1.7831e+06	4.69714e+06	3.79757e+06	2.41326e+06	4.32627e+06	4.12787e+06	2.91719e+06	1.51005e+06	3.01836e+06	5.31426e+06	6.2066e+06	1.6479e+06	4.66824e+06	4.58446e+06	2.19579e+06	2.66919e+06	2.35538e+06	1.40126e+06	2.98247e+06	2.30242e+06	3.20941e+06	2.25459e+06	2.1896e+06	4.17019e+06	2.15946e+06
DNASE2;S1234;	O00115	S	1234	DNASE2	ABCDEFGHIJKL	3.24316e+07	2.87517e+07	3.005e+07	2.33873e+07	1.83978e+07	2.38141e+07	2.72429e+07	1.89431e+07	2.88853e+07	3.07818e+07	2.71783e+07	3.36768e+07	3.5198e+07	3.58224e+07	3.23735e+07	4.46734e+07	2.07308e+07	1.95744e+07	2.14095e+07	2.39958e+07	3.79674e+07	4.8867e+07	4.26171e+07	5.2424e+07	4.2633e+07	3.67819e+07	3.48819e+07	4.13287e+07	1.65835e+07	2.38114e+07	2.0113e+07	2.60427e+07	5.54665e+07	5.38715e+07	3.77976e+07	41330694	4.06438e+07	3.79147e+07	3.58541e+07	3.6674e+07	1.37445e+07	2.30072e+07	2.77777e+07	2.03355e+07
AGPS;S65;	O00116	S	65	AGPS	AASAATAAPTATPAAQESGTIPK	2.71877e+07	3.49112e+07	5.39475e+07	3.79063e+07	5.19237e+07	5.96955e+07	5.98106e+07	6.23596e+07	2.67419e+07	2.1339e+07	4.66311e+07	4.07092e+07	1.69166e+07	3.06839e+07	4.91084e+07	3.41371e+07	2.70911e+07	4.29337e+07	4.57819e+07	3.66774e+07	1.69838e+07	2.5182e+07	5.46635e+07	3.31873e+07	2.39442e+07	3.24106e+07	5.15617e+07	2.948e+07	3.16387e+07	5.27915e+07	7.5813e+07	7.0152e+07	1.53288e+07	2.81075e+07	5.02332e+07	3.22437e+07	2.00644e+07	5.1607e+07	4.84009e+07	2.74212e+07	6.40425e+07	5.18899e+07	5.52508e+07	5.71469e+07
KIF2A;S1234;	O00139	S	1234	KIF2A	ABCDEFGHIJKL	1.50902e+07	1.42613e+07	1.06874e+07	9.23164e+06	3.8067e+06	6.70203e+06	1.88319e+07	8.43689e+06	1.15893e+07	9.08101e+06	1.41767e+07	8.96255e+06	5.85608e+06	1.0541e+07	9.82054e+06	4.48335e+06	4.84051e+06	4.32648e+06	5.64894e+06	7.68773e+06	1.40865e+07	9.52806e+06	1.47407e+07	1.03908e+07	4.29948e+06	7.56942e+06	6.5587e+06	7.35392e+06	5.05307e+06	9.45903e+06	7.79014e+06	8.99325e+06	9.67584e+06	7.39841e+06	1.54482e+07	1.11406e+07	8.31803e+06	8.58337e+06	7.79396e+06	6.93123e+06	5.3645e+06	7.06291e+06	6.97791e+06	7.44741e+06
TK2;S1234;	O00142	S	1234	TK2	ABCDEFGHIJKL	659206	882885	1.07529e+06	3.10741e+06	768607	527654	632326	901817	3.39229e+06	741545	1.17037e+06	736250	2.63674e+06	4.029e+06	2.6185e+06	662828	855991	565705	723065	1.77022e+06	4.21502e+06	1.48219e+06	4.30232e+06	1.47552e+06	3.21786e+06	3.71297e+06	1.18011e+06	3.18238e+06	278064	698684	1.04858e+06	900604	851711	507040	1.56629e+06	720433	814318	966702	852994	1.25465e+06	297496	363671	705524	621368
DDX39A;T26;	O00148	T	26	DDX39A	MAEQDVENDLLDYDEEEEPQAPQESTPAPPKK	3.85169e+07	1.94829e+07	3.70847e+07	3.34214e+07	6.04158e+07	6.03759e+07	6.48192e+07	6.28697e+07	4.36515e+07	2.97323e+07	4.49587e+07	4.63736e+07	3.89662e+07	3.32485e+07	4.23716e+07	3.96718e+07	5.55646e+07	8.09424e+07	6.48713e+07	4.37635e+07	3.76859e+07	2.80518e+07	5.69316e+07	5.01102e+07	4.04724e+07	2.9735e+07	4.39369e+07	3.10428e+07	4.83189e+07	6.13737e+07	6.83791e+07	5.96689e+07	3.5738e+07	3.58677e+07	5.77767e+07	3.93487e+07	4.22185e+07	3.05514e+07	4.20453e+07	2.54032e+07	5.11818e+07	5.84415e+07	7.19892e+07	5.57745e+07
PDLIM1;S1234;	O00151	S	1234	PDLIM1	ABCDEFGHIJKL	7.99641e+07	1.2591e+08	6.83485e+07	1.02398e+08	3.58196e+08	2.48844e+08	3.98727e+08	3.03526e+08	1.13415e+08	1.03297e+08	5.86638e+07	1.59579e+08	8.25187e+07	1.23478e+08	6.99212e+07	1.10546e+08	3.05015e+08	1.89792e+08	4.02526e+08	3.50695e+08	8.21821e+07	1.14548e+08	5.44087e+07	1.61247e+08	7.12507e+07	1.56515e+08	8.43825e+07	1.56609e+08	3.39716e+08	2.65891e+08	3.39642e+08	2.88328e+08	1.16912e+08	1.70212e+08	6.01314e+07	1.97352e+08	8.24959e+07	1.61499e+08	9.80289e+07	1.47213e+08	3.28751e+08	2.55065e+08	3.26638e+08	3.58653e+08
ACOT7;S1234;	O00154	S	1234	ACOT7	ABCDEFGHIJKL	2.47923e+08	2.72757e+08	3.32558e+08	2.83109e+08	5.79346e+08	6.3259e+08	7.95353e+08	7.34011e+08	1.97429e+08	2.68063e+08	3.40039e+08	2.4529e+08	2.685e+08	3.08716e+08	3.16791e+08	3.43617e+08	5.53023e+08	6.07623e+08	7.46034e+08	6.92563e+08	2.47718e+08	2.6824e+08	3.1299e+08	3.50763e+08	2.38793e+08	3.06131e+08	3.78143e+08	2.95834e+08	7.67988e+08	6.30333e+08	7.76466e+08	8.35543e+08	2.88525e+08	2.6303e+08	3.33799e+08	3.55988e+08	2.21616e+08	3.02109e+08	3.81179e+08	2.70947e+08	7.25884e+08	6.25432e+08	7.51046e+08	8.8676e+08
MYO1C;S1234;	O00159	S	1234	MYO1C	ABCDEFGHIJKL	2.9734e+08	2.14298e+08	2.99329e+08	2.541e+08	2.43764e+08	1.44683e+08	2.03772e+08	1.99249e+08	3.40021e+08	2.68339e+08	3.50828e+08	3.82186e+08	3.43485e+08	2.88092e+08	3.33779e+08	3.56827e+08	1.33083e+08	1.6867e+08	1.80393e+08	1.39979e+08	3.3653e+08	3.26352e+08	3.65204e+08	4.5959e+08	2.84009e+08	2.59247e+08	3.13042e+08	3.22962e+08	1.94212e+08	1.72249e+08	1.81352e+08	1.87164e+08	3.54938e+08	3.23242e+08	3.52347e+08	4.25058e+08	2.7992e+08	2.69822e+08	3.37442e+08	3.00273e+08	1.75728e+08	1.69665e+08	1.73167e+08	2.24307e+08
SNAP23;S110;	O00161	S	110	SNAP23	TTWGDGGENSPCNVVSK	2.12807e+07	1.64612e+07	2.57515e+07	2.18788e+07	2.72516e+07	3.39402e+07	3.60393e+07	3.24492e+07	2.42958e+07	2.60164e+07	3.40037e+07	2.46934e+07	2.31097e+07	2.19729e+07	2.96794e+07	2.69923e+07	3.37984e+07	3.59227e+07	3.37983e+07	3.41689e+07	2.89827e+07	2.67455e+07	3.90993e+07	3.80409e+07	2.15427e+07	2.12628e+07	2.73036e+07	2.16862e+07	2.8923e+07	3.83485e+07	3.82886e+07	3.84723e+07	2.76782e+07	2.66139e+07	3.04146e+07	3.36722e+07	2.10078e+07	2.16586e+07	2.76472e+07	2.70357e+07	2.44382e+07	3.42096e+07	3.86755e+07	3.36975e+07
HAX1;S1234;	O00165	S	1234	HAX1	ABCDEFGHIJKL	7.93206e+06	3.33808e+06	3.03679e+06	5.00714e+06	3.05775e+06	2.25181e+06	3.37477e+06	3.66093e+06	9.22978e+06	9.67595e+06	5.11008e+06	2.07323e+07	5.31409e+06	3.32769e+06	5.39557e+06	6.60047e+06	1.31244e+06	4.17737e+06	3.62489e+06	5.68092e+06	5.99447e+06	6.69261e+06	1.13872e+07	8.59352e+06	1.19265e+07	3.51703e+06	6.38868e+06	5.13481e+06	4.57928e+06	4.23045e+06	7.24946e+06	6.37494e+06	1.08853e+07	3.09491e+06	3.94704e+06	1.51853e+07	7.07266e+06	3.86291e+06	1.23713e+07	4.90954e+06	5.38391e+06	7.93879e+06	1.29847e+07	8.80294e+06
AIP;S1234;	O00170	S	1234	AIP	ABCDEFGHIJKL	4.73761e+07	2.6607e+07	3.683e+07	3.88785e+07	7.25798e+07	7.69693e+07	5.32961e+07	5.72514e+07	4.98121e+07	5.35296e+07	6.06811e+07	5.23405e+07	4.60146e+07	3.87836e+07	3.32182e+07	2.74806e+07	8.15942e+07	5.81492e+07	5.69187e+07	6.7892e+07	3.41989e+07	4.88553e+07	4.96335e+07	3.2861e+07	4.95549e+07	4.07401e+07	3.46945e+07	3.54804e+07	5.60793e+07	5.87167e+07	4.89377e+07	6.13927e+07	5.05166e+07	6.12709e+07	3.97384e+07	3.35603e+07	5.69853e+07	4.4295e+07	2.54829e+07	3.31671e+07	6.41843e+07	6.23926e+07	5.99301e+07	6.28895e+07
GTPBP1;S44;	O00178	S	44	GTPBP1	LHGGFDSDCSEDGEALNGEPELDLTSK	1.28806e+07	6.62765e+06	1.36681e+07	9.44876e+06	6.04642e+06	4.72371e+06	3.86155e+06	3.70026e+06	1.06233e+07	1.19965e+07	2.39995e+07	1.22754e+07	6.53436e+06	9.35752e+06	1.28137e+07	8.29382e+06	2.00445e+06	4.62332e+06	4.08186e+06	2.37158e+06	1.50475e+07	1.52004e+07	1.89133e+07	5.95426e+06	9.85454e+06	1.08149e+07	1.23386e+07	7.75396e+06	3.33178e+06	4.89351e+06	7.14389e+06	2.12741e+06	9.09946e+06	1.60281e+07	1.8313e+07	9.70393e+06	1.1263e+07	9.31041e+06	1.27789e+07	1.26433e+07	6.3678e+06	4.85463e+06	3.29521e+06	6.8113e+06
STXBP3;S1234;	O00186	S	1234	STXBP3	ABCDEFGHIJKL	1.8489e+07	1.46758e+07	2.4823e+07	1.87429e+07	9.85978e+06	7.10003e+06	1.16763e+07	6.36741e+06	1.92872e+07	1.96004e+07	3.03409e+07	2.8878e+07	2.13759e+07	2.20102e+07	2.10276e+07	2.8324e+07	1.02828e+07	8.8897e+06	1.04241e+07	7.74872e+06	2.02161e+07	1.97419e+07	3.19488e+07	4.16761e+07	2.00006e+07	1.79112e+07	2.34417e+07	2.14453e+07	9.16246e+06	5.97537e+06	1.19098e+07	1.0224e+07	2.0927e+07	2.17826e+07	2.00353e+07	3.45322e+07	1.82494e+07	2.09e+07	3.14102e+07	2.35135e+07	1.24138e+07	1.30646e+07	1.1579e+07	9.77635e+06
ARVCF;S267;	O00192	S	267	ARVCF	SLAADDEGGPELEPDYGTATR	178355	1.46068e+06	1.19965e+06	692664	872678	384457	53270.6	135253	1.80609e+06	659403	1.49755e+06	1.87823e+06	1.25712e+06	660402	607418	770548		2.19039e+06		2.38765e+06	1.52975e+06	483450	222911	2.48497e+06	1.41864e+06	375630	707737	293220					249677	1.31729e+06	92391.5	992909	321752	344529	523466	244098
C11orf58;S147;	O00193	S	147	C11orf58	EESAEELQAAEHPDEVEDPK	1.01165e+07	7.88563e+06	5.28102e+06	1.48832e+07	3.00699e+07	2.20555e+07	2.27372e+07	1.72621e+07	1.2037e+07	5.40291e+06	7.9045e+06	1.10211e+07	1.52247e+07	8.30937e+06	5.10841e+06	7.9309e+06	2.26023e+07	1.68024e+07	2.01736e+07	2.2139e+07	9.75035e+06	5.63876e+06	9.50535e+06	1.22379e+07	1.4574e+07	8.01144e+06	1.71912e+07	5.189e+06	2.32558e+07	1.37826e+07	1.42551e+07	9.44296e+06	1.30351e+07	1.11212e+07	8.11737e+06	2.05352e+07	1.1066e+07	1.0181e+07	1.1396e+07	5.15309e+06	2.27437e+07	1.65124e+07	2.21419e+07	1.41954e+07
RAB27B;S1234;	O00194	S	1234	RAB27B	ABCDEFGHIJKL	2.51764e+07	1.91132e+07	2.88281e+07	3.22211e+07	2.87793e+07	1.55716e+07	1.68931e+07	1.84843e+07	2.94559e+07	2.02141e+07	3.67314e+07	4.1267e+07	1.8183e+07	1.85522e+07	1.52427e+08	2.26582e+07	3.47374e+07	1.62042e+07	1.91415e+07	1.82702e+07	2.68354e+07	2.5221e+07	2.74693e+07	3.18595e+07	1.59585e+07	1.54452e+07	2.93705e+07	1.94526e+07	1.76297e+07	1.90523e+07	1.42238e+07	1.64802e+07	3.29272e+07	2.03161e+07	3.51233e+07	3.65164e+07	2.41564e+07	1.82307e+07	3.56738e+07	2.56848e+07	2.20194e+07	1.85825e+07	1.33879e+07	2.37297e+07
AP3B1;S276;	O00203	S	276	AP3B1	EGDELEDNGKNFYESDDDQKEK	5.82734e+07	5.22711e+07	6.65498e+07	7.56121e+07	9.85283e+07	8.11742e+07	7.19817e+07	8.10487e+07	6.64338e+07	5.78051e+07	7.36176e+07	8.99248e+07	6.5082e+07	5.02015e+07	4.72933e+07	6.90799e+07	8.32842e+07	6.39787e+07	9.01374e+07	6.07114e+07	5.23436e+07	6.29448e+07	6.02199e+07	7.68384e+07	5.80152e+07	4.33121e+07	5.77309e+07	4.38673e+07	6.60539e+07	6.40889e+07	6.37583e+07	7.14544e+07	5.99237e+07	5.30746e+07	5.06153e+07	7.11212e+07	5.07091e+07	5.74691e+07	5.97757e+07	5.22722e+07	6.05054e+07	6.78385e+07	7.4128e+07	9.22424e+07
LGALS8;S1234;	O00214	S	1234	LGALS8	ABCDEFGHIJKL	9.65627e+06	2.93134e+06	2.98982e+06	1.30351e+07	1.5417e+07	1.05914e+07	1.74454e+07	1.22179e+07	6.52263e+06	6.41395e+06	7.77173e+06	3.46317e+06	2.42281e+06	1.50806e+07	5.77317e+06	5.72691e+06	1.79303e+07	1.32093e+07	1.3026e+07	1.98534e+07	8.81753e+06	6.05998e+06	7.94643e+06	1.38962e+07	5.12195e+06	7.74875e+06	4.13073e+06	7.54772e+06	1.38508e+07	7.93916e+06	8.66799e+06	9.59524e+06	7.15211e+06	3.82408e+06	1.47149e+07	6826136	4.1105e+06	4.8574e+06	5.3714e+06	1.15127e+07	1.32738e+07	1.25712e+07	9.90045e+06	1.2234e+07
NDUFS8;S1234;	O00217	S	1234	NDUFS8	ABCDEFGHIJKL	2.68557e+07	3.72716e+07	4.1554e+07	4.15619e+07	2.42337e+07	2.38415e+07	3.75948e+07	3.64807e+07	2.18261e+07	3.0572e+07	4.0605e+07	4.17403e+07	3.0042e+07	4.53344e+07	4.8036e+07	5.47637e+07	2.05599e+07	3.14387e+07	3.75819e+07	3.70876e+07	2.92906e+07	3.49341e+07	4.28362e+07	5.45191e+07	2.72994e+07	4.72053e+07	5.22181e+07	4.86527e+07	3.13922e+07	3.23688e+07	3.97905e+07	3.8545e+07	3.12071e+07	3.82095e+07	4.87757e+07	5.19343e+07	2.98384e+07	4.45211e+07	5.75066e+07	4.15409e+07	2.72619e+07	2.96042e+07	3.3277e+07	4.54766e+07
PSMD11;S1234;	O00231	S	1234	PSMD11	ABCDEFGHIJKL	1.46884e+08	1.27735e+08	1.40188e+08	1.36044e+08	2.00168e+08	1.97775e+08	2.34839e+08	2.28833e+08	1.90731e+08	1.89498e+08	1.84856e+08	1.73285e+08	1.26054e+08	1.2025e+08	1.22325e+08	1.445e+08	1.69523e+08	1.98974e+08	2.31314e+08	1.91159e+08	1.13864e+08	1.48204e+08	1.50535e+08	1.44682e+08	1.32949e+08	1.32269e+08	1.38263e+08	1.16112e+08	1.83599e+08	1.86009e+08	2.47934e+08	2.34778e+08	1.42596e+08	1.50552e+08	1.70682e+08	1.82691e+08	1.2652e+08	1.29625e+08	1.61001e+08	1.33085e+08	1.69759e+08	1.83955e+08	2.14588e+08	2.17922e+08
PSMD12;S1234;	O00232	S	1234	PSMD12	ABCDEFGHIJKL	8.05098e+07	6.56817e+07	8.03389e+07	6.75928e+07	7.99352e+07	8.68208e+07	9.51817e+07	7.48634e+07	8.1643e+07	8.04966e+07	1.18461e+08	9.92336e+07	4.84346e+07	6.6428e+07	8.35595e+07	7.07582e+07	6.9199e+07	6.94156e+07	9.11404e+07	6.58702e+07	7.07669e+07	6.81614e+07	9.09291e+07	8.7162e+07	6.12683e+07	5.94041e+07	9.72651e+07	6.32263e+07	7.69595e+07	7.17826e+07	7.7763e+07	7.99688e+07	6.53978e+07	9.47961e+07	8.51391e+07	1.20141e+08	5.64128e+07	6.67735e+07	8.66238e+07	4.05664e+07	8.18566e+07	1.08469e+08	7.96554e+07	8.26013e+07
PSMD9;S1234;	O00233	S	1234	PSMD9	ABCDEFGHIJKL	5.92743e+07	3.12442e+07	4.92334e+07	4.11816e+07	1.65455e+07	2.17182e+07	2.35683e+07	1.30812e+07	4.26282e+07	3.52767e+07	8.17513e+07	5.12442e+07	3.11192e+07	3.99137e+07	4.45883e+07	4.09582e+07	2.36725e+07	2.26614e+07	2.4494e+07	2.84743e+07	3.97288e+07	3.43938e+07	7.923e+07	5.72724e+07	3.73153e+07	3.7135e+07	3.15555e+07	3.37629e+07	2.67505e+07	2.61262e+07	2.92212e+07	3.20701e+07	2.6385e+07	3.343e+07	7.37371e+07	4.59683e+07	4.22559e+07	4.20522e+07	2.85085e+07	4.99822e+07	2.71684e+07	2.43879e+07	2.55828e+07	1.77086e+07
ATOX1;S1234;	O00244	S	1234	ATOX1	ABCDEFGHIJKL	3.30935e+07	6.36577e+07	2.71084e+07	2.13118e+07	6.62323e+07	8.59446e+07	6.76231e+07	5.52772e+07	2.56812e+07	4.49755e+07	2.8867e+07	2.93722e+07	2.80532e+07	1.14795e+07	1.80328e+07	9.69489e+06	9.52736e+07	5.55988e+07	7.53816e+07	6.24068e+07	1.37982e+07	2.79573e+07	2.67516e+07	1.68129e+07	2.04886e+07	2.38586e+07	3.13297e+07	1.81995e+07	7.6017e+07	8.02052e+07	6.57026e+07	6.32007e+07	2.74917e+07	2.73642e+07	2.4881e+07	3.22147e+07	2.3202e+07	2.10564e+07	2.24807e+07	1.40211e+07	6.4059e+07	7.44055e+07	5.85949e+07	5.91689e+07
MEN1;S492;	O00255	S	492	MEN1	RESKPEEPPPPK	7.77221e+06	3.15528e+06	7.58772e+06	9.01203e+06	8.00307e+06	9.58126e+06	6.79671e+06	8.36184e+06	9.99975e+06	6.79169e+06	1.2384e+07	6.77784e+06	1.07508e+07	9.2065e+06	8.40573e+06	7.56261e+06	3.78406e+06	4.66336e+06	2.36654e+06	2.44727e+06	9.95294e+06	1.41223e+07	1.35306e+07	5.43435e+06	9.92959e+06	1.01488e+07	6.56081e+06	6.63101e+06	1.07281e+07	9.34959e+06	3.33509e+06	1.14074e+07	1.35534e+07	6.44992e+06	1.33126e+07	7.50251e+06	8.21794e+06	6.8685e+06	3.42048e+06	9.87864e+06	3.71416e+06	6.93962e+06	4.38951e+06	2.3532e+06
PGRMC1;S181;	O00264	S	181	PGRMC1	LLKEGEEPTVYSDEEEPKDESAR	1.57694e+08	1.74513e+08	1.6514e+08	3.72747e+08	2.16571e+08	1.30563e+08	4.54357e+07	5.44563e+07	2.38954e+08	1.17988e+08	1.67696e+08	1.92169e+08	3.00913e+08	2.00461e+08	1.71521e+08	2.54176e+08	9.25e+07	1.53596e+08	4.15303e+07	7.79346e+07	3.38787e+08	1.57345e+08	1.87825e+08	2.15759e+08	3.7695e+08	1.85501e+08	2.95903e+08	1.4517e+08	8.52618e+07	8.95015e+07	4.74147e+07	5.04796e+07	1.83156e+08	2.43967e+08	1.54365e+08	2.7889e+08	2.89205e+08	1.83984e+08	2.28888e+08	1.89523e+08	7.43698e+07	8.0426e+07	4.24318e+07	5.62874e+07
SUPT5H;S1234;	O00267	S	1234	SUPT5H	ABCDEFGHIJKL	4.72808e+07	1.95936e+07	3.61562e+07	3.9425e+07	2.40608e+07	2.30792e+07	3.36374e+07	2.70575e+07	3.20756e+07	3.28085e+07	4.80596e+07	4.42012e+07	3.8254e+07	3.04996e+07	3.67934e+07	2.99945e+07	1.80209e+07	2.60248e+07	3.12534e+07	2.46132e+07	2.66283e+07	3.33687e+07	4.76885e+07	4.42557e+07	2.76881e+07	3.20122e+07	3.38789e+07	3.13451e+07	2.28484e+07	2.66903e+07	3.04284e+07	3.22938e+07	3.24831e+07	2.91096e+07	5.38599e+07	4.26099e+07	3.78434e+07	3.77905e+07	3.78357e+07	3.55426e+07	2.4524e+07	3.14199e+07	3.13561e+07	3.37082e+07
TAF4;S1234;	O00268	S	1234	TAF4	ABCDEFGHIJKL					67728.4	174411	117622					195858	92697.3					83142.8			87298.1			127189	68772.1				35900.3	94184	107076			53646.1			107144				69894.1		171833	109946
DFFA;S315;	O00273	S	315	DFFA	ASPPGDLQNPK	2.58899e+07	1.97271e+07	1.91539e+07	2.32832e+07	3.61489e+07	4.6708e+07	3.68497e+07	3.51135e+07	3.60965e+07	3.57467e+07	2.40649e+07	2.81418e+07	2.48762e+07	1.9806e+07	1.81757e+07	2.38937e+07	4.6437e+07	3.69565e+07	4.68044e+07	4.15616e+07	2.39603e+07	2.68883e+07	1.91167e+07	1.62535e+07	2.35074e+07	2.23407e+07	1.97323e+07	2.3105e+07	4.00109e+07	4.70525e+07	3.32219e+07	3.28243e+07	2.66644e+07	3.25632e+07	2.07825e+07	2.08094e+07	2.46954e+07	2.47796e+07	1.68502e+07	1.72991e+07	4.26403e+07	3.88851e+07	3.54171e+07	3.11458e+07
HIP1;S1234;	O00291	S	1234	HIP1	ABCDEFGHIJKL	5.1834e+07	3.96786e+07	4.2351e+07	3.58347e+07	3.85104e+07	3.85994e+07	2.84015e+07	3.1465e+07	6.33393e+07	7.035e+07	6.56591e+07	6.28675e+07	5.75452e+07	5.145e+07	4.74865e+07	5.443e+07	4.4322e+07	3.77954e+07	3.02387e+07	3.27626e+07	7.21047e+07	6.94327e+07	6.6967e+07	6.49606e+07	5.2547e+07	4.03953e+07	4.99529e+07	4.05239e+07	3.03651e+07	3.86375e+07	2.79255e+07	3.52452e+07	5.8045e+07	7.24761e+07	5.66216e+07	7.47333e+07	5.26566e+07	4.91356e+07	4.26552e+07	4.84414e+07	3.014e+07	3.807e+07	2.78228e+07	2.65984e+07
CLIC1;S1234;	O00299	S	1234	CLIC1	ABCDEFGHIJKL	7.20534e+08	4.63769e+08	5.95342e+08	4.4662e+08	3.92861e+08	5.57499e+08	5.11041e+08	5.1478e+08	5.27068e+08	5.30452e+08	5.10772e+08	5.0951e+08	5.1953e+08	4.65978e+08	4.93328e+08	4.16387e+08	5.24304e+08	4.31795e+08	5.44067e+08	5.16966e+08	3.93685e+08	4.19073e+08	4.58481e+08	3.38295e+08	4.63632e+08	4.9605e+08	4.61205e+08	3.79012e+08	4.60789e+08	5.58201e+08	5.9519e+08	4.3859e+08	4.41437e+08	4.92934e+08	4.53544e+08	4.22826e+08	4.69696e+08	4.76934e+08	3.96732e+08	3.99098e+08	4.88223e+08	4.87608e+08	5.19725e+08	4.49919e+08
TNFRSF11B;S1234;	O00300	S	1234	TNFRSF11B	ABCDEFGHIJKL	2.02757e+07	6.90613e+06	1.50522e+07	1.0026e+07	506307	1.37156e+06	1.44956e+06		1.23222e+07	8.56551e+06	9.69552e+06	9.5102e+06	1.74704e+07	1.27534e+07	1.5775e+07	2.02637e+07	3.31586e+06	408471	2.44592e+06	992182	1.3917e+07	8.4833e+06	9.48889e+06	1.5094e+07	1.32426e+07	1.16699e+07	1.79996e+07	1.512e+07	187628	296270	94586.2	290356	1.4455e+07	9.84085e+06	1.0693e+07	7.99046e+06	1.09708e+07	1.16301e+07	1.74008e+07	7.51713e+06		1.13126e+06	665516	901456
EIF3F;S1234;	O00303	S	1234	EIF3F	ABCDEFGHIJKL	5.35222e+07	4.66139e+07	7.60091e+07	7.94498e+07	3.90302e+07	5.13801e+07	9.71413e+07	7.75406e+07	6.07251e+07	4.2344e+07	7.30417e+07	6.70096e+07	4.05859e+07	4.76111e+07	7.99637e+07	6.253e+07	4.25657e+07	5.82466e+07	8.66412e+07	8.34899e+07	4.28367e+07	4.68031e+07	5.63453e+07	8.84513e+07	3.58004e+07	4.84871e+07	9.41957e+07	5.85171e+07	8.09901e+07	5.27711e+07	8.64556e+07	1.0047e+08	5.24856e+07	4.16242e+07	6.98791e+07	7.8065e+07	4.29969e+07	4.20328e+07	7.34024e+07	6.72811e+07	8.64497e+07	9.3165e+07	9.75787e+07	6.66122e+07
PDHX;S1234;	O00330	S	1234	PDHX	ABCDEFGHIJKL	2.05585e+07	2.03009e+07	2.87902e+07	2.19338e+07	6.51552e+06	2.92741e+06	4.68077e+06	5.49162e+06	1.77752e+07	1.22472e+07	2.21225e+07	1.27508e+07	1.86635e+07	2.17037e+07	2.54753e+07	2.24955e+07	1.71978e+06	8.13095e+06	4.24442e+06	5.68066e+06	1.52778e+07	1.83694e+07	1.88495e+07	1.67661e+07	2.15889e+07	2.08648e+07	2.35655e+07	2.1972e+07	4.05547e+06	7.49669e+06	5.76877e+06	5.32542e+06	2.01612e+07	1.86718e+07	2.21305e+07	1.26532e+07	1.85233e+07	1.97554e+07	2.14349e+07	2.25263e+07	7.50353e+06	2.78129e+06	6.23185e+06	3.74784e+06
MATN2;S1234;	O00339	S	1234	MATN2	ABCDEFGHIJKL	689240								434903	1.78427e+06			1.37258e+06	1.65518e+06	806403	395229					907393	3.63392e+06		3.03279e+06	721333	2.10644e+06		943039					484013	2.4018e+06		1.89778e+06	416632	2.0783e+06	922032	1.45662e+06	352181	787872	939762	668034
QSOX1;S1234;	O00391	S	1234	QSOX1	ABCDEFGHIJKL	9.3533e+07	3.97993e+07	6.71661e+07	7.03191e+07	3.2731e+07	2.68353e+07	4.21475e+07	2.91632e+07	5.68749e+07	3.05104e+07	7.02231e+07	4.5038e+07	7.5918e+07	5.52762e+07	7.17785e+07	7.28548e+07	2.42825e+07	2.82783e+07	3.55716e+07	3.96123e+07	7.40053e+07	4.02692e+07	9.69007e+07	8.80358e+07	7.93634e+07	4.47182e+07	6.07399e+07	5.40341e+07	3.64487e+07	2.05745e+07	4.77653e+07	4.77438e+07	6.87575e+07	3.30827e+07	7.77747e+07	6.24531e+07	6.21493e+07	3.83217e+07	5.81463e+07	6.49242e+07	2.37692e+07	2.65105e+07	5.39519e+07	4.31596e+07
DCTN6;S1234;	O00399	S	1234	DCTN6	ABCDEFGHIJKL	5.86515e+06	6.51361e+06	1.80665e+06	5.32826e+06	2.04879e+06	2.62472e+06	3.86763e+06	961918	6.0241e+06	9.01e+06	428219	2.55158e+06	6.71215e+06	1.71224e+06	407929	2.04402e+06	2.65013e+06	5.60034e+06	7.10902e+06	2.00357e+06	3.91024e+06	113594			5.28153e+06		8.59358e+06	1.33435e+07	8.16984e+06	8.51678e+06		6.23134e+06	5.55346e+06	4.17084e+06		4495783	8.48682e+06	1.48542e+06	8.66391e+06	1.26212e+06	6.23731e+06	2.13563e+07	6.39299e+06	1.79551e+06
SLC33A1;S1234;	O00400	S	1234	SLC33A1	ABCDEFGHIJKL	4.24954e+06	5.11978e+06	6.33228e+06	6.58732e+06	3.157e+06	3.97299e+06	3.77118e+06	5.72443e+06	3.7549e+06	5.45275e+06	5.79899e+06	1.88032e+06	2.66868e+06	7.45634e+06	7.63188e+06	5.82961e+06	3.59074e+06	8.58794e+06	4.7779e+06	5.40335e+06	2.67984e+06	3.36473e+06	5.14105e+06	5.60963e+06	4.99534e+06	2.33787e+06	1.07169e+07	3.30728e+06	3.76078e+06	4.59151e+06	5.1461e+06	1.86736e+06	211557	1.80421e+06	5.04279e+06	2.07923e+06	3.97888e+06	4.2411e+06	6.33758e+06	3.94159e+06	3.1115e+06	5.2131e+06	2.34946e+06	4.76713e+06
WASL; ASB15;S315;	O00401	S	315	WASL; ASB15	GAPSSPATGVLPSPQGK	2.26433e+06	3.95131e+06	2.69206e+06	3.58762e+06	4.00963e+06	2.88853e+06	3.21902e+06	1.31204e+06	559626	1.7904e+06	2.16366e+06	4.71261e+06	2.14363e+06	2.42213e+06	2.71957e+06	1.25473e+06	4.41093e+06	3.01517e+06	2.43749e+06	3.78686e+06	2.10527e+06	1.5876e+06	965051	687958	746551	3.5373e+06	866358	2.90501e+06	2.43641e+06	3.08527e+06	4.69505e+06	2.53752e+06	1.68956e+06	2.19825e+06	1.10717e+06	2.52932e+06	501649	2.40352e+06	770687	3.72059e+06	3.03661e+06	1.83773e+06	4.08324e+06	2.0511e+06
IPO5;S827;	O00410	S	827	IPO5	QDEDYDEQVEESLQDEDDNDVYILTK	1.62945e+08	1.41398e+08	1.69943e+08	1.46333e+08	1.46899e+08	1.86459e+08	2.40428e+08	2.57532e+08	1.46441e+08	1.9372e+08	2.35307e+08	2.26581e+08	9.87103e+07	1.2194e+08	1.75343e+08	1.22107e+08	1.79189e+08	1.62076e+08	2.59358e+08	1.70871e+08	8.87359e+07	1.36284e+08	2.04332e+08	1.22544e+08	1.14621e+08	1.07278e+08	1.82597e+08	9.00312e+07	1.48788e+08	2.22367e+08	2.63e+08	1.94722e+08	9.88766e+07	1.12382e+08	1.90078e+08	1.4526e+08	1.28218e+08	1.42676e+08	1.67866e+08	9.20029e+07	1.45539e+08	1.91896e+08	2.43233e+08	2.05335e+08
SAP18;S1234;	O00422	S	1234	SAP18	ABCDEFGHIJKL	6.05802e+06	5.36575e+06	1.2276e+07	1.12963e+07	6.74213e+06	4.0496e+06	9.61132e+06	1.47761e+07	2.36736e+07	6.46351e+06	1.77026e+07	1.49067e+07	7.18745e+06	2.03202e+07	2.02702e+07	1.79024e+07	3.80528e+06	6.79379e+06	1.22461e+07	7.90365e+06	1.03104e+07	5.44518e+06	8.2297e+06	1.60605e+07	1.02625e+07	6.76311e+06	1.47136e+07	1.65805e+07	3.60345e+06	5.81262e+06	1.15048e+07	5.63816e+06	2.10285e+07	1.04264e+07	1.54748e+07	1.45967e+07	8.81498e+06	1.12389e+07	1.51535e+07	5.1033e+06	3.88989e+06	5.53348e+06	1.26303e+07	9.233e+06
EML1;S1234;	O00423	S	1234	EML1	ABCDEFGHIJKL	3.36303e+07	2.68313e+07	2.47003e+07	3.74776e+07		2.45468e+06	2.32232e+06	2.30746e+06	2.01807e+07	2.01292e+07	2.68896e+07	2.4401e+07	3.71475e+07	1.87969e+07	1.69749e+07	1.41942e+07	363448	1.17183e+06	1.01764e+06	3.43731e+06	9.13457e+06	1.939e+07	3.55798e+07	5.10406e+06	1.75169e+07	2.70907e+07	2.21661e+07	1.18e+07	287112	172631	430718	818591	1.83606e+07	1.47242e+07	1.80463e+07	2.23745e+07	2.58656e+07	3.17593e+07	2.44714e+07	1.80918e+07	2.53751e+06	3.44802e+06	716781	1.21e+06
IGF2BP3;T528;	O00425	T	528	IGF2BP3	DQTPDENDQVVVK	7.18819e+07	1.11195e+08	6.77322e+07	8.92919e+07	1.59683e+08	7.51857e+07	1.20316e+08	1.27728e+08	6.97136e+07	7.44216e+07	9.04735e+07	9.21219e+07	6.64401e+07	6.28261e+07	6.29267e+07	8.36529e+07	1.93805e+08	8.72367e+07	1.29213e+08	1.46742e+08	5.68028e+07	6.57825e+07	6.99817e+07	9.28415e+07	6.69444e+07	7.66846e+07	6.84445e+07	8.32748e+07	1.58912e+08	1.14232e+08	1.05298e+08	1.49399e+08	8.8398e+07	6.23157e+07	9.723e+07	8.71073e+07	7.61232e+07	6.49036e+07	7.36223e+07	8.20866e+07	1.28179e+08	9.18857e+07	9.56128e+07	1.54931e+08
DNM1L;S1234;	O00429	S	1234	DNM1L	ABCDEFGHIJKL	9.219e+07	6.79738e+07	1.28694e+08	8.81613e+07	4.65309e+07	7.51753e+07	9.06794e+07	8.59892e+07	8.68325e+07	8.89494e+07	1.3703e+08	9.73477e+07	8.62732e+07	7.98323e+07	1.1907e+08	9.16931e+07	5.40223e+07	6.35106e+07	8.4233e+07	7.95654e+07	6.31445e+07	8.02299e+07	1.22603e+08	8.48588e+07	9.29869e+07	7.77014e+07	1.42511e+08	7.5934e+07	5.7379e+07	7.53041e+07	8.17668e+07	8.27043e+07	8.69246e+07	7.12882e+07	1.24822e+08	9.52084e+07	8.3716e+07	8.4889e+07	1.39025e+08	9.28935e+07	7.20424e+07	6.74763e+07	8.17576e+07	8.01886e+07
RTCA;S1234;	O00442	S	1234	RTCA	ABCDEFGHIJKL	2.99313e+07	2.75553e+07	2.89501e+07	2.73858e+07	1.88108e+07	2.3424e+07	3.66916e+07	2.74935e+07	2.00091e+07	1.90518e+07	3.27419e+07	2.87291e+07	1.95716e+07	2.50545e+07	3.63875e+07	2.54925e+07	1.28115e+07	1.3318e+07	2.62657e+07	1.80625e+07	1.62601e+07	2.20231e+07	2.95444e+07	2.9544e+07	1.50819e+07	2.45257e+07	3.53631e+07	2.57957e+07	2.62022e+07	2.35775e+07	3.00226e+07	3.07839e+07	2.60113e+07	1.91431e+07	2.81995e+07	3.58456e+07	2.53455e+07	1.98537e+07	3.24078e+07	2.11512e+07	2.19137e+07	2.34211e+07	2.99226e+07	2.81137e+07
PIK3C2A;S338;	O00443	S	338	PIK3C2A	SQSLPNSLDYTQTSDPGR	4.43303e+06	2.57819e+06	4.13508e+06	4.95441e+06	1.0096e+06	4.96658e+06	3.182e+06	6.72016e+06	2.49698e+06	5.45398e+06	5.9479e+06	3.91323e+06	779241	2.70302e+06	2.99732e+06	3.65038e+06	2.78199e+06	3.41106e+06	2.42057e+06	6.59937e+06	2.17553e+06	1.40379e+06	8.79842e+06	2.03577e+06	1.59698e+06	2.65118e+06	1.73269e+06	2.30189e+06	2.49781e+06	3.05891e+06	3.90557e+06	6.7881e+06	732579	238813	7.1103e+06	1.58911e+06	2.72681e+06	2.0785e+06	1.2779e+06	4.99427e+06	1.85167e+06	1.85613e+06	4.54457e+06	3.79605e+06
PIK3R2;S1234;	O00459	S	1234	PIK3R2	ABCDEFGHIJKL	937883	255889	192623	800547	329891	1.61276e+06	1.96546e+06	2.21095e+06	588385	901530	1.07666e+06	871807	517588	487616	275579	1.36142e+06	311201	1.93719e+06	1.98082e+06	2.021e+06	683781	893359	333133	1.17503e+06	422974	1.32329e+06	795633	424074	878244	1.13355e+06	1.80177e+06	661537	333115	824300	1.05122e+06	1.11483e+06	795277	997339	781612	525938	280172	742689	1.47092e+06	1.84224e+06
GOLIM4;S364;	O00461	S	364	GOLIM4	ALEEEEMEQVGQAEHLEEEHDPSPEEQDR	2.79728e+07	2.81532e+07	2.37865e+07	6.49171e+07	8.30616e+07	3.73149e+07	1.94847e+07	2.74027e+07	4.31521e+07	2.24248e+07	3.05861e+07	2.92086e+07	4.07701e+07	2.91453e+07	2.56411e+07	3.17068e+07	4.21604e+07	4.74957e+07	1.60746e+07	2.61619e+07	3.81346e+07	2.63253e+07	3.14058e+07	2.49864e+07	6.06207e+07	2.26758e+07	3.95017e+07	2.37453e+07	3.79445e+07	1.81801e+07	2.00391e+07	1.58448e+07	3.75041e+07	2.79019e+07	3.42364e+07	3.93866e+07	4.32956e+07	2.47554e+07	4.02787e+07	2.30249e+07	3.22416e+07	1.7367e+07	1.90654e+07	1.62312e+07
MANBA;S1234;	O00462	S	1234	MANBA	ABCDEFGHIJKL	978169	968027	920624	518529					392875	393637	625340	306211	431058	2.06575e+06	711147	1.39246e+06						890086	697211	1.21379e+06	427313	2.71164e+06	1.3918e+06	298044					323288	1.20768e+06	544294	960894	1.21996e+06	1.85956e+06	1.94941e+06	699979
;S676;	O00468	S	676		AGPCEQAECGSGGSGSGEDGDCEQELCR	1.93582e+08	1.53783e+08	1.85827e+08	1.72957e+08	8.78134e+07	7.33792e+07	5.70235e+07	7.97709e+07	1.47162e+08	1.14282e+08	1.767e+08	9.53079e+07	2.49387e+08	1.90243e+08	1.79783e+08	2.80012e+08	1.3361e+08	5.95042e+07	9.02834e+07	1.31478e+08	1.617e+08	1.71993e+08	1.9607e+08	1.67824e+08	2.22481e+08	1.69558e+08	1.66756e+08	1.9014e+08	1.26111e+08	5.18749e+07	6.48416e+07	1.57833e+08	1.80723e+08	1.65436e+08	1.91398e+08	1.4967e+08	1.74549e+08	1.83199e+08	1.8816e+08	1.3567e+08	1.19747e+08	6.07866e+07	9.40533e+07	1.1091e+08
PLOD2;S1234;	O00469	S	1234	PLOD2	ABCDEFGHIJKL	1.64674e+09	1.44772e+09	1.68624e+09	1.67594e+09	1.26311e+09	1.74585e+09	2.11146e+07	2.12707e+07	1.92747e+09	1.91047e+09	2.51363e+09	2.24808e+09	1.69441e+09	2.15191e+09	2.39566e+09	1.4932e+09	9.02132e+08	1.61235e+09	2.16618e+09	1.30026e+09	1.69373e+09	1.91152e+09	2.51322e+09	2.43643e+09	1.73139e+09	2.22077e+09	2.38196e+09	1.17639e+09	1.60101e+09	1.606e+09	2.25364e+09	1.52382e+09	1.48851e+09	1.84142e+09	2.40181e+09	1.80758e+09	1.73039e+09	1.88021e+09	1.9542e+09	1.51153e+09	6.97959e+08	1.73191e+09	2.18617e+09	1.20217e+09
EXOC5;S1234;	O00471	S	1234	EXOC5	ABCDEFGHIJKL	9.17339e+06	1.38056e+07	1.06148e+07	1.49168e+07	1.26045e+07	8.54554e+06	6.41274e+06	8.02669e+06	1.0734e+07	1.17563e+07	2.25645e+07	1.87682e+07	1.29084e+07	1.08139e+07	1.17952e+07	1.51561e+07	1.32469e+07	9.5072e+06	9.69234e+06	1.09582e+07	1.44048e+07	1.59395e+07	1.77466e+07	1.54517e+07	1.27153e+07	1.38508e+07	1.14193e+07	8.82076e+06	8.1271e+06	1.19745e+07	7.35938e+06	1.32563e+07	1.1885e+07	1.48805e+07	1.47671e+07	1.84039e+07	7.10774e+06	1.23181e+07	1.08267e+07	1.28115e+07	6.60901e+06	1.07126e+07	7.94834e+06	1.06698e+07
BTN3A3;S1234;	O00478	S	1234	BTN3A3	ABCDEFGHIJKL	2.96162e+06	4.90618e+06	4.86657e+06	1.101e+06	1.61694e+06	2.14137e+06	1.18395e+06	1.45267e+06	2.01839e+06	1.78214e+06	2.88795e+06	2.2976e+06	2.39236e+06	4.34075e+06	3.08376e+06	1.38452e+06	210300	1.34094e+06		759388	5.18336e+06	2.38971e+06	3.65436e+06	4.71358e+06	2.4687e+06	3.67751e+06	4.20557e+06	2.80174e+06	1.32377e+06	1.28708e+06			3.88517e+06	2.30249e+06	2.62854e+06	1.35176e+06	3.64009e+06	2.81536e+06	3.2636e+06	900083	334860			1.5367e+06
HMGN4;S80;	O00479	S	80	HMGN4	DASTLQSQKAEGTGDAK		2.32409e+06	773272	482246		116972	99718.4	797555	1.28368e+06	697618	61095.2	435935	1.57345e+06	919069	707554	1.27177e+06	328233	848253	72943.8		684585	241518	157953	574271	1.09568e+06	699313	2.02522e+06	280462	223141	685358	994116	1.51356e+06	559545	1.72052e+06	35842.5	183373	518204	754719	1.18613e+06	106506	239085	675762	468185	988029
BTN3A1;S1234;	O00481	S	1234	BTN3A1	ABCDEFGHIJKL	1.20682e+07	8.61207e+06	1.57337e+07	1.42999e+07	1.32212e+06	3.09155e+06	1.07065e+07	8.80011e+06	1.3494e+07	8.79481e+06	1.73776e+07	1.37668e+07	1.08828e+07	1.48379e+07	1.54907e+07	2.43019e+07	3.12156e+06	6.85229e+06	6.88101e+06	7.85639e+06	1.10904e+07	1.61668e+07	1.63146e+07	2.96388e+07	9.09702e+06	1.60508e+07	1.90842e+07	2.00237e+07	7.61886e+06	8.03753e+06	6.02436e+06	1.25902e+07	1.80399e+07	1.60101e+07	1.64928e+07	29566678	1.31652e+07	1.60601e+07	1.67498e+07	1.77167e+07	7.2523e+06	4.71593e+06	9.17148e+06	9.28864e+06
NDUFA4;S1234;	O00483	S	1234	NDUFA4	ABCDEFGHIJKL	3.93484e+07	1.34884e+08	7.23761e+07	1.24532e+08	5.72433e+07	3.67768e+07	5.19556e+07	5.7159e+07	9.46369e+07	8.62678e+07	5.92766e+07	9.39741e+07	5.40666e+07	1.42395e+08	6.65644e+07	1.01231e+08	9.52975e+07	4.97483e+07	5.89161e+07	5.86612e+07	9.01342e+07	1.00033e+08	5.8888e+07	1.08107e+08	7.56546e+07	1.31209e+08	4.86296e+07	1.27931e+08	5.58894e+07	4.67899e+07	6.39609e+07	6.72505e+07	8.92746e+07	7.30098e+07	4.96833e+07	9.35382e+07	7.23036e+07	1.03576e+08	5.2779e+07	1.45502e+08	5.83357e+07	4.3518e+07	5.78667e+07	6.54607e+07
PSMD14;S1234;	O00487	S	1234	PSMD14	ABCDEFGHIJKL	6.57234e+07	6.75538e+07	7.29293e+07	6.11173e+07	8.91531e+07	8.11621e+07	1.0603e+08	8.93028e+07	6.99919e+07	6.29455e+07	8.56641e+07	9.58501e+07	9.45146e+07	6.30323e+07	6.9884e+07	1.40454e+08	1.2408e+08	8.84585e+07	9.47153e+07	9.05942e+07	6.51862e+07	7.08398e+07	8.15021e+07	9.1737e+07	9.39988e+07	7.09827e+07	7.33092e+07	9.85173e+07	7.0014e+07	8.78433e+07	9.08226e+07	1.14372e+08	1.43761e+08	9.15061e+07	6.46695e+07	9.63686e+07	4.3842e+07	8.99192e+07	7.56551e+07	6.29143e+07	9.34911e+07	8.96713e+07	8.7245e+07	9.66884e+07
BIN1;S296;	O00499	S	296	BIN1	GNKSPSPPDGSPAATPEIR	4.19345e+07	3.88982e+07	3.28465e+07	2.93933e+07	1.92078e+07	2.28152e+07	2.03072e+07	1.31874e+07	2.95725e+07	2.81114e+07	2.90954e+07	3.66743e+07	2.26801e+07	3.25077e+07	2.92181e+07	1.20637e+07	1.75396e+07	2.33136e+07	1.94946e+07	2.06861e+07	1.62281e+07	1.74292e+07	2.17864e+07	1.81792e+07	2.43284e+07	3.33371e+07	3.00335e+07	1.61595e+07	2.47685e+07	2.5205e+07	2.6335e+07	1.23719e+07	2.3681e+07	3.39119e+07	2.32362e+07	2.24452e+07	2.66023e+07	2.8417e+07	2.97965e+07	2.33214e+07	1.96106e+07	1.92312e+07	2.07864e+07	8.95382e+06
KPNA3;S60;	O00505	S	60	KPNA3	NVPQEESLEDSDVDADFK	7.30611e+06	9.6954e+06	1.11151e+07	9.6711e+06	3.55059e+07	3.27007e+07	3.19351e+07	3.29825e+07	6.74483e+06	5.9475e+06	1.30451e+07	1.20054e+07	8.09175e+06	1.28922e+07	1.2874e+07	7.82966e+06	1.76141e+07	2.53518e+07	3.08151e+07	2.45584e+07	6.74217e+06	6.19713e+06	1.1386e+07	1.08625e+07	9.07522e+06	7.22009e+06	1.29578e+07	5.52114e+06	1.56449e+07	1.5124e+07	4.70915e+07	2.29713e+07	4.59482e+06	5.98058e+06	1.24732e+07	1.75705e+07	1.00284e+07	8.43761e+06	1.20704e+07	1.15229e+07	1.65041e+07	1.94798e+07	5.51439e+07	4.37286e+07
STK25;S1234;	O00506	S	1234	STK25	ABCDEFGHIJKL	2.46838e+06	1.95697e+06	2.11369e+06	1.42676e+06	226615	237775	1.6634e+06	2.39557e+06	3.12052e+06	2.86154e+06	971470	3.75814e+06	1.1194e+06	1.38105e+06	1.5382e+06	359949	578251	218899	351275	1.12019e+06	1.60206e+06	1.16343e+06	2.15077e+06	1.11062e+06	671497	1.9799e+06	3.80064e+06	2.39194e+06	196384	661476	882389	681138	219336	1.62454e+06	3.3387e+06	3.98327e+06	1.81392e+06	1.9565e+06	1.04393e+06	1.97474e+06	383960	117878	457644	499582
USP9Y;S1234;	O00507	S	1234	USP9Y	ABCDEFGHIJKL	123575				93249.4	47563.8		78527.4	172486	34991.2	32288.8						153018	260617											248205	59551.4	96102.9	130936	167111		32708.8						118605	172933		81201.3
BCL9; LOC101060700;S104;	O00512	S	104	BCL9; LOC101060700	SISADSFDQR	220187	1.12306e+06		571940	652563	888328	864652	698639		156604	121276	814071	122811	166732	210132	158276	391946	1.34781e+06	33034.4	207784	996789	104226	256399	194738	457302	179566	191616	223631	121382	321582			1.16223e+06	654519	1.09258e+06	143899	502814	1.05206e+06	290943	462254	1.07704e+06	609732	749640	459625
VWA5A;S1234;	O00534	S	1234	VWA5A	ABCDEFGHIJKL	1.50059e+06	1.66249e+06	2.51941e+06	3.41899e+06	9.70318e+06	1.1993e+07	3.02772e+07	1.87763e+07	549367	3.71147e+06	1.9664e+06	2.81846e+06	260064	2.08091e+06	742655	593064	8.47516e+06	1.28533e+07	2.04011e+07	1.7346e+07	2.25608e+06	9.17787e+06		1.51635e+06	1.67808e+06	3.44082e+06	884240	1.26031e+06	1.42554e+07	1.90218e+07	1.59825e+07	3.00483e+07	889364	3.26491e+06		4.71296e+06	2.32514e+06	3.03004e+06	2.26652e+06	662665	1.53087e+07	1.7684e+07	1.7483e+07	2.09848e+07
PES1;S1234;	O00541	S	1234	PES1	ABCDEFGHIJKL	6.40092e+06	2.57082e+06	9.85011e+06	7.00582e+06	1.13749e+06	2.72729e+06	5.57233e+06	3.7403e+06	3.63231e+06	4.72138e+06	8.35196e+06	4.47269e+06	2.45488e+06	3.40592e+06	8.12628e+06	3.88866e+06	1.82055e+06	5.42212e+06	3.48133e+06	5.13943e+06	7.85169e+06	2.53566e+06	8.17439e+06	4.4052e+06	2.88468e+06	3.96535e+06	7.15541e+06	2.34045e+06	3.46746e+06	5.69648e+06	4.99199e+06	4.3205e+06	2.62467e+06	2.61e+06	7.92232e+06	4.07256e+06	3.32189e+06	4.79837e+06	5.43294e+06	4.24649e+06	2.83911e+06	3.23161e+06	5.60411e+06	3.60625e+06
EBAG9;S1234;	O00559	S	1234	EBAG9	ABCDEFGHIJKL	373043		563909	472837	1.03906e+06	1.53471e+06			622974	865665	492047	738555	715986			1.03733e+06	611123	2.39973e+06	1.05888e+06	427945	405897				416330		552152							779743			1.13285e+06			361618	765064	1.79596e+06	901086	656574
SDCBP;S1234;	O00560	S	1234	SDCBP	ABCDEFGHIJKL	3.50592e+07	2.29503e+07	6.03937e+07	4.03573e+07	1.92089e+07	1.88167e+07	4.35423e+07	3.20303e+07	2.23651e+07	2.61986e+07	3.76887e+07	2.79139e+07	2.38479e+07	4.37249e+07	4.406e+07	4.91879e+07	2.1078e+07	1.92234e+07	4.25327e+07	3.08335e+07	2.58307e+07	2.80971e+07	3.07874e+07	3.7758e+07	2.44431e+07	3.20264e+07	3.98931e+07	3.9754e+07	2.11928e+07	2.12019e+07	4.86273e+07	2.90792e+07	2.46922e+07	3.11838e+07	3.40416e+07	3.81601e+07	2.74718e+07	4.74604e+07	3.79977e+07	2.86844e+07	1.72905e+07	1.82444e+07	3.95403e+07	3.07233e+07
PITPNM1;S621;	O00562	S	621	PITPNM1	GSPEPSALPPQR	3.64557e+06	2.02627e+06	806822	1.61182e+06	723336	344961	813439	244062	2.17555e+06	1.90948e+06	2.31789e+06	1.9299e+06	1.71033e+06	1.00143e+06	2.02711e+06	1.91292e+06	409896	1.84028e+06	88544.9	419087	1.64964e+06	1.66356e+06	2.16633e+06	2.60874e+06	2.8399e+06	1.49123e+06	2.27623e+06	1.95086e+06	282897	1.69659e+06	778552	783347	2.69609e+06	1.15313e+06	3.74593e+06	2.83599e+06	2.22548e+06	2.0175e+06	2.35713e+06	1.69651e+06	672144	1.59322e+06	498122	441073
MPHOSPH10;S1234;	O00566	S	1234	MPHOSPH10	ABCDEFGHIJKL	4.46188e+06	3.75052e+06	4.96057e+06	3.48736e+06	7.83612e+06	9.47264e+06	1.22325e+07	9.72436e+06	3.77629e+06	1.5938e+06	2.55469e+06	4.50715e+06	2.24122e+06	4.03459e+06	5.3886e+06	3.60076e+06	1.18404e+06	1.27414e+07	8.22685e+06	6.0648e+06	1.31754e+06	3.62575e+06	2.215e+06	5.19009e+06	5.28911e+06	2.97623e+06	6.61835e+06	3.17173e+06	3.13714e+06	7.86599e+06	8.85873e+06	6.14944e+06	985835	5.10412e+06	1.08201e+06	4.69969e+06	2.12796e+06	2.97717e+06	7.74155e+06	1.35879e+06	6.78175e+06	7.10223e+06	7.64757e+06	7.61072e+06
NOP56;S520;	O00567	S	520	NOP56	EELMSSDLEETAGSTSIPK	5.38221e+07	4.81604e+07	7.20067e+07	8.6579e+07	6.87575e+07	6.2713e+07	5.27532e+07	8.77082e+07	7.21607e+07	5.99186e+07	6.71211e+07	6.33284e+07	7.47118e+07	5.12976e+07	6.85604e+07	7.41686e+07	5.45608e+07	7.72265e+07	4.97347e+07	9.34262e+07	1.50674e+08	5.44289e+07	7.44129e+07	6.33919e+07	8.59242e+07	5.61798e+07	7.719e+07	5.65845e+07	4.96176e+07	6.48417e+07	5.46456e+07	5.52485e+07	4.72738e+07	5.9042e+07	6.14214e+07	4.72339e+07	7.2293e+07	5.24469e+07	7.45941e+07	7.64565e+07	5.33911e+07	4.86069e+07	4.12401e+07	6.53547e+07
DDX3X;S1234;	O00571	S	1234	DDX3X	ABCDEFGHIJKL	2.33821e+08	2.06201e+08	2.37323e+08	2.43743e+08	1.87912e+08	1.56789e+08	2.25252e+08	2.07964e+08	2.46762e+08	2.70807e+08	3.16224e+08	2.95485e+08	1.57908e+08	1.88612e+08	2.43399e+08	2.03463e+08	1.88107e+08	1.84133e+08	2.33839e+08	1.77818e+08	1.82117e+08	1.86531e+08	2.71461e+08	2.49126e+08	1.54292e+08	1.9205e+08	2.58352e+08	1.9984e+08	1.67297e+08	1.83546e+08	2.02489e+08	1.97227e+08	2.08676e+08	2.0174e+08	2.96427e+08	2.49691e+08	1.76347e+08	1.96918e+08	2.61157e+08	2.01979e+08	1.84462e+08	1.87322e+08	2.00219e+08	2.09356e+08
PODXL;S113;	O00592	S	113	PODXL	GGGSGNPTTTIESPK					189190	284621	972684	1.06054e+06	212317	139503						79828.8	472280	40403.1	202605	933855		217863		11973.2	342039	91541.3	9368.58	65847.5	61282.6	96907.7	519330	4.45642e+06	315777	285662	179702	104038	120614	28971.4	10784.3		81222.8	466170	973496	1.35354e+06
CYR61;S1234;	O00622	S	1234	CYR61	ABCDEFGHIJKL	4.10195e+07	1.69447e+07	2.0998e+07	1.62665e+07	3.76289e+07	5.15286e+07	3.01768e+07	3.32239e+07	2.62706e+07	2.07992e+07	1.89198e+07	1.056e+07	3.84433e+07	1.69368e+07	1.85309e+07	2.2591e+07	6.08583e+07	3.79211e+07	3.55728e+07	4.86213e+07	5.35091e+07	2.07236e+07	1.68191e+07	2.02924e+07	4.28509e+07	2.22913e+07	2.26921e+07	3.128e+07	3.28551e+07	3.25355e+07	2.24151e+07	3.4034e+07	2.32847e+07	2.11582e+07	1.62011e+07	2.75913e+07	3.39393e+07	2.44936e+07	1.98371e+07	2.34601e+07	3.37725e+07	3.44298e+07	2.4298e+07	2.99121e+07
PIR;S1234;	O00625	S	1234	PIR	ABCDEFGHIJKL	1.12532e+06	1.47569e+06	671553	1.6044e+06	1.25286e+06	2.71485e+06	2.25201e+06	2.20841e+06	411924	4.04502e+06	328428	1.68082e+06	2.42252e+06	1.91371e+06	5.7519e+06	2.07387e+06	1.10069e+06	1.47896e+06	2.26645e+06	3.177e+06	397488	282910	257768	509891	1.56005e+06	1.77635e+06	1.07345e+06	762671	3.97221e+06	2.71537e+06	5.11032e+06	1.94793e+06	977352	246078	1.22143e+06	703474	1.12985e+06	2.27703e+06	4.28094e+06	1.17851e+06	3.29305e+06	2.61293e+06	4.55136e+06	1.98929e+06
KPNA4;S60;	O00629	S	60	KPNA4	NVPHEDICEDSDIDGDYR	3.52189e+07	3.52786e+07	4.12175e+07	4.75294e+07	7.74099e+07	8.73027e+07	9.12616e+07	9.56903e+07	4.80823e+07	6.81876e+07	6.74992e+07	8.14266e+07	3.83753e+07	5.24271e+07	5.10103e+07	5.13358e+07	7.35342e+07	7.93188e+07	8.79919e+07	7.71312e+07	3.40806e+07	3.1654e+07	7.05051e+07	7.11826e+07	4.22724e+07	4.62099e+07	4.7663e+07	3.56554e+07	8.76079e+07	7.07177e+07	9.35934e+07	7.4416e+07	4.19501e+07	4.23261e+07	7.73281e+07	7.05967e+07	4.3482e+07	4.35473e+07	4.85089e+07	3.48777e+07	8.03863e+07	8.58022e+07	9.32011e+07	7.60999e+07
TRIM38;S1234;	O00635	S	1234	TRIM38	ABCDEFGHIJKL	308859	183461	1.38583e+06	706073	1.50303e+06	1.61529e+06	2.33512e+06	1.87587e+06	155701	141543	975847	1.00814e+06	58613.2	420462	886527	1.04947e+06	1.01368e+06	2.47694e+06	2.39804e+06	1.05758e+06	396133	676639	1.35818e+06	656195	476977	367310	926835	1.05748e+06	1.41451e+06	2.15244e+06	2.98126e+06	2.50428e+06	300089	586818	1.02607e+06		218751	494167	743608		1.53315e+06	1.52676e+06	2.43274e+06	1.75842e+06
NFIB;S1234;	O00712	S	1234	NFIB	ABCDEFGHIJKL	5.68437e+06	4.66864e+06	3.23416e+06	6.32699e+06	652838	1.14464e+06	3.38358e+06	2.23051e+06	2.91557e+06	3.21919e+06	4.70119e+06	3.98757e+06	5.0475e+06	1.84321e+06	5.24814e+06	5.46775e+06	1.21484e+06	1.60633e+06	2.40451e+06	2.27327e+06	6.65551e+06	3.945e+06	3.74977e+06	6.26082e+06	3.26132e+06	2.78204e+06	4.18541e+06	3.76744e+06	2.87822e+06	1.73668e+06	2.88835e+06	3.12967e+06	2.43896e+06	2.42035e+06	4.27862e+06	5.37813e+06	1.99656e+06	3.66078e+06	3.90691e+06	7.75095e+06	2.86499e+06	2.21878e+06	3.72393e+06	4.09407e+06
PPP6C;S1234;	O00743	S	1234	PPP6C	ABCDEFGHIJKL	1.58646e+07	1.46551e+07	1.81304e+07	1.01565e+07	1.49968e+07	1.43677e+07	1.75447e+07	1.38829e+07	1.66053e+07	2.07602e+07	2.352e+07	1.93051e+07	1.53355e+07	1.26766e+07	1.47743e+07	9.51584e+06	1.38914e+07	1.29126e+07	1.95887e+07	1.58835e+07	9.727e+06	1.64201e+07	1.72536e+07	1.63236e+07	1.36387e+07	1.70554e+07	1.58145e+07	9.47253e+06	1.63227e+07	1.14143e+07	2.14604e+07	1.246e+07	1.71936e+07	2.25452e+07	1.41272e+07	1.97529e+07	1.49561e+07	1.13703e+07	1.75021e+07	9.30077e+06	1.41686e+07	1.24239e+07	1.59999e+07	1.64353e+07
CES2;S1234;	O00748	S	1234	CES2	ABCDEFGHIJKL	6.73768e+07	9.82986e+07	6.97309e+07	4.3363e+07	4.12742e+06	3.91355e+06	8.27702e+06	4.89715e+06	2.02484e+07	2.29848e+07	2.22646e+07	1.91371e+07	5.82347e+07	1.15733e+08	5.77433e+07	4.24124e+07	848859	1.65398e+06	4.99359e+06	7.34474e+06	2.20261e+07	2.40875e+07	2.21078e+07	2.15698e+07	5.22286e+07	1.01553e+08	6.47597e+07	5.55097e+07	3.54078e+06	6.28391e+06	7.41698e+06	2.22509e+06	2.04623e+07	2.81022e+07	2.33636e+07	2.31935e+07	8.51338e+07	1.21929e+08	6.84643e+07	4.6086e+07	4.97963e+06	9.5163e+06	3.2067e+06	7.08611e+06
MAN2B1;S1234;	O00754	S	1234	MAN2B1	ABCDEFGHIJKL	5.36107e+07	5.22977e+07	5.73717e+07	5.83294e+07	2.5633e+07	3.38542e+07	5.3994e+07	4.18694e+07	3.61763e+07	4.26763e+07	6.42744e+07	6.76434e+07	3.47048e+07	8.34191e+07	6.98193e+07	7.95364e+07	3.0943e+07	4.14402e+07	4.52988e+07	3.23622e+07	3.84801e+07	5.15771e+07	5.54375e+07	8.62707e+07	3.27064e+07	6.54317e+07	7.30332e+07	6.53534e+07	3.35413e+07	4.03463e+07	4.22356e+07	5.45424e+07	5.95579e+07	6.7963e+07	5.96137e+07	9.30776e+07	5.00545e+07	7.36413e+07	8.63837e+07	6.12461e+07	4.05065e+07	3.01189e+07	4.73935e+07	5.09145e+07
UBE2C;S1234;	O00762	S	1234	UBE2C	ABCDEFGHIJKL	4.18847e+06	3.09944e+06	3.71166e+06	3.34972e+06	4.01378e+06	5.30112e+06	9.69096e+06	7.46023e+06	5.74584e+06	5.59451e+06	9.2828e+06	7.80693e+06	2.85691e+06	3.5168e+06	3.49203e+06	3.62089e+06	6.252e+06	5.62769e+06	1.06804e+07	3.07979e+06	3.89787e+06	3.04849e+06	5.4677e+06	4.38782e+06	6.56889e+06	4.2035e+06	2.73602e+06	2.99837e+06	4.35501e+06	7.67821e+06	1.18818e+07	5.47171e+06	2.76746e+06	3.5781e+06	6.57211e+06	4082809	3.5837e+06	3.35769e+06	2.88391e+06	3.47857e+06	4.63622e+06	5.2493e+06	1.04925e+07	6.20486e+06
PDXK;S1234;	O00764	S	1234	PDXK	ABCDEFGHIJKL	4.7046e+07	3.74058e+07	4.65815e+07	3.88978e+07	2.66039e+07	2.67932e+07	2.88511e+07	3.00873e+07	2.94938e+07	3.7913e+07	4.03213e+07	4.80155e+07	3.43518e+07	3.96386e+07	3.54603e+07	3.65932e+07	2.62117e+07	1.52346e+07	3.30627e+07	3.64614e+07	3.00017e+07	2.64944e+07	2.88567e+07	2.80663e+07	2.66463e+07	4.47331e+07	4.2554e+07	3.41182e+07	2.00343e+07	2.21136e+07	2.90424e+07	2.31734e+07	2.72786e+07	3.3865e+07	3.40906e+07	3.44314e+07	3.34104e+07	3.83808e+07	3.84161e+07	2.73261e+07	2.6072e+07	2.44592e+07	1.96315e+07	2.77841e+07
SCD;T199;	O00767	T	199	SCD	GSTLDLSDLEAEK			611075		2.04515e+06	3.05819e+06	4.07258e+06	2.45115e+06	804921	768383	2.34387e+06	747286		4709.59			2.67251e+06	5.67679e+06	4.37201e+06	1.09738e+06	515716		2.21316e+06		2.75883e+06	7895.87		487644	2.14729e+06	4.29399e+06	2.59985e+06	1.67292e+06		523246	1.98336e+06			470339	746197	384925	4.92785e+06	4.11886e+06	4.21927e+06	1.88028e+06
PPAP2B; PLPP3;S1234;	O14495	S	1234	PPAP2B; PLPP3	ABCDEFGHIJKL	1.64274e+06	929923	2.03782e+06	2.48343e+06	186731	193347	529538	497943	674756	1.33176e+06	2.49834e+06	1.03424e+06	1.50348e+06	1.39367e+06	2.64032e+06	1.7843e+06	207281	202684	627739	532975	973570	1.08223e+06	2.95239e+06	1.95226e+06	776282	1.07378e+06	2.21714e+06	1.17036e+06	182894	220264	578071	104804	564648	868476	2.83943e+06	1.29429e+06	738923	1.50291e+06	1.8995e+06	2.09818e+06		218380	388650	547167
ARID1A;S1755;	O14497	S	1755	ARID1A	VSSPAPMEGGEEEEELLGPK	2.52854e+08	1.7189e+08	4.10266e+08	2.51649e+08	6.63925e+07	1.01781e+08	1.98823e+08	1.49539e+08	2.36061e+08	2.16851e+08	2.69391e+08	1.39326e+08	2.04148e+08	2.29972e+08	4.32658e+08	3.16802e+08	8.46326e+07	1.03384e+08	1.72128e+08	1.48078e+08	1.84053e+08	2.88619e+08	2.62995e+08	2.46743e+08	2.40812e+08	2.62527e+08	4.30456e+08	2.60276e+08	1.60479e+08	1.32378e+08	2.09887e+08	2.01116e+08	1.65245e+08	2.13057e+08	3.01012e+08	2.58418e+08	1.74034e+08	2.93085e+08	3.65389e+08	2.90693e+08	1.83179e+08	1.00033e+08	2.07824e+08	1.37568e+08
CDK2AP1;S1234;	O14519	S	1234	CDK2AP1	ABCDEFGHIJKL	45512.6	675945	1.29632e+06	1.81206e+06	47236.9	49242.1		155367	104002	98012.1	2.22268e+06	3.68987e+06	186595	1.45756e+06	269508	255682		101929	111401	188301	185129	167330	178754	308694	258257	1.10174e+06	299321	1.21246e+06	43149.2	68776.4	95751.9	62554.4	228839	170999	266935	3.76964e+06		147416	213826		116083	41599.9	178686	141242
C2CD2L;S619;	O14523	S	619	C2CD2L	SDISERPSVDDIESETGSTGALETR		506388	1.28367e+06	797618	157564	115461			839608				697833	807927	1.38917e+06	318778	381666	729414	467958		929797	950695	735398	1.36844e+06		703678	1.95243e+06				165613		377801	1.15866e+06	908016	1.00522e+06	699284	281070	265563		503279	1.04801e+06		12480.4
TXNDC9;S1234;	O14530	S	1234	TXNDC9	ABCDEFGHIJKL	1.2605e+06				2.0597e+06	808457	613638	340251	550792		221402	1.58809e+06					157934	953758	1.10521e+06	347644									409554	1.58455e+06	723742	194030		282843			1.17261e+06	582761	448432		461703	351190	1.15617e+06
TRAFD1;S415;	O14545	S	415	TRAFD1	LDSQPQETSPELPR	2.11531e+06	908252	479342	1.41759e+06	2.15605e+06	1.29611e+06	403241	1.11138e+06	4.42448e+06	1.12861e+06	1.32829e+06	1.9772e+06	1.93692e+06	873696	885384	642693	2.04525e+06	2.10503e+06	529797	601383	1.73598e+06	902102	1.37718e+06	945188	2.1437e+06	548979	1.00257e+06	861702	724282	1.70651e+06	1.01563e+06	293787	3.47627e+06	821806	1.05385e+06	566930	1.69735e+06	574660	687058	917270	1.55849e+06	725395	704926	539162
COX7A2L;S1234;	O14548	S	1234	COX7A2L	ABCDEFGHIJKL	1.6947e+07	1.9041e+07	1.87641e+07	2.15876e+07	1.67001e+07	1.2282e+07	1.24553e+07	1.48142e+07	2.05908e+07	1.68007e+07	2.15487e+07	2.22901e+07	2.26478e+07	2.4179e+07	1.62249e+07	2.46655e+07	1.08632e+07	1.09056e+07	1.2793e+07	1.40271e+07	2.5641e+07	1.85533e+07	1.8468e+07	1.44434e+07	1.62056e+07	2.08909e+07	1.63097e+07	2.37703e+07	1.11381e+07	1.21351e+07	1.33719e+07	1.50103e+07	1.69548e+07	1.99809e+07	1.75417e+07	16422978	1.69182e+07	2.0976e+07	1.80789e+07	2.13185e+07	9.59457e+06	1.09936e+07	1.5473e+07	2.08005e+07
GAPDHS;S1234;	O14556	S	1234	GAPDHS	ABCDEFGHIJKL																														240978			433204	2.19095e+06		915564					259592			549019
HSPB6;S1234;	O14558	S	1234	HSPB6	ABCDEFGHIJKL	47406.4	3.48486e+06		576414		4547.1	24385.6		1.2826e+06	2.32518e+06	237380	4.95734e+06			919992	2.35878e+06					3.04374e+06	1.59652e+06	1.32532e+06	4.15753e+06	1.39062e+06	3.60475e+06	257195	2.95238e+06		9192.21	33731.5	173674	810014	4.29885e+06		8.16126e+06		2.39925e+06	373147	1.95826e+06	3718.2	82743	96194.8	291457
NDUFAB1;S1234;	O14561	S	1234	NDUFAB1	ABCDEFGHIJKL	1.61941e+08	1.09799e+08	1.3403e+08	1.28695e+08	1.01361e+08	1.33656e+08	9.01187e+07	1.45582e+08	1.38839e+08	2.01549e+08	1.25054e+08	1.48606e+08	1.05773e+08	8.12037e+07	1.14596e+08	1.26566e+08	1.16461e+08	1.35692e+08	7.67703e+07	1.33863e+08	9.34922e+07	1.27392e+08	1.35641e+08	9.58621e+07	1.16691e+08	1.00015e+08	1.25855e+08	1.41157e+08	6.56621e+07	1.63313e+08	8.97697e+07	1.1699e+08	8.10896e+07	1.33056e+08	1.46247e+08	3.47168e+07	1.25425e+08	9.14202e+07	1.0726e+08	1.32089e+08	8.55265e+07	1.51753e+08	1.06549e+08	1.24835e+08
UBFD1;S1234;	O14562	S	1234	UBFD1	ABCDEFGHIJKL	3.65602e+06	4.40108e+06	4.48291e+06	2.94654e+06	3.10645e+06	4.91045e+06	4.88589e+06	3.89755e+06	2.00681e+06	65108.1	2.48491e+06	4.46535e+06	2.70692e+06	2.17523e+06	2.4721e+06	2.14672e+06	2.24628e+06	2.98487e+06	4.87927e+06	5.44948e+06	917090	1.82521e+06	1.94871e+06	2.88479e+06	388968	3.38505e+06	3.05219e+06	2.58214e+06	3.61166e+06	3.72675e+06	4.47552e+06	4.66629e+06	2.33104e+06	2.11961e+06	765075	3.64074e+06	1.45664e+06	1.95413e+06	2.29389e+06	2.19449e+06	4.66057e+06	4.48656e+06	4.93373e+06	3.59011e+06
DYNC1I1;S1234;	O14576	S	1234	DYNC1I1	ABCDEFGHIJKL	1.64569e+06	519737	4.55323e+06		1.75589e+06	4.49912e+06	1.46698e+07	456462	2.33817e+06	1.51568e+06	7.27562e+06	483205	444610	4.80512e+06	1.01123e+07	704163	2.83931e+06	5.5111e+06	2.02798e+07	843996		1.17484e+06	1.88724e+06	2.45003e+06	1.08708e+06	3.28768e+06	1.98699e+06		8.50992e+06	1.6157e+06	9.04028e+06	1.16967e+06	5.34597e+06	841973	1.20374e+06	5.81825e+06	891038	2.17507e+06	2.17036e+06		7.74671e+06	1.30929e+06	9.12172e+06	3.214e+06
CIT;S1971;	O14578	S	1971	CIT	DKSPGRPLER	2.18656e+07	9.6661e+06	1.91015e+07	3.0679e+07	2.10801e+07	3.86272e+07	3.06787e+07	3.24986e+07	2.81481e+07	2.84947e+07	3.21697e+07	3.7849e+07	2.65296e+07	1.4143e+07	1.83774e+07	2.87818e+07	2.52294e+07	2.62782e+07	2.70026e+07	2.98712e+07	2.05589e+07	2.64925e+07	3.70603e+07	2.0658e+07	2.16883e+07	2.10108e+07	2.17409e+07	3.12323e+07	1.83583e+07	3.72988e+07	3.57608e+07	3.11892e+07	2.61053e+07	2.74398e+07	4.4171e+07	2.28869e+07	1.74101e+07	1.58476e+07	1.2296e+07	3.39715e+07	2.7438e+07	2.64361e+07	3.03331e+07	2.73788e+07
COPE;S99;	O14579	S	99	COPE	RDSLTGSSDLYK	7.55264e+07	5.17976e+07	7.41101e+07	7.86479e+07	4.13591e+07	3.57723e+07	6.17137e+07	5.12248e+07	5.41425e+07	4.91688e+07	7.48755e+07	8.72887e+07	5.5943e+07	5.58943e+07	7.13955e+07	5.4527e+07	3.46637e+07	4.01204e+07	6.57807e+07	4.80533e+07	3.85621e+07	4.57412e+07	5.62341e+07	5.73976e+07	5.99125e+07	6.61183e+07	7.10066e+07	5.47127e+07	4.86479e+07	4.31516e+07	5.94348e+07	6.10283e+07	5.9367e+07	4.0693e+07	7.69533e+07	7.51495e+07	6.32844e+07	5.96487e+07	7.41427e+07	5.02933e+07	5.06714e+07	4.67924e+07	6.4228e+07	5.42643e+07
EIF1AY;S1234;	O14602	S	1234	EIF1AY	ABCDEFGHIJKL	2.36445e+07	1.91193e+07	1.76172e+07	2.02229e+07	4.49159e+07	4.96024e+07	3.79906e+07	4.3212e+07	3.27867e+07	2.76658e+07	1.93541e+07	2.25798e+07	2.55993e+07	1.8421e+07	2.05289e+07	1.6779e+07	5.79661e+07	3.48162e+07	3.69107e+07	4.39055e+07	1.54623e+07	1.94106e+07	2.33911e+07	7.0884e+06	2.68275e+07	1.85725e+07	1.88326e+07	2.07277e+07	4.7884e+07	3.24867e+07	4.10714e+07	4.2919e+07	2.3025e+07	1.92758e+07	2.54491e+07	1.53325e+07	1.43549e+07	1.8761e+07	1.84171e+07	2.22056e+07	4.6165e+07	3.11503e+07	3.37317e+07	2.67137e+07
CDC42EP2;S1234;	O14613	S	1234	CDC42EP2	ABCDEFGHIJKL	1.96836e+06	3.95694e+06	1.13783e+06	1.31394e+06	181146	1.01595e+06	2.10579e+06	567145	2.10198e+06		3.43174e+06	1.64731e+06	421986	4.26289e+06	824214	504505	2.01835e+06	3.51426e+06	4.05726e+06	1.11483e+06					333859	765400		2.34515e+06	3.23153e+06	2.18993e+06	3.68648e+06	1.37771e+06			4.46512e+06	865148		593139	2.02708e+06	5.95612e+06	1.21517e+06	2.38825e+06	1.43045e+06	3.87616e+06
AP3D1;S658;	O14617	S	658	AP3D1	HRPSEADEEELAR	7.28587e+07	7.38612e+07	8.95208e+07	8.93571e+07	4.89253e+07	4.86295e+07	5.74443e+07	5.6315e+07	5.45826e+07	6.68691e+07	8.72744e+07	7.95061e+07	5.79372e+07	6.42203e+07	8.16606e+07	5.92348e+07	5.24687e+07	4.65e+07	6.24978e+07	5.29282e+07	5.43871e+07	6.54919e+07	8.58359e+07	7.39871e+07	5.05097e+07	6.11394e+07	7.09218e+07	5.85635e+07	5.23114e+07	5.40191e+07	5.37156e+07	5.66629e+07	6.21115e+07	6.89722e+07	7.25238e+07	9.0568e+07	5.27319e+07	7.83613e+07	8.14212e+07	6.23082e+07	5.06031e+07	4.50164e+07	5.45652e+07	5.1302e+07
CCS;S1234;	O14618	S	1234	CCS	ABCDEFGHIJKL	4.06162e+06	1.82233e+06	5.13094e+06	3.95726e+06	2.00303e+06	2.43035e+06	4.66274e+06	3.11064e+06	3.48115e+06	2.52953e+06	4.05998e+06	3.27365e+06	3.85361e+06	4.44413e+06	4.17902e+06	3.57253e+06	2.18785e+06	2.91758e+06	4.57162e+06	1.0387e+06	3.96171e+06	2.70913e+06	2.43044e+06	3.70561e+06	3.83122e+06	3.39254e+06	7.03825e+06	3.35715e+06	4.93053e+06	4.1762e+06	4.90238e+06	4.06505e+06	4.7653e+06	3.88884e+06	1.86714e+06	5.24527e+06	4.45188e+06	3.73147e+06	5.35099e+06	1.79193e+06	4.53821e+06	2.71174e+06	3.48648e+06	3.41857e+06
ABLIM1;S431;	O14639	S	431	ABLIM1	TLSPTPSAEGYQDVR	2.08974e+06	1.35555e+06	846327	3.40331e+06	3.79652e+06	4.37427e+06	1.09606e+06	2.51438e+06	2.65469e+06	2.65835e+06	3.22317e+06	4.23857e+06	1.79509e+06	3.25953e+06	1.63444e+06	2.78726e+06	6.32687e+06	3.36694e+06			4.68946e+06	2.66624e+06	3.29858e+06	1.22445e+06	3.77177e+06	4.0906e+06	1.36789e+06	3.18584e+06	116904	2.26211e+06	8.65062e+06	1.99689e+06	6.16532e+06	4.72329e+06	4.50692e+06	2.73179e+06	1.29604e+06	5.73487e+06	1.62918e+06	4.90526e+06	1.56959e+06	2.18929e+06	4.54704e+06	2.38574e+06
DVL2;S1234;	O14641	S	1234	DVL2	ABCDEFGHIJKL	1.17937e+06					1.07168e+06	887802	936171		216517		1.67388e+06						431178	743173	884280							906549		893339	763283	339266	334880	151667	973090	319417	1.13133e+06			521791	96046.5	317477	763258		443025
CHD1;S1689;	O14646	S	1689	CHD1	SPFEHSVEHK	1.095e+07	6.2055e+06	6.50501e+06	1.36761e+07	5.81968e+06	8.55902e+06	3.54637e+06	8.62502e+06	1.15281e+07	7.1985e+06	1.08232e+07	9.7264e+06	1.13395e+07	5.73397e+06	5.15723e+06	8.83828e+06	9.15064e+06	6.45072e+06	3.45645e+06	1.10135e+07	1.70466e+07	6.97828e+06	1.16525e+07	9.11944e+06	1.06509e+07	8.08631e+06	4.17842e+06	1.00232e+07	7.88639e+06	6.90575e+06	6.41959e+06	5.56419e+06	1.14929e+07	5.06473e+06	1.4688e+07	7.99149e+06	7.4324e+06	4.85642e+06	4.59935e+06	2.41932e+07	7.19094e+06	6.77577e+06	4.64832e+06	7.71085e+06
CHD2;S1234;	O14647	S	1234	CHD2	ABCDEFGHIJKL	1.66484e+06	1.5802e+06		653095	471415	2.74855e+06		671150		1.17874e+06	1.64068e+06		1.5048e+06	620863	1.19089e+06	4.65312e+06	901248	1.41378e+06	2.18759e+06	1.25538e+06	2.10235e+06	284111			2.18339e+06	999452	986307	1.02955e+06	242691				1.38669e+06	708499	616753	910294				918623				1.51235e+06
GOSR2;S1234;	O14653	S	1234	GOSR2	ABCDEFGHIJKL	4.91598e+06	2.52387e+06	6.56404e+06	4.846e+06	1.41524e+06	2.64812e+06	4.01528e+06	3.23567e+06	4.85117e+06	3.35889e+06	5.68091e+06	3.92051e+06	3.13213e+06	4.45147e+06	5.96845e+06	4.573e+06	1.51114e+06	1.89928e+06	2.98139e+06	1.70093e+06	3.35221e+06	3.74765e+06	5.14461e+06	4.75799e+06	2.69707e+06	3.85439e+06	5.55759e+06	3.53524e+06	2.84711e+06	3.49378e+06	3.39846e+06	3.0103e+06	4.74164e+06	2.9924e+06	5.58236e+06	1.77707e+06	2.51304e+06	3.48823e+06	5.56323e+06	4.20512e+06	2.55204e+06	3.46088e+06	2.99374e+06	2.58839e+06
TOR1A;S1234;	O14656	S	1234	TOR1A	ABCDEFGHIJKL	3.16627e+07	4.02835e+07	4.13664e+07	2.85426e+07	1.43032e+07	1.51903e+07	1.90598e+07	1.27436e+07	2.83636e+07	2.93964e+07	4.82397e+07	3.60543e+07	2.72024e+07	4.06076e+07	4.71215e+07	3.55309e+07	1.28669e+07	1.96828e+07	1.02035e+07	1.23991e+07	3.22646e+07	2.84449e+07	4.31472e+07	4.06293e+07	2.97091e+07	3.85391e+07	4.50628e+07	3.34051e+07	1.36084e+07	1.7182e+07	1.78425e+07	1.67964e+07	3.32774e+07	3.37511e+07	4.36376e+07	3.15477e+07	3.11882e+07	3.79096e+07	5.30189e+07	2.97191e+07	1.56157e+07	1.33023e+07	1.43088e+07	1.85149e+07
TOR1B;S1234;	O14657	S	1234	TOR1B	ABCDEFGHIJKL	2.02589e+07	7.55949e+06	1.50544e+07	1.10545e+07	1.85943e+06	3.03648e+06	6.47842e+06	3.1229e+06	1.29982e+07	1.03365e+07	2.09257e+07	1.023e+07	1.04845e+07	1.31443e+07	1.73693e+07	1.3058e+07	1.53219e+06	5.47735e+06	5.93237e+06	3.09757e+06	1.23234e+07	1.37964e+07	1.96053e+07	1.92448e+07	1.16821e+07	1.14451e+07	1.55627e+07	1.05457e+07	4.37958e+06	4.4066e+06	7.53331e+06	4.97032e+06	1.62811e+07	8.9338e+06	2.31732e+07	1.55624e+07	1.13301e+07	9.80794e+06	1.61424e+07	1.36566e+07	6.369e+06	3.20944e+06	5.4398e+06	3.08775e+06
STX16;S41;	O14662	S	41	STX16	SIAAELDELADDR	1.44938e+07	5.89134e+06	1.13132e+07	1.12235e+07	5.88434e+06	1.28657e+07	9.78373e+06	8.87079e+06	6.61409e+06	6.9128e+06	1.0191e+07	1.05809e+07	8.07202e+06	1.06895e+07	1.37184e+07	9.22947e+06	5.73005e+06	6.57382e+06	8.58216e+06	7.75709e+06	8.94599e+06	7.48925e+06	1.46799e+07	1.07197e+07	8.03862e+06	9.26125e+06	1.31499e+07	6.10233e+06	4.56143e+06	1.00367e+07	1.18143e+07	1.08994e+07	5.21068e+06	8.26562e+06	1.46441e+07	1.02352e+07	8.81222e+06	9.36987e+06	1.11684e+07	1.10129e+07	6.50046e+06	9.46769e+06	9.60371e+06	5.87175e+06
ADAM10;S1234;	O14672	S	1234	ADAM10	ABCDEFGHIJKL	5.43954e+06	1.46815e+06	4.66738e+06	2.34854e+06	2.45839e+06	7.05007e+06	4.66889e+06	4.28766e+06	3.6568e+06	3.11126e+06	7.18135e+06	1.95256e+06	3.44184e+06	5.42436e+06	5.36213e+06	3.78908e+06	4.67612e+06	7.95832e+06	2.76911e+06	3.7893e+06	6.16688e+06	4.80874e+06	5.51223e+06	4.08626e+06	1.61843e+06	3.4304e+06	4.70828e+06	1.18819e+06	4.65371e+06	590227	2.64714e+06	3.73422e+06	4.81003e+06	2.48647e+06	6.48944e+06	3.54467e+06	2.26111e+06	3.57018e+06	3.58417e+06	2.62013e+06	3.26582e+06	8.16444e+06	4.21519e+06	2.65196e+06
EI24;S326;	O14681	S	326	EI24	FPSPHPSPAK	5.51064e+06	4.96099e+06	4.41325e+06	4.41563e+06	3.36979e+06	2.30025e+06	5.27728e+06	1.64323e+06	2.68694e+06	1.75207e+06	5.14177e+06	3.83555e+06	3.68659e+06	4.46574e+06	2.85191e+06	4.981e+06	1.65269e+06	3.30614e+06	3.73855e+06	2.10228e+06	4.11764e+06	5.51931e+06	4.3763e+06	4.5201e+06	1.48113e+06	2.17753e+06	3.82463e+06	4.22737e+06	1.92116e+06	725874	1.0396e+06	1.86872e+06	3.58462e+06	2.522e+06	2.46172e+06	3.68593e+06	2.64087e+06	2.44987e+06	6.36872e+06	6.14531e+06	2.25258e+06	276587	1.23254e+06	94824.2
PTGES;S1234;	O14684	S	1234	PTGES	ABCDEFGHIJKL	1.28867e+08	7.37868e+07	1.55144e+08	1.68325e+08	2.47171e+07	1.68136e+07	1.62765e+07	1.13197e+07	6.86869e+07	6.63691e+07	1.96692e+08	3.6154e+07	8.59572e+07	5.5474e+07	1.15216e+08	8.23875e+07	3.75338e+07	1.38388e+07	1.511e+07	1.66068e+07	8.22219e+07	3.84439e+07	1.51759e+08	3.47058e+07	1.01671e+08	3.29661e+07	1.13013e+08	4.45262e+07	1.77052e+07	1.35682e+07	1.38851e+07	1.12626e+07	5.69807e+07	3.7181e+07	1.26381e+08	2.87649e+07	1.11182e+08	4.7042e+07	2.20093e+08	4.5555e+07	1.7011e+07	1.31222e+07	8.1842e+06	1.32837e+07
KMT2D; MLL2;S1180;	O14686	S	1180	KMT2D; MLL2	QTAGQGSPCEEQEEPR	2.11799e+06	243567	920259	3.37514e+06	4.70294e+06	2.69048e+06	131402	1.19371e+06	4.50085e+06	90747.2	611568	7.48041e+06	4.06467e+06	868186	1.05408e+06	2.04323e+06	2.1233e+06	3.871e+06	463396	1.37376e+06	2.91012e+06	163680	1.30959e+06	1.05882e+06	4.72179e+06	726458	881706	995600	2.22657e+06	1.58699e+06	608910	930239	1.5358e+06	262916	492631	295541	2.48237e+06	817678	551545	462486	1.44831e+06	1.07534e+06	514674	750637
ITGB1BP1;S41;	O14713	S	41	ITGB1BP1	SSTVASLDTDSTK	96993.3	155884	116670	241542	729936	215494	16365.5	79435	846699	256774	235566	275779	619451	84591.9	109318	565209	240755	188601	66187.6		355913	90076.7	266748	193618	777944	199447	193167	267065	171385	218084	70924.4	38086.9	618870	90121.5	288792	107125	590367	95448.1	75168.5	157625	155396	50323.5	40473.9	42501.5
RGPD8;S1234;	O14715	S	1234	RGPD8	ABCDEFGHIJKL
ACOT8;S1234;	O14734	S	1234	ACOT8	ABCDEFGHIJKL	1.31974e+07	1.82196e+07	1.50927e+07	1.22735e+07	6.85243e+06	6.88253e+06	6.32444e+06	5.40339e+06	1.4975e+07	3.53865e+07	1.66345e+07	1.38505e+07	1.25727e+07	1.63869e+07	1.24866e+07	1.35385e+07	2.06873e+06	1.72455e+06	4.32771e+06	3.87343e+06	1.48944e+07	1.26795e+07	1.72191e+07	1.42949e+07	1.09445e+07	1.74613e+07	1.78963e+07	1.30649e+07	4.22127e+06	9.82303e+06	6.935e+06	4.90268e+06	2.02779e+07	1.84179e+07	1.65789e+07	1.40979e+07	1.2979e+07	1.67656e+07	2.11191e+07	1.09404e+07	6.88441e+06	1.18207e+07	7.65349e+06	6.27896e+06
CDIPT;S1234;	O14735	S	1234	CDIPT	ABCDEFGHIJKL	3.58984e+06	2.8845e+06	6.43728e+06	6.56736e+06		497829	1.18841e+06	550667	3.4821e+06	3.47622e+06	1.0681e+07	2.57646e+06	3.93284e+06	4.42812e+06	7.347e+06	6.02754e+06	337349		827194	1.07567e+06	5.47443e+06	3.21569e+06	9.60539e+06	7.63739e+06	2.40867e+06	3.32055e+06	9.42301e+06	3.81238e+06	485559	652048	1.00266e+06	779627	4.07233e+06	3.12881e+06	9.19003e+06	6.68711e+06	2.99554e+06	3.86785e+06	7.8832e+06	8.03074e+06	574527	1.09717e+06	569771	924962
PDCD5;S1234;	O14737	S	1234	PDCD5	ABCDEFGHIJKL	3.3287e+07	2.00011e+07	2.53412e+07	3.15075e+07	3.15808e+07	3.85575e+07	5.13889e+07	3.15046e+07	4.43825e+07	4.03015e+07	5.03901e+07	5.35169e+07	3.10739e+07	2.16825e+07	2.39993e+07	1.9949e+07	3.85697e+07	3.22143e+07	5.19134e+07	4.82428e+07	2.44896e+07	2.81505e+07	4.2237e+07	3.5906e+07	2.68372e+07	2.93423e+07	3.08643e+07	2.66008e+07	4.56696e+07	3.99577e+07	5.00977e+07	4.65027e+07	3.73324e+07	3.3451e+07	4.58871e+07	3.74857e+07	1.7489e+07	2.18091e+07	2.72595e+07	3.24776e+07	4.13896e+07	3.45787e+07	4.74596e+07	3.90961e+07
PRMT5;S1234;	O14744	S	1234	PRMT5	ABCDEFGHIJKL	5.81832e+07	4.49428e+07	6.05022e+07	5.01264e+07	4.72168e+07	6.70371e+07	8.89806e+07	7.52469e+07	5.53541e+07	4.83066e+07	6.23887e+07	5.80239e+07	3.78353e+07	3.50217e+07	6.32492e+07	4.57925e+07	5.47883e+07	6.55133e+07	8.43315e+07	6.3256e+07	1.92566e+07	3.69641e+07	5.26351e+07	3.87814e+07	3.40053e+07	4.45518e+07	7.48389e+07	3.74587e+07	4.94715e+07	8.3332e+07	8.12438e+07	6.54083e+07	4.22182e+07	4.49843e+07	5.10096e+07	5.07386e+07	4.12555e+07	4.71436e+07	6.91499e+07	3.04748e+07	5.19109e+07	7.94867e+07	8.9574e+07	7.07637e+07
SLC9A3R1;S2;	O14745	S	2	SLC9A3R1	MSADAAAGAPLPR	4.03099e+07	2.71389e+07	1.9532e+07	3.59323e+07	1.05282e+07	6.50166e+06	5.65803e+06	5.41944e+06	3.90304e+07	2.3262e+07	1.83749e+07	2.17341e+07	4.47582e+07	2.54654e+07	2.18751e+07	2.94096e+07	8.60847e+06	6.44333e+06	6.53443e+06	6.6277e+06	2.86985e+07	2.25146e+07	2.13354e+07	2.1449e+07	4.5623e+07	2.79561e+07	2.25612e+07	3.20226e+07	6.02418e+06	7.35085e+06	7.86678e+06	6.74569e+06	2.98774e+07	2.50295e+07	2.17529e+07	2.30532e+07	3.70826e+07	2.40967e+07	1.97826e+07	2.69748e+07	1.08631e+07	5.18267e+06	7.77198e+06	2.53283e+06
TERT;S1234;	O14746	S	1234	TERT	ABCDEFGHIJKL	1.64012e+07	7.6675e+06	1.49644e+07	4.04908e+07	6.94797e+06	1.18946e+07	708791	1.5483e+07	1.27846e+07	6.41672e+06	2.99014e+07	1.82871e+07	2.25357e+07	2.17456e+07	9.70345e+06	2.02763e+07	1.36278e+07	6.60826e+06	6.445e+06	2.26913e+07	6.24903e+06	8.67161e+06	3.45887e+07	1.55487e+07	1.64367e+07	2.51896e+07	5.37761e+06	1.39354e+07	2.42011e+07	5.40436e+06	9.897e+06	2.32887e+07	7.7548e+06	3.47845e+06	4.00413e+07	1.26895e+07	1.48148e+07	1.65867e+07	6.07632e+06	3.25355e+07	1.20163e+07	5.84664e+06	1.11459e+07	1.26968e+07
TNFRSF10B;S1234;	O14763	S	1234	TNFRSF10B	ABCDEFGHIJKL	1.46456e+07	6.31653e+06	1.96822e+07	1.16844e+07	5.67404e+06	4.19955e+06	8.65503e+06	7.64725e+06	3.9846e+06	4.72113e+06	8.8433e+06	5.95515e+06	1.59572e+07	1.20226e+07	2.06429e+07	1.35336e+07	5.51191e+06	5.266e+06	9.03714e+06	5.06094e+06	1.24459e+07	7.93734e+06	1.34909e+07	7.31581e+06	1.77102e+07	1.04159e+07	2.07139e+07	8.35588e+06	5.89197e+06	6.46862e+06	8.72435e+06	8.24287e+06	6.19453e+06	6.25209e+06	1.17408e+07	9.49954e+06	1.74862e+07	1.05952e+07	1.80563e+07	8.25923e+06	3.82926e+06	3.41968e+06	6.60005e+06	4.96121e+06
TPP1;S1234;	O14773	S	1234	TPP1	ABCDEFGHIJKL	2.35508e+08	4.45357e+08	2.83594e+08	3.5238e+08	4.50485e+07	3.84668e+07	5.51527e+07	5.3239e+07	2.04836e+08	2.60259e+08	1.7328e+08	3.44255e+08	2.91127e+08	6.86188e+08	2.85732e+08	5.07214e+08	3.70663e+07	4.35706e+07	4.87805e+07	5.64454e+07	2.22359e+08	3.67466e+08	1.30595e+08	3.88635e+08	2.51433e+08	6.11271e+08	2.41828e+08	4.65655e+08	2.96816e+07	4.76117e+07	5.67773e+07	5.63248e+07	2.70072e+08	4.17154e+08	1.45019e+08	3.61358e+08	3.43476e+08	5.9104e+08	2.61997e+08	4.23346e+08	3.60861e+07	4.57971e+07	5.49939e+07	5.54092e+07
TCERG1;S1234;	O14776	S	1234	TCERG1	ABCDEFGHIJKL	4.94066e+07	4.95579e+07	4.77595e+07	5.28241e+07	5.93066e+07	7.16592e+07	6.77935e+07	6.25829e+07	6.9839e+07	5.12027e+07	6.00607e+07	6.17375e+07	7.97042e+07	5.57146e+07	6.36534e+07	5.87099e+07	6.04505e+07	7.2426e+07	6.34886e+07	7.32379e+07	7.91499e+07	7.57851e+07	6.63898e+07	7.60504e+07	7.77419e+07	5.88489e+07	6.39281e+07	6.74945e+07	7.08912e+07	6.55365e+07	6.21405e+07	7.46379e+07	6.7679e+07	7.27002e+07	8.03494e+07	8.01156e+07	5.7036e+07	5.77823e+07	6.16903e+07	7.45823e+07	6.49858e+07	7.37662e+07	7.41174e+07	7.12435e+07
NRP1;S1234;	O14786	S	1234	NRP1	ABCDEFGHIJKL	6.99822e+07	6.12819e+07	6.214e+07	5.75563e+07	1.48397e+07	2.58011e+07	1.54485e+07	2.02061e+07	6.98227e+07	5.98206e+07	6.2389e+07	4.31931e+07	5.91009e+07	6.02677e+07	7.8124e+07	5.76775e+07	2.47075e+07	3.0163e+07	1.01845e+07	1.42991e+07	4.20418e+07	5.28124e+07	5.90674e+07	5.12256e+07	9.34454e+07	3.57563e+07	5.78737e+07	3.33379e+07	2.98107e+07	2.15683e+07	2.09155e+07	1.98071e+07	6.39536e+07	4.41339e+07	7.79784e+07	3.63882e+07	7.50291e+07	4.50232e+07	5.72101e+07	5.3095e+07	2.99175e+07	1.65893e+07	1.25347e+07	1.64314e+07
TNPO2;S1234;	O14787	S	1234	TNPO2	ABCDEFGHIJKL	1.89265e+07	1.6268e+07	2.06705e+07	2.0237e+07	1.86923e+07	2.27544e+07	2.9494e+07	2.99887e+07	1.60686e+07	1.27196e+07	2.98799e+07	2.45974e+07	1.20481e+07	1.92604e+07	1.71761e+07	1.95966e+07	1.49015e+07	1.71436e+07	2.91454e+07	2.31216e+07	1.78368e+07	2.06168e+07	2.6472e+07	2.29624e+07	1.32585e+07	1.65778e+07	2.06998e+07	1.35215e+07	2.20118e+07	2.1119e+07	2.89069e+07	2.56378e+07	1.50831e+07	1.73764e+07	2.51759e+07	2.1389e+07	1.21233e+07	1.58864e+07	1.85508e+07	1.96127e+07	1.62874e+07	1.41169e+07	2.73119e+07	2.45379e+07
TNFRSF10C;S1234;	O14798	S	1234	TNFRSF10C	ABCDEFGHIJKL	740889	1.02709e+06	756849	62476										293870	858355						113566				283020	492235		483344									441998	669686				263346
POLR3A;S1234;	O14802	S	1234	POLR3A	ABCDEFGHIJKL	1.41366e+06	890378	1.13478e+06	2.29448e+06	825039	1.21825e+06	2.62107e+06	3.19096e+06	230540	381759	2.67005e+06	2.12345e+06	624434	552675	2.65502e+06	1.06598e+06	583416	1.13594e+06	1.65836e+06	1.80477e+06	1.12676e+06	174145	2.04024e+06	1.78586e+06	1.14269e+06	1.1428e+06	1.99987e+06	871227	827796	1.54617e+06	2.3121e+06	2.02688e+06	115822	644432	2.26799e+06	1.6663e+06	455907	1.42486e+06	1.87916e+06	1.35778e+06	616824	1.65728e+06	1.97333e+06	1.85226e+06
TSPAN4;S1234;	O14817	S	1234	TSPAN4	ABCDEFGHIJKL	2.66671e+06	4.10351e+06	9.99916e+06	3.8839e+06	1.19911e+06	2.35704e+06	5.48935e+06	3.29175e+06	1.23984e+06	1.32568e+06	5.96915e+06	2.48027e+06	2.61898e+06	5.44e+06	9.24456e+06	6.77878e+06	1.709e+06	2.84495e+06	6.90869e+06	2.82426e+06	3.51392e+06	2.79328e+06	5.83891e+06	5.69567e+06	3.08386e+06	3.85449e+06	6.81215e+06	5.19149e+06	1.59496e+06	3.1042e+06	6.28367e+06	3.81596e+06	2.7564e+06	3.1496e+06	4.07422e+06	4.41196e+06	3.10282e+06	6.39705e+06	5.71596e+06	2.81966e+06	1.51666e+06	1.95075e+06	5.1081e+06	2.6199e+06
PSMA7;S1234;	O14818	S	1234	PSMA7	ABCDEFGHIJKL	1.65013e+08	1.8587e+08	1.59961e+08	2.01681e+08	2.35564e+08	2.66427e+08	2.37518e+08	2.51187e+08	2.22175e+08	2.43493e+08	1.99122e+08	2.28424e+08	1.65584e+08	1.52588e+08	1.62672e+08	1.59331e+08	2.75936e+08	2.15384e+08	2.48612e+08	2.599e+08	1.50675e+08	1.88001e+08	1.82916e+08	1.68777e+08	1.6317e+08	1.85342e+08	1.67276e+08	1.76807e+08	2.7921e+08	2.37482e+08	2.62991e+08	2.78547e+08	2.04544e+08	1.99805e+08	1.85265e+08	2.12008e+08	1.58368e+08	1.64781e+08	1.68721e+08	1.86601e+08	2.39319e+08	2.40333e+08	2.6736e+08	2.53882e+08
RASGRF2;S718;	O14827	S	718	RASGRF2	GEHLVDGKSPR	183079	804005	254699	1.55178e+06	187120	142039	17895.9	121425	1.64918e+06	402941	312253	532315	1.15904e+06	408258	349806	541206	369675	145339	37230.3		682048	257771	393240	180427	991515	350573	297021	719115	108582	108557	87983.5	84111.9	698373	641928	293144	118942	558550	492285	24277.3	581986	109165	192507	43654.9	164116
SCAMP3;S76;	O14828	S	76	SCAMP3	KLSPTEPK	9.41923e+07	6.73034e+07	9.24286e+07	8.492e+07	4.00767e+07	3.67594e+07	4.1169e+07	4.19376e+07	8.77465e+07	1.03668e+08	1.09992e+08	9.09211e+07	9.08052e+07	7.50176e+07	1.0026e+08	8.72588e+07	4.11477e+07	4.44662e+07	3.54686e+07	3.81933e+07	7.71995e+07	8.70138e+07	1.17947e+08	8.53379e+07	1.4712e+08	6.04462e+07	9.51843e+07	6.98645e+07	3.21078e+07	4.85128e+07	4.44949e+07	4.26868e+07	7.56643e+07	8.80636e+07	1.15803e+08	7.92105e+07	8.78589e+07	8.23812e+07	8.93685e+07	8.43615e+07	2.56789e+07	3.706e+07	3.77497e+07	3.23285e+07
OPLAH;S1234;	O14841	S	1234	OPLAH	ABCDEFGHIJKL	9.11846e+06	9.80875e+06	6.07834e+06	4.86978e+06	5.27551e+06	1.07996e+07	1.75061e+07	1.71569e+07	7.15603e+06	7.03823e+06	9.96625e+06	8.87539e+06	5.99075e+06	3.13842e+06	1.59896e+06	771066	7.36418e+06	1.14436e+07	1.64581e+07	1.4269e+07	8.18824e+06	3.18797e+06	9.54272e+06	5.85247e+06	3.14901e+06	4.18787e+06	6.58699e+06	5.5532e+06	1.00524e+07	1.51767e+07	1.29947e+07	1.87117e+07	5.83815e+06	4.5587e+06	9.15775e+06	2.42531e+06	5.44143e+06	4.11822e+06	4.19677e+06	7.09462e+06	1.32273e+07	8.7165e+06	1.49528e+07	1.05202e+07
BCKDK;T32;	O14874	T	32	BCKDK	STSATDTHHVEMAR	1.11539e+07	1.0458e+07	2.32714e+07	7.59649e+07	1.35845e+08	7.3187e+07	4.72114e+06	1.7243e+07	2.49323e+07	8.60986e+06	1.57468e+07	3.5734e+07	8.02259e+07	1.40361e+07	2.58635e+07	4.08555e+07	3.01839e+07	8.76887e+07	1.70522e+07	4.29674e+07	3.43061e+07	1.38012e+07	1.37195e+07	4.37409e+07	9.29497e+07	1.34906e+07	6.31308e+07	1.1876e+07	1.0475e+07	3.47184e+07	2.42129e+07	9.18954e+06	1.26513e+07	3.34112e+07	1.26264e+07	4.18592e+07	4.81455e+07	1.35098e+07	4.97674e+07	9.86797e+06	9.03741e+06	1.12595e+07	2.3146e+07	1.43548e+07
IFIT3;S1234;	O14879	S	1234	IFIT3	ABCDEFGHIJKL	3.04088e+07	1.92797e+07	2.71072e+07	3.0815e+07	5.89448e+07	4.15421e+07	5.75174e+07	5.00862e+07	3.65822e+07	3.29798e+07	2.08172e+07	2.96243e+07	3.74653e+07	1.96876e+07	9.75209e+06	3.3571e+07	3.739e+07	3.48454e+07	6.61695e+07	5.50499e+07	3.60298e+07	3.76425e+07	2.29261e+07	1.9342e+07	3.19712e+07	2.74715e+07	1.14689e+07	2.2682e+07	6.8328e+07	4.65374e+07	5.43944e+07	5.09005e+07	3.10786e+07	4.9669e+07	2.37699e+07	3.14561e+07	3.14595e+07	2.95897e+07	1.74625e+07	2.35215e+07	6.11859e+07	5.67595e+07	5.51121e+07	5.68229e+07
MGST3;S1234;	O14880	S	1234	MGST3	ABCDEFGHIJKL	5.28342e+07	5.80116e+07	5.81853e+07	5.47114e+07	1.94207e+07	3.35413e+07	4.34761e+07	3.65837e+07	4.04643e+07	5.50013e+07	5.48782e+07	4.68206e+07	4.1244e+07	1.00464e+08	7.23832e+07	5.98817e+07	2.05246e+07	2.79923e+07	3.87546e+07	3.37888e+07	5.95326e+07	5.93661e+07	5.61233e+07	7.10131e+07	3.61172e+07	7.75645e+07	5.6405e+07	5.45876e+07	3.12291e+07	3.05359e+07	5.06297e+07	5.07779e+07	3.50235e+07	5.27326e+07	6.28089e+07	6.47339e+07	3.78226e+07	9.30216e+07	4.61494e+07	7.24762e+07	2.52869e+07	2.94934e+07	4.29066e+07	4.27663e+07
GEMIN2;S1234;	O14893	S	1234	GEMIN2	ABCDEFGHIJKL		1.00862e+06			378887		372206						249399	406483			174249	203634	649915		671798	183331	220395	248857	138793		1.06112e+06	364774	209316	86686.4	1.01732e+06	274467	140701	198041		449791		414403	866392	403754
TAX1BP3;S1234;	O14907	S	1234	TAX1BP3	ABCDEFGHIJKL	1.29262e+07	1.30413e+07	1.65105e+07	1.86007e+07	8.97442e+06	9.54689e+06	2.7055e+07	1.91667e+07	1.55247e+07	2.18822e+07	1.78179e+07	1.67395e+07	1.17823e+07	1.43244e+07	1.74234e+07	1.2721e+07	1.46985e+07	1.65657e+07	2.78615e+07	2.46077e+07	9.33442e+06	1.36453e+07	1.42216e+07	1.60249e+07	8.96632e+06	1.72417e+07	1.7294e+07	1.38671e+07	2.86823e+07	1.30841e+07	2.44213e+07	2.13221e+07	1.16272e+07	1.23757e+07	1.95328e+07	2.18497e+07	9.43785e+06	1.77348e+07	1.76939e+07	1.84859e+07	2.52307e+07	1.4041e+07	2.59875e+07	2.10007e+07
GIPC1;S1234;	O14908	S	1234	GIPC1	ABCDEFGHIJKL	3.2092e+08	2.01686e+08	1.03327e+08	1.24613e+08	5.67653e+07	6.54506e+07	4.47213e+07	4.67857e+07	5.4664e+08	6.04997e+08	2.64235e+08	2.70479e+08	3.49633e+08	1.61947e+08	1.36315e+08	1.5308e+08	6.04236e+07	5.42718e+07	4.54171e+07	4.47941e+07	3.46013e+08	4.36719e+08	2.2909e+08	1.85508e+08	2.8393e+08	1.74383e+08	1.3985e+08	1.91475e+08	4.6438e+07	5.45312e+07	4.6557e+07	4.44669e+07	4.92463e+08	5.162e+08	2.71046e+08	2.81593e+08	2.70079e+08	1.72889e+08	1.14205e+08	2.06778e+08	4.73476e+07	5.59783e+07	5.04247e+07	4.21194e+07
IKBKB;S672;	O14920	S	672	IKBKB	GPVSGSPDSMNASR	3.82679e+06	6.72321e+06	2.20324e+06	1.39068e+06	5.23658e+06	2.72333e+06	2.98871e+06	1.63199e+06	5.10408e+06	3.28321e+06	3.36776e+06	7.52294e+06		1.65111e+06	966699	3.77665e+06	3.92346e+06	2.87289e+06	3.31585e+06	3.38946e+06	3.8627e+06	2.5374e+06	2.77725e+06	3.35372e+06	4.67155e+06	1.64229e+06	2.88066e+06	3.10319e+06	3.57449e+06	3.16164e+06	2.00231e+06	2.44766e+06	4.41687e+06	4.53051e+06	3.76287e+06	3.82033e+06	4.11978e+06	3.07808e+06	2.76343e+06	1.78522e+06	4.72785e+06	2.80877e+06	2.47914e+06	3.03098e+06
TIMM23;S1234;	O14925	S	1234	TIMM23	ABCDEFGHIJKL	6.35428e+06	4.06554e+06	6.3889e+06	6.02258e+06	1.90285e+06	3.32707e+06	4.82563e+06	4.69018e+06	5.09084e+06	4.60013e+06	7.36346e+06	6.74965e+06	4.6242e+06	6.31509e+06	6.03266e+06	5.37795e+06	2.61684e+06	6.60205e+06	6.22351e+06	3.41934e+06	5.52988e+06	5.25886e+06	6.52019e+06	3.16874e+06	3.10394e+06	6.76898e+06	6.53817e+06	5.10154e+06	3.79627e+06	4.67152e+06	5.852e+06	4.8922e+06	4.40531e+06	3.99724e+06	7.99292e+06	3.80142e+06	3.29552e+06	6.99856e+06	6.33051e+06	5.40103e+06	4.09565e+06	4.33069e+06	5.5616e+06	4.32106e+06
HAT1;S1234;	O14929	S	1234	HAT1	ABCDEFGHIJKL	2.26085e+07	1.12322e+07	2.89822e+07	2.65591e+07	2.35897e+07	1.75086e+07	3.57137e+07	3.04866e+07	3.47566e+07	2.89284e+07	5.58708e+07	4.55228e+07	2.00216e+07	2.05856e+07	3.71051e+07	3.50181e+07	1.50399e+07	2.67671e+07	3.45403e+07	1.97548e+07	3.89361e+07	2.44395e+07	4.98229e+07	4.45601e+07	1.88423e+07	1.65326e+07	3.65926e+07	2.19833e+07	1.66534e+07	2.7958e+07	3.19331e+07	1.62381e+07	3.32186e+07	3.03754e+07	4.75959e+07	4.50171e+07	1.90049e+07	1.6416e+07	3.35233e+07	1.85307e+07	2.28366e+07	2.68861e+07	3.02926e+07	1.99622e+07
UBE2L6;S1234;	O14933	S	1234	UBE2L6	ABCDEFGHIJKL	3.49446e+06	7.40714e+06	9.74012e+06	4.12125e+06	7.43077e+06	1.09198e+07	1.26389e+07	8.88332e+06	5.87819e+06	7.11412e+06	5.78386e+06	6.16367e+06	2.00309e+06	4.32537e+06	7.18925e+06	6.5438e+06	7.8336e+06	7.79317e+06	1.47956e+07	1.18842e+07	1.84961e+06	9.87745e+06	3.81421e+06	5.7671e+06	3.78063e+06	1.09507e+07	1.02918e+07	5.72229e+06	8.89323e+06	7.45212e+06	9.74288e+06	9.35395e+06	3.48626e+06	6.48696e+06	5.73828e+06	7.91779e+06	3.64926e+06	1.02287e+07	1.01203e+07	6.73299e+06	9.69964e+06	4.59642e+06	1.39692e+07	1.00736e+07
CASK;S1234;	O14936	S	1234	CASK	ABCDEFGHIJKL	1.09243e+07	2.24711e+07	2.15051e+07	1.82524e+07	2.49272e+06	2.54982e+06	5.904e+06	2.45265e+06	9.15235e+06	1.15593e+07	1.63606e+07	9.52557e+06	1.61439e+07	2.21897e+07	2.11542e+07	1.66036e+07	1.31554e+06	3.39108e+06	6.90167e+06	5.84548e+06	1.27978e+07	2.18771e+07	2.0048e+07	3.01536e+07	1.4834e+07	1.64331e+07	2.30594e+07	1.376e+07	9.37275e+06	3.96108e+06	7.12953e+06	4.83577e+06	1.68416e+07	2.79562e+07	2.735e+07	1.86062e+07	1.65901e+07	2.01381e+07	2.14048e+07	1.17873e+07	3.97225e+06	1.605e+06	2.57927e+06	6.87319e+06
PLD2;S1234;	O14939	S	1234	PLD2	ABCDEFGHIJKL			544769											508758																				210560		398444				535197
MYL12B; MYL12A;S1234;	O14950	S	1234	MYL12B; MYL12A	ABCDEFGHIJKL	4.72517e+08	4.35866e+08	4.59747e+08	5.12094e+08	2.96561e+08	3.49527e+08	3.65642e+08	3.77434e+08	4.82449e+08	4.28366e+08	4.25841e+08	4.91221e+08	4.20153e+08	4.69218e+08	4.53837e+08	4.23258e+08	3.76158e+08	2.50859e+08	4.2141e+08	3.82787e+08	3.44412e+08	3.97754e+08	4.18349e+08	4.63636e+08	4.94408e+08	6.46711e+08	4.13606e+08	5.03058e+08	3.64008e+08	3.15971e+08	4.0643e+08	3.38301e+08	5.16206e+08	4.39244e+08	3.847e+08	5.31312e+08	5.13303e+08	5.91708e+08	4.20307e+08	4.75811e+08	3.43608e+08	3.20812e+08	4.61965e+08	3.64876e+08
HGS;S1234;	O14964	S	1234	HGS	ABCDEFGHIJKL	3.93446e+07	3.51685e+07	3.29303e+07	2.99169e+07	3.91399e+07	4.74001e+07	4.00832e+07	4.04857e+07	3.79984e+07	4.26267e+07	3.72601e+07	4.33606e+07	4.17064e+07	3.26806e+07	3.32837e+07	3.41324e+07	2.35783e+07	4.58427e+07	3.72739e+07	3.87221e+07	3.14181e+07	4.0116e+07	3.18195e+07	2.70061e+07	4.21545e+07	3.81234e+07	3.08967e+07	3.84745e+07	3.54748e+07	4.79023e+07	3.99488e+07	3.52311e+07	3.85573e+07	4.21804e+07	3.03321e+07	3.25041e+07	2.71392e+07	3.67494e+07	2.57919e+07	4.02223e+07	3.48515e+07	3.8196e+07	3.06606e+07	3.89992e+07
AURKA;S1234;	O14965	S	1234	AURKA	ABCDEFGHIJKL	2.68954e+06	482160	991446	902396	1.45235e+06	459106	360180	416283	2.30985e+06	2.76232e+06	4.48988e+06	4.12139e+06	1.83112e+06		3.31701e+06	4.06852e+06	771493				2.35059e+06	2.78887e+06	5.06783e+06	889130	3.76092e+06		3.87027e+06	2.58208e+06	238737	783518	594272	372182	4.94048e+06	1.89613e+06	4.05803e+06	1.1231e+06	4.60221e+06	2.70556e+06	1.81287e+06	1.25279e+06	1.36628e+06	612467	1.66893e+06	607516
RAB7L1; RAB29;S1234;	O14966	S	1234	RAB7L1; RAB29	ABCDEFGHIJKL	3.37287e+06	4.5968e+06	2.26386e+06	2.9211e+06	953828	2.68996e+06	6.15974e+06	2.97977e+06	4.53881e+06	4.11841e+06	6.02703e+06	5.3668e+06	4.71128e+06	4.40637e+06	3.71079e+06	7.12295e+06	1.75963e+06	2.97261e+06	3.38318e+06	2.47519e+06	6.49705e+06	3.79958e+06	3.77437e+06	4.17217e+06	2.48656e+06	3.48448e+06	3.28132e+06	3.32247e+06	1.22972e+06	3.369e+06	2.90031e+06	2.48549e+06	5.20613e+06	5.47587e+06	1.80682e+06	6.55828e+06	1.81429e+06	4.11529e+06	3.37521e+06	3.59664e+06	3.05021e+06	2.84368e+06	2.9655e+06	2.28517e+06
CLGN;S1234;	O14967	S	1234	CLGN	ABCDEFGHIJKL	1.62446e+07	2.03732e+07	3.12412e+07	2.62265e+07	4.20964e+06	4.21381e+06	6.97146e+06	8.06244e+06	9.2593e+06	8.41893e+06	2.70259e+07	1.63175e+07	1.21772e+07	2.12417e+07	2.12464e+07	2.43805e+07	5.4683e+06	5.24172e+06	4.63206e+06	6.72111e+06	1.36935e+07	1.58316e+07	3.84455e+07	2.32448e+07	1.04436e+07	1.91718e+07	2.17314e+07	1.46785e+07	7.65911e+06	3.91358e+06	1.0822e+07	1.05895e+07	6.48615e+06	8.30302e+06	2.98219e+07	2.12095e+07	2.52036e+07	2.19424e+07	2.39953e+07	2.25146e+07	4.28809e+06	6.96066e+06	1.01231e+07	1.3762e+07
DSCR3;S1234;	O14972	S	1234	DSCR3	ABCDEFGHIJKL	3.07551e+06	1.43993e+06	1.2484e+06	737037	558918	672686	374144	454772	1.47321e+06	2.48348e+06	3.0128e+06	2.67305e+06	1.34555e+06	3.72411e+06	3.58262e+06	1.00649e+06		282683	337834	430541	1.65665e+06	2.07806e+06	1.3866e+06	2.14774e+06	1.01336e+06	1.75992e+06	1.75035e+06	437323	372322	774388	501335	786841	1.75328e+06	3.01311e+06	4.6387e+06	3.65851e+06	1.57587e+06	2.61815e+06	2.43741e+06	692381	144842	572667	404770	548928
PPP1R12A;S299;	O14974	S	299	PPP1R12A	SPLIESTANMDNNQSQK	5.053e+07	4.85931e+07	3.02157e+07	5.16492e+07	5.61542e+07	5.02543e+07	4.65751e+07	4.48719e+07	7.3148e+07	5.39712e+07	4.35263e+07	7.05064e+07	6.22173e+07	4.87285e+07	3.70579e+07	4.31297e+07	5.33692e+07	4.13288e+07	4.33124e+07	3.14021e+07	4.96035e+07	5.25517e+07	4.54762e+07	5.53807e+07	5.26602e+07	4.51656e+07	3.56266e+07	4.45669e+07	5.56139e+07	4.9479e+07	4.40271e+07	3.29106e+07	7.09475e+07	5.08378e+07	3.79912e+07	6.5782e+07	4.14722e+07	4.7245e+07	3.60874e+07	4.68074e+07	4.69435e+07	4.91932e+07	4.0537e+07	4.46598e+07
GAK;S780;	O14976	S	780	GAK	QPGSTAQYDAGAGSPEAEPTDSDSPPSSSADASR	3.22572e+07	4.7855e+07	4.44487e+07	3.28414e+07	8.05031e+06	1.53178e+07	2.38197e+07	2.06949e+07	1.85174e+07	2.66619e+07	4.33459e+07	3.60223e+07	1.98437e+07	4.08829e+07	4.43739e+07	3.7674e+07	1.05259e+07	1.53691e+07	3.62685e+07	1.82825e+07	1.82941e+07	2.3057e+07	4.23658e+07	4.22532e+07	1.89726e+07	5.12202e+07	5.38698e+07	2.98593e+07	1.04616e+07	2.55914e+07	3.34418e+07	2.93387e+07	1.87803e+07	3.52634e+07	3.31129e+07	3.80989e+07	2.2849e+07	4.42709e+07	3.94755e+07	2.69612e+07	1.2259e+07	2.24013e+07	3.40283e+07	2.72318e+07
HNRNPDL; HNRPDL;S1234;	O14979	S	1234	HNRNPDL; HNRPDL	ABCDEFGHIJKL	1.05787e+08	9.46815e+07	1.1849e+08	1.44134e+08	9.15341e+07	9.70901e+07	1.96031e+08	1.5701e+08	1.30179e+08	8.74493e+07	1.24262e+08	1.49473e+08	1.14002e+08	1.31775e+08	1.48219e+08	1.62061e+08	8.01842e+07	1.37004e+08	1.59734e+08	1.50452e+08	1.48601e+08	1.13417e+08	1.3333e+08	1.94934e+08	1.01392e+08	1.38957e+08	1.33487e+08	1.64333e+08	1.70321e+08	1.28169e+08	1.81064e+08	1.84363e+08	1.01485e+08	1.15079e+08	1.50239e+08	1.82435e+08	1.06603e+08	1.32546e+08	1.46146e+08	1.764e+08	1.81792e+08	1.20423e+08	2.12141e+08	1.50046e+08
XPO1;S1234;	O14980	S	1234	XPO1	ABCDEFGHIJKL	1.80042e+08	1.45732e+08	1.68249e+08	1.78145e+08	1.63426e+08	1.76794e+08	1.81771e+08	2.04603e+08	1.65079e+08	1.95345e+08	2.83463e+08	2.5073e+08	1.64598e+08	1.78257e+08	1.85263e+08	1.77839e+08	1.72851e+08	1.55843e+08	2.04788e+08	1.71223e+08	1.76073e+08	1.75837e+08	2.65408e+08	2.27134e+08	1.53715e+08	1.40428e+08	1.53851e+08	1.64955e+08	1.59125e+08	1.80768e+08	1.8663e+08	1.90563e+08	2.04885e+08	1.8068e+08	2.61565e+08	2.14334e+08	1.58753e+08	1.78954e+08	1.49748e+08	1.69622e+08	1.81802e+08	1.92997e+08	1.85748e+08	2.10589e+08
BTAF1;S1234;	O14981	S	1234	BTAF1	ABCDEFGHIJKL	1.25868e+07	1.41837e+07	1.43257e+07	1.63371e+07	7.88312e+06	7.69249e+06	1.24458e+07	8.86752e+06	1.39866e+07	1.20164e+07	2.61114e+07	2.27974e+07	1.39387e+07	1.65255e+07	1.74283e+07	1.73569e+07	7.77657e+06	1.15066e+07	1.11984e+07	9.08658e+06	1.44577e+07	1.68512e+07	2.44324e+07	1.52973e+07	7.9495e+06	1.50269e+07	1.66039e+07	1.4541e+07	9.62366e+06	1.28312e+07	1.48941e+07	1.03215e+07	1.44259e+07	1.06436e+07	2.10735e+07	2.70229e+07	1.02036e+07	1.29371e+07	1.45603e+07	1.61362e+07	9.16731e+06	8.30001e+06	1.28409e+07	9.25027e+06
ARHGEF10;S379;	O15013	S	379	ARHGEF10	SLIAQDHR	2.83641e+06	2.82751e+06	3.52698e+06	704279	2.87549e+06	4.80937e+06	2.07407e+06	2.88773e+06	2.92902e+06	6.15869e+06	2.72647e+06	2.20172e+06	1.51883e+06	1.47741e+06	1.57045e+06	527162	6.88317e+06	9.62227e+06	2.76718e+06	3.38836e+06	3.12979e+06	4.61779e+06	3.60211e+06	1.38251e+06	1.85313e+06	2.47362e+06	1.87647e+06	2.59105e+06	1.45595e+06	3.55851e+06	2.98372e+06	4.06883e+06	1.6673e+06	418896	1.62884e+06	2.35188e+06	2.98059e+06	3.9676e+06	918161	934281	1.87299e+06	2.4176e+06	2.72422e+06	2.95414e+06
ZNF609;S358;	O15014	S	358	ZNF609	FCDSPTSDLEMR	510087	321851	121626	307616	593004	643588	127335	352826	1.5805e+06	333744	311612	488298	444262	239758	201675	213554	583130	614086	93394.5	147466	1.20013e+06	424453	342696	883567	714785	233536	252073	257525	175579	763071	160155	123218	631630	924781	278201	527843	605053	146455	57196.3	294341	393914	551382	101212	165937
;S1384;	O15021	S	1384		TPSPTPQPTSPQR	397072	712776	53290.8	67658.6	1.4904e+06	1.41976e+06	134867	869979	74941.8	1.35239e+06	843144	22502.3	884308	852730	63647.9	709735	1.19984e+06	1.68385e+06	574058	194041		244081			676542	822249	648252	38269.7	777161	1.39863e+06	676258	152851	180322	42855.5	49726.9	548228	894381	1.10038e+06	1.05273e+06		1.72701e+06	409723	202709	256556
;S1327;	O15027	S	1327		FTGSFDDDPDPHRDPYGEEVDR	3.49063e+07	1.92768e+07	1.81045e+07	3.5579e+07	3.36921e+07	3.71234e+07	2.14661e+07	2.04559e+07	2.95072e+07	2.77061e+07	3.35576e+07	2.9647e+07	3.58889e+07	2.59504e+07	2.62372e+07	2.76165e+07	2.34687e+07	1.91911e+07	2.09823e+07	2.01833e+07	2.95219e+07	2.17208e+07	3.28317e+07	2.61853e+07	4.54454e+07	2.79102e+07	2.9219e+07	2.29886e+07	1.84984e+07	1.84167e+07	1.13601e+07	1.98323e+07	3.69552e+07	2.15357e+07	3.49404e+07	3.17639e+07	3.24655e+07	2.75666e+07	3.00409e+07	2.58093e+07	1.82632e+07	2.97018e+07	1.63506e+07	1.70451e+07
PLXNB2;S1234;	O15031	S	1234	PLXNB2	ABCDEFGHIJKL	2.73205e+08	4.48575e+08	2.12996e+08	2.77614e+08	4.70386e+08	1.75618e+08	2.88368e+08	2.49752e+08	2.77848e+08	2.50065e+08	2.48042e+08	3.06221e+08	2.31834e+08	3.01295e+08	1.73163e+08	2.12418e+08	5.94581e+08	1.61165e+08	3.19347e+08	2.23675e+08	1.98655e+08	2.17817e+08	2.19353e+08	2.21009e+08	2.59909e+08	2.69943e+08	1.91389e+08	2.00302e+08	3.86754e+08	1.8569e+08	1.72588e+08	2.01951e+08	3.47187e+08	2.16655e+08	2.20173e+08	3.02612e+08	2.14109e+08	2.92549e+08	2.5325e+08	2.01744e+08	3.49717e+08	2.66955e+08	1.75314e+08	3.18487e+08
U2SURP;S1234;	O15042	S	1234	U2SURP	ABCDEFGHIJKL	3.70572e+07	2.52653e+07	2.25147e+07	2.62044e+07	5.29474e+07	4.81774e+07	5.21561e+07	4.37304e+07	4.61015e+07	1.84355e+07	5.49961e+07	4.80822e+07	4.00469e+07	3.82189e+07	2.94124e+07	4.33049e+07	4.41225e+07	5.25878e+07	4.80933e+07	3.91157e+07	4.3289e+07	5.38258e+07	4.64795e+07	6.62857e+07	1.45961e+07	2.65083e+07	2.95336e+07	2.37051e+07	4.38601e+07	4.62639e+07	3.68325e+07	3.19261e+07	3.50405e+07	2.80457e+07	4.23167e+07	5.58554e+07	1.49541e+07	2.91111e+07	3.39588e+07	2.97773e+07	4.42035e+07	5.17387e+07	3.73075e+07	5.10037e+07
SETD1A;S915;	O15047	S	915	SETD1A	RPRPSTPAEEDEDDPEQEK		136283	996188	973219	199164		972728	262010	614167	62141.8	1.77564e+06	1.05346e+06	2.84755e+06	1.83474e+06	1.31164e+06	6.77995e+06	529900	543496	2.51451e+06	378901	789670	584209	2.56988e+06	2.38451e+06	1.80888e+06	816336	1.26155e+06	2.02133e+06	46187.4		1.07196e+06	2.02319e+06	3.64194e+06	1.36944e+06	1.38607e+06	2.58326e+06	926492	1.10607e+06	689623	829036	57200.7	108442	2.52762e+06	1.0579e+06
SYNJ2;S1234;	O15056	S	1234	SYNJ2	ABCDEFGHIJKL	1.34609e+07	1.21651e+07	8.41278e+06	1.15817e+07	1.07023e+07	1.43017e+07	1.38187e+07	1.07558e+07	1.13649e+07	1.09018e+07	1.14564e+07	1.57176e+07	4.01537e+06	7.79018e+06	5.05901e+06	1.11483e+07	1.20447e+07	1.03983e+07	1.09442e+07	1.55428e+07	9.69657e+06	9.88404e+06	7.24681e+06	1.04872e+07	8.93965e+06	8.2084e+06	9.70382e+06	9.48494e+06	8.49001e+06	8.75367e+06	9.76828e+06	1.30017e+07	1.39294e+07	8.67036e+06	7.79127e+06	6.99684e+06	8.98892e+06	8.85386e+06	1.02743e+07	9.64056e+06	7.22215e+06	1.26921e+07	1.2092e+07	1.67172e+07
SYNM;S1044;	O15061	S	1044	SYNM	QRSPAPGSPDEEGGAEAPAAGIR	1.86519e+08	4.13961e+08	1.922e+08	4.40606e+08	3.37237e+08	1.347e+08	2.14386e+08	1.76881e+08	1.41503e+08	1.70849e+08	1.694e+08	2.29863e+08	2.54737e+08	3.74914e+08	1.61892e+08	3.62873e+08	1.54344e+08	1.48903e+08	1.7967e+08	1.93059e+08	2.724e+08	2.58993e+08	1.25034e+08	3.45093e+08	2.47708e+08	3.63352e+08	1.94093e+08	3.78514e+08	2.65233e+08	1.8311e+08	1.0658e+08	1.74079e+08	2.39359e+08	3.09974e+08	1.7067e+08	3.27879e+08	2.05343e+08	3.20995e+08	2.82817e+08	3.44342e+08	2.40525e+08	1.67483e+08	1.30068e+08	2.75948e+08
PFAS;S1234;	O15067	S	1234	PFAS	ABCDEFGHIJKL	4.95052e+07	4.10265e+07	4.86977e+07	4.032e+07	6.0777e+07	6.44721e+07	9.49716e+07	6.64519e+07	6.04338e+07	6.50764e+07	7.32375e+07	7.72929e+07	5.41749e+07	4.91895e+07	5.8762e+07	4.59525e+07	5.15031e+07	5.92503e+07	9.62139e+07	7.07238e+07	3.52034e+07	4.97285e+07	7.07454e+07	5.26856e+07	3.93727e+07	5.06831e+07	7.19577e+07	3.99953e+07	5.82882e+07	7.57461e+07	9.58645e+07	7.7295e+07	5.04225e+07	5.66744e+07	6.90321e+07	7.10463e+07	4.00131e+07	5.29957e+07	6.12623e+07	3.81158e+07	5.15896e+07	6.54339e+07	8.40606e+07	8.68858e+07
ANKRD28;S1234;	O15084	S	1234	ANKRD28	ABCDEFGHIJKL	3.25064e+06	274598	2.06467e+06	626715	1.1407e+06	386389	661498	417484	433092	1.82177e+06	5.19611e+06	4.42667e+06	366182	2.43392e+06	774093	1.95866e+06	1.55178e+06	1.12651e+06	5.03493e+06	2.64916e+06	890746		4.18153e+06	5.051e+06	534215	2.6744e+06	4.32839e+06		611872	868383	793317	3.53589e+06	1.64519e+06	920674	3.33002e+06	2.29806e+06	1.81713e+06	1.33413e+06	1.23894e+06	3.98247e+06	493906	339503	4.23234e+06
ARHGEF11;S1519;	O15085	S	1519	ARHGEF11	NSHELGPCPEDGSDAPLEDSTADAAASPGP	55258.3	132650	100947		1.25967e+06	279299	668683	373877	95115.4	366129	69172.5	757708	182459	166218	188381	184024	743941	1.94597e+06	124070	465235	198851	37681.6	122245	387341	777258	42789.8	591712	99589.3	262532	808227	235707	110870	853044	654731	52655.1	947497	507077	95422	165904		89049.3	523609	263686	892198
KIAA0391;S1234;	O15091	S	1234	KIAA0391	ABCDEFGHIJKL	1.56172e+06	366085	2.59772e+06	2.00408e+06	1.05057e+06	3.71943e+06	4.47549e+06	2.32601e+06	1.85106e+06	1.27136e+06	2.93334e+06	1.65594e+06	398441	2.46108e+06	2.84072e+06	1.85541e+06	1.37544e+06	2.36967e+06	4.1596e+06	1.9074e+06	1.63571e+06	1.55635e+06	3.40973e+06	3.12506e+06	1.48312e+06	2.04212e+06	3.21936e+06	1.56655e+06	1.58207e+06	3.17533e+06	4.76521e+06	2.57739e+06	1.54287e+06	1.03412e+06	4.81454e+06	3.40244e+06	1.45349e+06	817016	3.20866e+06	2.14174e+06	693731	3.29739e+06	4.36106e+06	2.11695e+06
CHUK;S1234;	O15111	S	1234	CHUK	ABCDEFGHIJKL	642871	256886	1.93995e+06	971717	178193	271713	828301	516222	1.11378e+06	1.34553e+06	1.26883e+06	2.40445e+06	692028	1.16195e+06	1.37118e+06	1.22866e+06	198285	227665	808386	173757		837686	2.24275e+06	1.7006e+06	149553	1.13411e+06	1.77495e+06	990620	560228	222412	421790	400237	111994	921865	1.39261e+06	1.50966e+06	219771	930801	2.21395e+06	1.29508e+06	811806	320729	623404	1.20253e+06
LSM1;S1234;	O15116	S	1234	LSM1	ABCDEFGHIJKL	2.69222e+06	2.49979e+06	3.59123e+06	2.15985e+06	1.4609e+06	1.69202e+06	1.94293e+06	853964	912433	928008	2.95612e+06	2.44515e+06	881969	2.1927e+06	3.34606e+06	2.14656e+06	626678	1.69619e+07	5.12008e+06	2.04828e+06	1.16154e+06	2.35294e+06	2.70913e+06	2.5945e+06	1.0031e+06	1.40578e+06	2.70778e+06	1.18316e+06	1.12597e+06	3.81711e+06	3.35785e+06	2.91842e+06	1.64653e+06	1.85084e+06	3.18269e+06	1.33861e+06	1.15355e+06	1.38559e+06	3.36129e+06	1.18676e+06	1.31915e+06	1.36454e+06	3.28007e+06	2.34787e+06
NPC1;S1234;	O15118	S	1234	NPC1	ABCDEFGHIJKL	8.06854e+07	7.66092e+07	7.66578e+07	5.02984e+07	6.94038e+07	7.47698e+07	5.43447e+07	6.97083e+07	6.36788e+07	8.79724e+07	8.05636e+07	4.45892e+07	7.49785e+07	8.87231e+07	7.02873e+07	7.49594e+07	7.5946e+07	5.42983e+07	5.39687e+07	6.37765e+07	7.2206e+07	8.13271e+07	7.68806e+07	6.23972e+07	7.32018e+07	8.47598e+07	6.39316e+07	6.14855e+07	6.20432e+07	7.13148e+07	5.48867e+07	6.88777e+07	6.60941e+07	7.46189e+07	7.89363e+07	6.20302e+07	6.10368e+07	8.65785e+07	6.07645e+07	5.74993e+07	5.18215e+07	6.73995e+07	5.12447e+07	6.62974e+07
TBX3;S371;	O15119	S	371	TBX3	DLCPSEGESDAEAESKEEHGPEACDAAK	125761	62813.7	590996	296931	243573	535636	573382	505362	286649	127987	515538	634214	231555	620739	659053	145505	259887	355318	533340	150670		312611	187610		537756	587896	632341	362646	282885	210098	529917	136726	282221	316080	125262	347137	248791	510824	414150	281045	266461	311823	600657	203315
DEGS1;S1234;	O15121	S	1234	DEGS1	ABCDEFGHIJKL	1.14311e+07	6.89613e+06	1.45165e+07	1.30161e+07	1.64801e+06	2.80477e+06	5.80499e+06	4.08444e+06	8.94341e+06	8.0069e+06	1.89527e+07	1.12157e+07	6.89252e+06	9.77966e+06	1.77706e+07	1.60571e+07	2.66679e+06	4.5845e+06	5.33964e+06	5.06363e+06	1.72945e+07	8.9734e+06	2.03974e+07	1.58658e+07	8.21671e+06	7.98113e+06	1.46624e+07	9.51148e+06	3.69879e+06	3.7723e+06	5.99781e+06	4.72402e+06	1.12968e+07	9.02787e+06	1.59766e+07	1.9739e+07	1.40468e+07	1.17959e+07	1.52532e+07	1.23882e+07	3.66343e+06	4.52247e+06	4.16151e+06	5.13516e+06
SCAMP1;S1234;	O15126	S	1234	SCAMP1	ABCDEFGHIJKL	1.76746e+07	1.32864e+07	2.16265e+07	2.82298e+07	5.34524e+06	1.09981e+07	1.30321e+07	1.42029e+07	2.93352e+07	2.08224e+07	3.271e+07	1.87488e+07	1.51571e+07	2.22318e+07	2.20825e+07	2.57515e+07	1.06108e+07	6.69859e+06	8.67533e+06	1.55662e+07	2.58828e+07	2.03875e+07	3.5277e+07	2.74557e+07	2.22614e+07	1.62658e+07	2.48011e+07	2.4671e+07	9.9683e+06	1.18398e+07	1.06471e+07	1.49204e+07	1.97124e+07	2.21487e+07	3.0241e+07	3.08156e+07	2.35545e+07	1.98016e+07	1.78891e+07	3.46276e+07	7.00566e+06	6.34967e+06	1.12255e+07	9.45474e+06
SCAMP2;S1234;	O15127	S	1234	SCAMP2	ABCDEFGHIJKL	4.76936e+06	2.95899e+06	6.55081e+06	6.11343e+06	566239	578626	816868		3.75479e+06	4.91555e+06	5.10087e+06	5.01017e+06	3.4574e+06	4.63739e+06	6.77038e+06	3.75135e+06	167376	518020	450460		4.67061e+06	5.12877e+06	8.45434e+06	7.64145e+06	2.11656e+06	3.25152e+06	5.68506e+06	3.10219e+06	531377	1.40712e+06	916284	1.12636e+06	2.8824e+06	6.71659e+06	7.99138e+06	6.85307e+06	4.7726e+06	4.19438e+06	5.73846e+06	4.25251e+06	293657	296336	1.12391e+06	1.17857e+06
ARPC1B;S1234;	O15143	S	1234	ARPC1B	ABCDEFGHIJKL	1.53068e+08	1.4139e+08	1.2363e+08	1.11221e+08	2.74784e+08	2.95653e+08	2.71823e+08	2.47868e+08	1.49568e+08	1.39021e+08	1.64699e+08	1.50346e+08	1.22289e+08	1.09852e+08	1.35333e+08	1.07512e+08	2.91492e+08	1.95888e+08	2.73931e+08	2.37187e+08	1.12327e+08	1.38477e+08	1.41297e+08	1.04862e+08	1.18713e+08	1.20935e+08	1.20227e+08	1.11093e+08	2.48916e+08	2.91393e+08	2.34857e+08	2.27277e+08	1.36702e+08	1.02164e+08	1.21479e+08	1.51092e+08	1.23518e+08	1.29066e+08	1.23718e+08	8.84295e+07	2.61549e+08	2.61808e+08	2.51104e+08	2.36285e+08
ARPC2;S1234;	O15144	S	1234	ARPC2	ABCDEFGHIJKL	1.3469e+08	1.24228e+08	1.12644e+08	1.20214e+08	2.69371e+08	2.61781e+08	2.27834e+08	2.37579e+08	1.48782e+08	1.37323e+08	1.28505e+08	1.52794e+08	1.27003e+08	1.22492e+08	9.45725e+07	1.0097e+08	3.04892e+08	2.16649e+08	2.55559e+08	2.51977e+08	1.0313e+08	1.19415e+08	1.16771e+08	1.15425e+08	1.53139e+08	1.19145e+08	8.72743e+07	1.16642e+08	2.8897e+08	2.65086e+08	2.19323e+08	2.29742e+08	1.49653e+08	1.12122e+08	1.22818e+08	1.37548e+08	1.32436e+08	1.11104e+08	1.01143e+08	1.22055e+08	3.25766e+08	2.4989e+08	2.06166e+08	2.32218e+08
ARPC3;S1234;	O15145	S	1234	ARPC3	ABCDEFGHIJKL	5.11315e+07	3.93016e+07	3.99068e+07	2.67604e+07	7.56295e+07	1.01182e+08	6.24343e+07	7.4733e+07	5.39438e+07	6.05804e+07	3.72572e+07	3.87851e+07	4.71751e+07	2.79338e+07	3.49072e+07	3.35702e+07	8.81693e+07	7.90646e+07	6.17779e+07	7.18626e+07	3.91724e+07	5.10094e+07	4.04727e+07	2.34936e+07	4.44767e+07	3.33398e+07	3.21996e+07	3.6973e+07	5.75274e+07	9.09068e+07	6.21732e+07	6.40663e+07	3.83962e+07	5.37547e+07	2.81857e+07	2.47235e+07	4.86408e+07	3.85096e+07	3.33554e+07	3.72013e+07	6.39124e+07	8.51394e+07	5.73943e+07	5.93768e+07
BET1;S50;	O15155	S	50	BET1	SLSIEIGHEVK	1.57195e+07	8.60806e+06	1.37125e+07	8.66369e+06	8.18709e+06	6.82599e+06	4.3794e+06	6.61017e+06	7.37105e+06	2.81735e+06	1.2488e+07	7.24596e+06	9.4571e+06	8.86383e+06	9.64772e+06	5.45073e+06	9.92375e+06	3.52524e+06	3.8758e+06	1.05004e+07	7.76547e+06	4.4561e+06	1.16786e+07	5.5528e+06	1.17994e+07	6.20645e+06	7.11192e+06	4.4426e+06	3.30752e+06	2.66679e+06	8.36927e+06	2.13281e+06	8.25975e+06	3.53325e+06	1.32974e+07	2.63651e+06	1.72299e+07	1.12637e+07	6.54472e+06	6.58017e+06	5.44801e+06	6.37594e+06	2.689e+06	2.54281e+06
POLR1C;S1234;	O15160	S	1234	POLR1C	ABCDEFGHIJKL	3.66888e+07	2.57719e+07	2.71083e+07	3.16566e+07	6.76975e+07	3.57005e+07	6.45677e+07	5.33853e+07	3.278e+07	3.05642e+07	3.67573e+07	3.90214e+07	3.57756e+07	2.12234e+07	2.43211e+07	3.30421e+07	8.28219e+07	3.57283e+07	6.06309e+07	4.57406e+07	2.30846e+07	2.9524e+07	3.22436e+07	2.5755e+07	2.46195e+07	2.81162e+07	2.60294e+07	2.59063e+07	5.02787e+07	4.24712e+07	4.50724e+07	5.34868e+07	3.43435e+07	2.78379e+07	2.88617e+07	3.04086e+07	2.32484e+07	3.08496e+07	3.11887e+07	2.29231e+07	4.60493e+07	3.7372e+07	3.85351e+07	5.65093e+07
PLSCR1;S1234;	O15162	S	1234	PLSCR1	ABCDEFGHIJKL	90479.9	160856	399168	672658	8.13143e+06	6.70305e+06	4.98575e+06	7.6577e+06	2.42538e+06	173077	904517	1.12645e+06	526037	1.14789e+06	864611	658374	1.25274e+07	5.03121e+06	3.14265e+06	7.39251e+06	4.42325e+06	566944	2.76595e+06	1.27723e+06	178262	327194	276688	493599	6.77635e+06	4.64937e+06	5.75257e+06	7.67868e+06	572012	220513	3.42107e+06	586800	203758	330951	271234	2.46881e+06	5.65379e+06	3.60179e+06	5.48776e+06	7.7457e+06
TRIM24;S1028;	O15164	S	1028	TRIM24	NESEDNKFSDDSDDDFVQPR	1.30116e+06	982613	1.71499e+06	2.02389e+06	1.13761e+06	1.20503e+06	857181	1.08447e+06	2.05468e+06	2.30362e+06	1.76495e+06	1.64889e+06	2.01117e+06	1.36051e+06	535384	2.05763e+06	1.01621e+06	1.62534e+06	1.02529e+06	479204	1.34943e+06	1.47198e+06	2.7033e+06	395239	2.62011e+06	1.1073e+06	317601	1.1388e+06	487104	1.32079e+06	1.17616e+06	1.05909e+06	1.88929e+06	969373	2.1371e+06	1.49275e+06	1.6232e+06	426153	1.53176e+06	1.89738e+06	1.92474e+06	1.06707e+06	1.30441e+06	981280
PGRMC2;S90;	O15173	S	90	PGRMC2	GLGAGAGAGEESPATSLPR	1.33405e+08	9.39385e+07	1.25473e+08	2.13152e+08	7.03124e+07	9.092e+07	4.0908e+07	3.5293e+07	1.06237e+08	7.78568e+07	9.77863e+07	7.84271e+07	1.68733e+08	1.31808e+08	1.24522e+08	1.53822e+08	5.11317e+07	8.12799e+07	3.69106e+07	4.82137e+07	1.36359e+08	8.32237e+07	1.03123e+08	1.08523e+08	1.30651e+08	9.78079e+07	1.38561e+08	9.64097e+07	3.5669e+07	5.43419e+07	3.58309e+07	4.27276e+07	9.20735e+07	9.9775e+07	8.89013e+07	1.27914e+08	1.353e+08	1.30388e+08	1.22169e+08	1.49023e+08	3.58461e+07	4.29086e+07	3.65684e+07	3.568e+07
RGL2;S1234;	O15211	S	1234	RGL2	ABCDEFGHIJKL					161192		10034.3		55685.4						25121		47163.5	83461.7													64729.4		110888					13867			81410.5
PFDN6;S1234;	O15212	S	1234	PFDN6	ABCDEFGHIJKL	4.67967e+07	5.45737e+07	4.73556e+07	5.22156e+07	3.13055e+07	3.61622e+07	4.76208e+07	3.311e+07	3.54124e+07	3.62582e+07	6.11531e+07	5.29013e+07	2.68391e+07	3.70411e+07	4.89693e+07	3.90073e+07	4.26388e+07	3.88589e+07	4.32976e+07	3.6956e+07	2.70984e+07	2.80082e+07	6.09183e+07	4.82176e+07	2.36322e+07	3.89589e+07	5.26379e+07	3.54831e+07	5.38315e+07	3.83907e+07	4.20823e+07	7.28528e+07	3.6717e+07	3.05795e+07	6.80665e+07	5.86839e+07	5.09217e+07	4.62813e+07	5.53597e+07	4.07105e+07	4.15454e+07	3.24358e+07	4.54766e+07	6.58558e+07
WDR46;S1234;	O15213	S	1234	WDR46	ABCDEFGHIJKL	554975		962977	804640	400782	955064	1.05608e+06	1.28555e+06			779429						482792	873854	1.21188e+06		642829		838295		353023	507839	935445	733604	1.22068e+06	1.07444e+06	1.06123e+06	1.45961e+06	352662	346327					527406	478983	475800	651244	1.26077e+06	977890
NKRF;S1234;	O15226	S	1234	NKRF	ABCDEFGHIJKL	1.34227e+07	1.71636e+07	1.31245e+07	1.604e+07	1.11905e+07	9.23752e+06	1.33831e+07	1.05145e+07	1.56731e+07	1.06383e+07	2.10458e+07	1.65591e+07	1.5166e+07	1.93535e+07	9.79187e+06	1.47189e+07	6.99143e+06	5.85217e+06	1.14845e+07	1.14519e+07	1.45316e+07	9.97388e+06	1.53314e+07	1.29276e+07	9.68726e+06	1.56943e+07	8.32495e+06	1.86393e+07	1.18004e+07	1.01633e+07	8.99317e+06	1.37964e+07	1.60321e+07	7.72439e+06	1.32541e+07	1.69818e+07	1.02986e+07	2.04317e+07	6.8547e+06	2.18178e+07	1.42414e+07	1.0915e+07	7.28604e+06	2.1893e+07
GNPAT;S1234;	O15228	S	1234	GNPAT	ABCDEFGHIJKL	8.04354e+06	1.38478e+07	4.91481e+06	4.07562e+06	7.94964e+06	3.38087e+06	4.71772e+06	2.48221e+06	4.44718e+06	3.74863e+06	8.49655e+06	6.18924e+06	2.14157e+06	6.28073e+06	4.22504e+06	4.92441e+06	3.15763e+06	2.92597e+06	4.06736e+06	2.15952e+06	6.20885e+06	4.48072e+06	5.12382e+06	5.17499e+06	2.6801e+06	2.67843e+06	4.94391e+06	2.44581e+06	3.07203e+06	3.32929e+06	1.06577e+06	1.25626e+06	4.36207e+06	1.88447e+06	5.79524e+06	5.07819e+06	5.46965e+06	3.37312e+06	4.3874e+06	3.20483e+06	4.82676e+06	6.73273e+06	3.09098e+06	4.40733e+06
LAMA5;S1234;	O15230	S	1234	LAMA5	ABCDEFGHIJKL	8.39161e+07	4.48933e+07	9.62112e+07	4.46845e+07	9.05446e+06	1.01113e+07	1.45667e+07	1.16107e+07	3.09387e+07	4.32483e+07	6.56689e+07	2.62208e+07	6.294e+07	5.24211e+07	9.87848e+07	5.91369e+07	1.38099e+07	2.15481e+07	1.70834e+07	1.22481e+07	4.0933e+07	5.11169e+07	7.73093e+07	3.66427e+07	6.85255e+07	4.10217e+07	9.70884e+07	5.3189e+07	9.44441e+06	1.40316e+07	1.04122e+07	1.05677e+07	4.6638e+07	3.9251e+07	6.9324e+07	4.13227e+07	5.91477e+07	3.75407e+07	8.54621e+07	2.55228e+07	1.42784e+07	1.1258e+07	1.49304e+07	6.52038e+06
ZNF185;S152;	O15231	S	152	ZNF185	RSSTSGDTEEEEEEEVVPFSSDEQKR	1.18148e+06	800781	1.05362e+06	3.40056e+06	4.04504e+06	1.14177e+06	1.32403e+06	634298	3.61336e+06	675737	1.39271e+06	3.32728e+06	912856	389195	606493	1.17604e+06	1.36782e+06	1.45111e+06	224058	655159	1.91785e+06	434465	1.52935e+06	3.3336e+06	1.51229e+06	443194	1.70623e+06	540532	1.11345e+06	814044	784422	477390	1.76098e+06	3.48167e+06	1.49738e+06	4.33239e+06	2.38574e+06	560348	1.32646e+06	945335	1.11482e+06	872822	453475	1.22119e+06
CASC3;S125;	O15234	S	125	CASC3	SEANDAVNSSTKEEKGEEKPDTK	5.09992e+06	835889	3.75335e+06	3.15325e+06	5.16137e+06	3.78437e+06	724978	1.82293e+06	3.08895e+06	210896	874122	1.44063e+06	4.24498e+06	1.06933e+06	2.29958e+06	1.594e+06	3.3547e+06	6.29587e+06	1.59551e+06	1.76344e+06	3.09872e+06	497718	555530	903814	4.31623e+06	756933	2.78409e+06	1.27122e+06	2.47883e+06	3.32934e+06	1.72756e+06	1.77255e+06	1.99572e+06	2.73499e+06	259275	1.05554e+06	1.89345e+06	1.31065e+06	3.39926e+06	544880	1.93972e+06	2.32249e+06	1.03659e+06	1.34799e+06
ACOX3;S1234;	O15254	S	1234	ACOX3	ABCDEFGHIJKL	5.01556e+06	1.20505e+07	1.19724e+07	6.11334e+06	1.01923e+06	994720	1.58945e+06	1.73743e+06	3.67861e+06	4.61466e+06	7.49776e+06	4.57132e+06	4.99793e+06	7.71196e+06	8.92855e+06	6.42693e+06		1.30097e+06	1.14575e+06	1.30006e+06	4.73691e+06	6.72898e+06	7.9913e+06	4.41068e+06	5.1079e+06	5.28563e+06	5.99227e+06	5.16819e+06	1.01401e+06	724616	1.27259e+06	1.7427e+06	3.17549e+06	7.14531e+06	8.12231e+06	6.71115e+06	3.67961e+06	4.39772e+06	4.885e+06	3.29684e+06	2.09468e+06	1.40953e+06	3.58593e+06	1.41879e+06
RER1;S95;	O15258	S	95	RER1	VDSPLPSDK	4.36999e+07	2.75274e+07	3.99047e+07	2.66899e+07	7.60574e+06	1.28617e+07	1.21795e+07	1.24051e+07	3.1549e+07	2.96804e+07	4.50264e+07	1.92596e+07	3.0772e+07	2.76286e+07	3.79415e+07	3.31624e+07	8.47847e+06	1.47623e+07	1.07511e+07	1.29076e+07	3.9398e+07	3.57141e+07	4.46553e+07	2.66817e+07	2.82938e+07	2.28323e+07	3.48024e+07	2.1115e+07	1.14773e+07	1.5815e+07	1.39945e+07	1.54273e+07	2.59807e+07	2.34294e+07	3.85547e+07	2.41919e+07	3.37052e+07	2.82739e+07	3.37253e+07	3.4994e+07	1.41346e+07	1.38005e+07	1.05566e+07	9.98083e+06
SURF4;S1234;	O15260	S	1234	SURF4	ABCDEFGHIJKL	7.05405e+07	4.53009e+07	1.28447e+08	1.07137e+08	1.09641e+07	1.56181e+07	2.93076e+07	3.27632e+07	5.2991e+07	4.48021e+07	1.60163e+08	8.71663e+07	5.60138e+07	8.36644e+07	1.34392e+08	1.10096e+08	1.44553e+07	2.63087e+07	2.53729e+07	2.38142e+07	7.70685e+07	5.64811e+07	1.50036e+08	9.70705e+07	6.30759e+07	5.96509e+07	1.39854e+08	7.64564e+07	1.37348e+07	2.22741e+07	2.2361e+07	2.17881e+07	5.23886e+07	4.69159e+07	1.21781e+08	1.09706e+08	6.01195e+07	7.69939e+07	1.30625e+08	8.12526e+07	9.98683e+06	2.51005e+07	2.27411e+07	2.5418e+07
SPTLC1;S1234;	O15269	S	1234	SPTLC1	ABCDEFGHIJKL	1.22504e+07	6.64873e+06	1.36415e+07	9.42802e+06	5.70695e+06	3.87895e+06	4.5585e+06	4.22806e+06	1.81053e+07	1.99876e+07	1.69438e+07	1.00945e+07	1.17384e+07	1.75496e+07	2.27985e+07	1.01046e+07	4.00831e+06	1.36684e+07	1.10505e+07	3.86832e+06	2.14766e+07	1.9547e+07	3.6019e+07	2.46098e+07	1.02008e+07	8.30538e+06	1.03909e+07	1.06362e+07	8.04989e+06	1.12687e+07	8.77438e+06	8.85363e+06	1.4592e+07	1.42403e+07	1.2614e+07	1.62627e+07	1.49793e+07	1.10593e+07	1.46313e+07	1.62539e+07	9.48348e+06	1.34227e+07	1.23295e+07	1.18721e+07
SPTLC2;S1234;	O15270	S	1234	SPTLC2	ABCDEFGHIJKL	2.37225e+06	3.39912e+06	5.03429e+06	3.42922e+06	5.69043e+06	8.81624e+06	1.11889e+07	6.57042e+06	4.81734e+06	4.39635e+06	1.12816e+07	5.18415e+06	3.213e+06	3.19714e+06	4.44951e+06	3.97201e+06	8.42931e+06	7.60224e+06	9.45789e+06	8.13224e+06	6.45949e+06	5.56116e+06	9.26344e+06	6.25526e+06	3.75997e+06	2.04591e+06	6.71658e+06	952053	7.93269e+06	1.03811e+07	9.95881e+06	9.73322e+06	4.95937e+06	4.23227e+06	1.08394e+07	6.90392e+06	5.5564e+06	2.42099e+06	4.63168e+06	4.67718e+06	6.68051e+06	1.20576e+07	8.99516e+06	8.38632e+06
FANCG;S1234;	O15287	S	1234	FANCG	ABCDEFGHIJKL	121936	82950.7	195406	485478									45478		52727.3			51898.9	84337.2	67727					163270	188595	364565	413505					17034.5	72387.5	51843.9	25884.1					47074.4	38848.5	137069	104275
OGT;S1234;	O15294	S	1234	OGT	ABCDEFGHIJKL	3.85101e+07	2.21595e+07	2.8847e+07	1.84891e+07	1.70717e+07	2.32325e+07	4.69735e+07	2.32408e+07	3.14842e+07	3.42146e+07	3.70999e+07	2.81331e+07	2.70517e+07	2.42262e+07	2.4498e+07	3.23429e+07	2.38712e+07	2.90092e+07	3.76317e+07	2.30673e+07	2.46363e+07	3.23744e+07	3.44625e+07	2.63707e+07	2.50234e+07	2.14125e+07	3.28537e+07	1.88971e+07	3.62498e+07	3.51146e+07	4.04785e+07	3.07242e+07	3.5686e+07	3.10758e+07	3.17117e+07	3.30506e+07	2.06457e+07	2.8545e+07	2.63422e+07	1.66895e+07	3.46414e+07	2.92608e+07	3.84144e+07	2.14905e+07
PMM2;S1234;	O15305	S	1234	PMM2	ABCDEFGHIJKL	1.44396e+07	1.08295e+07	1.47494e+07	1.27108e+07	7.20891e+06	4.21245e+06	9.09717e+06	7.81398e+06	8.87851e+06	1.04102e+07	1.35286e+07	9.53477e+06	1.21711e+07	8.8188e+06	1.37867e+07	1.10898e+07	2.15895e+06	7.749e+06	7.16904e+06	7.84391e+06	1.06306e+07	7.88233e+06	1.30789e+07	9.5877e+06	1.14869e+07	1.00787e+07	1.0488e+07	7.77259e+06	4.16676e+06	1.00482e+07	6.58791e+06	9.12794e+06	1.20465e+07	1.25094e+07	9.69365e+06	1.0378e+07	8.65721e+06	1.15922e+07	1.25168e+07	7.18183e+06	7.6845e+06	8.22417e+06	7.37228e+06	9.66181e+06
TM9SF1;S1234;	O15321	S	1234	TM9SF1	ABCDEFGHIJKL	3.64333e+07	3.39207e+07	3.97275e+07	2.91212e+07	1.19411e+07	5.95161e+06	9.01748e+06	1.25422e+07	3.41322e+07	3.21021e+07	4.83111e+07	3.36337e+07	2.04897e+07	2.80438e+07	4.42787e+07	3.32287e+07	1.6294e+07	1.4192e+07	1.57518e+07	1.01116e+07	3.43643e+07	3.57928e+07	5.58444e+07	4.4648e+07	3.55852e+07	2.10777e+07	3.99012e+07	2.7323e+07	2.13085e+07	1.2329e+07	1.45313e+07	1.83011e+07	3.25297e+07	2.6909e+07	5.43421e+07	4.36954e+07	2.60425e+07	3.40563e+07	4.86683e+07	4.28304e+07	8.02022e+06	1.10733e+07	1.07554e+07	1.42034e+07
HMGB3;S1234;	O15347	S	1234	HMGB3	ABCDEFGHIJKL	1.99726e+07	1.52327e+07	1.96715e+07	4.10741e+07	2.97733e+07	2.06115e+07	3.46192e+07	2.34605e+07	2.35718e+07	2.28188e+07	3.52204e+07	2.26754e+07	2.06088e+07	1.82443e+07	2.13982e+07	1.60759e+07	3.0686e+07	2.34689e+07	2.87239e+07	3.69329e+07	4.82539e+07	2.30448e+07	2.40779e+07	2.13803e+07	2.1074e+07	2.02106e+07	2.1145e+07	1.96151e+07	3.19021e+07	2.41699e+07	2.18875e+07	2.35349e+07	3.23499e+07	1.88603e+07	2.56644e+07	3.20929e+07	1.65884e+07	1.86582e+07	2.40091e+07	4.24306e+07	2.72837e+07	2.55165e+07	2.05475e+07	2.80149e+07
PPM1G;S183;	O15355	S	183	PPM1G	SGGGTGEEPGSQGLNGEAGPEDSTR	3.79531e+07	2.59184e+07	2.9672e+07	5.01497e+07	9.45782e+07	8.36563e+07	8.23065e+07	8.27114e+07	5.17007e+07	5.09112e+07	4.99921e+07	6.20037e+07	4.97676e+07	3.56865e+07	3.45834e+07	3.73396e+07	8.1621e+07	6.90738e+07	8.59804e+07	7.39676e+07	3.84334e+07	4.41738e+07	4.97929e+07	4.3849e+07	3.32641e+07	3.35346e+07	3.66763e+07	3.1574e+07	6.42507e+07	7.49691e+07	7.63766e+07	7.74466e+07	4.27975e+07	5.16778e+07	4.627e+07	4.77348e+07	4.26829e+07	4.32652e+07	3.3841e+07	3.64273e+07	6.1748e+07	7.39182e+07	6.96714e+07	7.66326e+07
INPPL1;S132;	O15357	S	132	INPPL1	EPDPPDDRDASDGEDEKPPLPPR	3.05899e+06	1.17217e+06	2.08923e+06	3.69384e+06	4.06795e+06	2.93288e+06	1.13426e+06	1.91481e+06	2.43361e+06	2.61197e+06	4.32454e+06	2.60099e+06	2.86311e+06	2.28845e+06	3.23143e+06	2.23869e+06	1.51683e+06	2.70957e+06	2.28075e+06	1.79987e+06	1.97132e+06	2.09422e+06	2.56871e+06	1.30215e+06	4.25636e+06	2.24099e+06	3.46652e+06	2.04168e+06	1.55373e+06	2.27807e+06	1.85709e+06	1.36028e+06	1.95975e+06	2.28073e+06	3.1047e+06	2.90634e+06	1.60711e+06	2.98847e+06	2.16413e+06	1.86588e+06	1.87662e+06	1.48887e+06	2.06824e+06	867458
EIF3D;S1234;	O15371	S	1234	EIF3D	ABCDEFGHIJKL	3.47675e+08	2.43087e+08	2.51687e+08	2.5863e+08	3.95406e+08	4.00347e+08	2.57653e+08	3.56192e+08	3.11325e+08	3.05097e+08	3.15259e+08	2.82781e+08	3.88463e+08	2.34936e+08	2.60956e+08	2.95196e+08	3.28843e+08	3.71044e+08	2.719e+08	4.06676e+08	2.74644e+08	2.95557e+08	3.23841e+08	2.54039e+08	3.70301e+08	2.41051e+08	2.8354e+08	3.14395e+08	2.8628e+08	3.90364e+08	2.47283e+08	3.02651e+08	3.23824e+08	3.23541e+08	3.68088e+08	2.4971e+08	3.18513e+08	2.6023e+08	2.60943e+08	2.52463e+08	2.38499e+08	2.99589e+08	3.32814e+08	3.68464e+08
EIF3H;S1234;	O15372	S	1234	EIF3H	ABCDEFGHIJKL	7.6526e+07	7.75438e+07	6.37088e+07	6.92196e+07	1.36449e+08	1.23068e+08	7.49069e+07	1.03939e+08	9.87204e+07	9.30811e+07	6.10159e+07	1.04788e+08	8.87805e+07	5.25165e+07	5.51043e+07	6.59655e+07	1.4202e+08	1.06184e+08	8.8416e+07	9.40619e+07	7.16303e+07	9.95693e+07	9.23587e+07	6.24077e+07	1.03193e+08	6.58134e+07	6.9156e+07	8.32901e+07	8.82934e+07	1.10214e+08	9.12852e+07	9.01756e+07	9.72218e+07	9.5269e+07	9.17574e+07	5.41234e+07	9.16406e+07	6.15044e+07	5.32599e+07	8.38348e+07	1.15728e+08	1.22059e+08	9.52795e+07	1.1994e+08
HDAC3;S1234;	O15379	S	1234	HDAC3	ABCDEFGHIJKL	518391	379605	951640	388104	239465	486661	831711	1.01188e+06	604681	800122	1.20624e+06	914733	640609	839023	1.06157e+06	824902	366282	912622	941913	498715	634525	484730	997074	522842	863262	739900	1.07877e+06	1.06203e+06	330635	420654	706506	400101	554719	454241	1.19172e+06	1.02974e+06	553563	1.20892e+06	867350	405823	94594.2	486629	872839	546955
NVL;S1234;	O15381	S	1234	NVL	ABCDEFGHIJKL	303338	55381.4	571372	307527	655948	187230	504279	148321	397972	217086	1.12394e+06	2.76368e+06	174846	660279	935203	2.26159e+06	411368	796826	288768	257739	299783	350823		320345	193579	518287	998305	1.08977e+06	109211	324694	652187	313759	247551	597975	840101	956649		289213	1.36377e+06		445954	428179	377374	291401
BCAT2;S1234;	O15382	S	1234	BCAT2	ABCDEFGHIJKL	1.83847e+07	2.53869e+07	2.13609e+07	2.06654e+07	8.88948e+06	8.15569e+06	9.83516e+06	1.11328e+07	2.00941e+07	1.56151e+07	2.204e+07	2.97871e+07	3.45915e+07	3.2849e+07	2.32197e+07	3.83137e+07	2.61056e+06	9.4181e+06	9.41936e+06	1.04684e+07	2.6825e+07	3.16017e+07	1.81834e+07	4.16588e+07	3.42498e+07	3.05913e+07	2.6989e+07	3.90256e+07	6.24752e+06	9.48192e+06	1.42576e+07	1.1358e+07	2.65652e+07	3.21583e+07	1.84468e+07	3.97451e+07	1.74065e+07	2.60303e+07	2.27405e+07	2.68843e+07	6.87965e+06	8.07237e+06	1.43249e+07	1.08953e+07
IPO8;S1234;	O15397	S	1234	IPO8	ABCDEFGHIJKL	2.31963e+06	948273	2.7657e+06	926471	956329	3.13156e+06	4.89408e+06	4.31702e+06	1.20148e+06	1.66397e+06	2.33475e+06	2.40107e+06	1.58661e+06	1.66745e+06	2.24343e+06	2.00345e+06	1.18762e+06	2.83324e+06	4.51201e+06	3.00922e+06	1.34512e+06	1.46371e+06	2.16303e+06	1.1107e+06	1.36523e+06	1.85859e+06	2.82789e+06	1.73873e+06	814832	3.97146e+06	4.23561e+06	2.53388e+06	1.59806e+06	1.78836e+06	1.31023e+06	2.06279e+06	1.05078e+06	1.93862e+06	2.30116e+06	662730	1.33117e+06	3.74745e+06	4.1829e+06	3.22788e+06
STX7;S126;	O15400	S	126	STX7	ASSVTTFTGEPNTCPR	1.34488e+07	1.22252e+07	1.44565e+07	1.91178e+07	2.31328e+07	1.3798e+07	1.6089e+07	1.71084e+07	1.74723e+07	1.03518e+07	1.8546e+07	2.17647e+07	1.87518e+07	1.90409e+07	1.60959e+07	1.9748e+07	1.97917e+07	1.52868e+07	1.54711e+07	1.84591e+07	1.96509e+07	2.1056e+07	2.20613e+07	2.23679e+07	2.01376e+07	1.6932e+07	1.48884e+07	1.2834e+07	1.56547e+07	1.62233e+07	1.6979e+07	1.81991e+07	2.14101e+07	2.45467e+07	1.96589e+07	2.76846e+07	1.56381e+07	1.69774e+07	1.47145e+07	1.73323e+07	1.42061e+07	1.07415e+07	1.57645e+07	1.84309e+07
SLC16A3;T460;	O15427	T	460	SLC16A3	NGEVVHTPETSV	1.38823e+08	9.5649e+07	9.98017e+07	7.25258e+07	8.04825e+06	5.86327e+06	3.43346e+06	3.29582e+06	9.76729e+07	7.55044e+07	1.04363e+08	5.75438e+07	1.16786e+08	8.93003e+07	9.47706e+07	8.09511e+07	2.57359e+06	4.7568e+06	5.29164e+06	310108	7.87899e+07	7.56564e+07	1.14142e+08	6.60681e+07	1.11281e+08	6.86996e+07	7.62971e+07	6.30901e+07	6.86811e+06	1.06566e+07	8.45592e+06	4.44828e+06	6.50888e+07	6.48385e+07	1.20303e+08	4.31385e+07	1.19994e+08	8.75902e+07	6.92055e+07	8.00369e+07	4.56628e+06	2.97465e+06	5.73224e+06	3.38471e+06
ABCC3;S1234;	O15438	S	1234	ABCC3	ABCDEFGHIJKL	3.0444e+06	5.63765e+06	3.40662e+06	3.34925e+06	2.25062e+06	2.77358e+06	3.51117e+06	1.83099e+06	1.44116e+06	5.38181e+06	4.76984e+06	2.73284e+06	2.48762e+06	3.44945e+06	4.61574e+06	2.567e+06	1.42261e+06	7.03866e+06	3.60872e+06	3.84641e+06	6.35233e+06	4.34613e+06	6.20768e+06	6.52226e+06	1.6628e+06	2.2777e+06	5.86068e+06	3.50667e+06	2.77336e+06	5.89136e+06	471347	3.48013e+06	1.42851e+06	2.58425e+06	8.93457e+06	4.32779e+06	3.51285e+06	1.63637e+06	5.44413e+06	4.3444e+06	5.46732e+06	4.82616e+06	5.28616e+06	3.19415e+06
ABCC4;T646;	O15439	T	646	ABCC4	KDNEESEQPPVPGTPTLR	8.44445e+06	4.76966e+06	5.32735e+06	4.60224e+06	1.52978e+06	1.26912e+06	1.00159e+06	1.64006e+06	4.20434e+06	3.34522e+06	5.88224e+06	5.09406e+06	2.73362e+06	5.16581e+06	5.30659e+06	7.0345e+06	1.6313e+06	2.27769e+06	1.59767e+06	1.53559e+06	3.20857e+06	3.48536e+06	4.1233e+06	6.82957e+06	3.59235e+06	3.41282e+06	3.68815e+06	3.82673e+06	550866	1.62215e+06	1.79512e+06	1.13922e+06	2.95878e+06	3.29131e+06	5.70223e+06	6.05204e+06	3.00691e+06	4.32044e+06	4.85403e+06	3.73331e+06	1.22469e+06	732948	1.07901e+06	1.17416e+06
CD3EAP;T496;	O15446	T	496	CD3EAP	MPETVPQEEMPGPPLNSESGEEAPTGR	38939		1.28467e+06	1.35804e+06	5.99577e+06	3.73644e+06	4.56303e+06	4.05301e+06	3.07276e+06	2.52205e+06	1.13918e+06	2.08567e+06	1.67018e+06	1.07332e+06	1.42293e+06	2.41585e+06	4.02045e+06	4.8727e+06	2.94242e+06	3.90694e+06	3.06647e+06	1.67497e+06		81042	3.36185e+06	1.58493e+06	1.57461e+06	1.46561e+06	6.69445e+06	4.92471e+06	5.7354e+06	6.09662e+06		3.92374e+06	2.91679e+06	2.24064e+06	1.80848e+06	1.31469e+06	1.10756e+06	2.14856e+06	4.69475e+06	3.71025e+06	4.11623e+06	1.74371e+06
P4HA2;S1234;	O15460	S	1234	P4HA2	ABCDEFGHIJKL	2.99544e+08	1.77795e+08	2.70511e+08	2.11729e+08	1.00651e+08	1.17369e+08	8.47958e+07	6.92709e+07	1.94614e+08	1.3745e+08	2.34039e+08	1.16051e+08	3.31569e+08	1.9794e+08	2.43929e+08	2.25903e+08	1.09245e+08	1.17419e+08	8.48819e+07	6.62958e+07	2.12454e+08	1.64689e+08	2.7705e+08	1.42208e+08	3.10107e+08	1.59164e+08	3.23639e+08	1.69191e+08	1.06913e+08	1.06948e+08	8.15258e+07	7.85534e+07	2.29324e+08	1.58871e+08	2.60493e+08	1.2219e+08	3.28867e+08	1.83676e+08	2.57226e+08	1.41853e+08	1.44973e+08	1.08589e+08	9.52417e+07	7.83654e+07
CAPN5;S1234;	O15484	S	1234	CAPN5	ABCDEFGHIJKL	1.64107e+06	3.38456e+06	2.9942e+06	3.47621e+06	2.00675e+06	773830	580551	561317	8.37143e+06	6.39608e+06	1.49788e+07	7.66684e+06	2.97673e+06	6.28942e+06	3.28781e+06	9.16669e+06		349467	594820		1.13796e+07	1.10107e+07	1.60689e+06	1.63793e+07	2.84873e+06	5.10548e+06	3.33269e+06	4.39767e+06	982731	1.82331e+06	969584		1.12793e+07	6.93177e+06	7.86059e+06	1.45197e+07	2.46702e+06	4.3849e+06	2.2658e+06	7.47211e+06	1.42808e+06	4.67758e+06	3.11425e+06
YKT6;S1234;	O15498	S	1234	YKT6	ABCDEFGHIJKL	1.30046e+07	1.16558e+07	1.37602e+07	8.39631e+06	6.54667e+06	1.08041e+07	8.59251e+06	9.1882e+06	7.08569e+06	1.24245e+07	9.80825e+06	6.12526e+06	5.90237e+06	9.73265e+06	7.8219e+06	4.90053e+06	9.71038e+06	9.61985e+06	1.38838e+07	1.07227e+07	7.45631e+06	9.88532e+06	9.90135e+06	6.41005e+06	5.37522e+06	8.05716e+06	1.19105e+07	4.56846e+06	9.51821e+06	1.08721e+07	1.48646e+07	1.26659e+07	8.21171e+06	1.06866e+07	1.02703e+07	1.16899e+07	9.04825e+06	1.28319e+07	1.28856e+07	8.68478e+06	8.99872e+06	1.3857e+07	1.18354e+07	1.00129e+07
NUPL2;S1234;	O15504	S	1234	NUPL2	ABCDEFGHIJKL	1.48157e+06	178110	4.23053e+06	853812	460126	1.04654e+06	1.18145e+06	1.97729e+06			1.30069e+06	436698	340740	1.06843e+06	1.11173e+06	443439	1.94241e+06	518034	1.34174e+06	1.09153e+06	1.95389e+06	1.58487e+06	873180	1.1244e+06	580723	738851	2.29373e+06	903483	967480	1.80416e+06	1.97205e+06	822071	872383	510970	1.42442e+06	1.02377e+06	458556		785646	611541	2.3752e+06	2.60755e+06	3.03569e+06	1.19504e+06
ARPC5;S1234;	O15511	S	1234	ARPC5	ABCDEFGHIJKL	5.00494e+07	4.69846e+07	4.32978e+07	6.06517e+07	1.33949e+08	1.32255e+08	1.44802e+08	1.09125e+08	5.16898e+07	5.43976e+07	4.4704e+07	5.84868e+07	5.14843e+07	4.17291e+07	4.24725e+07	5.08052e+07	1.41698e+08	9.53766e+07	1.49681e+08	1.40542e+08	4.36926e+07	4.9266e+07	4.12335e+07	5.09793e+07	4.65806e+07	4.77435e+07	5.50995e+07	5.27742e+07	1.38129e+08	1.06071e+08	1.00542e+08	9.14716e+07	6.15704e+07	6.3503e+07	4.072e+07	5.83303e+07	4.4101e+07	4.89651e+07	5.63795e+07	5.24233e+07	1.32179e+08	9.21785e+07	1.50062e+08	1.14549e+08
POLR2D;S1234;	O15514	S	1234	POLR2D	ABCDEFGHIJKL	2.51964e+06	4.45308e+06	3.07229e+06	5.34214e+06	7.53265e+06	6.33279e+06	3.31519e+06	7.78942e+06	5.73847e+06	3.40782e+06	4.2799e+06	4.30824e+06	6.76244e+06	2.60957e+06	4.45144e+06	2.93597e+06	2.21101e+06	2.35568e+06	5.30762e+06	5.4784e+06	6.16571e+06	2.90109e+06	4.28843e+06	4.47868e+06	2.7246e+06	4.33006e+06	1.35887e+06	3.37632e+06	5.649e+06	2.88255e+06	7.76833e+06	5.35339e+06	2.87058e+06	3.8512e+06	7.09448e+06	7184151	4.6321e+06	1.72903e+06	3.13277e+06	7.01463e+06	5.98037e+06	2.38484e+06	6.93207e+06	8.71281e+06
DDX3Y;S1234;	O15523	S	1234	DDX3Y	ABCDEFGHIJKL	232631	197184	109507	283505	4.23139e+06	2.60902e+06	5.74107e+06	4.28482e+06	285913	340911	79166.1		180783	102894	71237.5	88494.8	5.00138e+06	2.96636e+06	5.73466e+06	3.77673e+06	170067	228117	117150	440677	197327	139991	795743	30527.3	3.65071e+06	3.55734e+06	5.4041e+06	4.46068e+06	1.25516e+06	345121	1.50258e+06	770996	163868	229304	432193	344198	2.29206e+06	3.51647e+06	5.66071e+06	4.4137e+06
PDPK1;S1234;	O15530	S	1234	PDPK1	ABCDEFGHIJKL	7.38007e+06	4.04973e+06	2.23171e+06	8.94414e+06	5.25813e+06	3.14782e+06	6.25133e+06	390731	6.02279e+06	5.82904e+06	2.39927e+06	2.99144e+06	2.17036e+06	2.20084e+06	2.34318e+06	764541	951140	4.23799e+06	1.45115e+06	1.23507e+06	2.73894e+06	4.44415e+06	2.92475e+06	1.75969e+06	2.79854e+06	2.30529e+06	465723	2.10182e+06	1.65551e+06	729160	2.81327e+06	1.46742e+06	2.14218e+06	1.72627e+06	2.66627e+06	1.54673e+06	2.60697e+06	4.70289e+06	2.75396e+06	3.31965e+06	3.28968e+06	8.93847e+06	2.56089e+06	579220
TAPBP;S1234;	O15533	S	1234	TAPBP	ABCDEFGHIJKL	1.30495e+08	8.32871e+07	1.10236e+08	7.57202e+07	3.79234e+07	2.82337e+07	1.51463e+07	2.78292e+07	9.95534e+07	1.07182e+08	1.09363e+08	8.01452e+07	1.16127e+08	9.92289e+07	9.69059e+07	1.43463e+08	4.42084e+07	2.14525e+07	2.18615e+07	2.26969e+07	1.15472e+08	1.26281e+08	1.18212e+08	7.46117e+07	1.27982e+08	9.88763e+07	1.11972e+08	9.3566e+07	3.81463e+07	2.62776e+07	2.95819e+07	3.30848e+07	1.01577e+08	1.13118e+08	1.04827e+08	9.79189e+07	1.11789e+08	1.03131e+08	1.09649e+08	1.04103e+08	2.89032e+07	2.11463e+07	3.77418e+07	2.02634e+07
RNF113A;S6;	O15541	S	6	RNF113A	MAEQLSPGK		1.63806e+06	1.15922e+06	2.09784e+06	406754	3.41721e+06	999467	2.17021e+06		1.37061e+06	2.11309e+06	1.62589e+06	2.67524e+06	1.87255e+06	1.17018e+06	1.46847e+06		4.69088e+06	1.35217e+06	1.33707e+06	1.71906e+06	1.15822e+06	2.68971e+06	1.09449e+06	1.56334e+06	943563	527949	1.34933e+06		1.38063e+06	1.12803e+06	828725		889517	1.3725e+06	907953	693892	325074	266207	704121		1.03732e+06	606148	657455
DHX15;S1234;	O43143	S	1234	DHX15	ABCDEFGHIJKL	3.53818e+08	2.95164e+08	3.36399e+08	3.22122e+08	2.58999e+08	2.33449e+08	2.67331e+08	2.60319e+08	4.27892e+08	3.47628e+08	4.44006e+08	3.44944e+08	3.74385e+08	3.16861e+08	3.45545e+08	3.23517e+08	2.83662e+08	2.43335e+08	2.47322e+08	2.18638e+08	3.85776e+08	3.55954e+08	4.27358e+08	3.06475e+08	3.54506e+08	3.0356e+08	2.99593e+08	3.23785e+08	2.73156e+08	2.44441e+08	2.4142e+08	2.94232e+08	3.69385e+08	2.61922e+08	4.48779e+08	3.08994e+08	3.56366e+08	2.97861e+08	2.90802e+08	2.94252e+08	2.70923e+08	2.22414e+08	2.67741e+08	2.45311e+08
RNMT;S1234;	O43148	S	1234	RNMT	ABCDEFGHIJKL	2.66021e+07	3.12694e+07	2.8789e+07	2.24839e+07	2.1813e+07	1.97168e+07	3.55114e+07	2.68022e+07	2.20283e+07	2.29509e+07	3.74374e+07	2.8002e+07	2.17945e+07	2.71551e+07	2.88024e+07	2.58934e+07	1.48321e+07	2.29626e+07	2.81444e+07	3.16744e+07	2.87981e+07	2.14462e+07	3.41646e+07	3.61421e+07	1.84893e+07	2.80807e+07	2.8629e+07	2.17616e+07	3.63535e+07	2.44816e+07	2.97165e+07	3.32274e+07	1.4859e+07	2.05187e+07	3.46464e+07	2.56666e+07	1.78114e+07	2.4688e+07	3.03675e+07	2.46672e+07	2.28688e+07	2.33447e+07	2.88287e+07	3.66935e+07
ZZEF1;S1234;	O43149	S	1234	ZZEF1	ABCDEFGHIJKL	3.81659e+06	750212	1.02277e+07	1.08726e+07	2.29715e+06	3.07247e+06	9.12144e+06	8.68483e+06	2.5457e+06	863163	9.79478e+06	1.57855e+07	4.00683e+06	8.82823e+06	1.21296e+07	1.28616e+07	1.42314e+06	2.66589e+06	1.0208e+07	4.8868e+06	6.81684e+06	2.11987e+06	8.17523e+06	9.26981e+06	5.05799e+06	4.70046e+06	1.24857e+07	6.49398e+06	976951	3.51823e+06	7.07416e+06	2.68264e+06	3.68801e+06	4.8498e+06	7.12604e+06	1.08415e+07	4.12862e+06	7.98595e+06	1.24837e+07	2.75087e+06	1.95126e+06	2.88392e+06	6.40179e+06	4.62693e+06
ASAP2;S701;	O43150	S	701	ASAP2	LLHEDLDESDDDMDEK	5.61674e+06	2.17633e+06	2.20046e+06	2.87591e+06	5.27958e+06	7.29786e+06	9.99264e+06	8.78846e+06	1.31143e+06	1.97679e+06	3.3284e+06	3.9556e+06	2.91645e+06	2.65201e+06	2.79926e+06	2.65979e+06	9.85853e+06	5.48351e+06	1.15921e+07	1.15408e+07	1.21964e+06	1.67272e+06	2.50122e+06	1.82256e+06	1.38332e+06	2.63341e+06	4.28074e+06	763786	1.009e+07	6.40836e+06	1.33013e+07	1.24034e+07	859764	2.27321e+06	4.69872e+06	1.47632e+06	406417	2.12319e+06	1.7146e+06	2.03451e+06	1.12822e+07	5.26706e+06	9.43572e+06	8.6441e+06
TTI1;S828;	O43156	S	828	TTI1	EKDVADGNVSDFDNEEEEQSVPPK	1.76847e+07	1.39093e+06	4.13868e+06	6.35458e+06	3.39128e+06	4.72899e+06	4.37338e+06	4.64453e+06	7.75831e+06	2.5387e+06	6.77645e+06	5.54524e+06	4.06174e+06	1.41594e+06	4.59551e+06	2.11138e+06	1.78846e+06	6.02712e+06	2.84566e+06	6.1886e+06	4.13935e+06	1.21443e+06	4.51908e+06	2.48101e+06	1.91512e+06	662325	4.51311e+06	1.51803e+06	4.1667e+06	3.72854e+06	4.21417e+06	2.72678e+06	656309	522580	4.39342e+06	3.43484e+06	401844	1.6605e+06	3.16498e+06	3.63927e+06	4.2653e+06	2.23857e+06	2.6458e+06	4.02759e+06
PLXNB1;S1234;	O43157	S	1234	PLXNB1	ABCDEFGHIJKL	1.00687e+06	6.18744e+06	2.24279e+06	3.50621e+06	3.53623e+06					732529	8.0894e+06	2.43508e+06	2.6787e+06	4.36765e+06	4.68303e+06	4.27546e+06	3.66519e+06	463408	4.83136e+06		1.53702e+06	1.04009e+06	1.82985e+06	2.0669e+06	2.14292e+06	3.58796e+06	6.80109e+06	3.77846e+06	2.68637e+06	939330		454395	3.41645e+06	1.63805e+06	839381	3.67145e+06	1.71095e+06	5.31601e+06	3.50461e+06	3.57309e+06	6.49679e+06		869178
RRP8;S223;	O43159	S	223	RRP8	TEVSPVPR	890086	666020	3.53443e+06	992949	3.96807e+06	6.26452e+06	4.13394e+06	3.47087e+06	1.85163e+06	2.0816e+06	1.09987e+06	1.14213e+06	2.74074e+06	2.26654e+06	1.18719e+06	1.72227e+06	1.26239e+06	2.83245e+06	486021	1.06187e+06	1.45606e+06	1.90102e+06	2.80623e+06	864139	2.37721e+06	2.45983e+06	2.34477e+06	1.49451e+06	1.36335e+06	2.33099e+06	2.50073e+06	1.83772e+06	593554	1.83994e+06	2.20201e+06	360851	1.22696e+06	1.84446e+06	3.6097e+06	1.34117e+06	1.02045e+06	4.52922e+06	4.24662e+06	3.59698e+06
PJA2;S253;	O43164	S	253	PJA2	SSAGDTEFVHQNSQEIQR	449366	598409	259129	360612	300967	668704	1.06023e+06	510375	883116	592069	772565	184678	315845	180093	87840.6		765413	607943	79342.5		79360.7	156019	206082	112985	902804	151802	168595	184394	430278	659120	685153	92805.8	702659	521491		116865		191660	96071.6		263836	402335
SIPA1L1;S1270;	O43166	S	1270	SIPA1L1	QDPVVHLSPNK	7.18679e+06	5.93002e+06	5.93672e+06	4.66051e+06	5.74554e+06	3.37988e+06	3.24366e+06	4.45541e+06	3.87878e+06	2.14666e+06	3.81036e+06	4.86405e+06	7.14381e+06	2.62811e+06	4.89791e+06	3.94682e+06	6.32368e+06	1.37241e+07	2.5831e+06	4.70362e+06	4.15218e+06	6.18076e+06	3.57053e+06	3.33627e+06	6.33528e+06	2.8318e+06	1.13893e+06	3.5012e+06	4.23554e+06	6.28456e+06	4.90879e+06	3.75555e+06	5.88211e+06	4.39377e+06	1.72763e+06	1.45891e+06	4.27743e+06	2.96247e+06	2.74309e+06	2.74765e+06	3.66611e+06	6.54757e+06	4.34435e+06	5.15223e+06
;S23;	O43169	S	23		GQEVETSVTYYR	8.30813e+07	7.25291e+07	8.84161e+07	1.19227e+08	8.30481e+07	6.33311e+07	5.35237e+07	5.2569e+07	1.1086e+08	8.01391e+07	1.07612e+08	8.43653e+07	9.86132e+07	1.01423e+08	8.80978e+07	9.50481e+07	8.85649e+07	6.25609e+07	5.18466e+07	7.16079e+07	1.32476e+08	9.57739e+07	1.12941e+08	9.75251e+07	9.72236e+07	7.80818e+07	7.06613e+07	6.77293e+07	5.14719e+07	5.95754e+07	5.53438e+07	5.91229e+07	8.13301e+07	7.03177e+07	1.10653e+08	8.45817e+07	1.00542e+08	9.5503e+07	8.76891e+07	1.27288e+08	5.26901e+07	5.70321e+07	4.76004e+07	6.39238e+07
PRPF4;S1234;	O43172	S	1234	PRPF4	ABCDEFGHIJKL	4.58958e+07	3.38237e+07	4.74089e+07	5.42548e+07	3.19854e+07	2.73877e+07	4.70938e+07	4.09621e+07	4.64216e+07	4.64802e+07	6.65823e+07	5.64153e+07	4.67653e+07	4.59902e+07	4.6032e+07	6.72173e+07	3.91658e+07	4.18138e+07	4.34319e+07	3.35553e+07	4.30086e+07	5.45453e+07	6.84266e+07	6.61855e+07	3.98556e+07	5.00514e+07	5.7129e+07	5.44994e+07	4.01559e+07	3.14584e+07	3.73905e+07	4.73146e+07	4.60773e+07	4.52792e+07	7.11025e+07	6.51382e+07	4.77556e+07	4.36638e+07	4.95804e+07	5.89806e+07	3.39223e+07	3.87565e+07	4.96707e+07	5.12338e+07
PHGDH;S1234;	O43175	S	1234	PHGDH	ABCDEFGHIJKL	1.40415e+08	9.09317e+07	1.43926e+08	1.24322e+08	1.86085e+08	1.75137e+08	1.90405e+08	2.58208e+08	1.52898e+08	1.77121e+08	2.44391e+08	2.01969e+08	1.01667e+08	8.87395e+07	1.33859e+08	1.07352e+08	1.78246e+08	1.33004e+08	1.82476e+08	2.51137e+08	1.31587e+08	1.54059e+08	1.80351e+08	1.38094e+08	1.08124e+08	9.453e+07	1.61843e+08	9.69515e+07	1.90059e+08	1.6027e+08	1.3211e+08	2.20216e+08	1.52978e+08	1.57608e+08	1.82152e+08	2.13591e+08	1.12858e+08	9.07723e+07	1.65919e+08	9.43344e+07	1.88877e+08	1.66162e+08	1.64804e+08	2.50696e+08
NDUFS4;S1234;	O43181	S	1234	NDUFS4	ABCDEFGHIJKL	2.55316e+07	1.53165e+07	1.82857e+07	3.26676e+07	1.34658e+07	1.25353e+07	1.22083e+07	1.15093e+07	1.45376e+07	1.04321e+07	2.28654e+07	2.71207e+07	1.45838e+07	2.30971e+07	1.75183e+07	2.72814e+07	1.80271e+07	1.07795e+07	1.32017e+07	1.9648e+07	1.34233e+07	1.2838e+07	2.79536e+07	3.01487e+07	1.71337e+07	2.9315e+07	1.42662e+07	2.3801e+07	1.67064e+07	8.29194e+06	1.1343e+07	2.00536e+07	1.7309e+07	1.33687e+07	2.7064e+07	1.93722e+07	1.74785e+07	2.11512e+07	1.83689e+07	3.15697e+07	1.22006e+07	1.21427e+07	1.72182e+07	2.30288e+07
IRAK2;S249;	O43187	S	249	IRAK2	ETACSSPGSIER	1.81164e+06	1.95943e+06	1.64538e+06	1.30257e+06	430282	1.40733e+06	1.43116e+06	121676	2.27966e+06	1.18496e+06	1.74767e+06	1.08813e+06	2.51322e+06	260595	1.85296e+06			578387	1.28916e+06		671878	89673.9	2.03995e+06	241820	728203	1.10344e+06	2.26352e+06	384187	1.14933e+06	255098	2.36929e+06	100157	1.07978e+06	892163	1.34567e+06		1.27792e+06	1.38369e+06	1.89472e+06	197668	1.54436e+06	149222	1.65485e+06	1.04851e+06
PHF1;S522;	O43189	S	522	PHF1	SLSPGTGGGVR	2.30348e+06	3.08446e+06	3.57409e+06	2.04967e+06	4.64568e+06	4.95153e+06	2.00069e+06	4.03554e+06	3.73966e+06	8.81533e+06	4.84862e+06	3.14813e+06	3.07291e+06	2.66491e+06	2.78205e+06	4.61988e+06	1.32325e+07	137244	615996	1.15358e+07	9.00645e+06	5.09847e+06	6.15217e+06	1.36103e+07	5.4067e+06	2.87997e+06	1.65626e+06	2.78966e+06	2.33987e+06	1.49564e+06	663365	1.77502e+06	3.85324e+06	2.41772e+06	2.38207e+06	2.31951e+06	2.71463e+06	3.80459e+06	2.3498e+06	2.30745e+06	2.34437e+06	603725	2.50539e+06	216018
DYNC1LI2;S194;	O43237	S	194	DYNC1LI2	DFQDYMEPEEGCQGSPQR	8.42292e+07	7.57719e+07	1.21669e+08	1.22401e+08	7.74161e+07	8.29472e+07	9.06687e+07	9.83539e+07	1.0075e+08	8.9362e+07	9.33396e+07	1.18477e+08	1.10335e+08	1.07027e+08	1.05091e+08	9.79531e+07	8.86433e+07	7.7916e+07	9.02852e+07	1.08452e+08	8.29922e+07	8.10716e+07	1.12003e+08	1.01942e+08	9.59203e+07	1.12838e+08	9.49979e+07	9.62248e+07	1.015e+08	8.05132e+07	1.03227e+08	1.15706e+08	7.83243e+07	9.44188e+07	1.18445e+08	1.16364e+08	9.25955e+07	1.03646e+08	1.10097e+08	1.07033e+08	7.93973e+07	8.02745e+07	1.07665e+08	8.72084e+07
PSMD3;S1234;	O43242	S	1234	PSMD3	ABCDEFGHIJKL	1.73932e+08	1.48184e+08	1.27919e+08	1.31384e+08	2.00937e+08	2.14219e+08	1.92768e+08	1.56092e+08	1.61192e+08	1.70035e+08	1.7741e+08	1.68208e+08	1.40132e+08	1.21534e+08	1.1996e+08	1.08352e+08	1.97811e+08	1.56188e+08	1.90027e+08	1.59905e+08	1.41009e+08	1.60947e+08	1.61169e+08	1.249e+08	1.0875e+08	1.22499e+08	1.35511e+08	1.03727e+08	1.76063e+08	1.91727e+08	1.39928e+08	1.46702e+08	1.64262e+08	1.51396e+08	1.45581e+08	1.35831e+08	1.27432e+08	1.34915e+08	1.35765e+08	1.05687e+08	1.6653e+08	1.97399e+08	1.66414e+08	1.71751e+08
RBFOX2;S1234;	O43251	S	1234	RBFOX2	ABCDEFGHIJKL	6.10548e+06	5.07046e+06	6.71436e+06	5.61291e+06	3.5585e+06	6.81752e+06	8.53947e+06	5.87411e+06	4.5592e+06	8.20148e+06	5.26217e+06	4.92383e+06	3.92905e+06	6.61735e+06	9.09096e+06	8.11425e+06	6.88026e+06	4.78925e+06	5.28892e+06	8.33607e+06	3.80013e+06	5.24231e+06	3.7857e+06	5.91479e+06	6.74301e+06	5.24173e+06	8.78114e+06	9.16568e+06	5.41067e+06	4.09782e+06	8.75351e+06	7.01479e+06	3.81223e+06	6.93062e+06	6.3611e+06	5.35907e+06	5.742e+06	9.46813e+06	8.03717e+06	5.98844e+06	5.05602e+06	5.91184e+06	9.06765e+06	6.98905e+06
PAPSS1;S1234;	O43252	S	1234	PAPSS1	ABCDEFGHIJKL	3.42655e+07	3.27163e+07	5.09406e+07	2.93441e+07	2.87935e+07	3.16224e+07	5.43719e+07	4.84646e+07	2.74712e+07	2.40893e+07	3.86217e+07	2.94304e+07	2.72431e+07	3.31878e+07	5.86432e+07	3.18138e+07	3.28338e+07	3.30219e+07	5.68885e+07	3.70409e+07	2.53565e+07	2.09611e+07	3.61753e+07	2.31316e+07	2.50757e+07	3.3234e+07	7.20462e+07	3.41133e+07	4.17553e+07	3.38215e+07	5.14971e+07	4.29535e+07	2.64778e+07	2.29448e+07	3.07994e+07	3.60377e+07	2.68358e+07	3.4655e+07	5.75629e+07	2.18171e+07	3.31899e+07	3.52432e+07	4.75656e+07	4.05265e+07
ZW10;S1234;	O43264	S	1234	ZW10	ABCDEFGHIJKL	8.94033e+06	6.44245e+06	1.07293e+07	8.49238e+06	4.73342e+06	7.49825e+06	1.13026e+07	1.2879e+07	9.2687e+06	1.18152e+07	1.90245e+07	1.43227e+07	7.06214e+06	9.62978e+06	1.39991e+07	1.21926e+07	4.00697e+06	8.45209e+06	1.10915e+07	6.0202e+06	8.53119e+06	1.1332e+07	1.82877e+07	2.53106e+07	5.21335e+06	1.00114e+07	1.22143e+07	7.8714e+06	5.93473e+06	1.00386e+07	1.26695e+07	9.54347e+06	7.0222e+06	9.89728e+06	1.75814e+07	1.4853e+07	7.62785e+06	1.43451e+07	1.40985e+07	1.19325e+07	6.24593e+06	9.53075e+06	1.28851e+07	7.6275e+06
SART1;S448;	O43290	S	448	SART1	RVSEVEEEKEPVPQPLPSDDTR	4.16697e+07	3.32667e+07	2.53503e+07	4.01153e+07	4.2368e+07	3.82929e+07	4.40364e+07	3.66458e+07	3.21537e+07	2.75336e+07	4.45492e+07	3.76362e+07	4.14584e+07	4.72879e+07	8.00233e+07	5.30258e+07	2.16843e+07	9.5587e+07	3.99642e+07	4.18604e+07	3.66795e+07	2.60468e+07	3.34516e+07	4.66441e+07	3.7443e+07	3.8428e+07	3.84786e+07	4.64983e+07	3.83923e+07	4.37774e+07	3.46193e+07	3.28418e+07	2.66745e+07	3.40753e+07	3.68963e+07	3.18725e+07	4.21395e+07	3.02645e+07	3.91736e+07	4.03694e+07	3.44063e+07	3.61267e+07	4.06513e+07	2.78519e+07
GPAA1;S1234;	O43292	S	1234	GPAA1	ABCDEFGHIJKL	7.69397e+06	3.70132e+06	1.25466e+07	5.0108e+06	831895	1.74211e+06	2.01236e+06	1.2982e+06	3.98873e+06	1.16266e+07	1.44299e+07	2.53601e+06	3.3643e+06	7.67858e+06	1.31825e+07	3.3562e+06	768150	7.01173e+06	1.52031e+06	1.90243e+06	5.25944e+06	9.94462e+06	1.26095e+07	8.93458e+06	1.71254e+06	2.52789e+06	1.05851e+07	2.40476e+06	747626	1.13576e+06	2.26301e+06	1.99542e+06	3.42053e+06	2.64053e+06	8.83572e+06	8.4154e+06	2.43612e+06	3.10849e+06	9.08662e+06	5.53372e+06	2.20658e+06	1.33568e+06	1.81431e+06	1.50034e+06
DAPK3;S1234;	O43293	S	1234	DAPK3	ABCDEFGHIJKL	6.06107e+06	8.03795e+06	1.89804e+06	9.07015e+06	6.99228e+06	2.26148e+06	2.73876e+06		7.83749e+06	5.38537e+06	6.1541e+06	2.18637e+06	7.44923e+06	4.56674e+06	3.02715e+06		1.04567e+07	1.45036e+06	130678	3.60773e+06	1.83843e+07	8.10412e+06	3.97215e+06	3.49563e+06	2.18129e+06	4.27597e+06	1.38209e+06	3.01141e+06	2.48909e+06	711714	1.62509e+06	122025	3.43269e+06		1.8202e+06	1.88338e+06	6.18574e+06	5.33723e+06	3.03956e+06	1.10418e+07	8.37783e+06	1.45268e+06	2.47031e+06	138259
TGFB1I1;S1234;	O43294	S	1234	TGFB1I1	ABCDEFGHIJKL	1.85138e+07	1.2552e+07	1.50935e+07	1.52493e+07	2.27902e+07	1.54457e+07	1.82037e+07	1.75688e+07	1.40655e+07	1.48559e+07	1.88282e+07	2.67416e+07	1.38976e+07	1.41746e+07	1.03617e+07	1.76492e+07	2.23685e+07	2.18752e+07	1.78002e+07	2.27621e+07	1.41584e+07	1.56781e+07	1.85181e+07	1.58271e+07	2.09101e+07	1.78678e+07	1.70504e+07	1.75385e+07	1.64558e+07	2.21421e+07	1.44295e+07	1.36882e+07	1.70581e+07	1.47094e+07	1.67512e+07	2.41286e+07	1.51669e+07	1.35329e+07	2.28184e+07	1.72839e+07	1.65674e+07	1.71478e+07	1.5611e+07	1.50286e+07
HSPA12A;S1234;	O43301	S	1234	HSPA12A	ABCDEFGHIJKL	5.57658e+06	3.98081e+06	6.07198e+06	898157	144371	230076	490250	291765	2.58857e+06	3.99834e+06	3.71486e+06	3.0368e+06	1.62486e+06	2.93511e+06	3.64727e+06	3.29562e+06	31471.5	517881	17494.5		980919	2.2316e+06	3.31322e+06	693170	2.7857e+06	3.45566e+06	8.31552e+06	2.32436e+06	34419.4	1.32452e+06	43997.5	441246	1.39982e+06	1.14182e+06	2.10865e+06	2.72905e+06	2.91021e+06	2.03281e+06	2.79467e+06	823016	386479	248975	625066	359352
ADCY6;S54;	O43306	S	54	ADCY6	DAEPPSPTPAGPPR	1.56912e+07	9.64779e+06	7.80561e+06	1.0147e+07	2.73198e+07	3.52685e+07	7.61656e+06	1.6993e+07	1.72482e+07	7.73102e+06	7.81976e+06	6.6851e+06	1.01029e+07	5.48625e+06	4.58542e+06	5.20363e+06	1.31364e+07	8.39108e+06	5.19518e+06	6.12588e+06	8.34732e+06	5.98278e+06	6.04162e+06	4.50545e+06	1.48798e+07	5.93081e+06	5.10185e+06	7.1937e+06	1.91572e+07	2.32564e+07	9.10602e+06	1.24743e+07	9.48859e+06	7.24932e+06	5.45335e+06	3.58083e+06	8.42721e+06	5.38545e+06	3.34682e+06	6.56607e+06	7.8404e+06	1.02195e+07	5.77934e+06	5.56233e+06
CTIF;S18;	O43310	S	18	CTIF	SQEIEELER	837542	421846	378400	575131	1.38526e+06	1.46903e+06	422960	602131	997037	248679	422655	643435	745603	372993	255100	493095	667533	2.19888e+06	365675	547382	400647	210906	340852	380467	774614	325210	362942	162076	286255	923799	382819	75296.8	531732	287967	229750	468694	724302	375149	346598	426143	806006	447791	464706	266075
PPIP5K2;S1006;	O43314	S	1006	PPIP5K2	SGEQITSSPVSPK	90896.2	3.29758e+06	1.21016e+06	1.04912e+06	1.88514e+06	1.58004e+06	2.77202e+06	1.77147e+06	442694	1.19909e+06	158862	177594	796777	947134	21038.9	1.33359e+06	1.20328e+06	1.8195e+06	1.97674e+06	808790	460683	622350	1.75946e+06		1.31959e+06	1.27391e+06	283154		559916	2.80194e+06	1.83458e+06		286771	583001	1.51314e+06		352947	26261.1	166754	451561	1.9175e+06	900387	2.45926e+06	871804
MAP3K7;S375;	O43318	S	375	MAP3K7	GSSVESLPPTSEGK	3.62775e+06	4.57356e+06	4.01301e+06	8.57221e+06	2.61443e+06	8.22344e+06	8.06181e+06	2.40648e+06	5.80628e+06	3.87228e+06	6.21547e+06	3.93605e+06	6.19083e+06	3.10409e+06	2.49573e+06	4.20802e+06	4.5549e+06	7.443e+06	610980	2.98133e+06	2.19681e+06	2.78311e+06	5.40298e+06	3.5017e+06	8.45643e+06	3.64931e+06	4.38312e+06	3.851e+06	3.81502e+06	9.29792e+06	3.07175e+06	3.29421e+06	3.41027e+06	1.10661e+07	4.87284e+06	9.90674e+06	6.91899e+06	3.33983e+06	3.6559e+06	4.36921e+06	5.23689e+06	4.09197e+06	2.55107e+06	1.28526e+06
EEF1E1;S1234;	O43324	S	1234	EEF1E1	ABCDEFGHIJKL	4.60626e+07	3.08135e+07	6.22717e+07	5.93145e+07	3.0147e+07	3.31448e+07	2.39826e+07	2.39194e+07	3.43234e+07	5.01616e+07	7.87431e+07	5.693e+07	4.77277e+07	5.10932e+07	6.87844e+07	5.40783e+07	2.99773e+07	2.22131e+07	1.96217e+07	5.84031e+07	3.86662e+07	2.74395e+07	7.32524e+07	6.09318e+07	5.58004e+07	7.16371e+07	5.26319e+07	7.18668e+07	2.87697e+07	2.07313e+07	2.31954e+07	3.69888e+07	5.49549e+07	5.4079e+07	9.25744e+07	4.70444e+07	5.47785e+07	5.57251e+07	5.67372e+07	5.67199e+07	2.376e+07	4.01134e+07	2.07325e+07	2.35062e+07
MSI1;S191;	O43347	S	191	MSI1	EVMSPTGSAR	7.51438e+06	3.41575e+06	6.54419e+06	7.95891e+06	3.02577e+06	2.35929e+06	435205		1.48471e+07	7.77481e+06	1.36125e+07	1.39398e+07	8.73715e+06	1.03484e+07	7.27098e+06	9.83296e+06	948618	1.214e+06	100959	507638	1.36179e+07	6.99795e+06	1.43805e+07	1.48918e+07	1.12236e+07	7.52395e+06	6.90724e+06	9.161e+06	2.75272e+06	542467	1.05811e+06	59986.7	1.70574e+07	9.02981e+06	1.36291e+07	1.15779e+07	1.1616e+07	6.37595e+06	7.00257e+06	7.08897e+06	1.55931e+06	5.23327e+06	1.71392e+06	1.06211e+06
RIPK2;S1234;	O43353	S	1234	RIPK2	ABCDEFGHIJKL	3.29557e+06	745805	2.87397e+06	625089	1.62715e+06	4.38863e+06	8.74908e+06	1.07087e+07	2.03701e+06	3.4441e+06	1.95211e+06	1.33313e+06	482461		2.56129e+06	1.21577e+06	3.70829e+06	5.65098e+06	1.03804e+07	9.72016e+06	3.05846e+06	1.40305e+06	3.32637e+06	923321	481400	458752	2.37041e+06	694952	3.37067e+06	6.02387e+06	6.43797e+06	7.32344e+06	2.58642e+06	3.41652e+06	1.52866e+06	5.74421e+06	271702		4.82937e+06		6.5768e+06	7.71828e+06	1.06355e+07	8.91462e+06
HNRNPR;S1234;	O43390	S	1234	HNRNPR	ABCDEFGHIJKL	2.08053e+08	1.79643e+08	2.0375e+08	2.70731e+08	1.99464e+08	2.35934e+08	2.7593e+08	2.34981e+08	1.86479e+08	1.754e+08	2.41749e+08	2.50083e+08	2.21327e+08	1.86881e+08	2.53623e+08	2.16226e+08	1.80975e+08	2.42863e+08	2.59251e+08	3.01075e+08	2.87826e+08	1.88994e+08	2.46988e+08	3.06687e+08	1.57283e+08	1.95203e+08	2.26819e+08	2.05532e+08	2.30622e+08	2.21508e+08	2.75627e+08	2.85481e+08	1.81612e+08	1.82784e+08	2.46748e+08	2.72595e+08	1.89351e+08	1.95535e+08	2.24545e+08	2.95666e+08	2.1674e+08	2.51099e+08	2.98394e+08	2.38216e+08
PRPF3;S1234;	O43395	S	1234	PRPF3	ABCDEFGHIJKL	1.60009e+07	1.34868e+07	1.41986e+07	2.12766e+07	1.57669e+07	1.06459e+07	1.02594e+07	1.41801e+07	1.24083e+07	1.90827e+07	1.74721e+07	1.72267e+07	1.24132e+07	1.33382e+07	1.7011e+07	2.05677e+07	7.52628e+06	1.30022e+07	1.17174e+07	1.71054e+07	1.78322e+07	7.81504e+06	1.58157e+07	1.85845e+07	8.993e+06	1.41552e+07	1.57928e+07	1.68713e+07	9.35124e+06	1.21365e+07	1.08312e+07	1.2013e+07	9.76307e+06	1.20841e+07	1.91231e+07	1.99107e+07	1.04898e+07	1.23402e+07	1.44796e+07	1.99541e+07	1.0727e+07	8.80357e+06	9.55787e+06	1.38394e+07
TXNL1;S1234;	O43396	S	1234	TXNL1	ABCDEFGHIJKL	4.49107e+07	6.46365e+07	5.7237e+07	5.26553e+07	3.10327e+07	3.75698e+07	3.788e+07	2.87709e+07	5.66103e+07	5.61791e+07	5.53095e+07	6.17409e+07	4.06157e+07	5.63554e+07	4.83808e+07	4.36518e+07	2.77371e+07	3.69567e+07	3.76023e+07	2.45142e+07	3.83641e+07	5.0775e+07	5.05302e+07	5.17088e+07	3.7316e+07	6.18041e+07	5.75173e+07	5.14398e+07	3.84909e+07	3.77945e+07	3.8844e+07	2.73987e+07	4.12408e+07	5.63993e+07	4.86043e+07	6.29867e+07	4.58251e+07	6.13747e+07	5.27048e+07	3.89673e+07	2.69727e+07	3.58249e+07	3.59126e+07	3.03518e+07
TPD52L2;S166;	O43399	S	166	TPD52L2	NSATFKSFEDR	1.23964e+08	1.08348e+08	1.41871e+08	1.55686e+08	8.80191e+07	7.94952e+07	1.03358e+08	7.46732e+07	1.16277e+08	1.1066e+08	1.35077e+08	1.63173e+08	9.56876e+07	1.0167e+08	1.27648e+08	9.107e+07	8.56739e+07	6.62569e+07	1.10483e+08	9.48235e+07	8.46192e+07	8.73179e+07	1.06336e+08	1.41804e+08	1.00152e+08	1.18829e+08	1.5442e+08	1.21287e+08	9.39456e+07	8.33573e+07	9.86073e+07	9.27423e+07	1.41225e+08	1.06348e+08	1.18458e+08	1.57234e+08	9.45171e+07	1.08291e+08	1.45178e+08	1.3928e+08	8.50928e+07	7.08045e+07	9.84652e+07	8.69891e+07
EMC8;S1234;	O43402	S	1234	EMC8	ABCDEFGHIJKL	5.75462e+07	4.52873e+07	3.59443e+07	5.55335e+07	7.72837e+07	6.39512e+07	4.48886e+07	4.95058e+07	5.10519e+07	4.42487e+07	5.85949e+07	5.3032e+07	5.26195e+07	5.21494e+07	3.83434e+07	5.06978e+07	7.64347e+07	5.04952e+07	4.04994e+07	5.27238e+07	3.94948e+07	4.84641e+07	6.33391e+07	7.45751e+07	4.93591e+07	4.79567e+07	2.21468e+07	4.5893e+07	6.80713e+07	5.2615e+07	3.93867e+07	5.01932e+07	5.46713e+07	5.61429e+07	5.92092e+07	6.04989e+07	4.77665e+07	4.89173e+07	3.20463e+07	5.42194e+07	5.20811e+07	5.16513e+07	5.16843e+07	5.45141e+07
ERI3;S1234;	O43414	S	1234	ERI3	ABCDEFGHIJKL	8.2724e+06	1.07928e+07	9.50419e+06	1.12845e+07	5.78016e+06	1.04502e+07	5.57598e+06	1.11167e+07	9.26673e+06	8.8139e+06	6.41087e+06	5.89409e+06	5.73183e+06	8.98776e+06	7.53481e+06	8.09308e+06	1.05157e+07	8.70804e+06	9.68629e+06	8.93006e+06	6.91799e+06	1.05414e+07	9.39689e+06	7.81499e+06	4.2625e+06	6.69253e+06	7.87415e+06	7.98646e+06	6.89793e+06	8.42374e+06	5.6913e+06	9.4184e+06	1.02837e+07	1.00121e+07	1.14078e+07	7.32397e+06	4.43575e+06	8.39851e+06	8.17662e+06	9.29524e+06	7.77812e+06	1.14003e+07	7.36331e+06	1.13447e+07
PRKRIR; THAP12;S141;	O43422	S	141	PRKRIR; THAP12	ETNNSNAQNPSEEEGEGQDEDILPLTLEEK	137637		444073	191157	242948	365230	844092	1.09763e+06	76598.8		1.18311e+06	1.2416e+06		383939	290117	563371	239083	457233	290749	542287	522551	646646	950343	895674	184651	167447	233427	111846	47776.2	253291	670670	523926	115757	23170	530337	379625		231628	269990	208329	395435	344577	1.42287e+06	714134
FIBP;S1234;	O43427	S	1234	FIBP	ABCDEFGHIJKL	1.05007e+06	2.13986e+06	2.65883e+06	3.3103e+06	3.093e+06	1.27041e+06	2.36635e+06	1.96268e+06	1.5216e+06	1.28842e+06	3.38605e+06	3.8762e+06	1.42346e+06	1.53752e+06	2.19417e+06	2.65144e+06	269645	2.03645e+06	1.95054e+06	293367	3.24371e+06	2.93376e+06	4.29049e+06	5.81826e+06	1.12823e+06	2.88131e+06	1.75144e+06	1.67186e+06	1.44788e+06	1.59992e+06	1.35188e+06	839068	1.73108e+06	1.66952e+06	3.53464e+06	4.03672e+06	931949	1.65976e+06	3.96818e+06	3.06599e+06	478730	2.05155e+06	1.93878e+06	2.37644e+06
EIF4G3;S1156;	O43432	S	1156	EIF4G3	GGSSKDLLDNQSQEEQRR	3.51612e+07	2.41671e+07	3.3344e+07	3.70252e+07	4.73702e+07	4.50528e+07	3.92511e+07	3.66956e+07	3.18197e+07	2.3841e+07	2.93613e+07	3.04016e+07	1.62653e+07	2.40863e+07	2.7948e+07	1.73864e+07	2.73736e+07	3.52709e+07	3.0382e+07	3.48597e+07	1.98246e+07	1.87185e+07	2.82246e+07	2.53717e+07	2.84274e+07	2.33403e+07	2.92303e+07	2.23839e+07	3.114e+07	2.36664e+07	2.98572e+07	3.24354e+07	2.67204e+07	2.70049e+07	3.60529e+07	3.54982e+07	2.79247e+07	2.45458e+07	2.64734e+07	1.87655e+07	2.53503e+07	2.70317e+07	3.32047e+07	3.43569e+07
PPIH;S1234;	O43447	S	1234	PPIH	ABCDEFGHIJKL	2.01982e+07	1.75672e+07	1.84493e+07	1.57758e+07	2.15031e+07	2.94353e+07	3.49693e+07	2.87363e+07	1.85914e+07	1.81413e+07	1.61264e+07	2.47098e+07	1.21209e+07	1.87025e+07	2.10941e+07	2.11535e+07	4.22481e+07	2.5976e+07	2.71215e+07	2.88854e+07	1.78537e+07	1.968e+07	1.55344e+07	2.38849e+07	1.09316e+07	2.22605e+07	2.51612e+07	1.58561e+07	2.25889e+07	2.6946e+07	2.60535e+07	2.26727e+07	1.57229e+07	2.33103e+07	1.76553e+07	1.75392e+07	9.27515e+06	1.65761e+07	1.94734e+07	1.20154e+07	2.28979e+07	2.57068e+07	2.75061e+07	2.22844e+07
HTRA2;S1234;	O43464	S	1234	HTRA2	ABCDEFGHIJKL	1.23317e+07	1.12037e+07	2.08673e+07	1.85382e+07	2.75049e+06	4.30632e+06	8.5186e+06	6.02299e+06	1.09688e+07	1.58055e+07	1.77287e+07	1.75631e+07	1.50225e+07	2.23834e+07	3.18326e+07	2.62985e+07	3.03599e+06	6.09099e+06	8.89935e+06	8.14074e+06	1.5544e+07	1.45284e+07	1.93412e+07	2.72825e+07	9.90431e+06	1.50533e+07	2.6004e+07	2.4207e+07	5.32926e+06	6.20692e+06	1.04519e+07	1.1866e+07	1.80356e+07	1.83566e+07	2.27587e+07	2.0847e+07	1.11381e+07	1.91582e+07	3.11626e+07	2.14516e+07	6.22236e+06	4.29425e+06	9.98636e+06	7.97184e+06
AKR7A2;S1234;	O43488	S	1234	AKR7A2	ABCDEFGHIJKL	5.44243e+07	3.59855e+07	3.93211e+07	3.33699e+07	2.01761e+07	2.67086e+07	3.35087e+07	2.17254e+07	4.03182e+07	3.87259e+07	4.69695e+07	3.35934e+07	3.84627e+07	4.37065e+07	4.20121e+07	4.47632e+07	1.99982e+07	2.46687e+07	3.49699e+07	3.15496e+07	3.68385e+07	5.2909e+07	4.30543e+07	4.44761e+07	3.86115e+07	4.84991e+07	4.52207e+07	4.06695e+07	2.44219e+07	2.47965e+07	3.58217e+07	4.01593e+07	4.29487e+07	4.97301e+07	3.96833e+07	44857673	4.43372e+07	4.34571e+07	4.17155e+07	3.84026e+07	2.54009e+07	2.57755e+07	3.64154e+07	3.2444e+07
EPB41L2;S499;	O43491	S	499	EPB41L2	LVSPEQPPK	1.10784e+08	8.89922e+07	1.01036e+08	1.30192e+08	9.39834e+07	8.62688e+07	9.15635e+07	8.94721e+07	1.72223e+08	1.46227e+08	1.49354e+08	1.93448e+08	1.2481e+08	1.28319e+08	1.31361e+08	1.63271e+08	1.00838e+08	7.81934e+07	7.53812e+07	7.73527e+07	1.66279e+08	1.62763e+08	1.89981e+08	2.34051e+08	1.33521e+08	1.14883e+08	1.15105e+08	1.42781e+08	8.22085e+07	9.21488e+07	9.27371e+07	7.7722e+07	1.57193e+08	1.6218e+08	1.5738e+08	2.33246e+08	9.93866e+07	1.32412e+08	1.12264e+08	1.54341e+08	8.09009e+07	7.85311e+07	9.431e+07	8.3393e+07
;S150;	O43493	S	150		SGAEEQGPIDGPSK	1.75591e+07	2.40587e+07	6.07073e+07	1.05757e+08	1.56016e+07	1.20253e+07	5.30633e+06	7.33299e+06	7.64029e+07	2.09955e+07	2.21848e+07	4.48144e+07	1.21884e+08	3.31481e+07	6.71244e+07	7.3527e+07	1.00024e+07	1.30444e+07	5.02303e+06	7.62104e+06	8.23852e+07	3.07954e+07	3.9397e+07	3.8198e+07	1.38826e+08	3.28139e+07	7.51167e+07	4.70764e+07	1.32447e+07	6.97373e+06	5.2234e+06	7.86578e+06	4.10366e+07	6.20466e+07	2.41462e+07	2.19696e+07	1.02119e+08	3.98667e+07	6.1461e+07	3.15889e+07	8.21044e+06	9.63952e+06	6.5363e+06	6.15265e+06
LAMTOR5;S1234;	O43504	S	1234	LAMTOR5	ABCDEFGHIJKL	3.48183e+06	3.2384e+06	1.78491e+06	2.43147e+06	3.61502e+06	4.51796e+06	4.51523e+06	2.40758e+06	2.56395e+06	1.35065e+06	3.85579e+06	2.78617e+06	4.42107e+06	2.34829e+06	2.14352e+06	5.17169e+06	2.24495e+06	3.02869e+06	2.19356e+06	2.39944e+06	6.53875e+06	1.81838e+06	3.74504e+06	5.53953e+06	1.86362e+06	2.75034e+06	6.60804e+06	2.53805e+06	755267	2.71499e+06	1.87752e+06	3.8268e+06	2.60647e+06	4.91078e+06	2.40971e+06	6.6404e+06	2.2832e+06	2.23784e+06	9.13632e+06	2.14032e+06	3.34297e+06	3.09749e+06	1.26662e+06	3.08662e+06
B3GNT1; B4GAT1;S1234;	O43505	S	1234	B3GNT1; B4GAT1	ABCDEFGHIJKL	1.23565e+07	9.39457e+06	1.26896e+07	1.05923e+07	5.85886e+06	4.28229e+06	4.2385e+06	5.04985e+06	5.79347e+06	5.22814e+06	1.66786e+07	9.41479e+06	1.30562e+07	5.12619e+06	1.18712e+07	1.55464e+07	2.79659e+06	3.70169e+06	3.39332e+06	5.36952e+06	1.22155e+07	8.59782e+06	1.24208e+07	9.71655e+06	1.04731e+07	6.79073e+06	8.54171e+06	1.26477e+07	5.29854e+06	4.05382e+06	3.55164e+06	6.86117e+06	1.16524e+07	6.08656e+06	1.24532e+07	1.04085e+07	1.03786e+07	1.0144e+07	1.98363e+07	1.38027e+07	4.384e+06	3.27756e+06	3.14104e+06	5.69188e+06
MED7;S1234;	O43513	S	1234	MED7	ABCDEFGHIJKL	386200	144539	105381	316306	410447	577030	26834.7	221485	719828	61827.3	466439	198832	320321	198268	100782	497067	336102	289360	22797.5	130853	713985	477309	479125	187439	508473	92222		179816	35755.3	195687	63218	34201.9	351256	618417	244460		496486	137308	169874	365923	213263	538183		51626.5
CA12;S1234;	O43570	S	1234	CA12	ABCDEFGHIJKL	2.02189e+07	1.96652e+07	4.51072e+07	1.89186e+07	3.16627e+06	5.61023e+06	6.66465e+06	8.38712e+06	1.18381e+07	1.09934e+07	2.72644e+07	1.59005e+07	1.45545e+07	2.5964e+07	3.80945e+07	2.27166e+07	4.8267e+06	7.11389e+06	7.29864e+06	5.14272e+06	1.36691e+07	1.36423e+07	3.10761e+07	1.50898e+07	1.31991e+07	1.74125e+07	3.73063e+07	1.58881e+07	1.94294e+06	4.14612e+06	7.94986e+06	5.56074e+06	6.8739e+06	1.00604e+07	2.85913e+07	15655510	1.8778e+07	2.68248e+07	3.46398e+07	1.64445e+07	2.89061e+06	5.5643e+06	7.72371e+06	7.11624e+06
AKAP10;S189;	O43572	S	189	AKAP10	QSSLAEPVSPSK	7.82679e+06	9.61037e+06	7.10699e+06	5.31752e+06	1.90243e+06	332905	2.47933e+06	9.73915e+06	9.82498e+06	1.43803e+07	8.92674e+06	1.2008e+07	4.88014e+06	5.43648e+06	7.60385e+06	1.11479e+07	1.7678e+06	645024	1.59098e+06	2.13151e+06	1.71021e+07	1.1795e+07	7.37606e+06	7.3451e+06	5.37603e+06	7.49621e+06	9.5779e+06	8.92224e+06	1.84044e+06	5.15535e+06	776231	1.43807e+06	5.74787e+06	4.15337e+06	6.89225e+06	6.42442e+06	3.58346e+06	7.39732e+06	7.77139e+06	8.06997e+06	573337	945864	8.51958e+06	1.27212e+06
DENR;S9;	O43583	S	9	DENR	MAADISESSGADCK	9.05152e+06	5.97773e+06	5.33804e+06	8.35184e+06	2.0267e+07	2.20088e+07	1.19622e+07	1.59501e+07	9.48261e+06	8.79926e+06	6.98823e+06	7.97924e+06	8.3009e+06	5.74405e+06	5.38994e+06	3.38376e+06	1.9008e+07	1.90209e+07	1.79361e+07	2.169e+07	1.07318e+07	5.81449e+06	5.39444e+06	2.33926e+06	9.23872e+06	7.71222e+06	3.9468e+06	3.89877e+06	1.87898e+07	2.55343e+07	1.71019e+07	1.56485e+07	6.58668e+06	6.83403e+06	6.03305e+06	2.46352e+06	6.33642e+06	5.75206e+06	6.54026e+06	3.92058e+06	1.40102e+07	1.92619e+07	1.87599e+07	1.33322e+07
XPOT;S1234;	O43592	S	1234	XPOT	ABCDEFGHIJKL	5.018e+07	3.00282e+07	4.91349e+07	3.09812e+07	4.62768e+07	5.99888e+07	7.84076e+07	5.56341e+07	4.35226e+07	4.95632e+07	7.68603e+07	4.72975e+07	3.16227e+07	3.87931e+07	5.6298e+07	3.29067e+07	4.21413e+07	5.23055e+07	6.44266e+07	4.82114e+07	3.34729e+07	3.39841e+07	6.8477e+07	4.36326e+07	2.97765e+07	3.43119e+07	5.1992e+07	2.94084e+07	5.37817e+07	5.46866e+07	6.35917e+07	6.60646e+07	3.96078e+07	5.40369e+07	7.02583e+07	6.50449e+07	4.12991e+07	4.1412e+07	4.6609e+07	3.60473e+07	5.00192e+07	5.81477e+07	6.10832e+07	5.94849e+07
C6orf108; DNPH1;S169;	O43598	S	169	C6orf108; DNPH1	YFEADPPGQVAASPDPTT	1.64255e+07	1.3127e+07	8.05888e+06	1.27216e+07	8.37985e+06	5.84001e+06	1.2726e+07	1.49845e+07	1.16005e+07	7.97077e+06	8.57646e+06	1.43309e+07	7.47623e+06	9.21242e+06	1.37311e+07	1.02813e+07	4.68064e+06	6.43094e+06	1.00972e+07	8.19201e+06	1.19543e+07	1.12402e+07	8.39659e+06	1.33237e+07	8.07447e+06	1.09639e+07	7.97364e+06	1.03301e+07	1.16548e+07	1.15424e+07	9.61358e+06	7.4534e+06	1.0001e+07	1.51019e+07	8.83161e+06	2.10982e+07	8.64937e+06	1.33693e+07	1.42435e+07	1.38017e+07	2.19976e+06	1.2013e+07	1.12891e+07	1.058e+07
TIMM44;S1234;	O43615	S	1234	TIMM44	ABCDEFGHIJKL	4.67456e+07	3.22364e+07	6.15394e+07	4.93297e+07	3.29662e+07	4.8256e+07	6.87067e+07	5.83378e+07	4.69387e+07	4.68854e+07	7.13142e+07	6.25335e+07	4.24093e+07	5.95825e+07	6.57528e+07	5.805e+07	4.05879e+07	5.98319e+07	5.97846e+07	6.32842e+07	4.94545e+07	4.9732e+07	8.02589e+07	8.93964e+07	3.76022e+07	4.3663e+07	6.23318e+07	3.64276e+07	5.60179e+07	6.27915e+07	7.49889e+07	8.4793e+07	5.37482e+07	4.81998e+07	8.68944e+07	7.15675e+07	3.91621e+07	5.87619e+07	6.1791e+07	5.33102e+07	4.61588e+07	5.52821e+07	7.5834e+07	8.03239e+07
TRAPPC3;S1234;	O43617	S	1234	TRAPPC3	ABCDEFGHIJKL	1.00628e+07	1.32198e+07	8.18235e+06	1.06197e+07	4.85707e+06	4.02108e+06	8.25306e+06	4.53175e+06	8.67913e+06	7.21682e+06	1.20967e+07	9.89247e+06	5.26154e+06	8.7339e+06	7.96745e+06	6.07084e+06	3.14501e+06	6.03303e+06	8.22431e+06	6.14871e+06	7.65503e+06	6.22872e+06	8.74315e+06	5.26524e+06	9.31435e+06	7.10766e+06	6.93528e+06	7.39956e+06	5.85813e+06	5.46493e+06	6.48433e+06	4.29323e+06	6.88802e+06	7.70319e+06	1.08079e+07	10032173	6.86919e+06	7.60423e+06	1.05537e+07	8.82019e+06	7.54489e+06	2.12781e+06	5.19226e+06	4.4221e+06
CHMP2A;S203;	O43633	S	203	CHMP2A	KAEAAASALADADADLEER	2.18532e+06	6.29249e+06	5.65609e+06	5.39694e+06	4.58443e+06	4.1769e+06	3.34552e+06	4.04094e+06	4.89761e+06	5.28877e+06	4.38525e+06	2.37524e+06	2.724e+06	1.19286e+06	3.6341e+06	403071	4.42935e+06	9.33331e+06	3.28068e+06	4.551e+06	1.29821e+06	171807	1.69137e+06	1.08064e+06	6.07658e+06	5.57999e+06	4.54732e+06	5.02515e+06	4.96722e+06	3.7576e+06	3.93913e+06	3.80707e+06	3.32266e+06	954597	3.22359e+06	3.56188e+06	5.09373e+06	5.07839e+06	3.74926e+06	6.04289e+06	3.58644e+06	15941.2	2.03624e+06	942544
PLRG1;S1234;	O43660	S	1234	PLRG1	ABCDEFGHIJKL	3.53254e+07	2.25895e+07	1.81816e+07	2.90142e+07	3.91139e+07	2.74255e+07	2.70725e+07	3.13616e+07	4.07404e+07	3.01207e+07	3.29973e+07	4.56655e+07	4.00975e+07	2.79515e+07	2.25702e+07	3.2343e+07	3.42492e+07	3.81528e+07	2.85547e+07	2.7223e+07	3.33509e+07	3.64452e+07	4.18356e+07	3.85839e+07	2.69694e+07	2.80192e+07	2.55308e+07	3.60827e+07	2.6141e+07	3.02219e+07	3.12488e+07	3.09578e+07	3.69291e+07	3.44561e+07	3.62769e+07	65822598	5.04117e+07	2.88984e+07	1.90033e+07	4.35289e+07	4.4682e+07	3.32167e+07	3.28826e+07	3.3703e+07
PRC1;S1234;	O43663	S	1234	PRC1	ABCDEFGHIJKL	2.36004e+07	1.81439e+07	1.57181e+07	1.60167e+07	1.59129e+07	1.2695e+07	9.30282e+06	1.35384e+07	2.88644e+07	2.86236e+07	2.48973e+07	2.38956e+07	2.38968e+07	2.18587e+07	1.23079e+07	2.24183e+07	1.71278e+07	1.67841e+07	6.48348e+06	1.18958e+07	3.14904e+07	2.54224e+07	3.05548e+07	7.82018e+06	2.16311e+07	1.52306e+07	1.58498e+07	1.81091e+07	1.23349e+07	1.23196e+07	1.02194e+07	1.05438e+07	1.89009e+07	2.85607e+07	3.06824e+07	9.72082e+06	2.1969e+07	2.02181e+07	1.57422e+07	1.98022e+07	1.21438e+07	1.60244e+07	8.9694e+06	8.60726e+06
ZNF207;S1234;	O43670	S	1234	ZNF207	ABCDEFGHIJKL	4.44717e+07	5.49263e+07	3.18725e+07	4.09e+07	9.91449e+07	9.34492e+07	8.61634e+07	7.18227e+07	6.14905e+07	5.63097e+07	4.5807e+07	6.52358e+07	4.4743e+07	4.4221e+07	3.00882e+07	5.20184e+07	8.53429e+07	1.03015e+08	8.59532e+07	6.11651e+07	4.88529e+07	5.22231e+07	3.9399e+07	6.57233e+07	4.19806e+07	4.84763e+07	4.26439e+07	5.40951e+07	8.88511e+07	1.26049e+08	6.46023e+07	6.01148e+07	6.2793e+07	5.77915e+07	3.93814e+07	74510945	4.45631e+07	4.99015e+07	4.78446e+07	5.4306e+07	8.99576e+07	1.28196e+08	1.06228e+08	8.7603e+07
NDUFB5;S1234;	O43674	S	1234	NDUFB5	ABCDEFGHIJKL	1.5407e+07	1.84293e+07	2.03983e+07	1.98613e+07	3.94563e+07	1.94182e+07	3.79326e+07	2.22843e+07	1.48348e+07	1.27772e+07	2.35615e+07	1.47571e+07	1.61377e+07	1.43754e+07	1.97057e+07	1.42258e+07	1.64718e+07	2.33711e+07	3.19487e+07	2.38999e+07	1.83962e+07	1.24129e+07	2.44899e+07	2.10896e+07	1.26672e+07	1.79946e+07	2.01544e+07	1.24933e+07	3.68049e+07	2.03286e+07	4.22835e+07	2.27414e+07	1.36197e+07	9.28301e+06	2.25005e+07	25542391	1.28405e+07	1.91842e+07	1.99255e+07	1.84293e+07	3.89916e+07	2.09105e+07	1.8899e+07	2.30884e+07
NDUFB3;S1234;	O43676	S	1234	NDUFB3	ABCDEFGHIJKL	2.11326e+07	1.95389e+07	2.22015e+07	3.02472e+07	2.39402e+07	1.73061e+07	1.48185e+07	1.52139e+07	1.88395e+07	1.99809e+07	3.19986e+07	2.30936e+07	1.65878e+07	2.21397e+07	1.62595e+07	3.20702e+07	2.55392e+07	1.24655e+07	1.3882e+07	1.55864e+07	1.8117e+07	2.15448e+07	2.66305e+07	2.58216e+07	2.86976e+07	2.09142e+07	1.68649e+07	2.85017e+07	1.35612e+07	1.25212e+07	1.06928e+07	1.75114e+07	2.93839e+07	2.03253e+07	2.5375e+07	2.42399e+07	2.42794e+07	2.29944e+07	2.61131e+07	2.24088e+07	1.47657e+07	1.2246e+07	1.94327e+07	2.32066e+07
NDUFA2;S1234;	O43678	S	1234	NDUFA2	ABCDEFGHIJKL	3.02795e+07	2.93109e+07	3.55023e+07	4.35509e+07	3.17421e+07	3.00661e+07	3.18412e+07	2.82086e+07	3.25807e+07	2.93265e+07	4.02762e+07	4.4293e+07	4.48392e+07	4.53687e+07	3.95649e+07	5.81745e+07	2.40625e+07	2.62201e+07	2.71652e+07	3.55332e+07	2.79848e+07	3.69347e+07	4.9004e+07	6.03043e+07	3.35695e+07	4.92128e+07	4.03145e+07	5.41735e+07	2.95366e+07	2.48349e+07	3.00529e+07	3.6669e+07	3.18346e+07	4.34652e+07	5.01881e+07	4.48302e+07	3.24786e+07	4.81898e+07	3.6729e+07	5.31067e+07	2.4907e+07	2.56646e+07	3.43043e+07	3.78085e+07
ASNA1;S1234;	O43681	S	1234	ASNA1	ABCDEFGHIJKL	3.92513e+07	4.03876e+07	4.52311e+07	4.57113e+07	5.82643e+07	5.85936e+07	7.0419e+07	7.97088e+07	3.93275e+07	4.96434e+07	5.85273e+07	7.78974e+07	3.67911e+07	5.74494e+07	5.28922e+07	5.55745e+07	4.60774e+07	5.60767e+07	8.63479e+07	8.46544e+07	3.76083e+07	4.44264e+07	5.20818e+07	5.60142e+07	3.21328e+07	5.09437e+07	5.3306e+07	4.54419e+07	5.35846e+07	5.47836e+07	9.09813e+07	6.85313e+07	4.5324e+07	5.20445e+07	4.96748e+07	7.8219e+07	3.76956e+07	5.10049e+07	6.59316e+07	4.24109e+07	5.44373e+07	6.65971e+07	9.21814e+07	7.42236e+07
BUB3;S211;	O43684	S	211	BUB3	VAVEYLDPSPEVQK	1.2014e+08	9.08262e+07	1.05137e+08	9.99011e+07	1.26748e+08	1.58622e+08	1.21256e+08	1.25727e+08	1.59714e+08	1.9128e+08	1.32022e+08	1.34025e+08	1.19571e+08	9.97442e+07	1.15406e+08	1.43721e+08	1.12487e+08	1.54171e+08	1.07256e+08	8.93334e+07	1.18316e+08	1.31881e+08	1.31634e+08	1.34105e+08	1.17122e+08	1.09604e+08	1.11022e+08	1.30681e+08	1.2434e+08	1.57685e+08	1.10016e+08	1.09507e+08	1.38661e+08	1.11135e+08	1.24321e+08	1.30601e+08	1.27217e+08	9.90254e+07	1.03348e+08	1.12848e+08	1.39206e+08	1.25556e+08	1.05925e+08	1.07948e+08
ACTN4;S1234;	O43707	S	1234	ACTN4	ABCDEFGHIJKL	6.05355e+08	6.80291e+08	7.13684e+08	7.60996e+08	1.24754e+09	1.0989e+09	1.64984e+09	1.30929e+09	8.41161e+08	9.24817e+08	9.01164e+08	9.8886e+08	6.27216e+08	7.86447e+08	7.11953e+08	8.20939e+08	1.22208e+09	1.08001e+09	1.46446e+09	1.28759e+09	6.01912e+08	9.53972e+08	9.11522e+08	1.20782e+09	5.79502e+08	7.24913e+08	7.38291e+08	7.12135e+08	1.43719e+09	1.12216e+09	1.50602e+09	1.52033e+09	8.29875e+08	1.02478e+09	8.88897e+08	1.28263e+09	7.09238e+08	8.68023e+08	7.19373e+08	9.62507e+08	1.42953e+09	1.11475e+09	1.46441e+09	1.42986e+09
GSTZ1;S1234;	O43708	S	1234	GSTZ1	ABCDEFGHIJKL	9.02577e+06	5.06968e+06	1.19758e+07	8.54665e+06	3.09853e+06	2.12337e+06	2.32375e+06	3.47865e+06	6.62722e+06	5.50599e+06	1.4634e+07	8.69889e+06	7.0514e+06	8.1706e+06	1.3718e+07	1.05995e+07	976694	2.84959e+06	2.8759e+06	3.08336e+06	5.46928e+06	6.17137e+06	1.32435e+07	1.25139e+07	6.09295e+06	8.16732e+06	1.31054e+07	8.81887e+06	2.47463e+06	2.46436e+06	2.33305e+06	4.97836e+06	5.95253e+06	5.05652e+06	1.45371e+07	9.46056e+06	5.73518e+06	7.66582e+06	1.09599e+07	9.12399e+06	2.4904e+06	4.91716e+06	3.36042e+06	4.52139e+06
WBSCR22; BUD23;S1234;	O43709	S	1234	WBSCR22; BUD23	ABCDEFGHIJKL			830439	809484	1.02315e+06	9.08953e+06	1.56122e+06	6.02035e+06	1.74384e+06	945793	1.21008e+06	4.16882e+06		276694			1.04132e+06	961935	4.42809e+06	6.64312e+06	1.12394e+06	651371	3.25867e+06			631601			1.12408e+06	1.40939e+06	2.61651e+06		622902	693477		1.15956e+06					981695	1.22333e+06	4.28937e+06	78521.5
TRIAP1;S1234;	O43715	S	1234	TRIAP1	ABCDEFGHIJKL	5.14498e+06	9.80647e+06	2.38929e+06	5.75782e+06		1.25304e+06	871022	355627	4.09687e+06	1.04525e+06	4.49833e+06	3.92921e+06	3.89408e+06	3.97637e+06	2.58926e+06	5.96613e+06	3.26242e+06	2.11745e+06		367151	5.05584e+06	1.72213e+06	5.22424e+06	4.8571e+06	4.45052e+06	6.16835e+06	3.25794e+06	4.53286e+06	1.51974e+06	503407	393619		1.80363e+06	670383	3.91114e+06	3.9709e+06	4.69384e+06	4.25561e+06	5.5037e+06	5.13861e+06	2.84064e+06	1.40908e+06	2.41195e+06	1.08405e+06
GATC;S1234;	O43716	S	1234	GATC	ABCDEFGHIJKL	769605	1.28621e+06	1.01184e+06		7.32013e+06	3.43561e+06	5.12874e+06	4.12168e+06	1.99054e+06	2.07151e+06	539493	3.95535e+06	3.62623e+06	1.36219e+06	915517	1.91476e+06	5.50087e+06	3.57406e+06	4.5865e+06	4.4267e+06	3.15796e+06	1.52036e+06	806008	1.91564e+06	1.54419e+06	2.18433e+06	1.78592e+06	927824	4.10801e+06	7.97166e+06	3.51821e+06	3.10175e+06	2.38103e+06	2.96838e+06	775198		2.38512e+06	1.58702e+06	1.08585e+06	672759	2.78797e+06	3.89339e+06	5.3286e+06	5.99679e+06
HTATSF1;S2;	O43719	S	2	HTATSF1	MSGTNLDGNDEFDEQLR	1.61415e+07	9.33198e+06	2.28189e+07	2.05448e+07	2.67593e+07	1.79544e+07	1.24812e+07	1.56018e+07	2.53909e+07	1.3627e+07	1.95061e+07	1.76022e+07	2.18124e+07	1.77943e+07	2.04188e+07	1.83822e+07	1.0892e+07	2.9432e+07	1.00171e+07	1.15966e+07	1.58276e+07	1.3046e+07	2.18804e+07	2.10552e+07	1.96247e+07	1.47104e+07	2.07585e+07	1.28765e+07	1.12448e+07	1.6822e+07	1.38861e+07	1.41272e+07	1.62842e+07	1.95475e+07	1.59881e+07	2.16575e+07	1.55602e+07	1.70956e+07	1.94261e+07	1.25223e+07	1.0412e+07	1.79869e+07	1.59017e+07	1.49893e+07
KDELR3;S1234;	O43731	S	1234	KDELR3	ABCDEFGHIJKL															61909.6						73835.4
LOC101060511; PRKAB2;S1234;	O43741	S	1234	LOC101060511; PRKAB2	ABCDEFGHIJKL	2.64179e+06	2.90563e+06	1.81821e+06	1.09053e+06	2.35039e+06	2.00215e+06	6.32649e+06	2.86103e+06	990527	1.45659e+06	2.59676e+06	927708	147715	1.75119e+06	880858	1.07853e+06	1.07292e+06	1.07128e+06	1.46004e+06	1.5613e+06	1.73067e+06	2.28512e+06	1.91444e+06	3.20468e+06	2.30084e+06	847429	6.28734e+06	2.28728e+06	1.69237e+06	2.86579e+06	3.44236e+06	1.92347e+06	1.49439e+06	2.80066e+06	1.34193e+06	163089	774533	2.34437e+06	3.00872e+06	1.49625e+06	940882	2.93381e+06	2.5389e+06	1.67086e+06
AP1G1;S1234;	O43747	S	1234	AP1G1	ABCDEFGHIJKL	5.61948e+07	5.00174e+07	5.83903e+07	4.20232e+07	4.77404e+07	5.68831e+07	5.8985e+07	5.51822e+07	4.47122e+07	4.30252e+07	7.35638e+07	6.80326e+07	3.0673e+07	3.86912e+07	4.74121e+07	4.36201e+07	4.21968e+07	4.64484e+07	5.41707e+07	4.21163e+07	3.23628e+07	4.59218e+07	6.76156e+07	5.17539e+07	4.09849e+07	4.39173e+07	4.07057e+07	2.87812e+07	4.20465e+07	6.20047e+07	5.78203e+07	4.67247e+07	4.01627e+07	3.70539e+07	6.18685e+07	5.53114e+07	4.74927e+07	4.71412e+07	4.20585e+07	3.76381e+07	3.98179e+07	5.70499e+07	5.46965e+07	5.40086e+07
STX6;S1234;	O43752	S	1234	STX6	ABCDEFGHIJKL	5.84197e+06	7.75099e+06	4.62535e+06	8.11517e+06	1.35369e+07	2.7936e+07	7.15418e+06	8.13464e+06	6.90915e+06	4.57008e+06	9.05977e+06	6.88526e+06	6.55682e+06	7.33043e+06	6.53479e+06	6.68439e+06	2.4448e+06	7.33914e+06	6.90953e+06	4.88679e+06	7.15218e+06	5.11654e+06	7.61772e+06	7.86656e+06	5.19633e+06	5.03635e+06	6.4916e+06	6.01253e+06	7.23445e+06	1.18223e+07	7.33166e+06	3.39797e+06	7.06203e+06	4.27839e+06	9.85565e+06	8.0238e+06	6.67281e+06	1.14631e+07	6.53516e+06	6.20694e+06	5.02309e+06	5.45735e+06	6.17464e+06	4.8823e+06
SYNGR2;S1234;	O43760	S	1234	SYNGR2	ABCDEFGHIJKL	2.91645e+07	1.73801e+07	1.47003e+07	4.51679e+07	7.76522e+06	9.08514e+06	684535	2.70197e+06	2.26922e+07	2.11103e+07	1.88669e+07	3.91485e+06	2.43957e+07	1.72185e+07	9.07794e+06	8.66491e+06	6.33309e+06	7.75502e+06	1.97485e+06	2.36048e+06	1.77767e+07	1.99225e+07	2.25376e+07	2.73467e+06	3.11408e+07	1.4257e+07	5.68295e+06	1.34728e+07	3.00343e+06	5.62943e+06		3.27905e+07	1.73014e+07	1.17991e+07	1.43145e+07	2221248	2.48557e+07	1.41876e+07	7.3536e+06	1.55548e+07	5.14931e+06	3.55218e+06	3.77293e+06
SGTA;T81;	O43765	T	81	SGTA	SPARTPPSEEDSAEAER	1.35776e+09	1.53431e+09	7.80365e+08	9.46926e+08	1.26372e+09	1.6886e+09	9.48681e+08	9.70876e+08	1.42986e+09	1.34561e+09	8.00241e+08	1.08276e+09	1.80321e+09	1.14237e+09	8.76327e+08	1.2738e+09	1.01669e+09	1.77759e+09	8.87674e+08	8.89374e+08	2.81776e+09	1.77139e+09	9.81335e+08	9.56129e+08	1.82375e+09	1.23856e+09	9.25493e+08	1.69877e+09	1.04168e+09	1.47424e+09	1.11541e+09	1.03957e+09	2.18933e+09	2.07666e+09	9.23358e+08	8.57663e+08	1.16701e+09	1.45727e+09	7.99284e+08	1.19293e+09	1.12226e+09	1.58276e+09	1.26638e+09	1.14109e+09
ENSA;S2;	O43768	S	2	ENSA	MSQKQEEENPAEETGEEKQDTQEK	3.7458e+06	1.73747e+06	2.97972e+06	2.26805e+07	1.38742e+07	4.30942e+06	4.73062e+06	4.8556e+06	1.01444e+07	668783	4.36188e+06	1.40442e+07	1.45458e+07	8.07953e+06	4.75821e+06	1.07953e+07	8.60892e+06	6.96762e+06	3.59738e+06	5.73581e+06	5.39871e+06	1.46779e+06	502991	1.07912e+07	2.0946e+07	7.70263e+06	1.74251e+07	6.52774e+06	7.12245e+06	7.57957e+06	1.90652e+06	4.31555e+06	4.40523e+06	1.84642e+07	3.55317e+06	1.18576e+07	6.234e+06	7.44915e+06	1.41523e+07		4.85875e+06	6.41453e+06	4.664e+06	2.88855e+06
SLC25A20;S1234;	O43772	S	1234	SLC25A20	ABCDEFGHIJKL	1.87996e+07	3.27786e+07	1.86844e+07	2.34551e+07	1.78425e+07	1.77523e+07	1.19034e+07	1.65604e+07	1.91922e+07	2.75568e+07	2.30094e+07	2.48813e+07	1.57731e+07	3.00263e+07	1.69026e+07	3.18316e+07	1.92842e+07	1.94061e+07	1.6259e+07	1.80876e+07	2.60254e+07	2.87283e+07	1.71608e+07	2.40387e+07	1.5873e+07	2.8017e+07	1.58793e+07	3.03354e+07	1.19712e+07	1.75515e+07	1.04258e+07	1.61475e+07	2.43959e+07	3.17756e+07	1.34668e+07	2.37387e+07	1.1896e+07	3.11016e+07	1.93247e+07	2.53255e+07	1.13942e+07	1.77471e+07	9.43015e+06	1.45186e+07
NARS;S1234;	O43776	S	1234	NARS	ABCDEFGHIJKL	2.07846e+08	1.46928e+08	1.9749e+08	1.39547e+08	1.76038e+08	2.01917e+08	2.12413e+08	2.28682e+08	1.81251e+08	2.21086e+08	2.2695e+08	2.06065e+08	1.8689e+08	1.54506e+08	1.68907e+08	1.38658e+08	1.72745e+08	2.27596e+08	1.9105e+08	1.42219e+08	1.45851e+08	1.63519e+08	2.21671e+08	1.44418e+08	1.8469e+08	1.58408e+08	1.88838e+08	1.30431e+08	1.96164e+08	2.19569e+08	1.83788e+08	2.37534e+08	1.47899e+08	1.62549e+08	1.95177e+08	1.41306e+08	2.09825e+08	1.7358e+08	1.58171e+08	1.24747e+08	2.00267e+08	1.90464e+08	1.9364e+08	1.98191e+08
MYO1B;S1234;	O43795	S	1234	MYO1B	ABCDEFGHIJKL	2.73441e+08	2.23102e+08	2.7507e+08	2.34169e+08	3.39908e+07	4.45393e+07	1.29997e+07	2.5426e+07	2.35027e+08	2.22343e+08	3.09727e+08	2.42032e+08	2.35859e+08	2.34445e+08	2.5391e+08	1.86374e+08	1.39838e+07	2.72453e+07	1.89256e+07	1.97032e+07	2.23582e+08	2.12823e+08	2.94854e+08	1.86585e+08	2.12178e+08	2.0294e+08	2.26457e+08	1.95355e+08	1.29376e+07	2.10355e+07	1.95667e+07	2.05631e+07	1.86119e+08	1.81664e+08	2.89652e+08	1.97076e+08	2.48784e+08	2.06487e+08	2.35504e+08	2.20335e+08	2.32904e+07	1.00472e+07	2.28802e+07	1.15314e+07
SLC25A17;S1234;	O43808	S	1234	SLC25A17	ABCDEFGHIJKL	1.98532e+06	6.8923e+06	2.59229e+06	3.58045e+06	814208	1.43342e+06	885174	1.84683e+06	1.15236e+06	1.34991e+06	5.54086e+06	4.92389e+06	1.28118e+06	2.00035e+06	2.68231e+06	1.90446e+06	1.62432e+06	2.13613e+06	2.82995e+06	733335	1.20982e+06	1.31625e+06	5.00225e+06	3.01396e+06	943625	1.71216e+06	1.67518e+06	2.04348e+06		597037	2.24859e+06	286028	3.54063e+06	1.3671e+06	5.99018e+06	1.9178e+06	2.95984e+06	2.6462e+06	3.84067e+06	3.02238e+06	169849	1.74985e+06	1.15464e+06	851554
NUDT21;S1234;	O43809	S	1234	NUDT21	ABCDEFGHIJKL	8.02641e+07	7.93133e+07	8.33436e+07	7.70893e+07	9.2829e+07	8.30799e+07	1.14265e+08	7.04442e+07	9.35596e+07	8.25357e+07	9.92705e+07	1.3175e+08	9.27346e+07	8.31341e+07	9.67599e+07	1.22673e+08	5.74542e+07	7.69678e+07	8.85043e+07	7.38489e+07	9.49096e+07	9.59848e+07	9.76022e+07	1.32487e+08	8.6898e+07	9.42239e+07	9.37135e+07	1.09765e+08	7.77772e+07	9.37625e+07	8.35663e+07	8.23435e+07	1.03135e+08	1.10751e+08	9.68743e+07	1.25509e+08	9.31816e+07	8.68126e+07	1.01266e+08	9.83216e+07	8.96245e+07	8.1224e+07	8.00878e+07	9.32216e+07
LANCL1;S1234;	O43813	S	1234	LANCL1	ABCDEFGHIJKL	2.97111e+07	2.64758e+07	2.70096e+07	2.63949e+07	7.57391e+07	6.81157e+07	5.77481e+07	4.65154e+07	3.60872e+07	4.12491e+07	3.49371e+07	3.63102e+07	3.60326e+07	3.40421e+07	2.7782e+07	3.76029e+07	8.22232e+07	5.02986e+07	5.81791e+07	6.21231e+07	4.00705e+07	3.80287e+07	3.52432e+07	2.24081e+07	3.48111e+07	3.10753e+07	3.50888e+07	3.41583e+07	5.40712e+07	5.68036e+07	4.09682e+07	5.9569e+07	4.59066e+07	3.40074e+07	1.86949e+07	2.52498e+07	3.57876e+07	3.46462e+07	3.20561e+07	2.85629e+07	5.1657e+07	6.20617e+07	4.47196e+07	4.82234e+07
STRN;S245;	O43815	S	245	STRN	FLESAAADFSDEDEDDDVDGREK	1.61149e+07	1.18686e+07	5.46629e+07	5.46199e+06	7.90798e+06	1.8272e+07	1.21605e+07	1.5806e+07	7.92649e+06	1.41423e+07	1.46486e+07	1.20718e+07	1.03884e+07	1.3793e+07	1.60254e+07	1.21489e+07	5.09917e+06	1.62376e+07	8.82725e+06	1.28959e+07	1.12326e+07	1.60236e+07	1.21504e+07	1.42198e+07	1.23082e+07	1.10221e+07	1.06596e+07	1.23955e+07	9.78583e+06	2.84516e+07	1.77658e+07	1.0285e+07	7.77432e+06	1.32134e+07	1.21305e+07	1.12763e+07	1.06573e+07	1.26795e+07	1.27562e+07	8.03654e+06	1.43733e+07	1.5471e+07	1.79671e+07	8.54134e+06
RRP9;S1234;	O43818	S	1234	RRP9	ABCDEFGHIJKL	1.1345e+07	2.14892e+07	1.02778e+07	1.09772e+07	1.17696e+07	6.81495e+06	9.37621e+06	1.54139e+07	7.71334e+06	7.05295e+06	1.33692e+07	7.10757e+06	7.05211e+06	9.29601e+06	9.99734e+06	4.88134e+06	6.54768e+06	1.69985e+07	1.31415e+07	1.09846e+07	7.94027e+06	4.13331e+06	7.65754e+06	4.48096e+06	6.5855e+06	7.31692e+06	9.94548e+06	7.81388e+06	9.97506e+06	1.1213e+07	1.32739e+07	1.13436e+07	6.14293e+06	5.21821e+06	8.82761e+06	6.14318e+06	6.06398e+06	8.46633e+06	9.40435e+06	6.98677e+06	1.23528e+07	1.22241e+07	1.04417e+07	1.0081e+07
SCO2;S1234;	O43819	S	1234	SCO2	ABCDEFGHIJKL			639688	1.2775e+06		332505	2.24102e+06		5.6603e+06	1.04043e+07	1.56531e+06	2.43528e+06		2.4567e+06	790250	2.79857e+06	143960				575646	3.21234e+06	3.18146e+06			1.87038e+06	1.16037e+06			236412		436784	2.32992e+06	2.59404e+06	1.02019e+06	2.05959e+06	7.3877e+06	621772	1.62332e+06		549233
AKAP8;S323;	O43823	S	323	AKAP8	VDSEGDFSENDDAAGDFRSGDEEFKGEDELCDSGR	4.31112e+06	4.4832e+06	4.90926e+06	5.84594e+06	1.19983e+07	6.24826e+06	7.41763e+06	9.46337e+06	1.12838e+07	6.34481e+06	5.33998e+06	6.21489e+06	8.6668e+06	5.3039e+06	5.12752e+06	9.26888e+06	4.92648e+06	9.83065e+06	4.3313e+06	6.22274e+06	2.65159e+06	6.40542e+06	3.35855e+06	7.69194e+06	3.5317e+06	5.95481e+06	5.26999e+06	6.54473e+06	7.27614e+06	9.94688e+06	7.21774e+06	5.24984e+06	5.22048e+06	4.02151e+06	3.68697e+06	6.95285e+06	1.83785e+06	7.14292e+06	2.76857e+06	5.68949e+06	7.02915e+06	7.51688e+06	1.07691e+07	5.28668e+06
SLC37A4;S1234;	O43826	S	1234	SLC37A4	ABCDEFGHIJKL	1.65021e+06	150042	1.2448e+06	1.15736e+06		68694.7	162554			1.0369e+06		2.42579e+06		1.06199e+06		1.51855e+06		145776	257160	730678	2.20012e+06	1.20929e+06	215437		180124	106072		914044				828792	1.13052e+06		1.46724e+06		849918			1.57663e+06	72441.4
IDH3B;S1234;	O43837	S	1234	IDH3B	ABCDEFGHIJKL	6.77707e+07	6.5948e+07	6.86056e+07	6.90163e+07	2.07082e+07	1.75635e+07	2.05108e+07	2.67431e+07	7.57488e+07	4.8053e+07	7.54621e+07	7.46379e+07	6.80958e+07	7.0197e+07	7.62223e+07	7.96009e+07	1.21092e+07	2.2308e+07	1.82572e+07	1.84568e+07	8.14137e+07	5.85666e+07	8.20829e+07	9.70149e+07	6.85899e+07	7.04356e+07	7.37242e+07	8.28687e+07	1.95957e+07	2.0841e+07	2.40111e+07	2.09737e+07	6.75505e+07	5.53675e+07	7.6128e+07	8.04659e+07	5.85538e+07	6.94444e+07	8.28199e+07	7.45592e+07	2.08909e+07	1.64899e+07	2.15155e+07	2.44251e+07
;S94;	O43847	S	94		RGSLSNAGDPEIVK	2.38923e+07	2.2244e+07	1.62731e+07	1.53046e+07	3.2913e+07	3.9894e+07	3.81515e+07	2.94367e+07	2.30536e+07	2.35324e+07	2.53688e+07	2.28436e+07	1.12795e+07	1.02438e+07	1.63645e+07	9.15583e+06	3.10885e+07	2.98185e+07	4.61445e+07	2.3721e+07	8.86714e+06	1.01977e+07	1.78849e+07	8.67513e+06	9.71049e+06	1.08818e+07	1.42868e+07	1.20924e+07	2.85396e+07	2.87134e+07	3.72962e+07	2.24094e+07	2.00275e+07	1.27087e+07	1.91067e+07	1.81283e+07	1.06102e+07	1.30902e+07	1.81192e+07	1.18614e+07	3.36929e+07	2.40452e+07	2.86013e+07	3.03864e+07
CALU;S44;	O43852	S	44	CALU	VHNDAQSFDYDHDAFLGAEEAK	1.42751e+09	1.11177e+09	1.31717e+09	1.47615e+09	6.53036e+08	5.7038e+08	6.39782e+08	6.00261e+08	1.52219e+09	9.83162e+08	9.64372e+08	1.18966e+09	1.5693e+09	1.30552e+09	1.33426e+09	1.35463e+09	6.33734e+08	6.10979e+08	5.78319e+08	6.78242e+08	1.54491e+09	1.30046e+09	1.15801e+09	1.51798e+09	1.74549e+09	1.31695e+09	1.30797e+09	1.36351e+09	7.1977e+08	5.74811e+08	6.13999e+08	5.96333e+08	1.64608e+09	1.36639e+09	1.53418e+09	1.22387e+09	1.65244e+09	1.15986e+09	1.48648e+09	1.31467e+09	6.99083e+08	5.75701e+08	7.01398e+08	6.70761e+08
EDIL3;S1234;	O43854	S	1234	EDIL3	ABCDEFGHIJKL	2.12985e+07	2.25813e+07	2.87941e+07	8.84583e+06	1.4954e+06	541145	962785		7.39373e+06	5.96088e+06	1.1438e+07	3.87459e+06	1.44388e+07	1.57703e+07	2.35571e+07	9.42555e+06	2.21132e+06	1.09672e+06	280236	408326	7.49274e+06	8.6994e+06	9.50619e+06	7.04228e+06	1.63494e+07	1.55398e+07	2.79312e+07	9.14458e+06	621259	1.97474e+06	469110		1.19075e+07	8.14446e+06	1.05204e+07	4.77814e+06	1.41287e+07	1.91649e+07	2.82581e+07	6.7963e+06		2.65922e+06
AHCYL1;S1234;	O43865	S	1234	AHCYL1	ABCDEFGHIJKL	2.67474e+07	1.48822e+07	1.73373e+07	1.20199e+07	1.14998e+07	1.48603e+07	1.32827e+07	2.21575e+07	2.80695e+07	2.07226e+07	2.89424e+07	1.57992e+07	2.70362e+07	9.91975e+06	1.38508e+07	7.25412e+06	1.54524e+07	8.48917e+06	1.46738e+07	8.89152e+06	2.35316e+07	1.84936e+07	1.9318e+07	7.50367e+06	2.34274e+07	1.242e+07	1.48608e+07	1.14696e+07	1.10663e+07	1.54108e+07	1.66391e+07	1.65114e+07	2.61455e+07	1.50569e+07	1.56983e+07	2.42399e+07	1.93265e+07	1.43745e+07	1.51312e+07	1.19055e+07	9.39022e+06	9.58273e+06	1.42206e+07	9.55072e+06
KIF1C;S494;	O43896	S	494	KIF1C	EDKEDEEDEEDDDVSHVDEEDCLGVQR	1.8797e+07	1.47804e+07	1.00508e+07	1.3554e+07	2.11166e+07	2.49413e+07	1.44313e+07	2.01575e+07	1.91346e+07	1.78943e+07	1.54803e+07	2.10983e+07	2.17132e+07	1.71611e+07	2.1126e+07	1.78118e+07	2.24031e+07	1.31704e+07	1.13324e+07	1.38004e+07	1.49911e+07	2.71431e+07	1.74762e+07	2.36873e+07	1.79088e+07	1.98124e+07	1.10128e+07	1.82191e+07	1.53351e+07	1.53716e+07	1.24414e+07	1.78178e+07	2.09849e+07	2.76868e+07	1.6596e+07	2.15248e+07	1.97873e+07	1.55276e+07	1.97006e+07	1.97905e+07	1.68379e+07	1.96124e+07	1.51776e+07	1.64857e+07
TLL1;S1234;	O43897	S	1234	TLL1	ABCDEFGHIJKL	7.38576e+06	3.23601e+06	3.61092e+06	1.9275e+06					6.32233e+06	4.31162e+06	4.03052e+06	2.1682e+06	7.61186e+06	3.82157e+06	3.02872e+06						4.32733e+06	4.45056e+06	4.75053e+06	1.77836e+06	6.58068e+06	3.66457e+06		3.01086e+06					2.78274e+06	4.28582e+06	4.6351e+06	1.01388e+06	7.59376e+06	3.72254e+06	2.08697e+06	2.19912e+06
EXTL3;S362;	O43909	S	362	EXTL3	SFEEEMEGDPPADYDDR	477144	108515		341884	95716.6	158649	104113		509323	301652	497739	500978	467848	470288	228794	1.12373e+06	61997.8	41215.2			484644		937750	1.31437e+06		327617		381060	69754.6	49067	110782			1.23048e+06	645373	144945		297605		205522	44959.2	45303	201593	172746
ORC5;S1234;	O43913	S	1234	ORC5	ABCDEFGHIJKL	586146	360315	586841	423367	681467	745726	1.05498e+06	1.17552e+06	213740	446849	918388	527205	252868	534143	568475	482479	645816	381210		1.62742e+06	353775	389581	1.70656e+06	1.21922e+06	235895	252511	705049	296969	205317	375512	700086	443188	253108	349012	849595	1.64082e+06	361286	406147	698957		185846	257609	862154	498412
NDUFS5;S1234;	O43920	S	1234	NDUFS5	ABCDEFGHIJKL	3.72592e+07	4.52992e+07	3.99193e+07	5.44326e+07	3.35413e+07	2.44802e+07	2.90098e+07	3.17225e+07	3.80818e+07	3.12106e+07	4.1484e+07	4.16928e+07	3.54765e+07	4.24558e+07	3.93913e+07	5.27447e+07	4.01836e+07	2.51825e+07	2.73802e+07	3.35435e+07	4.11467e+07	4.57641e+07	3.42234e+07	4.02799e+07	3.98363e+07	4.44635e+07	4.05308e+07	6.25653e+07	3.09786e+07	2.14393e+07	2.78985e+07	3.28214e+07	4.34318e+07	4.09863e+07	3.61229e+07	4.30972e+07	7.05485e+07	4.41616e+07	4.57116e+07	5.10697e+07	3.11595e+07	2.97913e+07	2.80848e+07	3.55032e+07
PDE6D;S1234;	O43924	S	1234	PDE6D	ABCDEFGHIJKL	1.21704e+06	1.01994e+06	3.17022e+06	1.29147e+06	1.2508e+06	702415	2.53567e+06	2.14608e+06	969618	1.44721e+06	2.31323e+06	1.45222e+06	1.34207e+06	1.40936e+06		2.18695e+06	829104	3.06201e+06	2.87958e+06	3.60409e+06	1.40297e+06	1.46734e+06	1.62211e+06	3.66321e+06	1.01161e+06	1.74785e+06	1.39519e+06	1.3891e+06	1.78508e+06	3.10738e+06	2.58821e+06	3.9156e+06	1.48669e+06	1.30574e+06	3.78541e+06	3.2053e+06	536881	1.31861e+06		1.10869e+06	1.46453e+06	4.34797e+06	5.96934e+06	5.38439e+06
PEX1;S1181;	O43933	S	1181	PEX1	TASQEGCQELTQEQR	1.89295e+06	2.43144e+06	2.57703e+06	3.82063e+06	2.31602e+06	1.49485e+06	66836.1	1.07927e+06	4.06485e+06	1.59664e+06	1.19893e+06	1.77719e+06	3.85524e+06	1.59753e+06	2.18149e+06	2.71987e+06	1.37173e+06	2.55957e+06			3.18635e+06	788543	2.78349e+06	2.43943e+06	2.74761e+06	705456	1.35708e+06	2.24202e+06	800642	366897	559566	1.05934e+06	3.31574e+06	908971	569101	867999	1.33466e+06	2.09794e+06	2.95161e+06	620969	1.10831e+06	1.7911e+06	861635	862035
RAD21;S1234;	O60216	S	1234	RAD21	ABCDEFGHIJKL	8.64471e+07	6.8439e+07	1.14229e+08	1.03964e+08	4.3722e+07	3.81219e+07	5.63223e+07	7.01676e+07	7.93888e+07	5.45804e+07	1.1612e+08	1.02473e+08	7.25091e+07	1.325e+08	1.32467e+08	1.12875e+08	2.69364e+07	4.94369e+07	5.06431e+07	5.80961e+07	6.30889e+07	7.13103e+07	1.23455e+08	1.5518e+08	6.40302e+07	1.03497e+08	1.06773e+08	9.76762e+07	3.61755e+07	4.95669e+07	7.58235e+07	5.53452e+07	5.42995e+07	6.07199e+07	1.0915e+08	1.1895e+08	6.98609e+07	1.23736e+08	1.10405e+08	9.91109e+07	3.66732e+07	5.24294e+07	7.75363e+07	6.68466e+07
AKR1B10;S1234;	O60218	S	1234	AKR1B10	ABCDEFGHIJKL		8247.85	12922.1		48982.2					15376.9	29874.2	48103.6		11428.8	6.6772e+06						9.11931e+06	9200.26	34185.8			28380.4	69492.1						1.07914e+06	15389		115659			11147.8
TIMM8A;S1234;	O60220	S	1234	TIMM8A	ABCDEFGHIJKL	1.67062e+07	1.82891e+07	7.80382e+06	1.49656e+07	9.9821e+06	5.50258e+06	1.02488e+07	7.41765e+06	1.58233e+07	1.13086e+07	1.50436e+07	1.78327e+07	1.9054e+07	1.39928e+07	1.55998e+07	1.83587e+07	4.56387e+06	7.37251e+06	7.23398e+06	8.96024e+06	1.7633e+07	1.52227e+07	1.57632e+07	1.92546e+07	1.84074e+07	1.70586e+07	1.92084e+07	1.92546e+07	5.52389e+06	1.11021e+07	9.1424e+06	1.03845e+07	1.49416e+07	2.47179e+07	1.65877e+07	1.80064e+07	1.86131e+07	1.37414e+07	2.13355e+07	1.35912e+07	4.80521e+06	1.0029e+07	1.07195e+07	9.37481e+06
DHX16;S103;	O60231	S	103	DHX16	LLEDSEESSEETVSR	2.24628e+07	1.76342e+07	1.84327e+07	1.43581e+07	1.995e+07	1.51406e+07	7.1513e+06	8.68785e+06	1.55502e+07	1.49173e+07	2.82732e+07	2.33236e+07	1.65562e+07	1.73502e+07	1.70922e+07	2.01402e+07	1.36981e+07	1.00027e+07	6.56009e+06	5.38985e+06	1.5136e+07	1.89454e+07	2.20415e+07	2.04661e+07	1.46789e+07	1.60528e+07	2.05197e+07	1.56872e+07	1.19931e+07	1.10037e+07	8.29378e+06	9.04759e+06	1.91196e+07	1.52094e+07	2.39536e+07	2.65885e+07	2.7075e+07	1.30701e+07	1.8059e+07	1.55325e+07	7.59777e+06	1.33261e+07	1.20448e+07	4.86614e+06
SSSCA1;S1234;	O60232	S	1234	SSSCA1	ABCDEFGHIJKL	2.54229e+06	1.84282e+06	5.09814e+06	1.86617e+06	2.04795e+06	8.54836e+06	1.05878e+07	5.43463e+06	1.34756e+06	3.46608e+06	4.43097e+06	1.97103e+06	985840	1.03955e+06	3.60571e+06	374122	3.34538e+06	2.84147e+06	7.61746e+06	5.65316e+06	1.5462e+06	1.58863e+06	3.55598e+06	1.70169e+06	2.50666e+06	1.08443e+06	5.66866e+06		3.72765e+06	4.42526e+06	6.42783e+06	4.29007e+06	549928	1.75154e+06	2.09051e+06	1.01419e+06	739515	3.88914e+06	2.81959e+06	1.60987e+06	5.01488e+06	6.20558e+06	7.66481e+06	7.4391e+06
BNIP3L;S118;	O60238	S	118	BNIP3L	DHSSQSEEEVVEGEKEVEALKK	2.16506e+06	1.07963e+06	2.35961e+06	5.09597e+06	3.62377e+06	4.81539e+06	896517	4.64476e+06	2.68174e+06	2.25888e+06	4.68911e+06	4.77907e+06	6.05902e+06	2.439e+06	2.73659e+06	3.36177e+06	1.63388e+06	1.06692e+07	783817	3.74777e+06	6.23306e+06	2.16151e+06	5.33368e+06	4.40834e+06	8.1972e+06	3.47452e+06	5.73728e+06	5.4073e+06	2.38833e+06	4.27996e+06	1.75556e+06	6.11852e+06	3.35407e+06	5.31638e+06	6.26798e+06	3.05198e+06	7.13056e+06	3.0559e+06	4.35837e+06	6.36895e+06	695255	6.89685e+06	1.32441e+06	4.01594e+06
MED14;S617;	O60244	S	617	MED14	KLSDDPCPVESK	6.72127e+06	2.56115e+06	5.5669e+06	1.90937e+06	6.27842e+06	3.77402e+06	3.21417e+06	2.60713e+06	3.07505e+06	4.16394e+06	7.74879e+06	6.99586e+06	3.52602e+06	3.02481e+06	1.09056e+07	4.57329e+06	1.01418e+06	2.01217e+06	540441	1.4699e+06	5.44326e+06	9.05942e+07	8.73013e+06	1.25871e+07	4.96578e+06	4.41811e+06	8.69967e+06	3.03004e+06	909210	3.27492e+06	3.79098e+06	2.02167e+06	4.29471e+06	3.75281e+06	6.50422e+06	5.91891e+06	5.93199e+06	2.48579e+06	5.3394e+06	2.41267e+06	1.57088e+06	4.89191e+06	2.41553e+06	2.01174e+06
PCDH7;S974;	O60245	S	974	PCDH7	LSDSPSMGR	1.46461e+07	6.78243e+06	3.13897e+06	9.61044e+06	1.85892e+07	1.15766e+07	1.0514e+07	4.47186e+06	1.54819e+07	5.13116e+06	1.51153e+07	1.11669e+07	1.30727e+07	6.93586e+06	4.37146e+06	8.43236e+06	1.45333e+07	8.81593e+06	7.88043e+06	5.91034e+06	1.72732e+07	5.6272e+06	1.27436e+07	1.21702e+07	1.14969e+07	2.51562e+06	3.71489e+06	1.08152e+07	4.65298e+06	5.53852e+06	5.12966e+06	1.44523e+06	1.83258e+07	3.97652e+06	8.97486e+06	2.66462e+06	1.37791e+07	7.7234e+06	2.31139e+06	2.02484e+07	9.79073e+06	1.79089e+06	1.51429e+07	9.62915e+06
PRPSAP2;S1234;	O60256	S	1234	PRPSAP2	ABCDEFGHIJKL	4.38976e+07	3.47378e+07	3.21722e+07	2.80907e+07	3.1787e+07	3.62126e+07	2.09474e+07	3.43734e+07	5.45863e+07	4.63573e+07	5.52179e+07	5.54153e+07	4.23152e+07	3.09567e+07	3.83292e+07	3.14625e+07	3.93172e+07	3.55761e+07	2.45775e+07	3.0064e+07	4.04134e+07	5.08008e+07	4.72031e+07	4.0504e+07	4.21209e+07	3.43952e+07	4.11084e+07	3.72739e+07	2.90769e+07	3.07472e+07	2.31755e+07	2.77195e+07	5.05234e+07	4.81442e+07	4.83106e+07	4.54358e+07	3.13701e+07	2.6999e+07	2.98479e+07	3.32401e+07	2.88806e+07	3.31243e+07	2.8749e+07	3.16391e+07
SMARCA5;S1234;	O60264	S	1234	SMARCA5	ABCDEFGHIJKL	2.22981e+08	1.86356e+08	3.57277e+08	3.08495e+08	8.23246e+07	9.17664e+07	1.85418e+08	1.23383e+08	2.59983e+08	2.39958e+08	2.60239e+08	2.02277e+08	2.2682e+08	2.78315e+08	4.54319e+08	2.63531e+08	8.0677e+07	1.53789e+08	1.52103e+08	1.40209e+08	2.65319e+08	2.75701e+08	3.52397e+08	3.50955e+08	2.26774e+08	2.91327e+08	4.6659e+08	1.96499e+08	1.76688e+08	1.14061e+08	1.87215e+08	1.64971e+08	2.63455e+08	2.96803e+08	2.68445e+08	2.58952e+08	2.04789e+08	2.62419e+08	4.11223e+08	2.14389e+08	9.14199e+07	1.12467e+08	1.93527e+08	1.66388e+08
SPAG9;S730;	O60271	S	730	SPAG9	SASQSSLDKLDQELKEQQK	3.36392e+07	2.62287e+07	3.07182e+07	3.45787e+07	4.14099e+07	4.67778e+07	5.20997e+07	4.37062e+07	3.36968e+07	2.50966e+07	4.96289e+07	3.56292e+07	3.10049e+07	2.94852e+07	3.82351e+07	2.5552e+07	4.02914e+07	4.39796e+07	5.12672e+07	4.26545e+07	2.59105e+07	2.04604e+07	4.80125e+07	3.66382e+07	3.28253e+07	2.92491e+07	3.45139e+07	2.60756e+07	4.5035e+07	4.37165e+07	5.60028e+07	4.2431e+07	2.92798e+07	1.58486e+07	4.41802e+07	3.75139e+07	2.9542e+07	2.8421e+07	3.2133e+07	2.60045e+07	4.73773e+07	4.42193e+07	5.17211e+07	3.50488e+07
SUSD5;S105;	O60279	S	105	SUSD5	GSGEQQIMR			34398					10851.2	57941				101249		73937.1								105830	111567	84791.1	40409.3	5172.46	73598.9		39073				304543	76629.1	207717	44144	54452.8		83470.7		19750.6		5757.39
URB1;S1234;	O60287	S	1234	URB1	ABCDEFGHIJKL	2.52189e+06	1.26697e+06	2.59636e+06	4.22952e+06	2.26384e+06	2.13806e+06	3.67747e+06	5.8182e+06	1.63089e+06	2.43292e+06	6.67026e+06	4.13044e+06	2.24879e+06	2.3019e+06	4.83556e+06	3.93777e+06	1.40593e+06	3.64797e+06	3.45415e+06	3.82503e+06	4.28869e+06	2.3196e+06	6.78611e+06	4.04542e+06	1.17176e+06	2.49211e+06	5.10724e+06	2.24772e+06	1.3727e+06	3.13462e+06	3.67716e+06	4.43652e+06	1.25396e+06	2.43022e+06	7.13666e+06	4.16225e+06	2.63689e+06	2.44588e+06	4.34867e+06	3.11727e+06	2.83411e+06	2.66594e+06	5.74985e+06	3.53843e+06
MGRN1;S506;	O60291	S	506	MGRN1	ESSSPESFITEEVDESSSPQQGTR	92829.1		20230.2		279772	151056	12766.4				43778	67116.3		19439.3		42575.5	127706	297067	26768					22048.4		19826	86406.3			59769.3	70466.1	7354.66		62651.1	48751.4	41168		29733.8	53711.2			26870.1	46792.9
SIPA1L3;S1364;	O60292	S	1364	SIPA1L3	EVSPAPAVAGQSK	2.90965e+07	2.02507e+07	2.40101e+07	2.53958e+07	3.22461e+07	4.00971e+07	1.57052e+07	2.38641e+07	3.73625e+07	2.52924e+07	2.8591e+07	2.36579e+07	4.68165e+07	2.04058e+07	1.98007e+07	2.50368e+07	3.03198e+07	3.49209e+07	1.93742e+07	2.2692e+07	4.629e+07	2.14932e+07	3.94472e+07	2.13238e+07	4.36269e+07	2.23665e+07	2.68753e+07	2.81495e+07	2.18069e+07	3.24471e+07	1.85012e+07	2.51235e+07	5.04074e+07	3.47554e+07	3.24005e+07	1.65816e+07	3.87178e+07	1.74267e+07	1.19605e+07	2.52065e+07	2.53426e+07	2.74373e+07	2.16639e+07	2.30112e+07
ZFC3H1;S1303;	O60293	S	1303	ZFC3H1	KPISDNSFSSDEEQSTGPIK	1.75949e+06	2.06246e+06	1.22607e+06	431856	1.32395e+06	73731.6	1.25252e+06	674473	1.6848e+06	1.00934e+06	936541	831964	1.84144e+06	1.29897e+06	1.09665e+06	489493	449088	620554	1.43291e+06	792980	1.20028e+06	667003	1.42402e+06	347371	105191	587798	180260	169440	833852	759826	1.28041e+06	171465	1.43819e+06	747262	2.82553e+06	445926	1.18612e+06	1.72164e+06	114881	1.88235e+06	291538	1.02024e+06	664235	1.03051e+06
LZTS3; PROSAPIP1;T570;	O60299	T	570	LZTS3; PROSAPIP1	QALDSEEEEEDVAAK	2.05971e+07	1.84688e+07	1.29359e+07	1.92476e+07	2.85261e+07	2.6007e+07	1.67754e+07	1.9839e+07	2.44581e+07	3.15128e+07	2.13753e+07	2.69863e+07	2.12721e+07	1.86977e+07	1.58354e+07	2.74922e+07	3.00842e+07	1.98932e+07	1.63971e+07	2.26627e+07	2.41063e+07	1.80382e+07	2.17006e+07	2.09268e+07	2.3635e+07	2.01949e+07	1.95495e+07	2.27956e+07	2.08e+07	2.42335e+07	1.42645e+07	2.09807e+07	3.2467e+07	3.31554e+07	1.96136e+07	2.34614e+07	2.71682e+07	1.60891e+07	2.13363e+07	2.17552e+07	2.43831e+07	2.10041e+07	1.4327e+07	2.72041e+07
AQR;S1234;	O60306	S	1234	AQR	ABCDEFGHIJKL	1.12726e+07	7.39228e+06	1.37223e+07	1.10689e+07	5.73398e+06	6.90354e+06	9.36013e+06	1.48961e+07	1.04855e+07	1.06576e+07	2.0147e+07	2.13017e+07	6.41381e+06	1.09497e+07	1.71545e+07	1.8301e+07	5.53951e+06	9.03755e+06	1.42985e+07	6.89225e+06	1.38834e+07	7.62034e+06	2.04836e+07	2.12908e+07	7.20534e+06	9.73821e+06	1.9931e+07	1.14967e+07	4.80733e+06	8.74394e+06	1.3962e+07	9.51993e+06	7.93094e+06	1.04201e+07	1.90637e+07	1.92392e+07	1.35791e+07	7.97107e+06	1.65127e+07	8.70821e+06	5.9783e+06	9.85753e+06	1.12722e+07	1.2488e+07
MAST3;S134;	O60307	S	134	MAST3	SSENVLDEEGGR		33612.7	44858		501242	270821	33294.5	85586.8	86498.4		16432.4	207740						213846	61877.4	103034		23656.3		47199		23083.6	118330	38620.4	163688	193123			96726	200799	21250.5	308531	84182.9	34986.2	105186		76473.8	37326.6	79127.7	49388.5
OPA1;S1234;	O60313	S	1234	OPA1	ABCDEFGHIJKL	1.4179e+08	9.87939e+07	1.43814e+08	1.10417e+08	6.80854e+07	6.32104e+07	7.66162e+07	7.80381e+07	1.0427e+08	1.01119e+08	1.19867e+08	1.01141e+08	1.27311e+08	1.02291e+08	1.89318e+08	1.33374e+08	6.91736e+07	7.35729e+07	8.26184e+07	7.39949e+07	1.07084e+08	1.07424e+08	1.27717e+08	1.22232e+08	1.38717e+08	1.0563e+08	1.68278e+08	1.12653e+08	7.50509e+07	7.96273e+07	8.65245e+07	8.15506e+07	1.08997e+08	8.90941e+07	1.2103e+08	1.2208e+08	1.1419e+08	1.08929e+08	1.2918e+08	8.48835e+07	7.40358e+07	7.31668e+07	8.63476e+07	8.08921e+07
ZEB2;S1234;	O60315	S	1234	ZEB2	ABCDEFGHIJKL	2.64651e+06	742156	1.52849e+06	776395	586356	355722	1.30401e+06	831030	2.11736e+06	489684			876751	1.38611e+06	1.44447e+06	931539	426829	1.30348e+06	1.35561e+06	787805	1.02547e+06	1.15928e+06	2.01989e+06		1.09833e+06	1.56793e+06	1.03357e+06		1.98012e+06	991691	1.89307e+06	1.21865e+06	1.08202e+06	892428	1.99444e+06	1245576	1.51664e+06	665152	765073		721953	768005	1.67526e+06	1.01279e+06
MCM3AP;S527;	O60318	S	527	MCM3AP	KPGDGEVSPSTEDAPFQHSPLGK	8.92025e+06	1.32772e+07	5.47262e+06	1.30529e+07	1.00323e+07	9.82226e+06	1.93832e+07	1.3835e+07	1.06405e+07	1.05137e+07	7.32882e+06	6.26988e+06	6.4484e+06	1.13195e+07	1.02056e+07	1.14419e+07	8.36677e+06	9.5268e+06	1.54453e+07	1.19306e+07	7.73248e+06	1.01995e+07	7.74549e+06	1.11402e+07	4.93707e+06	1.54197e+07	8.39216e+06	9.14184e+06	1.16189e+07	1.47536e+07	1.5091e+07	1.54253e+07	6.44918e+06	1.70803e+07	1.09785e+07	9.03109e+06	5.08055e+06	1.40263e+07	6.55052e+06	9.42679e+06	8.58275e+06	1.17777e+07	1.61992e+07	1.63793e+07
PIP5K1C;S1234;	O60331	S	1234	PIP5K1C	ABCDEFGHIJKL
KIF1B;S1234;	O60333	S	1234	KIF1B	ABCDEFGHIJKL		4.16062e+06	975225		192163	614521	2.34055e+06			2.52383e+06		2.33548e+06	3.04294e+06	2.34356e+06				238109	3.44416e+06		1.20551e+06	327964				427458				277852	2.49423e+06	425981	1.13304e+06	338054				1.40415e+06		784854	541393	334036
KDM1A;S131;	O60341	S	131	KDM1A	EMDESLANLSEDEYYSEEER	2.58711e+07	2.43065e+07	1.87024e+07	2.46269e+07	2.17307e+07	1.56935e+07	2.42185e+07	1.9488e+07	2.40541e+07	2.34635e+07	3.81238e+07	2.40045e+07	2.81295e+07	1.67406e+07	2.41224e+07	3.4454e+07	1.89878e+07	1.73407e+07	2.11637e+07	1.45079e+07	2.92438e+07	2.04369e+07	4.08586e+07	3.62438e+07	1.80056e+07	1.48583e+07	2.52134e+07	2.81556e+07	1.79913e+07	2.34668e+07	2.08334e+07	2.11761e+07	2.44708e+07	2.72075e+07	4.09123e+07	3.30152e+07	1.41424e+07	1.73091e+07	3.17623e+07	1.6483e+07	1.71198e+07	1.83315e+07	2.38818e+07	3.27984e+07
TBC1D4;S341;	O60343	S	341	TBC1D4	HASAPSHVQPSDSEK	1.78458e+06	2.29206e+06	850870	1.61112e+06	5.17225e+06	5.21568e+06	3.02033e+06	4.3716e+06	4.07918e+06	883794	1.16513e+06	745544	1.119e+06	867954	994408	1.33145e+06	4.88001e+06	6.48921e+06	6.67112e+06	2.93768e+06	1.00227e+06	972718	1.08384e+06	187667	2.3248e+06	1.46681e+06	1.95295e+06	1.41195e+06	4.44356e+06	3.67751e+06	5.01404e+06	2.9761e+06	1.30909e+06	1.52011e+06	395110	489981	1.59868e+06	764015	189873	1.15586e+06	5.33686e+06	4.20088e+06	3.65898e+06	2.82635e+06
FZD6;S620;	O60353	S	620	FZD6	EQDCGEPASPAASISR	1.2802e+06	134460	3.6666e+06	910218	230014					55407.6	1.64266e+06	1.25109e+06		3.07819e+06	4.53182e+06	1.0858e+06					994616	2.64382e+06	3.10966e+06	2.58183e+06	266803	121860		39576.2			45110		2.38316e+06	3.18751e+06	1.26734e+06	1.86124e+06	2.24401e+06	1.86537e+06	4.87078e+06	591782
FADS1;S1234;	O60427	S	1234	FADS1	ABCDEFGHIJKL	1.72297e+06	1.12736e+06	2.83156e+06	3.60856e+06					1.24509e+06	1.7965e+06	3.40139e+06	1.26278e+06	1.52143e+06	1.32203e+06	1.27668e+06	1.46171e+06	902851	680477	1.06666e+06		2.30386e+06	991804	2.84444e+06		1.31842e+06	1.03015e+06	2.04028e+06		953436	767879			1.35779e+06	846807	3.68473e+06		794306	879417	1.65954e+06	1.48733e+06	664867	627603		755574
PPL;S14;	O60437	S	14	PPL	GKYSPTVQTR	1.30295e+08	1.41189e+08	1.52115e+08	1.45694e+08	2.55419e+07	3.3399e+07	3.94418e+07	4.20208e+07	1.37e+08	9.4863e+07	1.40174e+08	1.25785e+08	1.19232e+08	1.85371e+08	1.97784e+08	1.46871e+08	3.50878e+07	4.00931e+07	4.55994e+07	3.51462e+07	1.22903e+08	1.24854e+08	1.2666e+08	1.58817e+08	1.08222e+08	1.99359e+08	1.2828e+08	1.54157e+08	4.08431e+07	3.69697e+07	5.20176e+07	4.29601e+07	1.32256e+08	1.17088e+08	1.15438e+08	1.90883e+08	1.0442e+08	1.99093e+08	1.22196e+08	1.54949e+08	1.99413e+07	2.66432e+07	3.73511e+07	4.48841e+07
DFNA5; GSDME;S1234;	O60443	S	1234	DFNA5; GSDME	ABCDEFGHIJKL	2.33681e+07	2.38897e+07	3.21289e+07	1.94161e+07	5.9231e+06	5.25772e+06	9.49236e+06	8.64916e+06	1.46484e+07	1.77344e+07	2.54349e+07	1.99896e+07	1.96886e+07	2.14032e+07	2.6261e+07	1.77294e+07	3.10707e+06	5.91781e+06	1.02957e+07	6.8478e+06	1.22958e+07	1.34879e+07	2.32497e+07	1.31459e+07	1.39474e+07	1.66358e+07	2.978e+07	1.14902e+07	4.5974e+06	4.00432e+06	9.52914e+06	6.42197e+06	1.26909e+07	1.10118e+07	2.20111e+07	1.87559e+07	1.65901e+07	2.00587e+07	3.06204e+07	1.37084e+07	6.00018e+06	4.45837e+06	9.381e+06	9.23292e+06
NRP2;S1234;	O60462	S	1234	NRP2	ABCDEFGHIJKL	4.01995e+07	4.26723e+07	3.40562e+07	6.12277e+07	1.3205e+08	8.27874e+07	1.06802e+08	1.03157e+08	5.40392e+07	3.93627e+07	4.27312e+07	6.37501e+07	6.4457e+07	6.11817e+07	3.32632e+07	5.78697e+07	1.12907e+08	9.34808e+07	9.43037e+07	7.61431e+07	5.40246e+07	6.13313e+07	4.51018e+07	6.74646e+07	4.33289e+07	5.5376e+07	2.86255e+07	5.47256e+07	9.723e+07	8.97708e+07	8.34119e+07	9.52902e+07	5.14807e+07	6.88717e+07	3.90879e+07	6.78714e+07	4.13666e+07	5.71906e+07	4.25431e+07	5.56314e+07	9.92739e+07	1.00949e+08	7.88809e+07	1.11939e+08
MAN1A2;S1234;	O60476	S	1234	MAN1A2	ABCDEFGHIJKL	3.75696e+06	2.3647e+06	6.32697e+06	4.8865e+06	1.24038e+06	2.46652e+06	2.2168e+06	3.23715e+06	8.4225e+06	1.23265e+06	8.68551e+06	4.72842e+06	2.72731e+06	4.5094e+06	6.12185e+06	4.70153e+06	1.62466e+06	1.5451e+06	1.79336e+06	1.60109e+06	2.93642e+06	1.85605e+06	5.61143e+06	6.47993e+06	3.15435e+06	1.37548e+06	3.06218e+06	1.39283e+06	1.47673e+06	3.89762e+06	2.65892e+06	3.96285e+06	1.70939e+06	1.20129e+07	7.40354e+06	3.34065e+06	3.00998e+06	4.09528e+06	4.62412e+06	4.20981e+06	1.493e+06	1.99095e+06	2.4245e+06	3.83426e+06
ACSL4;S1234;	O60488	S	1234	ACSL4	ABCDEFGHIJKL	1.53637e+09	1.02103e+09	1.07897e+09	1.03515e+09	7.5315e+08	8.95002e+08	5.03038e+08	7.5846e+08	1.12571e+09	1.08299e+09	1.05073e+09	1.01756e+09	1.00207e+09	8.13682e+08	9.8403e+08	8.2106e+08	8.08727e+08	8.56892e+08	6.22628e+08	6.9233e+08	8.83844e+08	8.31661e+08	9.34568e+08	6.13477e+08	9.6478e+08	7.68772e+08	1.06954e+09	8.88929e+08	6.40467e+08	8.02002e+08	5.91455e+08	6.54733e+08	7.72935e+08	7.83754e+08	8.82009e+08	6.60094e+08	1.07065e+09	8.70127e+08	9.53284e+08	7.43574e+08	7.23166e+08	7.60531e+08	5.1882e+08	5.73401e+08
SNX3;S1234;	O60493	S	1234	SNX3	ABCDEFGHIJKL	2.9862e+07	4.61986e+07	3.78868e+07	6.37229e+07	6.39939e+07	3.94902e+07	5.60464e+07	5.27777e+07	5.694e+07	5.01394e+07	4.30683e+07	5.89065e+07	4.97888e+07	5.07768e+07	4.20184e+07	4.07087e+07	7.61911e+07	3.53924e+07	4.72434e+07	5.82277e+07	4.35269e+07	5.52832e+07	3.5495e+07	5.04896e+07	4.8097e+07	5.53911e+07	3.08125e+07	4.87155e+07	6.58009e+07	4.8288e+07	5.49196e+07	4.84371e+07	5.53179e+07	4.28929e+07	3.79401e+07	6.51616e+07	4.47597e+07	4.05372e+07	3.78903e+07	5.04852e+07	6.16889e+07	3.66603e+07	4.90888e+07	4.76838e+07
STX10;S1234;	O60499	S	1234	STX10	ABCDEFGHIJKL	2.92872e+06	1.16503e+06	6.09617e+06	4.67723e+06	3.6597e+06	6.78566e+06	9.50108e+06	4.3148e+06	4.2638e+06	3.7319e+06	6.78187e+06	4.51754e+06	3.00344e+06	4.14036e+06	6.98218e+06	5.18774e+06	3.85536e+06	5.81789e+06	2.23025e+06	4.10221e+06	7.19703e+06	4.73046e+06	8.75751e+06	9.27316e+06	4.7289e+06	1.98136e+06	8.056e+06	4.20093e+06	5.1709e+06	5.97484e+06	6.33157e+06	6.05519e+06	4.70448e+06	5.28885e+06	7.00347e+06	4227167	4.76654e+06	3.66496e+06	1.84097e+06	5.30114e+06	5.07551e+06	3.99488e+06	2.64659e+06	4.48774e+06
MGEA5;S1234;	O60502	S	1234	MGEA5	ABCDEFGHIJKL	1.3807e+07	1.39107e+07	2.15954e+07	1.65388e+07	1.45707e+07	1.68194e+07	3.32526e+07	3.37916e+07	1.40397e+07	1.81966e+07	2.6404e+07	2.61882e+07	1.79479e+07	1.71427e+07	1.96557e+07	2.7306e+07	2.88663e+07	2.2559e+07	2.82983e+07	2.88934e+07	1.37269e+07	1.56563e+07	2.61636e+07	2.16307e+07	1.22644e+07	1.70994e+07	2.13631e+07	1.92573e+07	2.47743e+07	2.32019e+07	3.04961e+07	3.3445e+07	1.43651e+07	1.63152e+07	2.02319e+07	3.25203e+07	1.09668e+07	1.9789e+07	2.13983e+07	2.06085e+07	2.46778e+07	2.25785e+07	3.6997e+07	2.63735e+07
SORBS3;S545;	O60504	S	545	SORBS3	HPSSPSALR	9.186e+06	8.69276e+06	4.82461e+06	7.55438e+06	7.98385e+06	1.1405e+07	5.25238e+06	8.61829e+06	1.07245e+07	5.69789e+06	5.94647e+06	9.43482e+06	1.46025e+07	9.65543e+06	4.97012e+06	1.09175e+07	1.01524e+07	7.26648e+06	7.58631e+06	1.08128e+07	8.47378e+06	9.13738e+06	9.00976e+06	1.16917e+07	1.3689e+07	1.22254e+07	2.8568e+06	9.26457e+06	8.9307e+06	5.58526e+06	7.48629e+06	8.9804e+06	1.09433e+07	5.12823e+06	7.80594e+06	8.11397e+06	1.25694e+07	9.40881e+06	2.83112e+06	9.67326e+06	9.35784e+06	2.85599e+06	7.45836e+06	9.64967e+06
SYNCRIP;S1234;	O60506	S	1234	SYNCRIP	ABCDEFGHIJKL	4.14017e+08	3.49565e+08	4.09968e+08	5.05064e+08	4.06727e+08	3.87653e+08	5.25613e+08	4.4207e+08	3.9816e+08	3.27918e+08	5.24971e+08	5.44396e+08	3.90981e+08	3.78062e+08	5.16392e+08	4.67704e+08	3.0402e+08	4.19664e+08	5.17748e+08	5.49883e+08	4.87432e+08	3.29659e+08	5.08461e+08	5.59806e+08	3.56367e+08	3.88574e+08	4.83148e+08	4.26819e+08	4.77772e+08	4.33445e+08	4.69596e+08	4.58158e+08	4.12221e+08	3.98629e+08	5.12798e+08	5.32496e+08	3.64206e+08	3.73813e+08	5.20351e+08	5.40063e+08	4.76843e+08	4.27287e+08	4.87559e+08	4.76655e+08
TPST1;S1234;	O60507	S	1234	TPST1	ABCDEFGHIJKL	1.36318e+06	582473	2.71243e+06	1.07429e+06	197449	584588	939940	839729	780623	1.50649e+06	3.07672e+06	8.95089e+06	875904	1.11937e+06	3.26678e+06	1.64711e+06		616969	756236	438204	1.68422e+06	967422	3.20111e+06	2.11818e+06	886279	610589	3.06884e+06	1.46834e+06	229513	621911	1.11033e+06	701318	900374	984080	2.12358e+06	1.81004e+06	1.35014e+06	855883	2.65216e+06	1.66931e+06	330176	804879	770090	707125
CDC40;S1234;	O60508	S	1234	CDC40	ABCDEFGHIJKL	3.03231e+06	5.77651e+06	3.22288e+06	3.66186e+06	3.31856e+06	3.28072e+06	3.50181e+06	3.8172e+06	4.33818e+06	3.85028e+06	5.02967e+06	6.19677e+06	3.5228e+06	3.28669e+06	3.04296e+06	5.29487e+06	4.31101e+06	3.33571e+06	2.11335e+06	1.24991e+06	4.64473e+06	1.11926e+07	5.68352e+06	5.98068e+06	2.48496e+06	3.23464e+06	2.742e+06	4.40503e+06	2.23266e+06	4.93208e+06	5.32822e+06	4.95028e+06	2.66456e+06	3.95053e+06	3.14949e+06	4.9682e+06	2.16564e+06	2.49034e+06	3.06217e+06	2.53021e+06	4.18815e+06	3.6418e+06	4.74798e+06	4.54685e+06
RANBP6;S1234;	O60518	S	1234	RANBP6	ABCDEFGHIJKL	923518	524437	4.11103e+06	1.54074e+06	878665	1.78407e+06	2.73411e+06	3.06448e+06	941589	1.46547e+06	2.1117e+06	4.53968e+06	2.74832e+06	1.72934e+06	5.98523e+06	4.35574e+06	713576	1.57146e+06	2.13217e+06	844921	2.65999e+06	1.70336e+06	2.18374e+06	2.87924e+06	1.16669e+06	2.64167e+06	3.49257e+06	1.37289e+06	1.65149e+06	2.79743e+06	2.89639e+06	1.50238e+06	1.09395e+06	1.74596e+06	1.19959e+06	5.46236e+06	1.62901e+06	1.67854e+06	2.03177e+06	1.47375e+06	797695	1.84252e+06	2.27372e+06	2.0546e+06
NEMF;S417;	O60524	S	417	NEMF	NPYLLSEEEDDDVDGDVNVEKNETEPPK	3.62553e+06	2.77465e+06	2.86117e+06	2.93491e+06	6.54264e+06	5.13345e+06	2.83101e+06	4.16852e+06	3.29739e+06	6.5337e+06		993594	3.34001e+06	14104.7	1.89023e+06	119712	6.92769e+06	4.68744e+06	4.10466e+06	5.88922e+06	836226	6.5124e+06		271726	1.33617e+06	32175.6	2.64236e+06	225675	2.67359e+06	1.21191e+06	3.62307e+06	2.74636e+06	2.08201e+06	4.02176e+06	2.3715e+06	851252	3.86734e+06	2.36997e+06	2.34843e+06	722265	4.90372e+06	562674	2.98823e+06	2.03599e+06
GMDS;S1234;	O60547	S	1234	GMDS	ABCDEFGHIJKL	4.98883e+06	1.64721e+07	7.45316e+06	4.03891e+06	3.82701e+06	997613	2.42072e+06	704376	4.30168e+06	8.75589e+06	3.28003e+06	6.04668e+06	3.19847e+06	8.82594e+06	4.60043e+06	7.77751e+06	1.93045e+06	2.41038e+06	4.24852e+06	1.5739e+06	5.30981e+06	4.66881e+06	4.81133e+06	3.5147e+06	4.03642e+06	1.14664e+07	4.35161e+06	1.42433e+07	2.07488e+06	1.87266e+06	910923	1.27859e+06	1.36289e+07	6.75864e+06	4.78227e+06	8.03174e+06	1.69915e+06	1.28429e+07	4.75446e+06	5.07673e+06	3.5545e+06	6.11856e+06	2.9231e+06	2.02252e+06
NMT2;S38;	O60551	S	38	NMT2	GSPGGYLGAK	830375	881790	755103	693557	3.13535e+06	1.34955e+06	28019.5	20130.2	1.17694e+06	424631	2.4419e+06	4.70027e+06	795162	152282	606656	621477		291336			3.20033e+06	416296	3.58392e+06	787278	419865	1.09943e+06	918784	432333	1.75806e+06	1.12374e+06	1.36517e+06	47115.7	916435	2.52309e+06	995521	2.74976e+06	963068	705699	115407	782509	267311	743521	1.43188e+06	37153.6
CCNT1;S1234;	O60563	S	1234	CCNT1	ABCDEFGHIJKL	844648		1.0326e+06			1.65786e+06	893962		1.41218e+06	2.2339e+06	1.16367e+06	1.26896e+06					2.35584e+06	2.78209e+06				1.18549e+06	1.28262e+06	1.0719e+06	702453	547029				1.54397e+06			1.77557e+06								1.05602e+06	1.63436e+06	851727
GREM1;S44;	O60565	S	44	GREM1	AQHNDSEQTQSPQQPGSR	5.1481e+07	1.70061e+07	4.3097e+07	2.61577e+07	43085.9	101060	4232.52		2.12007e+07	2.00737e+07	2.02474e+07	7.14498e+06	3.77737e+07	1.74795e+07	4.53079e+07	1.77144e+07	485701	3.26089e+06	352635	361799	2.68912e+07	1.19373e+07	1.82021e+07	1.48943e+07	4.23117e+07	1.65571e+07	4.75579e+07	1.77963e+07	1.82428e+06	1.48708e+06		49176.5	1.50144e+07	1.46609e+07	1.62048e+07	1.17227e+07	3.86512e+07	2.96137e+07	5.72308e+07	2.56272e+07	66963.9	321669
PLOD3;S1234;	O60568	S	1234	PLOD3	ABCDEFGHIJKL	2.71535e+08	2.50605e+08	3.08105e+08	2.13083e+08	2.30216e+08	1.66885e+08	2.0319e+08	1.88191e+08	2.44498e+08	1.827e+08	2.7844e+08	2.48113e+08	2.58851e+08	2.98617e+08	3.12373e+08	3.40349e+08	1.9873e+08	2.00417e+08	1.88831e+08	1.5073e+08	2.28193e+08	2.09022e+08	3.38457e+08	2.92622e+08	3.07893e+08	2.85451e+08	3.15574e+08	2.77026e+08	1.76957e+08	1.6299e+08	1.59502e+08	1.95241e+08	2.61201e+08	2.43106e+08	2.94516e+08	2.34502e+08	3.01937e+08	2.86682e+08	3.54571e+08	2.05107e+08	1.77572e+08	1.67802e+08	1.89018e+08	2.13536e+08
EIF4E2;S13;	O60573	S	13	EIF4E2	FDDSDTEQIAEEGDDNLANSASPSK	8.73637e+06	7.33447e+06	2.85209e+06	5.26731e+06	7.85519e+06	1.02261e+07	1.11109e+07	7.24292e+06	4.03851e+06	4.36509e+06	6.68313e+06	1.32448e+07	4.40222e+06	1.65355e+06	8.1952e+06	6.03353e+06	5.98757e+06	8.9371e+06	1.22051e+07	6.10875e+06	1.20563e+06	3.13015e+06	6.41594e+06	9.33785e+06	5.2487e+06	3.19832e+06	8.87271e+06	7.21546e+06	8.72331e+06	7.91626e+06	1.25069e+07	1.05875e+07	2.91085e+06	8.05697e+06	8.54129e+06	7.52037e+06	7.29918e+06	2.75792e+06	6.42811e+06	6.73354e+06	8.13017e+06	1.04574e+07	9.47488e+06	8.49405e+06
DIAPH1;S22;	O60610	S	22	DIAPH1	SPDELPSAGGDGGK	3.40699e+07	2.3477e+07	2.93135e+07	2.36439e+07	1.55444e+07	1.99193e+07	2.38907e+07	2.39511e+07	2.83373e+07	3.36863e+07	4.23856e+07	4.04795e+07	2.67126e+07	3.24909e+07	3.63514e+07	2.64106e+07	1.74066e+07	1.60211e+07	2.66718e+07	2.01029e+07	2.9569e+07	2.61006e+07	3.53095e+07	2.57607e+07	2.36281e+07	3.45584e+07	2.83896e+07	1.79908e+07	1.45978e+07	2.54503e+07	2.94116e+07	1.90989e+07	2.56306e+07	2.94e+07	3.4279e+07	3.58135e+07	1.77847e+07	3.06213e+07	3.06483e+07	2.70789e+07	1.54916e+07	2.15906e+07	2.61145e+07	2.34467e+07
PLIN3;S148;	O60664	S	148	PLIN3	DTVATQLSEAVDATR	1.86299e+08	1.68948e+08	1.54407e+08	1.91057e+08	3.46827e+08	4.03043e+08	4.93461e+08	4.42462e+08	1.69841e+08	2.05504e+08	1.4169e+08	2.04913e+08	1.49914e+08	1.58853e+08	1.38733e+08	1.35074e+08	4.28325e+08	3.20503e+08	4.92754e+08	5.49013e+08	1.23246e+08	1.55484e+08	1.12112e+08	1.47804e+08	1.49205e+08	1.81042e+08	1.64383e+08	1.62493e+08	4.11168e+08	3.85218e+08	4.95184e+08	4.22543e+08	1.81818e+08	1.89518e+08	1.16126e+08	1.89856e+08	1.31844e+08	1.88265e+08	1.52829e+08	1.64491e+08	4.44097e+08	3.69784e+08	4.56309e+08	4.16769e+08
PRMT3;S25;	O60678	S	25	PRMT3	GAVENEEDLPELSDSGDEAAWEDEDDADLPHGK	1.31737e+06	1.30057e+06	940449	1.0917e+06	1.84657e+06	2.76927e+06	5.09237e+06	4.71843e+06	895287	731226	1.36786e+06	854962		561229	147883	1.32475e+06	2.68343e+06	2.70672e+06	4.96945e+06	2.77535e+06	202807		822356	91153.9	701902	699639	331388	1.06013e+06	1.12081e+06	3.22367e+06	5.15206e+06	2.82141e+06	248026	259031	1.44405e+06	1.15417e+06	939668	1.30539e+06	662914	610404	1.36663e+06	2.99058e+06	3.81036e+06	2.44982e+06
KPNA6;S1234;	O60684	S	1234	KPNA6	ABCDEFGHIJKL	3.74939e+07	3.26945e+07	4.53066e+07	3.09454e+07	2.3757e+07	2.98042e+07	4.27404e+07	3.55746e+07	3.7613e+07	4.17487e+07	5.3252e+07	4.95065e+07	2.86616e+07	3.88786e+07	4.52212e+07	3.38e+07	2.60642e+07	2.93073e+07	4.28512e+07	3.19047e+07	2.82742e+07	4.09658e+07	5.35339e+07	4.29222e+07	2.47082e+07	3.53393e+07	7.09621e+07	3.1717e+07	3.51139e+07	3.25538e+07	3.63416e+07	4.12139e+07	2.44532e+07	2.81679e+07	4.35893e+07	4.70001e+07	2.45832e+07	3.30004e+07	3.8605e+07	3.04779e+07	3.82899e+07	3.09241e+07	4.0759e+07	3.30639e+07
SRPX2;S1234;	O60687	S	1234	SRPX2	ABCDEFGHIJKL	1.05916e+07	8.27909e+06	1.42618e+07	9.54134e+06	427476	154751		824280	5.40424e+06	2.90579e+06	1.08944e+07		6.78276e+06	7.82857e+06	9.81548e+06	9.94564e+06	215128	1.45793e+06			1.08577e+07	5.24992e+06	8.50351e+06	4.16535e+06	6.89411e+06	5.6294e+06	1.25055e+07	3.50656e+06					5.00967e+06	2.57114e+06	1.1235e+07	1.44811e+06	8.39931e+06	3.13702e+06	7.78958e+06	4.59132e+06	572203		2.28941e+06
UGDH;S1234;	O60701	S	1234	UGDH	ABCDEFGHIJKL	3.64718e+08	3.85827e+08	3.96721e+08	5.05319e+08	2.82498e+08	2.15188e+08	2.28198e+08	2.63532e+08	4.15778e+08	3.48304e+08	3.84415e+08	4.47752e+08	3.73283e+08	4.16081e+08	3.41038e+08	4.86153e+08	3.00131e+08	2.04188e+08	2.39672e+08	2.44906e+08	3.83925e+08	3.85508e+08	3.86576e+08	4.4661e+08	5.04961e+08	3.93215e+08	3.4418e+08	4.46764e+08	2.2795e+08	1.95131e+08	1.95577e+08	2.43218e+08	4.8117e+08	4.15101e+08	3.1372e+08	5.19526e+08	3.69225e+08	4.15072e+08	3.95852e+08	4.35807e+08	2.64916e+08	2.08602e+08	2.02251e+08	2.86236e+08
TPST2;S1234;	O60704	S	1234	TPST2	ABCDEFGHIJKL	679406	864645	470014	807728		143300	1.22473e+06	355080		1.40851e+06	4.63584e+06	695572	4.63861e+06	661750	399130	7.22259e+06	4.27039e+06	568698	4.89236e+06	2.36911e+06	1.27321e+06	385628	6.6028e+06	1.19541e+06	4.48857e+06	552682	917234	2.89238e+06			3.14149e+06	5.66848e+06	7.43031e+06	1.71686e+06		564908	2.13485e+06	1.04487e+06	270922	491528			6.97977e+06	3.80859e+06
LPXN;S1234;	O60711	S	1234	LPXN	ABCDEFGHIJKL	1.70174e+07	1.74794e+07	1.45689e+07	1.76492e+07	2.68499e+07	3.26947e+07	4.04651e+07	3.93077e+07	1.93016e+07	1.97549e+07	1.30462e+07	1.11797e+07	1.09111e+07	1.263e+07	1.0252e+07	1.00979e+07	4.63673e+07	2.43177e+07	4.96905e+07	4.44246e+07	1.0037e+07	1.31254e+07	9.93238e+06	5.91346e+06	1.46535e+07	1.41084e+07	1.56278e+07	1.32544e+07	4.06867e+07	2.66194e+07	3.25012e+07	4.0531e+07	1.7175e+07	1.64515e+07	7.37108e+06	9.40002e+06	1.08077e+07	1.60154e+07	1.39388e+07	9.56982e+06	3.49072e+07	2.61243e+07	3.66958e+07	3.50435e+07
CTNND1;S232;	O60716	S	232	CTNND1	HYSPEDEPSPEAQPIAAYK	6.2974e+07	7.64425e+07	6.76383e+07	7.24482e+07	8.76188e+07	9.21274e+07	7.46009e+07	7.6136e+07	8.47301e+07	8.37949e+07	8.92649e+07	1.11597e+08	8.95143e+07	8.19597e+07	7.61488e+07	8.44434e+07	8.4e+07	7.25222e+07	8.29525e+07	6.11198e+07	8.45274e+07	9.69369e+07	9.98498e+07	1.23669e+08	7.51314e+07	7.85074e+07	7.65431e+07	6.50153e+07	6.68687e+07	7.45347e+07	7.87871e+07	8.04387e+07	1.00586e+08	1.03934e+08	8.7632e+07	1.30326e+08	6.06673e+07	8.52228e+07	8.10772e+07	7.93858e+07	6.50585e+07	7.83802e+07	7.49685e+07	8.2763e+07
EIF1B;S1234;	O60739	S	1234	EIF1B	ABCDEFGHIJKL	2.07184e+06	1.95459e+06	2.55778e+06	2.61238e+06	602031	1.4075e+06	2.79524e+06	2.42589e+06	1.48602e+06	1.03082e+06	1.71037e+06	2.71493e+06	2.49023e+06	2.19747e+06	2.90654e+06	2.65052e+06	908206	1.7177e+06	1.8938e+06	1.12026e+06	1.81244e+06	1.23426e+06	1.80771e+06	3.07034e+06	1.99175e+06	2.24077e+06	3.38716e+06	1.47136e+06	834592	1.68104e+06	1.71976e+06	1.04009e+06	1.84131e+06	2.43915e+06	1.68448e+06	2.59956e+06	2.03094e+06	3.23034e+06	2.03909e+06	1.62147e+06	802510	1.80007e+06	2.21159e+06	1.65313e+06
SNX2;S1234;	O60749	S	1234	SNX2	ABCDEFGHIJKL	5.72798e+07	7.66468e+07	5.12556e+07	6.67885e+07	9.61127e+07	4.48351e+07	6.214e+07	4.77068e+07	5.97862e+07	5.97737e+07	5.639e+07	6.545e+07	6.56341e+07	6.59402e+07	4.78535e+07	6.3128e+07	7.52031e+07	4.30946e+07	6.11403e+07	5.2209e+07	6.18787e+07	6.34454e+07	5.04599e+07	6.37204e+07	5.34875e+07	6.862e+07	5.16236e+07	6.10285e+07	6.92912e+07	6.13261e+07	3.70947e+07	5.04813e+07	6.34925e+07	6.28742e+07	5.69522e+07	8.27396e+07	5.87187e+07	7.67761e+07	7.01186e+07	5.8155e+07	6.03781e+07	5.46441e+07	4.74904e+07	7.26112e+07
DPM1;S3;	O60762	S	3	DPM1	MASNNTASIAQAR	5.68405e+07	5.31242e+07	5.67136e+07	6.15014e+07	3.01892e+07	1.16771e+07	2.32863e+07	1.32015e+07	4.76943e+07	5.27748e+07	6.40747e+07	5.43395e+07	4.96143e+07	5.89917e+07	5.72149e+07	6.6566e+07	1.44251e+07	1.77576e+07	2.15132e+07	1.71874e+07	6.12594e+07	5.55134e+07	5.77587e+07	6.46814e+07	4.45074e+07	4.97814e+07	5.35008e+07	6.00785e+07	2.3721e+07	2.07302e+07	2.58209e+07	3.14732e+07	8.33276e+07	5.70117e+07	5.53386e+07	6.62939e+07	5.3795e+07	5.48291e+07	5.98765e+07	6.82014e+07	1.32026e+07	1.56578e+07	3.07145e+07	2.47718e+07
USO1;S942;	O60763	S	942	USO1	LKDLGHPVEEEDELESGDQEDEDDESEDPGKDLDHI	1.60019e+08	1.18582e+08	1.63692e+08	1.23223e+08	8.15911e+07	8.16181e+07	7.65279e+07	6.31517e+07	1.42801e+08	1.56111e+08	1.82795e+08	1.58363e+08	1.46216e+08	1.13575e+08	1.57628e+08	1.25176e+08	6.44659e+07	5.68613e+07	6.30331e+07	6.93166e+07	1.19001e+08	1.13399e+08	1.70774e+08	1.39537e+08	1.37583e+08	1.02251e+08	1.65837e+08	1.13851e+08	6.6292e+07	7.05672e+07	7.29519e+07	7.66682e+07	1.51473e+08	1.25686e+08	1.73327e+08	1.69062e+08	1.15107e+08	1.23754e+08	1.55972e+08	1.2746e+08	7.45682e+07	9.5793e+07	6.38142e+07	7.4835e+07
TOM1;S355;	O60784	S	355	TOM1	AGLQSLEASGR	8.22743e+07	6.35823e+07	6.53622e+07	4.59632e+07	4.53068e+06	9.68911e+06	7.63204e+06	4.24979e+06	4.43044e+07	5.678e+07	5.03414e+07	4.68416e+07	4.34262e+07	3.91248e+07	5.9249e+07	4.54009e+07	3.20156e+06	1.01044e+07	9.89654e+06	8.39863e+06	2.97933e+07	4.18079e+07	4.48773e+07	3.49886e+07	5.0557e+07	4.67904e+07	7.60714e+07	4.0913e+07	5.93085e+06	7.64738e+06	6.63582e+06	3.71446e+06	3.85914e+07	4.68887e+07	4.16875e+07	4.10962e+07	4.65624e+07	5.27755e+07	6.67757e+07	3.68961e+07	7.87204e+06	4.25933e+06	9.03758e+06	6.57423e+06
CCDC22;S1234;	O60826	S	1234	CCDC22	ABCDEFGHIJKL	6.70499e+06	1.77785e+07	6.51525e+06	6.18397e+06	1.04588e+06	3.82891e+06	3.20036e+06	4.91574e+06	5.67719e+06	7.05259e+06	7.66464e+06	6.6733e+06	4.15033e+06	5.02716e+06	6.63852e+06	6.43942e+06	3.88101e+06	2.41941e+06	7.09018e+06	4.7665e+06	3.77945e+06	5.95721e+06	7.5654e+06	9.08176e+06	4.44203e+06	6.14458e+06	8.32384e+06	6.11947e+06	4.73859e+06	3.09012e+06	5.77518e+06	6.19683e+06	4.64926e+06	5.75497e+06	6.27185e+06	1.07231e+07	4.16065e+06	6.03015e+06	7.36819e+06	5.53751e+06	3.24259e+06	3.94477e+06	6.13982e+06	3.9834e+06
PQBP1;S1234;	O60828	S	1234	PQBP1	ABCDEFGHIJKL	9.89723e+06	1.07996e+07	8.76611e+06	1.57994e+07	1.69239e+07	1.52504e+07	2.15714e+07	1.42738e+07	1.80971e+07	1.29814e+07	1.27539e+07	2.28116e+07	1.23574e+07	1.08646e+07	9.77122e+06	1.52682e+07	2.059e+07	1.47693e+07	2.13878e+07	1.73826e+07	8.7767e+06	9.22993e+06	1.2678e+07	1.85488e+07	1.22783e+07	1.00065e+07	1.22136e+07	1.29307e+07	1.68899e+07	1.47544e+07	1.70706e+07	1.51303e+07	1.82826e+07	1.21833e+07	1.35886e+07	2.34439e+07	1.09473e+07	1.36843e+07	1.22591e+07	1.17284e+07	1.22672e+07	1.64848e+07	1.7397e+07	1.87097e+07
TIMM17B;S1234;	O60830	S	1234	TIMM17B	ABCDEFGHIJKL	1.57879e+06	1.52017e+06	2.03886e+06	1.38129e+06	3.50895e+06	1.55872e+06	3.71531e+06	1.06518e+06	1.29293e+06	1.56528e+06	2.75015e+06	1.9503e+06	1.85287e+06	1.74787e+06	3.22402e+06	1.01248e+06	1.30494e+06	2.16885e+06	2.59779e+06	2.1279e+06	9.87142e+06	1.43949e+06	2.8362e+06	1.6423e+06	1.23749e+06	1.4354e+06	6.49514e+06	1.38576e+06	1.92953e+06	2.77284e+06	3.4855e+06	1.84492e+06	6.2272e+06	1.60139e+06	6.67413e+06	4368850	1.91061e+06	1.80906e+06	7.22301e+06	2.35648e+06	1.3392e+06	1.03436e+06	2.11516e+06	29494.8
PRAF2;S1234;	O60831	S	1234	PRAF2	ABCDEFGHIJKL	5.41111e+07	3.65771e+07	8.43086e+07	7.64974e+07	7.18081e+06	1.42998e+07	1.08689e+07	1.32785e+07	6.33376e+07	7.05529e+07	8.78674e+07	6.05711e+07	7.34107e+07	6.86426e+07	9.06982e+07	8.96478e+07	9.89804e+06	1.44221e+07	1.10297e+07	1.80392e+07	9.45814e+07	7.412e+07	9.24146e+07	6.35631e+07	5.77048e+07	4.93394e+07	7.28647e+07	6.19974e+07	1.29923e+07	1.38603e+07	1.21679e+07	5.29314e+06	5.76993e+07	5.77622e+07	8.60545e+07	8.03697e+07	5.81284e+07	6.03353e+07	7.40709e+07	8.97834e+07	1.17444e+07	1.2022e+07	1.20902e+07	6.38221e+06
DKC1;S455;	O60832	S	455	DKC1	KRSPSPSPTPEAK	2.79283e+07	1.50812e+07	3.94809e+07	6.58441e+07	3.38919e+07	3.49446e+07	4.27565e+07	5.34241e+07	3.3152e+07	2.20332e+07	3.47286e+07	3.41187e+07	3.36853e+07	2.64048e+07	4.7424e+07	3.1252e+07	3.01704e+07	4.4728e+07	4.50807e+07	6.08871e+07	8.12749e+07	2.21823e+07	3.99823e+07	2.85091e+07	4.06807e+07	2.8356e+07	4.87518e+07	2.08878e+07	3.58627e+07	5.00983e+07	4.65451e+07	4.44533e+07	2.40209e+07	2.48617e+07	3.50113e+07	2.14661e+07	2.72031e+07	2.51905e+07	3.52276e+07	3.88163e+07	2.41272e+07	3.14458e+07	4.24969e+07	4.62197e+07
EIF5B;S107;	O60841	S	107	EIF5B	KQSFDDNDSEELEDKDSK	7.82114e+07	4.62292e+07	6.75199e+07	9.19794e+07	1.63399e+08	1.21532e+08	1.1627e+08	1.35286e+08	7.14614e+07	5.7816e+07	9.00424e+07	7.9242e+07	5.44898e+07	5.07645e+07	7.84117e+07	6.02859e+07	1.25375e+08	1.34243e+08	1.20887e+08	1.18307e+08	6.58973e+07	4.23197e+07	8.2438e+07	5.7124e+07	7.91602e+07	5.12656e+07	6.53141e+07	4.75887e+07	1.27822e+08	1.13235e+08	1.24778e+08	1.00132e+08	7.4182e+07	3.63706e+07	8.98039e+07	1.11145e+08	6.49278e+07	4.9741e+07	6.54829e+07	6.34861e+07	1.12891e+08	8.52689e+07	1.03264e+08	9.42771e+07
EDF1;S1234;	O60869	S	1234	EDF1	ABCDEFGHIJKL	3.67352e+07	3.48459e+07	1.75671e+07	2.72529e+07	1.27898e+07	3.4309e+07	2.12816e+07	2.75907e+07	4.49469e+07	5.03475e+07	2.3282e+07	3.75193e+07	2.68191e+07	1.01635e+07	2.35435e+07	2.03715e+07	3.26663e+07	3.94903e+07	2.09197e+07	3.61316e+07	4.18479e+07	2.53454e+07	2.6601e+07	2.23233e+07	1.14366e+07	1.79822e+07	2.55035e+07	2.49377e+07	2.5979e+07	3.23922e+07	1.83669e+07	2.11048e+07	2.28092e+07	3.91274e+07	3.01255e+07	3.29702e+07	2.32805e+07	2.45986e+07	2.22081e+07	3.89121e+07	1.84923e+07	3.20828e+07	2.39265e+07	1.97114e+07
DIAPH2;S1234;	O60879	S	1234	DIAPH2	ABCDEFGHIJKL	772442	354676	733791	1.32266e+06		97101.6	144136	272157	558681	61602.6	824401	365694	125187	101467	605526		445793			724255	528903	310750	237891	1.16731e+06	95039.5		796745	174156	33741.9	548904		435341	89946.4	313606	623006	740306	76073.1	686069	1.05148e+06	241653	728415	238182	92602.3	161004
DNAJA2;S1234;	O60884	S	1234	DNAJA2	ABCDEFGHIJKL	7.28104e+07	5.63986e+07	7.27466e+07	7.06131e+07	4.74088e+07	6.68156e+07	6.67299e+07	7.11029e+07	5.46527e+07	7.74442e+07	6.47474e+07	7.16262e+07	6.72184e+07	5.96199e+07	7.2853e+07	5.92166e+07	8.34624e+07	6.8654e+07	7.85297e+07	6.5877e+07	6.19159e+07	6.63414e+07	6.98901e+07	5.23817e+07	7.66186e+07	6.64155e+07	7.75925e+07	7.2558e+07	5.36779e+07	5.94161e+07	6.77982e+07	6.02099e+07	6.69335e+07	7.23605e+07	6.84797e+07	6.24578e+07	7.16501e+07	6.32881e+07	8.51758e+07	5.9621e+07	5.73876e+07	5.51465e+07	7.74162e+07	5.45058e+07
BRD4;S601;	O60885	S	601	BRD4	SKPPPTYESEEEDK	1.95102e+07	1.46834e+07	9.13989e+06	1.43417e+07	2.21563e+07	2.03729e+07	2.32545e+07	1.95097e+07	1.55293e+07	1.50202e+07	2.16103e+07	3.20764e+07	1.71585e+07	1.4684e+07	1.54272e+07	2.53451e+07	1.94982e+07	2.22265e+07	2.03436e+07	1.95813e+07	2.20943e+07	1.97749e+07	2.06766e+07	3.13924e+07	1.68667e+07	1.8711e+07	1.44333e+07	2.58999e+07	2.22629e+07	2.26397e+07	1.75383e+07	2.45299e+07	2.51637e+07	1.78679e+07	2.12502e+07	3.11108e+07	1.81431e+07	1.97505e+07	1.33361e+07	2.53189e+07	2.31342e+07	2.49376e+07	2.37511e+07	2.47401e+07
CUTA;S1234;	O60888	S	1234	CUTA	ABCDEFGHIJKL	1.37252e+08	1.15937e+08	1.71286e+08	1.56246e+08	2.17076e+07	4.21408e+07	1.05282e+08	7.71617e+07	1.23121e+08	1.35877e+08	1.66624e+08	1.46735e+08	1.13871e+08	1.66384e+08	1.93945e+08	1.61286e+08	4.45598e+07	4.74291e+07	1.08135e+08	7.47878e+07	8.89036e+07	1.09546e+08	1.36039e+08	9.76262e+07	1.10103e+08	1.73364e+08	1.78386e+08	1.71471e+08	9.58345e+07	6.06438e+07	9.49901e+07	9.00166e+07	1.31258e+08	9.77353e+07	1.42706e+08	1.79113e+08	1.08559e+08	1.66311e+08	1.60851e+08	1.62173e+08	1.03652e+08	6.60521e+07	9.43442e+07	6.77671e+07
TBL1X;S1234;	O60907	S	1234	TBL1X	ABCDEFGHIJKL	5.00787e+06	5.76958e+06	2.03793e+06	6.9827e+06	8.15345e+06	7.6164e+06	6.53592e+06	1.40052e+07	5.34277e+06	1.10544e+06	3.81012e+06	1.36473e+07	2.75317e+06	5.0645e+06	1.7233e+06	8.0173e+06	8.79116e+06	8.95384e+06	547162	1.12105e+07	6.66612e+06	5.18444e+06	3.23397e+06	8.54076e+06	6.98271e+06	6.0672e+06	939459	5.74367e+06	6.35099e+06	8.52464e+06	5.85868e+06	6.79839e+06	3.61161e+06	4.55675e+06	5.95216e+06	12778755	6.1378e+06	2.30189e+06	1.02181e+06	7.94653e+06	6.17907e+06	7.99805e+06	8.29593e+06	1.10855e+07
PFDN1;S1234;	O60925	S	1234	PFDN1	ABCDEFGHIJKL	2.84758e+07	2.21739e+07	2.88795e+07	2.14036e+07	3.30731e+07	3.05766e+07	4.86608e+07	3.10657e+07	3.26754e+07	3.31985e+07	2.51698e+07	3.1995e+07	2.08843e+07	1.60217e+07	2.30994e+07	1.95394e+07	4.27602e+07	2.68286e+07	4.55095e+07	3.45552e+07	2.02068e+07	2.21886e+07	2.02547e+07	1.963e+07	1.38003e+07	2.27429e+07	2.26021e+07	2.21945e+07	4.82503e+07	3.22847e+07	2.67974e+07	3.0639e+07	3.25595e+07	1.9936e+07	2.63625e+07	2.68292e+07	2.21696e+07	1.89034e+07	2.82066e+07	2.35874e+07	5.0426e+07	3.63269e+07	3.26831e+07	3.59021e+07
PPP1R11;S1234;	O60927	S	1234	PPP1R11	ABCDEFGHIJKL	605649		756206	2.515e+06	1.46353e+06	2.95281e+06	2.94403e+06	3.1139e+06	956171	479256	500270	506504	816790	746907	758957		2.3614e+06	1.77485e+06	3.08834e+06	3.57669e+06	319967					1.13983e+06	679625		1.93298e+06	1.65346e+06	3.83885e+06	2.93756e+06	707864	1.34348e+06	971188	720113	815593	1.686e+06	659892	604902	1.47501e+06	2.49184e+06	4.1693e+06	1.80006e+06
RNASEH1;S74;	O60930	S	74	RNASEH1	KSASPEVSEGHENQHGQESEAK	483262	112169	285952	820134	1.60903e+06	1.20558e+06	232122	525044	1.17699e+06	64875.3	150887	271920	1.2921e+06	356327	421117	652721	1.10442e+06	1.64733e+06	420965	741966	632447	126642	162423	283002	1.04011e+06	451455	534848	400025	1.22142e+06	597147	420641	510961	660063	565246	74583.2	635329	342809	310549	521530		481791	675996	1.15852e+06	533659
NBN;S1234;	O60934	S	1234	NBN	ABCDEFGHIJKL	1.47343e+07	3.25015e+06	1.01369e+07	6.64488e+06	2.00799e+07	1.26638e+07	1.44341e+07	1.35277e+07	1.29378e+07	8.32018e+06	1.71249e+07	1.33854e+07	8.35689e+06	6.63516e+06	8.49915e+06	1.19891e+07	1.5772e+07	1.08381e+07	1.16433e+07	8.36678e+06	9.09466e+06	7.01707e+06	1.76838e+07	2.10105e+07	9.50516e+06	7.77826e+06	8.8915e+06	6.18086e+06	1.52533e+07	1.15193e+07	1.16669e+07	1.39056e+07	1.24885e+07	8.44809e+06	1.37417e+07	1.39859e+07	6.52505e+06	6.29014e+06	1.00297e+07	7.30241e+06	1.39901e+07	9.48005e+06	1.40987e+07	1.59527e+07
NOL3;T149;	O60936	T	149	NOL3	ASDPDEAGGPEGSEAVQSGTPEEPEPELEAEASK	2.47513e+06	71522.3	852645	997731	299933	148731		41264.7	477161	1.00987e+06	45381.3	1.04188e+06	1.14802e+06	850038	130463	308650	180416	236934	20341.3		676304	52014.2	90470.9	151179	1.0334e+06	3.15969e+06	1.45839e+06	136884	50062.4	139507		68501.2	893221	3.26271e+06		168713	1.23917e+06	949578	434480		115137	130026		49806
DTNB;S1234;	O60941	S	1234	DTNB	ABCDEFGHIJKL	505438								476442	671095	1.05419e+06		686759					982859					951978	1.06597e+06				665884					281572		1.04787e+06	780845
RNGTT;S1234;	O60942	S	1234	RNGTT	ABCDEFGHIJKL	3.77641e+06	2.5797e+06	2.99628e+06	2.30536e+06	1.66012e+06	1.36031e+06	1.04893e+06	1.10963e+06	4.98672e+06	4.69908e+06	4.97849e+06	4.34258e+06	1.51363e+06	2.86564e+06	4.15143e+06	2.35718e+06	604798	1.14888e+06	1.78089e+06	610448	3.06781e+06	1.62827e+06	5.5123e+06	2.39789e+06	824957	3.15643e+06	2.6416e+06	2.0412e+06	646276	1.49863e+06	622727	1.23359e+06	1.6046e+06	2.89153e+06	4.37995e+06	2.93757e+06	3.40836e+06	2.8272e+06	4.2146e+06	2.49134e+06	715012	393086	1.12859e+06	934175
ABCB7;S1234;	O75027	S	1234	ABCB7	ABCDEFGHIJKL	1.13656e+07	1.05296e+07	1.31205e+07	1.05518e+07	5.16811e+06	4.45255e+06	2.59881e+06	1.83294e+06	1.06921e+07	6.64776e+06	1.6781e+07	8.12079e+06	1.32523e+07	1.16484e+07	1.38056e+07	1.17746e+07	2.81314e+06	3.1207e+06	1.32199e+06	2.68721e+06	1.43298e+07	1.08612e+07	1.9777e+07	1.41488e+07	1.32863e+07	8.35343e+06	1.56485e+07	7.4185e+06	1.40121e+06	7.33435e+06	8.08171e+06	6.77518e+06	1.04948e+07	1.43152e+07	1.8554e+07	1.59281e+07	1.56243e+07	9.03402e+06	1.86928e+07	9.38651e+06	3.3939e+06	3.36318e+06	6.47609e+06	6.37868e+06
PLXNA2;S1630;	O75051	S	1630	PLXNA2	YTGSPDSLR	3.06518e+06	1.78994e+06	1.27268e+06	1.93813e+06	6.56355e+06	8.03421e+06	9.53112e+06	9.69729e+06	669004	1.12193e+06	1.65648e+06	1.76921e+06		1.73888e+06	1.22237e+06	2.69053e+06	6.4413e+06	1.10125e+07	6.82802e+06	3.44806e+06	9.01389e+06	8.19809e+06	3.1566e+06	3.00823e+06	1.01565e+06	1.28131e+06	1.12196e+06	2.11301e+06	6.46376e+06	8.71075e+06	9.52894e+06	6.72873e+06	2.55643e+06	2.87185e+06	3.29596e+06	2.71039e+06	725160	1.51582e+06	1.02343e+06	2.37658e+06	6.80585e+06	7.14513e+06	6.18571e+06	7.33181e+06
SDC3;S428;	O75056	S	428	SDC3	QASVTYQKPDK		2.10225e+06	1.55965e+06	128058	27497.2	101083	859313	3.11553e+06	5.3097e+06	3.3719e+06	1.85094e+06	3.13763e+06	5.51553e+06		391314	2.20754e+06	5.01297e+06	2.87033e+06	665545	4.11626e+06	320433	4.63685e+06	2.24804e+06	2.49948e+06	4.83914e+06	4.56158e+06	129842	219113	4.50829e+06	477369	114538	986074	3.82947e+06	2.86169e+06	3.60771e+06	944777	3.56921e+06		42902.3	4.87817e+06	5.76558e+06	573406	1.99426e+06	3.09076e+06
FAM20B;S1234;	O75063	S	1234	FAM20B	ABCDEFGHIJKL	5.41002e+06	2.16872e+06	7.68352e+06	3.76316e+06	722395	694811	800877	1.32122e+06	4.76748e+06	2.63333e+06	7.23713e+06	4.12429e+06	4.69608e+06	3.96144e+06	7.60938e+06	4.71619e+06	392081	2.38547e+06	1.20757e+06	994292	5.46786e+06	3.06335e+06	8.15622e+06	4.49261e+06	4.91519e+06	3.49179e+06	6.71816e+06	2.35804e+06	1.05333e+06	1.47958e+06	2.23913e+06	2.15918e+06	4.76506e+06	3.30651e+06	7.54537e+06	5.60723e+06	3.97247e+06	3.93462e+06	9.25291e+06	3.46577e+06	1.47396e+06	2.38815e+06	2.53461e+06	2.16322e+06
WDR1;S1234;	O75083	S	1234	WDR1	ABCDEFGHIJKL	5.69608e+08	5.24348e+08	4.79095e+08	3.38087e+08	2.47798e+08	2.65966e+08	3.95642e+08	3.0954e+08	5.04819e+08	5.7468e+08	5.57771e+08	4.37518e+08	4.15637e+08	4.29506e+08	4.21588e+08	3.24244e+08	2.51158e+08	2.33721e+08	3.68185e+08	2.63104e+08	3.21764e+08	3.99324e+08	4.51938e+08	3.22467e+08	3.6425e+08	4.1948e+08	4.49737e+08	3.22556e+08	3.11197e+08	2.52375e+08	3.6812e+08	3.01275e+08	3.9437e+08	3.78779e+08	4.28513e+08	3.8919e+08	4.20525e+08	4.74123e+08	4.20177e+08	3.20299e+08	3.21025e+08	2.75791e+08	2.98012e+08	2.5209e+08
ATP9A;S1234;	O75110	S	1234	ATP9A	ABCDEFGHIJKL	693544	1.95269e+06	2.30748e+06	2.17743e+06	399693	518551	2.15339e+06	1.38591e+06		838498	639801	648076	3.62244e+06	849341	1.60856e+06	5.68948e+06	4.82002e+06	740338	4.69413e+06	4.49142e+06	1.50412e+06	775576	3.05885e+06	1.52703e+06	5.85517e+06	322439	1.26054e+06	519942	1.36065e+06	1.17776e+06	3.50945e+06	1.95625e+06	3.31845e+06	1.19783e+06	1.129e+06	990418	3.41703e+06	423616	2.28665e+06	930238	909674	1.45087e+06	1.83492e+06	1.84491e+06
N4BP1;T242;	O75113	T	242	N4BP1	AGTPVSELTK	1.38064e+07	1.4591e+07	1.07657e+07	1.39005e+07	1.09837e+07	1.13445e+07	6.8444e+06	5.73376e+06	1.20829e+07	8.30871e+06	1.72769e+07	1.50067e+07	1.19157e+07	1.41591e+07	8.24005e+06	1.68681e+07	9.17425e+06	9.83099e+06	1.02788e+06	8.22622e+06	1.24626e+07	9.75898e+06	1.50283e+07	1.72903e+07	9.39422e+06	1.32633e+07	8.53178e+06	1.39802e+07	9.79273e+06	5.18938e+06	5.22112e+06	7.93894e+06	1.37005e+07	7.98714e+06	1.31683e+07	2.03138e+07	9.13435e+06	1.1971e+07	1.17153e+07	1.75072e+07	1.17972e+07	8.16509e+06	7.34216e+06	8.40264e+06
ROCK2;S1234;	O75116	S	1234	ROCK2	ABCDEFGHIJKL	3.31082e+06	4.00772e+06	2.24883e+06	2.17538e+06	4.25292e+06	4.73101e+06	6.43141e+06	7.54221e+06	2.39711e+06	6.45226e+06	5.29077e+06	6.48666e+06	3.02007e+06	3.89013e+06	6.80317e+06	1.01444e+06	3.80767e+06	3.65458e+06	6.90431e+06	4.66938e+06	1.27122e+06	4.70203e+06	4.03319e+06	3.81446e+06	2.3611e+06	2.85818e+06	2.96999e+06	3.35756e+06	7.34439e+06	6.19924e+06	4.64561e+06	5.68542e+06	5.33841e+06	3.95225e+06	3.09162e+06	9.69645e+06	5.18968e+06	3.33027e+06	3.04041e+06	3.57427e+06	6.79078e+06	4.50225e+06	3.94111e+06	6.24585e+06
;S370;	O75122	S	370		SRSDIDVNAAAGAK	1.87773e+06	713231	1.02811e+06	1.86419e+06	3.94907e+06	2.57897e+06	2.02939e+06	1.59382e+06	2.7169e+06	1.12732e+06	391863	2.09869e+06	487761	473150	113059	325551	1.81982e+06	2.14394e+06	1.44586e+06	1.1533e+06	703054	383918	309686	196870	1.14589e+06	887313	1.1249e+06	1.11039e+06	1.84931e+06	4.72561e+06	1.15839e+06	1.16338e+06	1.15215e+06	981796	449708	977898	4.25641e+06	878036	154821	661055	3.58221e+06	1.63662e+06	1.49422e+06	1.69594e+06
CPNE3;S1234;	O75131	S	1234	CPNE3	ABCDEFGHIJKL	1.11199e+08	1.48675e+08	1.58964e+08	1.41077e+08	1.06626e+08	8.7935e+07	1.21195e+08	8.69411e+07	1.36948e+08	1.37745e+08	1.82004e+08	1.60362e+08	1.04353e+08	1.68891e+08	1.66442e+08	1.76234e+08	1.14701e+08	6.05868e+07	1.29423e+08	7.66734e+07	1.34965e+08	1.58354e+08	1.84001e+08	1.72233e+08	1.15718e+08	1.43048e+08	1.48829e+08	1.31997e+08	1.05388e+08	8.31297e+07	1.03838e+08	8.68677e+07	1.43104e+08	1.56582e+08	1.74831e+08	1.68289e+08	1.23705e+08	1.59645e+08	1.63735e+08	1.29683e+08	1.06537e+08	9.41342e+07	9.78281e+07	8.60381e+07
HIP1R;S1234;	O75146	S	1234	HIP1R	ABCDEFGHIJKL	1.73166e+07	1.40355e+07	2.84659e+07	2.14912e+07	8.82198e+06	1.0956e+07	2.16775e+07	1.55209e+07	1.74667e+07	2.26074e+07	3.25556e+07	1.81733e+07	2.43361e+07	2.23777e+07	3.32818e+07	4.2074e+07	8.75555e+06	1.05302e+07	1.85409e+07	1.98856e+07	1.87899e+07	2.23213e+07	3.76865e+07	4.15597e+07	3.18639e+07	2.45007e+07	5.75189e+07	2.26086e+07	1.82411e+07	1.22132e+07	2.59161e+07	2.25721e+07	2.50484e+07	1.81031e+07	3.23655e+07	4.16608e+07	1.49214e+07	2.39872e+07	3.56887e+07	2.70851e+07	2.05869e+07	6.5952e+06	2.3907e+07	1.73364e+07
OBSL1;S1234;	O75147	S	1234	OBSL1	ABCDEFGHIJKL	2.81239e+06	2.68899e+06	2.81722e+06	2.64091e+06	6.20046e+06	2.25658e+07	4.77774e+07	2.58483e+07	5.72643e+06	5.04969e+06	4.24201e+06	4.00143e+06	9.93383e+06	4.6005e+06	3.49623e+06	4.95539e+06	2.1171e+07	1.82862e+07	3.39003e+07	3.26222e+07	5.73787e+06	3.07172e+06	5.90401e+06	3.17969e+06	7.47108e+06	4.64266e+06	4.01098e+06	3.61651e+06	3.21321e+07	2.16997e+07	4.21171e+07	4.32104e+07	5.64885e+06	2.89407e+06	5.36579e+06	3.47857e+06	4.72273e+06	3.00028e+06	2.56281e+06	5.02406e+06	1.42592e+07	2.25017e+07	3.86796e+07	4.25204e+07
RNF40;S1234;	O75150	S	1234	RNF40	ABCDEFGHIJKL	1.506e+07	1.17077e+07	1.58723e+07	1.60217e+07	1.18121e+07	1.48303e+07	1.41827e+07	1.59596e+07	2.50496e+07	1.60573e+07	3.4444e+07	2.82246e+07	9.90243e+06	1.22775e+07	1.64453e+07	1.72775e+07	1.09821e+07	1.43518e+07	1.61278e+07	1.16985e+07	3.84157e+07	1.986e+07	2.75246e+07	2.57391e+07	1.44775e+07	1.50244e+07	1.59289e+07	2.02847e+07	1.19711e+07	9.72395e+06	1.43277e+07	1.63562e+07	2.56755e+07	1.70105e+07	2.9627e+07	2.52669e+07	1.206e+07	1.46182e+07	1.32395e+07	1.87374e+07	1.66255e+07	2.15236e+07	1.49747e+07	9.54622e+06
PHF2;S458;	O75151	S	458	PHF2	AVRPEVNTVASSDEVCDGDR	9.62824e+06	1.32409e+07	3.20305e+06	8.4802e+06	3.14186e+06	2.60897e+06	1.49992e+06	2.64086e+06	1.5563e+07	1.50442e+07	3.70425e+06	1.00557e+07	6.60228e+06	8.87073e+06	6.63063e+06	1.06797e+07	1.53428e+06	4.04786e+06	6.67852e+06	731506	1.19627e+07	1.6428e+07	7.98277e+06	1.25466e+07	1.86125e+07	1.06891e+07	6.61143e+06	1.36638e+07	1.35244e+06	1.35552e+06	1.37547e+06	1.12707e+06	1.83899e+07	1.22675e+07	6.18853e+06	1.36718e+07	1.36241e+07	1.01205e+07	4.90936e+06	1.30003e+07	1.10895e+06	617629	230886	551839
ZC3H11A;S108;	O75152	S	108	ZC3H11A	TVLPTVPESPEEEVK	3.04976e+06	20613.2	4.8609e+06	4.52957e+06	3.3796e+06	4.34072e+06	5.9026e+06	4.02949e+06	6.17275e+06	3.47697e+06	6.79713e+06	4.09474e+06	4.30292e+06	5.37848e+06	5.48421e+06	6.37846e+06	2.2103e+06	5.66245e+06	5.89645e+06	6.48553e+06	5.81635e+06	3.55562e+06	6.3777e+06	7.9516e+06	2.70361e+06	4.3066e+06	4.37996e+06	5.70776e+06	3.66733e+06	3.96396e+06	5.17819e+06	4.70323e+06	2.90303e+06	2.74496e+06	7.49827e+06	6.40784e+06	2.96186e+06	4.8112e+06	4.74423e+06	6.06719e+06	5.55884e+06	5.27462e+06	5.81012e+06	4.17765e+06
CLUH; KIAA0664;S664;	O75153	S	664	CLUH; KIAA0664	SEDPPGQEAGSEEEGSSASGLAK	1.17125e+07	6.78786e+06	1.00657e+07	8.62847e+06	8.18299e+06	8.05085e+06	1.10454e+07	8.16696e+06	1.7365e+07	2.18494e+07	1.87632e+07	1.70891e+07	4.51134e+06	4.64081e+06	6.8039e+06	3.24532e+06	5.82907e+06	8.73082e+06	1.23813e+07	7.58384e+06	5.47036e+06	8.47627e+06	1.30997e+07	6.95695e+06	3.70059e+06	4.08202e+06	8.76145e+06	3.5703e+06	7.45064e+06	1.30689e+07	1.40356e+07	7.91638e+06	5.59649e+06	7.965e+06	1.06894e+07	1.02732e+07	5.65047e+06	6.9483e+06	1.08349e+07	3.31572e+06	6.29622e+06	7.35884e+06	9.16687e+06	5.10645e+06
CAND2;S1234;	O75155	S	1234	CAND2	ABCDEFGHIJKL	1.05984e+06	403208	1.99899e+06	2.44948e+06	1.51482e+06	1.33233e+06	3.62442e+06	1.5512e+06	2.92972e+06	302675	2.47626e+06	8.00779e+06	2.15242e+06	3.5141e+06	3.0549e+06	7.26467e+06	645115	1.31221e+06	4.39834e+06	2.1375e+06	2.51305e+06	1.0621e+06	2.13188e+06	4.20927e+06	2.97984e+06	1.39918e+06	4.30258e+06	4.406e+06	581318	2.21829e+06	1.84924e+06	1.18415e+06	2.39233e+06	1.22107e+06	1.50214e+06	5.3752e+06	2.64612e+06	2.08507e+06	5.33879e+06	749914	1.65267e+06	1.77785e+06	3.05109e+06	1.7188e+06
TSC22D2;S1234;	O75157	S	1234	TSC22D2	ABCDEFGHIJKL	611075	645579				487318	314205	376687		293423	605518		256915			730310	104698	371886		423645	302224			590527		396519	534147		134069	243070	901253	331919	141138		421573	546846	486145	780715		591718	430847	754613	1.01237e+06
KDM4A;S523;	O75164	S	523	KDM4A	DSISSDSETSEPLSCR	57928		94441.2	132597	585473	320040	29742	192933	261101		38101.1	114553	157725	39905.2	102399	93611	450590	417657	82392.5	76318.5	378485	28900.5	82813.2	42216.4	284226	132464	188692	20525.3	237786	377184	244656	109153	108370	190274	25417.1		169448	42222.1	113759		247318	377203	155839	171946
DNAJC13;S1234;	O75165	S	1234	DNAJC13	ABCDEFGHIJKL	1.25132e+08	1.25584e+08	1.32345e+08	1.21112e+08	5.66984e+07	5.98815e+07	7.78095e+07	6.4004e+07	1.14458e+08	1.3134e+08	1.36522e+08	1.30381e+08	1.04137e+08	1.32139e+08	1.15898e+08	1.08509e+08	7.47092e+07	6.19444e+07	6.87459e+07	6.09577e+07	9.56912e+07	1.26185e+08	1.30968e+08	1.50234e+08	1.03879e+08	1.24627e+08	1.39787e+08	1.00387e+08	5.76426e+07	6.2923e+07	6.96343e+07	5.85287e+07	1.01236e+08	1.25399e+08	1.22625e+08	1.29197e+08	1.16935e+08	1.35239e+08	1.24797e+08	1.0874e+08	6.05931e+07	5.97903e+07	7.48329e+07	6.66677e+07
PPP6R2;S771;	O75170	S	771	PPP6R2	CSSPVDTECSHAEGSR	3.34394e+06	6.81855e+06	5.66732e+06	4.13908e+06	1.34967e+06	1.29023e+06	1.79918e+06	797647	1.89431e+06	5.0597e+06	5.49502e+06	3.8489e+06	1.78353e+06	9.12059e+06	7.5308e+06	4.65993e+06	951384	965166	1.59271e+06	826653	2.85613e+06	5.83564e+06	5.19461e+06	6.39917e+06	2.31885e+06	8.23851e+06	5.48328e+06	3.36913e+06	696249	754221	3.06402e+06	1.10908e+06	2.27164e+06	5.3169e+06	6.56089e+06	4.19549e+06	3.44809e+06	8.49358e+06	6.63049e+06	3.10783e+06	809462	1.28213e+06	2.07501e+06	1.22152e+06
ADAMTS4;S1234;	O75173	S	1234	ADAMTS4	ABCDEFGHIJKL					4.66067e+06	3.40842e+06	5.46062e+06	5.46526e+06					173377			248923	3.5147e+06	3.25186e+06	3.86208e+06	2.2878e+06					162339				2.58227e+06	2.69314e+06	5.37654e+06	2.8729e+06	1.02153e+06								954916	1.0068e+06	2.61868e+06	1.54963e+06
CNOT3;S1234;	O75175	S	1234	CNOT3	ABCDEFGHIJKL	7.08611e+06	3.83305e+06	5.40993e+06	5.72516e+06	3.48063e+06	7.21359e+06	1.13753e+07	1.08797e+07	4.57548e+06	4.88515e+06	6.31919e+06	8.24779e+06	2.89343e+06	4.3077e+06	7.05141e+06	4.9331e+06	4.31926e+06	7.97194e+06	9.92939e+06	1.01345e+07	4.21498e+06	7.45575e+06	5.85428e+06	1.06352e+07	4.71653e+06	6.2859e+06	8.16843e+06	4.18859e+06	8.1768e+06	8.24155e+06	1.14399e+07	1.07182e+07	4.46493e+06	7.17175e+06	8.10856e+06	8.65947e+06	4.35848e+06	4.7194e+06	6.02361e+06	3.80182e+06	5.19511e+06	6.68111e+06	1.10644e+07	8.28605e+06
ANKRD17;S1709;	O75179	S	1709	ANKRD17	LTVENSPKQEAGISEGQGTAGEEEEK	1.4704e+07	1.28651e+07	1.91286e+07	1.1477e+07	4.66632e+07	4.64926e+07	3.43026e+07	4.44369e+07	2.25605e+07	9.23897e+06	2.81578e+07	2.42132e+07	1.17458e+07	7.94972e+06	1.35296e+07	1.90018e+07	5.51943e+07	5.79543e+07	3.46979e+07	1.96728e+07	1.63097e+07	1.10087e+07	1.6744e+07	1.92694e+07	1.24617e+07	9.17478e+06	1.34007e+07	1.29915e+07	3.74141e+07	4.20862e+07	3.59637e+07	4.99575e+07	2.14662e+07	1.34932e+07	2.26496e+07	1.81935e+07	1.08218e+07	9.07032e+06	1.48138e+07	1.25379e+07	3.71663e+07	3.38855e+07	3.99236e+07	3.98376e+07
SIN3B;S739;	O75182	S	739	SIN3B	KKPAPGPHSSPPEEK	1.16203e+06	523574	455738	542975	653723	369314	125021	773060	962628	560015	882693	509771	713366	335901	971863	443436	91408	415035	683492	52380.4	847602	776152	253743	858887	515919	324166	717315	430595	102467	314304	59939.1		553915	564708	508060	377277	228437	377641	452491	733180	226847	194542		20714
DNAJB6;S277;	O75190	S	277	DNAJB6	HAPHCLSEEEGEQDRPR	1.09227e+07	6.52623e+06	9.54017e+06	9.77519e+06	7.38619e+06	1.20177e+07	1.13527e+07	9.46372e+06	8.1812e+06	6.94216e+06	9.88724e+06	1.10956e+07	8.4642e+06	1.06624e+07	1.17393e+07	1.14413e+07	3.84505e+06	1.06882e+07	9.3593e+06	8.21217e+06	1.02265e+07	8.03467e+06	8.72059e+06	1.23044e+07	7.67436e+06	1.09666e+07	1.18058e+07	1.10315e+07	6.74066e+06	1.11663e+07	9.47607e+06	7.60264e+06	1.2619e+07	1.21205e+07	1.05146e+07	1.89246e+07	6.8811e+06	9.28898e+06	1.13576e+07	8.94924e+06	7.60497e+06	6.15229e+06	7.75915e+06	7.99364e+06
XYLB;S1234;	O75191	S	1234	XYLB	ABCDEFGHIJKL					293671	1.05864e+06	1.01836e+06	670226									330092	1.01461e+06	792319										1.04985e+06		861379											814898	857510
COQ9;S1234;	O75208	S	1234	COQ9	ABCDEFGHIJKL	1.78253e+06	4.90479e+06	2.93114e+06	3.87912e+06	1.67465e+06	1.32022e+06	2.41348e+06	1.65599e+06	1.79495e+06	2.57888e+06	3.36127e+06	3.50356e+06	2.15931e+06	4.29642e+06	5.44337e+06	3.9466e+06	1.02213e+06	2.71803e+06	2.38386e+06	3.10453e+06	1.94482e+06	3.10623e+06	2.99768e+06	3.97038e+06	2.66937e+06	4.88166e+06	4.31103e+06	3.56646e+06	1.22547e+06	4.45536e+06	3.25271e+06	3.77711e+06	3.28707e+06	3.38471e+06	3.39892e+06	3.55498e+06	5.61274e+06	4.72772e+06	5.0639e+06	3.64232e+06	2.30816e+06	1.45538e+06	2.87702e+06	2.16426e+06
GGCT;S1234;	O75223	S	1234	GGCT	ABCDEFGHIJKL	7.2843e+06	1.2128e+07	9.104e+06	5.42107e+06	1.15739e+07	8.39902e+06	1.08377e+07	7.28661e+06	1.28218e+07	1.13713e+07	9.35965e+06	9.93255e+06	2.92832e+06	7.2213e+06	8.83552e+06	5.67149e+06	1.40254e+07	5.56306e+06	1.45525e+07	7.94201e+06	6.97819e+06	9.19937e+06	5.83474e+06	6.70229e+06	4.6051e+06	7.6705e+06	7.95452e+06	5.92477e+06	1.15067e+07	9.32655e+06	6.64313e+06	8.54893e+06	5.14775e+06	7.23625e+06	6.31547e+06	9.01207e+06	6.39802e+06	7.85473e+06	8.68951e+06	5.49538e+06	1.05041e+07	1.18398e+07	9.80523e+06	6.68245e+06
NDUFS7;S1234;	O75251	S	1234	NDUFS7	ABCDEFGHIJKL	1.23104e+07	1.45957e+07	2.50842e+07	1.92404e+07	7.87332e+06	7.66995e+06	2.64052e+07	1.75488e+07	1.07272e+07	1.25396e+07	1.98226e+07	1.50018e+07	1.03669e+07	2.11072e+07	2.69823e+07	1.95308e+07	8.65281e+06	1.65172e+07	2.10129e+07	1.70108e+07	1.47697e+07	1.54875e+07	1.91426e+07	2.08889e+07	1.09362e+07	1.79735e+07	2.77829e+07	1.66571e+07	1.69125e+07	1.9182e+07	2.19022e+07	2.56675e+07	1.52609e+07	1.45836e+07	2.02894e+07	2.2761e+07	1.52365e+07	1.94586e+07	3.19256e+07	1.75758e+07	2.04376e+07	1.77385e+07	2.37214e+07	1.90605e+07
NDUFS2;S1234;	O75306	S	1234	NDUFS2	ABCDEFGHIJKL	1.08307e+08	1.23646e+08	1.00024e+08	9.20857e+07	8.02142e+07	9.07629e+07	1.00466e+08	9.06509e+07	7.1879e+07	9.70312e+07	1.19894e+08	1.00725e+08	8.2727e+07	1.23706e+08	1.04346e+08	1.22933e+08	7.19891e+07	9.10025e+07	8.70805e+07	7.79637e+07	8.43934e+07	1.05825e+08	1.2692e+08	1.16741e+08	9.04801e+07	1.12039e+08	1.15071e+08	1.03174e+08	7.87362e+07	8.91663e+07	9.44504e+07	9.36518e+07	9.42735e+07	1.19326e+08	1.17229e+08	1.07657e+08	9.22542e+07	1.24189e+08	1.2131e+08	7.57229e+07	9.27549e+07	1.20339e+08	9.98216e+07	1.20376e+08
ZNF259; ZPR1;S1234;	O75312	S	1234	ZNF259; ZPR1	ABCDEFGHIJKL	6.01606e+06	6.64223e+06	2.62462e+06	2.63805e+06	4.88057e+06	5.69996e+06	6.78574e+06	3.77745e+06	4.34299e+06	6.19405e+06	4.46123e+06	3.32117e+06	3.27368e+06	3.29904e+06	2.35927e+06	4.04583e+06	5.17473e+06	4.60489e+06	8.14076e+06	5.78627e+06	872562	9.03503e+06	1.53479e+06	1.48374e+06	1.26574e+06	2.88347e+06	3.27204e+06	3.02907e+06	5.56492e+06	8.16425e+06	5.42265e+06	1.56916e+06	3.00585e+06	1.8068e+06	1.47328e+06	1.13486e+06	3.44395e+06	3.3291e+06	3.37102e+06	1.78157e+06	5.36209e+06	4.82104e+06	6.06213e+06	3.20823e+06
GBAS; NIPSNAP2;S1234;	O75323	S	1234	GBAS; NIPSNAP2	ABCDEFGHIJKL	7.0233e+07	1.03618e+08	6.32287e+07	5.03846e+07	3.16389e+07	3.87319e+07	1.80116e+07	3.37505e+07	4.68106e+07	6.8256e+07	5.23612e+07	4.97449e+07	8.49718e+07	8.35361e+07	6.90641e+07	8.53344e+07	2.50029e+07	3.73822e+07	2.04236e+07	3.16236e+07	6.41581e+07	1.06739e+08	5.98889e+07	7.66032e+07	6.84163e+07	9.93667e+07	6.58516e+07	7.81946e+07	2.86194e+07	3.54311e+07	2.02106e+07	3.37962e+07	8.06388e+07	1.11634e+08	5.67233e+07	6.14289e+07	6.14186e+07	8.77146e+07	9.09602e+07	6.36484e+07	3.2902e+07	3.96699e+07	3.4349e+07	3.63534e+07
SEMA7A;S1234;	O75326	S	1234	SEMA7A	ABCDEFGHIJKL			1.09592e+06		602666	695514		1.17203e+06			1.88265e+06				984374		561392	514432		1.61833e+06			1.11397e+06		304450		918747		1.17704e+06	438263	1.07456e+06	1.20921e+06			1.98791e+06				796186		288013		1.16624e+06	1.07146e+06
HMMR;S1234;	O75330	S	1234	HMMR	ABCDEFGHIJKL
PPFIA4;S1234;	O75335	S	1234	PPFIA4	ABCDEFGHIJKL	2.54187e+06	1.364e+06	2.55134e+06	844356					560998	1.11342e+06	1.54139e+06		1.33491e+06	1.03891e+06	3.28318e+06	1.43938e+06					1.34316e+06	913672	1.66292e+06	997581	935506	1.05877e+06	5.3854e+06	1.04027e+06					612466	1.32787e+06	1.82726e+06		1.38226e+06	1.02185e+06	3.86847e+06	838512
PDCD6;S1234;	O75340	S	1234	PDCD6	ABCDEFGHIJKL	8.009e+07	6.18376e+07	1.094e+08	7.24185e+07	2.55643e+07	3.15125e+07	5.39695e+07	5.02595e+07	4.97359e+07	6.30293e+07	7.04688e+07	7.72122e+07	7.36463e+07	9.1363e+07	1.07258e+08	1.02744e+08	3.15251e+07	4.23881e+07	5.36773e+07	4.88954e+07	6.87776e+07	7.71263e+07	7.50999e+07	9.79954e+07	6.83632e+07	9.14718e+07	1.16855e+08	9.70924e+07	3.63143e+07	3.64064e+07	4.78848e+07	4.67231e+07	5.5546e+07	9.1545e+07	8.04287e+07	9.10258e+07	6.59849e+07	1.00084e+08	1.11155e+08	7.48255e+07	3.72008e+07	4.12736e+07	5.41943e+07	3.79854e+07
TBCA;S1234;	O75347	S	1234	TBCA	ABCDEFGHIJKL	1.8007e+08	1.7534e+08	1.12284e+08	1.60213e+08	2.45861e+08	2.21416e+08	1.75209e+08	1.74091e+08	2.20253e+08	2.40631e+08	1.51343e+08	1.94552e+08	1.56754e+08	1.22561e+08	1.01938e+08	1.16782e+08	2.63436e+08	1.48918e+08	1.81832e+08	1.74308e+08	1.35993e+08	1.59813e+08	1.61127e+08	1.10727e+08	1.48417e+08	1.25604e+08	1.05576e+08	1.3284e+08	2.01158e+08	1.58397e+08	1.37292e+08	1.42947e+08	2.0861e+08	1.83303e+08	1.58438e+08	1.63641e+08	1.54391e+08	1.46861e+08	1.20712e+08	1.4488e+08	2.05671e+08	1.91491e+08	1.80374e+08	1.78372e+08
ATP6V1G1;S1234;	O75348	S	1234	ATP6V1G1	ABCDEFGHIJKL	2.97751e+07	2.35858e+07	2.13513e+07	2.23006e+07	8.94809e+06	9.33196e+06	9.5343e+06	1.05217e+07	2.0076e+07	2.03963e+07	1.66801e+07	1.82321e+07	2.47576e+07	2.06911e+07	2.60371e+07	1.80887e+07	8.61957e+06	1.03368e+07	1.01607e+07	1.26481e+07	1.96318e+07	1.69618e+07	1.62235e+07	1.42952e+07	2.27052e+07	2.30899e+07	1.87776e+07	1.8283e+07	1.15586e+07	1.68222e+07	1.04754e+07	1.03021e+07	1.53396e+07	2.46111e+07	2.43464e+07	1.45929e+07	2.31973e+07	1.99085e+07	2.20128e+07	1.89185e+07	8.17922e+06	1.05818e+07	8.38024e+06	8.83201e+06
VPS4B;S102;	O75351	S	102	VPS4B	EGQPSPADEKGNDSDGEGESDDPEKK	1.86924e+07	1.87808e+07	2.35138e+07	2.68826e+07	2.67086e+07	2.36856e+07	3.01132e+07	2.82683e+07	2.52279e+07	2.4257e+07	2.48111e+07	2.9668e+07	1.95688e+07	2.047e+07	1.55041e+07	2.13813e+07	1.61152e+07	2.17383e+07	3.44298e+07	1.92736e+07	2.17523e+07	2.30265e+07	2.14483e+07	2.19361e+07	1.34861e+07	2.05139e+07	2.1058e+07	2.08937e+07	2.26796e+07	2.20891e+07	2.17443e+07	2.40994e+07	2.12555e+07	2.17053e+07	1.82542e+07	3.43196e+07	1.4062e+07	2.33089e+07	2.81932e+07	2.58141e+07	2.04669e+07	1.95699e+07	1.96857e+07	2.00416e+07
MPDU1;S1234;	O75352	S	1234	MPDU1	ABCDEFGHIJKL	3.58822e+07	3.48009e+07	5.45113e+07	3.99937e+07	2.19347e+07	2.29739e+07	6.55772e+06	2.21749e+07	3.36874e+07	5.89126e+07	4.44212e+07	2.74072e+07	4.91003e+07	3.44415e+07	5.16865e+07	4.00659e+07	1.91089e+07	2.0558e+07	9.51409e+06	2.26764e+07	5.03007e+07	5.16555e+07	5.54764e+07	3.55348e+07	3.84253e+07	2.90965e+07	4.56432e+07	2.73498e+07	1.58842e+07	9.05402e+06	1.70478e+07	1.91704e+07	2.35865e+07	3.37464e+07	5.50906e+07	15868186	4.87759e+07	2.8738e+07	3.92077e+07	4.98716e+07	1.58448e+07	9.41969e+06	1.43398e+07	4.70416e+06
ENTPD6;S1234;	O75354	S	1234	ENTPD6	ABCDEFGHIJKL	353439				758433	822900	4.53271e+06	393097		3.04355e+06					2.42797e+06	439488	480022	1.21295e+06	2.12353e+06			1.03305e+06					1.46703e+07		1.00102e+06	1.34262e+06	1.51217e+06			6.16434e+06		461038			8.89156e+06		588331	754605	1.31579e+06
ENTPD5;S1234;	O75356	S	1234	ENTPD5	ABCDEFGHIJKL	1.05603e+06	1.12677e+06	1.98679e+06	981161		151227	354203		142502	838151	794631	588734	1.82441e+06	1.46991e+06	2.16616e+06	2.46769e+06			287159		424985	817034	1.70218e+06	1.64517e+06	1.07379e+06	1.76246e+06	1.34194e+06	1.24437e+06	79356.1	317542	289658	343624	564573	1.9139e+06	1.78093e+06	430552	1.1995e+06	2.01183e+06	1.36683e+06	1.09008e+06
ZNF217;S407;	O75362	S	407	ZNF217	AGAESPTMSVDGR	703152	595736	607947	1.12337e+06	1.54148e+06	1.62173e+06	216707	396632	2.40583e+06	415917	901693	561543	2.37827e+06	593220	1.10564e+06	464056	1.26841e+06	2.00492e+06	201619	139838	2.33066e+06	348012	1.55249e+06	460422	501457	501731	708056	940123	334248	1.09465e+06	750613	255788	1.68255e+06	433471	730690	262429	1.02661e+06	346075	239953	495506	503667	465763	45490.6	189287
H2AFY;S1234;	O75367	S	1234	H2AFY	ABCDEFGHIJKL	3.12304e+08	3.4826e+08	3.86203e+08	2.92025e+08	1.84895e+08	2.07558e+08	1.94834e+08	2.14565e+08	2.61803e+08	3.02993e+08	3.92933e+08	3.73736e+08	3.55984e+08	4.08106e+08	4.03429e+08	4.33225e+08	1.86553e+08	1.9832e+08	1.93116e+08	2.24259e+08	6.17369e+08	3.69428e+08	3.9894e+08	4.45643e+08	2.8084e+08	4.10997e+08	4.2744e+08	4.06103e+08	1.86055e+08	1.68055e+08	1.80446e+08	2.18971e+08	3.06596e+08	3.69972e+08	3.88943e+08	4.13204e+08	3.23668e+08	3.64565e+08	4.47752e+08	3.78092e+08	1.83819e+08	1.90165e+08	2.35658e+08	2.29218e+08
SH3BGRL;S1234;	O75368	S	1234	SH3BGRL	ABCDEFGHIJKL	3.69217e+07	5.45931e+07	4.35418e+07	3.48324e+07	3.46553e+07	5.10628e+07	5.32317e+07	4.33957e+07	3.11533e+07	4.99457e+07	2.98005e+07	4.22708e+07	3.42127e+07	3.77829e+07	3.81698e+07	2.51104e+07	3.92265e+07	4.06755e+07	5.54453e+07	5.51327e+07	2.44499e+07	3.42742e+07	1.98376e+07	3.17947e+07	2.82187e+07	6.82445e+07	3.11556e+07	3.79749e+07	4.43858e+07	5.64633e+07	5.35069e+07	4.27373e+07	3.03084e+07	4.10358e+07	2.29712e+07	3.87912e+07	3.61816e+07	5.11648e+07	2.96389e+07	3.65894e+07	3.83847e+07	5.31349e+07	4.33137e+07	3.52874e+07
FLNB;S1234;	O75369	S	1234	FLNB	ABCDEFGHIJKL	1.10049e+09	1.13612e+09	8.67518e+08	8.75298e+08	1.21186e+09	1.12862e+09	1.45414e+09	1.4015e+09	1.38327e+09	1.53178e+09	1.26361e+09	1.76302e+09	1.13803e+09	1.28802e+09	9.59538e+08	1.16616e+09	1.15235e+09	1.01877e+09	1.28964e+09	1.0803e+09	1.17152e+09	1.66946e+09	1.28197e+09	1.72513e+09	1.07506e+09	1.29155e+09	1.04775e+09	1.22673e+09	1.15534e+09	1.1097e+09	1.31718e+09	1.28087e+09	1.44103e+09	1.9088e+09	1.19081e+09	2.19272e+09	1.21517e+09	1.45601e+09	1.08251e+09	1.25505e+09	1.15327e+09	1.08281e+09	1.34257e+09	1.31546e+09
NCOR1;S1196;	O75376	S	1196	NCOR1	MPIEDSSPEKGR	9.40436e+06	4.54068e+06	3.59728e+06	4.21742e+06	1.58615e+07	7.9737e+06	1.76106e+06	5.10293e+06	9.58681e+06	2.53458e+06	3.72636e+06	3.82682e+06	1.091e+07	2.77589e+06	3.81864e+06	5.57359e+06	9.77286e+06	1.75051e+07	1.15094e+06	1.86067e+06	8.4006e+06	2.72179e+06	4.40078e+06	4.62416e+06	1.146e+07	2.18355e+06	7.6825e+06	4.024e+06	3.40303e+06	8.05047e+06	5.965e+06	3.70129e+06	1.49825e+07	7.92333e+06	5.7203e+06	5.72429e+06	9.86685e+06	3.38098e+06	5.45178e+06	6.61582e+06	7.74773e+06	4.62463e+06	2.53734e+06	3.62051e+06
NDUFS6;S1234;	O75380	S	1234	NDUFS6	ABCDEFGHIJKL	5.69972e+07	4.26464e+07	3.66639e+07	3.38474e+07	5.39422e+07	4.88941e+07	4.29613e+07	3.39164e+07	7.62615e+07	5.23146e+07	3.85212e+07	3.94185e+07	4.81412e+07	4.11979e+07	4.39787e+07	5.87256e+07	5.19331e+07	5.69338e+07	3.97587e+07	3.66298e+07	3.30582e+07	4.3905e+07	3.91135e+07	4.355e+07	5.44197e+07	5.58917e+07	3.96489e+07	6.56229e+07	2.9055e+07	7.08942e+07	3.2309e+07	3.82351e+07	4.08364e+07	5.27991e+07	6.86425e+07	3.06276e+07	7.23075e+07	4.79949e+07	3.688e+07	4.30835e+07	4.66373e+07	6.45437e+07	3.5239e+07	2.9171e+07
PEX14;S335;	O75381	S	335	PEX14	EDKEDEEDEEDDDVSHVDEEDCLGVQR	2.35855e+07	2.60445e+07	2.2608e+07	2.23179e+07	3.33846e+07	2.2423e+07	1.32693e+07	2.3996e+07	2.97084e+07	4.15928e+07	3.28245e+07	4.50002e+07	3.30499e+07	2.79603e+07	2.68426e+07	2.46362e+07	2.45385e+07	2.74975e+07	1.90904e+07	1.56495e+07	3.10745e+07	3.05245e+07	3.23785e+07	2.93853e+07	3.02091e+07	3.5328e+07	2.20787e+07	2.65517e+07	2.77374e+07	2.82958e+07	2.89406e+07	2.81057e+07	4.08756e+07	3.86902e+07	4.9024e+07	3.16322e+07	4.24372e+07	3.47287e+07	2.92882e+07	3.16363e+07	2.69356e+07	2.59207e+07	2.29201e+07	2.03541e+07
TRIM3;S7;	O75382	S	7	TRIM3	REDSPGPEVQPMDK	1.38839e+07	9.57186e+06	7.30247e+06	9.36358e+06	1.22604e+07	1.8381e+07	2.48802e+07	1.68416e+07	1.22738e+07	1.50855e+07	1.90131e+07	7.88966e+06	4.12435e+07	1.02688e+07	1.47707e+07	8.61404e+07	1.05657e+08	2.04681e+07	6.51689e+07	4.48534e+07	1.0739e+07	1.22519e+07	4.19488e+07	1.34137e+07	4.35438e+07	1.77067e+07	1.13146e+07	3.36441e+07	1.77926e+07	1.97953e+07	6.17903e+07	1.19484e+08	5.91963e+07	2.16226e+07	7.86108e+06	8.45909e+06	3.00046e+07	1.41803e+07	1.333e+07	6.10563e+06	2.03529e+07	1.60372e+07	1.42188e+08	6.12815e+07
CS;S1234;	O75390	S	1234	CS	ABCDEFGHIJKL	4.66102e+08	5.46059e+08	4.90282e+08	5.12149e+08	2.67557e+08	3.53271e+08	3.63894e+08	4.33031e+08	5.38684e+08	6.2408e+08	5.54882e+08	6.45865e+08	5.58681e+08	6.70092e+08	5.19689e+08	7.56694e+08	2.79387e+08	3.73442e+08	3.92199e+08	3.58159e+08	6.65727e+08	6.95594e+08	5.56807e+08	8.13183e+08	5.50511e+08	6.28924e+08	5.30309e+08	6.58838e+08	2.81509e+08	3.74302e+08	3.6262e+08	4.3019e+08	6.01494e+08	6.68232e+08	5.32629e+08	8.04186e+08	4.97886e+08	6.2433e+08	5.17093e+08	5.49903e+08	2.80438e+08	3.87138e+08	4.38344e+08	4.47592e+08
SPAG7;S114;	O75391	S	114	SPAG7	EFAPSDEELDSYR	6.73661e+06	5.51968e+06	5.39455e+06	6.61862e+06	6.64834e+06	5.98819e+06	3.81186e+06	4.5425e+06	5.93945e+06	3.1501e+06	5.85069e+06	4.93314e+06	4.70521e+06	6.50051e+06	5.47266e+06	1.00413e+07	3.15444e+06	5.44176e+06	3.00877e+06	4.55664e+06	5.69985e+06	4.9006e+06	3.87847e+06	7.21343e+06	3.6638e+06	5.79087e+06	7.99064e+06	5.73406e+06	5.44298e+06	4.35778e+06	3.07656e+06	4.09756e+06	3.81789e+06	5.83313e+06	4.74204e+06	8.33024e+06	5.71088e+06	6.43034e+06	8.4033e+06	3.07134e+06	6.36776e+06	3.03195e+06	1.09745e+07	2.93876e+06
MRPL33;S1234;	O75394	S	1234	MRPL33	ABCDEFGHIJKL	2.4002e+06	1.42674e+06	2.81432e+06	4.03007e+06	4.13804e+06	1.81344e+06	4.34985e+06	3.76783e+06	4.02022e+06	2.31198e+06	4.2278e+06	4.66817e+06	2.93621e+06	1.32796e+06	2.82945e+06	2.66861e+06	968241	2.40903e+06	3.63495e+06	4.2494e+06	6.22635e+06	1.95321e+06	3.48664e+06	2.65891e+06	2.40214e+06	2.77739e+06	3.14634e+06	3.59163e+06	3.42689e+06	1.70286e+06	2.09476e+06	3.55239e+06	2.78703e+06	2.01775e+06	2.53783e+06	2.95304e+06	2.57747e+06	2.2631e+06	4.39208e+06	7.26088e+06	3.02376e+06	2.52699e+06	1.84722e+06	5.6619e+06
SEC22B;S137;	O75396	S	137	SEC22B	NLGSINTELQDVQR	2.5338e+08	2.52738e+08	2.63028e+08	2.25175e+08	4.40088e+07	4.85405e+07	5.21998e+07	4.29012e+07	2.18265e+08	1.84944e+08	1.93335e+08	1.20931e+08	2.50149e+08	2.21598e+08	2.41992e+08	2.03532e+08	3.88754e+07	5.91032e+07	4.16839e+07	4.69819e+07	2.49782e+08	1.7905e+08	2.09841e+08	2.0731e+08	2.64799e+08	1.90706e+08	2.21634e+08	1.89915e+08	4.26889e+07	4.39624e+07	4.43048e+07	4.27406e+07	2.12198e+08	1.30245e+08	2.36352e+08	1.42526e+08	2.62228e+08	1.83676e+08	2.18245e+08	2.2521e+08	5.08317e+07	4.69096e+07	4.57835e+07	3.99998e+07
PRPF40A;S888;	O75400	S	888	PRPF40A	HKSDSPESDAEREK	5.17848e+07	4.65825e+07	4.67275e+07	5.77968e+07	5.01394e+07	4.75183e+07	5.19317e+07	6.36879e+07	5.27707e+07	5.23189e+07	5.69843e+07	6.1582e+07	5.54888e+07	3.72583e+07	4.70502e+07	4.88201e+07	6.29815e+07	6.72844e+07	5.02771e+07	5.08979e+07	4.29281e+07	4.74725e+07	4.81111e+07	6.21448e+07	6.72173e+07	3.49317e+07	4.19734e+07	3.70674e+07	5.42642e+07	5.52278e+07	5.36727e+07	6.15152e+07	5.21994e+07	4.50263e+07	6.53032e+07	5.18226e+07	4.15206e+07	3.98056e+07	3.5116e+07	5.30895e+07	5.4796e+07	6.35038e+07	5.51437e+07	5.9504e+07
TACC1;S94;	O75410	S	94	TACC1	SQESQEADEQLVAEVVEK	9.46242e+06	1.11853e+07	8.53689e+06	1.12979e+07	1.0186e+07	7.00515e+06	1.24691e+07	3.20951e+06	1.28094e+07	9.50425e+06	1.03541e+07	1.67105e+07	9.45019e+06	9.74845e+06	5.00533e+06	1.04338e+07	8.20603e+06	5.74232e+06	6.28449e+06	5.06372e+06	9.87673e+06	8.83089e+06	1.06196e+07	1.64687e+07	7.01752e+06	9.50624e+06	7.95416e+06	8.95178e+06	5.74045e+06	1.14576e+07	6.22621e+06	4.15183e+06	1.13443e+07	9.84101e+06	9.46705e+06	1.68033e+07	7.76277e+06	9.77187e+06	8.92017e+06	1.10626e+07	5.08715e+06	4.51806e+06	4.70949e+06	7.41176e+06
GIGYF1;S137;	O75420	S	137	GIGYF1	SIEEGDGAFGR	7.19714e+07	5.69378e+07	3.59258e+07	6.23608e+07	6.85433e+07	9.62563e+07	4.31377e+07	6.55509e+07	9.15442e+07	5.82466e+07	4.29678e+07	5.68828e+07	1.11817e+08	5.79476e+07	3.5654e+07	6.36203e+07	8.31048e+07	9.8388e+07	3.65597e+07	7.20817e+07	7.08128e+07	6.82247e+07	5.85782e+07	1.97881e+07	1.03063e+08	6.54342e+07	2.82088e+07	6.66855e+07	6.33358e+07	7.26299e+07	4.59057e+07	7.03649e+07	7.68466e+07	6.09707e+07	6.21227e+07	681283	8.50136e+07	4.75818e+07	2.20271e+07	9.28079e+07	7.09284e+07	7.63768e+07	5.08187e+07	5.39112e+07
LRCH4;S1234;	O75427	S	1234	LRCH4	ABCDEFGHIJKL	479680	1.21895e+06	1.99617e+06	717293	2.18861e+06	1.85578e+06	4.05268e+06	2.95117e+06	3.05869e+06	3.12133e+06	3.89183e+06	3.54376e+06	283210	2.11363e+06	1.6368e+06	2.88199e+06	1.08989e+06	2.49777e+06	2.996e+06	2.15065e+06	1.00438e+06	2.12517e+06	5.70278e+06	3.35552e+06	1.05057e+06	1.02748e+06	3.31893e+06	2.87222e+06	907257	3.42091e+06	3.31491e+06	2.75156e+06	813586	1.49764e+06	3.96119e+06	3.57754e+06	835077	2.53658e+06	3.83277e+06	6.20561e+06	2.09441e+06	3.11786e+06	2.96228e+06	2.48489e+06
MTX2;S1234;	O75431	S	1234	MTX2	ABCDEFGHIJKL	2.44325e+07	2.87674e+07	3.77757e+07	2.91667e+07	2.04463e+07	1.07932e+07	2.50878e+07	2.08985e+07	2.4933e+07	2.60587e+07	3.50426e+07	3.63095e+07	3.4431e+07	4.25869e+07	4.43644e+07	4.60861e+07	9.84354e+06	1.60306e+07	2.12973e+07	2.12563e+07	2.59288e+07	3.22832e+07	3.45683e+07	4.09063e+07	3.20315e+07	4.14453e+07	5.28869e+07	3.73934e+07	1.33618e+07	1.29122e+07	2.0647e+07	2.13064e+07	2.9152e+07	2.92137e+07	3.10649e+07	25216601	2.23331e+07	3.54032e+07	4.72207e+07	2.16667e+07	1.65466e+07	1.22027e+07	2.01623e+07	2.24319e+07
VPS26A;S1234;	O75436	S	1234	VPS26A	ABCDEFGHIJKL	3.22095e+07	3.30637e+07	3.53723e+07	2.68621e+07	3.66998e+07	3.86729e+07	8.52246e+07	4.06946e+07	3.59704e+07	3.95768e+07	4.60726e+07	4.28371e+07	1.60846e+07	3.1041e+07	3.69771e+07	2.70231e+07	4.91622e+07	2.75676e+07	6.45374e+07	3.35224e+07	2.81167e+07	3.65308e+07	3.63156e+07	4.36382e+07	1.58764e+07	2.49488e+07	4.98691e+07	2.50045e+07	3.63343e+07	6.606e+07	4.04982e+07	4.11478e+07	2.51916e+07	3.86864e+07	4.2349e+07	4.54665e+07	1.80276e+07	3.80302e+07	5.21544e+07	3.13896e+07	4.12318e+07	3.48578e+07	3.64771e+07	3.41263e+07
NDUFB1;S1234;	O75438	S	1234	NDUFB1	ABCDEFGHIJKL	1.69734e+07	2.14041e+07	1.78672e+07	3.17366e+07	1.96956e+07	1.35648e+07	1.81031e+07	2.02439e+07	1.82008e+07	1.69456e+07	2.95965e+07	1.90202e+07	2.2129e+07	2.69511e+07	2.18271e+07	2.94375e+07	2.38611e+07	1.24571e+07	1.67153e+07	1.89754e+07	2.45254e+07	2.04182e+07	2.8648e+07	2.39604e+07	2.3335e+07	2.58769e+07	2.03527e+07	2.68239e+07	1.96907e+07	1.59005e+07	1.61037e+07	1.96645e+07	2.20909e+07	2.15417e+07	3.14905e+07	26335229	1.59746e+07	2.4149e+07	2.49708e+07	3.00296e+07	2.23368e+07	1.40553e+07	1.71413e+07	1.97436e+07
PMPCB;S1234;	O75439	S	1234	PMPCB	ABCDEFGHIJKL	5.959e+07	4.51692e+07	5.75902e+07	6.27465e+07	4.50772e+07	3.44665e+07	4.28088e+07	4.62548e+07	7.50224e+07	6.51678e+07	7.32498e+07	6.52507e+07	6.92288e+07	6.9873e+07	6.2585e+07	7.74333e+07	3.48848e+07	4.96207e+07	4.83573e+07	2.96633e+07	7.67669e+07	7.51808e+07	8.74935e+07	8.33499e+07	7.40238e+07	5.97741e+07	6.36971e+07	6.92905e+07	3.97503e+07	4.64692e+07	4.10623e+07	5.34137e+07	7.2603e+07	5.80134e+07	7.64376e+07	7.76259e+07	6.08974e+07	6.85994e+07	5.7926e+07	5.13274e+07	4.28206e+07	3.63553e+07	4.5683e+07	5.98074e+07
SAP30;S1234;	O75446	S	1234	SAP30	ABCDEFGHIJKL	2.05394e+06	2.6699e+06	2.27773e+06	2.55128e+06	1.77299e+06	1.16903e+06	1.98827e+06	1.58001e+06	2.69566e+06	1.77009e+06	1.44817e+06	3.76842e+06	2.13622e+06	1.87717e+06	4.37803e+06	2.18645e+06	1.01311e+06	1.75475e+06	1.63601e+06	2.3845e+06	3.50794e+06	2.30876e+06	3.48328e+06	3.437e+06	1.31405e+06	2.24954e+06	3.40088e+06	2.45153e+06	1.42769e+06	2.09887e+06	2.14747e+06	1.6719e+06	2.63735e+06	2.51366e+06	3.36054e+06	2.50089e+06	1.58313e+06	1.89101e+06	3.37752e+06	2.66804e+06	1.78996e+06	1.98244e+06	1.60602e+06	2.08032e+06
MED24;S862;	O75448	S	862	MED24	LLSSNEDDANILSSPTDR	4.99723e+06	2.43398e+06	1.94529e+06	2.45921e+06	463325	212018	839802		3.31495e+06	5.31082e+06	5.25281e+06	1.7952e+06	3.57755e+06	3.05503e+06	5.45457e+06	3.74317e+06	1.68961e+06	2.45076e+06	3.00175e+06	1.2914e+06	3.36926e+06	5.98675e+06	4.17417e+06	7.29755e+06	2.51533e+06	3.08141e+06	2.95836e+06	3.78378e+06	2.38807e+06	1.07386e+06	757714	3.00584e+06	5.92693e+06	2.86726e+06	6.13622e+06	3.18671e+06	6.00828e+06	3.56799e+06	8.80863e+06	2.18298e+06	2.04817e+06	4.52281e+06	2.98097e+06	3.45283e+06
KATNA1;S170;	O75449	S	170	KATNA1	NKSPAAVTEPETNK	159944	181340	254508	898397	495027	315265	183943	1.32743e+06	434614	175809	999838	128090	932899	323505	300047	711563	551105	355965	247736	806416	360271	69884.4	250204	234572	326767	126080	145324	102480	345172	391153	1.14217e+06		607846	186372	470523	1.09351e+06	863761	227841	1.44681e+06	510195	275972	170107	934498	137159
PSIP1;S106;	O75475	S	106	PSIP1	QSNASSDVEVEEKETSVSKEDTDHEEK	1.14371e+08	1.07328e+08	1.14638e+08	2.14816e+08	6.8689e+07	6.61483e+07	5.95328e+07	6.68663e+07	2.20654e+08	1.68741e+08	1.48655e+08	1.88231e+08	2.16558e+08	1.19293e+08	1.54454e+08	2.23578e+08	6.26143e+07	6.09954e+07	5.34718e+07	9.51053e+07	2.9785e+08	2.14847e+08	1.87222e+08	2.17014e+08	2.12807e+08	1.29979e+08	1.38577e+08	1.9802e+08	7.03754e+07	5.06163e+07	6.0373e+07	6.59965e+07	2.08569e+08	2.41889e+08	2.16039e+08	2.01753e+08	2.20553e+08	1.20252e+08	1.30148e+08	2.29243e+08	6.73788e+07	6.62825e+07	6.34606e+07	7.37014e+07
;S336;	O75477	S	336		EAPAEGEAAEPGSPTAAEGEAASAASSTSSPK	7.3033e+07	5.27143e+07	8.00725e+07	6.00727e+07	3.93178e+07	3.57961e+07	4.18587e+07	3.60725e+07	6.18554e+07	5.92803e+07	1.02913e+08	7.1611e+07	6.00635e+07	6.43095e+07	6.53182e+07	8.11626e+07	3.69487e+07	3.44211e+07	3.57374e+07	3.98644e+07	7.8505e+07	6.90066e+07	8.86605e+07	7.5985e+07	5.70848e+07	5.46913e+07	7.09571e+07	6.24361e+07	3.37064e+07	3.83919e+07	3.4053e+07	3.45195e+07	7.80834e+07	5.98973e+07	8.02343e+07	8.49811e+07	5.98301e+07	6.34307e+07	7.41528e+07	6.9964e+07	3.59352e+07	4.29004e+07	3.08854e+07	3.62778e+07
NDUFS3;S1234;	O75489	S	1234	NDUFS3	ABCDEFGHIJKL	8.64129e+07	7.63088e+07	1.34979e+08	9.90736e+07	3.88367e+07	4.53427e+07	8.88578e+07	8.61643e+07	6.06914e+07	6.91817e+07	9.14382e+07	8.52594e+07	7.29002e+07	1.21158e+08	1.39634e+08	1.28205e+08	3.45423e+07	7.12618e+07	8.32351e+07	7.87377e+07	6.2802e+07	1.07969e+08	1.02754e+08	1.20123e+08	7.11477e+07	1.3017e+08	1.4359e+08	1.37767e+08	5.1379e+07	6.39131e+07	1.0242e+08	1.00469e+08	6.27045e+07	9.06301e+07	1.12971e+08	9.50628e+07	8.47916e+07	1.12045e+08	1.41463e+08	1.03334e+08	5.58921e+07	6.49344e+07	1.03767e+08	8.83021e+07
SRSF10; LOC100996657;S133;	O75494	S	133	SRSF10; LOC100996657	SFDYNYR	3.58987e+07	3.93336e+07	2.71666e+07	3.74547e+07	4.91934e+07	5.03411e+07	4.45658e+07	4.39819e+07	4.77351e+07	2.54562e+07	5.04604e+07	7.24114e+07	5.39502e+07	4.4075e+07	3.39401e+07	5.29e+07	3.80521e+07	4.50908e+07	4.53682e+07	4.49222e+07	4.38352e+07	3.4333e+07	5.52456e+07	4.84993e+07	4.56229e+07	4.20694e+07	3.17301e+07	5.36301e+07	3.38117e+07	4.05905e+07	3.35846e+07	3.68869e+07	4.72238e+07	3.87923e+07	4.65687e+07	5.39569e+07	4.58935e+07	3.42154e+07	4.36661e+07	4.41022e+07	3.30945e+07	4.65609e+07	3.55058e+07	5.44171e+07
ECI2;S1234;	O75521	S	1234	ECI2	ABCDEFGHIJKL	8.93667e+07	7.64282e+07	8.99841e+07	9.44211e+07	7.28689e+07	7.81978e+07	9.10144e+07	8.72567e+07	1.19321e+08	8.94045e+07	1.06759e+08	1.01789e+08	9.3541e+07	9.35437e+07	1.01385e+08	1.17644e+08	7.30883e+07	8.68604e+07	7.54956e+07	6.96478e+07	1.00355e+08	9.71326e+07	1.18451e+08	1.26099e+08	9.37431e+07	8.60851e+07	9.63525e+07	1.04421e+08	7.40191e+07	8.46575e+07	6.93303e+07	8.08066e+07	9.61645e+07	9.23223e+07	9.68402e+07	9.58439e+07	8.9869e+07	9.20328e+07	9.93251e+07	9.76836e+07	7.63447e+07	7.72131e+07	7.88503e+07	8.7767e+07
KHDRBS3;S1234;	O75525	S	1234	KHDRBS3	ABCDEFGHIJKL	6.9838e+06	6.25453e+06	5.1129e+06	7.78591e+06	521358	4.73974e+06	3.02298e+06	2.66729e+06	9.31661e+06	6.26704e+06	7.3196e+06	1.72394e+07	7.51557e+06	1.09666e+07	6.57259e+06	1.21564e+07				931507	6.91545e+06	7.82957e+06	7.50925e+06	1.54963e+07	6.38915e+06	1.0709e+07	5.82357e+06	1.35243e+07	1.0097e+06		523155	952385	8.33236e+06	8.99539e+06	7.23977e+06	1.41023e+07	8.92648e+06	9.99171e+06	6.48508e+06	1.54533e+07				1.33724e+06
EED;T50;	O75530	T	50	EED	LSSDENSNPDLSGDENDDAVSIESGTNTERPDTPTNTPNAPGR	534398	807678	1.32151e+06	1.12844e+06	667199	238106	1.20812e+06	651833	1.55936e+06	1.84337e+06	2.19386e+06	1.81981e+06	430182	1.27173e+06	1.33562e+06	1.44291e+06	242523	545829	1.28267e+06	1.06152e+06	1.06937e+06	1.48642e+06	3.41365e+06	2.71642e+06	1.08464e+06	1.10186e+06	2.06486e+06	1.03777e+06	723756	1.13542e+06	793751	1.55066e+06	1.24458e+06	1.0442e+06	3.10518e+06	1.59938e+06	563845	1.15345e+06	1.73029e+06	1.66209e+06	522398	971967	2.30773e+06	909282
BANF1;S1234;	O75531	S	1234	BANF1	ABCDEFGHIJKL	1.85067e+08	1.68249e+08	1.37261e+08	1.57433e+08	7.03165e+07	1.01735e+08	9.16882e+07	9.69536e+07	1.20736e+08	1.22882e+08	1.27744e+08	1.36847e+08	1.76322e+08	1.81044e+08	1.77707e+08	2.2008e+08	7.92149e+07	9.52281e+07	9.28633e+07	8.65651e+07	1.35443e+08	1.73401e+08	1.41699e+08	1.57297e+08	2.08533e+08	2.41494e+08	1.97448e+08	1.90837e+08	4.94387e+07	1.00444e+08	8.28896e+07	7.90478e+07	1.30212e+08	2.04188e+08	1.6074e+08	1.62442e+08	1.41133e+08	1.95977e+08	1.96171e+08	1.60053e+08	5.94243e+07	1.06603e+08	1.01988e+08	7.41619e+07
SF3B1;S129;	O75533	S	129	SF3B1	TMIISPER	4.06359e+08	2.97293e+08	3.16249e+08	3.35683e+08	4.36621e+08	5.03932e+08	3.52939e+08	4.39966e+08	4.15145e+08	3.68241e+08	4.36902e+08	4.55887e+08	4.7061e+08	3.63262e+08	3.34134e+08	4.15025e+08	5.48512e+08	4.269e+08	3.44617e+08	4.17367e+08	4.10359e+08	3.55436e+08	4.72433e+08	4.75105e+08	3.9501e+08	3.33974e+08	3.57269e+08	3.66415e+08	4.12866e+08	4.45162e+08	3.49928e+08	4.16778e+08	3.93674e+08	3.42626e+08	4.22331e+08	3.62786e+08	3.95082e+08	3.48982e+08	2.99054e+08	3.77974e+08	4.02231e+08	4.57698e+08	3.81423e+08	4.04917e+08
CSDE1;T761;	O75534	T	761	CSDE1	NITLDDASAPR	8.20432e+07	8.83642e+07	9.59034e+07	9.40443e+07	1.03407e+08	1.16041e+08	9.68023e+07	1.06219e+08	1.11278e+08	1.01213e+08	1.26005e+08	1.08688e+08	9.74054e+07	7.56776e+07	6.45908e+07	7.91685e+07	1.35743e+08	9.47465e+07	9.55999e+07	8.18994e+07	5.05809e+07	5.85928e+07	1.19813e+08	4.70688e+07	1.14817e+08	7.65729e+07	7.58963e+07	8.97629e+07	1.10008e+08	1.06588e+08	1.01966e+08	7.88927e+07	8.13531e+07	5.23599e+07	1.2321e+08	5.95653e+07	1.05696e+08	8.73063e+07	6.34015e+07	9.4215e+07	1.12727e+08	8.85578e+07	8.01098e+07	9.64975e+07
PRKRA;S18;	O75569	S	18	PRKRA	EDSGTFSLGK	7.43038e+07	4.40841e+07	6.09425e+07	5.52863e+07	3.34957e+07	2.95708e+07	2.84621e+07	3.35404e+07	7.28719e+07	4.21568e+07	7.49481e+07	6.54051e+07	5.94484e+07	4.34073e+07	6.02395e+07	5.45767e+07	2.77725e+07	2.80757e+07	2.38147e+07	2.5221e+07	5.67995e+07	4.25283e+07	7.67481e+07	5.70384e+07	6.58579e+07	4.84486e+07	6.06532e+07	4.80638e+07	1.70994e+07	3.19598e+07	2.14115e+07	2.65904e+07	6.88411e+07	4.25632e+07	7.43138e+07	5.53609e+07	6.43762e+07	3.92157e+07	6.56856e+07	5.15523e+07	2.73211e+07	3.37832e+07	2.24572e+07	3.95304e+07
LOC101060422; ITGA10;S1234;	O75578	S	1234	LOC101060422; ITGA10	ABCDEFGHIJKL	9.19547e+07	1.01664e+08	9.65245e+07	6.33851e+07	2.15463e+08	7.94523e+07	2.56096e+08	1.11651e+08	1.23646e+08	8.79445e+07	1.21804e+08	1.61124e+08	7.70096e+07	7.13209e+07	8.81595e+07	9.69771e+07	6.72298e+07	1.9151e+08	2.21234e+08	8.4083e+07	1.12693e+08	1.0732e+08	6.96516e+07	1.65032e+08	8.7267e+07	1.14168e+08	1.8681e+08	7.6244e+07	1.43423e+08	2.2967e+08	8.95864e+07	1.02436e+08	1.05686e+08	1.60907e+08	7.42092e+07	1.71517e+08	7.71998e+07	8.02083e+07	1.83456e+08	7.2838e+07	1.59215e+08	1.82209e+08	1.25568e+08	1.60855e+08
RPS6KA5;S1234;	O75582	S	1234	RPS6KA5	ABCDEFGHIJKL	997683	1.85171e+06		1.44853e+06	940009	942275	870063	1.55634e+06		1.55184e+06	2.29761e+06	2.71099e+06	574733			1.1655e+06	259055	828520	1.16e+06	486377		837057	1.06367e+06	299063	401648	1.13523e+06	2.607e+06	255106	470319	701528	1.14621e+06	958559	638285	1.11124e+06	2.48119e+06	379032	1.17844e+06	927612	2.1453e+06	804247	1.17436e+06	615636	1.50437e+06	1.29245e+06
MED6;S1234;	O75586	S	1234	MED6	ABCDEFGHIJKL	1.05231e+06	776068	1.30815e+06	1.05668e+06	279184	1.44769e+06	2.39015e+06	20547.7	339267	1.56117e+06	2.01431e+06	1.23027e+06	1.4402e+06	1.06009e+06	2.3183e+06	892828		277166	1.39239e+06	354567	1.00844e+06	1.57846e+06	2.48356e+06	2.21251e+06	1.12623e+06	1.55444e+06	2.7854e+06	747712	1.01307e+06	2.27545e+06	2.21426e+06	887202	494179	2.37496e+06	2.06421e+06	780830	2.58971e+06	1.1402e+06	3.00941e+06	2.24629e+06	923977	1.53749e+06	23508.6	9723.38
;S3932;	O75592	S	3932		ALLSSPEGEEK	8.75704e+06	6.44058e+06	4.104e+06	1.13655e+07	1.15415e+07	1.06257e+07	4.5816e+06	5.85472e+06	1.20874e+07	9.50358e+06	6.35718e+06	8.91383e+06	1.11754e+07	6.42803e+06	5.08642e+06	1.08315e+07	1.40609e+07	5.87507e+06	7.03673e+06	5.39412e+06	9.68777e+06	1.14589e+07	7.26519e+06	8.15515e+06	7.71471e+06	7.34127e+06	6.18934e+06	1.21473e+07	8.93224e+06	7.42195e+06	4.35102e+06	6.56167e+06	1.38879e+07	1.04134e+07	9.81258e+06	1.30947e+07	1.14017e+07	6.12929e+06	6.87099e+06	9.97554e+06	6.30061e+06	8.3899e+06	7.89604e+06	7.01992e+06
GCAT;S1234;	O75600	S	1234	GCAT	ABCDEFGHIJKL	2.09947e+06	1.12325e+06	436074	2.69043e+06	728900	1.81487e+06	2.34827e+06	1.0699e+06	842030	413896	890557	1.34304e+06	233445	163074	302719	1.85555e+06	749468	1.62834e+06	2.54744e+06	1.54395e+06	2.29151e+06	405837	1.30999e+06	815402	1.52549e+06		1.80085e+06	249155	714642	1.13688e+06	1.92392e+06	2.47817e+06	881849	992394	1.42211e+06	992322	1.8197e+06	1.72582e+06	2.01261e+06		1.05429e+06	2.10033e+06	3.01429e+06	2.7839e+06
NPM3;S1234;	O75607	S	1234	NPM3	ABCDEFGHIJKL	9.76012e+06	9.09457e+06	1.80105e+07	1.19045e+07	1.05035e+07	1.5491e+07	2.2311e+07	3.1261e+07	6.66762e+06	8.37113e+06	1.7398e+07	2.1877e+07	8.55701e+06	1.0502e+07	2.21355e+07	1.50494e+07	9.43675e+06	2.07383e+07	2.5882e+07	2.13939e+07	5.94385e+06	6.65556e+06	1.55914e+07	1.21585e+07	7.47829e+06	1.01112e+07	1.90435e+07	1.41288e+07	8.92791e+06	1.87686e+07	3.20591e+07	2.22359e+07	5.38334e+06	7.98063e+06	1.47977e+07	1.32736e+07	7.5296e+06	1.16269e+07	2.07601e+07	9.01847e+06	1.10886e+07	1.73551e+07	2.95568e+07	2.67258e+07
LYPLA1;S1234;	O75608	S	1234	LYPLA1	ABCDEFGHIJKL	2.08248e+07	2.3921e+07	2.40882e+07	1.89966e+07	2.74844e+07	3.81707e+07	3.66928e+07	3.47017e+07	1.68724e+07	2.10852e+07	2.22951e+07	2.04525e+07	2.13149e+07	1.76854e+07	1.87628e+07	1.47967e+07	2.92014e+07	2.64352e+07	4.30945e+07	3.64597e+07	1.37151e+07	1.85769e+07	2.08071e+07	1.06386e+07	2.12679e+07	1.83893e+07	2.05087e+07	1.30786e+07	3.41696e+07	2.7806e+07	3.43525e+07	2.99396e+07	2.07629e+07	1.94477e+07	2.2934e+07	2.01785e+07	1.7456e+07	2.08337e+07	1.88226e+07	1.61868e+07	3.3956e+07	2.92329e+07	2.81117e+07	2.94608e+07
ERAL1;S1234;	O75616	S	1234	ERAL1	ABCDEFGHIJKL	168408	3.03451e+06	116382	3.76848e+06	5.18756e+06	5.67559e+06	2.57177e+06	4.48361e+06	3.02748e+06	3.03923e+06	5.38011e+06	3.325e+06	2.03509e+06	2.17536e+06	2.38288e+06	1.8662e+06	1.57757e+06	5.39772e+06	3.50359e+06	1.88611e+06	570267	2.88886e+06	5.25653e+06	3.95944e+06	800937	1.88129e+06	2.76721e+06	1.21558e+06	5.06296e+06	4.86571e+06	6.7184e+06	4.30514e+06	2.57334e+06	2.76756e+06	4.84182e+06	929829	841250	3.46903e+06	1.4915e+06	1.03001e+06	4.39633e+06	1.18806e+07	4.28519e+06	4.63849e+06
SNRNP200;S225;	O75643	S	225	SNRNP200	EEASDDDMEGDEAVVR	2.51842e+08	2.4976e+08	2.88092e+08	2.84015e+08	3.32035e+08	2.99144e+08	3.25044e+08	3.57468e+08	2.90153e+08	2.93843e+08	4.24908e+08	3.68353e+08	2.95873e+08	3.29911e+08	3.67051e+08	3.84253e+08	3.40696e+08	3.36786e+08	3.33033e+08	2.81846e+08	2.70488e+08	3.22247e+08	4.60783e+08	4.46758e+08	2.67989e+08	2.6033e+08	3.13628e+08	3.09337e+08	2.65967e+08	3.44371e+08	3.4252e+08	3.58871e+08	3.13832e+08	2.95508e+08	4.4992e+08	3.70819e+08	3.07364e+08	2.94663e+08	3.08872e+08	2.87049e+08	2.75526e+08	3.48691e+08	3.86038e+08	4.0297e+08
TIPRL;S1234;	O75663	S	1234	TIPRL	ABCDEFGHIJKL	1.00982e+07	1.16128e+07	1.78538e+07	1.08758e+07	4.93994e+06	8.19022e+06	1.89538e+07	1.66009e+07	1.15795e+07	1.66247e+07	1.65645e+07	1.15202e+07	9.31032e+06	1.1392e+07	1.23903e+07	1.2102e+07	1.14545e+07	6.35627e+06	1.7844e+07	1.11343e+07	6.80843e+06	6.48211e+06	1.47409e+07	7.08811e+06	8.35891e+06	1.4536e+07	1.72433e+07	1.23776e+07	1.12979e+07	1.07736e+07	1.74479e+07	1.02622e+07	1.04859e+07	7.93144e+06	1.53496e+07	1.5214e+07	7.06817e+06	1.5936e+07	1.3935e+07	9.64817e+06	1.3908e+07	1.0634e+07	1.60092e+07	1.36326e+07
SURF6;S138;	O75683	S	138	SURF6	ELSPAALEK	6.00068e+06	1.40791e+06	3.77927e+06	5.07189e+06	6.05071e+06	3.26013e+06	2.75196e+06	3.53717e+06	6.34292e+06	4.22982e+06	3.3647e+06	2.95783e+06	7.9206e+06	5.55391e+06	3.96014e+06	4.24804e+06	5.04783e+06	5.45628e+06	1.30557e+06	962688	5.82504e+06	3.81399e+06	4.34558e+06	3.32698e+06	6.7213e+06	3.72891e+06	3.56591e+06	6.05738e+06	2.84559e+06	7.52542e+06	2.52147e+06	2.62614e+06	924269	2.4893e+06	2.24531e+06	2.52037e+06	5.54488e+06	3.24798e+06	2.06434e+06	4.34463e+06	5.18478e+06	3.32478e+06	1.79339e+06	1.17399e+06
PPM1B;S1234;	O75688	S	1234	PPM1B	ABCDEFGHIJKL					2.63333e+06	2.06411e+06	2.18776e+06	1.48427e+06	546345		1.97586e+06	2.11487e+06		676001				634900	1.93314e+06	2.00579e+06							498115	1.97441e+06	1.41555e+06	2.33951e+06	643231	840829	2.93095e+06		425161	2.28941e+06		809593	3.75319e+06		3.46833e+06	2.16543e+06	555160	2.55009e+06
UTP20;T1741;	O75691	T	1741	UTP20	SLSDNGQPGTPDPADSGGTSAK	535510	478032	1.43298e+06	714329	935056	2.17876e+06	1.3715e+06	1.30651e+06	1.59473e+06	1.17711e+06	2.0433e+06	352819	2.08505e+06	390511	934856	2.27219e+06	2.44646e+06	2.69908e+06	1.45232e+06	2.51584e+06	2.40468e+06	802761	2.58492e+06	854850	1.28124e+06	90669.5	1.36195e+06	989641	1.50231e+06	3.41434e+06	660190	1.51556e+06	3.73701e+06	880937	761269		393153	199727	869204	296965	399087	1.13786e+06	1.39983e+06	983917
NUP155;S992;	O75694	S	992	NUP155	AAPQSPSVPK	8.21529e+07	8.63468e+07	8.29414e+07	8.89665e+07	7.81438e+07	7.7227e+07	9.10125e+07	8.77912e+07	1.05222e+08	9.35998e+07	1.34322e+08	1.0912e+08	1.07469e+08	1.09141e+08	1.04791e+08	1.1337e+08	8.23615e+07	8.70063e+07	7.8417e+07	6.43622e+07	1.21473e+08	1.08001e+08	1.41522e+08	1.46266e+08	1.26778e+08	9.46787e+07	1.13342e+08	9.77097e+07	9.80945e+07	8.57719e+07	8.66042e+07	8.72262e+07	1.23781e+08	9.94244e+07	1.37886e+08	1.24221e+08	9.55584e+07	9.213e+07	9.45525e+07	9.14918e+07	8.62102e+07	6.98696e+07	9.25929e+07	8.166e+07
RP2;S1234;	O75695	S	1234	RP2	ABCDEFGHIJKL	5.36863e+06	3.20163e+06	5.55493e+06	5.34646e+06	2.46544e+06	4.06607e+06	4.59417e+06	3.51016e+06	3.76488e+06	8.59982e+06	1.01447e+07	9.32214e+06	6.46212e+06	5.2052e+06	7.75722e+06	6.66152e+06	1.80547e+06	6.06976e+06	5.15856e+06	3.65777e+06	3.42314e+06	1.10686e+07	1.12774e+07	1.82474e+07	2.57729e+06	4.03382e+06	6.39319e+06	6.49304e+06	1.39353e+06	5.14703e+06	5.29443e+06	6.07789e+06	9.07857e+06	7.22928e+06	7.98393e+06	1.38731e+07	5.20711e+06	7.1252e+06	7.2851e+06	8.16612e+06	2.34707e+06	3.74867e+06	7.67077e+06	3.50741e+06
WDHD1;S868;	O75717	S	868	WDHD1	NQVEEDAEDSGEADDEEKPEIHKPGQNSFSK	5.36121e+06	3.09143e+06	6.16283e+06	3.63447e+06	2.10233e+07	1.46017e+07	1.99551e+07	1.22266e+07	1.80892e+07	1.13028e+07	2.43407e+07	1.82814e+07	8.9505e+06	3.40114e+06	8.73571e+06	8.53589e+06	1.56666e+07	1.71297e+07	1.70174e+07	1.06293e+07	1.66941e+07	1.39462e+07	2.08082e+07	1.33434e+07	7.47819e+06	4.27983e+06	1.03493e+07	6.99379e+06	1.57248e+07	1.53852e+07	1.63551e+07	1.3989e+07	1.55562e+07	1.30844e+07	1.97412e+07	1.5101e+07	6.04658e+06	3.20869e+06	7.57386e+06	4.73344e+06	1.75866e+07	2.04688e+07	1.72131e+07	1.31724e+07
CRTAP;S1234;	O75718	S	1234	CRTAP	ABCDEFGHIJKL	1.12218e+08	9.97789e+07	9.56143e+07	8.08805e+07	8.49558e+07	6.31904e+07	8.17791e+07	5.99711e+07	8.38257e+07	7.44369e+07	1.04413e+08	8.08085e+07	1.00039e+08	9.08879e+07	1.04376e+08	9.80422e+07	7.52605e+07	7.33981e+07	7.08435e+07	5.46716e+07	7.65067e+07	8.23489e+07	1.05446e+08	9.21124e+07	9.74298e+07	9.65994e+07	1.0968e+08	8.91182e+07	7.16094e+07	6.18772e+07	6.59478e+07	6.88875e+07	1.12153e+08	7.42665e+07	9.31482e+07	8.21766e+07	1.02748e+08	9.20741e+07	1.24344e+08	8.44901e+07	7.49512e+07	6.55195e+07	7.72408e+07	7.87789e+07
SLC25A12;S1234;	O75746	S	1234	SLC25A12	ABCDEFGHIJKL	1.42321e+08	1.61358e+08	1.58642e+08	1.97799e+08	1.38799e+08	1.25065e+08	1.62475e+08	1.61476e+08	1.52921e+08	1.51363e+08	2.03047e+08	2.00029e+08	1.6829e+08	1.91343e+08	1.62628e+08	2.27318e+08	1.3627e+08	1.46865e+08	1.59669e+08	1.60945e+08	1.721e+08	1.88952e+08	1.82858e+08	1.92178e+08	1.40645e+08	1.81302e+08	1.73222e+08	1.84163e+08	1.5023e+08	1.44925e+08	1.532e+08	1.91326e+08	2.00307e+08	1.70442e+08	2.04172e+08	2.17024e+08	1.39917e+08	1.8653e+08	2.33345e+08	1.84787e+08	1.37233e+08	1.49003e+08	1.85435e+08	1.87497e+08
ATP6AP2;S1234;	O75787	S	1234	ATP6AP2	ABCDEFGHIJKL	1.20858e+07	1.4404e+07	2.00783e+07	1.55947e+07	3.73482e+06	5.17814e+06	3.11038e+06	6.32735e+06	1.33963e+07	1.60996e+07	1.66407e+07	9.06584e+06	9.62357e+06	2.0569e+07	1.66517e+07	1.24583e+07	1.63173e+07	3.76854e+06	7.7895e+06	1.12836e+07	2.06779e+07	1.40931e+07	1.39356e+07	1.20004e+07	1.07069e+07	1.89276e+07	1.81645e+07	1.30994e+07	2.25359e+06	7.04881e+06	5.10036e+06	4.22549e+06	1.07116e+07	9.97782e+06	1.92927e+07	9.14031e+06	6.02804e+06	1.63506e+07	1.70501e+07	1.9957e+07	2.41908e+06	7.188e+06	3.33669e+06	1.43771e+06
RNASEH2A;S1234;	O75792	S	1234	RNASEH2A	ABCDEFGHIJKL	5.83235e+08	4.14932e+08	4.12698e+08	1.42636e+09	3.89877e+07	2.30467e+07	2.10684e+07	5.33886e+07	5.2442e+08	1.69335e+08	6.71544e+08	5.01744e+08	8.23729e+08	4.14254e+08	2.78954e+08	7.06415e+08	3.77401e+07	2.1442e+07	2.1199e+07	5.87325e+07	4.83608e+08	2.96367e+08	7.01496e+08	4.80776e+08	1.18917e+09	4.01594e+08	1.95136e+08	7.42874e+08	2.76348e+07	1.3589e+07	2.14053e+07	5.93687e+07	8.54875e+08	2.36378e+08	7.67327e+08	4.16845e+08	5.75648e+08	3.46965e+08	3.13538e+08	6.3712e+08	2.90563e+07	2.03466e+07	1.76513e+07	7.79838e+07
CDC123;S1234;	O75794	S	1234	CDC123	ABCDEFGHIJKL	106194	939685	858565	519658	963106	1.70209e+06	2.54316e+06	1.94871e+06	1.42998e+06	1.95367e+06	2.00836e+06	837115		411427	251880		1.32461e+06	1.70025e+06	2.59505e+06	1.90499e+06		572067	927392	361962			257815		1.79278e+06	2.05442e+06	2.47301e+06	1.44874e+06		1.25092e+06	1.51496e+06	1.06786e+06		166036	1.78179e+06		1.71094e+06	1.30869e+06	2.19881e+06	1.92059e+06
BCAR3;S375;	O75815	S	375	BCAR3	TGSEPALSPAVVR	3.95634e+06	1.33246e+06	5.15887e+06	1.53742e+06	1.363e+06	1.43449e+06	1.5881e+06	1.43115e+06	2.46014e+06	1.0303e+06	1.40575e+06	890038	7.15053e+06	3.5816e+06	5.4298e+06	1.19025e+06	158039	1.99528e+06	2.0197e+06	1.25828e+06	1.36996e+06	1.87473e+06	1.24442e+06	708068	1.96688e+06	2.90625e+06	2.01561e+06	1.63104e+06		1.06918e+06	4.36848e+06	1.52716e+06	2.16869e+06	2.8995e+06	1.94931e+06		2.57539e+06	2.41461e+06	1.79239e+06	1.32224e+06	1.52362e+06	900633	2.65981e+06	1.29815e+06
RPP40;S1234;	O75818	S	1234	RPP40	ABCDEFGHIJKL	1.13087e+06	1.93194e+06	4.2924e+06	2.4734e+06	2.0126e+06	2.2778e+06	3.87212e+06	3.52917e+06	927121	1.52397e+06	3.71413e+06	2.88849e+06	2.26881e+06	2.8344e+06	3.62314e+06	3.0728e+06	1.84384e+06	2.60927e+06	3.68059e+06	3.13997e+06	324570	1.48966e+06	3.90341e+06	1.50024e+06	423403	1.73982e+06	7.52145e+06	2.46716e+06	2.41352e+06	2.63823e+06	4.87583e+06	3.46452e+06	2.05378e+06	1.58703e+06	5.14568e+06	693675	1.38777e+06	2.22159e+06	2.58178e+06	1.22157e+06	1.79127e+06	3.78592e+06	4.41683e+06	3.78721e+06
EIF3G;S1234;	O75821	S	1234	EIF3G	ABCDEFGHIJKL	8.95149e+07	9.16657e+07	9.19534e+07	1.02434e+08	1.22159e+08	1.06766e+08	1.12772e+08	1.32827e+08	1.06862e+08	7.90061e+07	1.0876e+08	1.22059e+08	6.88114e+07	7.73144e+07	9.54128e+07	8.98256e+07	1.05495e+08	1.08816e+08	1.30994e+08	1.2709e+08	7.72715e+07	6.46853e+07	9.61883e+07	1.09913e+08	6.93735e+07	8.92393e+07	8.88439e+07	8.10527e+07	9.49352e+07	1.35726e+08	1.19865e+08	1.18463e+08	8.68861e+07	8.64342e+07	9.97759e+07	1.22842e+08	5.50956e+07	8.40947e+07	9.14066e+07	9.56262e+07	1.08254e+08	1.31899e+08	1.21688e+08	1.22176e+08
EIF3J;S11;	O75822	S	11	EIF3J	MAAAAAAAGDSDSWDADAFSVEDPVRK	4.99074e+07	4.42655e+07	3.7665e+07	5.47383e+07	1.01257e+08	7.27958e+07	7.12048e+07	7.01495e+07	7.52463e+07	5.59443e+07	4.23485e+07	8.26016e+07	4.84075e+07	3.5088e+07	3.88433e+07	4.29241e+07	9.18496e+07	6.27298e+07	7.88895e+07	8.34537e+07	4.26187e+07	3.8336e+07	4.76985e+07	4.80464e+07	4.36378e+07	4.02711e+07	4.26776e+07	5.07233e+07	7.26787e+07	7.19659e+07	6.78739e+07	6.95207e+07	5.79656e+07	4.14198e+07	4.36679e+07	5.40588e+07	4.60647e+07	4.01954e+07	4.90715e+07	4.83922e+07	6.45714e+07	6.77921e+07	6.66638e+07	7.89607e+07
CBR3;S1234;	O75828	S	1234	CBR3	ABCDEFGHIJKL	1.27275e+07	1.07995e+07	1.11483e+07	1.18149e+07	3.12452e+06	1.15005e+07	4.88243e+06	1.46736e+06	1.23665e+07	2.04514e+07	1.62233e+07	1.81388e+07	1.14306e+07	1.57214e+07	9.39941e+06	1.13414e+07	6.54511e+06	1.11832e+06	2.40534e+06	801795	1.0032e+07	1.52556e+07	1.6245e+07	9.52815e+06	1.41053e+07	1.39069e+07	1.42871e+07	1.34702e+07	2.23312e+06	1.92178e+06	1.42236e+06	1.1665e+07	1.58934e+07	1.4917e+07	1.76116e+07	1.1706e+07	1.22925e+07	1.30557e+07	7.68232e+06	8.57543e+06	7.75899e+06	1.51565e+06	1.46981e+07	4.4398e+06
PSMD10;S1234;	O75832	S	1234	PSMD10	ABCDEFGHIJKL	1.3641e+07	3.76781e+07	1.26518e+07	1.34457e+07	2.1238e+07	8.01775e+06	1.2214e+07	8.59126e+06	1.00704e+07	1.26763e+07	1.30249e+07	1.17199e+07	1.14178e+07	1.53115e+07	1.11883e+07	8.15106e+06	8.83293e+06	7.70812e+06	1.49489e+07	9.24355e+06	1.25165e+07	1.17879e+07	1.03828e+07	1.09638e+07	8.63915e+06	1.39915e+07	1.07099e+07	8.99496e+06	1.3801e+07	6.91994e+07	1.12746e+07	1.00393e+07	2.23966e+07	1.37412e+07	1.41265e+07	2.68124e+07	1.26911e+07	1.51212e+07	1.22799e+07	1.06931e+07	1.78837e+07	1.00027e+07	7.6125e+06	1.06922e+07
ZMPSTE24;S1234;	O75844	S	1234	ZMPSTE24	ABCDEFGHIJKL	2.97943e+07	1.60192e+07	3.65405e+07	2.85523e+07	3.53367e+06	1.95951e+07	1.0046e+07	8.88236e+06	1.81789e+07	1.96175e+07	3.45711e+07	1.48273e+07	1.22164e+07	2.40338e+07	3.50514e+07	2.1761e+07	1.34497e+07	1.16188e+07	1.4121e+07	1.3242e+07	2.56741e+07	2.7789e+07	3.41321e+07	1.95364e+07	2.01979e+07	1.69755e+07	2.98248e+07	1.80639e+07	1.39911e+07	5.6427e+06	1.29634e+07	1.17013e+07	1.38527e+07	2.00185e+07	3.46574e+07	1.1914e+07	2.22705e+07	2.46716e+07	2.88183e+07	2.72019e+07	1.01756e+07	1.48078e+07	1.05865e+07	1.16588e+07
IDH1;S1234;	O75874	S	1234	IDH1	ABCDEFGHIJKL	5.38623e+07	7.39748e+07	5.12685e+07	3.81488e+07	1.85691e+08	2.02039e+08	2.21832e+08	1.71895e+08	4.58918e+07	7.72541e+07	5.34726e+07	7.51245e+07	4.04338e+07	6.6644e+07	4.19572e+07	5.02735e+07	2.04605e+08	1.52083e+08	2.66882e+08	2.033e+08	3.65033e+07	8.16923e+07	5.21408e+07	3.28933e+07	3.38421e+07	7.41981e+07	4.10787e+07	6.22125e+07	1.78769e+08	2.01979e+08	2.25448e+08	1.6924e+08	6.2244e+07	7.71157e+07	4.38838e+07	5.87109e+07	5.20386e+07	8.34884e+07	5.66815e+07	5.05306e+07	1.81787e+08	2.01086e+08	1.84892e+08	1.76501e+08
PET112; GATB;S1234;	O75879	S	1234	PET112; GATB	ABCDEFGHIJKL	3.51925e+06	2.34737e+06	5.53007e+06	4.49333e+06	1.51303e+06	1.73951e+06	7.13306e+06	5.69549e+06	2.48537e+06	2.16822e+06	6.28938e+06	3.49657e+06	2.06581e+06	3.91698e+06	7.65532e+06	4.454e+06	1.10673e+06	4.72154e+06	5.09508e+06	2.36267e+06	891296	2.96868e+06	5.25703e+06	5.56737e+06	1.725e+06	2.27339e+06	5.61895e+06	4.32453e+06	3.12155e+06	5.04674e+06	6.37087e+06	6.22641e+06	2.0755e+06	2.8269e+06	4.53051e+06	8.34844e+06	1.76869e+06	3.13631e+06	6.40266e+06	3.21707e+06	3.00036e+06	4.82733e+06	5.90856e+06	4.60514e+06
ATRN;S1234;	O75882	S	1234	ATRN	ABCDEFGHIJKL	8.76865e+06		2.55798e+06	2.92619e+06	1.9894e+06		1.03758e+06	1.13142e+06	433008	710668	699112	1.89505e+06	1.21207e+06	1.66135e+06	6.44931e+06	659094	2.20313e+06	148111	1.98045e+06	361222	195767	512603	1.74745e+06	129800	1.13327e+06	2.3684e+06	217448	1.74661e+06		2.59381e+06	1.01107e+06	412811	1.544e+06	1.12771e+06	368194	1.18822e+06		1.56118e+06		1.88653e+06		1.94416e+06		166934
RBBP9;S1234;	O75884	S	1234	RBBP9	ABCDEFGHIJKL	2.26738e+06	1.72423e+06	2.47969e+06	1.28838e+06	478998	1.74908e+06	3.67739e+06	2.61588e+06	845016	1.82452e+06	2.08107e+06	1.1579e+06	1.35497e+06	1.63436e+06	2.08579e+06	914351	1.25684e+06	2.76819e+06	2.51572e+06	2.42684e+06	1.12204e+06	868551	1.00462e+06	796636	580383	3.14924e+06	4.29834e+06	1.0687e+06	1.36172e+06	640725	3.55998e+06	2.58681e+06	1.2162e+06	1.64143e+06		792384		1.76408e+06		1.03163e+06	203143	605451
STAM2;S1234;	O75886	S	1234	STAM2	ABCDEFGHIJKL	4.29119e+06	8.70764e+06	6.69381e+06	7.48026e+06	1.6195e+07	1.45469e+07	1.32135e+07	1.0201e+07	6.60593e+06	6.51817e+06	7.6577e+06	9.1797e+06	4.90766e+06	6.63457e+06	8.29246e+06	1.30335e+06	6.59711e+06	9.61017e+06	1.16904e+07	7.71367e+06	5.36805e+06	5.40979e+06	8.20128e+06	9.35416e+06	6.43105e+06	5.33405e+06	6.92509e+06	7.0225e+06	1.00339e+07	9.36086e+06	1.1413e+07	1.50254e+07	7.70626e+06	5.55463e+06	5.23861e+06	1.38571e+07	1.28046e+07	6.70294e+06	8.04159e+06	7.80678e+06	1.0397e+07	8.6463e+06	8.29575e+06	9.65855e+06
ALDH1L1;S1234;	O75891	S	1234	ALDH1L1	ABCDEFGHIJKL	521348	631193	2.11386e+06	993966	759705	1.51941e+06	2.4492e+06	2.77127e+06		938558	1.8148e+06	921939	450982	1.25512e+06	2.79309e+06	1.15756e+06	916436	2.41495e+06	2.8434e+06	2.56366e+06	1.06946e+06	1.00027e+06	1.8902e+06	2.03175e+06	745578	1.24671e+06	2.0464e+06	1.22005e+06	1.08881e+06	2.32735e+06	3.40085e+06	4.86485e+06	535821	614629	1.66895e+06	1.42815e+06	451779	1.13643e+06	1.39359e+06	690295	1.28609e+06	2.44293e+06	3.76995e+06	3.59521e+06
DGAT1;S17;	O75907	S	17	DGAT1	TGSRPSSHGGGGPAAAEEEVR	7.72469e+06	1.95238e+06	1.10865e+06	390857	1.61966e+06	3.88708e+06	16201.1		2.01233e+06	1.34113e+06	1.7934e+06		5.75996e+06	1.56706e+06	1.01322e+06	778755	3.401e+06	1.90664e+06	47700.2	1.02064e+06	4.27582e+06		2.86781e+06	75292.3	2.53334e+06	3.78374e+06	281625	447100	1.87371e+06	1.1136e+06	242075	269936	1.69984e+06	2.07704e+06	2.38818e+06	520865	1.7709e+06	267694		1.24607e+06	565090	438515		84450.5
CCNK;S340;	O75909	S	340	CCNK	AVVVSPKEENK	2.81017e+06	6.74635e+06	4.88804e+06	4.135e+06	1.09114e+07	9.35152e+06	4.39953e+06	6.32723e+06	7.62425e+06	4.88147e+06	4.44433e+06	5.45862e+06	4.89564e+06	3.04973e+06	8.18016e+06	8.76451e+06	5.3949e+06	1.526e+07	6.54605e+06	5.45753e+06	7.07655e+06	5.44335e+06	6.05332e+06	4.37673e+06	5.44411e+06	3.05471e+06	4.82103e+06	5.42925e+06	5.0597e+06	8.44419e+06	9.54906e+06	6.12059e+06	8.73563e+06	5.06462e+06	7.56023e+06	5.67162e+06	5.27664e+06	6.53935e+06	3.91468e+06	4.35595e+06	6.37997e+06	5.74768e+06	7.60299e+06	6.733e+06
DHRS3;S1234;	O75911	S	1234	DHRS3	ABCDEFGHIJKL	3.30414e+06		1.09685e+06	3.91329e+06	5.2686e+06	8.21008e+06	4.53461e+06	6.60889e+06	1.80847e+06		4.66936e+06	2.5889e+06	1.80938e+06	2.02652e+06	883990	596715	3.92513e+06	5.3911e+06	3.28205e+06	5.7404e+06	1.01915e+06	423788	2.73685e+06	2.04743e+06		2.32446e+06		1.30985e+06	4.05267e+06	5.34361e+06	4.29622e+06	7.80038e+06	1.47363e+06		3.39254e+06	3.10321e+06	787398	722348	1.38901e+06	2.94834e+06	8.30961e+06	3.90493e+06	5.61008e+06	6.80327e+06
ARL6IP5;S1234;	O75915	S	1234	ARL6IP5	ABCDEFGHIJKL	4.08779e+07	7.55959e+07	1.06378e+08	1.03178e+08	5.1395e+06	4.22782e+06	7.75614e+06	1.27419e+07	3.52233e+07	4.77211e+07	7.71718e+07	7.41362e+07	4.75681e+07	9.46697e+07	1.0249e+08	1.09216e+08	5.18541e+06	6.17977e+06	9.07582e+06	1.16544e+07	6.77459e+07	6.37984e+07	8.05905e+07	1.30089e+08	3.75694e+07	8.15169e+07	1.06913e+08	7.67787e+07	4.25311e+06	7.88171e+06	1.01406e+07	6.56246e+06	3.26519e+07	5.82274e+07	7.22873e+07	135381946	6.18787e+07	9.47327e+07	9.85913e+07	8.72526e+07	4.23345e+06	8.75281e+06	9.12784e+06	1.0638e+07
DYSF;S1234;	O75923	S	1234	DYSF	ABCDEFGHIJKL	2.22458e+06	1.98723e+06	2.06911e+06	3.07073e+06		4.3167e+06	2.36211e+06	1.80221e+06	2.2088e+06	1.70391e+06	3.63612e+06	3.52647e+06	2.07205e+06	1.40089e+06	2.20224e+06	2.36525e+06	4.64531e+06	2.046e+06	2.66618e+06	2.78571e+06					2.27179e+06	1.32086e+06	1.59222e+06	1.86601e+06	2.11626e+06	3.68136e+06	1.61775e+06	1.83214e+06	2.62121e+06		3.1847e+06		2.59516e+06	1.92196e+06	2.02391e+06	2.48662e+06	2.04368e+06	1.62443e+06	1.35832e+06	2.27867e+06
PIAS1;S1234;	O75925	S	1234	PIAS1	ABCDEFGHIJKL	1.23725e+06	1.23347e+06	1.24165e+06	1.0771e+06	1.44967e+06	716725	1.67301e+06	367458	1.24792e+06	1.08386e+06	2.10311e+06	2.22784e+06	1.05215e+06	946871	1.49641e+06	2.30475e+06	459104	627186			1.25174e+06	1.42805e+06	1.66458e+06	1.67234e+06	814568	853147	1.46197e+06	1.175e+06	952567	753880	728326	112438	1.18502e+06	992616	1.67491e+06	406290	1.08119e+06	1.29319e+06	442415	990736	1.23875e+06	995113	552132	1.16962e+06
BCAS2;S1234;	O75934	S	1234	BCAS2	ABCDEFGHIJKL	1.83796e+07	1.2135e+07	1.48746e+07	1.70434e+07	1.81421e+07	1.66212e+07	1.61735e+07	1.69274e+07	2.00762e+07	1.62239e+07	1.89813e+07	2.87319e+07	2.28367e+07	1.99543e+07	2.13711e+07	2.46281e+07	1.32969e+07	1.9401e+07	1.7656e+07	1.4138e+07	2.40641e+07	2.02475e+07	2.02262e+07	3.2184e+07	1.77552e+07	1.92736e+07	2.6884e+07	2.33054e+07	1.60336e+07	2.31756e+07	1.95687e+07	1.73827e+07	2.24991e+07	2.25011e+07	2.11562e+07	2.88751e+07	2.00394e+07	2.02576e+07	2.47187e+07	1.74904e+07	1.45111e+07	2.2183e+07	1.94236e+07	1.84538e+07
DCTN3;S1234;	O75935	S	1234	DCTN3	ABCDEFGHIJKL	2.2366e+07	2.17324e+07	1.55162e+07	2.15812e+07	3.28899e+07	1.89298e+07	1.66897e+07	1.79248e+07	2.75421e+07	2.28913e+07	2.10421e+07	2.54137e+07	2.81894e+07	2.20501e+07	1.15187e+07	2.15635e+07	2.95245e+07	1.89068e+07	1.73766e+07	1.69269e+07	2.03228e+07	2.9159e+07	1.93538e+07	1.31682e+07	2.72341e+07	1.87486e+07	1.57652e+07	1.88773e+07	1.79822e+07	1.83368e+07	1.02603e+07	1.59153e+07	2.52188e+07	2.57396e+07	1.66924e+07	8.98285e+06	2.47443e+07	2.12668e+07	1.59104e+07	2.14303e+07	1.94409e+07	1.85311e+07	1.32461e+07	1.98995e+07
DNAJC8;S1234;	O75937	S	1234	DNAJC8	ABCDEFGHIJKL	1.36471e+07	3.19187e+07	1.33681e+07	2.92635e+07	1.81353e+07	2.13271e+07	2.76058e+07	2.23293e+07	2.5453e+07	2.09755e+07	3.3105e+07	2.28556e+07	1.77238e+07	2.95564e+07	1.51911e+07	1.97856e+07	2.75655e+07	2.36365e+07	2.36839e+07	2.50196e+07	3.76783e+07	2.81335e+07	1.41002e+07	1.85631e+07	1.96909e+07	1.68069e+07	1.97736e+07	4.25288e+07	3.02177e+07	2.42393e+07	2.10093e+07	1.93895e+07	3.32494e+07	3.513e+07	3.09336e+07	21781425	1.80811e+07	1.2834e+07	2.10283e+07	2.6786e+07	2.77978e+07	2.23166e+07	1.95915e+07	1.60724e+07
SMNDC1;S1234;	O75940	S	1234	SMNDC1	ABCDEFGHIJKL	5.66394e+06	4.26407e+06	8.58105e+06	8.11144e+06	7.19752e+06	9.23009e+06	1.06721e+07	9.62624e+06	5.18617e+06	7.03849e+06	1.12082e+07	8.98e+06	1.75138e+07	6.44318e+06	8.49036e+06	4.097e+07	1.19737e+07	6.87922e+06	2.11718e+07	1.4908e+07	9.7311e+06	6.15829e+06	2.3035e+07	1.10511e+07	1.45377e+07	7.21824e+06	9.50633e+06	1.92946e+07	7.59116e+06	1.36963e+07	1.90931e+07	2.52631e+07	1.91798e+07	1.11377e+07	1.02648e+07	8.92738e+06	1.01871e+07	5.84744e+06	8.79277e+06	1.0117e+07	6.3783e+06	1.12529e+07	2.47203e+07	1.60587e+07
ATP5H;S1234;	O75947	S	1234	ATP5H	ABCDEFGHIJKL	1.71578e+09	2.63054e+09	1.30745e+09	1.75766e+09	6.61149e+09	8.2835e+09	3.95053e+09	5.27289e+09	1.95974e+09	2.10246e+09	8.78885e+08	1.88374e+09	2.41648e+09	2.57507e+09	1.36918e+09	2.34676e+09	7.07263e+09	9.13389e+09	3.74399e+09	6.0384e+09	1.62904e+09	2.60757e+09	1.01556e+09	2.24524e+09	2.43467e+09	2.76687e+09	1.30811e+09	2.86368e+09	5.76875e+09	8.14036e+09	4.02177e+09	5.36922e+09	1.72998e+09	3.26076e+09	1.01231e+09	2.20089e+09	2.57858e+09	2.50124e+09	1.28714e+09	2.58989e+09	5.77606e+09	8.08611e+09	4.32789e+09	5.0889e+09
TSPAN9;S1234;	O75954	S	1234	TSPAN9	ABCDEFGHIJKL	575347	6.65558e+06		1.44422e+06	785969	1.98162e+06	2.92432e+06	1.88219e+06		422186	2.24858e+06	760630	184451		601733		1.10978e+06	1.86047e+06	1.4573e+06	1.27382e+06	571692	425652	674799	669701					908473	4.37937e+06	725543	229489		103600	838455						298385	334093	609077	718196
FLOT1;S1234;	O75955	S	1234	FLOT1	ABCDEFGHIJKL	3.07776e+08	1.80393e+08	2.77399e+08	2.34268e+08	1.84503e+07	2.55803e+07	2.68635e+07	2.45872e+07	2.54787e+08	2.34113e+08	3.00603e+08	2.5701e+08	2.6497e+08	2.54303e+08	2.57374e+08	2.80087e+08	2.0921e+07	1.69345e+07	1.66319e+07	2.46728e+07	2.57363e+08	3.18615e+08	3.26949e+08	4.06342e+08	2.6967e+08	2.21367e+08	2.50911e+08	2.50585e+08	2.1196e+07	2.2112e+07	1.98539e+07	2.87775e+07	2.91499e+08	2.58841e+08	3.49183e+08	2.58025e+08	2.74043e+08	2.43631e+08	2.53334e+08	3.1557e+08	1.87622e+07	1.90032e+07	4.36912e+07	2.66548e+07
TRIO;S1814;	O75962	S	1814	TRIO	SADAGSQKDSDDSAATPQDETVEER	2.91137e+06	1.79609e+06	3.55349e+06	3.34455e+06	1.64242e+06	3.73185e+06	4.54375e+06	5.71518e+06	3.57974e+06	3.58207e+06	4.85947e+06	5.85303e+06	4.86536e+06	4.60279e+06	5.74629e+06	5.38058e+06	1.76262e+06	3.41225e+06	5.67258e+06	3.79472e+06	5.32548e+06	4.90828e+06	9.29124e+06	3.47551e+06	1.33134e+06	2.19806e+06	2.9206e+06	1.54742e+06	1.79984e+06	3.38604e+06	5.51094e+06	5.87559e+06	5.53399e+06	4.46263e+06	8.70681e+06	3.7666e+06	6.1297e+06	5.00248e+06	2.45462e+07	6.59246e+06	1.5473e+06	3.39578e+06	2.67474e+06	3.76979e+06
ATP5L;S1234;	O75964	S	1234	ATP5L	ABCDEFGHIJKL	1.47778e+08	1.45476e+08	1.82881e+08	1.56114e+08	5.59768e+07	7.03387e+07	8.65537e+07	7.10561e+07	1.48347e+08	1.95392e+08	1.21402e+08	1.07076e+08	1.46526e+08	1.60727e+08	1.9384e+08	1.92178e+08	4.9065e+07	7.22629e+07	7.67235e+07	6.8491e+07	1.56825e+08	1.85718e+08	1.13701e+08	1.3812e+08	1.74542e+08	1.64277e+08	2.03613e+08	1.99502e+08	5.36652e+07	6.20819e+07	8.09055e+07	8.16608e+07	2.07598e+08	1.42194e+08	1.45831e+08	1.26422e+08	1.407e+08	1.73561e+08	2.00405e+08	1.70794e+08	5.22608e+07	6.76712e+07	8.78175e+07	8.76036e+07
MPDZ;S1234;	O75970	S	1234	MPDZ	ABCDEFGHIJKL	8.14054e+06	5.8093e+06	5.33652e+06	3.78426e+06	1.19126e+06	3.03737e+06	3.2788e+06	1.95978e+06	3.25269e+06	6.40967e+06	6.26331e+06	4.61548e+06	3.11402e+06	2.01505e+06	4.71553e+06	4.56037e+06	3.70634e+06	2.13143e+06	733694	3.6077e+06	4.08532e+06	3.27135e+06	6.99253e+06	5.03326e+06	4.23714e+06	2.60744e+06	4.60354e+06	3.25602e+06	2.0128e+06	3.11268e+06	3.90612e+06	3.34675e+06	1.66616e+06	1.05973e+06	3.85117e+06	4.04221e+06	8.50463e+06	3.68782e+06	6.69288e+06	1.73163e+06	1.77052e+06	4.95072e+06	2.03358e+06	1.01326e+06
CPD;T1368;	O75976	T	1368	CPD	SLLSHEFQDETDTEEETLYSSK	6.7068e+07	5.34922e+07	6.30459e+07	5.27641e+07	2.6323e+07	3.70365e+07	2.90556e+07	2.17508e+07	5.67138e+07	4.0062e+07	7.68007e+07	5.48246e+07	7.13667e+07	6.334e+07	7.00816e+07	7.89484e+07	3.41814e+07	3.6281e+07	3.54341e+07	3.01568e+07	7.43304e+07	7.56014e+07	9.46867e+07	1.03169e+08	5.25371e+07	4.81553e+07	5.79239e+07	4.93332e+07	2.76576e+07	4.93042e+07	2.07022e+07	3.37228e+07	7.88564e+07	7.09785e+07	7.8898e+07	8.65355e+07	5.49317e+07	5.30069e+07	7.01e+07	5.58154e+07	4.03635e+07	3.02436e+07	4.06995e+07	4.08508e+07
GLRX3;S1234;	O76003	S	1234	GLRX3	ABCDEFGHIJKL	8.22783e+07	7.62117e+07	1.19959e+08	9.24507e+07	6.71931e+07	9.05457e+07	1.04327e+08	9.08412e+07	7.58396e+07	7.9437e+07	1.04133e+08	1.02995e+08	6.65152e+07	7.6047e+07	1.01064e+08	8.98732e+07	7.3379e+07	7.30443e+07	1.08057e+08	9.47652e+07	8.50331e+07	7.10553e+07	8.95313e+07	9.06158e+07	5.9937e+07	7.38932e+07	1.01115e+08	6.6047e+07	9.88761e+07	6.72146e+07	9.2768e+07	8.03832e+07	7.8873e+07	6.88901e+07	8.54884e+07	1.0571e+08	6.19541e+07	7.95731e+07	9.43835e+07	8.29124e+07	9.51973e+07	7.30966e+07	1.0751e+08	7.6927e+07
RSL1D1;S361;	O76021	S	361	RSL1D1	ATNESEDEIPQLVPIGK	1.85111e+07	1.04614e+07	2.85846e+07	1.44766e+07	2.16682e+07	3.7756e+07	4.78215e+07	4.36079e+07	1.66483e+07	2.40601e+07	3.52997e+07	1.82869e+07	1.85037e+07	1.03272e+07	2.7629e+07	2.50313e+07	3.5144e+07	4.07503e+07	4.92911e+07	4.26228e+07	3.65153e+07	1.21069e+07	2.91054e+07	1.55218e+07	1.14555e+07	6.77154e+06	2.08291e+07	1.00479e+07	2.94007e+07	4.53428e+07	5.80291e+07	5.69911e+07	1.45045e+07	1.12839e+07	1.40852e+07	1.31191e+07	2.46709e+07	1.23026e+07	3.33383e+07	1.62565e+07	2.35336e+07	3.6778e+07	6.6972e+07	6.23581e+07
WFS1;S32;	O76024	S	32	WFS1	LNATASLEQER	6.97031e+06	9.73004e+06	1.00786e+07	8.2785e+06	3.17111e+06	2.48831e+06	513098	8.89361e+06	1.0679e+07	3.49423e+06	7.49307e+06	5.33069e+06	6.005e+06	7.54669e+06	7.52799e+06	9.44143e+06	1.95968e+06	2.24158e+06	751874	585697	5.25453e+06	2.99913e+06	6.10158e+06	7.19664e+06	7.7339e+06	5.93232e+06	5.22934e+06	3.96338e+06	554535	587440	2.24517e+06	768325	6.29446e+06	3.58062e+06	4.59641e+06	4.67176e+06	1.44886e+07	6.00838e+06	5.64179e+06	3.92807e+06	755046	1.003e+06	968601	1.26008e+06
CLPX;S1234;	O76031	S	1234	CLPX	ABCDEFGHIJKL	1.30709e+07	1.04061e+07	1.7855e+07	1.52516e+07	7.91321e+06	1.24415e+07	1.96922e+07	1.33358e+07	1.11299e+07	1.59357e+07	2.30946e+07	1.92022e+07	1.16735e+07	1.33262e+07	2.16439e+07	2.075e+07	6.09319e+06	2.0731e+07	1.59136e+07	1.32591e+07	1.58643e+07	1.21251e+07	1.99429e+07	2.26508e+07	9.25916e+06	1.34794e+07	2.37709e+07	1.49887e+07	1.23555e+07	1.3557e+07	1.73466e+07	1.96612e+07	1.15631e+07	1.26984e+07	2.01662e+07	2.30311e+07	7.7414e+06	1.17553e+07	2.12418e+07	1.86315e+07	1.33423e+07	1.59625e+07	1.94431e+07	1.55054e+07
SEC14L2;S1234;	O76054	S	1234	SEC14L2	ABCDEFGHIJKL	3.84987e+06	1.17975e+07	6.82307e+06	1.73257e+06	2.9782e+07	3.63451e+07	3.95377e+07	4.04561e+07	2.26224e+06	7.61038e+06	2.56574e+06	3.73284e+06	2.45625e+06	7.1143e+06	2.03606e+06	2.69052e+06	3.58736e+07	3.34722e+07	4.7629e+07	4.11267e+07	3.47713e+06	6.35593e+06	3.72513e+06	2.07877e+06	2.05608e+06	4.59679e+06	5.91288e+06	2.72878e+06	3.51232e+07	3.8731e+07	4.24087e+07	3.67076e+07	3.27485e+06	6.13472e+06	1.65121e+06	3.81307e+06	6.79839e+06	3.83032e+06	6.67973e+06	3.13727e+06	3.24077e+07	4.21864e+07	3.90758e+07	3.63649e+07
TM7SF2;S1234;	O76062	S	1234	TM7SF2	ABCDEFGHIJKL	2.94053e+06	4.25672e+06	4.04497e+06	7.58304e+06		122495	366858	419594	4.38933e+06	2.87682e+06	4.6245e+06	5.02851e+06	3.37376e+06	5.79266e+06	2.54221e+06	5.41203e+06	145551		123372	199730	8.20852e+06	3.83338e+06	3.46286e+06	4.68897e+06	1.90361e+06	3.97064e+06	3.20534e+06	4.68167e+06					4.00771e+06	2.96549e+06	4.95607e+06	5.64288e+06	3.1163e+06	4.85479e+06	3.2085e+06	9.35945e+06	204893	357500	204839	205935
CIAO1;S1234;	O76071	S	1234	CIAO1	ABCDEFGHIJKL	8.07102e+06	7.29808e+06	7.82199e+06	5.39849e+06	6.14109e+06	8.87129e+06	8.73005e+06	8.59611e+06	1.18542e+07	9.43489e+06	1.03608e+07	7.49357e+06	7.7443e+06	3.97117e+06	5.87751e+06	5.63063e+06	6.51892e+06	8.77748e+06	8.92513e+06	7.44655e+06	5.35103e+06	3.47828e+06	7.12362e+06	5.46259e+06	4.92301e+06	6.49402e+06	5.88325e+06	4.40925e+06	1.22534e+07	1.64799e+07	8.74241e+06	7.55328e+06	6.1419e+06	5.25211e+06	7.78802e+06	5.66035e+06	6.37829e+06	6.48183e+06	6.68788e+06	4.9191e+06	8.46808e+06	5.10419e+06	8.24881e+06	8.10794e+06
ZFAND5;S1234;	O76080	S	1234	ZFAND5	ABCDEFGHIJKL	725378	182874	270979	356232			27380.7	237840	685758	307346	431314	403321	450413			288441	138097	334426				155668	94467			229461		377653	200918	735842		444184					275047	90148.5			206558	846974		83171.5
SRP72;S616;	O76094	S	616	SRP72	GTQGATAGASSELDASK	1.25518e+08	8.50821e+07	1.25704e+08	1.00924e+08	6.34494e+07	6.74582e+07	9.57268e+07	7.52665e+07	1.08045e+08	1.12141e+08	1.37034e+08	1.12987e+08	1.0365e+08	8.34106e+07	1.06221e+08	8.17213e+07	5.8882e+07	7.07242e+07	8.45255e+07	6.00375e+07	8.9237e+07	9.27722e+07	1.45189e+08	1.03429e+08	8.46575e+07	8.16942e+07	1.13814e+08	8.25324e+07	7.51796e+07	8.04317e+07	9.22897e+07	7.57309e+07	1.08964e+08	8.7708e+07	1.22312e+08	1.11008e+08	9.73332e+07	8.51893e+07	1.01334e+08	9.09139e+07	5.86709e+07	6.6755e+07	9.27633e+07	8.51381e+07
DDAH1;S1234;	O94760	S	1234	DDAH1	ABCDEFGHIJKL	2.5479e+07	3.50892e+07	2.10985e+07	3.82946e+07	3.89341e+07	3.56799e+07	2.86045e+07	3.35645e+07	5.11485e+07	4.71699e+07	3.42688e+07	4.89783e+07	2.9785e+07	3.71397e+07	1.96182e+07	4.20602e+07	5.55378e+07	1.76564e+07	2.16732e+07	3.01867e+07	2.71963e+07	3.43525e+07	2.40502e+07	3.82355e+07	2.42382e+07	3.46308e+07	2.04091e+07	3.16529e+07	3.10089e+07	2.47269e+07	1.96114e+07	2.66787e+07	4.95711e+07	4.75767e+07	2.56732e+07	6.11386e+07	2.77569e+07	3.91174e+07	2.4605e+07	3.64802e+07	3.66795e+07	4.65556e+07	3.22055e+07	4.2496e+07
RECQL5;S815;	O94762	S	815	RECQL5	YTGEEDGAGGHSPAPPQTEECLR	883195	697527	480730	1.34689e+06	3.54837e+06	5.24872e+06	2.68988e+06	3.50234e+06	2.57794e+06	165707	543826	779143	2.3097e+06	423996	726976	956141	1.88802e+06	5.52077e+06	2.54291e+06	4.7186e+06	2.94307e+06	480630	2.66509e+06	1.8477e+06	1.31443e+06	416179	1.02466e+06	686110	3.66259e+06	2.80559e+06	1.9369e+06	2.90176e+06	993298	519638	431553	310526	1.53992e+06	888284	907147	600606	2.91243e+06	2.85655e+06	2.84104e+06	2.91269e+06
URI1;S418;	O94763	S	418	URI1	SREQSSEAAETGVSENEENPVR	466269	1.00628e+06	133955	1.57034e+06	4.90308e+06	5.64642e+06	7.47424e+06	8.00023e+06	2.48496e+06	150650	2.67128e+06	730394	1.23692e+06	360475	5.25497e+06	1.10746e+06	3.44309e+06	5.00416e+06	7.53929e+06	9.83704e+06	1.07181e+06	1.75855e+06	879887	4.42727e+06	2.28861e+06	1.30932e+06	2.66381e+06	754359	3.95691e+06	5.6978e+06	8.19015e+06	6.48678e+06	1.17059e+06	795620	320293	1.06431e+06	1.27452e+06	2.31138e+06	2.29732e+06	1.69634e+06	4.54074e+06	5.16477e+06	7.6978e+06	6.66091e+06
B3GAT3;S1234;	O94766	S	1234	B3GAT3	ABCDEFGHIJKL	2.31723e+07	1.42434e+07	2.91251e+07	1.71146e+07	2.82144e+06	1.32452e+06	7.56788e+06	5.98946e+06	1.3251e+07	1.45789e+07	3.2306e+07	2.24218e+07	1.31349e+07	1.83662e+07	2.81877e+07	2.29424e+07	1.34498e+06	4.06755e+06	5.3269e+06	3.86525e+06	1.51296e+07	1.67777e+07	3.04525e+07	2.65691e+07	1.02369e+07	1.6888e+07	3.39387e+07	1.76425e+07	3.04554e+06	8.17311e+06	6.3599e+06	3.80708e+06	1.35777e+07	1.76296e+07	2.52708e+07	2.77537e+07	1.24199e+07	2.13575e+07	3.35913e+07	1.66818e+07	2.78919e+06	5.0649e+06	5.76768e+06	5.4164e+06
MTA2;S1234;	O94776	S	1234	MTA2	ABCDEFGHIJKL	3.51118e+07	1.67946e+07	2.89648e+07	2.97508e+07	1.78672e+07	1.62344e+07	2.55602e+07	1.86474e+07	2.90484e+07	4.61685e+07	4.01389e+07	3.34531e+07	2.68066e+07	2.42769e+07	3.67709e+07	3.04268e+07	1.25236e+07	2.22938e+07	2.51264e+07	1.83919e+07	3.20295e+07	3.49572e+07	4.72694e+07	3.8658e+07	2.04047e+07	2.63216e+07	3.94334e+07	2.74675e+07	2.02014e+07	3.44163e+07	2.6174e+07	2.51312e+07	3.35629e+07	3.51007e+07	4.30535e+07	4.78238e+07	2.72002e+07	2.57507e+07	3.38224e+07	3.15407e+07	1.68816e+07	2.65364e+07	2.74216e+07	2.97561e+07
STK10;S438;	O94804	S	438	STK10	QVAEQGGDLSPAANR	2.44251e+07	1.25731e+07	9.73779e+06	1.46019e+07	8.48471e+06	7.04496e+06	654386	1.60302e+07	2.81464e+07	9.62778e+06	1.08577e+07	7.74898e+06	1.95405e+07	6.31261e+06	1.02568e+07	6.89268e+06	7.85691e+06	1.28554e+07	1.37054e+06	9.5665e+06	6.42669e+06	1.13388e+07	1.63035e+07	1.07101e+07	2.53227e+07	1.39115e+07	1.2009e+07	1.32285e+07	8.5003e+06	1.15277e+07	2.93549e+06	9.45038e+06	1.56103e+07	1.39175e+07	1.38243e+07	13561218	1.64286e+07	1.03486e+07	6.24384e+06	1.28351e+07	1.22326e+07	8.25324e+06	1.88668e+06	3.13852e+06
PRKD3;S364;	O94806	S	364	PRKD3	GLDDTEEPSPPEDK			176020	2.22685e+06	1.09076e+06	982109	71376.4	479261	332450			263445	1.49571e+06	139624	242565	299218	1.12182e+06	1.2552e+06	300263	873371	1.88758e+06	34145.3	276036	330276	853147	57675.6	328948		931840	701888	250496	235903		91362.1		121637	652620	98451.8	243739	1.19814e+06	449475	221932	211346	250819
GFPT2;S244;	O94808	S	244	GFPT2	LDSSACLHAVGDK	1.76832e+08	1.04756e+08	1.89355e+08	9.60359e+07	1.13517e+08	1.22136e+08	1.47013e+08	1.27837e+08	1.13534e+08	1.11258e+08	2.20483e+08	8.07762e+07	5.80713e+07	3.9931e+07	1.68428e+08	4.4743e+07	1.26141e+08	1.07793e+08	1.61865e+08	1.30432e+08	4.66028e+07	7.95356e+07	1.67283e+08	3.40628e+07	7.0674e+07	4.66019e+07	1.67945e+08	2.83229e+07	1.31649e+08	1.24358e+08	1.35405e+08	1.25018e+08	4.45013e+07	4.48649e+07	1.71063e+08	5.38465e+07	9.80368e+07	6.33705e+07	1.48169e+08	3.56969e+07	1.10297e+08	1.09444e+08	1.12465e+08	1.14557e+08
SLIT2;S1234;	O94813	S	1234	SLIT2	ABCDEFGHIJKL	7.01967e+06	7.74007e+06	6.62284e+06	7.19748e+06	513189	4.94059e+06	3.21946e+06	2.34514e+06	1.192e+07	6.7831e+06	8.3491e+06	1.0794e+07	1.04418e+07	1.29112e+07	5.13686e+06	1.24377e+07	5.71913e+06	1.91754e+06	3.42531e+06	3.12574e+06	9.60691e+06	8.17785e+06	6.38712e+06	1.14522e+07	6.49199e+06	9.03809e+06	5.34324e+06	9.88782e+06	5.98324e+06	2.01204e+06	2.94717e+06	3.04616e+06	8.81867e+06	8.60539e+06	5.27125e+06	6.5981e+06	5.30022e+06	5.87856e+06	3.12905e+06	6.84001e+06	4.8058e+06	6.5708e+06	4.51336e+06	1.09924e+07
LTN1;S1234;	O94822	S	1234	LTN1	ABCDEFGHIJKL	2.97372e+06	1.29872e+06			267047	1.41069e+06	3.02543e+06	2.88149e+06	387911	187172	2.3677e+06	612436			18590.1			1.6125e+06	3.01005e+06		138975	339297				390938	154518			1.22447e+06	156755		204626	3.20463e+06	3.13221e+06	3033749			203072		974085	1.15636e+06	3.59994e+06
TOMM70A; TOMM70;S91;	O94826	S	91	TOMM70A; TOMM70	ASPAPGSGHPEGPGAHLDMNSLDR	8.69395e+07	8.03012e+07	9.07263e+07	8.22084e+07	7.26105e+07	7.15286e+07	9.00898e+07	9.48185e+07	8.6119e+07	7.7443e+07	9.027e+07	8.07932e+07	1.00782e+08	1.04248e+08	1.08171e+08	1.14876e+08	6.71123e+07	7.73384e+07	7.77275e+07	6.86355e+07	1.06831e+08	9.80896e+07	1.23681e+08	1.31244e+08	8.27421e+07	8.26956e+07	1.07904e+08	9.6063e+07	7.00785e+07	8.71049e+07	9.54155e+07	1.01006e+08	9.54834e+07	9.32116e+07	1.0212e+08	1.18093e+08	8.32901e+07	9.82925e+07	1.0636e+08	8.4869e+07	6.57572e+07	8.64792e+07	9.29018e+07	9.10472e+07
PLEKHG5;S907;	O94827	S	907	PLEKHG5	VPSPPPSPR	4.84221e+08	1.99092e+08	2.29686e+08	1.16164e+08	6.80598e+06	8.87666e+06	5.06602e+06	1.29901e+07	3.36326e+08	2.80836e+08	1.88494e+08	1.41313e+08	3.49924e+08	1.80949e+08	2.4053e+08	3.08075e+08	4.48779e+06	1.03904e+07	6.34904e+06	2.00238e+07	3.59605e+08	3.93231e+08	1.1918e+08	2.38762e+08	3.53681e+08	1.46102e+08	3.78438e+08	3.18622e+08	5.70599e+06	9.36695e+06	5.6489e+06	1.3486e+07	3.79249e+08	3.97091e+08	8.51974e+07	1.46439e+08	3.48971e+08	2.33767e+08	3.64399e+08	1.1908e+08	8.61863e+06	1.04404e+07	4.68584e+06	1.09264e+07
IPO13;S1234;	O94829	S	1234	IPO13	ABCDEFGHIJKL
TOX4;S181;	O94842	S	181	TOX4	LSVDYGK	3.00295e+06	2.71601e+06	3.82101e+06	6.98681e+06	3.71705e+06	8.34218e+06	1.53671e+07	2.64535e+06	4.65544e+06	2.91125e+06	2.73281e+06	2.05821e+06	4.7654e+06	3.96495e+06	2.48841e+06	2.18192e+06	5.93475e+06	7.07386e+06	1.16542e+07	7.99477e+06	3.16985e+06	1.98033e+06	3.13111e+06	7.59038e+06	2.29656e+06	4.43461e+06	4.23219e+06	3.47544e+06	3.88807e+06	8.22096e+06	5.86919e+06	9.41988e+06	3.36997e+06	2.17211e+06	3.04587e+06	4.54524e+06	1.81317e+06	5.20605e+06	472329	2.40749e+06	4.59923e+06	5.66244e+06	5.66218e+06	2.04587e+06
MICAL2;S1234;	O94851	S	1234	MICAL2	ABCDEFGHIJKL	2.04078e+06	613311	4.07577e+06	2.65627e+06	679869	318381	984709	312628	360629	439688	2.4147e+06	738718	4.79328e+06	952187	4.34538e+06	2.9398e+06	495307	2.3759e+06	411336		484432	284813	4.44729e+06	697195	403679	540504	2.67514e+06		882857	1.28152e+06	930225		1.5327e+06	1.60777e+06	3.01914e+06	882591	977121	4.17348e+06	3.91489e+06		1.36603e+06	4.909e+06	930228	423236
KIAA0754;S181;	O94854	S	181	KIAA0754	EKTESELKFEEDER	3.10486e+06	1.8872e+06	1.47657e+06	3.59194e+06	2.23813e+07	2.0751e+07	7.92336e+06	1.14615e+07	3.23682e+06	1.99027e+06	2.03606e+06	3.15895e+06	1.01841e+06	1.40056e+06	1.02939e+06	3.04482e+06	8.31183e+06	2.60499e+07	7.02603e+06	1.12129e+07	3.23623e+06	2.15709e+06	997108	3.45646e+06	4.98162e+06	1.06269e+06	1.49617e+06	1.13667e+06	1.3098e+07	1.39818e+07	1.06697e+07	8.08852e+06	3.1589e+06	2.07886e+06	1.88546e+06	3.97419e+06	3.46218e+06	1.99302e+06	1.2057e+06	1.2887e+06	7.6321e+06	5.47284e+06	6.71559e+06	7.49901e+06
SEC24D;S1234;	O94855	S	1234	SEC24D	ABCDEFGHIJKL	7.1415e+07	3.48549e+07	7.33141e+07	4.4002e+07	1.11863e+07	1.83774e+07	3.39538e+07	1.93441e+07	4.3097e+07	4.35137e+07	6.68457e+07	4.8927e+07	4.17598e+07	3.84267e+07	7.89467e+07	5.47796e+07	1.20562e+07	1.91636e+07	3.52925e+07	1.35574e+07	3.54567e+07	4.30223e+07	6.75432e+07	5.34011e+07	3.84493e+07	4.43086e+07	9.1388e+07	5.05983e+07	1.46602e+07	2.09337e+07	3.16261e+07	2.1151e+07	3.99505e+07	4.52851e+07	6.73588e+07	6.57927e+07	4.05238e+07	4.38074e+07	8.11237e+07	3.32774e+07	1.47023e+07	2.0069e+07	3.10877e+07	2.11142e+07
SUPT7L;S1234;	O94864	S	1234	SUPT7L	ABCDEFGHIJKL			92353.2	263439							145982	533963		292643		447267		239654	278337				187543	379158	565201		330428		30852.5	157665			135086	228645		378866					94798.9
UFL1;S1234;	O94874	S	1234	UFL1	ABCDEFGHIJKL	8.72465e+07	7.11258e+07	1.00554e+08	7.69314e+07	6.70374e+07	7.23407e+07	6.03658e+07	6.81648e+07	7.58861e+07	8.16012e+07	1.13898e+08	7.65456e+07	9.82092e+07	7.75233e+07	1.04269e+08	8.67417e+07	7.19439e+07	8.14381e+07	6.90608e+07	6.73822e+07	6.37658e+07	7.54732e+07	1.12072e+08	1.00126e+08	8.91517e+07	8.13694e+07	8.71695e+07	7.05755e+07	6.47763e+07	7.07524e+07	6.38955e+07	9.28862e+07	8.07049e+07	7.70085e+07	1.11729e+08	8.54691e+07	8.3653e+07	7.39001e+07	8.68439e+07	7.51257e+07	6.25452e+07	7.21727e+07	7.3249e+07	6.37188e+07
SORBS2;S1017;	O94875	S	1017	SORBS2	GAEDYPDPPIPHSYSSDR	2.55414e+07	3.15054e+07	2.41046e+07	3.04732e+07	9.56105e+07	9.01255e+07	8.80471e+07	1.16135e+08	4.4848e+07	4.32856e+07	2.14444e+07	3.71376e+07	3.07765e+07	3.03671e+07	1.59463e+07	3.36154e+07	1.09303e+08	9.88129e+07	8.69347e+07	1.27128e+08	2.36456e+07	3.6109e+07	4.09545e+07	2.88179e+07	3.21177e+07	3.33231e+07	2.38054e+07	3.88815e+07	9.32691e+07	9.13576e+07	9.81595e+07	1.22865e+08	4.82168e+07	4.55964e+07	2.70521e+07	2.93582e+07	3.14121e+07	3.82124e+07	2.39028e+07	3.81983e+07	8.02168e+07	9.43988e+07	1.00063e+08	1.26684e+08
PHF14;S290;	O94880	S	290	PHF14	NSADDEELTNDSLTLSQSK	4.60325e+06	2.31217e+06	3.76863e+06	3.73002e+06	6.54534e+06	6.40312e+06	4.31362e+06	4.68687e+06	3.58471e+06	4.67887e+06	5.63811e+06	3.98371e+06	1.02797e+07	3.0349e+06	5.11991e+06	4.25101e+06	2.17406e+06	7.38163e+06	3.34987e+06	2.83375e+06	5.29154e+06	1.5538e+06	6.82163e+06	7.68006e+06	6.79562e+06	2.52739e+06	3.30512e+06	2.02982e+06	2.23804e+06	3.94313e+06	3.42033e+06	4.72347e+06	1.63772e+06	2.56198e+06	3.39534e+06	3.52015e+06	3.03863e+06	2.3718e+06	2.75206e+06	1.08106e+06	801137	4.53258e+06	1.21101e+06	4.12325e+06
SASH1;S170;	O94885	S	170	SASH1	QTSLTSSQLAEEK	1.33314e+07	1.05696e+07	8.68395e+06	1.22644e+07	1.91089e+07	3.14667e+07	1.32566e+07	2.2686e+07	1.01329e+07	8.42388e+06	7.78128e+06	9.569e+06	8.57557e+06	9.8019e+06	1.02151e+07	6.86843e+06	1.91132e+07	2.79795e+07	1.55429e+07	1.4115e+07	1.22152e+07	1.32628e+07	1.05351e+07	1.12829e+07	2.03753e+07	9.18886e+06	9.49869e+06	1.11363e+07	1.64325e+07	2.77742e+07	1.40401e+07	1.24791e+07	1.14252e+07	1.2566e+07	1.30915e+07	6.82857e+06	1.66575e+07	1.08432e+07	7.13581e+06	1.88372e+07	1.46262e+07	1.92336e+07	1.24613e+07	1.23958e+07
FARP2;S425;	O94887	S	425	FARP2	DSSSSLTDPQVSYVK	210983	1.48167e+06	1.29044e+06	2.24862e+06	1.23351e+06	1.90202e+06	1.86911e+06	3.38969e+06	3.3583e+06	535696	1.80623e+06	2.76157e+06	1.17721e+06	1.41998e+06	1.17128e+06		2.00801e+06	3.00138e+06	2.19914e+06	3.73052e+06	926304	1.37839e+06	1.96484e+06	1.52938e+06	900313	1.43831e+06	265940	1.0063e+06	2.59488e+06	1.45749e+06	3.74155e+06	2.76382e+06	1.30984e+06	1.52243e+06	3.28454e+06	2.33264e+06	1.38619e+06	1.24568e+06	37670.6	2.33409e+06	1.60898e+06	1.58377e+06	1.08282e+06	3.23154e+06
UBXN7;S288;	O94888	S	288	UBXN7	SESLIDASEDSQLEAAIR	1.84768e+07	1.75619e+07	1.40427e+07	2.60484e+07	2.23994e+07	1.4766e+07	1.23766e+07	2.09427e+07	2.66225e+07	2.05381e+07	2.55511e+07	2.56615e+07	2.99403e+07	2.31828e+07	1.93084e+07	2.43485e+07	3.72642e+07	1.42145e+07	1.14436e+07	2.04399e+07	2.92666e+07	2.14675e+07	3.17507e+07	2.6082e+07	2.60179e+07	2.74287e+07	1.94957e+07	2.96683e+07	2.65348e+07	1.42656e+07	2.30501e+07	1.56618e+07	2.86613e+07	2.47331e+07	2.76902e+07	2.6137e+07	2.23376e+07	2.17383e+07	1.1908e+07	1.87669e+07	2.52421e+07	1.06435e+07	1.60134e+07	1.19152e+07
SUN1;S1234;	O94901	S	1234	SUN1	ABCDEFGHIJKL	2.76246e+07	2.34173e+07	2.91596e+07	4.01557e+07	8.14704e+06	1.96984e+07	5.05416e+06	6.89071e+06	2.44608e+07	1.88784e+07	2.60388e+07	1.57519e+07	2.90096e+07	3.14383e+07	2.97929e+07	3.2908e+07	1.35948e+07	7.80675e+06	9.37693e+06	1.29031e+07	5.70285e+07	3.45315e+07	3.47315e+07	3.38007e+07	2.30949e+07	2.48141e+07	3.30896e+07	2.40516e+07	1.17465e+07	1.03542e+07	5.15072e+06	1.04581e+07	3.45005e+07	2.35862e+07	3.67394e+07	29757559	2.76812e+07	3.25439e+07	2.82694e+07	5.38349e+07	1.07763e+07	1.14703e+07	8.05477e+06	8.08108e+06
PROSC; PLPBP;S1234;	O94903	S	1234	PROSC; PLPBP	ABCDEFGHIJKL	1.25027e+07	1.20053e+07	1.32569e+07	6.34819e+06	5.97622e+06	4.38814e+06	7.78994e+06	7.33999e+06	1.09683e+07	1.61872e+07	9.06441e+06	1.41407e+07	8.44147e+06	1.23508e+07	1.07047e+07	9.88858e+06	4.25372e+06	8.00803e+06	8.66643e+06	4.71667e+06	1.20487e+07	1.13684e+07	8.9431e+06	1.38703e+07	6.59937e+06	7.75298e+06	9.12872e+06	9.93795e+06	8.86107e+06	5.89577e+06	3.07114e+06	1.10135e+07	1.24671e+07	8.07529e+06	6.85213e+06	1.09019e+07	1.19819e+07	1.14795e+07	1.21867e+07	1.11132e+07	1.22427e+07	8.6468e+06	6.76675e+06	5.99959e+06
ERLIN2;S1234;	O94905	S	1234	ERLIN2	ABCDEFGHIJKL	1.32326e+08	1.21324e+08	1.41956e+08	1.14594e+08	3.31241e+07	5.3207e+07	3.68216e+07	4.46608e+07	9.83117e+07	9.83628e+07	1.27842e+08	9.6481e+07	1.14463e+08	1.56215e+08	1.31479e+08	1.46113e+08	3.24528e+07	5.00982e+07	3.32124e+07	3.97375e+07	1.04133e+08	1.35118e+08	1.31057e+08	1.28839e+08	1.28597e+08	1.64456e+08	1.14529e+08	1.50042e+08	3.15912e+07	4.94149e+07	4.12724e+07	4.61867e+07	9.09876e+07	1.18909e+08	1.22793e+08	1.13317e+08	1.388e+08	1.44108e+08	1.10104e+08	1.23123e+08	3.60301e+07	5.43786e+07	4.29643e+07	4.34515e+07
PRPF6;S1234;	O94906	S	1234	PRPF6	ABCDEFGHIJKL	5.67792e+07	7.28838e+07	6.70479e+07	4.00088e+07	1.03396e+08	6.43985e+07	9.60321e+07	7.05731e+07	9.4539e+07	5.99919e+07	9.58001e+07	9.95201e+07	7.23597e+07	6.5677e+07	6.44371e+07	6.84858e+07	5.19603e+07	7.05766e+07	8.89801e+07	5.29443e+07	8.89385e+07	5.30125e+07	9.48609e+07	9.31053e+07	5.29651e+07	5.73479e+07	8.10092e+07	5.77783e+07	8.14911e+07	4.96934e+07	5.8959e+07	5.95263e+07	6.99907e+07	5.28801e+07	7.43568e+07	9.13893e+07	6.63553e+07	5.96884e+07	1.06812e+08	6.70019e+07	9.21637e+07	5.52548e+07	5.69525e+07	8.38521e+07
PCF11;S1520;	O94913	S	1520	PCF11	NELQEPCDSPK	41030.9	54340.4		48090.1	1.74565e+06	1.56143e+06	1.07742e+06	2.18657e+06	360904	10695.4	614073	1.76384e+06		292214	156579	389269	39374.7	745639	607414	827289		11894.4	441649	30341.2	235515	130473	133474	622844	260213	1.36444e+06	689286	1.46647e+06	369639	229617	395400	1.00873e+06	493353	184556	153311	735586	501985	1.90302e+06	1.74032e+06	1.48738e+06
FRYL;T1959;	O94915	T	1959	FRYL	SNTLDIMDGR	1.29918e+07	1.05168e+07	1.66479e+07	1.17237e+07	1.53525e+07	1.55205e+07	2.13843e+07	1.53723e+07	1.58632e+07	1.65293e+07	2.53549e+07	1.46638e+07	1.06332e+07	1.06699e+07	1.69515e+07	1.00309e+07	1.31989e+07	1.31478e+07	1.76135e+07	1.08779e+07	2.13316e+07	1.27033e+07	3.01847e+07	1.61413e+07	1.41823e+07	8.87052e+06	1.47468e+07	8.24717e+06	1.54344e+07	1.18575e+07	2.19041e+07	1.79011e+07	1.95826e+07	9.55139e+06	2.30327e+07	2.31917e+07	1.07694e+07	1.13207e+07	1.48737e+07	1.786e+07	1.87073e+07	1.17514e+07	1.88054e+07	9.61898e+06
ENDOD1;S1234;	O94919	S	1234	ENDOD1	ABCDEFGHIJKL	2.35598e+07	2.3903e+07	2.03111e+07	2.39868e+07	1.09556e+06	3.08613e+06	799983	702103	1.8964e+07	1.43986e+07	1.87741e+07	2.06369e+07	1.74943e+07	3.34428e+07	2.21491e+07	2.79519e+07	300269	1.4528e+06	3.65455e+06		2.68133e+07	1.73761e+07	2.01236e+07	3.30084e+07	1.44173e+07	2.61066e+07	2.07074e+07	2.19768e+07	440329	3.73903e+06	304774		1.35917e+07	1.62903e+07	1.98343e+07	2.72705e+07	2.07469e+07	3.59798e+07	2.10908e+07	3.10818e+07	334300		1.86226e+06
GLCE;S73;	O94923	S	73	GLCE	QQSEEAFPQEQQK	1.79412e+06	1.41023e+06	2.71794e+06	6.92947e+06	2.40351e+06	1.86339e+06	163417	1.17843e+06	3.6939e+06	2.25648e+06	2.27956e+06	2.22677e+06	3.71599e+06	2.82836e+06	2.93503e+06	3.02008e+06	1.30232e+06	1.57672e+06	405156	1.81045e+06	1.1602e+07	1.28076e+06	2.85184e+06	1.54291e+06	1.98502e+06	482086	831206	420670	1.24495e+06	1.63892e+06	657932	1.06894e+06	2.52183e+06	1.54371e+06	1.68826e+06	596713	3.2689e+06	2.79763e+06	1.68498e+06	3.86624e+06	1.63344e+06	832442	397703	714758
GLS;S1234;	O94925	S	1234	GLS	ABCDEFGHIJKL	4.17677e+07	4.07633e+07	5.05395e+07	4.48612e+07	6.95782e+07	7.48229e+07	8.74183e+07	8.29647e+07	5.99742e+07	6.14524e+07	6.16874e+07	5.99504e+07	4.03215e+07	5.4033e+07	5.90342e+07	6.5304e+07	5.81413e+07	9.28338e+07	1.04561e+08	7.30888e+07	4.54186e+07	6.34021e+07	6.85313e+07	6.41166e+07	3.57069e+07	5.65916e+07	6.44756e+07	6.29376e+07	7.29374e+07	8.03707e+07	8.03986e+07	8.94876e+07	4.07733e+07	5.76483e+07	5.95445e+07	6.67452e+07	4.10659e+07	5.002e+07	5.82243e+07	5.42653e+07	7.9305e+07	8.69435e+07	7.47593e+07	7.30582e+07
ABLIM3;S373;	O94929	S	373	ABLIM3	ASSPGYIDSPTYSR	1.10815e+06	491068	1.03322e+06	573808	1.52524e+06	451967			1.21412e+06	897330	1.23769e+06	913974	1.00858e+06	989436	1.4958e+06	850355	324314	468225	515614	370956	844568	695595	1.14697e+06	920226	948799	673889	1.7022e+06	781675	199951	200947	118217	65333.9	752415	554288	1.19602e+06	1.74111e+06	1.10186e+06	673267	1.2246e+06	887844		104463	40737.6
FBXO21;S1234;	O94952	S	1234	FBXO21	ABCDEFGHIJKL		475283	285036							346667		397555									150452		506006	449540		550199	493977	1.03077e+06						163415	526564
KDM4B;S566;	O94953	S	566	KDM4B	EPVSPMELTGPEDGAASSGAGR					70861.7	32375.7			233870	22698.4	25993						84371.3	38932.4							144008	12441.4				151439				30675.7	20427.4	31492.9						21375.2
SOGA1;S1303;	O94964	S	1303	SOGA1	APSPTSSAGEEGTK	4.52122e+07	3.87175e+07	1.30058e+08	3.81911e+07	740387	725325	2.36914e+06	3.94439e+06	1.7795e+07	2.65452e+07	7.81332e+07	2.24973e+07	3.80765e+07	6.11155e+07	1.15458e+08	5.01711e+07	1.56953e+06	2.61424e+06	1.9927e+06	3.89557e+06	1.74368e+07	3.39334e+07	7.24983e+07	4.9352e+07	3.75042e+07	6.02074e+07	8.08002e+07	3.82192e+07	2.04836e+06	1.42025e+06	2.66669e+06	3.6746e+06	1.73559e+07	2.37371e+07	7.63472e+07	2.93978e+07	4.89306e+07	4.16135e+07	8.3981e+07	3.98612e+07	1.73965e+06	950715	3.03213e+06	2.44481e+06
USP19;S1234;	O94966	S	1234	USP19	ABCDEFGHIJKL	6.69334e+06	2.75062e+06	4.88261e+06	4.28659e+06	1.32189e+06	2.82171e+06	4.14671e+06	2.5778e+06	1.69337e+06	3.51529e+06	6.54099e+06	5.25015e+06	2.63568e+06	4.46359e+06	6.09853e+06	2.69621e+06	2.60699e+06	3.6738e+06	3.32728e+06	1.81139e+06	2.07282e+06	4.56321e+06	5.05286e+06	3.928e+06	1.27602e+06	4.20859e+06	7.37485e+06	4.44656e+06	1.44802e+06	2.92059e+06	6.53799e+06	3.69961e+06	971391	3.56437e+06	4.4969e+06	6.1633e+06	5.36368e+06	4.78148e+06	6.63104e+06	2.41047e+06	3.31858e+06	6.71818e+06	3.48412e+06	4.31831e+06
AP2A2;S1234;	O94973	S	1234	AP2A2	ABCDEFGHIJKL	3.94028e+07	3.77113e+07	5.45976e+07	4.25074e+07	1.91149e+07	2.44966e+07	2.72595e+07	2.86652e+07	4.87879e+07	5.42816e+07	6.45643e+07	5.86757e+07	3.81152e+07	4.60713e+07	5.20582e+07	5.2261e+07	2.03525e+07	2.12494e+07	2.39894e+07	2.29012e+07	5.44706e+07	4.84939e+07	6.98022e+07	7.70049e+07	4.20651e+07	3.74004e+07	4.57349e+07	3.90229e+07	2.90463e+07	2.03465e+07	3.15604e+07	2.97375e+07	5.57243e+07	4.82915e+07	6.82348e+07	6.64556e+07	3.94253e+07	4.42111e+07	4.62454e+07	4.1094e+07	3.98196e+07	2.22109e+07	3.24458e+07	3.3349e+07
SEC31A;S527;	O94979	S	527	SEC31A	DSDQVAQSDGEESPAAEEQLLGEHIKEEK	3.04845e+08	2.4895e+08	3.00456e+08	2.32217e+08	8.09969e+07	1.29841e+08	1.2558e+08	1.43963e+08	2.00454e+08	2.09197e+08	2.82128e+08	2.6791e+08	2.58736e+08	2.45126e+08	3.08423e+08	2.21034e+08	2.79697e+08	1.41062e+08	1.53008e+08	1.28981e+08	1.83493e+08	1.9037e+08	2.63901e+08	2.0826e+08	2.34672e+08	2.10463e+08	2.98649e+08	2.44679e+08	7.77687e+07	1.32716e+08	1.63123e+08	2.11931e+08	2.65187e+08	1.99504e+08	2.60056e+08	2.43584e+08	2.29055e+08	2.52421e+08	3.05727e+08	2.14105e+08	1.14896e+08	1.23182e+08	1.58285e+08	1.40949e+08
HEXIM1;S1234;	O94992	S	1234	HEXIM1	ABCDEFGHIJKL	6.36932e+06	1.05255e+07	3.98885e+06	6.22515e+06	7.67997e+06	3.59854e+06	9.61263e+06	5.60101e+06	6.25766e+06	4.3414e+06	5.119e+06	1.01105e+07	5.77945e+06	4.71764e+06	6.40749e+06	6.9913e+06	2.49823e+06	7.48597e+06	7.16771e+06	5.07477e+06	9.85431e+06	6.21968e+06	7.16173e+06	1.1414e+07	1.77782e+06		5.76633e+06	5.02637e+06	6.50988e+06	9.94862e+06	5.62382e+06	8.48324e+06	3.11803e+06	4.09689e+06	3.13703e+06	1.11404e+07	4.79613e+06	4.79386e+06	7.40076e+06	5.37246e+06	2.69159e+06	4.97542e+06	4.89015e+06	5.76044e+06
YIF1A;S1234;	O95070	S	1234	YIF1A	ABCDEFGHIJKL	3.28204e+07	3.91045e+07	3.41953e+07	3.8076e+07	2.23885e+07	9.04402e+06	1.71381e+07	1.32102e+07	2.97742e+07	2.80947e+07	4.44669e+07	3.98419e+07	2.97439e+07	3.01268e+07	3.12289e+07	2.73239e+07	1.79878e+07	2.03093e+07	2.00653e+07	1.58809e+07	3.64754e+07	2.18722e+07	3.8555e+07	3.35749e+07	3.16415e+07	2.68066e+07	2.88265e+07	2.57912e+07	1.99833e+07	1.83835e+07	1.49301e+07	1.39875e+07	3.50422e+07	2.09276e+07	5.19798e+07	3.36486e+07	2.22008e+07	2.84261e+07	3.42497e+07	2.56672e+07	1.8401e+07	1.79273e+07	1.40806e+07	1.83911e+07
UBR5;S1308;	O95071	S	1308	UBR5	TASPEDSDMPDHDLEPPR	1.89249e+07	6.98189e+06	1.99098e+07	1.03609e+07	1.29617e+07	1.09336e+07	1.77346e+07	1.44594e+07	9.44524e+06	1.45272e+07	2.63674e+07	1.38807e+07	1.53836e+07	1.62916e+07	2.27456e+07	1.69678e+07	8.95442e+06	1.47477e+07	1.68932e+07	1.28464e+07	1.32019e+07	1.15256e+07	2.64311e+07	2.08531e+07	9.45794e+06	1.46142e+07	2.02972e+07	1.47766e+07	1.16828e+07	1.22235e+07	1.68844e+07	1.78663e+07	1.47641e+07	1.30987e+07	2.62089e+07	2.07456e+07	1.70747e+07	1.80039e+07	1.83478e+07	1.40215e+07	1.06883e+07	1.39166e+07	1.58517e+07	2.02759e+07
AGFG2;S1234;	O95081	S	1234	AGFG2	ABCDEFGHIJKL	496250	1.23646e+06			287668	309773	456748	715411				573258					437611	320517	415771	417971		423310							127691	233902	643698		1.07789e+06	870835			382550	283926		799624	150574	275125		1.41596e+06
PRSS23;S1234;	O95084	S	1234	PRSS23	ABCDEFGHIJKL	1.16213e+06	3.53838e+06	1.32016e+06	1.12072e+06	957747	906554	2.21519e+06	3.46407e+06	1.16578e+06	2.5677e+06	878884	1.3372e+06	1.1519e+06	3.09754e+06		2.41392e+06	519709	1.42187e+06	1.816e+06	2.7798e+06	1.01937e+06	1.13256e+06	459890	1.48296e+06	410342	3.12908e+06	243383	1.34657e+06	429288	991276	2.46376e+06	1.93484e+06	488396	1.1252e+06	687151	1.7045e+06	339218	1.83958e+06	825790	2.21977e+06	1.46769e+06	1.26299e+06	2.2722e+06	3.12255e+06
SCAF4;S1234;	O95104	S	1234	SCAF4	ABCDEFGHIJKL	8.16916e+07	4.2966e+07	1.21251e+08	1.34695e+08	1.58485e+07	2.55408e+07	4.60613e+07	4.7237e+07	7.32174e+07	2.68602e+07	1.1712e+08	1.36046e+08	6.86977e+07	1.3537e+08	1.3842e+08	2.17671e+08	1.20012e+07	3.44873e+07	3.40463e+07	3.93465e+07	7.41801e+07	4.52089e+07	1.2039e+08	1.69441e+08	7.41957e+07	1.01474e+08	2.50228e+08	1.66166e+08	1.69694e+07	3.25287e+07	4.67723e+07	4.5723e+07	6.78472e+07	7.97237e+07	7.72873e+07	1.30445e+08	9.60139e+07	1.44344e+08	1.83815e+08	6.77101e+07	1.7476e+07	2.58498e+07	4.60543e+07	4.59652e+07
MFN2;S1234;	O95140	S	1234	MFN2	ABCDEFGHIJKL	1.27882e+07	1.58593e+07	1.01448e+07	7.98632e+06	4.49641e+06	6.91184e+06	5.93944e+06	7.87019e+06	9.63399e+06	1.04093e+07	1.50089e+07	1.20288e+07	1.27324e+07	1.49677e+07	1.21772e+07	1.35825e+07	4.07182e+06	7.84618e+06	5.86574e+06	7.67785e+06	1.19096e+07	1.01758e+07	1.65204e+07	9.46875e+06	1.40831e+07	1.00257e+07	1.08219e+07	8.02677e+06	5.61147e+06	1.34432e+07	8.61076e+06	4.55073e+06	1.03765e+07	7.10932e+06	1.21381e+07	1.42159e+07	1.20205e+07	1.11779e+07	1.22997e+07	1.2891e+07	6.67402e+06	8.36899e+06	8.74004e+06	1.06167e+07
UBE4B;S105;	O95155	S	105	UBE4B	SQSMDIDGVSCEK	2.79344e+06	1.13817e+07	3.98231e+06	2.26985e+06	3.55042e+06	7.96783e+06	2.37089e+06	5.23432e+06	4.32182e+06	2.50384e+06	4.99687e+06	4.03301e+06	2.2797e+06	3.55584e+06	1.40347e+06	2.52582e+06	3.90862e+06	7.38666e+06	3.71499e+06	3.30571e+06	1.09092e+06	1.45333e+06	4.71303e+06	2.45376e+06	2.8051e+06	1.0811e+06	952424	390634	3.46088e+06	4.62066e+06	4.80845e+06	4.89387e+06	3.2125e+06	2.38829e+06	5.13332e+06	2.66652e+06	3.01297e+06	5.22215e+06	3.92643e+06	1.35318e+06	4.0151e+06	6.63005e+06	2.29752e+06	2.57032e+06
ZFPL1;S1234;	O95159	S	1234	ZFPL1	ABCDEFGHIJKL	5.92187e+06	6.6345e+06	8.89299e+06	5.8881e+06	2.3455e+06	2.6638e+06	3.87358e+06	3.79562e+06	4.94557e+06	6.01638e+06	6.13053e+06	5.05346e+06	4.22112e+06	4.93582e+06	1.16015e+07	7.66955e+06	1.58538e+06	1.8983e+06	2.99043e+06	1.77728e+06	4.97768e+06	5.30931e+06	7.70367e+06	8.21146e+06	5.44644e+06	3.34949e+06	6.80182e+06	5.09581e+06	1.93133e+06	3.44386e+06	4.27193e+06	4.02344e+06	5.50531e+06	6.1551e+06	7.0264e+06	5.34291e+06	4.73983e+06	8.26434e+06	7.72974e+06	4.36985e+06	1.65211e+06	2.58342e+06	5.23622e+06	2.54261e+06
IKBKAP; ELP1;S1234;	O95163	S	1234	IKBKAP; ELP1	ABCDEFGHIJKL	1.68139e+07	1.13368e+07	9.27894e+06	1.12241e+07	2.23117e+07	2.33909e+07	1.53292e+07	1.87749e+07	1.11969e+07	2.21553e+07	2.17028e+07	1.8465e+07	1.12801e+07	1.29171e+07	4.60357e+06	1.44715e+07	2.3634e+07	1.23362e+07	1.46904e+07	1.51972e+07	1.83175e+07	1.47313e+07	1.65447e+07	1.26687e+07	1.15352e+07	1.38854e+07	9.21684e+06	1.06512e+07	1.89036e+07	1.68507e+07	1.07516e+07	1.54065e+07	8.31562e+06	1.62112e+07	1.57533e+07	1.73703e+07	1.34397e+07	1.50701e+07	1.24482e+07	1.03682e+07	1.64482e+07	2.02124e+07	1.26094e+07	1.48162e+07
NDUFA3;S1234;	O95167	S	1234	NDUFA3	ABCDEFGHIJKL	1.36042e+07	1.17253e+07	1.58778e+07	1.69373e+07	1.34909e+07	1.18615e+07	1.02504e+07	1.37844e+07	8.95402e+06	8.78844e+06	1.49681e+07	1.50928e+07	1.39569e+07	1.83278e+07	1.84285e+07	2.46986e+07	1.83405e+07	1.32844e+07	1.02362e+07	1.51057e+07	8.5958e+06	1.0718e+07	1.75954e+07	2.07764e+07	1.17368e+07	2.28309e+07	1.17094e+07	1.96484e+07	1.03884e+07	1.37121e+07	1.53162e+07	1.83552e+07	1.29781e+07	1.39696e+07	2.70728e+07	1.67434e+07	2.09106e+07	2.18501e+07	1.54663e+07	2.19227e+07	7.50394e+06	1.34195e+07	1.24416e+07	2.07856e+07
NDUFB4;S1234;	O95168	S	1234	NDUFB4	ABCDEFGHIJKL	2.81689e+07	3.42377e+07	3.52593e+07	3.94434e+07	2.04386e+07	1.50979e+07	2.24884e+07	1.64819e+07	2.50772e+07	2.25747e+07	3.34974e+07	2.97345e+07	2.69776e+07	3.32134e+07	3.70273e+07	4.96252e+07	1.48815e+07	1.64133e+07	1.60253e+07	2.16818e+07	3.29429e+07	3.59589e+07	2.71751e+07	4.72098e+07	3.05316e+07	3.51484e+07	4.32853e+07	4.20888e+07	1.95497e+07	1.0781e+07	1.62049e+07	2.10962e+07	2.93938e+07	3.17119e+07	2.8369e+07	3.78084e+07	2.78344e+07	3.53827e+07	4.24722e+07	3.82521e+07	2.10184e+07	1.79267e+07	2.40783e+07	2.61295e+07
NDUFB8;S1234;	O95169	S	1234	NDUFB8	ABCDEFGHIJKL	1.09827e+07	1.36701e+07	1.42723e+07	1.84584e+07	8.24751e+06	1.17255e+07	1.69787e+07	1.3365e+07	1.56008e+07	1.03146e+07	1.99534e+07	1.61347e+07	1.55674e+07	1.9339e+07	1.36897e+07	2.22296e+07	9.66074e+06	7.81565e+06	1.46384e+07	1.37981e+07	2.01727e+07	1.63375e+07	2.10465e+07	1.47164e+07	1.36173e+07	1.67738e+07	1.84865e+07	1.5808e+07	1.48496e+07	1.50505e+07	1.51233e+07	1.51759e+07	1.41926e+07	1.38884e+07	1.81495e+07	2.27665e+07	1.03873e+07	1.80017e+07	1.95997e+07	1.72388e+07	1.15862e+07	1.63073e+07	1.20982e+07	1.67183e+07
NDUFA7;S1234;	O95182	S	1234	NDUFA7	ABCDEFGHIJKL	1.29773e+07	1.23981e+07	9.35885e+06	1.86458e+07	7.56946e+07	9.58664e+06	9.83788e+06	6.2657e+06	2.02646e+07	7.35649e+06	1.25996e+07	1.87191e+07	5.26567e+06	1.04545e+07	1.34031e+07	1.05128e+07	3.48613e+07	4.89765e+06	8.50557e+06	1.55626e+07	1.34551e+07	1.49817e+07	1.90861e+07	1.29023e+07	8.73105e+07	1.53425e+07	1.9847e+07	2.95528e+07	1.0194e+07	8.91655e+06	4.52434e+06	5.69696e+06	4.07557e+06	1.94366e+07	1.38757e+07	6.39408e+06	2.08049e+07	1.91832e+07	2.2324e+07	1.41387e+07	9.23009e+06	9.7813e+06	7.65523e+06	1.05696e+07
VAMP5;S1234;	O95183	S	1234	VAMP5	ABCDEFGHIJKL	8.94527e+06	7.43488e+06	867720	3.72234e+06	1.86568e+06	3.67322e+06			1.08906e+07	3.97182e+06	2.29765e+06	1.56991e+07		1.8171e+06		2.28313e+06					7.08814e+06	1.88272e+07	1.88178e+06	1.7401e+07	7.51835e+06	1.12206e+07	1.06293e+07						3.8017e+06	1.46839e+07	2.31421e+06	21731258	6.75446e+06	1.409e+07	1.06171e+07	3.86217e+06	3.1692e+06
RTN3;S246;	O95197	S	246	RTN3	DSPESPFEVIIDK	5.99018e+07	6.80544e+07	5.82465e+07	7.54602e+07	3.75027e+07	5.0945e+07	3.86657e+07	3.35063e+07	9.54702e+07	9.79704e+07	8.63721e+07	8.05912e+07	8.77119e+07	7.51794e+07	8.78431e+07	8.90624e+07	4.77704e+07	5.4249e+07	2.81132e+07	3.75756e+07	1.06704e+08	1.05023e+08	5.8462e+07	1.01756e+08	7.54299e+07	6.62256e+07	4.91058e+07	8.27703e+07	3.1691e+07	5.91605e+07	3.25104e+07	3.9722e+07	7.11439e+07	9.2165e+07	5.81122e+07	9.35941e+07	5.86428e+07	7.70815e+07	5.6492e+07	1.07588e+08	2.84436e+07	4.70056e+07	3.09197e+07	3.72377e+07
LETM1;S1234;	O95202	S	1234	LETM1	ABCDEFGHIJKL	9.30121e+07	9.83565e+07	1.23163e+08	1.51599e+08	6.01137e+07	7.04346e+07	6.56069e+07	9.34082e+07	1.0332e+08	1.01684e+08	1.58019e+08	1.19389e+08	1.13006e+08	1.38985e+08	1.35077e+08	1.49779e+08	5.16036e+07	6.92687e+07	5.08396e+07	8.14157e+07	1.28179e+08	1.36184e+08	1.73182e+08	1.46966e+08	9.88628e+07	1.12789e+08	1.24869e+08	1.06405e+08	6.88754e+07	6.37048e+07	6.61591e+07	8.82601e+07	9.65896e+07	1.06388e+08	1.58459e+08	1.38646e+08	9.28753e+07	1.31565e+08	1.26196e+08	1.56915e+08	6.44401e+07	6.26253e+07	6.98586e+07	7.27221e+07
EPN2;S173;	O95208	S	173	EPN2	GSSQPNLSTSHSEQEYGK	6.41893e+07	5.10605e+07	4.84054e+07	6.02867e+07	7.62436e+07	1.15279e+08	4.69863e+07	9.0195e+07	8.87057e+07	7.81692e+07	5.20402e+07	5.78872e+07	8.07433e+07	4.38847e+07	4.80292e+07	4.8971e+07	7.23296e+07	9.04723e+07	4.60774e+07	7.59083e+07	9.49434e+07	6.50751e+07	4.88972e+07	4.44566e+07	8.0196e+07	4.4302e+07	3.74616e+07	5.18543e+07	6.14343e+07	1.12672e+08	5.37002e+07	7.37936e+07	5.9964e+07	6.00388e+07	5.70744e+07	4.37324e+07	7.00489e+07	4.5023e+07	3.33033e+07	7.43065e+07	6.58656e+07	9.35701e+07	5.37342e+07	8.52058e+07
STBD1;S1234;	O95210	S	1234	STBD1	ABCDEFGHIJKL	2.01723e+08	7.41637e+07	9.25721e+07	1.37848e+08	2.24499e+07	9.59366e+06	9.67924e+06	1.11098e+07	1.54406e+08	4.94598e+07	2.33586e+08		2.62197e+08	1.38696e+08	8.93545e+07	3.55504e+06	7.89282e+06	3.83254e+06	1.40851e+07	1.82795e+07	1.58152e+08	1.06719e+08	2.17191e+08		2.64564e+08	1.49052e+08		2.43852e+08	1.42628e+07	7.41616e+06	2.29947e+06	1.38535e+07	1.26638e+08	8.72599e+07	1.5099e+08		1.66716e+08	1.57868e+08	1.59951e+06	1.08908e+08	3.07598e+06	4.89499e+06	5.80287e+06	1.47264e+07
ZRANB2;S120;	O95218	S	120	ZRANB2	ENVEYIEREESDGEYDEFGRK	5.45026e+07	2.97029e+07	4.36203e+07	6.15711e+07	2.00545e+08	1.14602e+08	3.96407e+07	5.95919e+07	7.75342e+07	4.51246e+07	3.73521e+07	5.9456e+07	7.61291e+07	3.22521e+07	4.72266e+07	5.38498e+07	8.2422e+07	1.10685e+08	4.56383e+07	5.34301e+07	7.1899e+07	4.41037e+07	4.52895e+07	5.19207e+07	9.40076e+07	3.56887e+07	5.39552e+07	3.12919e+07	6.36648e+07	6.7864e+07	4.95629e+07	5.52848e+07	7.15295e+07	6.19599e+07	2.93747e+07	1.07664e+08	6.24072e+07	3.82688e+07	4.08021e+07	3.40786e+07	5.4222e+07	6.6045e+07	4.22903e+07	6.3699e+07
SNX4;S1234;	O95219	S	1234	SNX4	ABCDEFGHIJKL	1.87758e+06	3.81413e+06	4.05394e+06	2.02195e+06	561028		330145		2.62576e+06	3.26808e+06	4.12277e+06	4.88239e+06	2.10682e+06	3.56317e+06	1.0966e+06	3.81728e+06		752759		1.0849e+06	3.99764e+06	3.58493e+06	3.95608e+06	4.58048e+06	987345	3.02603e+06	2.62089e+06	2.79331e+06		168556	1.23847e+06	232743	1.33972e+06	4.09053e+06	3.05351e+06	6477998	2.60037e+06	4.2239e+06	4.15009e+06	2.23656e+06	493002	343820	266503	216523
LUC7L3;S431;	O95232	S	431	LUC7L3	NFYESDDDQKEK	1.21303e+07	1.05802e+07	7.48747e+06	1.98723e+07	2.44874e+07	1.79475e+07	1.98198e+07	1.99577e+07	1.79708e+07	1.37382e+07	1.61953e+07	1.58334e+07	8.45532e+06	7.49385e+06	1.31015e+07	1.26395e+07	1.9279e+07	1.94598e+07	1.8947e+07	1.49537e+07	1.2525e+07	1.6906e+07	1.12133e+07	2.46813e+07	1.38974e+07	1.01636e+07	1.92243e+07	6.46706e+06	1.58602e+07	1.48112e+07	1.36694e+07	2.01821e+07	1.31814e+07	2.14034e+07	1.52682e+07	2.56517e+07	1.33671e+07	6.64783e+06	1.52967e+07	1.04599e+07	1.54748e+07	2.14467e+07	1.68658e+07	1.30148e+07
KIF20A;S1234;	O95235	S	1234	KIF20A	ABCDEFGHIJKL	3.63834e+06	3.34872e+06	3.60067e+06	2.33772e+06	4.36593e+06	5.14654e+06	3.86545e+06	5.09201e+06	7.76952e+06	7.00799e+06	9.69145e+06	9.34561e+06	1.92736e+06	4.63291e+06	4.51872e+06	2.5926e+06	4.41847e+06	2.82152e+06	1.94636e+06	5.40254e+06	9.23533e+06	8.54726e+06	1.24694e+07	1.12972e+07	1.8925e+06	4.26543e+06	2.11766e+06	4.20406e+06	4.6135e+06	3.99707e+06	3.01932e+06	4.66409e+06	9.28041e+06	8.69066e+06	1.07159e+07	9.15961e+06	3.60208e+06	3.44128e+06	3.67215e+06	3.54639e+06	3.00906e+06	3.75991e+06	5.35898e+06	4.82335e+06
KIF4A;S815;	O95239	S	815	KIF4A	GRASPGGVSTSSSDGK	716493			373952	4.72831e+06	1.96348e+06	3.23218e+06		2.73728e+06	3.91471e+06	1.02771e+07	4.14288e+06	3.13191e+06		459861	5.77183e+06	5.46103e+06	526207	6.70503e+06	2.87105e+06	3.61603e+06	2.79333e+06	9.66125e+06	5.91003e+06	3.19253e+06		380600	2.82792e+06	2.87496e+06	2.24595e+06	2.45007e+06	3.42865e+06	6.68514e+06	2.92356e+06	8.09491e+06	3.42316e+06	1.52442e+06	505026		328085	2.33806e+06	413486	4.21935e+06	266482
GOSR1;S1234;	O95249	S	1234	GOSR1	ABCDEFGHIJKL	7.7715e+06	5.7076e+06	1.32995e+07	6.14052e+06	3.48278e+06	5.38712e+06	4.63815e+06	2.46262e+06	9.26569e+06	9.4326e+06	1.49412e+07	9.9982e+06	4.08946e+06	7.66442e+06	1.33783e+07	1.30559e+07	3.88441e+06	4.68213e+06	3.32045e+06	2.29201e+06	4.92915e+06	1.15235e+07	1.50316e+07	1.62936e+07	4.15009e+06	4.96119e+06	1.10139e+07	1.25718e+07	4.23633e+06	4.12266e+06	4.29884e+06	4.22524e+06	8.18211e+06	7.35485e+06	1.42253e+07	1.44856e+07	2.48876e+06	1.01599e+07	1.35893e+07	9.96549e+06	4.27326e+06	5.01512e+06	3.89532e+06	3.41781e+06
KAT7;S10;	O95251	S	10	KAT7	NAGSSSDGTEDSDFSTDLEHTDSSESDGTSR	9.30999e+06	5.80849e+06	5.20928e+06	1.19669e+07	1.29945e+07	1.34653e+07	2.36907e+06	7.77563e+06	2.03712e+07	6.68354e+06	7.31331e+06	1.00628e+07	1.35957e+07	6.43033e+06	1.05051e+07	8.15851e+06	1.05683e+07	1.82527e+07	3.01175e+06	4.42959e+06	1.35007e+07	3.08642e+06	9.44446e+06	6.74961e+06	1.76133e+07	4.85015e+06	6.40732e+06	8.06541e+06	6.44749e+06	1.04966e+07	6.84707e+06	3.0025e+06	1.59543e+07	5.35813e+06	8.07332e+06	3.88728e+06	1.24787e+07	4.54845e+06	4.65851e+06	9.28669e+06	1.10217e+07	5.30825e+06	2.64616e+06	4.40596e+06
ATE1;S1234;	O95260	S	1234	ATE1	ABCDEFGHIJKL	1.49846e+06	2.62951e+06	1.26044e+06	569234	207886	1.26723e+06	2.16554e+06	1.31392e+06	2.75821e+06	3.96539e+06	4.22789e+06	3.1054e+06	701477	1.92561e+06	2.60424e+06	489065	253546	1.4771e+06	2.3927e+06	2.08794e+06	4.45344e+06	1.27376e+06	2.22431e+06	2.38799e+06	949345	2.87418e+06	6.03395e+06	465554	851980	2.02908e+06	1.49015e+06	800283	680254	2.81439e+06	274519	1.79646e+06	1.35627e+06	5.49155e+06	4.62754e+06	3.27437e+06	1.21181e+06	2.22959e+06	1.64983e+06	646141
VAPB;S160;	O95292	S	160	VAPB	SLSSSLDDTEVKK	7.62302e+07	9.04006e+07	5.53293e+07	8.49584e+07	4.75841e+07	3.1508e+07	3.17077e+07	3.25077e+07	8.44253e+07	8.56114e+07	8.63869e+07	7.87597e+07	6.58211e+07	7.48999e+07	5.9731e+07	8.98895e+07	5.56058e+07	3.73344e+07	3.11694e+07	3.86218e+07	1.12744e+08	8.57158e+07	9.20452e+07	7.26915e+07	6.96391e+07	6.82868e+07	6.5388e+07	7.44254e+07	3.57256e+07	3.62805e+07	2.02163e+07	2.693e+07	7.5784e+07	8.47495e+07	9.7939e+07	8.5863e+07	7.86345e+07	7.33796e+07	6.78302e+07	7.97482e+07	3.84657e+07	3.75446e+07	1.94481e+07	2.89598e+07
SNAPIN;S1234;	O95295	S	1234	SNAPIN	ABCDEFGHIJKL	4.31753e+06	8.84355e+06	7.99258e+06	9.23512e+06	6.92608e+06	1.03645e+07	1.44828e+07	8.29693e+06	9.49206e+06	1.10354e+07	8.63931e+06	5.41533e+06	5.76348e+06	8.78873e+06	1.68746e+07	5.05321e+06	7.99907e+06	9.16655e+06	8.50702e+06	1.20828e+07	1.31704e+07	1.46973e+07	5.04347e+06	1.10249e+07	1.35314e+07	9.73416e+06	8.56222e+06	5.74096e+06	1.25849e+07	5.24933e+06	1.05095e+07	5.38971e+06	1.28028e+07	4.50939e+06	9.077e+06	1.17045e+07	1.07005e+07	4.82746e+06	1.93113e+07	8.24255e+06	1.01261e+07	1.06993e+07	1.32197e+07	5.22519e+06
MPZL1;S204;	O95297	S	204	MPZL1	DYTGCSTSESLSPVK	1.45625e+07	5.88846e+06	8.92063e+06	9.96384e+06	3.40263e+07	3.04858e+07	1.2403e+07	2.50328e+07	1.54981e+07	1.43484e+07	2.01762e+07	1.55557e+07	7.40229e+06	8.59234e+06	6.08859e+06	1.13319e+07	4.747e+07	2.86617e+07	1.94558e+07	2.12731e+07	1.15777e+07	1.12483e+07	2.19044e+07	1.17736e+07	1.45386e+07	6.92506e+06	5.61586e+06	5.38554e+06	1.4989e+07	1.52518e+07	1.83946e+07	1.62328e+07	1.76192e+07	9.22997e+06	1.63014e+07	1.12329e+07	1.09866e+07	7.74139e+06	8.11804e+06	1.17065e+07	2.01452e+07	1.71797e+07	1.82332e+07	2.11337e+07
NDUFC2; NDUFC2-KCTD14;S1234;	O95298	S	1234	NDUFC2; NDUFC2-KCTD14	ABCDEFGHIJKL	1.17865e+07	9.5419e+06	8.2073e+06	6.15344e+06	5.53452e+06	9.13057e+06	5.46831e+06	4.37398e+06	8.0984e+06	9.03391e+06	8.00841e+06	4.35636e+06	1.39445e+07	9.25572e+06	7.63843e+06	9.42702e+06	6.29947e+06	9.81393e+06	3.51628e+06	5.5997e+06	1.12501e+07	9.82758e+06	8.13385e+06	5.88884e+06	1.05198e+07	6.20397e+06	4.75034e+06	8.35529e+06		1.01038e+07	2.59308e+06	5.57035e+06	6.3109e+06	9.27191e+06	8.65591e+06	7.67527e+06	9.42033e+06	9.98617e+06	5.12502e+06	9.05421e+06	6.23075e+06	8.14474e+06	3.92699e+06	5.44988e+06
NDUFA10;S1234;	O95299	S	1234	NDUFA10	ABCDEFGHIJKL	5.13894e+07	5.94347e+07	6.32724e+07	7.16409e+07	7.60356e+07	5.9304e+07	6.16366e+07	7.47767e+07	6.72599e+07	5.7197e+07	6.78509e+07	6.85431e+07	7.3633e+07	8.01763e+07	6.36651e+07	9.0671e+07	4.56525e+07	6.2852e+07	5.53022e+07	6.7342e+07	6.98063e+07	6.92998e+07	7.37464e+07	9.00867e+07	7.0887e+07	7.08615e+07	6.60832e+07	8.04259e+07	6.17659e+07	5.32842e+07	5.80351e+07	7.26496e+07	6.93641e+07	6.52747e+07	7.48563e+07	7.60564e+07	7.42835e+07	6.26308e+07	6.45947e+07	8.17432e+07	6.20924e+07	6.06661e+07	5.58739e+07	8.12126e+07
FKBP9;S1234;	O95302	S	1234	FKBP9	ABCDEFGHIJKL	8.02023e+07	1.25627e+08	1.12531e+08	1.03744e+08	7.54243e+07	1.03755e+08	7.64494e+07	7.66915e+07	9.92722e+07	7.18182e+07	1.27288e+08	1.46138e+08	8.12808e+07	1.07167e+08	8.29211e+07	1.15091e+08	6.73987e+07	2.06098e+08	8.91714e+07	6.00539e+07	8.21415e+07	8.96141e+07	1.23306e+08	1.12895e+08	8.59757e+07	1.16163e+08	9.71407e+07	1.01373e+08	7.65309e+07	7.41952e+07	7.6319e+07	7.31019e+07	1.12075e+08	8.42462e+07	9.23527e+07	1.68999e+08	9.03969e+07	1.06769e+08	1.01113e+08	9.5863e+07	7.17178e+07	7.13414e+07	7.5652e+07	8.94375e+07
CELF2;S1234;	O95319	S	1234	CELF2	ABCDEFGHIJKL	5.76112e+06	3.86297e+06	4.97732e+06	6.69078e+06	2.8287e+06	3.11068e+06	1.38347e+06		7.24656e+06	5.36926e+06	7.02551e+06	7.87107e+06	8.76196e+06	3.84004e+06	5.29515e+06	9.57991e+06	3.20398e+06	3.56268e+06	715792	2.90881e+06	8.68816e+06	9.68068e+06	8.11939e+06	7.70378e+06	1.01913e+07	2.97153e+06	4.89208e+06	5.16427e+06	2.15138e+06	3.92372e+06	670692	2.72203e+06	8.81974e+06	7.74348e+06	6.73787e+06	7805482	1.72808e+07	7.25926e+06	6.99561e+06	3.69032e+06	3.4902e+06		2.52155e+06
PGLS;S1234;	O95336	S	1234	PGLS	ABCDEFGHIJKL	4.86314e+07	5.17962e+07	6.18498e+07	5.60691e+07	5.57611e+07	6.86531e+07	1.11871e+08	9.80694e+07	3.8619e+07	4.79073e+07	4.48172e+07	4.11098e+07	4.21438e+07	5.70712e+07	5.68341e+07	4.29139e+07	8.23803e+07	5.74869e+07	1.15777e+08	1.03767e+08	3.02364e+07	4.34017e+07	3.75796e+07	3.31952e+07	3.35227e+07	6.38552e+07	6.1408e+07	4.37854e+07	7.56498e+07	8.53282e+07	1.00763e+08	1.00555e+08	3.93794e+07	3.68399e+07	4.05035e+07	5.19102e+07	3.48862e+07	6.59736e+07	5.21645e+07	4.31747e+07	7.78241e+07	7.83533e+07	9.86341e+07	9.65902e+07
PAPSS2;S1234;	O95340	S	1234	PAPSS2	ABCDEFGHIJKL	6.36285e+07	4.81079e+07	4.46304e+07	3.27888e+07	8.17981e+07	7.67861e+07	7.62326e+07	6.27177e+07	4.61681e+07	3.91668e+07	4.52538e+07	3.7524e+07	4.94225e+07	4.15951e+07	4.26402e+07	4.77865e+07	8.03004e+07	8.76301e+07	7.29317e+07	5.55238e+07	4.94247e+07	5.14631e+07	4.41787e+07	3.31151e+07	5.84898e+07	4.27339e+07	5.85585e+07	4.72603e+07	6.9454e+07	8.70397e+07	5.1213e+07	6.46011e+07	6.25865e+07	4.77254e+07	4.35778e+07	3.76588e+07	4.64789e+07	5.07883e+07	5.34885e+07	2.78776e+07	7.37623e+07	8.32623e+07	7.01142e+07	6.45176e+07
SMC2;S1234;	O95347	S	1234	SMC2	ABCDEFGHIJKL	9.04253e+07	7.74022e+07	4.87071e+07	7.13589e+07	7.51259e+07	6.54585e+07	9.93942e+07	8.55725e+07	6.50121e+07	4.62929e+07	9.62373e+07	6.73481e+07	7.66254e+07	5.7133e+07	4.93319e+07	8.18065e+07	8.9875e+07	8.75934e+07	1.23934e+08	1.71119e+08	6.20115e+07	5.36749e+07	1.06327e+08	1.04432e+08	8.92638e+07	9.00381e+07	5.2065e+07	5.57861e+07	1.4597e+08	9.38956e+07	1.23897e+08	1.02699e+08	9.53247e+07	4.18883e+07	1.1161e+08	8.45996e+07	5.89475e+07	5.46636e+07	5.84191e+07	6.4528e+07	1.43146e+08	1.2112e+08	6.65533e+07	1.26172e+08
ATG7;S1234;	O95352	S	1234	ATG7	ABCDEFGHIJKL	2.82129e+07	2.39152e+07	3.52207e+07	1.85251e+07	2.22299e+07	2.52529e+07	3.10687e+07	2.31177e+07	1.47851e+07	2.47994e+07	4.05618e+07	2.93429e+07	1.93801e+07	2.43549e+07	3.05419e+07	1.94793e+07	2.7849e+07	1.65847e+07	3.16344e+07	2.41954e+07	1.11315e+07	1.42413e+07	1.91283e+07	1.28201e+07	1.74096e+07	1.88136e+07	3.87181e+07	1.25587e+07	1.68838e+07	1.8235e+07	2.1672e+07	1.85315e+07	1.85019e+07	1.69023e+07	2.25209e+07	2.09064e+07	1.84932e+07	1.72407e+07	3.84025e+07	1.37045e+07	1.83812e+07	1.75535e+07	2.85557e+07	4.87575e+07
TACC2;S1946;	O95359	S	1946	TACC2	SSDTSGNEASEIESVK	1.02666e+06	2.12172e+06	1.14105e+06	1.44705e+06	3.64896e+06	802857	277439	1.01076e+06	3.81879e+06	6.84305e+06	1.81654e+06	1.65381e+06	1.60357e+06	653854	3.37236e+06	1.52989e+06	1.58241e+06	4.94848e+06	907320	1.08234e+06	2.74602e+06	5.16187e+06	4.51713e+06	3.49105e+06	6.72406e+06	1.31012e+06	2.03829e+06	2.09242e+06	2.39825e+06	1.49239e+06	1.63242e+06	740488	3.77472e+06	1.67338e+06	3.1801e+06	1.48595e+06	1.76944e+06	1.08725e+06	1.1449e+06	5.6484e+06	3.18518e+06	1.01862e+06	850777	1.04467e+06
ZBTB7A;S526;	O95365	S	526	ZBTB7A	GGAPDPSPGATATPGAPAQPSSPDARR	6.34987e+06	8.68077e+06	6.8246e+06	9.9787e+06	3.15487e+06	2.44068e+06	2.64687e+06	4.62947e+06	3.49524e+06	4.86039e+06	4.22648e+06	4.8345e+06	6.1224e+06	5.58087e+06	8.99383e+06	7.15822e+06	1.93953e+06	4.00332e+06	3.77538e+06	3.42737e+06	5.26479e+06	5.74552e+06	5.53832e+06	5.18604e+06	3.08108e+06	5.03789e+06	6.83046e+06	3.39815e+06	1.72454e+06	2.9607e+06	6.43637e+06	3.02326e+06	8.6866e+06	3.9761e+06	8.38398e+06	3.87354e+06	3.75642e+06	6.09042e+06	7.77178e+06	4.8961e+06	3.47362e+06	2.59876e+06	6.28299e+06	3.7502e+06
LYPLA2;S1234;	O95372	S	1234	LYPLA2	ABCDEFGHIJKL	8.84051e+06	1.38104e+07	1.71274e+07	8.59309e+06	7.54887e+06	9.96067e+06	1.27994e+07	1.26746e+07	5.57197e+06	1.09075e+07	9.83709e+06	1.30244e+07	9.94778e+06	1.08977e+07	1.35623e+07	7.402e+06	8.77088e+06	1.07308e+07	1.90057e+07	1.28175e+07	8.28701e+06	5.48229e+06	8.62789e+06	9.17163e+06	1.35588e+07	1.22036e+07	1.4133e+07	1.19056e+07	4.73007e+06	1.35601e+07	1.5303e+07	9.55562e+06	6.10338e+06	1.39002e+07	7.29281e+06	9.79554e+06	6.83518e+06	1.26639e+07	1.24789e+07	5.25643e+06	6.75427e+06	1.35444e+07	1.51834e+07	1.1787e+07
IPO7;S1234;	O95373	S	1234	IPO7	ABCDEFGHIJKL	8.47556e+07	6.1445e+07	8.47712e+07	7.01426e+07	1.40131e+08	1.73958e+08	1.97883e+08	2.05327e+08	8.69266e+07	1.05301e+08	1.50025e+08	1.51335e+08	6.13465e+07	7.39091e+07	8.97978e+07	7.63341e+07	1.69623e+08	1.57938e+08	2.19182e+08	1.52949e+08	6.54509e+07	5.97435e+07	1.26029e+08	7.99248e+07	5.68797e+07	6.54956e+07	9.41759e+07	5.70412e+07	1.47978e+08	2.00895e+08	1.98893e+08	1.68463e+08	6.7018e+07	7.95343e+07	1.27027e+08	9.97164e+07	5.92357e+07	7.50478e+07	8.90616e+07	6.64512e+07	1.35878e+08	1.77093e+08	1.82153e+08	1.78172e+08
TNFAIP8;S1234;	O95379	S	1234	TNFAIP8	ABCDEFGHIJKL	1.39441e+07	8.00146e+06	1.09073e+07	9.38109e+06	667609	3.02797e+06	1.51812e+06	1.24022e+06	8.28742e+06	4.67928e+06	1.25245e+07	8.15628e+06	1.27565e+07	4.05707e+06	1.07542e+07	1.0725e+07	565700	1.06912e+06	1.74488e+06	652937	7.10394e+06	7.52819e+06	7.41076e+06	2.41386e+06	2.43856e+07	7.62948e+06	1.09532e+07	7.88799e+06	790858	1.70594e+07	2.44477e+06	1.01019e+07	7.0665e+06	6.03271e+06	7.23985e+06	8.51071e+06	8.53854e+06	7.77407e+06	8.50594e+06	4.14222e+06	1.52754e+06	655798	1.08439e+06	5.31711e+06
MAP3K6;S984;	O95382	S	984	MAP3K6	VPEEPAAEEPASPEESSGLSLLHQESK			168458						61505.1		193247	411299		205135	111633	166883	229137	154772				132340	138392			131360	265610	198524	194313	72212.4					239521	361617
SLU7;S235;	O95391	S	235	SLU7	DHNSEDEDEDKYADDIDMPGQNFDSK	2.09636e+06	602212	1.49097e+06	946150	1.3378e+07	5.66249e+06	6.91382e+06	3.63506e+06	1.9479e+06	1.2994e+06	3.30898e+06	2.69405e+06	2.00071e+06	1.75961e+06	1.84433e+06	1.3111e+06	982245	3.48028e+06	6.82046e+06	1.87496e+06	2.55989e+06	1.56468e+06	2.33781e+06	2.17043e+06	1.82615e+06	1.66486e+06	1.14037e+06	1.7524e+06	2.17177e+06	3.81994e+06	3.19753e+06	3.23164e+06	655165	777805	2.52987e+06	3.10797e+06	2.39592e+06	1.71094e+06	1.01202e+06	2.03257e+06	488530	2.14576e+06	1.57709e+06	1.89946e+06
PGM3;S64;	O95394	S	64	PGM3	STIGVMVTASHNPEEDNGVK	4.55388e+07	2.75134e+07	4.40448e+07	3.22244e+07	2.6217e+07	2.82816e+07	2.36397e+07	2.08044e+07	3.25389e+07	3.54154e+07	3.51586e+07	3.67231e+07	4.44562e+07	3.2805e+07	3.11813e+07	3.63769e+07	3.09462e+07	1.64169e+07	2.8452e+07	2.14341e+07	1.68753e+07	2.45879e+07	2.94961e+07	1.20269e+07	3.9206e+07	3.12689e+07	2.75264e+07	2.84215e+07	2.23027e+07	2.35862e+07	2.30539e+07	2.57844e+07	2.47482e+07	1.41224e+07	3.41541e+07	2.42098e+07	3.529e+07	2.80828e+07	3.50852e+07	2.8728e+07	2.30564e+07	1.34911e+07	1.38616e+07	2.41188e+07
CD2BP2;S49;	O95400	S	49	CD2BP2	HSLDSDEEEDDDDGGSSK	8.03042e+06	7.50645e+06	6.61344e+06	1.91164e+07	1.01861e+07	2.3167e+07	1.07581e+07	1.22562e+07	3.2292e+07	3.22727e+07	8.78363e+06	1.1959e+07	9.29643e+06	1.89227e+07	1.31571e+07	8.82769e+06	6.65964e+06	2.23546e+07	1.12016e+07	2.51972e+06	1.08053e+07	1.06499e+07	8.49045e+06	1.27716e+07	7.76162e+06	1.09695e+07	8.13128e+06	1.53347e+07	8.94512e+06	1.53316e+07	1.81397e+07	6.88838e+06	1.23442e+07	1.60999e+07	8.44195e+06	1.38279e+07	9.71439e+06	7.30276e+06	1.38099e+07	1.12723e+07	9.06708e+06	1.78005e+07	9.92864e+06	8.657e+06
MED26;S447;	O95402	S	447	MED26	ADSPVHMEQQSR	63799.2	250491	90758.9	232414	7.64112e+06	245459	56724.9	338290	1.57227e+06	83568.9	1.16899e+06	181802	1.17646e+07	1.0068e+07	135742	255736	756957	709624	657159	758216	1.79809e+06	746693	2.01513e+06	106002	239271	612050	519644	925992	1.36716e+06	237652	135126	63177.7	1.44225e+06	53739.7	1.55068e+06	966923	213524	119431	17304.4	1.23538e+06	267701	132597	65736.2	94920.8
SVIL;S238;	O95425	S	238	SVIL	DSSFTEVPRSPK	4.46003e+08	3.34347e+08	2.52128e+08	2.45731e+08	2.57328e+08	4.02937e+08	2.19862e+08	2.81234e+08	3.9046e+08	4.56999e+08	2.51766e+08	2.86134e+08	3.70952e+08	3.12273e+08	2.15873e+08	2.34761e+08	3.33961e+08	3.2676e+08	2.27826e+08	2.82526e+08	3.32334e+08	3.38874e+08	2.50182e+08	1.73236e+08	3.75934e+08	3.43241e+08	2.453e+08	2.68554e+08	2.7338e+08	3.65561e+08	2.41066e+08	2.44913e+08	2.92945e+08	3.56451e+08	2.75314e+08	2.50852e+08	4.07365e+08	3.29769e+08	2.13693e+08	2.86402e+08	3.06887e+08	3.74138e+08	1.97604e+08	2.19618e+08
BAG4;S1234;	O95429	S	1234	BAG4	ABCDEFGHIJKL	1.17931e+06	570050	1.09251e+06	751184	753111	1.13353e+06	1.36892e+06		811017	1.06132e+06	935014	530986	1.0472e+06		657564	602818	334964	944265	1.16484e+06	794756	564160		1.02024e+06	1.0743e+06	873725			580652	614154	420259	1.26298e+06	782108					535591	538990			295724	685454	1.97069e+06	617265
AHSA1;S1234;	O95433	S	1234	AHSA1	ABCDEFGHIJKL	5.35668e+07	1.50711e+09	4.50999e+08	8.84402e+08	9.32707e+07	8.03725e+07	8.27826e+07	2.64403e+08	1.01781e+09	1.36566e+09	5.4257e+07	4.22269e+07	6.05742e+08	1.08336e+09	4.43343e+08	3.01344e+07	3.15597e+09	1.06938e+08	8.72094e+07	4.2999e+08	3.35339e+08	1.2525e+09	3.47885e+08	2.28767e+07	1.38755e+09	4.67712e+08	4.57794e+07	1.88707e+08	3.32921e+09	8.34315e+07	1.64543e+09	1.72844e+08	8.98587e+08	5.07036e+07	6.46775e+08	39170476	1.39932e+09	5.11887e+07	3.78371e+07	1.31946e+09	3.8413e+09	1.00355e+08	8.59509e+07	8.21245e+07
PARN;S572;	O95453	S	572	PARN	NLSPSQEEAGLEDGVSGEISDTELEQTDSCAEPLSEGR	1.33702e+07	2.01688e+07	7.23507e+06	9.05232e+06	1.16068e+07	1.64194e+07	1.02001e+07	8.28381e+06	2.36114e+07	2.19884e+07	1.58646e+07	1.31619e+07	1.15346e+07	8.96845e+06	4.86305e+06	5.89461e+06	1.7752e+07	1.70932e+07	9.58998e+06	9.56219e+06	1.19052e+07	1.29726e+07	8.19926e+06	5.67134e+06	6.04342e+06	1.09396e+07	9.74684e+06	7.58806e+06	1.37996e+07	2.07939e+07	1.36666e+07	8.76317e+06	1.62394e+07	1.90853e+07	2.02081e+07	1.10938e+07	1.60317e+07	4.61915e+06	6.69978e+06	1.24473e+07	1.2782e+07	1.56588e+07	1.07679e+07	8.05575e+06
PSMG1;S1234;	O95456	S	1234	PSMG1	ABCDEFGHIJKL	3.14497e+06	2.56018e+06	4.80801e+06	4.27292e+06	2.60606e+06	5.60088e+06	1.00775e+07	1.02348e+07	3.69068e+06	3.69465e+06	7.76502e+06	6.62449e+06	2.55566e+06	3.18876e+06	5.00893e+06	3.37019e+06	3.51033e+06	5.06569e+06	1.03613e+07	6.92597e+06	2.5093e+06	2.7498e+06	5.71149e+06	3.39345e+06	2.25769e+06	3.35505e+06	4.59617e+06	3.50106e+06	5.64052e+06	5.88136e+06	1.07548e+07	7.1346e+06	2.4315e+06	2.9202e+06	5.58496e+06	5.12614e+06	2.0657e+06	4.38923e+06	3.66097e+06	4.23443e+06	6.12273e+06	5.10242e+06	1.00845e+07	6.60237e+06
FMNL1;S1031;	O95466	S	1031	FMNL1	EAAAQEAGADTPGKGEPPAPKSPPK	8.24475e+06	7.65432e+06	1.29115e+07	7.54969e+06	819136	569915	620953	780334	8.18947e+06	6.0962e+06	1.39941e+07	8.12073e+06	1.0223e+07	6.02852e+06	1.64563e+07	6.70487e+06	1.85458e+06	964202	1.0547e+06	576964	9.32713e+06	6.51706e+06	1.47571e+07	4.52561e+06	1.34544e+07	4.23689e+06	1.9114e+07	4.35573e+06	87957.9	767201	1.5298e+06	217686	7.237e+06	6.16842e+06	8.83986e+06	4.63819e+06	8.08181e+06	4.82273e+06	1.57465e+07	3.45401e+06	677788	632945	1.66545e+06	504783
SGPL1;S1234;	O95470	S	1234	SGPL1	ABCDEFGHIJKL	9.60923e+06	1.30718e+07	1.73752e+07	1.53466e+07	1.4959e+07	1.58722e+07	2.17737e+07	2.10843e+07	1.33096e+07	1.14146e+07	2.58347e+07	1.62667e+07	7.77269e+06	1.30206e+07	1.30683e+07	1.58676e+07	1.62879e+07	2.33259e+07	1.41116e+07	2.07715e+07	2.5471e+07	1.61546e+07	1.70286e+07	2.10635e+07	8.28757e+06	1.05871e+07	2.037e+07	1.12873e+07	1.24996e+07	1.51915e+07	1.44683e+07	1.39839e+07	8.39314e+06	9.55734e+06	2.36586e+07	2.03287e+07	1.07748e+07	1.2097e+07	1.25708e+07	1.4699e+07	1.08045e+07	1.55385e+07	1.47554e+07	1.86012e+07
ABCA1;S1296;	O95477	S	1296	ABCA1	QSCLRPFTEDDAADPNDSDIDPESR	5.19607e+06	4.42161e+06	4.81957e+06	2.38047e+06	2.74497e+06	1.42369e+06	356602	1.30374e+06	2.97562e+06	1.10256e+06	3.02563e+06	1.81208e+06	2.0242e+06	4.49005e+06	2.68139e+06	2.52957e+06	1.8581e+06	978693	2.23661e+06	2.01704e+06	3.7288e+06	1.09296e+06	4.2009e+06	2.22913e+06	1.56021e+06	1.54424e+06	1.63711e+06	1.88691e+06	59938.5	3.94833e+06	530998	90290.2	5.79002e+06	902289	4.69741e+06	5229462	2.72809e+06	696577	1.5234e+06	1.675e+06	1.88397e+06	2.46586e+06	625371	2.92675e+06
NSA2;S1234;	O95478	S	1234	NSA2	ABCDEFGHIJKL	5.10194e+06	4.26901e+06	8.98991e+06	3.83043e+06	4.01504e+06	4.27692e+06	9.79455e+06	8.46009e+06	6.80738e+06	5.86114e+06	7.0475e+06	5.39702e+06	7.17981e+06	6.04024e+06	9.32736e+06	5.75939e+06	4.04935e+06	6.75119e+06	8.30382e+06	5.441e+06	4.53e+06	5.01831e+06	7.74668e+06	6.96923e+06	3.9618e+06	5.94734e+06	8.88875e+06	3.45581e+06	7.20242e+06	7.61093e+06	9.4089e+06	9.52232e+06	4.0655e+06	3.05998e+06	8.15441e+06	6.05528e+06	4.81504e+06	5.26548e+06	7.81099e+06	6.2018e+06	5.42167e+06	4.85422e+06	9.7713e+06	8.89302e+06
H6PD;S1234;	O95479	S	1234	H6PD	ABCDEFGHIJKL	5.37937e+07	4.12348e+07	5.06079e+07	4.28118e+07	2.94092e+07	2.96165e+07	2.48821e+07	2.93663e+07	3.64479e+07	3.90212e+07	5.83118e+07	3.87022e+07	5.86567e+07	4.78061e+07	5.16664e+07	6.55566e+07	2.24367e+07	3.28239e+07	2.58516e+07	2.41304e+07	5.28363e+07	5.29388e+07	6.34628e+07	5.974e+07	6.05857e+07	4.85713e+07	4.425e+07	5.35402e+07	3.21795e+07	2.77116e+07	3.11627e+07	3.74277e+07	6.74148e+07	5.16889e+07	5.82927e+07	5.05053e+07	5.65316e+07	4.78758e+07	4.62905e+07	4.13439e+07	3.44477e+07	3.29171e+07	2.51079e+07	3.96877e+07
SEC24A;S1234;	O95486	S	1234	SEC24A	ABCDEFGHIJKL	7.785e+07	5.72919e+07	7.44986e+07	5.66964e+07	2.68687e+07	2.5928e+07	3.53537e+07	3.47991e+07	6.17051e+07	5.27633e+07	9.14993e+07	7.08214e+07	5.88979e+07	5.77136e+07	7.49281e+07	6.35589e+07	2.56274e+07	3.61553e+07	3.64603e+07	3.06179e+07	4.37009e+07	5.03597e+07	8.32783e+07	7.20804e+07	5.34388e+07	6.44869e+07	7.13961e+07	5.50153e+07	2.33054e+07	2.91898e+07	4.1511e+07	3.58154e+07	6.87609e+07	4.71961e+07	8.90562e+07	6.72534e+07	5.49343e+07	5.48977e+07	7.04604e+07	5.55456e+07	2.14973e+07	2.74378e+07	4.49754e+07	3.55313e+07
SEC24B;S1234;	O95487	S	1234	SEC24B	ABCDEFGHIJKL	1.62212e+07	9.54022e+06	1.43568e+07	8.11488e+06	1.39891e+07	9.70472e+06	1.57825e+07	1.50822e+07	1.41752e+07	1.25454e+07	1.95417e+07	1.43192e+07	1.26593e+07	1.35558e+07	1.60358e+07	1.56715e+07	1.23672e+07	1.05021e+07	1.37323e+07	1.22439e+07	1.37423e+07	1.08131e+07	1.28398e+07	1.72214e+07	9.75596e+06	1.2196e+07	1.76127e+07	1.20813e+07	1.26564e+07	1.03985e+07	1.5663e+07	1.69506e+07	1.95276e+07	1.23621e+07	1.45476e+07	1.3076e+07	1.21717e+07	1.21836e+07	1.58271e+07	1.04617e+07	8.57216e+06	9.71447e+06	1.31148e+07	1.15952e+07
VNN1;S1234;	O95497	S	1234	VNN1	ABCDEFGHIJKL	1.42183e+06	855995	4.83129e+06	2.37524e+06	108027	386464	807194	2.28945e+06	1.36051e+06	2.27964e+06	4.20961e+06	2.15443e+06	2.95998e+06	3.19713e+06	6.30348e+06	3.43621e+06	107710		430675		2.35278e+06	1.20619e+06	6.55495e+06	1.74466e+06	1.6647e+06	2.11188e+06	6.31239e+06	1.75962e+06	190767		774795		1.7756e+06	1.62997e+06	6.16373e+06	1.36454e+06	3.28514e+06	2.54039e+06	5.61602e+06		240012	314833	643229	513705
CBX6;S1234;	O95503	S	1234	CBX6	ABCDEFGHIJKL	3.12921e+06	164874	2.19158e+06	2.24222e+06	1.12633e+06	381492	1.53155e+06	919559	257519	752490	865628	1.34819e+06	489715	196251	115416	1.21939e+06	1.98863e+06	1.61245e+06		774535	226142	77595.9	1.14754e+06	2.50023e+06	2.85905e+06	1.16187e+06	110610	2.05318e+06	2.27381e+06	703507	60966.7	1.75817e+06	3.0191e+06	140647	1.29517e+06	2.21123e+06	872432	1.5969e+06	185409	734091	1.64344e+06	1.22177e+06	455747	288566
NADK;S1234;	O95544	S	1234	NADK	ABCDEFGHIJKL	1.37616e+06	526051	991088	525376	768726	966586	1.29064e+06		65250.8	602911	1.06691e+06	1.4704e+06	813148	1.10038e+06	1.57343e+06	700390	430388	415028	807404	550199	1.15859e+06	728720	769158		84283.5	641938		183219	553765	488654	1.41519e+06	501734	890506	959111	968346	1.42979e+06	63095.2	1.02496e+06		550890	579311	85777.7	78652
TDP2;S1234;	O95551	S	1234	TDP2	ABCDEFGHIJKL	216385				440954						873044							332984											442531	721895											300956
MPC2;S1234;	O95563	S	1234	MPC2	ABCDEFGHIJKL	4.85517e+06	7.93294e+06	3.47315e+06	7.70215e+06	6.52967e+06	3.63787e+06	1.34529e+07	4.50176e+06	6.84623e+06	2.85489e+06	3.90113e+06	6.60151e+06	2.45861e+06	3.50572e+06	2.02856e+06	2.45198e+06	3.44931e+06	2.89595e+06	3.54154e+06	5.46148e+06	4.11945e+06	3.48215e+06	7.83745e+06	1.70939e+06	2.18079e+06	2.72461e+06	1.3268e+06	2.94267e+06	4.044e+06	3.05977e+06	2.41094e+06	2.99515e+06	4.10422e+06	2.71317e+06	6.51342e+06	4.34484e+06		6.09979e+06	922254	8.48047e+06	4.28412e+06	4.09848e+06	2.66347e+06	4.69638e+06
ETHE1;S1234;	O95571	S	1234	ETHE1	ABCDEFGHIJKL	1.04173e+08	1.31414e+08	9.97983e+07	1.26124e+08	5.37715e+07	4.00083e+07	4.65434e+07	5.06078e+07	8.27223e+07	6.63398e+07	9.28977e+07	9.18838e+07	1.0637e+08	1.10174e+08	1.03082e+08	1.21419e+08	4.54278e+07	4.31684e+07	5.23732e+07	4.0087e+07	7.50501e+07	7.68327e+07	9.68426e+07	1.27584e+08	1.33326e+08	1.33646e+08	1.03068e+08	1.12484e+08	4.53175e+07	4.15517e+07	5.0697e+07	5.81548e+07	1.27609e+08	1.26788e+08	1.22217e+08	1.57848e+08	8.31634e+07	9.97438e+07	1.28622e+08	8.6559e+07	4.75234e+07	3.24637e+07	4.84818e+07	6.44685e+07
ACSL3;S1234;	O95573	S	1234	ACSL3	ABCDEFGHIJKL	1.28997e+08	9.64504e+07	1.24361e+08	9.68393e+07	8.66897e+07	9.32599e+07	1.02301e+08	8.61163e+07	9.90125e+07	1.08386e+08	1.44901e+08	8.33174e+07	9.86712e+07	1.03157e+08	1.21872e+08	1.09936e+08	9.84773e+07	9.55908e+07	9.33553e+07	9.9175e+07	1.34986e+08	1.28503e+08	1.47766e+08	1.19354e+08	9.21426e+07	8.67445e+07	1.19565e+08	9.52563e+07	9.29733e+07	8.68269e+07	9.717e+07	9.2665e+07	9.27049e+07	9.30384e+07	1.40618e+08	1.25617e+08	9.77918e+07	1.05827e+08	1.29861e+08	1.16984e+08	8.88387e+07	9.4245e+07	8.43589e+07	8.43004e+07
POLR1A;S1429;	O95602	S	1429	POLR1A	EKQEEEVDYESEEEEEREGEENDDEDMQEER	7.46484e+06	2.3446e+06	5.7407e+06	5.72104e+06	1.32156e+07	1.57574e+07	1.70952e+07	1.41798e+07	5.84865e+06	2.19955e+06	6.27403e+06	9.70516e+06	2.52691e+06	3.95133e+06	6.19129e+06	2.13023e+06	8.33143e+06	1.51271e+07	1.72096e+07	1.47057e+07	4.16586e+06	4.2417e+06	9.15486e+06	2.65525e+06	9.21683e+06	2.32061e+06	8.11839e+06	3.56775e+06	1.21089e+07	2.61846e+07	1.54637e+07	1.29367e+07	3.46103e+06	7.12209e+06	4.5074e+06	7.76058e+06	1.08698e+07	2.13553e+06	7.60215e+06	843174	5.51002e+06	1.15542e+07	9.62041e+06	9.92793e+06
PCNT;S1234;	O95613	S	1234	PCNT	ABCDEFGHIJKL	1.02227e+07	7.89629e+06	5.7399e+06	5.23035e+06	1.2936e+07	1.56064e+07	6.42388e+06	9.14277e+06	1.25859e+07	1.00769e+07	7.44486e+06	1.11868e+07	1.18929e+07	5.49519e+06	3.84985e+06	5.24416e+06	1.28108e+07	9.3694e+06	5.93419e+06	1.13356e+07	9.37284e+06	9.47161e+06	4.97338e+06	6.66046e+06	1.0516e+07	7.70077e+06	4.50777e+06	1.01939e+07	9.02225e+06	9.00852e+06	5.8092e+06	7.38759e+06	1.02461e+07	1.07242e+07	4.96829e+06	8666222	9.85674e+06	7.95178e+06	4.21247e+06	7.94445e+06	1.042e+07	1.36337e+07	5.89529e+06	6.22021e+06
YEATS4;S1234;	O95619	S	1234	YEATS4	ABCDEFGHIJKL	896474	1.01917e+06	994038		1.62018e+06	958768	1.82025e+06	1.1907e+06	2.32663e+06	1.62832e+06	1.59571e+06	3.00457e+06	1.25579e+06	990691	919757	1.70005e+06	937578	1.0659e+06	1.49449e+06	1.02491e+06	1.45832e+06	1.42973e+06	1.74917e+06	3.12599e+06	802508	974075	1.33012e+06	2.17383e+06	1.10303e+06	1.32103e+06	829257	1.00593e+06	2.19445e+06	1.85873e+06	1.07287e+06	1.07759e+06	903274	1.16268e+06	1.36792e+06	1.50125e+06	1.26612e+06	1.52654e+06	993229	1.80238e+06
CNOT4;S1234;	O95628	S	1234	CNOT4	ABCDEFGHIJKL	1.9728e+06		1.18589e+06		1.32849e+06		3.56929e+06	658127	1.3023e+06	1.91379e+06		1.55526e+06	639629	2.02865e+06	2.1665e+06			851695			2.86808e+06	1.96332e+06				2.11605e+06	3.97782e+06			822312								3.03402e+06				1.01355e+06	556084
STAMBP;S2;	O95630	S	2	STAMBP	MSDHGDVSLPPEDR	2.22669e+06	2.06614e+06	2.32558e+06	1.94453e+06	939925	1.76614e+06	3.4979e+06	1.9981e+06	1.59046e+06	1.67543e+06	1.92782e+06	1.49545e+06	848991	1.68144e+06	2.75349e+06	1.48824e+06	1.77422e+06	1.37492e+06	2.78089e+06	3.04919e+06	1.21513e+06	2.2778e+06	2.40708e+06	2.47222e+06	1.10215e+06	1.60539e+06	2.11006e+06	1.29546e+06	2.10162e+06	2.94238e+06	3.3819e+06	3.56491e+06	1.26084e+06	1.2174e+06	1.76553e+06	2.26694e+06	1.56946e+06	2.80916e+06	3.41273e+06	1.62008e+06	3.23417e+06	1.56479e+06	2.51442e+06	2.51444e+06
CPSF4;S1234;	O95639	S	1234	CPSF4	ABCDEFGHIJKL	9.68043e+06	4.52945e+06	4.38562e+06	9.36975e+06	6.5683e+06	3.58977e+06	5.81177e+06	8.38698e+06	6.45961e+06	6.58531e+06	7.27338e+06	1.11775e+07	5.97707e+06	7.11733e+06	5.22944e+06	1.20657e+07	5.0855e+06	9.53905e+06	4.92104e+06	1.0032e+07	7.029e+06	4.98745e+06	7.47953e+06	1.01119e+07	3.67027e+06	6.31269e+06	6.67901e+06	8.02089e+06	5.22023e+06	4.27461e+06	5.55711e+06	5.59721e+06	8.4247e+06	8.957e+06	9.62261e+06	1.07226e+07	6.15548e+06	6.06822e+06	6.52024e+06	1.41423e+07	6.79104e+06	6.69347e+06	4.53459e+06	7.77028e+06
ASMTL;S239;	O95671	S	239	ASMTL	HDSIPAADTFEDLSDVEGGGSEPTQR	7.86876e+06	3.9326e+06	6.67375e+06	4.3898e+06	9.00869e+06	8.37507e+06	1.23224e+07	1.16886e+07	8.91484e+06	4.32775e+06	8.3869e+06	8.13588e+06	6.14242e+06	2.70654e+06	6.44056e+06	4.58594e+06	7.57465e+06	7.47162e+06	1.2974e+07	9.79299e+06	5.52592e+06	4.82737e+06	5.52577e+06	4.76822e+06	4.49334e+06	6.48974e+06	5.69808e+06	4.01164e+06	9.56144e+06	1.00317e+07	1.37927e+07	9.19487e+06	4.69769e+06	5.01548e+06	5.65677e+06	4.69958e+06	5.01711e+06	6.42702e+06	5.49767e+06	3.78792e+06	1.07927e+07	8.29216e+06	1.31851e+07	1.11379e+07
CDS2;S21;	O95674	S	21	CDS2	VAHEPVAPPEDKESESEAKVDGETASDSESR	1.1154e+07	9.78567e+06	1.27654e+07	1.59583e+07	2.70662e+06	2.4291e+06	4.16533e+06	4.93285e+06	6.08955e+06	9.24685e+06	1.15558e+07	1.03371e+07	8.92109e+06	1.51695e+07	1.16365e+07	1.50213e+07	3.74255e+06	6.45229e+06	4.51079e+06	4.45455e+06	1.39507e+07	8.99028e+06	1.44371e+07	1.41489e+07	1.28895e+07	1.10746e+07	1.29504e+07	1.10904e+07	4.34349e+06	6.16922e+06	5.1738e+06	5.52074e+06	4.82498e+06	8.81391e+06	1.29904e+07	1.45886e+07	9.83003e+06	1.44315e+07	1.17189e+07	1.42969e+07	2.98312e+06	5.50624e+06	4.7019e+06	4.82813e+06
EYA4;S361;	O95677	S	361	EYA4	KNNPSPPPDSDLER	4.1543e+06	4.18527e+06	2.28733e+06	3.70553e+06	891861	270363	20646.7	76936.2	5.53863e+06	1.88735e+06	1.62216e+06	2.1659e+06	5.01081e+06	3.66905e+06	2.52152e+06	2.59888e+06	595420	293365		202677	5.43323e+06	2.14994e+06	1.94221e+06	1.13275e+06	5.62196e+06	3.1246e+06	2.38046e+06	3.05255e+06	142749	148280	70574.5	243294	4.7931e+06	1.48733e+06	1.46613e+06	957153	4.28467e+06	2.79181e+06	1.68269e+06	2.99227e+06	531804	402703		194916
FGFR1OP;S156;	O95684	S	156	FGFR1OP	EKGSFSDTGLGDGK	3.06638e+06	2.52073e+06	1.85615e+06	5.86169e+06	2.3812e+06	4.03634e+06	5.11908e+06	1.82912e+06	2.61466e+06	2.5927e+06	5.01174e+06	1.08282e+07	2.6499e+06	2.29828e+06	3.33165e+06	2.85371e+06	2.24858e+06	3.43875e+06	5.61091e+06	3.62406e+06	4.56683e+06	5.8418e+06	5.93263e+06	5.07317e+06	5.72355e+06	5.61729e+06	9.70927e+06	1.90293e+06	1.65402e+06	3.10191e+06	3.57275e+06	3.29626e+06	1.84913e+06	3.36381e+06	9.96408e+06	5.74087e+06	5.61005e+06	1.60039e+06	6.15082e+06	3.99512e+06	2.725e+06	4.23499e+06	5.72064e+06	5.86921e+06
HERC2;S1234;	O95714	S	1234	HERC2	ABCDEFGHIJKL	418718	95566.8	645384	287135	46829	641812	116629	659717	172294	151802	963930	673690	437248	59560.4	115152	161126	755751	948479	675382	1.03326e+06	308819	466644	363756	957080	137300	99028.9	983187	340333	16636.7	678855			391118	259790	787619	357317	249750	19376	730734	414843	38984.4	1.43168e+06	905903	970519
RAB3D;S1234;	O95716	S	1234	RAB3D	ABCDEFGHIJKL	1.20458e+06	347069	1.80592e+06		813000	916647	1.6037e+06	1.75483e+06	1.58269e+06	1.06274e+06	2.00888e+06	2.78307e+06	1.00914e+06	1.38249e+06	1.72821e+06	1.68718e+06	854288	1.40297e+06	1.36442e+06	997363	1.96635e+06	1.10731e+06	1.98077e+06	594872	1.15888e+06		379547	1.72227e+06	635363	1.02819e+06	1.70168e+06	4.4162e+06	1.69393e+06	1.7642e+06	1.72838e+06	2564450	1.14861e+06	1.56393e+06	1.59738e+06	1.07312e+06	507976	1.292e+06	2.73606e+06	820824
SNAP29;S1234;	O95721	S	1234	SNAP29	ABCDEFGHIJKL	1.24898e+07	5.37699e+06	4.88453e+06	5.98922e+06	3.19372e+06	1.25496e+06	2.23252e+06	2.55124e+06	5.83012e+06	6.68797e+06	3.07347e+06	6.22256e+06	9.42483e+06	4.31525e+06	5.29819e+06	4.06498e+06	2.67465e+06	3.36258e+06	4.01826e+06	2.77587e+06	3.7583e+06	6.22775e+06	2.54208e+06	6.43427e+06	9.06863e+06	5.77741e+06	6.37462e+06	4.20315e+06	1.11275e+06	3.62268e+06	1.59653e+06	3.25123e+06	4.16588e+06	7.75583e+06	1.03767e+07	5.7938e+06	7.78678e+06	6.66789e+06	5.47289e+06	5.56689e+06	2.12904e+06	6.35599e+06	6.71881e+06	3.41937e+06
OXSR1;S339;	O95747	S	339	OXSR1	TEDGGWEWSDDEFDEESEEGK	3.64383e+07	1.84657e+07	3.63063e+07	2.17088e+07	2.32548e+07	2.97304e+07	1.41994e+07	1.2643e+07	2.33434e+07	1.8242e+07	2.71438e+07	2.35177e+07	2.23179e+07	2.15322e+07	3.51532e+07	1.58064e+07	1.82058e+07	2.18314e+07	1.79824e+07	1.77651e+07	1.53132e+07	1.18824e+07	2.69823e+07	1.97452e+07	2.43849e+07	2.11279e+07	3.06767e+07	1.79772e+07	2.12153e+07	2.01675e+07	1.66865e+07	1.96634e+07	1.07958e+07	1.39397e+07	3.7168e+07	1.90516e+07	2.52526e+07	1.86532e+07	2.90274e+07	1.76144e+07	1.30562e+07	2.5564e+07	1.66565e+07	1.67639e+07
HSPA4L;S74;	O95757	S	74	HSPA4L	SFDDPIVQTER	7.87822e+07	7.84413e+07	1.19936e+08	8.16471e+07	1.75958e+07	1.74067e+07	1.96107e+07	1.50681e+07	5.71815e+07	5.89665e+07	7.96364e+07	6.85782e+07	6.5124e+07	8.4283e+07	9.3193e+07	8.09739e+07	1.70592e+07	1.59088e+07	1.7819e+07	1.61711e+07	4.81139e+07	4.05879e+07	8.18158e+07	6.72291e+07	5.15605e+07	7.8188e+07	9.74405e+07	5.49536e+07	2.67894e+07	2.18604e+07	2.78314e+07	3.24645e+07	5.4499e+07	4.86542e+07	7.02776e+07	9.29575e+07	6.05002e+07	9.95321e+07	9.34852e+07	5.01458e+07	1.35571e+07	1.48692e+07	1.7155e+07	2.48776e+07
PTBP3;S1234;	O95758	S	1234	PTBP3	ABCDEFGHIJKL	1.34743e+07	1.94875e+07	1.48117e+07	1.19486e+07	5.87246e+06	6.9937e+06	9.72367e+06	1.0946e+07	7.56955e+06	9.53919e+06	1.24477e+07	1.34923e+07	9.91764e+06	1.57638e+07	1.62295e+07	1.26435e+07	3.77594e+06	1.06267e+07	8.89294e+06	9.38743e+06	1.12845e+07	9.47545e+06	1.10145e+07	1.75553e+07	7.11264e+06	1.94106e+07	1.73973e+07	1.59826e+07	5.13061e+06	8.61854e+06	8.39184e+06	9.78722e+06	8.28702e+06	9.47894e+06	1.33817e+07	1.53384e+07	8.11728e+06	1.66047e+07	1.78078e+07	1.43908e+07	2.57365e+06	8.79217e+06	1.17661e+07	1.02091e+07
STARD3NL;S1234;	O95772	S	1234	STARD3NL	ABCDEFGHIJKL	1.59044e+06	2.06424e+06	1.38332e+06	3.22942e+06	2.18968e+06	2.28326e+06	3.4156e+06	2.26646e+06	2.37646e+06	1.97323e+06	2.83035e+06		1.87983e+06	1.33211e+06	1.5876e+06	2.04409e+06	2.98353e+06	2.04803e+06	1.93343e+06	1.84594e+06	2.52296e+06	1.81114e+06	2.93149e+06	3.9586e+06	1.4156e+06	1.30852e+06	1.70838e+06	1.33336e+06		2.1435e+06	1.02943e+06	1.96455e+06	3.2521e+06	4.04575e+06	1.64456e+06	6196814	7.67152e+06	1.71999e+06		1.71075e+06	1.8657e+06	1.79375e+06	2.21638e+06	3.23254e+06
NAA38; LSM8;S93;	O95777	S	93	NAA38; LSM8	AEPLNSVAH	1.05873e+08	6.56942e+07	5.39957e+07	5.80049e+07	7.45496e+07	1.16664e+08	5.73081e+07	6.01452e+07	1.20156e+08	8.67574e+07	6.08984e+07	6.35932e+07	1.20352e+08	6.11163e+07	6.19815e+07	6.95721e+07	8.1145e+07	9.70814e+07	5.95979e+07	6.23416e+07	7.73625e+07	8.63357e+07	7.33654e+07	5.01075e+07	1.28435e+08	7.74942e+07	5.62626e+07	8.468e+07	5.7745e+07	1.19308e+08	6.50194e+07	9.10097e+07	1.31119e+08	8.12981e+07	7.71743e+07	3.59389e+07	1.03957e+08	5.7487e+07	4.84288e+07	6.34856e+07	7.75969e+07	1.13316e+08	7.75696e+07	9.16069e+07
AP2A1;S1234;	O95782	S	1234	AP2A1	ABCDEFGHIJKL	4.62648e+08	5.12254e+08	4.65262e+08	6.03659e+08	4.09761e+08	2.8109e+08	2.89202e+08	3.2662e+08	4.68224e+08	4.3011e+08	5.21686e+08	5.17153e+08	4.14288e+08	5.01359e+08	4.13223e+08	4.88656e+08	4.59175e+08	2.79154e+08	3.1428e+08	3.17778e+08	4.10827e+08	4.41551e+08	4.42878e+08	5.00733e+08	5.2045e+08	4.78591e+08	3.81017e+08	5.33193e+08	3.69391e+08	2.46213e+08	2.71571e+08	3.18725e+08	5.85013e+08	5.15842e+08	4.45003e+08	4.68861e+08	4.96381e+08	4.86986e+08	4.75658e+08	5.02271e+08	3.44054e+08	3.04329e+08	2.56354e+08	3.73694e+08
WIZ;S1234;	O95785	S	1234	WIZ	ABCDEFGHIJKL	336968		161456	1.22843e+06	1.58781e+06	1.40489e+06	1.71599e+06	1.3251e+06	1.09083e+06	724551	737374	1.17516e+06	1.19602e+06	124773	543443	1.11431e+06	1.51541e+06	1.04983e+06	1.72377e+06	1.38849e+06	514425	662337	985016	1.08375e+06	485349	826155	726575	847387	992442	1.16058e+06	1.7146e+06	2.35596e+06	101098	699241	1.53082e+06	1.09045e+06	734522	77937.7	621838	580075	1.00745e+06	1.04212e+06	1.56943e+06	1.07631e+06
DDX58;S1234;	O95786	S	1234	DDX58	ABCDEFGHIJKL	2.1348e+06	6.76637e+06	4.22236e+06	1.55102e+06	2.76781e+07	1.73398e+07	3.44417e+07	1.95654e+07	3.42405e+06	5.71236e+06	4.46278e+06	1.07718e+07	4.03054e+06	6.35634e+06	5.63737e+06	4.15433e+06	1.36405e+07	1.03713e+07	3.30033e+07	1.95977e+07	2.60981e+06	7.61652e+06	3.81869e+06	3.329e+06	4.10777e+06	8.28514e+06	4.30953e+06	4.55566e+06	2.02609e+07	2.18775e+07	1.66121e+07	1.79385e+07	7.61344e+06	1.21357e+07	5.20626e+06	8.47518e+06	4.3118e+06	7.13651e+06	4.40231e+06	2.17109e+06	2.439e+07	1.45169e+07	2.07852e+07	2.7481e+07
STAU1;T372;	O95793	T	372	STAU1	SEESITVSDKENETCLADQETGSK	5.71153e+07	4.32724e+07	4.89669e+07	6.57502e+07	5.43598e+07	6.15113e+07	5.13713e+07	4.49737e+07	7.41368e+07	8.20631e+07	7.91427e+07	8.7989e+07	5.85263e+07	5.20351e+07	4.93998e+07	5.53073e+07	6.44486e+07	4.98966e+07	3.85306e+07	5.26671e+07	7.84826e+07	6.52638e+07	7.82045e+07	8.30857e+07	4.66062e+07	4.96843e+07	4.98884e+07	5.53832e+07	4.67882e+07	5.21755e+07	4.23035e+07	4.50551e+07	4.91777e+07	5.84989e+07	9.84212e+07	8.80572e+07	5.25167e+07	4.91282e+07	4.6825e+07	7.36398e+07	4.30995e+07	5.71763e+07	4.21984e+07	4.1302e+07
TTC4;S51;	O95801	S	51	TTC4	APSEIDPR	1.36486e+06	1.22526e+06	748429	2.59036e+06	4.97083e+06	2.48558e+06	2.23065e+06	2.03875e+06	3.42309e+06	3.59979e+06	1.93399e+06	4.02757e+06	1.67722e+06	1.59707e+06	224772	175195	4.66116e+06	4.37408e+06	7.50129e+06	2.86918e+06	1.32652e+06	1.18415e+06	876087	132333	814796	1.35777e+06	299203	217210	4.14737e+06	4.29239e+06	8.13633e+06	2.38131e+06	2.99105e+06	1.30171e+06	4.35051e+06	1.22959e+06	1.13195e+06	208114	1.09285e+06	230748	5.62614e+06	4.01283e+06	3.91988e+06	6.49046e+06
SDPR; CAVIN2;S1234;	O95810	S	1234	SDPR; CAVIN2	ABCDEFGHIJKL		465723		377326			312688	401638	206635	222712	451676	580640	310266	610559		580621	657188		258997		340630	318932	460731	748505	338947	649421	305069	573300					443214	309127		933386	360099	776963		611702	188466		220499	308076
BAG2;S1234;	O95816	S	1234	BAG2	ABCDEFGHIJKL	4.48338e+07	5.04248e+07	3.40173e+07	4.46211e+07	4.76715e+07	3.54992e+07	4.60024e+07	3.30582e+07	3.40641e+07	3.35944e+07	3.13779e+07	4.20765e+07	3.192e+07	3.47183e+07	3.06098e+07	4.28731e+07	4.26101e+07	3.32785e+07	4.15382e+07	3.72049e+07	3.67916e+07	3.04672e+07	3.05515e+07	5.4455e+07	3.62147e+07	3.92652e+07	3.0994e+07	3.62764e+07	4.56753e+07	4.09836e+07	5.13064e+07	4.37725e+07	4.76569e+07	3.39462e+07	3.61156e+07	3.99743e+07	3.65393e+07	3.34461e+07	4.47126e+07	3.09203e+07	4.11978e+07	3.86134e+07	4.24556e+07	4.23938e+07
BAG3;S173;	O95817	S	173	BAG3	SQSPAASDCSSSSSSASLPSSGR	1.64179e+07	1.48567e+07	1.21578e+07	9.71318e+06	4.11993e+07	4.73119e+07	5.03999e+07	3.2934e+07	9.36316e+06	1.5872e+07	8.79082e+06	1.47142e+07	8.11705e+06	7.57814e+06	7.42582e+06	6.94795e+06	3.41052e+07	4.14359e+07	4.63186e+07	3.1244e+07	1.19432e+07	1.35059e+07	9.91537e+06	8.35866e+06	7.77644e+06	1.05819e+07	1.97485e+07	7.14069e+06	2.79517e+07	7.61277e+07	4.11101e+07	2.38832e+07	9.67409e+06	1.24132e+07	6.81718e+06	1.20414e+07	8.3263e+06	7.80542e+06	1.3132e+07	1.00225e+07	3.66303e+07	4.85163e+07	3.77613e+07	2.37594e+07
MAP4K4;S639;	O95819	S	639	MAP4K4	RDSPLQGSGQQNSQAGQR	4.9385e+07	4.59663e+07	4.18904e+07	4.07607e+07	2.16881e+07	2.90236e+07	2.19042e+07	2.03245e+07	3.03228e+07	3.88286e+07	4.57072e+07	2.70633e+07	3.04554e+07	3.85093e+07	3.64582e+07	3.69952e+07	2.66107e+07	3.51978e+07	1.64473e+07	1.38993e+07	2.37742e+07	3.66992e+07	4.67796e+07	1.56305e+07	3.16123e+07	4.00503e+07	3.46999e+07	3.17495e+07	1.82966e+07	1.54187e+07	1.97489e+07	1.70744e+07	2.5721e+07	2.38999e+07	4.16854e+07	2.50015e+07	2.68262e+07	4.96637e+07	3.08698e+07	3.39451e+07	1.96914e+07	2.13434e+07	2.09468e+07	1.09352e+07
MLYCD;S1234;	O95822	S	1234	MLYCD	ABCDEFGHIJKL	2.07857e+06	6.64825e+06	2.00981e+06	1.19236e+06	383743		534237	652688	547144	981449	3.04142e+06	1.11958e+06	2.91523e+06	2.81886e+06	2.9916e+06	2.12138e+06		548480	1.77215e+06		421696	2.26971e+06	3.00781e+06	2.51334e+06	575553	3.06132e+06	1.87504e+06	2.26549e+06		595484		740091	1.49137e+06	2.16447e+06	2.93573e+06	2.45817e+06	4.6858e+06	2.30222e+06	2.29539e+06	3.36935e+06		953436
CRYZL1;S1234;	O95825	S	1234	CRYZL1	ABCDEFGHIJKL	624720	2.79633e+06	4.92405e+06	2.51249e+06	2.75904e+06	3.40536e+06	5.94802e+06	5.07898e+06	2.63406e+06	1.13467e+07	1.97468e+06	2.17163e+06	1.53689e+06	2.53602e+06	4.92056e+06	1.609e+06	1.49561e+06	3.29747e+06	6.48793e+06	5.17441e+06	1.63547e+06	1.44984e+06	662632	2.04898e+06	2.12962e+06	2.40247e+06	3.99258e+06	3.85602e+06	2.95047e+06	2.64235e+06	5.68583e+06	3.06161e+06	2.37694e+06	1.0462e+07	1.98043e+06	3.14452e+06	2.25229e+06	3.57593e+06	2.37276e+06	1.73624e+06	1.86786e+06	3.52447e+06	5.15236e+06	4.8023e+06
AIFM1;S118;	O95831	S	118	AIFM1	AALSASEGEEVPQDK	1.12285e+08	1.49453e+08	1.4753e+08	1.42789e+08	6.13735e+07	6.74941e+07	9.14874e+07	7.36773e+07	1.07837e+08	1.28437e+08	1.96544e+08	1.68912e+08	1.16852e+08	1.967e+08	1.69651e+08	1.80814e+08	6.18439e+07	8.91848e+07	8.11639e+07	7.10822e+07	1.10596e+08	1.5858e+08	1.98363e+08	1.90849e+08	1.23536e+08	1.87218e+08	1.51133e+08	1.75495e+08	7.4002e+07	7.4855e+07	9.36975e+07	1.02492e+08	1.13877e+08	1.5727e+08	1.88815e+08	1.71352e+08	1.20742e+08	1.71025e+08	1.57603e+08	1.57001e+08	7.85589e+07	6.8937e+07	9.99607e+07	9.61938e+07
EML2;S1234;	O95834	S	1234	EML2	ABCDEFGHIJKL	1.05179e+07	1.74763e+07	9.99442e+06	8.86337e+06		349780	478832	422230	5.48806e+06	3.00268e+06	6.13085e+06	4.09671e+06	8.37114e+06	6.72171e+06	7.33052e+06	4.92873e+06	236748	305621	1.16853e+06	466399	3.87535e+06	5.60528e+06	3.91092e+06	1.77567e+06	5.59838e+06	7.5e+06	7.94471e+06	2.34711e+06	2.06623e+06	447952		1.42223e+06	5.79145e+06	3.97363e+06	6.43247e+06	1.81148e+06	6.64983e+06	8.84455e+06	5.54979e+06	4.55992e+06		421758	491571	432823
GNA14;S1234;	O95837	S	1234	GNA14	ABCDEFGHIJKL	1.08246e+06	800276	786229	733354		575181		615248	998326	1.29634e+06	522531	160424	1.33127e+06	848398	642594		716368	602213	317575	622580	908998	1.14889e+06	639870		1.4093e+06	797590		1.0524e+06	265209		433699	389689	844086	823514	705955		1.25745e+06	770538		1.22866e+06	521374		541625	460901
BPNT1;S1234;	O95861	S	1234	BPNT1	ABCDEFGHIJKL	2.26099e+07	3.00407e+07	2.88175e+07	1.60552e+07	2.09113e+07	1.43814e+07	2.00641e+07	1.26431e+07	1.92569e+07	2.23209e+07	2.4107e+07	1.98956e+07	1.91423e+07	2.40189e+07	2.37366e+07	2.04814e+07	1.15966e+07	1.26291e+07	2.01302e+07	1.50231e+07	1.66171e+07	2.2758e+07	1.92927e+07	2.63609e+07	1.84768e+07	2.17777e+07	2.82908e+07	1.83034e+07	1.57684e+07	1.75956e+07	1.74661e+07	1.18786e+07	2.28396e+07	2.23596e+07	2.08983e+07	2.29909e+07	1.68147e+07	2.12974e+07	3.26207e+07	1.50658e+07	1.71169e+07	1.50454e+07	1.82144e+07	1.56189e+07
FADS2;S1234;	O95864	S	1234	FADS2	ABCDEFGHIJKL	5.89619e+06	5.30912e+06	1.22874e+07	9.23982e+06	9.36249e+06	6.20182e+06	8.96839e+06	5.23411e+06	5.48207e+06	5.78785e+06	1.17459e+07	4.62085e+06	2.01678e+06	3.25269e+06	9.14751e+06	4.75185e+06	4.75503e+06	1.35972e+07	8.67659e+06	4.30894e+06	5.25169e+06	4.12828e+06	9.71251e+06	7.38261e+06	2.20526e+06	2.204e+06	9.41228e+06	3.0822e+06	6.75779e+06	5.75773e+06	8.04847e+06	3.55925e+06	2.79605e+06	2.34268e+06	1.05315e+07	5.42336e+06	3.7687e+06	2.59008e+06	1.15967e+07	5.43203e+06	7.61044e+06	6.68243e+06	7.51713e+06	4.52213e+06
DDAH2;S1234;	O95865	S	1234	DDAH2	ABCDEFGHIJKL	2.45598e+07	3.36037e+07	2.73128e+07	3.00458e+07	2.22359e+07	2.36583e+07	2.9022e+07	1.82745e+07	3.54036e+07	4.2281e+07	3.08606e+07	4.14477e+07	2.01229e+07	4.4296e+07	2.6156e+07	3.44715e+07	2.68365e+07	2.21945e+07	3.18888e+07	3.01266e+07	1.996e+07	3.1026e+07	2.77789e+07	4.39561e+07	2.42577e+07	4.13696e+07	2.97665e+07	3.49435e+07	2.04801e+07	2.48893e+07	2.99896e+07	2.95376e+07	2.53328e+07	3.25754e+07	3.11743e+07	5.54533e+07	2.03699e+07	4.33857e+07	2.78765e+07	3.32963e+07	1.83619e+07	2.5425e+07	2.90224e+07	3.26711e+07
ABHD16A;S1234;	O95870	S	1234	ABHD16A	ABCDEFGHIJKL	9.12459e+06	1.01156e+07	1.82991e+07	1.56442e+07	1.49571e+06	3.26204e+06	4.09288e+06	2.39778e+06	1.23972e+07	1.32507e+07	1.89314e+07	1.14447e+07	1.14445e+07	1.62663e+07	1.97092e+07	1.56385e+07	722011	3.34079e+06	4.58719e+06	2.82722e+06	1.32194e+07	1.73275e+07	2.00569e+07	1.51249e+07	8.27255e+06	1.28234e+07	2.08553e+07	1.39556e+07	1.48601e+06	3.45326e+06	2.91078e+06	1.32339e+06	8.86125e+06	1.46474e+07	1.83389e+07	19702725	6.97199e+06	1.62039e+07	1.86488e+07	1.6792e+07	2.61686e+06	3.99434e+06		2.70255e+06
TXNDC12;S1234;	O95881	S	1234	TXNDC12	ABCDEFGHIJKL	6.22903e+07	5.83506e+07	6.11084e+07	4.57896e+07	3.65917e+07	5.13031e+07	5.16887e+07	5.17008e+07	5.59065e+07	5.11546e+07	7.09604e+07	4.87871e+07	7.30652e+07	4.0783e+07	7.28538e+07	5.92069e+07	3.71464e+07	5.86361e+07	4.86139e+07	5.86511e+07	5.40516e+07	5.30546e+07	6.93791e+07	6.29074e+07	6.72514e+07	4.73657e+07	7.85878e+07	5.41471e+07	4.58376e+07	5.00202e+07	6.85417e+07	6.99271e+07	6.57591e+07	5.52294e+07	9.22406e+07	5.88598e+07	5.63982e+07	4.59411e+07	7.00041e+07	5.41762e+07	4.78568e+07	5.38074e+07	8.85281e+07	5.55338e+07
ECD;S1234;	O95905	S	1234	ECD	ABCDEFGHIJKL	315265					181338	329186		415697	348855	1.07793e+06	795018		285134			118231	238054	384495		100303		528391		117528	328051			224158	478739					156237	267126		283852				346428	212904
SYF2;S1234;	O95926	S	1234	SYF2	ABCDEFGHIJKL	5.23148e+06	1.96452e+06	2.78989e+06	3.9667e+06	1.25848e+06	1.61786e+06	2.89379e+06	3.32928e+06	1.62773e+06	4.81957e+06	2.08009e+06	3.82262e+06	2.92693e+06	1.49231e+06	2.89498e+06	2.31963e+06	1.72003e+06	2.17103e+06	2.37358e+06	2.48079e+06	1.57103e+06	2.98893e+06	2.98287e+06	2.32532e+06	1.71959e+06	2.46359e+06	2.66755e+06	1.40894e+06	1.20841e+06	3.41174e+06	4.0269e+06	1.1818e+06	1.19874e+06	2.44821e+06	1.62873e+06	1.45917e+06	1.09842e+06	3.02401e+06	3.83326e+06	1.24077e+06	2.06629e+06	2.00538e+06	2.23601e+06	3.11659e+06
EFEMP2;S1234;	O95967	S	1234	EFEMP2	ABCDEFGHIJKL	1.52646e+07	3.44707e+07	9.01842e+06	2.00153e+07	5.07336e+06	5.85818e+06	2.26469e+06	6.04295e+06	3.42119e+07	3.06887e+07	1.52451e+07	3.23631e+07	3.56931e+07	6.24084e+07	9.88466e+06	5.86798e+07	6.80085e+06	1.04406e+07	2.77701e+06	9.17541e+06	4.51394e+07	6.56673e+07	9.79161e+06	5.34378e+07	2.71879e+07	6.24903e+07	6.75917e+06	5.53112e+07	5.18686e+06	3.92804e+06	3.1219e+06	1.97008e+06	4.06084e+07	6.23906e+07	1.02685e+07	4.00256e+07	1.37587e+07	5.19311e+07	7.62286e+06	3.17224e+07	4.86871e+06	6.67377e+06	1.13521e+07	3.73283e+06
MBD3;S1234;	O95983	S	1234	MBD3	ABCDEFGHIJKL	9.0921e+06	8.10502e+06	7.73454e+06	6.31281e+06	5.01738e+06	5.86336e+06	1.60144e+07	9.40216e+06	9.40398e+06	1.01469e+07	1.06555e+07	1.63545e+07	6.62093e+06	6.85351e+06	5.75249e+06	9.86986e+06	5.03352e+06	7.66865e+06	7.56152e+06	8.32544e+06	6.46463e+06	7.22157e+06	1.1319e+07	1.1632e+07	5.90877e+06	5.24902e+06	7.80299e+06	8.27257e+06	1.0882e+07	7.46529e+06	8.69096e+06	6.25419e+06	1.13611e+07	7.5708e+06	1.06801e+07	1.40059e+07	8.3268e+06	5.58272e+06	8.23681e+06	8.82891e+06	5.78537e+06	7.36423e+06	1.41695e+07	9.31046e+06
NUDT3;S1234;	O95989	S	1234	NUDT3	ABCDEFGHIJKL	3.40693e+06	6.48513e+06	2.71345e+06	2.04981e+06	1.36753e+07	6.05807e+06	8.1987e+06	5.81512e+06	5.86854e+06	6.93955e+06	2.89213e+06	6.26907e+06	2.11337e+06	3.48841e+06	3.19725e+06	2.43971e+06	1.36412e+07	7.75137e+06	9.43966e+06	1.02298e+07	1.39258e+06	390032	4.70242e+06	2.40244e+06		4.40475e+06	1.79123e+06	1.69171e+06	8.45579e+06	6.57795e+06	5.43212e+06	7.35814e+06	2.03533e+06	1.42368e+06	3.15429e+06	1.56973e+06	570353	2.82371e+06	2.60148e+06	1.16768e+06	1.09995e+07	7.80546e+06	6.50448e+06	5.95253e+06
AGR2;S1234;	O95994	S	1234	AGR2	ABCDEFGHIJKL			20511.8		9419.07					51974.6	66112.7	75815	49697.2		6.66392e+06			7808.43			6.14769e+06				76162		71249.4						366105				60615.3	22826.2	5869.18
BCL10;S1234;	O95999	S	1234	BCL10	ABCDEFGHIJKL						565042			1.03535e+06					694266	670296		2.27747e+06	915971									660571
NDUFB10;S1234;	O96000	S	1234	NDUFB10	ABCDEFGHIJKL	1.50636e+08	1.63037e+08	1.10597e+08	1.12325e+08	8.31938e+07	9.00458e+07	6.02691e+07	7.60728e+07	1.21119e+08	1.27857e+08	1.09165e+08	1.01715e+08	1.5348e+08	1.24265e+08	1.2619e+08	1.27752e+08	1.0375e+08	9.10639e+07	5.55959e+07	7.49329e+07	1.09533e+08	1.60494e+08	1.31772e+08	1.24239e+08	1.41949e+08	1.32023e+08	1.23254e+08	1.17712e+08	6.81297e+07	9.89763e+07	7.25758e+07	9.5297e+07	1.09701e+08	1.3114e+08	1.20897e+08	1.23027e+08	1.18328e+08	1.33027e+08	1.13738e+08	1.28978e+08	7.05649e+07	1.00485e+08	7.82544e+07	7.91288e+07
CLPTM1;S1234;	O96005	S	1234	CLPTM1	ABCDEFGHIJKL	4.94899e+07	3.94851e+07	4.33931e+07	3.29123e+07	1.91902e+07	1.74371e+07	1.57775e+07	1.44091e+07	2.99889e+07	3.29003e+07	3.69004e+07	1.70527e+07	2.11438e+07	3.25612e+07	3.1082e+07	1.99616e+07	2.1675e+07	1.74594e+07	1.44535e+07	1.49178e+07	4.22215e+07	3.71797e+07	4.41485e+07	2.18636e+07	1.63318e+07	2.08272e+07	3.76158e+07	2.30068e+07	1.52911e+07	1.41894e+07	1.65237e+07	1.31511e+07	2.66775e+07	2.83568e+07	3.09593e+07	3.19623e+07	2.50978e+07	2.37966e+07	3.63282e+07	2.08664e+07	1.35106e+07	8.3904e+06	9.7211e+06	3.50224e+06
TOMM40;S1234;	O96008	S	1234	TOMM40	ABCDEFGHIJKL	1.5046e+08	1.17997e+08	1.29744e+08	1.25527e+08	6.78821e+07	5.87393e+07	6.90278e+07	6.71771e+07	1.48038e+08	1.30304e+08	1.14048e+08	9.03413e+07	1.58645e+08	1.32406e+08	1.35857e+08	1.36408e+08	6.07712e+07	8.15526e+07	5.45686e+07	6.08031e+07	1.49709e+08	1.47008e+08	1.15218e+08	1.14229e+08	1.35387e+08	1.37282e+08	1.28231e+08	1.42311e+08	6.46752e+07	9.06757e+07	6.89066e+07	6.94758e+07	1.23073e+08	1.37813e+08	1.27255e+08	1.13706e+08	1.44558e+08	1.36027e+08	1.24789e+08	1.46156e+08	5.94245e+07	7.82703e+07	6.81047e+07	6.68612e+07
LOC101060567; PEX11B;S1234;	O96011	S	1234	LOC101060567; PEX11B	ABCDEFGHIJKL	5.08301e+06	1.0423e+07	1.07929e+07	5.63118e+06	4.12941e+06	3.48059e+06	6.28934e+06	4.08807e+06	7.09675e+06	9.0771e+06	1.02435e+07	7.5288e+06	4.67694e+06	1.24093e+07	1.19381e+07	8.87505e+06	8.73998e+06	5.00306e+06	5.66884e+06	4.25695e+06	8.37898e+06	9.08196e+06	1.30293e+07	1.15222e+07	1.34621e+07	1.02209e+07	1.31621e+07	8.80608e+06	2.49957e+06	4.51074e+06	5.71378e+06	5.842e+06	2.07115e+07	7.10298e+06	8.70149e+06	1.03529e+07	1.01207e+07	1.10665e+07	1.30639e+07	9.72863e+06	4.61249e+06	3.36669e+06	7.00833e+06	7.11577e+06
PAK4;S1234;	O96013	S	1234	PAK4	ABCDEFGHIJKL	186254	119561	270033	454365	270322	371104	701070	626061	396715	227908	312034	866992	193693	129056	584783	351415	148236	422710	751009	547297	400741	212405	409526	390118	228859	318728	751279	234138	96665.7	505243	496305	317756	366883	439530	107909	895023	234247	242116	706658	226792	383656	423481	661448	376725
ACTL6A;S1234;	O96019	S	1234	ACTL6A	ABCDEFGHIJKL	7.16692e+07	4.45244e+07	6.40932e+07	6.46837e+07	6.35551e+07	7.93858e+07	8.32081e+07	8.52222e+07	9.13065e+07	6.39972e+07	1.06606e+08	9.81896e+07	6.22195e+07	5.77803e+07	6.84429e+07	9.06971e+07	7.82238e+07	7.30417e+07	8.30161e+07	7.35154e+07	6.42754e+07	8.27623e+07	1.14605e+08	1.17238e+08	6.88066e+07	7.23236e+07	6.87847e+07	7.66315e+07	7.51361e+07	7.9254e+07	8.13785e+07	9.10367e+07	8.48927e+07	8.68122e+07	9.31811e+07	1.03551e+08	7.49531e+07	6.58849e+07	6.99023e+07	7.2485e+07	7.91956e+07	8.15426e+07	7.95861e+07	9.04795e+07
CYB5A;S1234;	P00167	S	1234	CYB5A	ABCDEFGHIJKL	3.82808e+07	2.10943e+07	8.61308e+06	2.28595e+07	2.42481e+07	1.84723e+07	1.35294e+07	1.49717e+07	2.96166e+07	2.29124e+07	1.16496e+07	1.53521e+07	4.92356e+07	2.69003e+07	1.10384e+07	2.1908e+07	2.38912e+07	1.84173e+07	1.20762e+07	1.52357e+07	3.28178e+07	2.7056e+07	1.25506e+07	2.45727e+07	3.34375e+07	2.30134e+07	1.8865e+07	2.4893e+07	1.92298e+07	2.72535e+07	1.19252e+07	1.74367e+07	4.73787e+07	3.79519e+07	1.555e+07	2.48357e+07	2.74401e+07	2.49179e+07	2.04366e+07	3.79452e+07	1.3867e+07	8.84805e+06	1.41542e+07	1.97664e+07
LDHA;S310;	P00338	S	310	LDHA	VTLYNTDQDGSDSPR	1.25666e+09	1.10578e+09	8.99356e+08	8.5506e+08	2.55712e+09	2.6727e+09	2.42281e+09	2.49237e+09	1.02067e+09	1.24752e+09	9.3098e+08	9.28323e+08	1.00194e+09	8.22955e+08	8.51674e+08	6.73115e+08	2.91325e+09	2.16469e+09	2.75806e+09	2.49275e+09	6.1999e+08	9.22393e+08	8.58319e+08	5.16984e+08	1.02831e+09	8.25657e+08	9.07181e+08	7.4571e+08	2.45378e+09	2.47627e+09	2.31803e+09	2.3687e+09	8.61025e+08	8.40353e+08	9.34092e+08	6.3328e+08	1.17251e+09	8.61378e+08	8.41094e+08	7.34452e+08	2.551e+09	2.39189e+09	2.3181e+09	2.45347e+09
ALDH1A1;S1234;	P00352	S	1234	ALDH1A1	ABCDEFGHIJKL	41068.2		351922	20312.8	1.02613e+06	20300.6	7831.26	71863.6			342138	622759	67705.6	4172.61	1.5192e+07	18099.3	126624	8452.09	14388.1		1.2979e+07	16460.3	559460	43559.8		546784	655767		55528.5	19359.8	6166.58	26696.5	1.72461e+06		207644	72611.4	109111	108344	100571			14219.4
GLUD1;S128;	P00367	S	128	GLUD1	DDGSWEVIEGYR	8.20421e+08	8.25725e+08	9.04119e+08	6.98727e+08	2.73502e+08	2.79562e+08	2.67266e+08	2.43096e+08	7.75146e+08	7.78443e+08	7.8547e+08	7.38496e+08	8.84892e+08	9.32355e+08	9.8634e+08	9.63302e+08	2.32743e+08	2.94801e+08	2.46103e+08	2.53893e+08	7.87271e+08	9.45807e+08	8.65031e+08	1.1076e+09	8.47096e+08	9.53854e+08	9.42984e+08	9.54874e+08	3.07442e+08	2.20699e+08	2.70849e+08	2.87542e+08	8.55404e+08	9.31252e+08	8.89692e+08	1.01243e+09	7.79238e+08	9.30602e+08	9.6866e+08	8.61279e+08	2.88625e+08	2.53339e+08	3.20165e+08	3.10596e+08
DHFR; DHFRP1;S1234;	P00374	S	1234	DHFR; DHFRP1	ABCDEFGHIJKL	3.26761e+06	1.43562e+06	2.00491e+06	2.38729e+06	2.60287e+06	4.96977e+06	3.41018e+06	1.85741e+06	3.25919e+06	4.56931e+06	4.52621e+06	3.75471e+06	3.72189e+06	2.58166e+06	2.57945e+06	1.78791e+06	1.94362e+06	3.73201e+06	7.09999e+06	2.64089e+06	2.4478e+06	8.89152e+06	3.64573e+06	3.78657e+06	880672	2.4052e+06	2.32215e+06	1.62792e+06	2.06307e+06	7.73414e+06	6.29378e+06		2.07201e+06	5.90967e+06	5.08628e+06	3.25567e+06	1.7299e+06	2.61586e+06	2.78719e+06	1.878e+06	2.61119e+06	4.89291e+06	2.7357e+06	2.59926e+06
CYB5R3;S1234;	P00387	S	1234	CYB5R3	ABCDEFGHIJKL	2.5307e+08	2.12241e+08	2.97541e+08	3.09166e+08	4.0688e+07	5.05867e+07	7.37871e+07	6.24484e+07	2.10491e+08	2.11685e+08	3.68991e+08	3.16119e+08	1.95493e+08	3.4817e+08	3.64474e+08	4.22442e+08	5.96044e+07	7.48689e+07	8.07318e+07	7.59616e+07	2.62339e+08	2.67579e+08	3.94883e+08	4.2046e+08	1.86192e+08	2.73933e+08	3.69027e+08	2.57742e+08	5.72961e+07	6.61776e+07	9.17166e+07	8.53689e+07	2.30294e+08	2.25567e+08	3.63393e+08	4.72272e+08	2.44179e+08	3.23528e+08	4.04055e+08	3.59903e+08	5.68509e+07	6.97109e+07	8.4961e+07	8.33841e+07
GSR;S1234;	P00390	S	1234	GSR	ABCDEFGHIJKL	8.32048e+07	9.29793e+07	7.40605e+07	7.78897e+07	3.34349e+07	3.69335e+07	2.47786e+07	4.59766e+07	7.08178e+07	9.1562e+07	9.17623e+07	8.67045e+07	8.22105e+07	9.70062e+07	7.87226e+07	8.22321e+07	3.54802e+07	3.52591e+07	2.65633e+07	3.0493e+07	4.8815e+07	7.92382e+07	8.56293e+07	7.25789e+07	6.53247e+07	9.8071e+07	8.20769e+07	6.37071e+07	3.15666e+07	3.31767e+07	3.44426e+07	3.34403e+07	6.54169e+07	8.07931e+07	9.49579e+07	8.2998e+07	6.3919e+07	7.44741e+07	8.15553e+07	6.38095e+07	3.23921e+07	4.07204e+07	3.1217e+07	2.65333e+07
COX2;S1234;	P00403	S	1234	COX2	ABCDEFGHIJKL	1.0057e+08	1.10739e+08	1.3197e+08	1.66281e+08	3.24126e+07	5.09096e+07	3.90608e+07	5.11882e+07	1.01154e+08	1.252e+08	1.28038e+08	9.897e+07	1.19693e+08	1.5764e+08	1.50988e+08	1.43028e+08	4.49851e+07	4.98891e+07	3.75893e+07	3.66472e+07	1.08936e+08	1.39232e+08	1.53409e+08	9.73193e+07	1.19028e+08	1.04367e+08	1.28478e+08	1.18885e+08	3.19281e+07	3.10794e+07	5.43202e+07	3.74405e+07	8.84168e+07	9.62133e+07	1.58274e+08	1.12545e+08	1.14621e+08	1.42206e+08	1.16894e+08	1.80206e+08	3.5173e+07	5.02757e+07	4.52324e+07	4.07294e+07
SOD1;S1234;	P00441	S	1234	SOD1	ABCDEFGHIJKL	1.09032e+08	1.25592e+08	2.21828e+08	1.20977e+08	8.48003e+07	9.26755e+07	2.53338e+08	1.42806e+08	8.47272e+07	7.15653e+07	1.54062e+08	1.35347e+08	9.98097e+07	1.19589e+08	1.93716e+08	1.09876e+08	8.03794e+07	1.18137e+08	2.8771e+08	1.78557e+08	4.23224e+07	5.87845e+07	9.47582e+07	1.48503e+08	5.46932e+07	2.2467e+08	2.40558e+08	9.4064e+07	8.06109e+07	1.431e+08	2.50883e+08	1.45724e+08	4.53894e+07	1.53667e+08	8.34642e+07	1.9981e+08	5.65216e+07	1.0613e+08	2.20364e+08	1.06661e+08	8.42265e+07	1.71121e+08	2.5356e+08	1.67913e+08
PNP;S1234;	P00491	S	1234	PNP	ABCDEFGHIJKL	8.84395e+07	5.74503e+07	8.8173e+07	8.80997e+07	1.76426e+08	1.48283e+08	2.1454e+08	2.02711e+08	7.41695e+07	7.32936e+07	1.2505e+08	9.98788e+07	6.30659e+07	5.53882e+07	8.74058e+07	6.29423e+07	2.31403e+08	1.27566e+08	2.34414e+08	2.05603e+08	4.17602e+07	4.91455e+07	1.00104e+08	5.16031e+07	7.38816e+07	6.9145e+07	7.87983e+07	6.0909e+07	2.0752e+08	1.51483e+08	2.41717e+08	1.94791e+08	7.49385e+07	3.97955e+07	9.75696e+07	6.98063e+07	5.78254e+07	6.27159e+07	7.74831e+07	5.20884e+07	1.92056e+08	1.38543e+08	2.16676e+08	1.98526e+08
HPRT1;S1234;	P00492	S	1234	HPRT1	ABCDEFGHIJKL	3.19259e+07	3.1429e+07	3.30256e+07	3.65855e+07	2.64482e+07	3.14409e+07	2.91161e+07	3.4153e+07	4.14918e+07	5.70337e+07	5.71744e+07	6.14912e+07	2.99341e+07	3.32976e+07	3.44747e+07	2.96161e+07	2.78659e+07	2.31623e+07	3.59473e+07	3.52023e+07	2.70423e+07	3.59359e+07	4.7827e+07	3.28778e+07	3.30538e+07	3.55088e+07	3.94571e+07	2.03232e+07	3.34846e+07	2.60934e+07	3.63031e+07	2.89673e+07	3.60996e+07	2.96108e+07	4.23515e+07	5.8209e+07	3.43379e+07	3.15777e+07	3.77644e+07	3.27386e+07	3.13145e+07	1.87483e+07	3.56702e+07	2.5945e+07
GOT2;S1234;	P00505	S	1234	GOT2	ABCDEFGHIJKL	5.70104e+08	5.41905e+08	5.66002e+08	4.11401e+08	2.34207e+08	2.78026e+08	3.1243e+08	2.85137e+08	5.82597e+08	5.11769e+08	6.3282e+08	5.82128e+08	6.38427e+08	7.06939e+08	6.1735e+08	7.28687e+08	2.5954e+08	2.8272e+08	2.52721e+08	2.78538e+08	5.92072e+08	6.667e+08	6.99903e+08	8.32104e+08	6.28382e+08	7.10884e+08	6.16916e+08	6.46362e+08	2.62046e+08	2.50998e+08	2.81855e+08	3.65102e+08	7.79263e+08	6.96122e+08	6.82978e+08	6.91316e+08	5.7198e+08	6.74975e+08	6.25952e+08	5.50072e+08	2.60007e+08	2.7697e+08	3.05369e+08	3.14484e+08
EGFR;S1234;	P00533	S	1234	EGFR	ABCDEFGHIJKL	1.51517e+07	1.69829e+07	5.83053e+06	1.41521e+07	1.89183e+07	1.64862e+07	1.59751e+07	1.66029e+07	1.72617e+07	1.141e+07	1.2401e+07	1.78444e+07	1.7139e+07	1.77475e+07	1.10284e+07	2.77835e+07	1.51203e+07	1.23519e+07	1.63176e+07	1.30096e+07	1.86679e+07	1.83384e+07	1.52168e+07	3.29759e+07	1.44939e+07	1.19301e+07	8.02436e+06	1.06198e+07	1.42556e+07	1.3593e+07	1.6219e+07	2.13415e+07	3.01242e+07	1.61667e+07	1.0278e+07	1.67515e+07	8.61065e+06	4.94873e+06	7.46541e+06	4.02575e+06	1.20785e+07	1.0213e+07	1.98174e+07	2.31659e+07
PGK1;S1234;	P00558	S	1234	PGK1	ABCDEFGHIJKL	1.10179e+09	1.0571e+09	1.1507e+09	9.92397e+08	7.84642e+08	6.96201e+08	9.53832e+08	7.74898e+08	8.03509e+08	9.37139e+08	1.01827e+09	9.30744e+08	8.74396e+08	8.52173e+08	1.00643e+09	6.91122e+08	9.46869e+08	5.4133e+08	1.07289e+09	9.06094e+08	5.47682e+08	7.47247e+08	8.30172e+08	6.29087e+08	7.57384e+08	9.48159e+08	9.81118e+08	7.3821e+08	8.77789e+08	6.90784e+08	8.32312e+08	7.89408e+08	8.00639e+08	7.75545e+08	8.18668e+08	8.17573e+08	1.01059e+09	9.53652e+08	1.08029e+09	7.20246e+08	8.14798e+08	6.64107e+08	7.63217e+08	9.35694e+08
AK1;S1234;	P00568	S	1234	AK1	ABCDEFGHIJKL	1.11945e+08	1.28351e+08	1.51303e+08	1.50548e+08	6.92307e+07	6.56578e+07	1.38573e+08	1.13812e+08	8.94517e+07	1.14768e+08	1.37639e+08	1.52479e+08	8.28563e+07	1.72952e+08	1.24426e+08	1.17102e+08	8.72299e+07	8.15182e+07	1.21367e+08	1.16577e+08	7.74678e+07	9.25595e+07	9.82813e+07	1.09958e+08	7.44827e+07	1.69987e+08	1.35569e+08	1.24776e+08	1.39877e+08	8.46762e+07	9.59466e+07	1.29566e+08	8.27073e+07	9.47394e+07	1.06199e+08	1.45457e+08	8.40387e+07	1.58429e+08	1.40496e+08	1.23079e+08	1.62901e+08	9.64639e+07	1.24975e+08	9.11217e+07
F2;S1234;	P00735	S	1234	F2	ABCDEFGHIJKL	2.14035e+08	1.05396e+08	3.83303e+08	8.67586e+07	1.26387e+07	1.55509e+07	4.13406e+07	2.43978e+07	7.97649e+07	1.10416e+08	2.21719e+08	2.7425e+07	5.35468e+07	4.24001e+07	2.97486e+08	3.72948e+07	1.20297e+07	2.11322e+07	3.49747e+07	2.31349e+07	3.88545e+07	4.81689e+07	1.86594e+08	3.08522e+07	7.75996e+07	5.31032e+07	3.29588e+08	4.60203e+07	2.65446e+07	2.02403e+07	2.88071e+07	2.96433e+07	5.51099e+07	4.20228e+07	2.10447e+08	4.09666e+07	1.47144e+08	7.06285e+07	3.44384e+08	5.79318e+07	2.61253e+07	3.09621e+07	2.89457e+07	2.04624e+07
C1R;S1234;	P00736	S	1234	C1R	ABCDEFGHIJKL	1.96939e+07	2.17962e+07	2.37689e+07	2.32454e+07	2.34011e+07	1.76743e+07	6.03495e+07	2.71264e+07	2.83332e+07	3.02395e+07	2.5303e+07	2.93553e+07	2.43829e+07	4.082e+07	3.06487e+07	3.97193e+07	2.27409e+07	2.25948e+07	3.96576e+07	2.99915e+07	2.32568e+07	3.42805e+07	2.57334e+07	5.04184e+07	2.26426e+07	4.31993e+07	3.41357e+07	2.55111e+07	5.10916e+07	2.16055e+07	4.16832e+07	4.66564e+07	6.3139e+07	2.58111e+07	2.90106e+07	5.83892e+07	1.91605e+07	3.83175e+07	3.9869e+07	3.86156e+07	4.98707e+07	4.40529e+07	5.11783e+07	2.69517e+07
PLAU;S1234;	P00749	S	1234	PLAU	ABCDEFGHIJKL	9.18861e+07	5.75802e+07	8.26934e+07	6.75223e+07	8.59194e+07	6.35462e+07	6.24549e+07	5.01117e+07	4.47248e+07	3.78904e+07	8.78577e+07	3.20125e+07	7.35333e+07	5.58074e+07	8.79262e+07	5.67422e+07	6.53723e+07	5.71538e+07	6.32152e+07	4.31731e+07	5.61906e+07	4.31247e+07	8.82302e+07	3.81862e+07	7.44509e+07	4.91984e+07	7.77894e+07	4.47801e+07	6.7803e+07	4.93329e+07	6.75107e+07	5.28125e+07	5.53407e+07	3.28564e+07	9.12267e+07	34603680	6.95581e+07	5.09243e+07	6.64428e+07	3.44347e+07	3.60498e+07	2.82547e+07	3.28436e+07	3.52916e+07
PLAT;S1234;	P00750	S	1234	PLAT	ABCDEFGHIJKL	4.23895e+06		1.01929e+06	966846	480541	2.69542e+06	5.56012e+06	482800	665453	769457		867713	1.38785e+06	2.05612e+06	1.1372e+06	797346	529034			962123	1.28271e+06	875802	1.39286e+06	1.41956e+06	648999	1.84017e+06	881991	920324			411557		846152	1.11574e+06	1.56035e+06	1.63305e+06		1.42286e+06	891214	923542	1.31783e+06	998234	737317	333730
CFB;S1234;	P00751	S	1234	CFB	ABCDEFGHIJKL	1.63958e+06	2.85709e+06	634491	2.02976e+06	451596				1.56742e+06	995193	822471	1.68853e+06	1.19127e+06	2.17914e+06	746046	1.56033e+06		196951		299725	2.30061e+06	1.98814e+06	692046	3.50774e+06	1.10786e+06	1.28311e+06	521038	1.81656e+06					2.42987e+06	2.10655e+06	583154	2.50567e+06	1.51065e+06	1.83746e+06	646454	1.54347e+06			613288
ADA;S1234;	P00813	S	1234	ADA	ABCDEFGHIJKL	904527	470617	2.36175e+06	737043	1.31039e+06	3.18173e+06	5.62947e+06	5.14116e+06	158721	308925	599544	1.92339e+06	268121	2.58979e+06	3.91657e+06	4.09297e+06	1.94311e+06	6.05534e+06	5.33326e+06	6.99542e+06	4.59131e+06	180944	526140	2.40632e+06	845906	1.18896e+06	3.0523e+06	1.02259e+06	1.76677e+06	9.01394e+06	6.82688e+06	2.66907e+06	596831	1.36843e+06	510633	2.86667e+06	2.17205e+06	1.5046e+06	641996		2.17717e+06	4.17628e+06	4.38883e+06	3.06628e+06
ATP6;S1234;	P00846	S	1234	ATP6	ABCDEFGHIJKL	1.30097e+07	1.24743e+07	1.48458e+07	2.90562e+07	4.36917e+06	5.17209e+06	7.49429e+06	9.34248e+06	1.61672e+07	1.54436e+07	1.63185e+07	6.51324e+06	2.24326e+07	2.43229e+07	1.35399e+07	1.25859e+07	8.07657e+06	7.4188e+06	6.32027e+06	1.13307e+07	2.11327e+07	1.41795e+07	2.26618e+07	9.13719e+06	1.58812e+07	1.53314e+07	9.9416e+06	1.48279e+07	1.03196e+07	4.00654e+06	1.57109e+07	1.45041e+07	1.73721e+07	3.65375e+06	2.58015e+07	7.91785e+06	1.6588e+07	1.69133e+07	9.86104e+06	3.68132e+07	1.16061e+07	3.58625e+06	9.49783e+06	5.50212e+06
ASS1;S1234;	P00966	S	1234	ASS1	ABCDEFGHIJKL	5.39123e+07	6.33363e+07	9.11739e+07	6.59877e+07	766404		617045	471291	3.06367e+07	5.12046e+07	6.69072e+07	5.45229e+07	3.41997e+07	5.93727e+07	8.26794e+07	4.77159e+07	894318	295909	1.02287e+06	216703	2.97065e+07	4.25546e+07	5.76792e+07	4.11261e+07	4.77522e+07	6.6597e+07	7.79115e+07	5.08221e+07	1.54129e+06	318236	2.47021e+06	3.80105e+06	3.29871e+07	3.92527e+07	6.26192e+07	5.22294e+07	4.68872e+07	6.08076e+07	8.34165e+07	3.79085e+07		1.02438e+06	1.35218e+06	351307
OAS1;S1234;	P00973	S	1234	OAS1	ABCDEFGHIJKL		27049.5	541043	1.29163e+06	3.01154e+06	3.67144e+06	5.76943e+06	4.15444e+06		22923		1.15924e+06		214723	132889	380364	3.2606e+06	3.13531e+06	6.05364e+06	4.92952e+06	209977			373071	305927	22741.9			5.15715e+06	4.38776e+06	6.31526e+06	4.5995e+06		94465.3		357364		25117.3	86358.8		4.95622e+06	3.20225e+06	6.27042e+06	4.22887e+06
AMBP;S1234;	P00978	S	1234	AMBP	ABCDEFGHIJKL	2.90736e+06	19476.1	1.30324e+06	393715	2.82527e+06	1.50532e+06	2.63319e+06	552389	1.35335e+06	24402.4	1.06627e+06		1.89409e+06	1.31294e+06	1.07035e+06	758948	2.98175e+06	1.40185e+06	2.80469e+06	4.01797e+06	2.98327e+06	13849.5	1.30228e+06	385281	3.0159e+06	1.84709e+06	2.22273e+06	616877	2.23217e+06	3.26492e+06	3.35181e+06	2.70987e+06	1.8953e+06	1.00833e+06	649960		1.69275e+06	1.12515e+06	421550	19879.2	2.14396e+06	2.0031e+06	1.3708e+06	1.1465e+06
SERPINC1;S1234;	P01008	S	1234	SERPINC1	ABCDEFGHIJKL		292199						231159			250389		149937								326586				361429		720236					132725				232327			945213
C3;S297;	P01024	S	297	C3	IPIEDGSGEVVLSR	2.23385e+08	1.5053e+08	2.60802e+08	2.29983e+08	5.03834e+07	4.66087e+07	3.69481e+07	5.37956e+07	1.80487e+08	1.10253e+08	2.12609e+08	1.47246e+08	2.31196e+08	1.78374e+08	2.44643e+08	2.87533e+08	4.99753e+07	4.76848e+07	3.93963e+07	5.09664e+07	3.85454e+08	1.37073e+08	2.21491e+08	1.87615e+08	3.02341e+08	1.61667e+08	2.27119e+08	2.08062e+08	4.3442e+07	4.56064e+07	4.16802e+07	6.12693e+07	2.57402e+08	1.19974e+08	2.31632e+08	1.54548e+08	2.06142e+08	1.64189e+08	2.22225e+08	1.66588e+08	4.13353e+07	4.00231e+07	3.45063e+07	4.86233e+07
TIMP1;S1234;	P01033	S	1234	TIMP1	ABCDEFGHIJKL	1.31713e+08	1.57227e+08	1.53601e+08	1.43985e+08	9.58113e+07	1.06663e+08	1.57675e+08	1.50218e+08	7.84777e+07	8.09962e+07	1.06268e+08	6.53329e+07	1.00783e+08	1.26244e+08	1.30911e+08	1.02377e+08	9.74476e+07	1.29235e+08	1.52808e+08	1.25606e+08	6.1411e+07	7.12013e+07	9.13473e+07	6.65693e+07	9.07712e+07	1.15854e+08	1.33767e+08	9.25931e+07	1.6232e+08	1.07438e+08	1.56234e+08	1.96297e+08	6.69005e+07	6.73618e+07	8.44315e+07	8.14833e+07	8.40756e+07	1.05637e+08	1.2196e+08	7.07483e+07	1.29934e+08	9.1891e+07	1.24459e+08	1.16019e+08
CST3;S1234;	P01034	S	1234	CST3	ABCDEFGHIJKL	7.8549e+06	1.0889e+07	1.00907e+07	7.46862e+06	3.90131e+06	3.68711e+06	2.47122e+06	1.89412e+06	3.30151e+06	2.60725e+06	8.84714e+06	6.39128e+06	6.30575e+06	1.28012e+07	7.26219e+06	8.71329e+06	2.15469e+06	2.10353e+06	2.92284e+06	1.94008e+06	5.38783e+06	6.32504e+06	6.6545e+06	7.56947e+06	5.409e+06	1.15557e+07	6.48056e+06	8.50367e+06	3.22781e+06	2.91725e+06	2.16403e+06	1.76483e+06	5.26446e+06	4.08548e+06	6.65448e+06	7.34739e+06	5.0895e+06	9.47936e+06	1.0045e+07	8.24783e+06	2.84285e+06	1.78188e+06	729504	1.21205e+06
KNG1;S1234;	P01045-1	S	1234	KNG1	ABCDEFGHIJKL	4.9328e+06	2.95415e+06	7.00432e+06	2.32337e+06	4.31376e+06	5.3004e+06	3.92688e+06	2.3275e+06						2.12351e+06		3.27639e+06	8.28671e+06	5.07647e+06	3.23446e+06	3.55651e+06	3.30834e+06		3.34745e+06	5.27398e+06	3.97179e+06		9.0325e+06	2.18939e+06	4.30652e+06	6.20155e+06	2.13695e+06	2.81499e+06	7.52751e+06		3.41141e+06		4.48672e+06	2.77669e+06	7.29513e+06	2.20005e+06	4.33046e+06		2.77094e+06	3.46132e+06
[truncated: 5,172 more rows]
[truncated: 16 more columns]
