# Supplementary material for: Multi-omics dissection of MAPK-driven senescence unveils therapeutic vulnerabilities in KIAA1549::BRAF-fusion pediatric low-grade glioma models
Source: Signal Transduct Target Ther. 2025 Jun 23;10:197. doi: 10.1038/s41392-025-02279-8 (PMC12185702; doi:10.1038/s41392-025-02279-8)
Supplement: Supplementary file 25 — Supplementary Table 25 [file 41392_2025_2279_MOESM25_ESM.xlsx]

## Sheet: Suppl. Table 25
Row.names	Protein.ID	Amino.acid	Position	Gene.names	Sequence.window	Intensity.BT66OFF_Control_1	Intensity.BT66OFF_Control_2	Intensity.BT66OFF_Control_3	Intensity.BT66OFF_Control_4	Intensity.BT40_Control_1	Intensity.BT40_Control_2	Intensity.BT40_Control_3	Intensity.BT40_Control_4	Intensity.BT66ON_Control_1	Intensity.BT66ON_Control_2	Intensity.BT66ON_Control_3	Intensity.BT66ON_Control_4	Intensity.BT66OFF_Tram15min_1	Intensity.BT66OFF_Tram15min_2	Intensity.BT66OFF_Tram15min_3	Intensity.BT66OFF_Tram15min_4	Intensity.BT40_Tram15min_1	Intensity.BT40_Tram15min_2	Intensity.BT40_Tram15min_3	Intensity.BT40_Tram15min_4	Intensity.BT66ON_Tram15min_1	Intensity.BT66ON_Tram15min_2	Intensity.BT66ON_Tram15min_3	Intensity.BT66ON_Tram15min_4	Intensity.BT66OFF_Tram1h_1	Intensity.BT66OFF_Tram1h_2	Intensity.BT66OFF_Tram1h_3	Intensity.BT66OFF_Tram1h_4	Intensity.BT40_Tram1h_1	Intensity.BT40_Tram1h_2	Intensity.BT40_Tram1h_3	Intensity.BT40_Tram1h_4	Intensity.BT66ON_Tram1h_1	Intensity.BT66ON_Tram1h_2	Intensity.BT66ON_Tram1h_3	Intensity.BT66ON_Tram1h_4	Intensity.BT66OFF_Tram6h_1	Intensity.BT66OFF_Tram6h_2	Intensity.BT66OFF_Tram6h_3	Intensity.BT66OFF_Tram6h_4	Intensity.BT40_Tram6h_1	Intensity.BT40_Tram6h_2	Intensity.BT40_Tram6h_3	Intensity.BT40_Tram6h_4
AAK1;S623;	Q2M2I8	S	623	AAK1	VGSLTPPSSPK	4.10366e+06	3.69037e+06	1.95799e+06	931750	1.09314e+06	1.37151e+06	4.03611e+06	1.56619e+06	3.50572e+06	3.3743e+06	5.40676e+06	3.05561e+06	2.49368e+06	1.01355e+06	1.76629e+06	958560	2.84772e+06	2.41368e+06	3.22819e+06	1.13711e+06	3.62656e+06	2.26883e+06	1.54482e+06	1.88591e+06	2.38446e+06	1.90024e+06	1.22248e+06	1.62657e+06	996340	1.38163e+06	3.05788e+06	397219	5.28333e+06	3.9581e+06	2.55164e+06	2.90502e+06	3.14922e+06	2.95734e+06	863535	1.76039e+06	1.96534e+06	904872	3.49873e+06	1.08243e+06
AAK1;S624;	Q2M2I8	S	624	AAK1	VGSLTPPSSPK	4.10366e+06	3.69037e+06	1.95799e+06	931750	1.09314e+06	1.37151e+06	4.03611e+06	1.56619e+06	3.50572e+06	3.3743e+06	5.40676e+06	3.05561e+06	2.49368e+06	1.01355e+06	1.76629e+06	958560	2.84772e+06	2.41368e+06	3.22819e+06	1.13711e+06	3.62656e+06	2.26883e+06	1.54482e+06	1.88591e+06	2.38446e+06	1.90024e+06	1.22248e+06	1.62657e+06	996340	1.38163e+06	3.05788e+06	397219	5.28333e+06	3.9581e+06	2.55164e+06	2.90502e+06	3.14922e+06	2.95734e+06	863535	1.76039e+06	1.96534e+06	904872	3.49873e+06	1.08243e+06
AASDHPPT;S258;	Q9NRN7	S	258	AASDHPPT	HQQDSDLSAACSDADLHR									52989.4		86258.1	59759					68022.9	15776.9				88097.2	54434.3	32547.2	17810.3	117560							55165.1			50672.8			53492.5
ABCA1;S1296;	O95477	S	1296	ABCA1	QSCLRPFTEDDAADPNDSDIDPESR		123272		106293	49490.4					49793.1				36811.5				14957			201700			220457		99173.6	46107.4						81854.6	337750			460760	18042.5	15002		27493		89468.2
ABCA1;T1265;	O95477	T	1265	ABCA1	VAEESGVDAETSDGTLPAR			82419.2	51461.9	84750	394835	71575.1	135379				28280.7		287676	132032		270830	234575	302396							39086.8			72730.2	160337	287446	99010.6										241631		105573
ABCA2;S1327;	Q9BZC7	S	1327	ABCA2	VSEEQTQPPSPAGAGMSTAMGR																																				144387
ABCA2;S1331;	Q9BZC7	S	1331	ABCA2	VSEEQTQPPSPAGAGMSTAMGR																																				144387
ABCA2;S2419;	Q9BZC7	S	2419	ABCA2	ALVADEPEDLDTEDEGLISFEEER					79934.3
ABCA2;T2412;	Q9BZC7	T	2412	ABCA2	ALVADEPEDLDTEDEGLISFEEER					79934.3
ABCC1;S915;	P33527	S	915	ABCC1	QLSSSSSYSGDISR		132392	57182.7	82202.9		62029.8									60981.7		98580.9		56172.9							120615				30069.2						145914	81212.7	41538.5			281435	139635		216174
ABCC4;T646;	O15439	T	646	ABCC4	KDNEESEQPPVPGTPTLR	463537	531024	256745	140236	95394.4	124007	186482	284675	868658	876560	812917	1.08701e+06	571221	999355	743450	627929	222644	144120	116950	215296	1.11451e+06	845873	1.071e+06	575960	514021	386657	385718	646664	111480	196474	290696	76975.3	446856	178251	442066	152951	412550	412412	182538	357903	343193	94989.1	269625	199644
ABCF1;S109;	Q8NE71	S	109	ABCF1	LSVPTSDEEDEVPAPKPR	2.14289e+06		1.44435e+06		476109	253790	541990		1.77149e+06		2.08162e+06		888688	192647	702131	1.20285e+06			495666		915515	463682	1.22646e+06	1.95391e+06	1.21186e+06	211127	877620	439355		651696	883820		1.28703e+06	668487	321545	505606	1.39595e+06	573031	843954			179314	1.12941e+06
ABCF1;T108;	Q8NE71	T	108	ABCF1	LSVPTSDEEDEVPAPKPR	2.14289e+06		1.44435e+06		476109	253790	541990		1.77149e+06		2.08162e+06		888688	192647	702131	1.20285e+06			495666		915515	463682	1.22646e+06	1.95391e+06	1.21186e+06	211127	877620	439355		651696	883820		1.28703e+06	668487	321545	505606	1.39595e+06	573031	843954			179314	1.12941e+06
ABI2;S227;	Q9NYB9	S	227	ABI2	NMAPSQQSPVR		340209	155286		807902	922849	639037	307261	398292	650664	308891	247024	74386	154796	137450	495068	139873	216913	282965	210431	350713	237073	187144	154312	54605.5	156195		247320	550253	235701	411472	35072.6	502211	380997	318310	689009	127143	245754		295633	401204	152048	412527	201323
ABL1;S569;	P00519	S	569	ABL1	GQVVENNSVTEFSEEK		45292.3			25632.7					87149.6				7144.27				32521.7			41532.9						12448.4				51254.9							10498.6	17194.1			7372.2
ABL1;S718;	P00519	S	718	ABL1	SCSASCVPHGAK		514565								151563		98628.8		141157								200367						55816.7					42730.2		148729			66359.7		56511.8		91322.3
ABL2;S618;	P42684	S	618	ABL2	GAQASSGSPALPR	118946	324210		39187.3	177708		258999	324378	325742	290629				80414.7	91927.1		165604	202644			261486					50488.1			175226	211222	337485		465355	137804	198859			128248			208423	144693	356116
ABL2;S631;	P42684	S	631	ABL2	DKSPSSLLEDAK	504327	289382	160152	94083.9	275848	486427	300127	568953	531766	223551	413776	476414	326747	96880.6	117712	145990	480854	271810	280049	404493	312808	357495	300279	215756	204289	109922	146445	232521	345525	331724	582839	51339.4	504304	111852	280789		673032	257015	68434.6	437141	607465	110560	480250	301217
ABL2;S783;	P42684	S	783	ABL2	SNSTSSMSSGLPEQDR					73222.6		64216		54812.7						64394.2												57239.4					37167.5						64197.7						51499.7
ABL2;S817;	P42684	S	817	ABL2	TVSTSSQPEENVDR	61520.6	788213	135174	276279	740548	1.17297e+06	739343	1.27365e+06	1.47345e+06	929591	240774	274267	254252	451337	469979		1.21545e+06	605412	1.99643e+06	1.16316e+06	568074	242871	242390	181106	196968	518499	380047		1.01677e+06	1.3445e+06	897896	523057	311723	421963	382409		235969	1.02665e+06	498151	726404	499879	505951	719807	1.3697e+06
ABLIM1;S431;	O14639	S	431	ABLIM1	TLSPTPSAEGYQDVR	90757.2	84485.7	80258.4	25479.6					52266.5		54932.1			101036	77205.4	77077.8					42149.8		77128.2	62997.7	82469.4	79932.5	40576.4	96243.8					83775.7	47161.9		140677	291097	169712	39202.5
ABLIM1;S435;	O14639	S	435	ABLIM1	TLSPTPSAEGYQDVR	90757.2	84485.7	80258.4	25479.6					52266.5		54932.1			101036	77205.4	77077.8					42149.8		77128.2	62997.7	82469.4	79932.5	40576.4	96243.8					83775.7	47161.9		140677	291097	169712	39202.5
ABLIM1;S452;	O14639	S	452	ABLIM1	STSQGSINSPVYSR										258296				72844.4																								163087
ABLIM1;S587;	O14639	S	587	ABLIM1	RSSLPLDHGSPAQENPESEK	83143.3	84569.5	302390	195148				144208						145734	193862		185150		183138						419901	221799	561047	171248		193449	432607			557912		970649		148836	710954	1.70441e+06	378963	118965
ABLIM1;S655;	O14639	S	655	ABLIM1	TASLPGYGR		50115.9								84600.4				127801	166340						320833													92448.4				157042
ABLIM1;T451;	O14639	T	451	ABLIM1	STSQGSINSPVYSR										258296				72844.4																								163087
ABLIM3;S373;	O94929	S	373	ABLIM3	ASSPGYIDSPTYSR	599571	566502	117590	105095					531881	765813	415178	454148	389944	151896	329151	155659					445920	447532	361405	266293	185688	95814.4	273876	254457					433874	198796	637740	484517	424504	221236	168162	470530
ABLIM3;S379;	O94929	S	379	ABLIM3	ASSPGYIDSPTYSR	599571	566502	117590	105095					531881	765813	415178	454148	389944	151896	329151	155659					445920	447532	361405	266293	185688	95814.4	273876	254457					433874	198796	637740	484517	424504	221236	168162	470530
ABLIM3;S503;	O94929	S	503	ABLIM3	RFSSGGEEDDFDR					86720.5									163890	99693.9										201385		538345			100434				115599		756764		74682.8	309838
ABLIM3;S504;	O94929	S	504	ABLIM3	RFSSGGEEDDFDR					86720.5									163890	99693.9										201385		538345			100434				115599		756764		74682.8	309838
ACAP2;S379;	Q15057	S	379	ACAP2	KSSPSTGSLDSGNESK							154206	244492														40127			84833.8			48430		400171		80357.7	40327.3			265509		54995.7		99664.8
ACAP2;S391;	Q15057	S	391	ACAP2	SSPSTGSLDSGNESK						137385	212971	329024		227972				118438	157342			249784		203949	274920	167932				160872				138431	264066	244489					91355.4	229590		261581		202655		237340
ACBD3;S344;	Q9H3P7	S	344	ACBD3	THTDSSEKELEPEAAEEALENGPK	226347	73584.8	113829	162945	190974	404799	94505.7		279067	73454.9			288003	184517	196521		272749	143016	172493		167696		323900	26763	462398	102495	520474	104121	139738	172161	143234	70095.9	205541	358186		680773	514740	189519	308258		235846	87125.2	285596
ACBD5;S196;	Q5T8D3	S	196	ACBD5	AESSDSGAESEEEEAQEEVK					16163																															89232.6
ACBD5;S200;	Q5T8D3	S	200	ACBD5	AESSDSGAESEEEEAQEEVK					16163																															89232.6
ACD;S25;	Q96AP0	S	25	ACD	ELSLGR	76555	43015.2		12005.4	16241	20137.6	56096.5	25332.9	43718.4	88232.4	49261.4	173316	40951.7	22954.9	29416.1	16733.4		19981.4	37270.8		56836.3	34925.1	40129.8	41734.1	69309.8	24593.3	28373.9	40198.4		57778.8	55306.5		171139	39210.5	92010.4		96185.1	19647.8	37246.3	44004.5
ACIN1;S1004;	Q9UKV3	S	1004	ACIN1	TAQVPSPPR	1.14947e+07	1.94963e+07	5.25355e+06	4.52948e+06	2.82792e+06	3.22225e+06	8.07962e+06	6.61968e+06	8.9418e+06	1.56293e+07	9.05217e+06	1.17747e+07	1.14316e+07	5.89143e+06	6.50903e+06	7.86212e+06	4.20503e+06	3.9642e+06	5.15749e+06	2.63927e+06	1.44638e+07	1.09663e+07	8.66104e+06	9.21373e+06	8.64006e+06	5.45084e+06	4.42271e+06	1.30559e+07	4.72566e+06	4.15204e+06	8.37047e+06	1.94226e+06	1.55232e+07	8.57124e+06	1.68126e+07	3.73021e+06	9.75202e+06	5.98935e+06	4.41123e+06	1.40773e+07	5.7411e+06	2.92838e+06	7.86725e+06	4.04569e+06
ACIN1;S208;	Q9UKV3	S	208	ACIN1	KSSSISEEKGDSDDEKPR													760425	228313	332039	458351							718514	975958	181449	254869		300511
ACIN1;S216;	Q9UKV3	S	216	ACIN1	KSSSISEEKGDSDDEKPR													760425	228313	332039	458351							718514	975958	181449	254869		300511
ACIN1;S240;	Q9UKV3	S	240	ACIN1	AAKLSEGSQPAEEEEDQETPSR																																				975867
ACIN1;S243;	Q9UKV3	S	243	ACIN1	AAKLSEGSQPAEEEEDQETPSR																																				975867
ACIN1;S328;	Q9UKV3	S	328	ACIN1	SQEQEVLER	271479	403337	495210	488503		231042	500709	259665	374196	371921	581535	531426	432338	231058	310814	363215					391841	195921	1.52863e+06	549563	727217	816974	764561	426995		259636		187962		1.57104e+06								263156	280211
ACIN1;S365;	Q9UKV3	S	365	ACIN1	TTSPLEEEER		1.79579e+06	4.36422e+06	3.90818e+06	4.76106e+06	7.01497e+06	5.53745e+06	6.58846e+06	4.92714e+06	1.57741e+06	6.08453e+06	2.61797e+06	9.38992e+06	3.94076e+06	4.26055e+06	4.58793e+06	8.663e+06	7.04806e+06	6.16422e+06	6.06717e+06	4.57712e+06	4.50033e+06	7.73421e+06	5.55836e+06	1.06156e+07	4.86631e+06	4.6867e+06	2.7765e+06	1.01975e+07	6.32368e+06	6.69749e+06	3.95203e+06	6.04988e+06	3.14175e+06	1.74827e+06	3.29944e+06	8.11746e+06	4.43078e+06	4.88087e+06	2.97949e+06	1.04199e+07	5.23568e+06	5.12637e+06	6.49767e+06
ACIN1;S490;	Q9UKV3	S	490	ACIN1	AESPAEKVPEESVLPLVQK		35531.9		8144.18	27814.2		29196.7			35550.6	18299.5					37896.1					83192.5		122452	80677.4		7971.84	10690.6								79772		72493.1	25533.2		29209.4		16485.1		18852.5
ACIN1;S655;	Q9UKV3	S	655	ACIN1	SLSPGVSR		128799	223305	744646	664560	833767	744416	1.1869e+06	245090		510035	258701	304950	847706	182707	719688	495871	532161	717811	514094	145534		407769	291738	938356	1.4027e+06	496141	99017.1	467234	630493	550644	154130		95346.3		2.7266e+06	350033	479932	337780	50243.2	481061	773033	350822	167894
ACIN1;S657;	Q9UKV3	S	657	ACIN1	SLSPGVSR		128799	223305	744646	664560	833767	744416	1.1869e+06	245090		510035	258701	304950	847706	182707	719688	495871	532161	717811	514094	145534		407769	291738	938356	1.4027e+06	496141	99017.1	467234	630493	550644	154130		95346.3		2.7266e+06	350033	479932	337780	50243.2	481061	773033	350822	167894
ACIN1;S710;	Q9UKV3	S	710	ACIN1	RLSQPESAEK	45123.3	170205		99491.4						657448		463441	155447	209219											94334.5	4.26534e+06		304595									435951	245501		970110		107217		145143
ACIN1;S825;	Q9UKV3	S	825	ACIN1	KKPAPGPHSSPPEEK	71330.4	167458								246238		139421		98755.9												109361							99636.7				96155.1	144783				21005.3
ACIN1;S838;	Q9UKV3	S	838	ACIN1	GVPAGNSDTEGGQPGRK		675917	105967	113406		56321	94766.6	87843.4	192977	424843	101836	231577	134470	240814							286063	88415.4	184734	97724.6		61912.5	160184	420208	332200	139739	215258		796933	233020	115323		152722	192814	445196	222119	165814	155948		77090.3
ACKR3;S350;	P25106	S	350	ACKR3	VSETEYSALEQSTK					21551.9	21112.8			58307			42713.8	44414.5	155558	155459	40433.5		36095.3			90138.2	82109.8	105866		171360	27370.9	127063	157126		19035.9			116179				67275.4	45918.4	54798.4		84430.6
ACLY;S481;	P53396	S	481	ACLY	AKPAMPQDSVPSPR					185619	138169	167935	455177	303102	416252		379170	351207	205993	182391		581786				256525	254043		192345	308546		165165		489998				358508	185903	410158		245228	134373	210391	362313
ACTA2;S325;	P62736	S	325	ACTA2	EITALAPSTMK	251415	787954	135137	205725	180315	100456	447778	236962	471575	1.18233e+06	532411	524068	205581	358375	359564	296310		44115.8			850730	560625	730547	419310	197105	361388	237498	433274	227004	100168	389901	109276	303057	68656.1		319491	339947	449886	279413	610391	313401	69265.1	418771	230041
ACTA2;T320;	P62736	T	320	ACTA2	EITALAPSTMK	251415	787954	135137	205725	180315	100456	447778	236962	471575	1.18233e+06	532411	524068	205581	358375	359564	296310		44115.8			850730	560625	730547	419310	197105	361388	237498	433274	227004	100168	389901	109276	303057	68656.1		319491	339947	449886	279413	610391	313401	69265.1	418771	230041
ACTB;S323;	P60709	S	323	ACTB	EITALAPSTMK	251415	787954	135137	205725	180315	100456	447778	236962	471575	1.18233e+06	532411	524068	205581	358375	359564	296310		44115.8			850730	560625	730547	419310	197105	361388	237498	433274	227004	100168	389901	109276	303057	68656.1		319491	339947	449886	279413	610391	313401	69265.1	418771	230041
ACTB;T318;	P60709	T	318	ACTB	EITALAPSTMK	251415	787954	135137	205725	180315	100456	447778	236962	471575	1.18233e+06	532411	524068	205581	358375	359564	296310		44115.8			850730	560625	730547	419310	197105	361388	237498	433274	227004	100168	389901	109276	303057	68656.1		319491	339947	449886	279413	610391	313401	69265.1	418771	230041
ACTBL2;T130;	Q562R1	T	130	ACTBL2	MTQIMFEAFNTPAMYVAIQAVLSLYASGR	82444.6	36973.6	33018	50516.7		44278.2	16536.4	15242.7	85306	96961.2	154260	153114	67757.9	19118.3	384649		231256	5039.38	12815.8	24205.3	37785.9	251508	58211.8	79618.6	23750.9	84596		12484.8			21681.7	27869.7	220600	9316.47	879127	36505.3	36500.1	39036.5	22652.8		39713.7	13854.6		16781.5
ACTG1;S323;	P63261	S	323	ACTG1	EITALAPSTMK	251415	787954	135137	205725	180315	100456	447778	236962	471575	1.18233e+06	532411	524068	205581	358375	359564	296310		44115.8			850730	560625	730547	419310	197105	361388	237498	433274	227004	100168	389901	109276	303057	68656.1		319491	339947	449886	279413	610391	313401	69265.1	418771	230041
ACTG1;T318;	P63261	T	318	ACTG1	EITALAPSTMK	251415	787954	135137	205725	180315	100456	447778	236962	471575	1.18233e+06	532411	524068	205581	358375	359564	296310		44115.8			850730	560625	730547	419310	197105	361388	237498	433274	227004	100168	389901	109276	303057	68656.1		319491	339947	449886	279413	610391	313401	69265.1	418771	230041
ACTR8;S132;	Q9H981	S	132	ACTR8	IPVSPEQAR	705142	427458	106091	58665.3	118923	198946	297594	216259	322050	246994	238958	395751		158680	89796.8	133975	187764	228058	193959		190022	381460	213254	173074	173736	124015		364871		231242	262402	72327.8	259999	138801	480587			75653		242336	403694	113489	176434	151169
ADAM12;S782;	O43184	S	782	ADAM12	KPSAPSPPDQTPEEDLVIVK	85184.2	4.88318e+06	6.42782e+06	1.16e+07	1.86582e+07	1.74819e+07	1.36209e+07	1.08853e+07	1.07211e+07	8.1242e+06	1.58915e+07	1.40376e+07	4.4788e+06	4.75907e+06		7.90207e+06	1.81994e+07	1.46846e+07	1.30511e+07	8.02503e+06	9.2068e+06	1.34719e+07	1.89229e+07	1.4828e+07	6.70387e+06	7.98102e+06	1.58911e+07	6.59205e+06	2.08535e+07	1.48663e+07	1.49759e+07	6.89944e+06	1.20024e+07	1.62596e+07	1.04838e+07	5.84519e+07	1.25201e+07	1.11445e+07	1.20209e+07	6.23381e+06	1.15177e+07	1.55945e+07	1.03604e+07	1.19848e+07
ADAM12;Y783;	O43184	Y	783	ADAM12	KPSAPSPPDQTPEEDLVIVK	85184.2	4.88318e+06	6.42782e+06	1.16e+07	1.86582e+07	1.74819e+07	1.36209e+07	1.08853e+07	1.07211e+07	8.1242e+06	1.58915e+07	1.40376e+07	4.4788e+06	4.75907e+06		7.90207e+06	1.81994e+07	1.46846e+07	1.30511e+07	8.02503e+06	9.2068e+06	1.34719e+07	1.89229e+07	1.4828e+07	6.70387e+06	7.98102e+06	1.58911e+07	6.59205e+06	2.08535e+07	1.48663e+07	1.49759e+07	6.89944e+06	1.20024e+07	1.62596e+07	1.04838e+07	5.84519e+07	1.25201e+07	1.11445e+07	1.20209e+07	6.23381e+06	1.15177e+07	1.55945e+07	1.03604e+07	1.19848e+07
ADAM17;S791;	P78536	S	791	ADAM17	SFEDLTDHPVTR	1.46075e+06	513861	496689	127442	141431	186394	271265	62159.5	625793	464526	1.06536e+06	802984	314453	301306	234319	608151		74881	140835		429792	244482	794005	688677	387072	195156	217754	360453		660423	326243		1.5173e+06	614976	264028	678924	727433	556469	169067	402239	148853	59365.4	349407	166845
ADAMTSL1;S976;	Q8N6G6	S	976	ADAMTSL1	SEEEVLAGRK														148386	456708									335439		178970	511368	155010					144662					269381	440239
ADAR;S629;	P55265	S	629	ADAR	LGPPSEEDYAQPSSPK		546565				176392	663649	181299	397892	558820				230793			99507.8	126290	291982							113432		136231		198740	250863		281245	140621				357729		372961	125471
ADARB1;S26;	P78563	S	26	ADARB1	NLDNVSPK		693946					653129	431581		657816		676394		473591	414434			204109			624241	2.50117e+06				419636	400184	560552		192365	406051	240710		678342	1.27958e+06	312193	711062	567396	503157			306171	387641	475711
ADCY3;S525;	O60266	S	525	ADCY3	SSSPALIETK		330489			119875	492305	344681	248511		380580				49970.4	43372.1		340250	478037			243757					50736				27517.6	369969	109231		68703.4	162873			78073.6					305749	250364
ADCY6;S54;	O43306	S	54	ADCY6	DAEPPSPTPAGPPR	1.24228e+07	9.75758e+06	5.03599e+06	6.00057e+06	8.10984e+06	1.59173e+07	1.35039e+07	1.47184e+07	7.13504e+06	5.73313e+06	5.26246e+06	7.95294e+06	2.41547e+06	3.23627e+06	2.11491e+06	3.39183e+06	1.0171e+06	592090	489078	406717	2.6918e+06	3.55634e+06	4.25759e+06	2.93451e+06	5.39408e+06	3.66054e+06	3.0083e+06	5.18495e+06	1.39415e+07	1.11138e+07	9.87641e+06	6.49245e+06	3.61461e+06	1.69978e+06	3.67159e+06	914010	3.50087e+06	2.9455e+06	2.16786e+06	3.63134e+06	850877	753068	971096	540297
ADD1;S12;	P35611	S	12	ADD1	AAVVTSPPPTTAPHK		177205			325738	341595	338022	454784	306516	393762	149730	136295		99479.7	46940.7	288624	544150	260466	625330	196523	442197		405754	309398		43082.8				128824	388664		372737	71853			128552	57551.2				129282
ADD1;S355;	P35611	S	355	ADD1	SRSTTELDDYSTNK					131366																					43790.1
ADD1;S358;	P35611	S	358	ADD1	SPGSPVGEGTGSPPK		242689			230804		343230	274549	293804	260678				235006	187842	550212	384615	382544		468957											377298	128332		290866	451241	141118						235562	335289
ADD1;S586;	P35611	S	586	ADD1	QKGSEENLDEAR		207447	202932	57228.9		146261	132195	225702								37053.7				63322.7	142820	78278.7	32182.4	75992					181614	19398.5		115623		790449			76079.2	176760	26220.8	45876.6		45759.9		295571
ADD2;S11;	P35612	S	11	ADD2	MSEETVPEAASPPPPQGQPYFDR					356366	162868	177269	255409									175244	193652	228785	161473										98886.3	382771										52065.2	25780.8	246884	23077.5
ADD2;S532;	P35612	S	532	ADD2	SPSTESQLMSK					88721.8		240834	137756						112387					168379											194172	194750											94081.9
ADD2;S592;	P35612	S	592	ADD2	LELDGEKETAPEEPGSPAK					999780	1.50656e+06	1.05e+06	928280									951713	1.65966e+06	1.6109e+06	850941									526464	2.28141e+06	2.26032e+06	309171									1.27426e+06	584359	1.6587e+06	820231
ADD2;S596;	P35612	S	596	ADD2	SAPASPVQSPAK		57273.8	50920.5	40514.3	1.74997e+06	3.12543e+06	1.8535e+06	1.0202e+06	40892.2		88928.2				56407		2.21725e+06	2.09826e+06	1.88659e+06	1.07812e+06						123394	226139		1.78812e+06	2.19778e+06	2.36592e+06	736801		65270.8		237529		28296.6	220274		1.74764e+06	2.97875e+06	1.25436e+06	740795
ADD2;S600;	P35612	S	600	ADD2	SAPASPVQSPAK		57273.8	50920.5	40514.3	1.74997e+06	3.12543e+06	1.8535e+06	1.0202e+06	40892.2		88928.2				56407		2.21725e+06	2.09826e+06	1.88659e+06	1.07812e+06						123394	226139		1.78812e+06	2.19778e+06	2.36592e+06	736801		65270.8		237529		28296.6	220274		1.74764e+06	2.97875e+06	1.25436e+06	740795
ADD2;S613;	P35612	S	613	ADD2	EAETKSPLVSPSK	179963	663163	162934	702612	132857	481443	259696	151393	58588.4	250182					269496		375452	409931	543927	366920		177503		165119						167439			63165								190503	445464
ADD2;S617;	P35612	S	617	ADD2	EAETKSPLVSPSK	179963	663163	162934	702612	132857	481443	259696	151393	58588.4	250182					269496		375452	409931	543927	366920		177503		165119						167439			63165								190503	445464
ADD2;S619;	P35612	S	619	ADD2	EAETKSPLVSPSK	179963	663163	162934	702612	132857	481443	259696	151393	58588.4	250182					269496		375452	409931	543927	366920		177503		165119						167439			63165								190503	445464
ADD3;S673;	Q9UEY8	S	673	ADD3	IEEVLSPEGSPSKSPSK											48632.1						117348	55246.8	101672	91098.3					59472.3	18141.6	45734		89946	148313	166356	43106.7
ADD3;S677;	Q9UEY8	S	677	ADD3	IEEVLSPEGSPSKSPSK											48632.1						117348	55246.8	101672	91098.3					59472.3	18141.6	45734		89946	148313	166356	43106.7
ADD3;S681;	Q9UEY8	S	681	ADD3	IEEVLSPEGSPSKSPSK	515930	356434	171606	32320.3	82022.7	201962	214329	148857	338173	514143	356879	645569	275503	91790.6	140678	253382		72002.2	102463		559214	252660	654331	554727	191501	94621.8		443507		320023	883159		1.17921e+06	220384	528146		502620	142171	82451.4	549804	362815	126191	362893	367557
ADGRA2;S966;	Q96PE1	S	966	ADGRA2	ASLEAGEELR			52677.2	81489.5	311774	457814	636445	267685	94918.5	113682		40178.1		100612	133824	112664	414470	504331	457160	200773	124090	108610		52128.1		45951.7	60252.8	52813.7	225430	323986	501021	181439		89467.8	238318		44356.7		61163.6	70484.7	752349	347004	809479	272666
ADGRB2;S1275;	O60241	S	1275	ADGRB2	LSLDEDEEPK			184735	54715.8	29669.2	59840.6	55157		55060.3		119608		154375	125921	46529.5	130753		47290.5				64485.9	171693	49619.1	131364	54901.7	60676.6			17249.9		27357.3	41223.4			91256.1	187125	72133.2	91983.2					53423.1
ADNP;S921;	Q9H2P0	S	921	ADNP	VIPEDASESEEKLDQKEDGSK	379205	146370	322222	139060	314611	376841	195086		578821	181489	185387	267256	283898	284061	183579	807849		191752	269146		219276	343203	157455	618760	324186	219637	231938	270843		268027	276524	101373	354316	208159		531444	344900	292118			175478	221487		171360
ADNP;S98;	Q9H2P0	S	98	ADNP	NVHSEDFENR	44994.8				159640	277605	466126	170605	106292		333832	295921					145795	534626	402515		191961	317839	276052	143761						361767	548842		184726		125579							434575	506353	232172
ADSL;S9;	P30566	S	9	ADSL	MAAGGDHGSPDSYR		1.68835e+06	902535	1.77564e+06	1.10504e+06	1.83463e+06	2.17114e+06	1.59671e+06	1.71384e+06	2.50175e+06	1.45988e+06	1.74532e+06	1.2932e+06	1.34209e+06	1.80942e+06	768813	2.28194e+06	1.365e+06	2.28926e+06	1.21575e+06	1.64595e+06	1.83982e+06	866887	1.11616e+06	1.32259e+06	1.60409e+06	989191	1.1182e+06	2.03195e+06	1.39684e+06	2.24601e+06	847055	1.72982e+06	1.43121e+06	1.80239e+06	766771	1.08984e+06	1.59292e+06	1.29915e+06	1.04097e+06	2.293e+06	1.77775e+06	2.47072e+06	1.01524e+06
AEBP2;S141;	Q6ZN18	S	141	AEBP2	SLSPGAASSSSGDGDGKEGLEEPK					86202		72258.3	89300.1			102321	63058.2	76207.1	221775	54778.3			152752	142225	105629	104601	103310		56685	83693.5	77486.9	78485										189232	43241.4	80015.3		131643
AFAP1;S264;	Q8N556	S	264	AFAP1	EAYSGCSGPVDSECPPPPSSPVHK	4.03175e+06	6.5693e+06	2.38423e+06	595861	420518	269820	396888	339131	3.48573e+06	6.07108e+06	3.73598e+06	3.75593e+06	3.79515e+06	1.80748e+06	3.41305e+06	4.905e+06	376342	558760	375055	309223	2.82757e+06	2.90862e+06	6.36711e+06	3.57222e+06	2.80467e+06	988280	1.66065e+06	3.62256e+06	162460	238266	558364		4.12301e+06	3.47792e+06	3.66009e+06	2.3114e+06	2.54907e+06	2.16196e+06	808572	1.59363e+06			318307	42834.1
AFAP1;S283;	Q8N556	S	283	AFAP1	KLSSERPSSDGEGVVENGITTCNGK				31936.5				51632.3						61431.6		94948.9	125402	96277.4		79996.4				72369.7		72157.4	146776	100138					63532.6	175093		268653		54827.9				54472
AFAP1;S664;	Q8N556	S	664	AFAP1	SGTSSPQSPVFR	1.11415e+06	1.71426e+06	702356	257625	68443.2	1.09422e+06	334942	1.82788e+06	8.48503e+06	2.20692e+06	6.80535e+06	7.48338e+06	957761	501174	595651	1.23485e+06	2.52287e+06	142396	233039	3.12305e+06	2.00611e+06	8.88004e+06	1.84558e+06	1.31732e+07	959203	732408	1.01022e+07	6.29891e+06	121274	128797	303393		4.00453e+06	1.96033e+06	5.98859e+06	1.0349e+06	1.79595e+06	968833	429582	2.3069e+06	2.47336e+06	161681	356843	222977
AFAP1;S665;	Q8N556	S	665	AFAP1	SGTSSPQSPVFR	1.11415e+06	1.71426e+06	702356	257625	68443.2	1.09422e+06	334942	1.82788e+06	8.48503e+06	2.20692e+06	6.80535e+06	7.48338e+06	957761	501174	595651	1.23485e+06	2.52287e+06	142396	233039	3.12305e+06	2.00611e+06	8.88004e+06	1.84558e+06	1.31732e+07	959203	732408	1.01022e+07	6.29891e+06	121274	128797	303393		4.00453e+06	1.96033e+06	5.98859e+06	1.0349e+06	1.79595e+06	968833	429582	2.3069e+06	2.47336e+06	161681	356843	222977
AFAP1;S668;	Q8N556	S	668	AFAP1	SGTSSPQSPVFR	1.11415e+06	1.71426e+06	702356	257625	68443.2	1.09422e+06	334942	1.82788e+06	8.48503e+06	2.20692e+06	6.80535e+06	7.48338e+06	957761	501174	595651	1.23485e+06	2.52287e+06	142396	233039	3.12305e+06	2.00611e+06	8.88004e+06	1.84558e+06	1.31732e+07	959203	732408	1.01022e+07	6.29891e+06	121274	128797	303393		4.00453e+06	1.96033e+06	5.98859e+06	1.0349e+06	1.79595e+06	968833	429582	2.3069e+06	2.47336e+06	161681	356843	222977
AFAP1L1;S104;	Q8TED9	S	104	AFAP1L1	GASPELAKSPR			140889	71245.5	1.31184e+06	1.1634e+06	1.09642e+06	516345				99214		76832.4			1.24208e+06	751339	757833	1.19308e+06						66052.4	113519	102365	865516	586818	771687	538805	115628	127424	241834		101015	66826.9	134202		343471	254063	501208	467171
AFAP1L1;S329;	Q8TED9	S	329	AFAP1L1	SPVLLCK					111418	165567	564204	313032									281652	249445	400666										159319	271330	799914	23182.1									275118	69869.3	1.16593e+06	138181
AFAP1L1;S747;	Q8TED9	S	747	AFAP1L1	SPSIVASNQGR				151742		405014	622684	401473									435097	367943	577739									1.00038e+06	1.08504e+06	591671	1.03209e+06	664547									924740	106233	288051
AFAP1L1;S98;	Q8TED9	S	98	AFAP1L1	DMPEDDGEPSKGASPELAK					320432	1.36506e+06	540025	553980							70406		1.31585e+06	473651											1.43667e+06	891616	634706	573776	209213	77240.8		78828.3		46052			795556	317631	332081	383543
AFAP1L2;T345;	Q8N4X5	T	345	AFAP1L2	STSLEPVER	193257		412320	139779					265890			166707	475909	909052	104015	368130					252040	149072	352138	284945	396889	537988	79402.3	390838					458621	287317		599054	228749	914553
AFDN;S1083;	P55196	S	1083	AFDN	TSSVVTLEVAK	115444	107758		17178.7	53272.9		141053			147786		72416.6		22708.6	33356			99832.9	178746		140230			116693		16147.4	35362.9				196914				262483			37908.1	23100.8	48279.3		104044	188639
AFDN;S1172;	P55196	S	1172	AFDN	ADLNQGIGEPQSPSR															84388.2		33990.9							36585.8	236189	162695		192019	92881	74249.5			69861	83246.9			143220	123234	215151	118282	68689	148900		214908
AFDN;S1173;	P55196	S	1173	AFDN	SSPNVANQPPSPGGK		1.04365e+06	617420	608093	1.44155e+06	1.03243e+06	1.37414e+06	1.28788e+06	1.84431e+06	1.22364e+06	1.19122e+06	2.31304e+06	909515	1.29609e+06	1.03235e+06	660882	1.46448e+06	2.49044e+06	1.8763e+06	1.07361e+06	1.10787e+06	811179	1.63849e+06	761007	639429	803122	861688	442253	1.96649e+06	2.23029e+06	2.85419e+06	854210	1.45171e+06	1.80862e+06	738453	3.76677e+06	654599	1.24843e+06	737925	253807	960241	612966	1.58826e+06	959987
AFDN;S1182;	P55196	S	1182	AFDN	ADLNQGIGEPQSPSR															84388.2		33990.9							36585.8	236189	162695		192019	92881	74249.5			69861	83246.9			143220	123234	215151	118282	68689	148900		214908
AFDN;S1275;	P55196	S	1275	AFDN	VVEDEGSSVEMEQK	14252.9	143382	31155.5	96119.8						242764		27048.1									121569			27954.1		167265	110409						63577.9	85146.3			14159.5	27259.2	315970		38902.4	29463.1
AFDN;S1512;	P55196	S	1512	AFDN	EELSSGDSLSPDPWK					308544									16601.5																								42610.5					91760
AFDN;S1779;	P55196	S	1779	AFDN	SQDADSPGSSGAPENLTFK	206475	37312.5			46677.9	30385	66927.1	45277.3	68362.6		57937.2	139559			32220.8			42861.9	89656.2		79723.3	78648.3	60537.3	66187.3	51940		26634.2	36089.7		66751.6	172944		123979		123851	92723.1	64237	34784.8		35173.6	59901.5	30714.4	186786	49036.7
AFDN;S1799;	P55196	S	1799	AFDN	LFSQGQDVSNK										63135.2		102407		39797.9								89683.4		55530.2				114641					327687					28626.8		86383.6
AFDN;S216;	P55196	S	216	AFDN	TISNPEVVMK	223099	187744	61782.8	54138	206232	368022	411123	156542	136900	236401		77636.8	315679	71081.3	51526.4		942111	139136	278577	114330	70985	55746.3		42792.4	300255	79091.3			431931	183272	474695	17257.6	71822.5				208984	78126.6		152433	546698	72125.7	326899	102181
AFDN;T1330;	P55196	T	1330	AFDN	SVTPASTLTK	117517	153986		109518	67757.7	106552	194420	136400	84746.4	147957	77890.6	82250					119809	88287.6												101455	137415	19028.5	112417		111581		188649	27656.7		132295	103198	42003.9		64054.2
AFF3;S878;	P51826	S	878	AFF3	SPISPLSDASK					32758.2
AFF3;S881;	P51826	S	881	AFF3	SPISPLSDASK					32758.2
AFF4;S1043;	Q9UHB7	S	1043	AFF4	NSYNNSQAPSPGLGSK	301775	432329			57291.3		55854.3			285362	168340	428986	607081	71490	142517			76697.5			363031	325841	238091	270592		85153.8		200475			109028		710727	102125	453220			91250.7		191918		31443.3
AFF4;S224;	Q9UHB7	S	224	AFF4	DPDANWDSPSR		107528		57797.5	159859									196328	111664											332529		201399										410399			144843	164853	400774
AFF4;S836;	Q9UHB7	S	836	AFF4	TISQSSSLK		643710				58671.9	211805	210333					78413.9	143246	86660.1	67043.6					256950	313994	326708		78805.9	70583		210547	80201.2	55371.8		55709.8		68076.1	449516	182882	190890	221283		568646				99105.4
AFF4;T674;	Q9UHB7	T	674	AFF4	TQDPSSPGTTPPQAR	54428.7										28762.3	41979.8						10906.5												22219.2	24851.5		31834.5
AGAP1;S521;	Q9UPQ3	S	521	AGAP1	LDPPPSPHANR	2.03864e+06	2.18415e+06	1.52482e+06	876828	634745	1.39723e+06	1.51972e+06	1.15175e+06	1.54853e+06	1.99323e+06	1.46299e+06	1.27272e+06	1.12166e+06	814905	1.00439e+06	668165	1.51502e+06	1.56748e+06	1.20497e+06	400974	291343	1.72998e+06	1.04102e+06	553982	1.0905e+06	515463	311670	878196	765249	1.09279e+06	2.2188e+06	452762	1.0141e+06	487361	1.49312e+06		833935	849064		1.16553e+06	989598	361245	1.10728e+06	532994
AGAP3;S443;	Q96P47	S	443	AGAP3	ATPATAPGTSPR		327397			148857	296834	284584	169622	251093	316459		208193		57776.4	73401.3		171293	228574								137012							218261	147189	332260		174720	171697		308643	341655	97097.1	293666	195097
AGAP3;S538;	Q96P47	S	538	AGAP3	LDPPPSPHSNR		505543	293370		251731	313003	579745	256991	387017	600474	269506	626121	238607	192456	213097	117753	285579	262894	335765	101509	455543	545505		249145	186484	169434	173224		474322	329341	620398		250488	289787	1.01222e+06		240819	278176		748954	361794	121749	176771	218106
AGFG1;S181;	P52594	S	181	AGFG1	GTPSQSPVVGR		948509	762430	470512		832754	808452	855843		216202	735667	755058	489049	776997	492812	262910		1.3335e+06	741539	1.04565e+06	309874	655648	657597	181152	449241	466001	351157	580825		862369	1.24014e+06	495712		284347	709723	817270	808592	1.15222e+06	470397	1.60663e+06		854278	1.46023e+06	902850
AGFG1;T177;	P52594	T	177	AGFG1	GTPSQSPVVGR		948509	762430	470512		832754	808452	855843		216202	735667	755058	489049	776997	492812	262910		1.3335e+06	741539	1.04565e+06	309874	655648	657597	181152	449241	466001	351157	580825		862369	1.24014e+06	495712		284347	709723	817270	808592	1.15222e+06	470397	1.60663e+06		854278	1.46023e+06	902850
AGGF1;S7;	Q8N302	S	7	AGGF1	MASEAPSPPR		206333		31050.6	26442.7	21533.4			81217.7	91870.1	46913.8	46046.8		194064	82535.9						84228.5			62503.8		190309		103766							162271			145570		119873		166766
AGPS;S65;	O00116	S	65	AGPS	AASAATAAPTATPAAQESGTIPK	330636	78081.7	184847	45461.8					82011.8	126433		175548	58482.7	42726.4	104151			16943			51344.6				109707	25882.4	99907.8	81518.4		19467.7	62889		280089		217264		170026	62056.9	154137	146535		17386
AGRN;S676;	O00468	S	676	AGRN	AGPCEQAECGSGGSGSGEDGDCEQELCR														133303										83291.4										124317				107717
AGTPBP1;S1168;	Q9UPW5	S	1168	AGTPBP1	VTSPTTYVLDEDEPR		55003.7	25292		41820.5	88341.6	94700.2	71368.9	44364.1	107396	73796.8	59871.2	32310.7	33584.2	41673.9	20773	66503.8	61004.7	92956.6	49474.7		56361.6	40375.2	32879.7		20367.6	47491.2	35606.5		67598.8	70332.3	24408.1	51798.3	110710	62172.2	200878	52635.5	31626.7	71059.1	30719.8	64018.1	31825.9		28406.1
AGTPBP1;S319;	Q9UPW5	S	319	AGTPBP1	TLDPLVNTSSLIMR						78017.6	22897							11671.6												10140.4	20104.6			56841.4	32577.3	7410.58						28793.1	9574.43			10382.5	43019.7
AGTPBP1;T310;	Q9UPW5	T	310	AGTPBP1	TLDPLVNTSSLIMR						78017.6	22897							11671.6												10140.4	20104.6			56841.4	32577.3	7410.58						28793.1	9574.43			10382.5	43019.7
AHCTF1;S1884;	Q8WYP5	S	1884	AHCTF1	SVENQESVEIINDLK		273313			50030		32518			146160	182564							90213.7						136953		97293.1				93566.9	64407.7			74184.8			341561	188276	86590.3
AHCTF1;S1944;	Q8WYP5	S	1944	AHCTF1	EVSPSDVR	1.69875e+07	6.01324e+06	8.64746e+06	7.83152e+06	6.16591e+06	8.68609e+06	1.34863e+07	1.21291e+07	1.40789e+07	1.1779e+07	1.33685e+07	1.70267e+07	1.07471e+07	1.34129e+07	8.92988e+06	7.66784e+06	1.19959e+07	9.57255e+06	7.39067e+06	8.42539e+06	1.2012e+07	1.84538e+07	1.22435e+07	8.9858e+06	1.15504e+07	1.38153e+07	3.87343e+06	1.6891e+07	1.11663e+07	9.16265e+06	1.27847e+07	6.88064e+06	1.75585e+07	6.77646e+06	2.47491e+07	4.14515e+06	1.40059e+07	1.07868e+07	1.06478e+06	2.06911e+07	1.46285e+07	8.28638e+06	7.56369e+06	1.00517e+07
AHCYL2;S107;	Q96HN2	S	107	AHCYL2	DGGEALVSPDGTVTEAPR		50189		13634	10583.5	24535.5		22823.1	103563	69285.5	74845.2	67652.8	60911.8	42809.6	41369.5	65099.2		31262.5			80890.6	131776	88524.3	58010.3	115308	33944.6	42514.9	72628.9		20421.9	30102.4		73749.7	22714.9	91950.2		97161.8	49415.3				25551.4
AHDC1;S1187;	Q5TGY3	S	1187	AHDC1	ANSEASSSEGQSSLSSLEK	168857	168981							178864	68457.3	148425	84878.7	189545	107544	50733.1	73827.7						67402.8		71340.5		31160							84432.9			477572	67849.7	118013		94615.6
AHDC1;S596;	Q5TGY3	S	596	AHDC1	LASPQPSYAADANDSK		272861		71143.5					99319.2	142954	146435	149608	270011	155374	159368							203905	161107		117554	68634.7	109710	194220					175966		379536		183143	189538	120382	268711
AHI1;S1123;	Q8N157	S	1123	AHI1	ERTESEVPPRPASPK	391064	345612	131738	221119		293823	94562.3	118679	522634	634393	609033	258774	353326	130750	124009		282035	122475			514361	549012	211774	519037	423122	300343	157598	243774	289226	143290			507257	89915.9	593272		223680	135460			348592	157514
AHNAK;S1042;	Q09666	S	1042	AHNAK	VDTNAPDLSLEGPEGK	146893	164281	84360.4	94421	96058.8	34170	76118.5	98350.4	174075	53582.3	24019.6	64052.1					70799.3	73629.6	60346.8	125127		73262	174229		787089	103387	95897.4			72100.7	126578	12781.9	339547	374889	43953.1		342933	127827	166893	153689	33157.5	29827.4	172394	63913
AHNAK;S115;	Q09666	S	115	AHNAK	EVFSSCSSEVVLSGDDEEYQR				28892.4	113098		39405.6				112564			150274	80093.2	117924		144870					466214	153295		38658.6	159897			26120.3	211665			1.36426e+06		2.81505e+06	203911	240619	191405				168041	25927.1
AHNAK;S1286;	Q09666	S	1286	AHNAK	ADLDVSGPK	102246	854082	1.11987e+06	878005	1.97413e+06	2.14249e+06	5.97529e+06	2.44644e+06	3.02371e+06	2.86984e+06	4.07203e+06	1.78524e+06	909532	950517	420443	953148	2.17809e+06	3.08628e+06	2.50539e+06	1.16932e+06	2.67961e+06	2.01964e+06	1.87851e+06	1.03162e+06	767124	508095	321507	1.16189e+06	1.55832e+06	3.44581e+06	3.03164e+06	1.66476e+06	1.56586e+06	1.1229e+06	1.46139e+06	1.08063e+06	802032	1.66403e+06	285701	2.51877e+06	4.05431e+06	3.35511e+06	3.67499e+06	2.13459e+06
AHNAK;S1298;	Q09666	S	1298	AHNAK	VEAENISPK					30542.8		16960.2				16795.8		90223			28229.3		22042					25576.6		79481.2					17398.5	46181.6						34184.1	30097.9				5649.28
AHNAK;S135;	Q09666	S	135	AHNAK	LKSEDGVEGDLGETQSR	3.02764e+07	1.26994e+07	3.03197e+07	1.80355e+07	1.68035e+07	1.80722e+07	1.55573e+07	1.2345e+07	3.60893e+07	1.08162e+07	3.37302e+07	1.45327e+07	1.43189e+07	3.63086e+07	1.94542e+07	2.96157e+07	1.0307e+07	6.73011e+06	8.98138e+06	4.93103e+06	1.30736e+07	8.66348e+06	2.68214e+07	1.33344e+07	6.71095e+06	6.14446e+06	7.18614e+06	7.37058e+06	1.73882e+06	1.77059e+06	2.74647e+06	607629	3.37197e+06	6.58064e+06	1.70765e+06	3.12776e+06	7.35181e+06	8.67328e+06	5.41667e+06	1.6899e+06	2.16205e+06	854390	1.12366e+06	793059
AHNAK;S177;	Q09666	S	177	AHNAK	DIDISSPEFK		82944	90525.1	22301.2	5.27853e+06	4.20982e+06	1.48588e+07	5.82151e+06	2.80408e+06	4.06327e+06	6.31927e+06	2.53644e+06	2.51886e+06	3.3643e+06	2.82243e+06	3.91503e+06	7.50906e+06	6.96521e+06	9.58599e+06	6.63248e+06	4.51373e+06	2.26905e+06	6.17508e+06	3.39871e+06	1.76631e+06	2.29927e+06	1.98545e+06	3.47313e+06	4.38901e+06	5.23648e+06	1.62725e+07	938077		3.48331e+06	1.76077e+06	2.46177e+06	4.36281e+06	3.97957e+06	1.63e+06	3.63814e+06	4.79194e+06	1.71217e+06	1.10602e+07	4.16256e+06
AHNAK;S2092;	Q09666	S	2092	AHNAK	VEAENISPK					30542.8		16960.2				16795.8		90223			28229.3		22042					25576.6		79481.2					17398.5	46181.6						34184.1	30097.9				5649.28
AHNAK;S210;	Q09666	S	210	AHNAK	LPSGSGAASPTGSAVDIR	194081	98466.6	48026.7	15918	134775	61170.3		74254.1	89232.7	43653.9	101107	34115.2	44059.6	33235.7		34009.7	85305.2	68389.6	54853.9	77292.7	32533.5			24871.5	80110.1	44762.9	25153.4	64692.4	63383.2	93669.1	148594		159170	57026.9		76784	65037.9	107647	30632.7	145738	124221	52060.1	146072	68987.5
AHNAK;S216;	Q09666	S	216	AHNAK	LPSGSGAASPTGSAVDIR	194081	98466.6	48026.7	15918	134775	61170.3		74254.1	89232.7	43653.9	101107	34115.2	44059.6	33235.7		34009.7	85305.2	68389.6	54853.9	77292.7	32533.5			24871.5	80110.1	44762.9	25153.4	64692.4	63383.2	93669.1	148594		159170	57026.9		76784	65037.9	107647	30632.7	145738	124221	52060.1	146072	68987.5
AHNAK;S2287;	Q09666	S	2287	AHNAK	VEAENISPK					30542.8		16960.2				16795.8		90223			28229.3		22042					25576.6		79481.2					17398.5	46181.6						34184.1	30097.9				5649.28
AHNAK;S2670;	Q09666	S	2670	AHNAK	ADLDVSGPK	102246	854082	1.11987e+06	878005	1.97413e+06	2.14249e+06	5.97529e+06	2.44644e+06	3.02371e+06	2.86984e+06	4.07203e+06	1.78524e+06	909532	950517	420443	953148	2.17809e+06	3.08628e+06	2.50539e+06	1.16932e+06	2.67961e+06	2.01964e+06	1.87851e+06	1.03162e+06	767124	508095	321507	1.16189e+06	1.55832e+06	3.44581e+06	3.03164e+06	1.66476e+06	1.56586e+06	1.1229e+06	1.46139e+06	1.08063e+06	802032	1.66403e+06	285701	2.51877e+06	4.05431e+06	3.35511e+06	3.67499e+06	2.13459e+06
AHNAK;S2798;	Q09666	S	2798	AHNAK	ADLDVSGPK	102246	854082	1.11987e+06	878005	1.97413e+06	2.14249e+06	5.97529e+06	2.44644e+06	3.02371e+06	2.86984e+06	4.07203e+06	1.78524e+06	909532	950517	420443	953148	2.17809e+06	3.08628e+06	2.50539e+06	1.16932e+06	2.67961e+06	2.01964e+06	1.87851e+06	1.03162e+06	767124	508095	321507	1.16189e+06	1.55832e+06	3.44581e+06	3.03164e+06	1.66476e+06	1.56586e+06	1.1229e+06	1.46139e+06	1.08063e+06	802032	1.66403e+06	285701	2.51877e+06	4.05431e+06	3.35511e+06	3.67499e+06	2.13459e+06
AHNAK;S3054;	Q09666	S	3054	AHNAK	ADLDVSGPK	102246	854082	1.11987e+06	878005	1.97413e+06	2.14249e+06	5.97529e+06	2.44644e+06	3.02371e+06	2.86984e+06	4.07203e+06	1.78524e+06	909532	950517	420443	953148	2.17809e+06	3.08628e+06	2.50539e+06	1.16932e+06	2.67961e+06	2.01964e+06	1.87851e+06	1.03162e+06	767124	508095	321507	1.16189e+06	1.55832e+06	3.44581e+06	3.03164e+06	1.66476e+06	1.56586e+06	1.1229e+06	1.46139e+06	1.08063e+06	802032	1.66403e+06	285701	2.51877e+06	4.05431e+06	3.35511e+06	3.67499e+06	2.13459e+06
AHNAK;S3182;	Q09666	S	3182	AHNAK	ADLDVSGPK	102246	854082	1.11987e+06	878005	1.97413e+06	2.14249e+06	5.97529e+06	2.44644e+06	3.02371e+06	2.86984e+06	4.07203e+06	1.78524e+06	909532	950517	420443	953148	2.17809e+06	3.08628e+06	2.50539e+06	1.16932e+06	2.67961e+06	2.01964e+06	1.87851e+06	1.03162e+06	767124	508095	321507	1.16189e+06	1.55832e+06	3.44581e+06	3.03164e+06	1.66476e+06	1.56586e+06	1.1229e+06	1.46139e+06	1.08063e+06	802032	1.66403e+06	285701	2.51877e+06	4.05431e+06	3.35511e+06	3.67499e+06	2.13459e+06
AHNAK;S3836;	Q09666	S	3836	AHNAK	ADLDVSGPK	102246	854082	1.11987e+06	878005	1.97413e+06	2.14249e+06	5.97529e+06	2.44644e+06	3.02371e+06	2.86984e+06	4.07203e+06	1.78524e+06	909532	950517	420443	953148	2.17809e+06	3.08628e+06	2.50539e+06	1.16932e+06	2.67961e+06	2.01964e+06	1.87851e+06	1.03162e+06	767124	508095	321507	1.16189e+06	1.55832e+06	3.44581e+06	3.03164e+06	1.66476e+06	1.56586e+06	1.1229e+06	1.46139e+06	1.08063e+06	802032	1.66403e+06	285701	2.51877e+06	4.05431e+06	3.35511e+06	3.67499e+06	2.13459e+06
AHNAK;S3964;	Q09666	S	3964	AHNAK	ADLDVSGPK	102246	854082	1.11987e+06	878005	1.97413e+06	2.14249e+06	5.97529e+06	2.44644e+06	3.02371e+06	2.86984e+06	4.07203e+06	1.78524e+06	909532	950517	420443	953148	2.17809e+06	3.08628e+06	2.50539e+06	1.16932e+06	2.67961e+06	2.01964e+06	1.87851e+06	1.03162e+06	767124	508095	321507	1.16189e+06	1.55832e+06	3.44581e+06	3.03164e+06	1.66476e+06	1.56586e+06	1.1229e+06	1.46139e+06	1.08063e+06	802032	1.66403e+06	285701	2.51877e+06	4.05431e+06	3.35511e+06	3.67499e+06	2.13459e+06
AHNAK;S4092;	Q09666	S	4092	AHNAK	ADLDVSGPK	102246	854082	1.11987e+06	878005	1.97413e+06	2.14249e+06	5.97529e+06	2.44644e+06	3.02371e+06	2.86984e+06	4.07203e+06	1.78524e+06	909532	950517	420443	953148	2.17809e+06	3.08628e+06	2.50539e+06	1.16932e+06	2.67961e+06	2.01964e+06	1.87851e+06	1.03162e+06	767124	508095	321507	1.16189e+06	1.55832e+06	3.44581e+06	3.03164e+06	1.66476e+06	1.56586e+06	1.1229e+06	1.46139e+06	1.08063e+06	802032	1.66403e+06	285701	2.51877e+06	4.05431e+06	3.35511e+06	3.67499e+06	2.13459e+06
AHNAK;S41;	Q09666	S	41	AHNAK	DDGVFVQEVTQNSPAAR		78619.1	53457.5	40130.5	157159	94497.9	124222	104318	111607	135272	162363	130240	51111.8	65572	76176.1	71103.3	63045.2	114287	84490	67065.5	173394	69255.4	188504	131578	53653.8	38790.5	67338.4	77692.6		172351	144596	10048		125395	151526	119658	80914.8	93984.3	72093.2	74207.9	61630.1	50822.1	178751	52469.7
AHNAK;S4220;	Q09666	S	4220	AHNAK	ADLDVSGPK	102246	854082	1.11987e+06	878005	1.97413e+06	2.14249e+06	5.97529e+06	2.44644e+06	3.02371e+06	2.86984e+06	4.07203e+06	1.78524e+06	909532	950517	420443	953148	2.17809e+06	3.08628e+06	2.50539e+06	1.16932e+06	2.67961e+06	2.01964e+06	1.87851e+06	1.03162e+06	767124	508095	321507	1.16189e+06	1.55832e+06	3.44581e+06	3.03164e+06	1.66476e+06	1.56586e+06	1.1229e+06	1.46139e+06	1.08063e+06	802032	1.66403e+06	285701	2.51877e+06	4.05431e+06	3.35511e+06	3.67499e+06	2.13459e+06
AHNAK;S4425;	Q09666	S	4425	AHNAK	GPSLDIDTPDVNIEGPEGK					15667.9						19104.3							26501.4													11792.6							14433
AHNAK;S4684;	Q09666	S	4684	AHNAK	ADLDVSGPK	102246	854082	1.11987e+06	878005	1.97413e+06	2.14249e+06	5.97529e+06	2.44644e+06	3.02371e+06	2.86984e+06	4.07203e+06	1.78524e+06	909532	950517	420443	953148	2.17809e+06	3.08628e+06	2.50539e+06	1.16932e+06	2.67961e+06	2.01964e+06	1.87851e+06	1.03162e+06	767124	508095	321507	1.16189e+06	1.55832e+06	3.44581e+06	3.03164e+06	1.66476e+06	1.56586e+06	1.1229e+06	1.46139e+06	1.08063e+06	802032	1.66403e+06	285701	2.51877e+06	4.05431e+06	3.35511e+06	3.67499e+06	2.13459e+06
AHNAK;S4812;	Q09666	S	4812	AHNAK	ADLDVSGPK	102246	854082	1.11987e+06	878005	1.97413e+06	2.14249e+06	5.97529e+06	2.44644e+06	3.02371e+06	2.86984e+06	4.07203e+06	1.78524e+06	909532	950517	420443	953148	2.17809e+06	3.08628e+06	2.50539e+06	1.16932e+06	2.67961e+06	2.01964e+06	1.87851e+06	1.03162e+06	767124	508095	321507	1.16189e+06	1.55832e+06	3.44581e+06	3.03164e+06	1.66476e+06	1.56586e+06	1.1229e+06	1.46139e+06	1.08063e+06	802032	1.66403e+06	285701	2.51877e+06	4.05431e+06	3.35511e+06	3.67499e+06	2.13459e+06
AHNAK;S5110;	Q09666	S	5110	AHNAK	AEAPLPSPK	1.4491e+07	2.16499e+07	8.58172e+06	4.30688e+06	1.08885e+07	1.2442e+07	2.52276e+07	1.40442e+07	1.05055e+07	1.1593e+07	1.53942e+07	9.88219e+06	5.77936e+06	1.38558e+07	4.22196e+06	9.81689e+06	2.77478e+07	9.07744e+06	1.19033e+07	8.2198e+06	1.1999e+07	7.6566e+06	1.41127e+07	4.65041e+06	2.87084e+06	4.06545e+06	963305	7.67115e+06	8.55574e+06	5.29273e+06	1.41077e+07	3.48194e+06	4.28425e+06	3.88445e+06	5.40621e+06	2.75787e+06	4.06795e+06	5.06831e+06	989099	8.91071e+06	5.55112e+06	1.21217e+06	4.69168e+06	2.35871e+06
AHNAK;S570;	Q09666	S	570	AHNAK	ISMSEVDLNVAAPK	87402.2				41483	52133.9	21422.1					26643.3		12879.1			67354.4	13411.4	28896.1		43827.8		33732.2		47125.4			27867.7		27490.7	87936.8		54453.3	46711.4			41465.3		15217.6		58815.4	26576.2		31624.8
AHNAK;S5731;	Q09666	S	5731	AHNAK	GGVTGSPEASISGSKGDLK	356301		147451		1.7677e+06	435030	892772	832606	310412	59189.1	405639						1.2413e+06	1.11608e+06	412466	344622			233788	81030.6		78064.3	147366	222807	444316	1.21528e+06		106498	710728	279434	63336.8	664607	578291	363915	173617	154412	1.7763e+06	394075	2.85265e+06	644557
AHNAK;S5735;	Q09666	S	5735	AHNAK	GGVTGSPEASISGSKGDLK	356301		147451		1.7677e+06	435030	892772	832606	310412	59189.1	405639						1.2413e+06	1.11608e+06	412466	344622			233788	81030.6		78064.3	147366	222807	444316	1.21528e+06		106498	710728	279434	63336.8	664607	578291	363915	173617	154412	1.7763e+06	394075	2.85265e+06	644557
AHNAK;S5739;	Q09666	S	5739	AHNAK	GGVTGSPEASISGSKGDLK	356301		147451		1.7677e+06	435030	892772	832606	310412	59189.1	405639						1.2413e+06	1.11608e+06	412466	344622			233788	81030.6		78064.3	147366	222807	444316	1.21528e+06		106498	710728	279434	63336.8	664607	578291	363915	173617	154412	1.7763e+06	394075	2.85265e+06	644557
AHNAK;S5749;	Q09666	S	5749	AHNAK	SSKASLGSLEGEAEAEASSPK	397957	424730	1.22237e+06	393480	1.36913e+06	925613	441853	189268	410957	322462	614675	77226.5	302772	298835		138894	572286	1.06197e+06	209500	70078.4	139896		546113	154438	623922	145338	444803	273343	633999	389198	464948	282063	364005	820530	52071.1	5.56333e+06	543121	1.17823e+06	946204	127601	719249	358949	1.71137e+06	255393
AHNAK;S5752;	Q09666	S	5752	AHNAK	SSKASLGSLEGEAEAEASSPK	397957	424730	1.22237e+06	393480	1.36913e+06	925613	441853	189268	410957	322462	614675	77226.5	302772	298835		138894	572286	1.06197e+06	209500	70078.4	139896		546113	154438	623922	145338	444803	273343	633999	389198	464948	282063	364005	820530	52071.1	5.56333e+06	543121	1.17823e+06	946204	127601	719249	358949	1.71137e+06	255393
AHNAK;S5762;	Q09666	S	5762	AHNAK	SSKASLGSLEGEAEAEASSPK		54807.9	71291.6	53625.4	56708.1	41145	42227.9		41903.7	118309	35157.9	20707.9						39237.9			30267.5		42558.8			13874.7	137799	45985.1		44083.3		17169.1		293062		364223	42101.1	80470.1	273453			19791.6	77987	30919.7
AHNAK;S5763;	Q09666	S	5763	AHNAK	SSKASLGSLEGEAEAEASSPK	397957	424730	1.22237e+06	393480	1.36913e+06	925613	441853	189268	410957	322462	614675	77226.5	302772	298835		138894	572286	1.06197e+06	209500	70078.4	139896		546113	154438	623922	145338	444803	273343	633999	389198	464948	282063	364005	820530	52071.1	5.56333e+06	543121	1.17823e+06	946204	127601	719249	358949	1.71137e+06	255393
AHNAK;S5841;	Q09666	S	5841	AHNAK	SKGHYEVTGSDDETGK				133202	605829	355065	292687	317716	316879				292012	310683	133925	679110	203826	254268	227711	275081	405982		293613				325384		221930	493643	249929		157070	767864		942066			591343	152929	673974	96971	427886	166831
AHNAK;S793;	Q09666	S	793	AHNAK	IDVTAPDVSIEEPEGK							34243							16312.1												15819.4					53407.7							31605.6
AHNAK;S93;	Q09666	S	93	AHNAK	KGDRSPEPGQTWTR	1.14293e+06	2.81824e+06	1.73492e+06	1.37993e+06	2.51675e+06	147850	218666	992565	937569	2.44489e+06	563783	693420	391130	2.35678e+06	1.79208e+06	583173	467972	323469	216376	302654	2.34261e+06	408919	342708	482303	217633	1.20186e+06	2.29035e+06	2.9249e+06	399264	787077	765529	266093	397891	3.85263e+06	476408		288877	2.01578e+06		315787	840436	394591	1.31645e+06	346118
AHNAK;T3366;	Q09666	T	3366	AHNAK	VQTPEVDVK		93889			203824	124830	405038	290268	594722	216989	323960	69616.6	865371	419547	430447	571280	1.26635e+06		333643	510842	202494	238188	153958	58917	1.41345e+06	229385	1.31435e+06	118671	378155	155964	144318		162846	372133	198126			153628		308063	296160	106902	416910
AHNAK;T3716;	Q09666	T	3716	AHNAK	VDIDTPDINIEGSEGK					40984.6		22046.9							43223.6							29238.1					9235.58	31556.9							32733.9		116300		57744	19232.3					14455.7
AHNAK;T4100;	Q09666	T	4100	AHNAK	VDIDTPDIDIHGPEGK					26430.2									57961.5
AHNAK2;S1181;	Q8IVF2	S	1181	AHNAK2	SIEASVDVSAPK		109575			59424	39553.6	89529.9							35931.5			41558.7	47615.2	56834.4							24443			37040.9	87776.5	91712.1							46313.9			93985.3	59737.1
AHNAK2;S1511;	Q8IVF2	S	1511	AHNAK2	SIEASVDVSAPK		109575			59424	39553.6	89529.9							35931.5			41558.7	47615.2	56834.4							24443			37040.9	87776.5	91712.1							46313.9			93985.3	59737.1
AHNAK2;S1676;	Q8IVF2	S	1676	AHNAK2	SIEASVDVSEPK		169525			117699	81533.6	136213											38885.4	44394.3								26963		47339.7	96396	132033	28186.1				70153.8		155788			178528	70640.3		47343.8
AHNAK2;S1841;	Q8IVF2	S	1841	AHNAK2	SIEASVDVSAPK		109575			59424	39553.6	89529.9							35931.5			41558.7	47615.2	56834.4							24443			37040.9	87776.5	91712.1							46313.9			93985.3	59737.1
AHNAK2;S2501;	Q8IVF2	S	2501	AHNAK2	SIEASVDVSAPK		109575			59424	39553.6	89529.9							35931.5			41558.7	47615.2	56834.4							24443			37040.9	87776.5	91712.1							46313.9			93985.3	59737.1
AHNAK2;S294;	Q8IVF2	S	294	AHNAK2	DAHDVSPTSTDTEAQLTVER			27565.8		252873	108227	35207.9							27789.5			123538	117399	104694	107144			22628.2				27025.3			53222.2	33317.9	14932.8		41760.9				44175.4	18245.2			10916.2	52641.1	34134.5
AHNAK2;S297;	Q8IVF2	S	297	AHNAK2	DAHDVSPTSTDTEAQLTVER			27565.8		252873	108227	35207.9							27789.5			123538	117399	104694	107144			22628.2				27025.3			53222.2	33317.9	14932.8		41760.9				44175.4	18245.2			10916.2	52641.1	34134.5
AHNAK2;S2996;	Q8IVF2	S	2996	AHNAK2	SIEVSVDVSAPK		55206.4			47291.4	59744.9	28749.8											16843.3	62459.1										61265.6	57673.8	150647							44636.3			64113.6	24047.9
AHNAK2;S3656;	Q8IVF2	S	3656	AHNAK2	SMEASVDVSAPK		57298.9			35960.7	36574.4	48845.8					25536.5						18453.6												132068			179053					34445.9				21873.5		20379.1
AHNAK2;S4151;	Q8IVF2	S	4151	AHNAK2	SMEASVDVSELK	50185.5				44876.3	38014.3	47718.5	31856.7									63566.1	16667.8		42733.3			38158.9						43511.8	20345.3											45768.8			14570.8
AHNAK2;S4481;	Q8IVF2	S	4481	AHNAK2	SIEVSVDVSAPK		55206.4			47291.4	59744.9	28749.8											16843.3	62459.1										61265.6	57673.8	150647							44636.3			64113.6	24047.9
AHNAK2;S5175;	Q8IVF2	S	5175	AHNAK2	KPEDVLDDDDAGSAPLK					48098.4	39359.9											150182	21647.7																							50615.3
AHNAK2;S693;	Q8IVF2	S	693	AHNAK2	SMEASVDVSAPK		57298.9			35960.7	36574.4	48845.8					25536.5						18453.6												132068			179053					34445.9				21873.5		20379.1
AHNAK2;T230;	Q8IVF2	T	230	AHNAK2	EKEEETKTSNGDLSDSTVSADPVVK					709223	418101	495798			261456					521833	27550.5	419984	568315	598340	221979									668327	419034	793632									139693	548948	457825	976886	282424
AHNAK2;T296;	Q8IVF2	T	296	AHNAK2	DAHDVSPTSTDTEAQLTVER			27565.8		252873	108227	35207.9							27789.5			123538	117399	104694	107144			22628.2				27025.3			53222.2	33317.9	14932.8		41760.9				44175.4	18245.2			10916.2	52641.1	34134.5
AHSG;S138;	P12763	S	138	AHSG	CDSSPDSAEDVRK	102038	1.14607e+07	1.27651e+07	2.44622e+07		9.28787e+06	1.52392e+07	9.79442e+06	61452.1	3.68548e+06	5.42434e+06	4.5475e+06	1.28521e+07	1.91677e+07	4.44749e+07	2.04309e+07	119586	1.46207e+07	2.02058e+07	2.97362e+07	1.60382e+07	7.5022e+06	2.69804e+07	4.44996e+06	3.50195e+07	1.94452e+07	5.94714e+07	1.34016e+07	137635	9.1271e+06	1.99746e+07	9.08068e+06	944632	1.45804e+07	6.5912e+06	1.29633e+07	2.69958e+07	1.86165e+07	5.08108e+07	6.06482e+06	61524	1.01573e+07	1.79841e+07	1.42823e+07
AHSG;S324;	P12763	S	324	AHSG	HTFSGVASVESSSGEAFHVGK	171574				56184.8	47859.8			1.29016e+06	42991.1	26847	20877.6	109554	100755	43177.6	24913.3	50574.2	39246.4	250104		40117.7			148371	130250			71462.3		84618.3	52674.7		65217				101412		33514.5		76405.1
AIDA;S144;	Q96BJ3	S	144	AIDA	ILAPGEEENLEFEEDEEEGGAGAGSPDSFPAR			23803.2		8045.76			17335.5									45698.7	7329.19		24306.7										12632.8				28308.4					18681.7					13811.5
AIFM1;S118;	O95831	S	118	AIFM1	AALSASEGEEVPQDK	303839	210185	330667	418909	88115.7	89760.8	49659.4		365295	189197	348662	262795	358985	363992	782744	729097		128010			978058	608231	487535	566751	386285	448287	290541	565779		56295.9		39471.8	220158	263072	202562	350692	714957	516938	420366	185394	115412	42661.8		51977.3
AKAP10;S189;	O43572	S	189	AKAP10	QSSLAEPVSPSK	1.05691e+06	2.01728e+06	500467	527177	249375	226305	680073	486290	1.28026e+06	1.5673e+06	1.23955e+06	1.68814e+06	637721	293408	652281	482100	557726	312003	457443	285449	867031	1.5502e+06	620971	523815	426296	360655	421115	535534	250647	198565	461676	141020	901031	283602	1.51035e+06	489529	385367	371359	156466	655529	252491	75965.4		138234
AKAP11;S1171;	Q9UKA4	S	1171	AKAP11	SLSEEVESSESGELPEVDVK		30799.8	306578	47833.6	147268	180709	113108		208215	42687.8	407914		144272	56990.4			163174	146065					17881		155887	24778.9	94575.7		86783.3	83937.8	127732	18725.4		192704		281435	166231	85452.8	197380		227053	19138.7	216446
AKAP11;S448;	Q9UKA4	S	448	AKAP11	EDSGTFSLGK		58154.8			21951.9	19265.6	86837.9	38337.2		102440	101773	90725.5		12255.7	12970.7	29547.3		30142.8	25476.3		54101.8	24828.5	31271.7	22325.2						15131.3	32507.5	7091.06			28313.6		38253.7	15459.7		23326.6		6944.71
AKAP11;T981;	Q9UKA4	T	981	AKAP11	ESLPVSGEESQLTPEK	134553	44874.7	55868.9		65992.4	92290.1	80123.5	80258.1	294350	137945	235014	422523		37972.8			137929	102145	128191		89192.2	256620	118802		51795.6	28434.3	59992.2	35468.1	165688	114402	114539	25586.2	83432.8	97145.4	211039	292851	113841	40390.1	46201.1	56605.3	127609	73825.9	152220	60025.2
AKAP12;S1331;	Q02952	S	1331	AKAP12	SPPSPVER		755267		121990					177199	914045	207821	252459		181753	428508						378221	411452				97325.8	323719					424002		217510	1.87365e+06		77771.1	96558.3	571416	452144				172505
AKAP12;S1390;	Q02952	S	1390	AKAP12	EVSSLEGSPPPCLGQEEAVCTK	367994	499112	223610	88498.5	65264.1		97791.7	90601.2	649533	751072	748510	945008	317247	315931	249376	288361	34340	33041.9	110947	51764.3	647648	339220	804438	275877	501699	176751	339838	564050		27984.7	161071		613522	410661	751094	285661	370093	270872	384912	449157	32754.2	19340.8	124735	57355.8
AKAP12;S1391;	Q02952	S	1391	AKAP12	EVSSLEGSPPPCLGQEEAVCTK	367994	499112	223610	88498.5	65264.1		97791.7	90601.2	649533	751072	748510	945008	317247	315931	249376	288361	34340	33041.9	110947	51764.3	647648	339220	804438	275877	501699	176751	339838	564050		27984.7	161071		613522	410661	751094	285661	370093	270872	384912	449157	32754.2	19340.8	124735	57355.8
AKAP12;S1395;	Q02952	S	1395	AKAP12	EVSSLEGSPPPCLGQEEAVCTK	367994	499112	223610	88498.5	65264.1		97791.7	90601.2	649533	751072	748510	945008	317247	315931	249376	288361	34340	33041.9	110947	51764.3	647648	339220	804438	275877	501699	176751	339838	564050		27984.7	161071		613522	410661	751094	285661	370093	270872	384912	449157	32754.2	19340.8	124735	57355.8
AKAP12;S1674;	Q02952	S	1674	AKAP12	SVPEDDGHALLAER	458303		338599	80427.9	66097.6	107650	189850		1.29192e+06	1.46644e+06	589802	167574	39370.5	210513	175290	135878		95443.8			130588		263691	211955		137002	218031	76698.6					237580	252252		168855	1.11835e+06	177390	126300	836509		92435.5	287224	49344.6
AKAP12;S1712;	Q02952	S	1712	AKAP12	EDEKGDDVDDPENQNSALADTDASGGLTKESPDTNGPK			334766		17118.9				128685		255601		193761	48283.3	92933.9	161734							563767		195748		599857							352574		1.17665e+06	83025.8	112996	368671
AKAP12;S219;	Q02952	S	219	AKAP12	KDEGSYSLEEPK	603485		386160	179329					1.32484e+06		617870	290036	491020	282706	320169	219987					297967		623005	676963	261768	414716	330040	259082					713088	512229	207528	658891	202433	325961	434544
AKAP12;S248;	Q02952	S	248	AKAP12	EQSSEAAETGVSENEENPVR																																		258514				195571
AKAP12;S280;	Q02952	S	280	AKAP12	SAESPTSPVTSETGSTFK	1.38376e+06	1.09925e+06	294795	126197	59702	64149.8	172398	161783	1.09465e+06	737635	746975	832266	1.42841e+06	754145	612941	787951	46432.1	38831.4	260663	80770.4	958778	1.4911e+06	1.5195e+06	824989	479879	336529	195872	416558		39893.6	97049.9		717479	189694	780114	214482	453536	251493	137511	529660
AKAP12;S286;	Q02952	S	286	AKAP12	SAESPTSPVTSETGSTFK	1.38376e+06	1.09925e+06	294795	126197	59702	64149.8	172398	161783	1.09465e+06	737635	746975	832266	1.42841e+06	754145	612941	787951	46432.1	38831.4	260663	80770.4	958778	1.4911e+06	1.5195e+06	824989	479879	336529	195872	416558		39893.6	97049.9		717479	189694	780114	214482	453536	251493	137511	529660
AKAP12;S353;	Q02952	S	353	AKAP12	LTASEQAHPQEPAESAHEPRLSAEYEK	295891	397816	281613						391982		291805			229270	412450	121292					384496		355873	210134	321657	120913	137947	196982					409807		343746		343450	296617		460304
AKAP12;S371;	Q02952	S	371	AKAP12	LTASEQAHPQEPAESAHEPRLSAEYEK	2.03636e+06	415188	1.00032e+06						1.63172e+06	347702	2.84419e+06	1.89888e+06	1.45015e+06	374365	293428	987513	467557	128197			599081	270191	2.11274e+06	666168	261180			907628					1.3953e+06	252327	843724	814548	1.37019e+06	754237	300673	755556			277530
AKAP12;S381;	Q02952	S	381	AKAP12	VELPSEEQVSGSQGPSEEKPAPLATEVFDEK					25321						94871.3												42316.9														82964.2	14612.4
AKAP12;S483;	Q02952	S	483	AKAP12	LKETCVSGEDPTQGADLSPDEK			166606		114042	178091		131202	270777		164100	184283	57192.8	45446.5	167199	92136.5									145139			141708		15502.4			97216.6	592447		220002	160969	92778	179337		122070
AKAP12;S544;	Q02952	S	544	AKAP12	RHEHPPNPPVSPGK					42812.8	22208.5																	119305				154486									80427.5
AKAP12;S566;	Q02952	S	566	AKAP12	GGGDEESGEHTQVPADSPDSQEEQKGESSASSPEEPEEITCLEK					42812.8	22208.5																	119305				154486									80427.5
AKAP12;S598;	Q02952	S	598	AKAP12	GLAEVQQDGEAEEGATSDGEKKR	1.31478e+06	256816	308238	2.01554e+06			356851		1.52571e+06	1.18559e+06	592471			283462	3.81026e+06	877487					870802		657571	1.67852e+06	180770	445482	7.81648e+06	613795		348941			1.30179e+06	1.41817e+07		1.564e+06	324134	951918	8.05435e+06			100879
AKAP12;S627;	Q02952	S	627	AKAP12	RPSESDKEDELDKVK	1.74376e+06	1.36438e+06	731656	1.99522e+06	505640	936288	1.66589e+06	1.87522e+06	1.41031e+06		162753	67821.9	2.20251e+06	160242	1.40068e+06		676889	582299	373392	1.43374e+06	420546	1.02292e+06	437634	723936	2.78211e+06	823484	1.56306e+06	1.60241e+06	1.39367e+06	889587	1.62017e+06	165732	971599	2.14307e+06	674344	2.37726e+07	945323	2.55094e+06	1.14245e+06	353635	1.21527e+06	111286	570831	463397
AKAP12;S629;	Q02952	S	629	AKAP12	RPSESDKEDELDKVK	1.74376e+06	1.36438e+06	731656	1.99522e+06	505640	936288	1.66589e+06	1.87522e+06	1.41031e+06		162753	67821.9	2.20251e+06	160242	1.40068e+06		676889	582299	373392	1.43374e+06	420546	1.02292e+06	437634	723936	2.78211e+06	823484	1.56306e+06	1.60241e+06	1.39367e+06	889587	1.62017e+06	165732	971599	2.14307e+06	674344	2.37726e+07	945323	2.55094e+06	1.14245e+06	353635	1.21527e+06	111286	570831	463397
AKAP12;S96;	Q02952	S	96	AKAP12	GALNGQGALNSQEEEEVIVTEVGQR		143248	24801.9	28145.3					34110.6	69800.4	110526	44189.7		55383.7							83528.4		92380.6			84024.4	28898.7	24737.4						274633		103399	92476.7	71466.3	53895.5
AKAP12;T1264;	Q02952	T	1264	AKAP12	TEGTQEADQYADEK				174805										114788			278058						252076			355968	260324		181645					291825				188601	211208
AKAP12;T1760;	Q02952	T	1760	AKAP12	AITPQAQEELQK		1.29852e+06	370489	322227			109425		846473	970510	881627	817697		387746	243449	554793					678558	898867	543367	361920	1.09317e+06	635509	205957	938352					1.41738e+06	258966	1.72946e+06	405240	570402	310300	338279	1.02062e+06		38600.1	142419
AKAP12;T438;	Q02952	T	438	AKAP12	TEVEETAGSVPAEELVEMDAEPQEAEPAK					34385.8				55369.4		35538.8		52245.3	84243.6			63505	16443.1					69725.7		76579	28471.8	12204.2							35178.6			34599.6	96404.1	29111.3
AKAP12;T597;	Q02952	T	597	AKAP12	GLAEVQQDGEAEEGATSDGEKKR	1.31478e+06	256816	308238	2.01554e+06			356851		1.52571e+06	1.18559e+06	592471			283462	3.81026e+06	877487					870802		657571	1.67852e+06	180770	445482	7.81648e+06	613795		348941			1.30179e+06	1.41817e+07		1.564e+06	324134	951918	8.05435e+06			100879
AKAP12;T834;	Q02952	T	834	AKAP12	QEQAPVEDAGPTGANEDDSDVPAVVPLSEYDAVER																							26671.9													61261.8
AKAP13;S1642;	Q12802	S	1642	AKAP13	VDSLVSLSEEDLESDQR					67985.6													14841.8																		110198
AKAP13;S1645;	Q12802	S	1645	AKAP13	VDSLVSLSEEDLESDQR					67985.6													14841.8																		110198
AKAP13;S2398;	Q12802	S	2398	AKAP13	DMAECSTPLPEDCSPTHSPR		102666							103041	77992.2	66086.2	86283.5	100026	49890.6	89884.8	81126.3		38518	93017.4	56112.3	86334.9	87133	167062							16159.6			101590		89551.4		51272.9
AKAP13;S2728;	Q12802	S	2728	AKAP13	SGSLDSELSVSPK	134288	378354	55447.3	26137.5	82321	75315.3	225510	68517.1					170401	59168.2	44880.9	65057.9	139978	32874.2	130559	99231.3					78344.2	59531.1	38018.6	66135.8		124827			79559.6	51773.2	91753.3		86424.3	77335.9	32907.6	96721.8	110478	33685.9	192466	98661.7
AKAP13;T953;	Q12802	T	953	AKAP13	ENALSSGTLQEEQRTPPPGQDTQQFHEK					253292	56202.3						139137					322317	79399.7	118927						102173	30374	60868		184496	83799.1	310750		87470.5
AKAP17A;S499;	Q02040	S	499	AKAP17A	ESPAHPEADGAPK	43316.5	750206	341268	91325.6	381939	212306	84403.7	48353.1	988087	993447	243016	235021	306394	578315	349071		419489	221720	61835.6		186068	442281	1.44835e+06	204083	822319	354893	135548	848129	880424	138297	436553	130110	805474	325577	471594	311341	373955	457331	204855	750903	1.30638e+06	333613		195549
AKAP17A;S537;	Q02040	S	537	AKAP17A	VVPEDGSPEKR		8.13953e+06	6.61222e+06	6.46668e+06	738294	1.30573e+07	1.03544e+07	1.22243e+07	657731	7.68837e+06	1.72449e+07	1.39968e+07	6.93878e+06	5.64724e+06	1.08014e+07	1.09798e+07	1.05094e+06	1.7651e+07	1.21789e+07	9.62231e+06	1.06306e+07	1.83351e+07	1.43201e+07	5.56241e+06	5.85903e+06	6.51563e+06	1.06002e+07	1.22636e+07	159357	9.22828e+06	1.76095e+07	8.02446e+06	1.04595e+06	6.85879e+06	1.92821e+07	8.60704e+06	5.28896e+06	9.45348e+06	1.25239e+07	1.40743e+07	674097	1.00751e+07	1.56368e+07	1.34725e+07
AKAP2;S152;	Q9Y2D5	S	152	AKAP2	DALGDSLQVPVSPSSTTSSR		32045.9			32620.2		24324.6			207735	18608.1	201998		12262.7		18477.5		28103.6	33287.9		220230		103910	47166.4		18831.8	29026.2	135189		35890.9	74939.4			53938	183289	33472.2	96218.7	18207.5		33499.9
AKAP2;S393;	Q9Y2D5	S	393	AKAP2	SPGALETPSAAGSQGNTASQGK	121771	6.54215e+06	3.58433e+06	1.35798e+06	2.21882e+06	906015	1.78913e+06	1.95753e+06	4.13246e+06	7.11317e+06	2.91332e+06	7.85827e+06	2.58691e+06	1.38964e+06	3.48381e+06	2.71096e+06	2.21751e+06	1.11227e+06	1.86206e+06	1.34501e+06	3.77672e+06	3.35838e+06	3.88651e+06	1.7877e+06	2.3978e+06	836911	2.4859e+06	4.23815e+06	1.25429e+06	1.2444e+06	3.66612e+06	254910	4.71326e+06	3.22189e+06	5.89754e+06	1.1908e+06	2.52224e+06	2.09949e+06	1.82183e+06	3.46759e+06	1.60499e+06	520222	1.42403e+06	799174
AKAP2;S720;	Q9Y2D5	S	720	AKAP2	TLSMIEEEIR		94898.4			29048.2		83319.8			230053	157305	82013.5	129639	128956			240986	47831.5			131518		99655.8	98914.7		45817.9	21510.6			26423.2	136636			120638			229052	99589.5	64221.5
AKAP2;S748;	Q9Y2D5	S	748	AKAP2	QVLQSTQSPR		1.92056e+06	3.19728e+06	1.45097e+06	473024	472601	2.45945e+06	2.21704e+06	3.38273e+06	4.83119e+06	3.21283e+06	4.51342e+06	2.00004e+06	2.40167e+06	5.57104e+06	2.78881e+06	695249	596972	1.21205e+06	1.20316e+06	2.87326e+06	6.67567e+06	4.70995e+06	1.85164e+06	382120	578612	569922	1.85981e+06		239117	822200	91357.9	903550	3.00427e+06	5.18367e+06	936522	530154	391935		795108	182144			115264
AKAP5;T179;	P24588	T	179	AKAP5	STQDLSEGISR									58899	87452.7				57531.2	59376.8								56675.7	47608.8	92773.8	59396.6	74748.5				86236	65150		149941		68873.1		25834.4	61282.5			84922.7	430875
AKAP8;S323;	O43823	S	323	AKAP8	VDSEGDFSENDDAAGDFRSGDEEFKGEDELCDSGR					718054	491305					226344		127918	26456.3	56558.9	158855	71982.7	235899	265135	446556			424609		313950	22452.6	442078		119441	78636.6	159984			137359		416409	155900		342966		102664	17324	703101	129442
AKAP8;S328;	O43823	S	328	AKAP8	VDSEGDFSENDDAAGDFRSGDEEFKGEDELCDSGR					718054	491305					226344		127918	26456.3	56558.9	158855	71982.7	235899	265135	446556			424609		313950	22452.6	442078		119441	78636.6	159984			137359		416409	155900		342966		102664	17324	703101	129442
AKAP8;S339;	O43823	S	339	AKAP8	VDSEGDFSENDDAAGDFRSGDEEFKGEDELCDSGR
AKT1;S129;	P31749	S	129	AKT1	SGSPSDNSGAEEMEVSLAKPK	134449			25515.3		32988.2	40678.1	29047	68243.7	88827.1	86350.8	116147		22175.2	42714.2	53670			45763		77907.8	34036.1		69919.2	68805.1	31461.2	41316.7	50839.2		59936.2	90491.3		52041.5				63611.8	44257.5	55372.3			33394.3		45904.4
AKT1S1;S212;	Q96B36	S	212	AKT1S1	SSDEENGPPSSPDLDR					90925.2	76930.6																												179319		396620
AKT1S1;T246;	Q96B36	T	246	AKT1S1	LNTSDFQK		3.31341e+06	1.12093e+06	275174		312658	512196	231361	1.51935e+06	2.50688e+06	1.90147e+06	1.67936e+06	974573	915910	514172	427509		335430	438401		741782	1.1502e+06	956173	794074	1.70146e+06	876809	528267	997181		565876	1.93437e+06	399809	1.21082e+06	1.26821e+06	2.20241e+06	883696	2.2299e+06	1.33463e+06	522299	2.14802e+06			786454	539942
ALDOA;S39;	P04075	S	39	ALDOA	GILAADESTGSIAK	1.21201e+06	848908	152370	86497.6	65015.1	59185.7	199188	135450	234953	520069	227437	392671	176132	110708	132734	88947.8	59851.3	37947.4			243231	173181	98087.9	108099	191721	155110	90397.6	143238	195308	96695.3	361242	14404.2	339318	107727	774906	86100.5	312610	154069	98393.5	234120	210711	39281.4	578250	83820.8
ALDOA;S46;	P04075	S	46	ALDOA	LQSIGTENTEENR	1.82837e+06	1.15554e+06	539846	642398	123612	352842	313705	424189	794402	661235	625190	515904	687733	865580	742857	352139	436781	201394	409084	460928	565369	460275	239598	414661	824441	802362	577521	611460	350041	205557	403208	175197	761951	405268	645729	273481	567975	821777	831566		385922	82314	914870	341557
ALG3;S13;	Q92685	S	13	ALG3	SGSAAQAEGLCK		2.37616e+06	2.19321e+06	3.18797e+06		192696	485838	374086		2.29197e+06	1.34634e+06	3.83499e+06	2.89538e+06	2.39994e+06	3.4983e+06	1.91962e+06		411127	188911	187110	1.82142e+06	5.95804e+06	1.76812e+06	1.46523e+06	2.22554e+06	1.32446e+06	2.9193e+06	2.78856e+06		259876	350085	237851		2.34682e+06	9.76315e+06	1.3216e+06	1.87913e+06	2.98018e+06	3.01415e+06	6.997e+06		358658	657257	489002
ALKBH5;S371;	Q6P6C2	S	371	ALKBH5	KSYESSEDCSEAAGSPAR	55806.2	251462	400423	299211	272922	149917	231347		328038	396575	471000	100492	279417	505352	196432	534216	248735	255249	321787		256772	171018	351407	247848	247443	418876		444937	396016	153448	394393		367615	604477		566978	372341	413573	423878	165880	332751	204218	557870	104929
ALKBH5;S384;	Q6P6C2	S	384	ALKBH5	KSYESSEDCSEAAGSPAR	55806.2	251462	400423	299211	272922	149917	231347		328038	396575	471000	100492	279417	505352	196432	534216	248735	255249	321787		256772	171018	351407	247848	247443	418876		444937	396016	153448	394393		367615	604477		566978	372341	413573	423878	165880	332751	204218	557870	104929
ALKBH5;S64;	Q6P6C2	S	64	ALKBH5	YQEDSDPERSDYEEQQLQK																							273654			83671.8
ALS2;S466;	Q96Q42	S	466	ALS2	SSSLVDIREEETEGGSR	298645	202683	214569	151752	495507	635560	727989	388962	427554		545061	32860.7	328437	111802	66433.9		363622	728805	728608	182220				80525.2	302769	338721	249810	76829.1	349457	831106	877681	217646	451182	396323	72248.8	662936	308771	170879	470822	85258.1	443911	379206	1.33332e+06	457099
AMBP;T64;	P02760	T	64	AMBP	MYSFDDVLEEGK	2.20778e+06	72860.6	7.88752e+06	2.2749e+06	4.51062e+06	3.42556e+06	1.25519e+06	2.14895e+06	2.43264e+06		2.37797e+06		8.47814e+06	655457	5.11768e+06	5.60343e+06	3.17257e+06	4.96221e+06	5.7625e+06	9.32337e+06	105929	357987	8.03346e+06	7.76729e+06	5.58304e+06	2.00429e+06	9.64474e+06	1.0587e+06	4.87291e+06	2.532e+06	1.83686e+06	531660	798802	6.73027e+06		1.39733e+07	5.32325e+06	2.96877e+06	7.16801e+06		867203	819317	2.19096e+06	1.09901e+06
AMOTL1;S809;	Q8IY63	S	809	AMOTL1	QTSLTSSQLAEEK		502486	843943		61857.9		196196		290565	248796	157231			359873	110514		48528.9	243672			92219.4	78877.4	122562			150100					243347	475794	268703	75481.8				325615				139786		56499.6
AMOTL2;S759;	Q9Y2J4	S	759	AMOTL2	AASLDSVATSR		138770			274131	154615	320029	189481	81351	200442	90313.7	199469		84047.4	27163.1	38126.3	125909	204948	190659	96397.1	173282	63074.7	75637.4		65649.4			56518.7		187083	570445	29787.6	81486.2		120836		120458	66143.1		172434	239400	54228.6	398867	166488
AMPD2;S190;	Q01433	S	190	AMPD2	TDSDSDLQLYK																																					293637	404130	29261.1		215962	132429
ANAPC5;S202;	Q9UJX4	S	202	ANAPC5	EEEVSCSGPLSQK						28878.4	63355.1											30249.3				186549	135020	57438.6						36203.2	93795.9							52156.5				27031.1
ANK2;S3823;	Q01484	S	3823	ANK2	GGSPIIQEPEEPSEHR											75031.7			83212.3	27658.5											82069.6											101166	119368				24075.3
ANK2;S3845;	Q01484	S	3845	ANK2	KTSLVIVESADNQPETCER		107770							46359.7	89828	58190.7	40332.9		54088							99980.6			32019.9	69589.3	31388.5		45771.2					48679.9	103463			72449.6	56682.9		56324.3
ANK3;S39;	Q12955	S	39	ANK3	SDANASYLR		260965			182000	693966	869940	348128	175318	619429				143593				497656	1.50254e+06	447243									242068	153920	789713	147677		531400		578783						119107	535049	160579
ANK3;S4342;	Q12955	S	4342	ANK3	LSLHEEEGSSGSEQK		192660	249511	196845			81598.4		337168	300683		326113	168431	218906	351041	214099					365491	317951	327625	258803	447540	252478	193530	392642		104314		81282.8	273408	582393	720962	792163	192924	297209	212528	344005	166889	122060		167888
ANK3;S861;	Q12955	S	861	ANK3	ANAPEMLSDGEYISDVEEGEDAMTGDTDK					102511
ANK3;S867;	Q12955	S	867	ANK3	ANAPEMLSDGEYISDVEEGEDAMTGDTDK					102511
ANK3;S957;	Q12955	S	957	ANK3	EFDSDSLR							95403.5	95220			80417	57485.2							185055	218248		97088.6	105555	51198.2	116743	44306.8	58255.4		112214		88018.3	26755.5		78460.9	127346			63107.9	80812.5	45540
ANKIB1;S737;	Q9P2G1	S	737	ANKIB1	GVAPADSPEAPR	1.0278e+06	2.325e+06	2.18385e+06	2.03645e+06	1.04151e+06	1.4641e+06	1.16006e+06	1.52726e+06	2.81526e+06	1.79348e+06	3.38973e+06	2.19689e+06	1.56606e+06	2.1556e+06	2.28786e+06	1.61406e+06	2.24496e+06	1.05851e+06	1.41705e+06	1.04744e+06	2.05897e+06	2.87789e+06	1.7378e+06	2.60916e+06	1.95918e+06	1.93183e+06	1.04234e+06	1.99483e+06	2.06049e+06	1.30081e+06	1.41341e+06	852892	2.64849e+06	1.3316e+06	2.58824e+06	1.05181e+06	2.16245e+06	1.47925e+06	920435	5.40661e+06	2.73826e+06	867610	958379	1.20614e+06
ANKRD11;S1792;	Q6UB99	S	1792	ANKRD11	SVSVDIR		325310	163259	69064	107361	136837	366266	169247	312674	344106	367806	328035	270539	115367	121604	130291	230284	156009	145601	169547	240752	460789	433301	265264		103084	90821.3	229458		126600	235074	46684.9	388320	216505	393496	233761	379794	191463	100987	357266	125731	40430.2	296007	156767
ANKRD12;S1143;	Q6UB98	S	1143	ANKRD12	SKSSEVTDAYTK										769150	675277	794263	580056	458299	708947						841507	739520	531148	743698									844310	697205	829663	733530	524816	688056	872034	630494	154621	224360	326155	189902
ANKRD17;S1709;	O75179	S	1709	ANKRD17	LTVENSPKQEAGISEGQGTAGEEEEK							1.08721e+06			879404	654673	1.31143e+06					58698.8	432779												925099	649099		13938.6	191835	609835							196882	691006
ANKRD17;S2059;	O75179	S	2059	ANKRD17	NSPLDCGSASPNK		419760	219162		764095	719504	1.00603e+06	1.32068e+06	930270	1.17993e+06	1.12092e+06	1.52831e+06		142940	159722	205631	909801	1.20652e+06	1.04613e+06	513862	508497	871046	572810	279583		135243	70334.8	353761	559587	1.0365e+06	1.78117e+06	493295	545688	298315		241256	466056	189555		690440	1.28729e+06	594664	1.25969e+06	751122
ANKRD17;S2067;	O75179	S	2067	ANKRD17	NSPLDCGSASPNK		419760	219162		764095	719504	1.00603e+06	1.32068e+06	930270	1.17993e+06	1.12092e+06	1.52831e+06		142940	159722	205631	909801	1.20652e+06	1.04613e+06	513862	508497	871046	572810	279583		135243	70334.8	353761	559587	1.0365e+06	1.78117e+06	493295	545688	298315		241256	466056	189555		690440	1.28729e+06	594664	1.25969e+06	751122
ANKRD17;S2401;	O75179	S	2401	ANKRD17	APSPAPSSVPLGSEKPSNVSQDR					25900.9		46490.6					81180.1						95063.6		128667										107639	92905.6			91602		116650						72885.6
ANKRD26;S631;	Q9UPS8	S	631	ANKRD26	ESVNSPVFGK	285291	350651	166448	50028.4	64044.7	68930.3	267159	124135	349998	496529	459619	404101	106196	68327.7	118144	141474	131960	101073	135553		241962	299988	297632	165572	76479.6	46715.6	86273.8	164024		108620	183763	25561	490773	182280	452674	185972	222566	98340.3	61658.3	280829	180166	44567.9	401356	89251.8
ANKS1A;S647;	Q92625	S	647	ANKS1A	SESLSNCSIGK	1.11112e+06	1.96265e+06	929757	196237	487138	689194	1.51809e+06	1.20676e+06	2.02004e+06	2.04283e+06	2.75988e+06	3.57309e+06	276475	1.2608e+06	749507	1.64265e+06	619209	627403	1.10707e+06		875201	2.17428e+06	1.05921e+06	1.34513e+06	899193	358665	445429	555635	313058	1.08448e+06	1.18605e+06	192433	1.97645e+06	1.04408e+06	3.1299e+06	1.33769e+06	1.49006e+06	846191	390792	890328	659848	303984	597127	328153
ANKS1A;S663;	Q92625	S	663	ANKS1A	SPSFASEWDEIEK		42011	68833.8	10252.1	59293.2	103071	34206.4							32429.2		51306.3		30751.9					106159	53560.5		34162.3	67132.4			76914.7	45575.2			59671.1		181076	259907	21307.6				13532.1		23929.1
ANKS3;S320;	Q6ZW76	S	320	ANKS3	DVTSPINER		415866	349066	197235	64451.9	78869.1	166442	120075	514005	384256	451405	392526	340738	419847	276935	181505	131185	73002.3	139414	85136	304778	380406	333868		339685	301652	236223	244136	205050	64594.6		59415.5	384077	244209	341746	418789	586027	572601	239470	257084	114320	62141.8		66344.1
ANLN;S141;	Q9NQW6	S	141	ANLN	LEEPTPAPSTSYSPQADSLR					85537.8		109695	140112	167407	645772										218241	86987.9					77995.1								77073.1	150446		78286.2			185539
ANLN;S323;	Q9NQW6	S	323	ANLN	TPISPLK	311008	453073	359385	39866.3	346512	238325	1.50148e+06	506422	1.14923e+06	2.76803e+06	2.22862e+06	1.41945e+06	170447	734242	41351.7	387050	388499	563301	419907	139511	1.00361e+06	786393	800385	556468	263278	276064	62714.9	303000		726515	943730		1.57834e+06	1.02249e+06	1.92088e+06	394962	563634	131307		606610	583020	255237	550276	431935
ANLN;S485;	Q9NQW6	S	485	ANLN	TQSLPVTEK					166849	208703	555626	289285	1.36359e+06	2.7358e+06	865003	990410	878699	425601	308037	580826	1.69757e+06	255656	1.09761e+06	671140	2.27349e+06	5.33238e+06	1.47862e+06	1.41595e+06	422129	216351	127177	558229	110747	368193	742491	167503	2.71876e+06	939542	1.72301e+06	702474	588840	378216		610437	552959	151014	261114	232019
ANLN;S54;	Q9NQW6	S	54	ANLN	ASAPSPEDSVFADTGK	1.08083e+06	141066	1.23444e+06								1.53925e+06	1.77895e+06									337650	1.01858e+06	1.58604e+06	1.43856e+06
ANLN;S562;	Q9NQW6	S	562	ANLN	EIEMSVDDDDINSSK					13455.1	20276.6																					17621.1			20319.3
ANO1;S107;	Q5XXA6	S	107	ANO1	GASLDAGSGEPPMDYHEDDKR			122756	85329.2	155696	153801	56568.2	169938							92123.2	68088.6							155209		76445.4		131822		237465	108470	69379.5											60310.5
ANTXR1;S362;	Q9H6X2	S	362	ANTXR1	EVPPPPAEESEEEDDDGLPK			1.03808e+06	147596	1.01465e+06	1.35517e+06	701750	577220	310043		469384		440681	302267	232874	517913	2.16948e+06	1.92374e+06	532058	2.00407e+06		78624.1	739614	239280	720764	89174.8	585381		951288	367867	183543	33561.1	79469.6	449575		852060	607107	307821	796878		372283	74312.6	579164	398415
ANXA2;S184;	P07355	S	184	ANXA2	RAEDGSVIDYELIDQDAR			27001.8		37060.3	17546.7	58950.8				75836.1			18240.9			34095.3	25983.9					30036.3		25832.9		37135.3			20773.2	34315.8			37020.2			38458		15909.1
AP1S1;S147;	P61966	S	147	AP1S1	AIEQADLLQEEDESPR					53191.7	35270.2	36787				39013.2							59246.1						37109.4			36401.6			29470	35559.9						193024	27966.1	17873.5
AP3B1;S276;	O00203	S	276	AP3B1	EGDELEDNGKNFYESDDDQKEK										394870							111600	77449.5	151240	296062			172936						109230	123624	299729											91835.1
AP3D1;S658;	O14617	S	658	AP3D1	HRPSEADEEELAR	1.09338e+06	312957	759650	553928	370606	646807	501884	409587	444986		637165	336422	710185	881808	718266	594019	577075	307291	612017	593033	386893	268318	518605	222420	370990	371016			307853	249740			229136	228094	78614.7		430945	526248	549918		159764	182665		107163
AP3D1;S827;	O14617	S	827	AP3D1	NTETSKSPEKDVPMVEK					543850		843612										1.88824e+06	495380		445460	267184		268088		254124			277141					569075	309694	492882		537748	550594		885250	1.07048e+06	441273	713628	304048
AP3D1;S829;	O14617	S	829	AP3D1	NTETSKSPEKDVPMVEK					543850		843612										1.88824e+06	495380		445460	267184		268088		254124			277141					569075	309694	492882		537748	550594		885250	1.07048e+06	441273	713628	304048
APBA1;S568;	Q02410	S	568	APBA1	SNSQENVEASHPSQDGKR						266899	160457	106759						58521.1			54145.6	140554	206146	90141										55302	364331	67892.1						50519.7				116035	219250	132431
APBA2;S480;	Q99767	S	480	APBA2	SASQDCIETTPGAQEGKK	169532	189528		115561	288333	380862	598748	628255	352466	330697	1.2535e+06		85932.5	261342		88269.7	514643	555552	997236	262110					1.02192e+06	178323	2.00275e+06	158395	927989	523876	1.07845e+06	264395						123437			653968	420997	708165	342325
APBA3;S11;	O96018	S	11	APBA3	SPSGPPAMDLEGPR	143809	48345.5			164606	178084	65370		89470.4			48807.5	253374	54321.8	50594.1		322782	199031	55876.9		185528	86484.5		24252	203835				159258	59484.4	101289		231686				182127	37953			161647	92427.4
APBB2;S409;	Q92870	S	409	APBB2	NAPHPDDDDSCSINSDPEAK			259932	213538	413807	397618	329634	318239	412026		216253		456078	346730	299461	287625	471540	368431	354696	399905					442879	244719	287643		526297	394705	470624	136411	167812	224280		218116	236805		342083		394989	254148	326328	231407
APC;S2449;	P25054	S	2449	APC	EAPSPTLR	73780.6	412703	651156	288518	170071	381909	397500	249839	829843	434118	765614	411981	435485	506504	271840	811285	632486	277825	208974	208078	330054	815882	614354	439985	482726	348956	129410	471566	227981	261254	370812	194191	678307	270075	820735	259928	484443	300908	137103	1.97391e+06	1.05088e+06	236025		425574
APC;S2674;	P25054	S	2674	APC	SPTGNTPPVIDSVSEK	122729	142902	67335.4		26809.7	32713.3				142596	87955.8	131238		34422.3	51956.3	65513.5		111231	41592.7		138974		191875	71573.3		33946.8		131597		148082	63529.3	8936.22	292392	54418	177820							26743.9
APEH;S187;	P13798	S	187	APEH	ALDVSASDDEIAR	186022	87812	178129	108139	221922	298205	385311	281749	383777	103562	235262	167849	178470	226347	186199	101050	415118	194739	471184	137031	131703	147085	100996	280924	269674	168961	193656	93557.7	330954	208491	352963	88948.4	354659	223194	119275	136961	226218	190523	138909	73991.2	378547	93819.9	577128	148292
APLF;S116;	Q8IW19	S	116	APLF	NSQVLDEDNILNETPK		25611.1												36269												47714.1	11780.1											31811
APLP2;S211;	Q06481	S	211	APLP2	IIGSVSKEEEEEDEEEEEEEDEEEDYDVYK
APOE;S147;	P02649	S	147	APOE	GEVQAMLGQSTEELR	104626	65919.9											53204.8																								65361.6	44243.1
APOOL;S203;	Q6UXV4	S	203	APOOL	LGSSSEIEVPAK	197218	84442.1			19830.8				31437.1	58849.3		44194.2		29879.6	27919.4											32153.6		45048.1		22071.6							87905.6	36245.9		69901.3		9977.43
APP;S441;	P05067	S	441	APP	VESLEQEAANER		988439	1.65775e+06	865418	282585	131986	505793	250533	613192	521785	1.54263e+06	546764	1.05539e+06	1.46876e+06	704445	1.02428e+06	391386	366684	116392	73957.8	569350	631574	1.05854e+06		927819	1.17324e+06	550278	432182	225316	138107	263848		368070	391210	299495	401262	1.50829e+06	1.03501e+06	774561	378692	270377	205938	308362	206728
ARAF;S257;	P10398	S	257	ARAF	GSPSPASVSSGR		3.35347e+06		526902			427626	417845		1.06373e+06	336283	687213	196398	541560	728616	287960		526487	1.85098e+06		511165	2.58692e+06	781957			1.69778e+06	760316	950859			756141	212298		742947	2.20047e+06	447442	636349	1.12885e+06	752411	1.48076e+06	33051.9	236555	387024
ARAF;S582;	P10398	S	582	ARAF	SASEPSLHR	117122	3.49285e+06	295416	2.26146e+06	704630	620428	3.6892e+06	1.9638e+06	1.75388e+06	1.20325e+07	479875	1.83601e+06	716147	3.94419e+06	3.26582e+06	1.17968e+06	202315	1.02206e+06	226469	721154	3.79992e+06	7.83001e+06	2.0887e+06	160311	1.02115e+06	1.75772e+06	4.71021e+06	1.90599e+06	368330	863445	87319.3	328763	725661	2.42114e+06	1.15303e+07	1.78197e+06	1.51805e+06	3.57413e+06	6.51877e+06	6.45227e+06	417516	2.43966e+06	377973	2.85804e+06
ARAP3;S1444;	Q8WWN8	S	1444	ARAP3	SLDSDESEDEEDDYQQK	21160.5	35113.7	58150.3	31995.6	62441.3	21921	123363	98587	30227.5	54350.6	59561.9	40512.7	159809				88013.6	65893.8	124629	26808.5			73266		26779.6		31451.9		73777.7	104608	148156		57746.8	121323	21798.3	142514	490963	20440	104974		41006.4	20338.7	124369	232203
ARFGAP1;S150;	Q8N6T3	S	150	ARFGAP1	VSGQPQSVTASSDK	129592	1.66618e+06	370326	1.35047e+06	110650				688479	1.47975e+06	599601	1.43102e+06	292358	1.07034e+06	1.2195e+06	637982	91539	139113		587048	1.27414e+06	712407		346623	613500	1.59147e+06			931207	544368		767544	488869	337685	930160		721956	931386		864729	177686	714164		361447
ARFGAP1;S343;	Q8N6T3	S	343	ARFGAP1	SPSSDSWTCADTSTER	388437	55881.7	57629	43092	120637				64524.8	78240.9				275252	46837.2							79864.6				177045	90146.6											111271		150939
ARFGAP2;S240;	Q8N6H7	S	240	ARFGAP2	VSSQSFSEIER	175191	174945	57515.7	52105.3	22978.6	32218.1	100811			109693	42574.9	133935	102018	79765.5	69604.4							53140			84864.5	45978.6		56345.1		101084	72768.6		129533		73239.9	93992.2						23935.4
ARFGEF1;S1569;	Q9Y6D6	S	1569	ARFGEF1	SVDIHDSIQPR		138647			61248.3	53380		60620.3	81114.8	125093	90976.7	177774		45082				59431.8	82184.8					61402.8		36871.8		59494.2		108188	548874		186379		121940		42886.4	83747.7		93725.6		29641.1
ARFGEF1;S275;	Q9Y6D6	S	275	ARFGEF1	SLQDDTEPENGSDISSAENEQTEADQATAAETLSK																											11679.7									26405.1
ARFGEF1;T280;	Q9Y6D6	T	280	ARFGEF1	SLQDDTEPENGSDISSAENEQTEADQATAAETLSK																											11679.7									26405.1
ARFGEF2;S1525;	Q9Y6D5	S	1525	ARFGEF2	GQSTDSLPQTICR
ARFGEF2;S1528;	Q9Y6D5	S	1528	ARFGEF2	GQSTDSLPQTICR
ARFGEF2;S277;	Q9Y6D5	S	277	ARFGEF2	GSSLSGTDDGAQEVVK	4.25736e+06	2.90394e+06	3.51656e+06	1.2793e+06	1.00972e+06	1.42252e+06	1.05201e+06	1.45667e+06	2.51931e+06	1.13038e+06	2.41506e+06	3.06329e+06	3.5235e+06	2.25266e+06	1.82652e+06	1.84545e+06	2.67641e+06	1.22924e+06	1.31297e+06	907012	1.10905e+06	4.01609e+06	2.86225e+06	1.94079e+06	3.25624e+06	2.92662e+06	620430	1.65951e+06	1.21683e+06	990619	1.5087e+06	936114	2.36255e+06	1.1173e+06	3.42683e+06	1.43349e+06	2.04372e+06	3.24066e+06	756384	1.84235e+06	2.35859e+06	779220	974030	1.6798e+06
ARHGAP1;S51;	Q07960	S	51	ARHGAP1	SSSPELVTHLK		315803	80402.7				120119	156264		398444	180944	225690	175645	120659							192342	71303.1	118208					202142					515883	97191.5	258085		206695	88606.8		211155		31607.6
ARHGAP11A;T508;	Q6P4F7	T	508	ARHGAP11A	SEGSPVLPHEPAK									184149	140486	123013	401220																	119335	195749	57279	55079.9										182634
ARHGAP12;S213;	Q8IWW6	S	213	ARHGAP12	IHQDSESGDELSSSSTEQIR	560650		270410		241453	179521	236076		494699	109827	395798	140959					67774.4	207591																		171618	551961	305548
ARHGAP12;S215;	Q8IWW6	S	215	ARHGAP12	IHQDSESGDELSSSSTEQIR	560650		270410		241453	179521	236076		494699	109827	395798	140959					67774.4	207591																		171618	551961	305548
ARHGAP12;S592;	Q8IWW6	S	592	ARHGAP12	VLSSTINNQAVETDEGIEEEIPDSPGIEK					30079.6													12820.9													20129.4
ARHGAP17;T682;	Q68EM7	T	682	ARHGAP17	SPSPPTQHTGQPPGQPSAPSQLSAPR																																	74610									52397.2
ARHGAP19;S7;	Q14CB8	S	7	ARHGAP19	MATEAQSEGEVPAR					43004.8	120707	86688.9	96507.6			96487.5	103011		72012.4	35672.8	84635.5		29044.8	77929.5		79359.8	163008	71831.6	104259		29993.1		39808.4		75192.2	63236.2	48342	86764.1		87842.8			31600.9				43754		58248.6
ARHGAP21;S1504;	Q5T5U3	S	1504	ARHGAP21	ESTPSEEPSPPHNSK		622854	324932	335563	1.13004e+06	1.55739e+06	1.40215e+06	1.47068e+06	517822	704334	562751	676787	642566	697050	658235	525860	2.00316e+06	1.76403e+06	2.10407e+06	1.29308e+06	990410	593915	412389	665877	557141	628207	298951	786153	1.93168e+06	1.7264e+06	2.96213e+06	945526	640390	681214	1.00492e+06	580640	412156	2.78004e+06	582251	828435	1.63444e+06	1.3685e+06	1.57023e+06	1.04032e+06
ARHGAP21;S1605;	Q5T5U3	S	1605	ARHGAP21	LSPEVQSVAESK	312863	248673	150168	39027.1	69710.5	83990.3		172216	166936	95475.5	161811	313228	129432	135925			125923	130817	87490.7		76091.4	253746			65342.1	84080.9		82766.3	90365.6	57402.9	122451	31266	149094		315007		123869	213670		537343	247119	143914		83104.5
ARHGAP21;S1672;	Q5T5U3	S	1672	ARHGAP21	RNSEGSELSCTEGSLTSSLDSR	74129.6				51755.9	27921.8							73813.2				50635.1	28614.1	82859.2														32447.9				85667.6
ARHGAP21;S924;	Q5T5U3	S	924	ARHGAP21	KDSSSEVFSDAAK	1.68708e+06	1.1187e+06	115512	408566	890775	982246	572121		3.85715e+06	423082	509413	571677	6.93306e+06	588318	717382		972052	71524	915038		476226	316627	435348	36070.3	4.78412e+06	35339.6	233867				310660	127190	366871	530179		269282	171258	91390.1	324864
ARHGAP22;S587;	Q7Z5H3	S	587	ARHGAP22	SLDLDHSMDEAGAGASNSEPSEPDSPTR					139590	126040											272186	64186												115397
ARHGAP23;S351;	Q9P227	S	351	ARHGAP23	ASAPSPEDSVFADTGK						367775	673662	292602			360079			105169				314615	385931	207061					67840.8	778886		112488		265463	551358	169261		301589	87574.7	168491		220147				251612	361877	142173
ARHGAP24;S415;	Q8N264	S	415	ARHGAP24	SPPLMVK		140570			99851.4	277765	226969	131047		362820							470425	143278	237467						415339	57501				174731	313063		210053	338233	321152		335706	61215.4		328311		71246.2
ARHGAP29;S171;	Q52LW3	S	171	ARHGAP29	SFENVSVESVDSSSEK																							21459.7				9807.35							47247.1		255779		11036.1
ARHGAP29;S176;	Q52LW3	S	176	ARHGAP29	SFENVSVESVDSSSEK																							21459.7				9807.35							47247.1		255779		11036.1
ARHGAP31;S1080;	Q2M1Z3	S	1080	ARHGAP31	ESSPSVQDSTSPGEHPAK	147324	292197			249321	230202	257068		60934	454091		59938.8		116807			490371	679797			226310	277764	1.68274e+06	155486		164712		411699		229335		208060	77870.6					58070.1		146022	151115	109093
ARHGAP31;S1432;	Q2M1Z3	S	1432	ARHGAP31	SVILDGR		219435			41657.9	102901	381902	83668.4		62558.7		20840.2					138948	82168.9	108012	90028.7						153423				157015	166308	70760.2		33025.7				51670.2			104180	49969.4	189669	68486
ARHGAP31;S629;	Q2M1Z3	S	629	ARHGAP31	EAGEMESSTLQESPR				49852.4	350567	372686	428467	452589	95085.7		63268.6	76613.3						520306	776008	344580		97002.6				66234.7	85068.6			621051	730771	289038	60085.7					66026.8			253914	196942	527246	384119
ARHGAP31;S954;	Q2M1Z3	S	954	ARHGAP31	QSHSLDSKPTVK	118582	119735		179228						107277			517663	139173	31645.1	66084.9	1.03237e+06	458215															120656	153545
ARHGAP32;S706;	A7KAX9	S	706	ARHGAP32	SAKSEESLTSLHAVDGDSK					37260.1		66642			155475											140774
ARHGAP32;S856;	A7KAX9	S	856	ARHGAP32	DAETGSSQCQTPGSTASSEPVSPLQEK	79063.4	108851	37309.5	61368.5	83007.1	44437.6	94416.3		258515	57187.4	47495.4	44234	81639.9	68605.6	117501		167977	116117	775354	130128	103192		35626.2	166650	200031	41959.6	146411	86182.3		60364.5	140371		175962	140119	116696		91668.4	128524	193742		165735	137344	152514	50479.7
ARHGAP35;S1106;	Q9NRY4	S	1106	ARHGAP35	NEEENIYSVPHDSTQGK	1.25341e+06		753617		761529	1.04272e+06	633402	580925	262102	303773	217219						1.07519e+06	848138	1.09503e+06	628111	231251	238693	214213	163209		902027							310330	322523		346515	801609	79691.5				622530	859236	326918
ARHGAP35;S589;	Q9NRY4	S	589	ARHGAP35	NSLSDPNIDR	768497	342975	338250	243580	142498	233178	331766	211777	447135	443380	372073	370465	224128	506533	235706	348027	455435	116690	240549	86712.8	432156	403267	371986	183923	106564	82691.5		89691	135420	102982	94176.3	28532.4	342678	95135.8			49742.1	70082.7				74098
ARHGAP39;S173;	Q9C0H5	S	173	ARHGAP39	EDSGSSSPPGVFLEK	133596	62923.4		18686.6									44890.9	34513.4	55954.8	41705.5	43172	31618.9			60202.9		75500.8	51145.6						30810.2	53138.3		88420	30818.3	102747		56287.1	41196.5	32180.1	42328
ARHGAP39;S604;	Q9C0H5	S	604	ARHGAP39	AFSEDEALAQQENR	295661	125755	132968	86986	195753	247238	245713	247966	402070	89003.4	398059	163699	85921	65751.5	134519	171062	484802	155389	193907	82222.7	87465.2	263905	233962	163599	258279	81746.4	88965.8	63233.5	87861.3	148608	225558	71157.6	113079	88508.7	70473.6	160891	314436	85453.6	84781.7		363638	123701	248311	191785
ARHGAP5;S1173;	Q13017	S	1173	ARHGAP5	THSDASDDEAFTTSK		225838			889030	409276	542183		229779	433121	146664		585447	305387	247134		366565	406671	692512	591185	197077	233832	1.57246e+06	42183.9	460476	603224	133897	128013	284851			300204	349671	170411		106719	417103		415119		1.08692e+06	132121		817052
ARHGAP5;S1176;	Q13017	S	1176	ARHGAP5	THSDASDDEAFTTSK		225838			889030	409276	542183		229779	433121	146664		585447	305387	247134		366565	406671	692512	591185	197077	233832	1.57246e+06	42183.9	460476	603224	133897	128013	284851			300204	349671	170411		106719	417103		415119		1.08692e+06	132121		817052
ARHGAP5;S1218;	Q13017	S	1218	ARHGAP5	GGIDNPAITSDQELDDKK	868981	386308	684837	270330	1.04311e+06	1.05156e+06	1.19397e+06	824035	830758	397060	863607	407280	483987	589722	619129	605536	1.49209e+06	1.03432e+06	1.41855e+06	1.21081e+06	281159	384095	662138	463120	455370	322647	594259	347554	710839	1.15459e+06	1.8272e+06	265794	843855	393485	206313	417199	690894	722392	312999	350075	1.21543e+06	440979	1.41477e+06	550215
ARHGAP5;S968;	Q13017	S	968	ARHGAP5	ESTHQSEDVFLPSPR		96067.2	32509		116172	84749.6	218702	110774	107267	121740	42804.4	86957.9	61709.3	166555	31659.6	58691.4	169267	104314	198009	188127	100331	60907.4			47344.6				55445.6	82673.8	144923		56657.2								35028.9	16641.2
ARHGAP5;T1217;	Q13017	T	1217	ARHGAP5	GGIDNPAITSDQELDDKK	868981	386308	684837	270330	1.04311e+06	956604	1.19397e+06	824035	755440	397060	863607	407280	483987	555019	619129	605536	1.33803e+06	1.03432e+06	1.41855e+06	1.21081e+06	281159	384095	662138	463120	455370	322647	529824	347554	710839	1.15459e+06	1.8272e+06	265794	770500	393485	206313	307241	690894	722392	312999	282087	1.21543e+06	391555	1.41477e+06	550215
ARHGDIA;T160;	P52565	T	160	ARHGDIA	AEEYEFLTPVEEAPK					16114.9									37168.3	17123.1											45540.7	33072.1										30699.7	35300.3	22214.4
ARHGEF1;S863;	Q92888	S	863	ARHGEF1	DGDGVPGGGPLSPAR	1.21737e+06	997039	266331	297730	390230	487373	990821	858565	1.69209e+06	1.42078e+06	495697	897027		25811.4	402286	226728	1.37596e+06	670378	705920	478240	763840	676646	306180	431151		226215	17095.3	341468	964320	500722	789298	142310	403363	197201	669647		320067	170038	183748	283653		145941	289336	143221
ARHGEF10;S379;	O15013	S	379	ARHGEF10	SLIAQDHR		570267	444705	1.01407e+06		914950	2.54354e+06	1.97035e+06	482180	866857	485445	604093	402193	1.00399e+06	469039	416910	201377	1.00094e+06	1.75348e+06	1.0847e+06	1.01814e+06	484041	506911	219458	410531	1.80465e+06	364925	936360	359022	1.69696e+06	3.03574e+06	2.72061e+06	425725	490370	668577	841419	825988	1.2364e+06	370878	1.21845e+06	458327	1.52445e+06	3.00683e+06	2.07337e+06
ARHGEF10;S59;	O15013	S	59	ARHGEF10	YDTNNNEEEEGEQFDFDSGDEIPEADR					657615	29289.6												35242.2		87400.1							107721							53455		766101
ARHGEF11;S1519;	O15085	S	1519	ARHGEF11	NSHELGPCPEDGSDAPLEDSTADAAASPGP				36785.4	205798	115049	102797	127388			80230.8			60730	64644.4	48872.4		137354	205855	114690			78510.7	44656.1		18608.3	129934			65009.2	177911	34781.7		75613.2			72433.5	56050.4	54853.7			23417.1	68040.6	29717.6
ARHGEF11;S251;	O15085	S	251	ARHGEF11	NSVLSDPGLDSPR		103765			25554.8		89886.2		59966					30419.7		24142.2		171495								21502.1		66955.6		29087.3	112772		94648.9				82000.1	39034.8				120165	139285
ARHGEF11;S35;	O15085	S	35	ARHGEF11	QPSDASETTGLVQR		148132				42325.6	57749.7			104482		86500.2		163391	73286.2			75180.2	95028.7	104587	74523.3	85877.1		81711.1	230920		78894.3	79654.6		97879.3	69907.2	86796.7	99172.1	45326	88401.8			78189						100008
ARHGEF11;S663;	O15085	S	663	ARHGEF11	SLENPTPPFTPK					16523.9						57394.1	39916.2		12601				23674.8					59906.5			25564.4	27774.8			17752	42120.5			67351.5		73038.3	56625.6	21243.6	26757.8			7295.66
ARHGEF11;T668;	O15085	T	668	ARHGEF11	SLENPTPPFTPK					16523.9						57394.1	39916.2		12601				23674.8					59906.5			25564.4	27774.8			17752	42120.5			67351.5		73038.3	56625.6	21243.6	26757.8			7295.66
ARHGEF11;T672;	O15085	T	672	ARHGEF11	SLENPTPPFTPK					16523.9						57394.1	39916.2		12601				23674.8					59906.5			25564.4	27774.8			17752	42120.5			67351.5		73038.3	56625.6	21243.6	26757.8			7295.66
ARHGEF12;S1389;	Q9NZN5	S	1389	ARHGEF12	EAHSDENPSEGDGAVNKEEK	438583		667748		106814	110885	83864.3	143942	372850		175515	67335	126851	60822.7			107246	122552	48786.3	99383.1			176587	144932	241449	77153.4	75548.5		134962	51285.2		27731.8	98599.3	108871		305586	161035	69231.9	47782.6		562478	63637.5		44152.3
ARHGEF12;S309;	Q9NZN5	S	309	ARHGEF12	TDCSSGDASRPSSDNADSPK		148417	108819	211701		69085.6		172584		137158		26582.7	42017.3	176147	157643	213760		36836.4			178544	78078.3	167279	20456.8	16490.5	191082		83213.2		25710.2	188467	113240		266558		702671	153613	100485	153223	76377.6		172101	266937	184470
ARHGEF12;S337;	Q9NZN5	S	337	ARHGEF12	SETSPVAPR				12688	23352.8	13423.6
ARHGEF12;T1286;	Q9NZN5	T	1286	ARHGEF12	TASQGPQTDSVIQNSENIK	155496	172595	74935.2		11236.4	29268.4		49074.5	146895	119909	102263	128594	216269	169141	76560.3	169031		15704.1	37820.7		269378	159023	194767	126536	196747	104968	64192.8	252720		13251.6	60938.7		490277	111107	246883	96809.4	191308	134918	49404.7	266390		14240.9
ARHGEF12;T699;	Q9NZN5	T	699	ARHGEF12	QVGETSAPGDTLDGTPR					40487.9	29621.4	103703		149569
ARHGEF17;S735;	Q96PE2	S	735	ARHGEF17	SLSDPIPQR	160946	412301	71635.9	89482.3	63713.7	217831	325386	307636	137630	214651	162165	110872	219573	168717		116602					326255	188346	229095	139620	112637	166111		183767		283394	114004	318064	337127	185761	167426	252539	146528	130628	101412	253741	235747	643032	736581	128038
ARHGEF2;S696;	Q92974	S	696	ARHGEF2	EPALPLEPDSGGNTSPGVTANGEAR	520440	24120.2		139260	885546	507126	1.00964e+06	1.17249e+06	182202	24171.6			240272	20669.1							1.44325e+06	553472	1.10273e+06	513949		16012.9					57628.7	55418.5			516411	263147					415150	111810	715968	236394
ARHGEF2;S932;	Q92974	S	932	ARHGEF2	ERQELGSPEER	215584	175720	635833	961230	499079	807041	1.07513e+06	464002	352939	298586	1.09179e+06	428351	657026	210332	927268	771158	334849	909134	1.57768e+06	861977	647156	688022	2.10567e+06	669797	762438	333921	1.16579e+06	469827	748144	839731	1.0794e+06	421251	109837	1.56248e+06	205608	1.00809e+06	753508	800899	2.1361e+06	168680	128828	842299	831316	588582
ARHGEF2;S941;	Q92974	S	941	ARHGEF2	LQDSSDPDTGSEEEGSSRLSPPHSPR				65767.1					107329		53375.7		373383	65619.6	206966	48894.3	379520	420068		170801					125333	126410	278646			166471	117979	83802.6	105547	170650		205555	75293.1	158822				56506.9
ARHGEF2;S952;	Q92974	S	952	ARHGEF2	LQDSSDPDTGSEEEGSSRLSPPHSPR				65767.1					107329		53375.7		373383	65619.6	206966	48894.3	379520	420068		170801					125333	126410	278646			166471	117979	83802.6	105547	170650		205555	75293.1	158822				56506.9
ARHGEF2;S956;	Q92974	S	956	ARHGEF2	LQDSSDPDTGSEEEGSSRLSPPHSPR				65767.1					107329		53375.7		373383	65619.6	206966	48894.3	379520	420068		170801					125333	126410	278646			166471	117979	83802.6	105547	170650		205555	75293.1	158822				56506.9
ARHGEF2;S960;	Q92974	S	960	ARHGEF2	LQDSSDPDTGSEEEGSSRLSPPHSPR				65767.1					107329		53375.7		373383	65619.6	206966	48894.3	379520	420068		170801					125333	126410	278646			166471	117979	83802.6	105547	170650		205555	75293.1	158822				56506.9
ARHGEF26;S392;	Q96DR7	S	392	ARHGEF26	ALDIDSDEESEPK			128401	92403.5	22593.2	115256		54247.2	140160		318432		47550.9	58193.1	54854	143261					63839.6		349865	214770		113053	154954							211320		792594	407817	74574.6
ARHGEF40;S262;	Q8TER5	S	262	ARHGEF40	GSPTDAEGSPGLSR		1.18879e+06	1.26093e+06	1.05031e+06	3.02935e+06	3.83521e+06	4.18932e+06	4.06709e+06	1.87593e+06	1.23785e+06	1.64792e+06	2.3645e+06	1.07369e+06	868224	1.8731e+06	1.07462e+06	4.45881e+06	3.87116e+06	4.025e+06	2.04281e+06	713596	1.98646e+06		935732	762019	523345	1.32584e+06	1.06822e+06	3.173e+06	4.8255e+06	5.63837e+06	1.25432e+06	1.32403e+06	575358	1.95546e+06	186028	1.27319e+06	773864	1.45643e+06	2.18188e+06	6.20293e+06	2.33796e+06	5.72439e+06	3.02002e+06
ARHGEF40;T371;	Q8TER5	T	371	ARHGEF40	GGGGGGQGAEGPPGTPR		4.76108e+06	1.68653e+06	1.91981e+07			366187	280831	1.12736e+06	4.10236e+06		1.98866e+06	1.54773e+06	4.94189e+06	2.61313e+06	2.83244e+06		56492.3	301543		7.43733e+06	2.01571e+06	927593	1.46242e+06	603653	7.15992e+06	1.85223e+06	6.1681e+06		455471	430818		1.22438e+06	2.87712e+06	1.57687e+06	141973	1.04368e+06	2.84832e+06	1.95784e+06	4.72514e+06		401474	660937	552953
ARHGEF6;S640;	Q15052	S	640	ARHGEF6	KPSEEEYVIR	2.68245e+06	1.34157e+06	1.09418e+06	1.38238e+06	433153	543458	659894	546482	1.30729e+06	590963	2.75702e+06	1.2248e+06	2.65229e+06	1.51385e+06	1.30701e+06	1.87122e+06	929778	427112	1.21497e+06	270984	759521	1.64889e+06	1.34388e+06	1.57367e+06	1.61328e+06	1.32449e+06	537410	1.70311e+06	765903	435283	316471	143536	1.72627e+06	1.04546e+06	706232	1.46763e+06	964647	1.11511e+06	661728	938138	793520	625120		765665
ARHGEF6;S684;	Q15052	S	684	ARHGEF6	KDSIPQVLLPEEEK	184985	85748.4		12157.5					26970.3		86989.7	76130.8									24341.9		19973.4			13106.7		29789.4					123408	28100.9	105902	36985.9	123736	43659.3		49093.6
ARHGEF7;S694;	Q14155	S	694	ARHGEF7	KPSDEEFASR		1.29943e+06	1.45001e+06	1.60038e+06	441909	1.06361e+06	1.37716e+06	1.42253e+06	920024	545579	1.81852e+06	1.38044e+06	1.67258e+06	987866	1.18145e+06	1.61828e+06	690012	884282	1.33456e+06	1.21459e+06	948008	1.49022e+06	1.77871e+06	1.39602e+06	1.70183e+06	856818	1.8292e+06			624171	1.42572e+06	1.19269e+06	281930	1.78364e+06	699286	1.2614e+06	415200	1.20833e+06	1.11942e+06	595005	223011	348350	625382	588660
ARID1A;S1755;	O14497	S	1755	ARID1A	VSSPAPMEGGEEEEELLGPK	2.39699e+06	1.1498e+06	1.99361e+06	1.78573e+06	2.21988e+06	2.60905e+06	2.17718e+06	2.01741e+06	2.77004e+06	1.07601e+06	2.22103e+06	1.80364e+06	2.95937e+06	1.98691e+06	1.7717e+06	1.5902e+06	5.21584e+06	2.35541e+06	1.7295e+06	1.31317e+06	2.44655e+06	2.08079e+06	2.17662e+06	2.8343e+06	4.30253e+06	1.3665e+06	1.54367e+06	1.66996e+06	2.38877e+06	1.40215e+06	1.83636e+06	813594	3.55921e+06	1.00873e+06	1.10098e+06	765746	3.1433e+06	2.37198e+06	1.31075e+06	772490	1.80876e+06	972341	1.90018e+06	993588
ARID1A;S363;	O14497	S	363	ARID1A	SHHAPMSPGSSGGGGQPLAR	66057.9											76202.1	58715.7	113121			248240						105732	57455.9					26274.9				97705.5	28486.3
ARID1A;S696;	O14497	S	696	ARID1A	GPSPSPVGSPASVAQSR	170378	28176.1	35869.9		21193.8	18226.2		29257.5	69860.8		87095.5		98251.3	41101.2	56938.1	86373.8									89102.6	35085.8	43976.7	52972.4		33050.8	52969.5	15673.4	139108	64764.5	33451.2	87933.5
ARID1A;S702;	O14497	S	702	ARID1A	GPSPSPVGSPASVAQSR	170378	28176.1	35869.9		21193.8	18226.2		29257.5	69860.8		87095.5		98251.3	41101.2	56938.1	86373.8									89102.6	35085.8	43976.7	52972.4		33050.8	52969.5	15673.4	139108	64764.5	33451.2	87933.5
ARID1A;T1888;	O14497	T	1888	ARID1A	HVTTAEGTPGTTDQEGPPPDGPPEK	615154											72554.2		110381							195641														159478			115071
ARID3A;S77;	Q99856	S	77	ARID3A	AAAAGLGHPASPGGSEDGPPGSEEEDAAR	55066.2	140159	169571	65773	122084	58327.6		124169					298038		197599			77416.5							95824.6	51445	230222							55028.9			107691	79937.4				44162.2		53465.7
ARID3A;S81;	Q99856	S	81	ARID3A	AAAAGLGHPASPGGSEDGPPGSEEEDAAR	55066.2	140159	169571	65773	122084	58327.6		124169					298038		197599			77416.5							95824.6	51445	230222							55028.9			107691	79937.4				44162.2		53465.7
ARID3A;S88;	Q99856	S	88	ARID3A	AAAAGLGHPASPGGSEDGPPGSEEEDAAR	55066.2	140159	169571	65773	122084	58327.6		124169					298038		197599			77416.5							95824.6	51445	230222							55028.9			107691	79937.4				44162.2		53465.7
ARID4A;S1109;	P29374	S	1109	ARID4A	NGTGQSSDSEDLPVLDNSSK					43240.4	33418	54340.3	27754.8	66700.5		47499.6	42443.7	184060		89177.9		28548.6	31857.1	44730		52751.1	39638.9	89908.5		70482.5	43907.9	54711.8	46469.9		36147.3	98182.1		51632.3		42058.9		65684.7	52575	27932		27929.8	27270.5		55831.7
ARID4B;S1153;	Q4LE39	S	1153	ARID4B	GTNSSDSEELSAGESITK	172902	49988.5	89629.1	48278.5	223970	341672	160094	151153		63217.4	120845	91999.1	147125	62587.5	112168	74070.5	63947	189722	225613	319627	92187.3	114978	302049	168951	108645	105345	61071.2	93238.1	314199	166794	243493	76263.1	74686.2	114064		303435	101106	84965.6	167734		648873	145082	862066	103723
ARID4B;S790;	Q4LE39	S	790	ARID4B	KDSEEEVSLLGSQDIEEGNHQVEDGCR			31441.9	22170.7	31388.6	17596.7					27643.6							39115.9					50499.3		55385.5		137608			17666.3				215913		219176			60688.7
ARID4B;T793;	Q4LE39	T	793	ARID4B	KDSEEEVSLLGSQDIEEGNHQVEDGCR			31441.9	22170.7	31388.6	17596.7					27643.6							39115.9					50499.3		55385.5		137608			17666.3				215913		219176			60688.7
ARID4B;T801;	Q4LE39	T	801	ARID4B	DIEVLSEDTDYEEDEVTKK					17801.3																						15336									125997
ARID5B;S1032;	Q14865	S	1032	ARID5B	AVSPLDPSK		848361	409705	107354					390981	641408	560247	381948	572598	391935	300575	545979					506767	426976	684263	432205	388565	303914	122568	772598					849094	409281	720023	202841	565291	388408	137835	1.16944e+06
ARL6IP4;S241;	Q66PJ3	S	241	ARL6IP4	ASTAPGAEASPSPCITER	157834	190307	173332	55932.4					154205	152350	128095	294967	353336	143687	131871		1.21599e+06		94810.9		103520	178058	83521.6	113521		105989							247422		193439		138904	140399		114960		98587.1
ARL6IP4;S332;	Q66PJ3	S	332	ARL6IP4	SAGEEEDGPVLTDEQK			2.49267e+06	436802	3.74305e+06	5.01801e+06	2.69565e+06	1.78546e+06	471623		2.59918e+06	52503.2	2.10926e+06	537004	1.13417e+06	1.59344e+06	1.83995e+06	2.29281e+06	2.46181e+06	2.09108e+06	108968	492965	8.10696e+06	3.02121e+06	2.67913e+06	291360	5.02022e+06	60283.8	2.59744e+06	1.29297e+06	1.43608e+06	205786	246924	3.878e+06		9.23449e+06	2.01144e+06	588312	4.07004e+06	91156.7	424005	249187	4.07475e+06	1.19046e+06
ARMC10;S45;	Q8N2F6	S	45	ARMC10	SAGALEEGTSEGQLCGR		81127.2		21392.5			105002					44890.3	284218	84511.8	115344	275166					109581	193354	192964	234291	719177	146241	141839	92294					660734	240481		103323	209885	59365.7	65720.2
ARMCX3;S61;	Q9UH62	S	61	ARMCX3	YNDWSDDDDDSNESK					263761																															964812
ARNT;S77;	P27540	S	77	ARNT	FARSDDEQSSADKER			107388	146567	24288.8	180475			107752			22129	123468		166834	225134	44083.7	16330.4				52943.7		135917	146619		253404						87428.3	124425		230443	125533		445092		18118.3
ARPP19;S104;	P56211	S	104	ARPP19	KPSLVASK								39562.3	66766.9	122026	73454.2			114711																					95622.4
ARPP19;S2;	P56211	S	2	ARPP19	MSAEVPEAASAEEQK		46102.3	55403.3	23383.9	42822.2	90669.8	69008.2		152511		83606.4		132530	103549			73154.5	33738.7	114445	64688.2			77105.8	41978.7	256190	121311				53722.6	76137.2	71101.4	63476.3				60312.2	202850			222221	82165.2	100612	100120
ARPP19;S23;	P56211	S	23	ARPP19	EMEHNTVCAAGTSPVGEIGEEK																	219804												277654	34929.6											87116.1
ARRB1;S412;	P49407	S	412	ARRB1	GMKDDKEEEEDGTGSPQLNNR	422668	346294	451409	363673		226359	243198	264451	631988		324130		67193.1	119278	615627	861047	79380.3	314876	111494	246892	245417	179757	341355	227603	321336	229871	635661	314121	160709	327101	235189	420315	522522	895393	143246	1.13458e+06	316789	521492	724670	120676	269770	156576	381750	207994
ARVCF;S267;	O00192	S	267	ARVCF	SLAADDEGGPELEPDYGTATR			133635	48135.8	14848.4	13470.4					114322		101568	73954.3	21966	69115.8		12867.8					237483	22967.9	131192	9083.15	100957							40749.5		174711	85767.7	115006	84932.5
ARVCF;S915;	O00192	S	915	ARVCF	GASSAGEASEKEPLK	200465	209745	160110						218631		281512	224825	225501	594853	209130	262954					333509	233299	371644	129195	221355	556303	195907	310250					227092		223750		198780	544072	109710	373745
ASAP1;S717;	Q9ULH1	S	717	ASAP1	QEEIDESDDDLDDKPSPIKK					231547	247421						29771.4		92076.9												131821	86494.3			168189						300473	71668.5	192581	41550.3			30122.5
ASAP1;S843;	Q9ULH1	S	843	ASAP1	TLSDPPSPLPHGPPNK	149082	32278.7	34227.2	17300.3	108511	56268.2		78958.7																	52322.9	30682.6	31472	57363	45696.1	35176.8		7849.67		152649				31987.8	23253			22449.2	115205
ASAP1;S910;	Q9ULH1	S	910	ASAP1	TDHLSLDK		663302	510444		575459	764334	1.5028e+06	697538	748899	564601	975760	534249	452708	713955	152208	371729	860214	481322	882657	484440	321035	423687	449289	488278	567787	971552			764007	691309	1.05698e+06	546660	784170	227439	650160	408815	397478	1.1478e+06	109656	2.27864e+06	1.98441e+06	624978	1.20488e+06	627807
ASAP1;T837;	Q9ULH1	T	837	ASAP1	TLSDPPSPLPHGPPNK	149082	32278.7	34227.2	17300.3	108511	56268.2		78958.7																	52322.9	30682.6	31472	57363	45696.1	35176.8		7849.67		152649				31987.8	23253			22449.2	115205
ASAP2;S701;	O43150	S	701	ASAP2	LLHEDLDESDDDMDEK
ASH2L;S101;	Q9UBL3	S	101	ASH2L	DTLEGAGDTSEVMDTQAGSVDEENGR			51118.8		38603.9	35108.3					35634.6		37903.8			75491.7	37805.3	19447.3	39686.7				33103.2		79442.5		47496.6			16161.1		9030.26		31039.1		109280	51394.5	19499	29285.8
ASMTL;S239;	O95671	S	239	ASMTL	HDSIPAADTFEDLSDVEGGGSEPTQR			359134		692503	130496	157154				221716			35563.1			264040	189925	277689	362599	27040.5		268290			25979	281321			138285	264807			374769		337441	124968	104559	248071			27073.9	328091
ASPM;S1103;	Q8IZT6	S	1103	ASPM	DSGSFEQYSENIK									36192.2		42512.7	23110.6			27686							33920.3	31742.7	54212.9			26890.1			18383.9				40912.2					22187.3
ASPSCR1;S500;	Q9BZE9	S	500	ASPSCR1	AAGSPSPLPAPDPAPK	374205	163108	51667.3	55123.7					106358		108064	156785	101851	34667.8	49494.5	30616	298438	40745.8	71398.1		190978	62974.6	55707.4	94635.5	168439		31826.7	75818.5		99999.8	71780		149925	63259.4	142040		67934.3	37803.4		77694.6
ATAD1;S322;	Q8NBU5	S	322	ATAD1	EYVNSTSEESHDEDEIRPVQQQDLHR					178517	65254.9			147813		108003		121192	77975.3		113846	247088	58443.6					175301				25389							84159.2		294646
ATAD2;S1200;	Q6PL18	S	1200	ATAD2	DDSQNAIDHKIESDTEETQDTSVDHNETGNTGESSVEENEK					371346													63636.8					353387				219470							150097		1.73665e+06
ATAD2;S1243;	Q6PL18	S	1243	ATAD2	NNSNTCNIENELEDSRK									355727	201274	322089	284240		49967.3	65055.1						200144	201655	391045												120287	223883					67078.1	89228.8	289932	81131.6
ATF7IP;S113;	Q6VMQ6	S	113	ATF7IP	NKQDDDLNCEPLSPHNITPEPVSK	488353	347231	102412			232765		430053	383559	389385	597390	723361	270611	180412	325550	661261					565133	90547.6	319015	372707		112117	450636	315176									622002
ATF7IP;S496;	Q6VMQ6	S	496	ATF7IP	EAFLVLSDEEDISGEK					37381.4	24693.7					30024.8			19270			42013.3	48896.1	21276.1											8725.74	52159.1			21984.5		45281.7	47433.6	23830.6	10105.2
ATF7IP;S673;	Q6VMQ6	S	673	ATF7IP	HEHPPNPPVSPGK	1.2295e+06	1.33451e+06	304577	239559	1.2236e+06	615942	619500	909264	971791	1.2939e+06	932419	2.12149e+06	781516	1.10259e+06	634836	1.28238e+06	932646	773653	650889	440160	1.36383e+06	1.36189e+06	1.31656e+06	702426	602722	513098	256519	1.269e+06	730865	767229	1.2035e+06	73087.4	1.16524e+06	561007	2.54026e+06	302277	899085	912677	392080	2.01715e+06	1.37355e+06	662380	981751	763321
ATG16L1;S255;	Q676U5	S	255	ATG16L1	EPLPVEQDDDIEVIVDETSDHTEETSPVR			55098.5		327778	195677			61264.9		19868.5		35134.1	16791.9			137778	221063	181353				13366.9		61881.4				148906	50605	126293			201474		276347	40848.9		64304.8		56966		139403
ATG9A;S735;	Q7Z3C6	S	735	ATG9A	RESDESGESAPDEGGEGAR		449136	443276	66245.5						223823	135325		464014		87014.3	275112				76394.7	513469		544564	98629.7	523103	96196.3	618471					92541.7		1.68523e+06	92254.7	1.04959e+06	157682	39662.6	808852			84509.6		154770
ATG9A;S828;	Q7Z3C6	S	828	ATG9A	HPEPVPEEGSEDELPPQVHKV	635061		90704.4		153815	373313	332873	239653	227435		302911	122569	290178	275004	77580.1	185019	149223	377988	148830	59160.6	88787.9	69956.8	653488	256137	386807	39263	317520	100195	191616	399647	318588		451049	231763	90234.8	265324	326003	117943	497623	50115.2	189254	268595	1.06318e+06	166697
ATN1;S34;	P54259	S	34	ATN1	GRASPGGVSTSSSDGK		105247		103176	7111.45		83427.9	143082							81062.3			71862.1			401213	320908	75176.4		164279	106681	156372	157972		26855.3		99707.8		91272.8	934703			38844.2	210322	239011				160803
ATN1;S632;	P54259	S	632	ATN1	TASPPGPPPYGK		377553	117246	35075.1		103901	225449	147251	154533	496098	409715	233467	224766	92510.8	134467	101649		73908.2	126188		378154	238379	178071	114123	202300	114226	152062	177041		99957.2	591981	24521.4	524937	107849	433451	120141	143127	154510	85154.2	226084	289125	55480.8	249022	99013.7
ATN1;S645;	P54259	S	645	ATN1	APSPGAYK										351762		403001																				137081			421861
ATN1;S739;	P54259	S	739	ATN1	QEPAEEYETPESPVPPAR	445062	103415	157119	56246.5	51972.1	45824	113897		288246		127448	144596	239539	134258	117321	134219	168317	112934	156847		98961.5	201739	246221	57183.3	66050.6	129747	66146.9	75490.4	89061.9	105874	164605	41333.6	184006	67192.6	158392		100132	116335		67914.4	327317	117563	141794	41109.8
ATN1;S77;	P54259	S	77	ATN1	SEEISESESEETNAPK					1.10925e+06	1.28525e+06	528104	941673						72019.2			1.12637e+06	1.42005e+06	774513	945087	127480		1.61936e+06	1.34276e+06	872020	109896		467657	1.90587e+06	622546	321518			1.34239e+06		1.5534e+06	619887	172944	1.31941e+06		406760	345724	1.21398e+06	810207
ATN1;S79;	P54259	S	79	ATN1	SEEISESESEETNAPK					1.10925e+06	1.28525e+06	528104	941673						72019.2			1.12637e+06	1.42005e+06	774513	945087	127480		1.61936e+06	1.34276e+06	872020	109896		467657	1.90587e+06	622546	321518			1.34239e+06		1.5534e+06	619887	172944	1.31941e+06		406760	345724	1.21398e+06	810207
ATP13A1;S899;	Q9HD20	S	899	ATP13A1	DSPTLSNSGIR	872017	1.98537e+06	364988	200263	452325	667566	1.19195e+06	879338	483810	702623	508541	752509	238673	531178	321356	421782	868398	1.32823e+06	1.10422e+06	510259	673956	746891	495965	455569	226628	172297	143041	349151	629346	1.16295e+06	1.72958e+06	136070	437275	162449	648140	237156	594376	684964	314060	882926	854898	17610.7	1.40146e+06
ATP13A1;S929;	Q9HD20	S	929	ATP13A1	SGLTVPTSPK		2.23876e+06	2.06131e+06	5.7799e+06					227303	5.13955e+06	789171	2.54705e+06	1.07771e+06	968981	1.02441e+06	2.62895e+06	68330.9				7.15939e+06	3.46287e+06	3.31966e+06	453065	512009	2.11085e+06	805919	4.38926e+06		57614.6		87626		1.77733e+06	5.28196e+06	732766	1.00495e+06	1.22057e+06	2.88157e+06	4.47304e+06		128046		58690.4
ATP1A1;S16;	P05023	S	16	ATP1A1	DKYEPAAVSEQGDKK	2.46101e+06	989336	427287	312561	657258	827995	107632	950823	1.85894e+06	1.26576e+06	278323	354748	3.38314e+06	2.70009e+06	2.22986e+06	2.35748e+06	1.96827e+06	201963	1.51389e+06	1.17512e+06	2.22537e+06	2.53982e+06	3.11254e+06	2.3299e+06	2.74284e+06	1.78331e+06	1.66362e+06	281674	1.15348e+06	772203	1.7274e+06	1.12162e+06	2.46801e+06	2.07489e+06	1.53532e+06	1.24892e+06	1.80835e+06	2.15812e+06	1.54458e+06		916046	716938	1.11303e+06	872142
ATP2A2;S663;	P16615	S	663	ATP2A2	EFDELNPSAQR	2.01446e+06	1.4676e+06	1.29937e+06	1.48932e+06	450457	1.021e+06	1.20604e+06	997890	1.02509e+06	978723	999319	1.71008e+06	1.51527e+06	1.81268e+06	2.21929e+06	1.47962e+06	1.02386e+06	651829	791917	832288	1.65377e+06	1.93196e+06	1.36437e+06	1.99328e+06	2.00883e+06	2.11839e+06	1.49218e+06	1.40332e+06	492949	582940	1.04786e+06	457899	1.4232e+06	727712	1.16901e+06	727750	1.95412e+06	1.97392e+06	1.37227e+06	1.02483e+06	832283	496729	1.3894e+06	650876
ATP2B1;S1155;	P20020	S	1155	ATP2B1	IEDSEPHIPLIDDTDAEDDAPTKR			358474		49717	21769.7			394086	24034.9	1.31212e+06	25733.8	1.56093e+06	442978	21799	548332		34387			61186.9	48577.6	1.93178e+06	20031.1	1.52451e+06	98790.8	2.73518e+06						183832	577125	50152.3	1.41892e+06	1.75187e+06	1.24735e+06	2.32164e+06
ATP2B1;T1076;	P20020	T	1076	ATP2B1	EAGHGTQKEEIPEEELAEDVEEIDHAER				13853.5			18588	31423.7												36048.4							24537.6												81420.7					13054.8
ATP2B1;T1165;	P20020	T	1165	ATP2B1	IEDSEPHIPLIDDTDAEDDAPTKR			358474		49717	21769.7			394086	24034.9	1.31212e+06	25733.8	1.56093e+06	442978	21799	548332		34387			61186.9	48577.6	1.93178e+06	20031.1	1.52451e+06	98790.8	2.73518e+06						183832	577125	50152.3	1.41892e+06	1.75187e+06	1.24735e+06	2.32164e+06
ATP2B2;S1205;	Q01814	S	1205	ATP2B2	QNSSPPSSLNK		179983	75889.9	98314.9	115058	146283	153011	147721	317105	132623	259156	294215	247186	161626	162266	126277	194260	146304			200431	352607	346929	401694	86594.8	97641.5	78800.9			111136	141838	87998	495439	120540	305565	108059	282573	136254		282944	253310	115581	194243	138015
ATP2B4;S328;	P23634	S	328	ATP2B4	TQDGVALEIQPLNSQEGIDNEEK					43395.4													24294.7												24888.2	58659.6
ATP2B4;T1181;	P23634	T	1181	ATP2B4	TPLLDEEEEENPDKASK					34133.3	121758	185188	108592		45333		72166.3		99783.4	66789.5			410893	163900		74102.9					63158.1	99718.2	64691		388965	95901.4	55725.8						56699.5	106814			143854
ATP5ME;S66;	P56385	S	66	ATP5ME	ELAEDDSILK				97993.8	10453.4	207695	41242.8		244168		98176.7			63823.3	68593.7	101057		23168.2			48176.9		33409.6	52333.4	80350.3	106023	80397.1	21562.3	76607.2	40357.6	45647.6	10172.8	84147.8	103361			90239.2	44650.6	67672.5			10740.1
ATP6V0A2;S695;	Q9Y487	S	695	ATP6V0A2	KDSEEEVSLLGSQDIEEGNHQVEDGCR	144203		501658	79213.1	320805	121675			230178		543922		719735	106715	119393	159269	77285.5	273297	79067.3				576716	274444	470748		745341		62947.8	122230	118478			315725		1.61143e+06	263799	127598	675605				292281
ATP8A2;S24;	Q9NTI2	S	24	ATP8A2	ISDAELEAELEK	965640	1.06074e+06	189121	306740	149456	207885	309135	313118	380375	627191	627825	371576	675408	972719	469978	574971	199435	235642	369567	261410	681828	223996	392656	506260	429861	426409	250492	643445	147704	253169	512549	52999.3	987346	373018	620220	230640	855990	812422	304706	1.79817e+06	611216	140983	302605	282813
ATRX;S1061;	P46100	S	1061	ATRX	KKDELSDYAEK	665842	626885	388724	751320	698355	1.55783e+06	3.03713e+06	5.7898e+06	1.03715e+06	389251	1.36662e+06	1.09105e+06	914463	1.00914e+06	1.32789e+06	896837	914845	2.92347e+06	1.82594e+06	2.86102e+06	476399	1.2861e+06	4.53729e+06	2.59703e+06	702115	753058	1.23834e+06	643012	1.05608e+06	2.04294e+06	4.22292e+06	5.95855e+06	863453	1.34263e+06	1.27381e+06	2.18472e+06	509938	634381	814546	544179	802809	2.6624e+06	3.1989e+06	5.93267e+06
ATRX;S1527;	P46100	S	1527	ATRX	EVIEIEDASPTK					1.03195e+06	1.68829e+06	811437	2.05512e+06	1.42315e+06	23606.9	2.74985e+06	1.18685e+06	106062	242934	203891		1.30491e+06	804854	1.08151e+06			3.97815e+06	1.15147e+06	615463	916116	255239	81073.1		977688	1.11894e+06	1.18403e+06	448944	550677	94809.1	1.00177e+06	679630	366454	286557	81171.1		1.94679e+06	612902	1.48807e+06	2.15219e+06
ATRX;S677;	P46100	S	677	ATRX	RPTETNPVTSNSDEECNETVKEK		887877	1.40024e+06	1.49125e+06	1.69444e+06	2.32391e+06	1.04894e+06	1.21098e+06	3.72561e+06	794821	3.79646e+06	2.04794e+06	4.09443e+06	2.57587e+06	3.07975e+06	5.51822e+06	2.24694e+06	1.44528e+06	1.9627e+06		1.29504e+06	4.01815e+06	6.17547e+06	5.45084e+06	5.07929e+06	1.84539e+06	2.47749e+06	2.15956e+06	1.3213e+06	1.36797e+06	2.61076e+06	483218					3.12019e+06	1.76632e+06	1.85184e+06		1.03628e+06	851611	2.0417e+06	895278
ATRX;S704;	P46100	S	704	ATRX	NSSDSAIDNPKPNK		173374		142528	21704.2	157751	85285.1	159642	243085	154895	211111	200203	190788		117654	406530	141933	158977	86938.9	101766	284683	226535	288876	140670	201563	163201		210703		79260.6	218555	156544	257605	265793	265832	247761	144339	160404				51327.2	161385	93596.9
ATRX;S819;	P46100	S	819	ATRX	QTQSESSNYDSELEK	145565	253793	249156	87607.8	295110	101811	109770		1.24094e+06		210737		312056	122907	218105	178970	136698	97994.4		228451	373866	1.54045e+06	253086		235485	113703	109274		99856.3							273984	212873	81688.5			175080	79386.8		320397
ATRX;S889;	P46100	S	889	ATRX	ETGLSYTEDDKKASPEHR					30071.5	16811.1							42314.8			14992	87330.2	16498.3					32820.8		71370.4		13565.9			9542.04	31010.7		42698.9	46997.8					20075.4
ATRX;S92;	P46100	S	92	ATRX	YVESDDEKPLDDETVNEDASNENSENDITMQSLPK					119298												43352.7	23957.4							31058.9									49058.7		153460
ATXN1L;T330;	P0C7T5	T	330	ATXN1L	GTPDTDLEVQR		224383	583861	214057	231105	171630	417392		190340	205819	884561	472643		384663		435094		228597			243669	528515	527809	397257	654901	489789	212605	914433		596182	321567	88650.8	597877	125465	83722.1	394139	706041	520270	313119	913710	1.46068e+06	431748	774416	491267
ATXN2L;S111;	Q8WWM7	S	111	ATXN2L	GPPQSPVFEGVYNNSR		67315.1	45124.6	19546.3	30413.3	24002.8	55813.3	39352.8					93415.9	21809.3	53533.4	55725.2		22022.4	82212.8	75538.5	179911	46460.8	91698.4	96948.1	59920.4		60277.2						208966	108062	174836	302834	113473	22616.6	73443.9	53554.7		15989.4	84592.5	51601.4
ATXN2L;S339;	Q8WWM7	S	339	ATXN2L	QGSGRESPSLASR		2.4181e+06	1.84124e+06	1.69059e+06		973136	2.25079e+06	2.3609e+06		2.36463e+06	2.72301e+06	1.75514e+06	1.37657e+06	530703	3.39746e+06	1.24185e+06		1.27039e+06	1.3805e+06	869561	1.99888e+06	2.04367e+06	1.66763e+06	1.02633e+06	2.00691e+06	1.27624e+06	2.41348e+06	3.14894e+06		1.54274e+06	3.66575e+06	1.11805e+06	466834	2.16807e+06	3.98449e+06	1.45262e+06	1.14233e+06	2.05893e+06	2.45575e+06	1.8589e+06	555755	931588	2.59026e+06	2.12578e+06
ATXN2L;S449;	Q8WWM7	S	449	ATXN2L	MYSFDDVLEEGK	71678.4	774421	259047	135276	142373	320067	995762	501987	360716	821962	505077	508996	173582	134223	370711	289804	52616	398711	563903	252138	252025	325865	363586	289094	104504	105029	189499	202133	24379.2	379539	593510		222844	585345	452858	234827	141778	183410	186203	323777	100391	182243	329475	154484
ATXN2L;S594;	Q8WWM7	S	594	ATXN2L	EKGSFSDTGLGDGK	182580	66513.1		17792.4	139619	66422.5	66808.4		98665.4	91099.7		59762.3	163430				244095	80106.5	49834.8		47130.3				275401				153193	67640.2	221300		230570				95476.4
ATXN2L;S597;	Q8WWM7	S	597	ATXN2L	EVEDKESEGEEEDEDEDLSK	184515	57463.7			116937	48735.2	57969.7	69178.5	74446	101050	35488.2	77090.7	133590				67745.5		57920.4						147122	13919.1		50120.4	90800.4	65174.8	135847		227003		88478.1		73897.3	17719		50343.3	73011.4	44812.7
AVEN;S94;	Q9NQS1	S	94	AVEN	REPGGWGAGASAPVEDDSDAETYGEENDEQGNYSK					25996.7	18325.4		56891.5																						57769.8
BABAM1;S49;	Q9NWV8	S	49	BABAM1	SEGEGEAASADDGSLNTSGAGPK				40256.4		150675	156213	58110.9	273422		81092		137066	62298.9	50166.8	114126	296178	451241	171418						289128	52506.7	164959		222437	229457	146838	55822.3	75092.8	68430.3		94800.5	85712.3	73305.3			156153	191793		118031
BABAM1;S8;	Q9NWV8	S	8	BABAM1	MEVAEPSSPTEEEEEEEEHSAEPRPR			84352.9	48673.6	60169.9	98059.1									89709.4	117702		64241.3	136371				78844.6				322786			151391		18276.5						48671	215119			26499.6
BACH1;S445;	O14867	S	445	BACH1	ISESPEPGQR		256784	391199	367030	216851	182873	1.69171e+06	1.66784e+06		585307	771548	718260	960574	1.00835e+06	626080	857447	54908.7	436500	1.25527e+06		788103	771743	1.00186e+06	305108	298193	728983	389219	508844	703183	739729	1.29544e+06	554846		365527	695694		619507	710971		754389		472458	1.02746e+06	977079
BAD;S25;	Q92934	S	25	BAD	GLGPSPAGDGPSGSGK	1.34331e+06	556569			68602.6	105654	110208	366175	209807	445473	319284	278334		223052		504605		53789.5				371966	375168		242099	304118		771867		323131	356574	85450.5		230319	595106			230781		421725		136917		322651
BAD;S75;	Q92934	S	75	BAD	HSSYPAGTEDDEGMGEEPSPFR	108217		182589	93316.5	545867	294906	124575		276490		502696		628881	238860	222807	163148	230202	308973	90311.4	74907.4		61615.3	554109	309590	557487	145847	635837	23827.5		68574.6			156561	735873		414497	399744	203276	57005.7		42190.5	22485.3	461910
BAG3;S173;	O95817	S	173	BAG3	SQSPAASDCSSSSSSASLPSSGR	810159	1.24337e+06			237035				160468	528031		478379		220186	689709		269653	212459			312838					90509	181330		182949	131962	416644		255216					146414	162718
BAG3;S289;	O95817	S	289	BAG3	SSTPLHSPSPIR	933600	79736.4	440756	79226.8	729239	972949		670865	356070		1.04278e+06	598452	453763	186159	137549	547764	1.02284e+06	787128	424509	600602	64844.3	1.02861e+06	892081		298801	558685	74433.1	173490	739231	440559	643680	329510	179305	82515.1	132623	686594	533942	188392		223293	1.20653e+06	331566	761399	731438
BAG3;T285;	O95817	T	285	BAG3	SSTPLHSPSPIR	933600	79736.4	440756	79226.8	729239	972949		670865	356070		1.04278e+06	598452	453763	186159	137549	547764	1.02284e+06	787128	424509	600602	64844.3	1.02861e+06	892081		298801	558685	74433.1	173490	739231	440559	643680	329510	179305	82515.1	132623	686594	533942	188392		223293	1.20653e+06	331566	761399	731438
BAG3;T406;	O95817	T	406	BAG3	AAPSTAPAEATPPKPGEAEAPPK					418499	349269	153598	231164	296451	319802	123876	200772					330727	287250	232232	219382		180470			88167.9	61900.2			263598	316599	340466	33804.4	202596		423117			54008.2		90677.2	379488	135823	426247	108028
BAG6;S1117;	P46379	S	1117	BAG6	LQEDPNYSPQR		419760	219162		1.46135e+06	1.42976e+06	1.61333e+06	2.43899e+06	1.93134e+06	1.68196e+06	2.76634e+06	3.50413e+06	592031	317580	331881	560540	1.94554e+06	2.36417e+06	1.67458e+06	1.0318e+06	1.02201e+06	2.65372e+06	1.12541e+06	760005	407038	392028	189753	751130	559587	2.13455e+06	2.95905e+06	976265	1.39142e+06	454221	1.71065e+06	632902	649617	189555		1.43811e+06	3.10607e+06	783011	2.85808e+06	1.26858e+06
BAG6;S964;	P46379	S	964	BAG6	ASPEPQRENASPAPGTTAEEAMSR		69638.8				51906.4			52939.8	95490.9					43009.2															36679.3			47290.1	83312.7	102726	919250			114949
BAG6;S973;	P46379	S	973	BAG6	ASPEPQRENASPAPGTTAEEAMSR		69638.8				51906.4			52939.8	95490.9					43009.2															36679.3			47290.1	83312.7	102726	919250			114949
BAHD1;S184;	Q8TBE0	S	184	BAHD1	DLSPEPAPDEGPRR	1.20723e+06	662444	1.13702e+06	749091	546734	1.1185e+06	637124	569999	1.74373e+06	526739	1.11707e+06	1.04664e+06	997085	971016	768576	761280	729245	694389	666335	554568	1.07562e+06	1.31944e+06	992999	1.24271e+06	1.27217e+06	860308	769099	1.21157e+06	1.18377e+06	815310	635082	493081	1.41353e+06	206494	761019	708797	1.12279e+06	1.03932e+06	660435	668952	1.24698e+06	944660	1.30749e+06	920427
BAIAP2;T360;	Q9UQB8	T	360	BAIAP2	NSYNNSQAPSPGLGSK	240072	281395	178346						180684	511801		100089	279857	133121								173407	159198	155618									412897	98377	346245		160269	164072		209212
BAP1;S327;	Q92560	S	327	BAP1	APAASEGNHTDGAEEAAGSCAQAPSHSPPNKPK	254730								196826	169829		269223					166210				250372	102359		56776.2				87165.1		153529	210364		250489				194359				212834	83132
BAP1;S369;	Q92560	S	369	BAP1	SPMQEEEDLAAGVGR		83512.9	186720	17038.7	50564.9	559305	294231	199962	188343	68666.9	171119		39404.2	121391		87530.2	550554	279777	57100.7				224741	273603	131702	109227	79528.6	87385.9		317240	67706	55682.4	51560.8	244793		159617	215201	148744	145652	53213.4	351314	181863	276232	49359.8
BASP1;S132;	P80723	S	132	BASP1	AAEAAAAPAESAAPAAGEEPSKEEGEPK	405461				223247		301907	589290	1.36126e+06		251745		1.13378e+06	729813				602808	455393		484047				817759	223993				388938	757414	340642	537598	251730				633863				606364	1.3441e+06	634368
BASP1;S219;	P80723	S	219	BASP1	AQGPAASAEEPKPVEAPAANSDQTVTVKE														54488.8										22791.8		67318.9												47247.1
BASP1;T162;	P80723	T	162	BASP1	KTEAPAAPAAQETKSDGAPASDSKPGSSEAAPSSK	98023.2								276017						198823			91405.9							149847								74854.9					87109.5
BASP1;T196;	P80723	T	196	BASP1	ETPAATEAPSSTPK		2.11414e+06	1.89754e+06	2.54841e+06	2.33815e+06	4.7013e+06	3.87401e+06	2.38296e+06	2.51999e+06	3.3779e+06	1.8114e+06	2.78517e+06	1.98633e+06	2.6356e+06	2.47772e+06	1.29162e+06	4.07005e+06	4.44841e+06	3.91771e+06	2.39855e+06	4.72179e+06	3.45751e+06	1.75945e+06	2.90718e+06	1.5687e+06	2.85198e+06	2.01089e+06	2.0296e+06	3.64405e+06	4.58003e+06	2.76771e+06	2.07687e+06	2.06829e+06	1.75796e+06	5.39271e+06	588623	1.8681e+06	2.41143e+06	2.53126e+06	2.28403e+06	4.01922e+06	4.29898e+06	2.41324e+06	2.37391e+06
BASP1;T36;	P80723	T	36	BASP1	KAEGAATEEEGTPKESEPQAAAEPAEAK														78716.9			448462		640774							107149	1.4891e+06	346160	141737	263176							77679.2	128161			400127			583400
BAZ1A;S1413;	Q9NRL2	S	1413	BAZ1A	RQSPEPSPVTLGR	193723	134324							94958.2	210973	67434.9	237239			44796.1	89695.6		52755.2			122994			49125.3		81644.3					132571		135670	44113.2	196956		93648.4			145544
BAZ1A;T731;	Q9NRL2	T	731	BAZ1A	ELDQDMVTEDEDDPGSHKR		248777	176894	93891.2	153155	187678	60686		114006				103884		171446	147188	417219	144711		138056			280937														152947
BAZ1B;S1468;	Q9UIG0	S	1468	BAZ1B	LAEDEGDSEPEAVGQSR	867580	284911	4.04034e+06	2.21986e+06	2.67478e+06	2.47477e+06	2.19286e+06	1.81721e+06	2.09171e+06	260650	2.38897e+06	360621	2.25423e+06	1.04161e+06	3.04324e+06	3.43629e+06	1.89417e+06	3.32796e+06	2.08335e+06	3.48207e+06	962366	1.53174e+06	4.30901e+06	7.53712e+06	2.31167e+06	1.53043e+06	5.07111e+06	340436	2.03376e+06	1.38194e+06	2.03541e+06	747145	1.01665e+06	2.8644e+06	89158.5	3.34777e+06	2.67802e+06	518610	3.89911e+06	86214.6	1.36163e+06	892118	1.81829e+06	1.88829e+06
BAZ1B;S158;	Q9UIG0	S	158	BAZ1B	KSDGACDSPSSDKENSSQIAQDHQK	193827		170396	138752					190639		115351	81311.3	102561	102697	224485	267943	92927.5	136820		102265	235392	169355	307146	170074	108222	109652	378556	130749					108305	216274	108543	251763	137006	105466	421079		65157.8			52874.3
BAZ1B;S160;	Q9UIG0	S	160	BAZ1B	KSDGACDSPSSDKENSSQIAQDHQK	193827		170396	138752					190639		115351	81311.3	102561	102697	224485	267943	92927.5	136820		102265	235392	169355	307146	170074	108222	109652	378556	130749					108305	216274	108543	251763	137006	105466	421079		65157.8			52874.3
BAZ1B;S161;	Q9UIG0	S	161	BAZ1B	KSDGACDSPSSDKENSSQIAQDHQK	193827		170396	138752					190639		115351	81311.3	102561	102697	224485	267943	92927.5	136820		102265	235392	169355	307146	170074	108222	109652	378556	130749					108305	216274	108543	251763	137006	105466	421079		65157.8			52874.3
BAZ1B;S708;	Q9UIG0	S	708	BAZ1B	SDVQEESEGSDTDDNKDSAAFEDNEVQDEFLEK																																				91426
BAZ1B;S947;	Q9UIG0	S	947	BAZ1B	DHTVSGDEDYCPR		334087		255310		415740	305703	283882						104354	589817			365135	406014	595313	739313			1.06137e+06		142430	632293							315568	210970			227232	451323		130865	77780.4		273894
BAZ2A;S1397;	Q9UIF9	S	1397	BAZ2A	AGDPGEMPQSPTGLGQPK										101967											89138.5			96214.4							63816.4			55378.1	132548	277529						16226.1
BAZ2A;S1783;	Q9UIF9	S	1783	BAZ2A	YSGAYGASVSDEELK		514160	273364	394159	379458	571818	961636	726995	1.50951e+06	1.08953e+06	1.93806e+06	1.45523e+06	491978	320917	420383	561934	860481	950041	748837	591468	1.40253e+06	2.25343e+06	1.06619e+06	1.0504e+06	298866	347971	267588	585360	1.52484e+06	853673	844551	632831	1.48454e+06	719344	1.9799e+06	524238	444764	253057	369485	763537	626633	601826	1.00995e+06	523530
BBX;S159;	Q8WY36	S	159	BBX	SPTPTVNPR		351179			110840		258220		432759	468144		1.47456e+06		592372	341945	1.37755e+06	319906	179933			624517	2.06799e+06	1.35415e+06	1.01409e+06		153975	111244				253746											110440
BBX;S844;	Q8WY36	S	844	BBX	VSPAGGTLDDKPK	582266	237209	403063					187993	359192		434616	664989	407971	193717	221916	174998	309112			113847	290833	723687	454143	356964	350933	232851		496213	217339				409538	156164	1.39045e+06		446195	207020		1.02887e+06
BCAR3;S375;	O75815	S	375	BCAR3	TGSEPALSPAVVR					77051.7	74446.4	208381	127067									110136	86174.8	114840	54721.4										87366.6	186759	22826.5									84580.7	31632.1	115910	47543.5
BCKDHA;S337;	P12694	S	337	BCKDHA	IGHHSTSDDSSAYR		793135	324577	344719	313565	519674	635458	552076	500393		500634	508175	473922	591882	368425	550710	482518	637567	375741	242539	538497	596424	532244	460494	368713	458272	341876	969625		436281	946802	263854	373406	473094	639505	398195	437218	588224	294838	565570	336126	250160	1.40518e+06	315062
BCKDHA;S347;	P12694	S	347	BCKDHA	SVDEVNYWDK			56180.9	28434.6	192079	133584	78048.7	275766	33856.1		159037		48122.1	74859.2	37710.9	59643	67351.6	155112	44515.6	185295			148164	149724		73061.8	71899.6	25688.3		90378.2		30924.4	28182.9	189222		200431	65030.2	64225.7			175732	63783.4	312456	53874.1
BCKDK;T32;	O14874	T	32	BCKDK	STSATDTHHVEMAR	765295	3.12198e+06	4.6973e+07	1.25985e+07	5.81521e+07	4.68453e+07	2.29524e+07	2.13086e+07	9.18455e+06	2.5579e+06	3.48471e+07	2.32668e+06	5.02046e+07	9.66392e+06	1.41017e+07	3.52119e+07	2.86307e+07	4.13186e+07	3.42989e+07	5.64464e+07	2.78656e+06	7.04698e+06	7.30606e+07	1.60373e+07	4.31499e+07	7.21635e+06	4.89654e+07	1.19675e+06	1.16075e+07	1.97725e+07	3.35995e+07	6.92363e+06	3.55313e+06	3.27685e+07	2.64717e+06	7.29408e+07	3.60087e+07	7.94393e+06	6.07718e+07	1.08534e+06	8.38026e+06	8.93434e+06	6.98011e+07	2.27999e+07
BCL11B;S381;	Q9C0K0	S	381	BCL11B	ELAGNSSTPPPVSPGR					65087.2	77602.2	118293	195347									161387	86174.7	107980	142457										78069.4	187270	62032.8										49990.7		88542.2
BCL11B;S97;	Q9C0K0	S	97	BCL11B	ALDSNSLENDDLSAPGR				94105.2		56181	111774			175364					192516						231442						1.10325e+06		37675.2	61175.8	124531			1.02451e+06					1.3064e+06			30081.8		190093
BCL11B;T376;	Q9C0K0	T	376	BCL11B	ELAGNSSTPPPVSPGR					65087.2	77602.2	118293	195347									161387	86174.7	107980	142457										78069.4	187270	62032.8										49990.7		88542.2
BCL2L12;S195;	Q9HB09	S	195	BCL2L12	SPPSPELQGPPSTEK	200571	110765		115882	48747.4	66357.3	91226.6	144516	89855.7	141344	85212	109721		104382	29395.4	120944		275128	44292.2		102384	131801	123073	85149		56102.6		70130.9		172464	95620.1	26105.7	131481	649461	173771			55311.1		330294	124561	93436.7		97020.2
BCL2L12;S242;	Q9HB09	S	242	BCL2L12	LSSDSFAR		242722	155049	64165.4	237157	244020	733064	254486	536225		619988	513991	161457	202549	105697	201297	290798	247484	297821	155606	263166	539817	741781	334353	188048	183036	58216.7	163206	198524	254886	520521		655460	527159	421900	529538	279505	109916	122606	387624	290273	127666	616936	244292
BCL2L12;S273;	Q9HB09	S	273	BCL2L12	ACPGPPPPSPEPLAR	591993	462391	222046	157599	194630	187114	319146	353214	526365	636227	553962	676179	290143	195125	325807	110855	370040	169101	252381	140023	405946	588265	205109	238545	171932	141743	235248	152182		272270	429225	38548.1	635196	179028	502312	147223	317365	341230	191617	308423	201312	121589	194758	189860
BCL2L13;S375;	Q9BXK5	S	375	BCL2L13	SSPATSLFVELDEEEVK	74470.8	26619.9	49334.1	18571.4	83254.3	35560	28669.8		205061		79789.6	54017.7	101298	47063.1	35583.1		273432	52768.9	130112						136350	27397.9	11571.7		107011	60812.2	253401		138832	151788		185424	165908	68035.4	69014.4		77415.8	17342.4	177629
BCL2L13;S426;	Q9BXK5	S	426	BCL2L13	EESLVEELSPASEK	2.07375e+06	1.0582e+06	3.46048e+06	2.58234e+06	521918	745500	774739	719392	2.97612e+06	861950	2.85652e+06	1.11114e+06	3.77658e+06	3.59908e+06	2.3662e+06	3.2617e+06	1.23221e+06	895025	918957	1.17212e+06	3.07535e+06	1.73242e+06	3.19155e+06	3.11452e+06	7.10694e+06	3.4941e+06	1.66667e+06	2.08678e+06	1.16889e+06	509153	847485	1.07563e+06	3.57088e+06	898759	599924	1.51428e+06	5.5029e+06	4.39351e+06	2.03994e+06	964107	786661	408245	870872	1.1187e+06
BCL2L13;T374;	Q9BXK5	T	374	BCL2L13	SSPATSLFVELDEEEVK	74470.8	26619.9	49334.1	18571.4	83254.3	35560	28669.8		205061		79789.6	54017.7	101298	47063.1	35583.1		273432	52768.9	130112						136350	27397.9	11571.7		107011	60812.2	253401		138832	151788		185424	165908	68035.4	69014.4		77415.8	17342.4	177629
BCL3;S374;	P20749	S	374	BCL3	ATRPASTSQPDPSPDR	330983	859144	595067	581457	1.5369e+06	1.19431e+06	2.30201e+06	983174	688907	803682	964363	377834	572476	373111	896742	595974	870526	1.69633e+06	2.84137e+06	1.62806e+06	730719	375796	702831	560451	691532	547518	1.14324e+06	485724	1.96092e+06	2.00617e+06	2.68254e+06	479768	782622	1.153e+06	273893	926047	619359	634999	1.62178e+06		1.41734e+06	1.38792e+06	2.34024e+06	679065
BCL3;S41;	P20749	S	41	BCL3	APSPEPAAPR		9.70127e+06	3.10948e+06	4.09287e+06	430065	985559	1.61643e+06	1.98326e+06	4.40521e+06	6.10828e+06	3.65641e+06	4.3464e+06	4.11272e+06	4.11978e+06	3.60787e+06	3.39463e+06	1.09211e+06	619265	1.19714e+06	537426	3.22955e+06	4.74946e+06	2.76594e+06	3.52622e+06	3.45912e+06	3.75046e+06	2.49349e+06	5.62952e+06	990988	828492	1.79001e+06	666974	4.32042e+06	3.35948e+06	5.96605e+06	1.6269e+06	2.87906e+06	5.59924e+06	5.57537e+06	7.9061e+06	1.43771e+06	1.23377e+06	1.36716e+06	846076
BCL7A;S154;	Q4VC05	S	154	BCL7A	EHPGAEDASDEQNSQSSMEHSMNSSEK													77531.3		12623.2		234602								146670				111528
BCL7A;S156;	Q4VC05	S	156	BCL7A	EHPGAEDASDEQNSQSSMEHSMNSSEK													77531.3		12623.2		234602								146670				111528
BCL7B;S114;	Q9BQE9	S	114	BCL7B	VDSSTNSSPSPQQSESLSPAHTSDFR	99730.1								141541		135916	166902						31528.8			63775		176263							18564.7	76330.3		38125.2				107379	55204.6	142652
BCL7B;S122;	Q9BQE9	S	122	BCL7B	VDSSTNSSPSPQQSESLSPAHTSDFR	99730.1								141541		135916	166902						31528.8			63775		176263							18564.7	76330.3		38125.2				107379	55204.6	142652
BCL7B;S127;	Q9BQE9	S	127	BCL7B	VDSSTNSSPSPQQSESLSPAHTSDFR	99730.1								141541		135916	166902						31528.8			63775		176263							18564.7	76330.3		38125.2				107379	55204.6	142652
BCL7C;S126;	Q8WUZ0	S	126	BCL7C	GTEPSPGGTPQPSRPVSPAGPPEGVPEEAQPPR					39878.9			71508.7					34121		38784.4	49543.6	56810.8	28873		37016.1			23315.7				21477		54494	39209.8					38511.9	57043.3	38387.5		34900.1	69287.1	51024			22860.6
BCL7C;T111;	Q8WUZ0	T	111	BCL7C	GTEPSPGGTPQPSRPVSPAGPPEGVPEEAQPPR					39878.9			71508.7					34121		38784.4	49543.6	56810.8	28873		37016.1			23315.7				21477		54494	39209.8					38511.9	57043.3	38387.5		34900.1	69287.1	51024			22860.6
BCL9;S104;	O00512	S	104	BCL9	SISADSFDQR					55742.1	96723.2	131814	165274		76676.3	128534	83392.4	88280.8	79380.5	79192	184753	86785.4	88015.9	97471.7	137454	93197	145609	332481	98540.5	89654.3	85446		85995.3					153371	50536.1		131896	102929	70728.8	57545.6	87778.2		83737.4	189188
BCL9;T161;	O00512	T	161	BCL9	SSTPSHGQTTATEPTPAQK		365421								302361											222648	69223.6	89671.6	68506.4
BCL9;T315;	O00512	T	315	BCL9	AVTPVSQGSNSSSADPK	247482	643268	118239		173915	205044	154114				187568	163169		201116	195812		198948	225784				192513		117307	165860	219582	201222	243223	147286	206346			375809		427097		163770	343725		234900	425885	154745		136789
BCL9L;S116;	Q86UU0	S	116	BCL9L	DRSVSVDSGEQR	162018	2.58558e+06	466333	623661	1.01763e+06	764113	1.42699e+06	2.02845e+06	477635	1.84098e+06	968411	661834	548696	1.05017e+06	1.262e+06	606969	921250	1.97183e+06	1.36177e+06	1.68173e+06	474406	203446	507572	19162.9	346624	710953	1.00391e+06	607016	338037	1.41771e+06	2.24602e+06	704744	596878	642922	159693	912811	1.5514e+06	2.99922e+06	1.8505e+06	1.58715e+06	893394	1.26315e+06	2.51203e+06	1.94448e+06
BCL9L;S21;	Q86UU0	S	21	BCL9L	EAPGSPPLSPR	2.71589e+06	780739	2.27722e+06	2.03833e+06	881590	1.30784e+06	1.12121e+06	1.12355e+06	1.55461e+06	739292	1.01195e+06	914563	1.07538e+06	1.55911e+06	1.6408e+06	1.30045e+06	1.38362e+06	788672	980088	787889	954063	873037	979145	720804	2.1519e+06	1.20388e+06	2.65082e+06	1.3035e+06	1.62915e+06	945610	940623	516636	714391	1.33971e+06	394509	1.57458e+06	1.31213e+06	1.66513e+06	923895	1.16095e+06	2.69109e+06	1.42152e+06	1.73833e+06	1.1374e+06
BCL9L;S25;	Q86UU0	S	25	BCL9L	EAPGSPPLSPR	2.71589e+06	780739	2.27722e+06	2.03833e+06	881590	1.30784e+06	1.12121e+06	1.12355e+06	1.55461e+06	739292	1.01195e+06	914563	1.07538e+06	1.55911e+06	1.6408e+06	1.30045e+06	1.38362e+06	788672	980088	787889	954063	873037	979145	720804	2.1519e+06	1.20388e+06	2.65082e+06	1.3035e+06	1.62915e+06	945610	940623	516636	714391	1.33971e+06	394509	1.57458e+06	1.31213e+06	1.66513e+06	923895	1.16095e+06	2.69109e+06	1.42152e+06	1.73833e+06	1.1374e+06
BCL9L;T129;	Q86UU0	T	129	BCL9L	EAGTPSLDSEAK		377004	373121	227520	217903	3.03051e+06	324322	3.25399e+06	632149		137080	1.92475e+06	317746	333349	254109	895546		302245			293427	225715	203951	177805	587303	328192	221197	387043	963239	187612	161080	344434	374262		181695		526997	646917	453134	1.28814e+06	554030	352860	289198	476555
BCLAF1;S177;	Q9NYF8	S	177	BCLAF1	KAEGEPQEESPLKSK	1.7839e+06	4.21877e+07	7.42071e+07	6.58833e+07	6.28435e+07	9.57179e+07	8.38088e+07	1.13816e+08	9.39556e+07	3.21067e+07	9.82618e+07	1.1e+08	5.66554e+07	4.03731e+07	9.28715e+07	6.13071e+07	1.25073e+08	1.08424e+08	9.77619e+07	6.55753e+07	5.80623e+07	1.27501e+08	1.05687e+08	7.89859e+07	8.8797e+07	4.82469e+07	5.77331e+07	6.72969e+07	1.26413e+08	1.05535e+08	1.26354e+08	7.8413e+07	8.39797e+07	4.41028e+07	8.17436e+07	3.86048e+07	6.86476e+07	8.69943e+07	6.38679e+07	7.11883e+07	8.66813e+07	9.42121e+07	1.00498e+08	1.04122e+08
BCLAF1;S183;	Q9NYF8	S	183	BCLAF1	SKSQEEPKDTFEHDPSESIDEFNK														48950.9	178147	219973					92570.1		566617	272581							352180	15855.6						196703	137833
BCLAF1;S198;	Q9NYF8	S	198	BCLAF1	SQEEPKDTFEHDPSESIDEFNK			140906	21112.5							507163							415402					941818	182315						137612	210564			497383			331029	63799.1	251117			44454.8	584054
BCLAF1;S268;	Q9NYF8	S	268	BCLAF1	NTPSQHSHSIQHSPER	16101.9	6.17958e+06	902155	1.20973e+06	1.23956e+06	1.04842e+06	2.44313e+06	1.22875e+06	3.04078e+06	5.60732e+06	2.67298e+06	3.05632e+06	1.83202e+06	1.19112e+06	3.05164e+06	1.53181e+06	888768	1.43463e+06	2.85081e+06	738059					1.21917e+06	726512	3.02051e+06	1.75626e+06	1.24614e+06	2.8037e+06	5.78803e+06	272175	4.27109e+06	2.29938e+06	4.55452e+06	4.5137e+06	1.34598e+06	2.61962e+06	2.75242e+06	1.28824e+06	1.24085e+06	1.3395e+06	2.90637e+06	880976
BCLAF1;S285;	Q9NYF8	S	285	BCLAF1	YSPSQNSPIHHIPSR					183907	171359	216555	316969	346988	290508	286854		279100	166909	172668	215903													280073	402295	856371			267676	458071		253594	180412	159960		230708	256559	291477	272315
BCLAF1;S290;	Q9NYF8	S	290	BCLAF1	YSPSQNSPIHHIPSR					183907	171359	216555	316969	346988	290508	286854		279100	166909	172668	215903													280073	402295	856371			267676	458071		253594	180412	159960		230708	256559	291477	272315
BCLAF1;S385;	Q9NYF8	S	385	BCLAF1	AEGEWEDQEALDYFSDKESGK		82473.9	2.39346e+06	128307	4.42081e+06	1.06075e+06	175703	148639	444349		950264		1.23172e+06	528490	278954	215697	800650	4.36229e+06	354458	559613	34508	34015.5	1.81478e+06	664658	1.37572e+06	201796	4.92283e+06	105307		353680	147627	82189.5		4.16772e+06		1.09108e+07	661165	1.27581e+06	903477	27731.1	176176	90832.8	1.68459e+06	154295
BCLAF1;S397;	Q9NYF8	S	397	BCLAF1	QKFNDSEGDDTEETEDYR
BCLAF1;S648;	Q9NYF8	S	648	BCLAF1	SPEIHR		110398				23639.6	60457		28856.9			17802.9		72297.6		236808		26138.7	41204.7		101275	92835.6	37084.7	33410.4		64125.3			78837	31260.9	75756.3		84010.4		35217.3				38551.8		34001.4	28251.2	215335	18981.4
BCLAF1;S658;	Q9NYF8	S	658	BCLAF1	IDISPSTLR	919837	328108	117885	38394.9	225453	107014	349125	173129	205742	353786	175337	1.15332e+06	411838	84880.4	113117	223700	186176	112394	285976	79535.7	434530	196461	445099	470617	603647	79198.3	27205.4	251364		278204	586286		680307	187285	1.15632e+06	317375	541653	97416.3		366228	323372			134831
BCLAF1;T257;	Q9NYF8	T	257	BCLAF1	NTPSQHSHSIQHSPER	16101.9	6.17958e+06	902155	1.20973e+06	1.23956e+06	1.04842e+06	2.44313e+06	1.22875e+06	3.04078e+06	5.60732e+06	2.67298e+06	3.05632e+06	1.83202e+06	1.19112e+06	3.05164e+06	1.53181e+06	888768	1.43463e+06	2.85081e+06	738059					1.21917e+06	726512	3.02051e+06	1.75626e+06	1.24614e+06	2.8037e+06	5.78803e+06	272175	4.27109e+06	2.29938e+06	4.55452e+06	4.5137e+06	1.34598e+06	2.61962e+06	2.75242e+06	1.28824e+06	1.24085e+06	1.3395e+06	2.90637e+06	880976
BCLAF1;T402;	Q9NYF8	T	402	BCLAF1	QKFNDSEGDDTEETEDYR
BCLAF1;T840;	Q9NYF8	T	840	BCLAF1	EEEWDPEYTPK			55396.3		148471	83573.5		223811						29893				342306							40286	42948.6	45955.9			298353		58480.4	46775.4	54033.8				31063.3				164886	147876	89834.7
BCOR;S1139;	Q6W2J9	S	1139	BCOR	KVSGDSSHTETTAEEVPEDPLLK	470509	218411	241142	83768.6	118828	140616	232215	71490.1		81046.4	95024.6	436636	187956	120631	163853	201536		129435	126803		118417	160808	132846	210813	158635	111997	114644	106118		111210	215966		197135	80780.3	279520		505020	235040	174024	145542	235339	162077	546231	212455
BCOR;S1143;	Q6W2J9	S	1143	BCOR	KVSGDSSHTETTAEEVPEDPLLK	470509	218411	241142	83768.6	118828	140616	232215	71490.1		81046.4	95024.6	436636	187956	120631	163853	201536		129435	126803		118417	160808	132846	210813	158635	111997	114644	106118		111210	215966		197135	80780.3	279520		505020	235040	174024	145542	235339	162077	546231	212455
BCOR;S423;	Q6W2J9	S	423	BCOR	DGSSPPLLEK	462868	506775	301497	313584	238560	362507	693899	480795	529297	538679	446757	809144	371627	364506	480523	366977	301570	559699	283073	191016	497648	915372	406411	497242	370159	333157	414085	400623	253234	285060	395297	148163	786727	181935	1.25929e+06	413275	535584	395978	390809	643597	1.51952e+06	602721	1.67972e+06	1.03112e+06
BCR;S122;	P11274	S	122	BCR	ASASRPQPAPADGADPPPAEEPEARPDGEGSPGK	9.28836e+06	1.40209e+06	1.99236e+06	6.10016e+06	306708		184604	417976	890416	1.17919e+06		3.65678e+06		316871			337391	361705	589180		608137	1.34796e+06	348726	618361				3.13744e+06	510162	396068	433378	137367	370048	499745	2.62142e+06		983433	460034	1.51412e+06	1.84463e+06	287462	267446	331041
BCR;S239;	P11274	S	239	BCR	GSAPHSESDLPEQEEEILGSDDDEQEDPNDYCK	153288		267527						418097		175266	31287					338745				83537.2	528076	227554			63881.9												37356.7		196461
BDKRB2;T369;	P30411	T	369	BDKRB2	SEPQPEEGSPAGGQK	371254	347117		74768.4						315836		152623	555516	99207.7	87918.4									154005	950284												242970	71340.9
BET1;S50;	O15155	S	50	BET1	SLSIEIGHEVK	215429	298520	36195.3		28671		30696.6		31764.7	202629		132082	130319	275766				26080.4			365647			220948	67990.5	22551.9		47530.6		51367			259776		136888		135980	58764.1		89946.8	67193.9	83415.1
BET1L;S9;	Q9NYM9	S	9	BET1L	AQSPGAVEEILDR		255460		78902.5			62091.9			171653				298096	56203.2						343898			259479		86156.1	73260.4				174829	6643.83		87944.5	208362			270528	109861			20729.2	105658
BICC1;S18;	Q9H694	S	18	BICC1	MAASAAAASAAAASAASGSPGPGEGSAGGEK										24843.1	38541.4	26002.9		33216.6	31641.7	31051.6						18048.8	39794.1		29735.3	31795.9	29519.3	18149.6			14385			43177.5			21382.9	52233.5	26660.8
BICC1;S766;	Q9H694	S	766	BICC1	SMPAETIK		741003	492593	184210			51735.7		377638	423346	588438	281153		329451	359595						656322	311414	402179	243806	200560	234501	319082	633658					259088	375157	296126	598869	290074	485537	211665	1.78432e+06
BICD2;S582;	Q8TD16	S	582	BICD2	SPILLPK	190940	143934			54057.9	128387	255112	69049.6	163992	235888	89677.1		123086	25687.7	28690.1		235303	70494.8	274717		138453		111684	85435.6		21437.9	28508.1	56905.7		243806	227020		185670	57584.5	113564	55023.5	92538.8	38477.7		257341	186664	56931.9	216354	54257.6
BICRA;S1413;	Q9NZM4	S	1413	BICRA	GGSPAPLPAK		654287		230631	270777	474204	778009	619878	364753	266337	475971			130392	208822	648932	615224	428436	502265	311260	409044	238051		786144		330651	139259		328472	622613	671808	208878	419860	223885	221673		371376	252141	87063	983621	494360	432756	619504	454956
BID;S78;	P55957	S	78	BID	IEADSESQEDIIR			147313	135904	33622.9	19211		52023.7	62905		69614.3		99776.1	86952	122462	61605.6	125894	28518.1		61122.5	55703.5	41367.3		68714.7	137133	106748	167323					63627.3	28864.7				67148.8	72426.6	187508		113331	42793.8
BIN1;S296;	O00499	S	296	BIN1	GNKSPSPPDGSPAATPEIR	166921	253704	216105	107856	253616	101654	58356.1	73152.1	295325	114930	159568	104330	42492.8	57171.2	190189	106080	101655	215565	142980	65584.6	116210	138869	125044		136013	106557	167797	99502.2	208189	182220	377871	13695.3	217293	231956	233192	336887	110336	121827	159329		223556	95685.2	137163	50411.7
BIN1;S298;	O00499	S	298	BIN1	GNKSPSPPDGSPAATPEIR	166921	253704	216105	107856	253616	101654	58356.1	73152.1	295325	114930	159568	104330	42492.8	57171.2	190189	106080	101655	215565	142980	65584.6	116210	138869	125044		136013	106557	167797	99502.2	208189	182220	377871	13695.3	217293	231956	233192	336887	110336	121827	159329		223556	95685.2	137163	50411.7
BIN1;S303;	O00499	S	303	BIN1	GNKSPSPPDGSPAATPEIR	166921	253704	216105	107856	253616	101654	58356.1	73152.1	295325	114930	159568	104330	42492.8	57171.2	190189	106080	101655	215565	142980	65584.6	116210	138869	125044		136013	106557	167797	99502.2	208189	182220	377871	13695.3	217293	231956	233192	336887	110336	121827	159329		223556	95685.2	137163	50411.7
BIRC6;S473;	Q9NR09	S	473	BIRC6	LEGDSDDLLEDSDSEEHSR		51285.8	177242	61016.6	437953	1.13241e+06	221527	128397	204833	56129.2	130665	33386.7	251500	72018.3	142264	586302	285832	210834	167932		152722	433099	163838	279965	512386	125921	221907	91121	109429	124239	216865	57230.6	186917	71464.9		663059	806016	124367	262163		60968.5	273647	260935
BIRC6;S480;	Q9NR09	S	480	BIRC6	LEGDSDDLLEDSDSEEHSR		51285.8	177242	61016.6	437953	1.13241e+06	221527	128397	204833	56129.2	130665	33386.7	251500	72018.3	142264	586302	285832	210834	167932		152722	433099	163838	279965	512386	125921	221907	91121	109429	124239	216865	57230.6	186917	71464.9		663059	806016	124367	262163		60968.5	273647	260935
BLOC1S3;S65;	Q6QNY0	S	65	BLOC1S3	VAGEAAETDSEPEPEPEPTAAPR	114324		130705	204443	75778.4	101575	71316.5		104711		133738	76773.2	295626	97829.8	168642	88063.3	208001	84014.1	117828		165710	66581.1	111316	151720	154520	147954	195973	68125.2	111453	42521	87384.1	23769.5	76860.7	52167.4	59537.4	66179.8	177333	127712	145545		105156	86519.7		45345.7
BLOC1S3;T63;	Q6QNY0	T	63	BLOC1S3	VAGEAAETDSEPEPEPEPTAAPR	114324		130705	204443	75778.4	101575	71316.5		104711		133738	76773.2	295626	97829.8	168642	88063.3	208001	84014.1	117828		165710	66581.1	111316	151720	154520	147954	195973	68125.2	111453	42521	87384.1	23769.5	76860.7	52167.4	59537.4	66179.8	177333	127712	145545		105156	86519.7		45345.7
BMI1;S251;	P35226	S	251	BMI1	DGLTNAGELESDSGSDK					91580.3	90447.5		41428	42952.3		47520						118799			116471					103875				65643.7	36523		32934.3
BMP2K;S14;	Q9NSY1	S	14	BMP2K	SEGSPVLPHEPAK																		131339		191376										135537		299990					116565	67399.9	96342.6		183062
BMS1;S552;	Q14692	S	552	BMS1	AGLSPANCQSDR	552594	504916	152749	425176	268536	313093	699517	481770	394440	850157	1.79206e+06	763739	3.6845e+06	417419	518612	261131	297499	528448			543250	1.05539e+06	1.37964e+06	466212	327594	316564	246319	452050		489387	710563	92887.3	495138	306209	976100		550976	418686	261039	516990	332305	420591	552320	369504
BNC1;T624;	Q01954	T	624	BNC1	ESVIESSGAISQTPEQATHNSER		119405								163443		67811.2									94796.1														71393.2			29990.7		74449.8		44417.3
BNIP2;S114;	Q12982	S	114	BNIP2	KGSITEYTAAEEKEDGR	2.01528e+06	626332	720955	936694		548138	305633	262882	1.39319e+06	1.28111e+06	1.20955e+06	910874	868302	684408	689589	959885		387047	406099		947202	598158	1.48369e+06	541195	1.11945e+06	816642	497167	931188	354450	257506	332219		1.17616e+06	433103	623044	552082	749042	627685	372857	2.17215e+06		128251	220226
BNIP3L;S118;	O60238	S	118	BNIP3L	DHSSQSEEEVVEGEKEVEALKK	108787	104645	67992.8	112662	19441.5									120745	96345.7	90879.6					134145		90198.7	55984.3	125670	138594	116206	54637.3					51923.7	584497	61801	68740.7	277726	220284	355909	95188.8	22175.8	84032.6
BNIP3L;S120;	O60238	S	120	BNIP3L	DHSSQSEEEVVEGEKEVEALKK			354044	243297	33733.1				134648		198012	73617.7	720136	327798	224312	397902	94994.4	98256.6	115963	93094.7	87965.8	90726.2	515744	337404	465180	206790	519206	101446	135829	160036	95231.5	38529.9	146828	502357		834375	441929	320610	727862	35998.2	55186.5	41236.8	150993	51447
BOD1L1;S1531;	Q8NFC6	S	1531	BOD1L1	DKDVTLSPVK	1.17407e+06	824828	545078	210547	518175	607716	285168	659851	1.78079e+06	1.46319e+06	1.61454e+06	2.52248e+06	754807	370077	383143	733955	630320	584039	499805	320366	858410	2.15111e+06	1.22473e+06	972647	964643	291407	204277	1.06848e+06	656047	638903	786727	169170	1.86126e+06	364598	2.81539e+06	335394	937185	521234	126058	1.43069e+06	739175	318624	610405	453886
BOD1L1;S266;	Q8NFC6	S	266	BOD1L1	STADSGGEGLETAPK		807033	547014	566042	618089	683348	277035	684313	1.36738e+06	558409	2.29222e+06	810171	1.43362e+06	1.56082e+06	1.77095e+06	1.96384e+06	194333	334134	330349	1.42591e+06	1.71751e+06	2.20292e+06	2.88221e+06	1.30721e+06	1.12409e+06	1.15754e+06	669907	662270	468848	374373	1.22223e+06	297785	2.12584e+06	1.06549e+06	587514	1.27628e+06	493805	1.07426e+06	697626	386434	202402	585694	1.42882e+06	1.26816e+06
BOD1L1;S2975;	Q8NFC6	S	2975	BOD1L1	QKSVSDPVEDKK		116663	126256	38281.8			45466.5	35062.7	53562.3		53566.7	54423.4		55651.8							181338							85721.2				68270.7												44258.7
BOD1L1;S2986;	Q8NFC6	S	2986	BOD1L1	SVSDPVEDKKEQESDEEEEEEEEDEPSGATTR					108016	212213		315597																											688205	959308
BOD1L1;S3019;	Q8NFC6	S	3019	BOD1L1	TQMAEVLPSPR	137045	254266			54143.9	112215	201315	149103	248471	263319	430685	394579	151319	112981	84444.1	139127	82564.2	198537	87874.4		334966	311679	185741	107768	130417	202066		103133		180435	133619	21903.8	252244	139412	683521	125836	201857	56076.2		306633	163253	39482.6		66522.5
BOD1L1;S482;	Q8NFC6	S	482	BOD1L1	YYSDSDDELTVEQR				47078.7	55208.1	57027.9	48222.7		50436.5			92019.1	70127.2	30844.5	67898.5		62163.5	63860.6	71434.8	143077			194518		63812.3	41875.4	150045		39920.3	18785.5			52477.1	126784		1.43522e+06	81997.7	37137.7	58814.4			17305.2
BOD1L1;S484;	Q8NFC6	S	484	BOD1L1	YYSDSDDELTVEQR				47078.7	55208.1	57027.9	48222.7		50436.5			92019.1	70127.2	30844.5	67898.5		62163.5	63860.6	71434.8	143077			194518		63812.3	41875.4	150045		39920.3	18785.5			52477.1	126784		1.43522e+06	81997.7	37137.7	58814.4			17305.2
BOD1L1;S538;	Q8NFC6	S	538	BOD1L1	SSVDLEESSTK						427122	318480	552324	195059		795983	244901	1.56299e+06	951088		1.05694e+06	121063	330822	421886	698985	287264	1.11609e+06	1.12674e+06	721394	1.13463e+06	679143	716401			308962	398487	175446	136734	1.11828e+06		891100	881891	686050	814786	292672	255010	200969	432350	330187
BOD1L1;T2480;	Q8NFC6	T	2480	BOD1L1	EDKSPETGTAGGSSTASYSAGR									164027		123298	175300	154447	105719	153809						262420	198867	252132	189521						72357.7			144768	122594	176086		174148	167611			49076.9
BOD1L1;T2956;	Q8NFC6	T	2956	BOD1L1	SLTVSDDAESSEPER					27424.5	43315.4																																		46386.5
BOP1;S126;	Q14137	S	126	BOP1	IGDEYAEDSSDEEDIR																																				61219.5
BOP1;S127;	Q14137	S	127	BOP1	IGDEYAEDSSDEEDIR																																				61219.5
BORCS6;S168;	Q96GS4	S	168	BORCS6	SLDGLSEACGGAGSSGSAESGAGGGR	139714	116235	74950.6	45417	21517.1	17527	33235		141700	113822	91211.1	81128.4	57019.8	65863.1	44693.7	54909		34041.6						26546.4	48203.5	60926.7	47945.1	44115.7		23152.3			61820.6				73091.3	117590	58379.3		61246.8			31452
BPTF;S1251;	Q12830	S	1251	BPTF	QESDPEDDDVKKPALQSSVVATSK
BPTF;S216;	Q12830	S	216	BPTF	SPILEEK		2.13904e+06	4.5823e+06	4.08614e+06		2.78231e+06	3.46753e+06	2.94577e+06		1.93015e+06	6.746e+06	4.79646e+06	5.90037e+06	4.50771e+06	3.82152e+06	7.87154e+06	922790	3.257e+06	2.08531e+06	2.8924e+06	5.645e+06	7.81031e+06	7.0056e+06	4.52271e+06	5.08982e+06	3.76173e+06	2.40015e+06	3.61979e+06	287784	1.86044e+06	2.13e+06	1.80661e+06		3.98946e+06	4.09502e+06	4.83768e+06	5.53223e+06	3.10153e+06	3.2482e+06	5.03671e+06		2.11795e+06	2.54879e+06	4.86118e+06
BRAF;S729;	P15056	S	729	BRAF	SASEPSLNR		479444					864811	581503		846228		77561.5		165591	296043					171018	663498	640052	245088			423032	793546	195356				466216		313075	1.96799e+06			374409	870519	1.00917e+06		140139		518764
BRAP;S117;	Q7Z569	S	117	BRAP	ECINAAPDSPSK		3.68801e+06	2.77021e+06	2.14066e+06	1.91297e+06	5.19358e+06	3.2699e+06	5.38034e+06	4.57407e+06	4.53462e+06	6.09417e+06	7.19775e+06	4.19178e+06	2.28501e+06	2.24346e+06	3.67495e+06	2.60044e+06	3.5902e+06	5.95183e+06	3.35108e+06	2.97518e+06	6.44666e+06	2.72954e+06	4.77621e+06	4.43103e+06	1.87092e+06	1.59101e+06	3.96152e+06	2.16911e+06	5.55997e+06	4.40198e+06	1.42305e+06	6.40739e+06	1.58622e+06	6.06256e+06	2.20648e+06	2.82647e+06	2.21536e+06	1.42114e+06	2.13902e+06	3.80338e+06	2.27439e+06	3.38332e+06	3.22477e+06
BRAT1;S742;	Q6PJG6	S	742	BRAT1	GSPNTASAEATLPR		679191			151815				258144	472898	324556	322820		39802.8			103477	43313.2		78842.4	251779	206612	104898	184434		253206		93179.3	156173	131218					327045		195234	462815		223593		82782.6		117984
BRCA1;S1524;	P38398	S	1524	BRCA1	NYPSQEELIK	188284	90078.4	151800	75270.4	406920	272115	1.98259e+06	883346	1.17854e+06	1.35512e+06	1.53541e+06	1.4585e+06	220815	121132	246607	239530	585900	587137	641684	173379	1.11128e+06	1.8712e+06	916591	797613	178625	132136	132649	220969	317242	604137	723221	275291	976791	582439	2.04833e+06	833525	144233	120244	72999.5	272613	632942	385984	1.34048e+06	342136
BRD3;S263;	Q15059	S	263	BRD3	SESPPPLSDPK	5.8423e+06	5.85245e+06	6.3893e+06	6.06685e+06	4.67866e+06	5.11622e+06	7.5004e+06	8.35477e+06	7.63494e+06	9.95433e+06	1.098e+07	8.5905e+06	7.34902e+06	3.26806e+06	7.69927e+06	5.90004e+06	8.64673e+06	4.96891e+06	7.21923e+06	6.08688e+06	1.49076e+07	1.08209e+07	1.19412e+07	2.31776e+07	6.33515e+06	6.92117e+06	4.48301e+06	7.68841e+06	7.95567e+06	4.67602e+06	8.34041e+06	4.69601e+06	1.38886e+07	7.53242e+06	1.21934e+07	7.31322e+06	6.72779e+06	4.96426e+06	4.6465e+06	1.06487e+07	9.00555e+06	5.85349e+06	8.16623e+06	5.62302e+06
BRD3;S563;	Q15059	S	563	BRD3	QASASYDSEEEEEGLPMSYDEKR																																		113773
BRD4;S601;	O60885	S	601	BRD4	SKPPPTYESEEEDK		374203	265315		395001	272043	157727	339604	153649		285342	266611	68601.2	370985	210868		152364	174456	240992	267499	239865	82076.4	538041	40470.6		197019			437944	175407	288776		250616			489749	183603	380999		324034	153976	126874		289417
BRD7;S279;	Q9NPI1	S	279	BRD7	EREDSGDAEAHAFKSPSK					752663	358278	311938	313298	330176		273032		84708.7	111881		73429	353086	626340	459428	176347	223480	354249	286876	128475					437000	436628	763856	128645	424103	159074							449535	214862	701973	315840
BRD8;S387;	Q9H0E9	S	387	BRD8	APSIDGKEELDLAEK	629225	275360	297372	181215	281824	250048	353301	158504	997697	518433	1.64979e+06	1.04534e+06	947753	907195	315114	820486	452328	630676	1.41182e+06	154613	446855	381689	1.75493e+06	1.2767e+06	818185	346180	297394	610802	189746	271562	529699	56609	1.46671e+06	322123	332994	413509	883685	426414	623158	372685	378026	287024	324576	182737
BRD9;T103;	Q9H8M2	T	103	BRD9	EREHCDTEGEADDFDPGK		161657	257094		657312	526596	168642		102932				311361				191386	282854		397004			119297		123557		284758			177626				295869		1.06098e+06	100120		161536
BRF1;S351;	Q92994	S	351	BRF1	DGSTEDTASSLCGEEDTEDEELEAAASHLNK
BRF1;T365;	Q92994	T	365	BRF1	DGSTEDTASSLCGEEDTEDEELEAAASHLNK
BRIP1;S1032;	Q9BX63	S	1032	BRIP1	ATPELGSSENSASSPPR					133137	131180	107369	85403.8	182737	209424	150431	223607					103621	111788	99850.2		146892	191359	121670	77233						108478	100458		185411	53864	294805						136394	90983.4	186580	67149.5
BRMS1L;S197;	Q5PSV4	S	197	BRMS1L	DPGLEPGPDSPGGSSPPR		783415	463651	747875	285501	955280	2.16569e+06	1.28834e+06	993071	1.26115e+06	829776	998000	672504	643360	680463	278267	639166	1.17397e+06	1.18156e+06	557557	872571	2.15926e+06	1.21043e+06	881098	644440	589892	401350	495395	399399	843933	1.69357e+06	707894	870353	1.05478e+06	2.09097e+06	382144	154544	556318	298808	235104	483647	738022	1.52862e+06	918139
BRPF3;S962;	Q9ULD4	S	962	BRPF3	VLENGEDHGVAGSPASPASIEEER
BRPF3;S965;	Q9ULD4	S	965	BRPF3	VLENGEDHGVAGSPASPASIEEER
BSG;S362;	P35613	S	362	BSG	RKPEDVLDDDDAGSAPLK	734147	153840							421277			503766		465134	236448	927807		310695							449011	209923			505516	640531	112268	293971	288362	229959	189329	351748	468422	300655	246126
BSG;S368;	P35613	S	368	BSG	KPEDVLDDDDAGSAPLKSSGQHQNDK	734147	153840							421277			503766		465134	236448	927807		310695							449011	209923			505516	640531	112268	293971	288362	229959	189329	351748	468422	300655	246126
BTF3;S201;	P20290	S	201	BTF3	APLKPYPVSPSDK					48836.9													15397.7									15103.3
BTF3L4;S153;	Q96K17	S	153	BTF3L4	APLKPYPVSPSDK					76758.1
BUB3;S211;	O43684	S	211	BUB3	VAVEYLDPSPEVQK		40502			19997.7	21550.4	51210.3	39653	67669.9	33055.6	58903	62170				29542.8	29928.3	15529.1			23551.5	27436.4	54979.8	34260	70059.5		10276.3			24226.9	68302.5		57762.1		82537.5	37531.7	61263.7	14600.8						22713.8
BUD13;S163;	Q9BRD0	S	163	BUD13	ARPATDSFDDYPPR	916313		423950	317356	414694	447526	393905	244367	953192	302550	602143	349232	746153	62915.6	639460	523517	348122	633807	548327	259610	289554	402292	881083	613515	538185	284256	790139	405969	375460	553238	613886	180838	778782	1.21697e+06	312356	1.04319e+06	494881	444353	577960		405401	479937	408810	214131
BUD13;S197;	Q9BRD0	S	197	BUD13	ARHDSPDPSPPR		277825	252574	535896	502407	611681	450512	207362	683701	195143	569356		735231	259955	722788	508222	383576	824112	969599	368340	530761	455616	1.14993e+06	684835	480098	382148	754883	601900	558210	660922	627991	211647	508530	1.21821e+06	111187	1.62677e+06	505291	382155	874876	196298	365162	413312	954629	302292
BUD13;S201;	Q9BRD0	S	201	BUD13	ARHDSPDPSPPR		277825	252574	535896	502407	611681	450512	207362	683701	195143	569356		735231	259955	722788	508222	383576	824112	969599	368340	530761	455616	1.14993e+06	684835	480098	382148	754883	601900	558210	660922	627991	211647	508530	1.21821e+06	111187	1.62677e+06	505291	382155	874876	196298	365162	413312	954629	302292
BUD13;S222;	Q9BRD0	S	222	BUD13	VRHDSPDPSPPR		223244	1.18688e+06	1.4279e+06		2.56532e+06	1.19625e+06	892245		424266	1.69323e+06	916565	3.47033e+06	1.04072e+06	2.27059e+06	1.32661e+06		3.1574e+06	1.48961e+06	1.69381e+06	614441	1.19716e+06	3.80113e+06	1.13487e+06	2.28251e+06	1.19796e+06	2.07624e+06	704338		2.23851e+06	1.83057e+06	781671		2.69114e+06	352250	8.84291e+06	2.67389e+06	1.25173e+06	1.91424e+06	304494		1.65022e+06	1.87211e+06	2.3676e+06
BUD13;S226;	Q9BRD0	S	226	BUD13	VRHDSPDPSPPR		223244	1.18688e+06	1.4279e+06		2.56532e+06	1.19625e+06	892245		424266	1.69323e+06	916565	3.47033e+06	1.04072e+06	2.27059e+06	1.32661e+06		3.1574e+06	1.48961e+06	1.69381e+06	614441	1.19716e+06	3.80113e+06	1.13487e+06	2.28251e+06	1.19796e+06	2.07624e+06	704338		2.23851e+06	1.83057e+06	781671		2.69114e+06	352250	8.84291e+06	2.67389e+06	1.25173e+06	1.91424e+06	304494		1.65022e+06	1.87211e+06	2.3676e+06
BUD13;S325;	Q9BRD0	S	325	BUD13	YEYDPDISPPR	1.65674e+06	1.38443e+06	893829	813569	557691	970499	1.27677e+06	1.61952e+06	2.63248e+06	1.65815e+06	2.87647e+06	1.62393e+06	1.97797e+06	1.2987e+06	1.73704e+06	774241	1.27718e+06	1.40392e+06	969391	564706	1.53679e+06	2.44133e+06	2.0146e+06	2.84766e+06	1.39786e+06	846192	1.09391e+06	973833	384283	568519	1.18371e+06	675614	2.81337e+06	782891	1.64254e+06	1.10841e+06	2.58236e+06	1.59672e+06	624091	944483	1.88393e+06	580104	2.15807e+06	1.02863e+06
BUD13;S391;	Q9BRD0	S	391	BUD13	SSDSDLSPPR		775047		19594.6					217014	550841				550211			239095	65821.1			432543			677438	362520	399013			84504.9		126296		331356	288745		134649		525241	139741		223260	251306	196899
BUD13;S407;	Q9BRD0	S	407	BUD13	SSDSDLSPPR		775047		19594.6					217014	550841				550211			239095	65821.1			432543			677438	362520	399013			84504.9		126296		331356	288745		134649		525241	139741		223260	251306	196899
BUD13;T159;	Q9BRD0	T	159	BUD13	ARPATDSFDDYPPR	916313		423950	317356	414694	447526	393905	244367	953192	302550	602143	349232	746153	62915.6	639460	523517	348122	633807	548327	259610	289554	402292	881083	613515	538185	284256	790139	405969	375460	553238	613886	180838	778782	1.21697e+06	312356	1.04319e+06	494881	444353	577960		405401	479937	408810	214131
BYSL;S98;	Q13895	S	98	BYSL	MPQDGSDDEDEEWPTLEK					22009.5													21160.9		56725.5							28410.9
C11orf58;S147;	O00193	S	147	C11orf58	EESAEELQAAEHPDEVEDPK					13169.2	29539												53523.2							59534.5	24622.8	43680.9	48330.5
C11orf58;S17;	O00193	S	17	C11orf58	SASPDDDLGSSNWEAADLGNEERK					3.62812e+06	465787	16928.4	414207																					341594	200681	22748.9							8754.22			132514	45864.1	37613.6	37767.3
C11orf68;S53;	Q9H3H3	S	53	C11orf68	MEPGEELEEEGSPGGR					94954.1	126425		47084.8									78607.3	142587	74865.7	147102										220545		29405.2										38148.8		90648.5
C11orf96;S425;	Q7Z7L8	S	425	C11orf96	LRSPRGSPDGSLQTGKPSAPK	327933	315353	229069	88624.3		143004	90898.4						206925	195768	132121	84039	109444	32271.3	59878.3		88131.2	105056	100599	167897	184027	128636	73040.3	71858.5		81160.9	66683	20859.1	98253.9	82678.3	61857.5	67020.6	210713	368618	166756		94926	16499.7
C17orf49;S96;	Q8IXM2	S	96	C17orf49	VYEDSGIPLPAESPK					153325	53786.2	244782	159242		457715	598894	813344		17920.6	29862.8	49251.2	61712.3	82480.3	190718	117770	213916	254174	255099	214875		16514.3	17628.7	82652.3		187052	424856			66132.6	799796	78129.1	100616	30483.8		93737.5		36591.4	335724	160668
C17orf75;S18;	Q9HAS0	S	18	C17orf75	ELESSEEGGSAEER															70503.1			113023					215237															71620.3
C18orf25;S34;	Q96B23	S	34	C18orf25	ASEQETAKEEDGSVELESQVQK	513169	181229	299615	313567	258675	402878	125288		409365	116559	287299	113386	426345	168660	122524	187935	459618	277437	357573		310168	292712	308164	319599	597442	307449	200875		344620	267180	391093	108471		198704	119981	700088	446813	293663	458723		464622	176379	326844	162361
C18orf25;S66;	Q96B23	S	66	C18orf25	RDSSESQLASTESDKPTTGR					434390	222476	140760		173567				369790	94139.9	83189.7			153049	149235	169768		119448		81353.6	125054	113834	158455	200981								673029	101494	159009				98803
C19orf44;S114;	Q9H6X5	S	114	C19orf44	NLSNEELTK	180502	79896.8		44569.3													41189.6									37818.9		31270											30303.1	181607
C19orf44;S72;	Q9H6X5	S	72	C19orf44	ENPVLGSGPR	90878.9	1.14535e+06	483312	2.61607e+06		86642.3		2.51292e+06	438926	981008		883032	1.03007e+06	752537	315704	289871	45200.9				3.50626e+06	522451		306731	158384	836699	82226.7	655326	170682			25489.3	409746	61544.6	1.4076e+06		1.41932e+06	504606		2.54769e+06	376846	95359	949671
C1orf198;S175;	Q9H425	S	175	C1orf198	SSSLDALGPTR	178086	443011	90326.1	33631.5	210535	228235	583668	151458	389862	236010	184022	104229		114935	45636.6	141344	229246	128416	182235			56372.2	56904	49985.1		66264.5		133596		176334	396360	36283.4	356780	24335.8	127061		264940	268384		315336	442338	107473	340568	206397
C1orf198;S289;	Q9H425	S	289	C1orf198	LPSPDVR	890455	659542	586724	115164	744960	776548	1.02093e+06	654871	429028	194375	701219	390301	584742	464459	94871.5	467127	1.69919e+06	615172	564688	690336	165677	532171	553656	221528	697140	532413		659182	551564	426931	839782	217653	537472	185864	723633	328312	413951	372258	63652.8	1.01186e+06	816187	110088	518934	277649
C1orf226;S223;	A1L170	S	223	C1orf226	ASSPSLIER		162292			329174	394423	1.7026e+06	418272		121371		31420.6		89057			569078	521560	710141	373146	80866.4		136154						396220	546546	1.09083e+06	159911	41539.5	89350.1			124616			78818.4	706314	223899	1.0543e+06	467890
C1orf35;S220;	Q9BU76	S	220	C1orf35	RPAEATSSPTSPERPR	197284	133005	120483	154023	245716	185800	88503.4	132661	297881	274582	147910	168927	282872	232059	361535	168458	120852	206000	166626	137419	195890	127680	401362	111244	129777	266094	276581		610452	140945	187572	92996.1	234478	544099		751150	160907	178536	354425		163459	181074	674558	122309
C1orf35;T215;	Q9BU76	T	215	C1orf35	RPAEATSSPTSPERPR	197284	133005	120483	154023	245716	185800	88503.4	132661	297881	274582	147910	168927	282872	232059	361535	168458	120852	206000	166626	137419	195890	127680	401362	111244	129777	266094	276581		610452	140945	187572	92996.1	234478	544099		751150	160907	178536	354425		163459	181074	674558	122309
C1orf52;S158;	Q8N6N3	S	158	C1orf52	LLPEGEETLESDDEKDEHTSK	1.12473e+06	186873	1.54137e+06	397926		514826	550224	90127	924296	166697	685817	159210		448376	548682	455963		741306			198319	215874	684023	815518	681834	437922	1.48505e+06	390688	157508	823287	680381	252896	780884	476200	130601	1.90546e+06					290385	312893	570145	241684
C2CD2;S441;	Q9Y426	S	441	C2CD2	ASPLSSDSPVK								91961.5	61345.9	222464				71037.2	21949.9			16993.2	113523		88234.7	76647.9	122989														53567.1	68528.9				33550.4		67629.9
C2CD2L;S619;	O14523	S	619	C2CD2L	SDISERPSVDDIESETGSTGALETR		26529.6			11076													64380.4			54767.6		199499		55669.6		38561.7									69956.6			42918.1		41961			23195.9
C2CD3;S2050;	Q4AC94	S	2050	C2CD3	MQSSEDTEAGPAYSDEDYEEDIIEPR
C2CD3;S2060;	Q4AC94	S	2060	C2CD3	MQSSEDTEAGPAYSDEDYEEDIIEPR
C2CD5;S295;	Q86YS7	S	295	C2CD5	NQTYSFSPSK	340409	664815	107384	45771.4	127891	81571.2	225543	204150	301094	574526	551842	668950	162622	161263	88330.5	212829	199270	188392	202191	126899	534029	593681	435809	250073		144509		286128	102309	139186	497781	31939.7	883158	280870	918454	499447	298565	243500	108251	536128	228276	95003.7	436880	90221.2
C2CD5;S312;	Q86YS7	S	312	C2CD5	QSSSSDTDLSLTPK	69179.8	122655		49471					52993.4	272054	99010.5	87958.5	64607	109447	59192.7	91144.9					186745	131804	92735.8	50765.6	107980	30793.3		43116.5					69961	68526.2	96359.6
C2CD5;S659;	Q86YS7	S	659	C2CD5	SQSESSDEVTELDLSHGK	126776	63400.1	281245	164758	125987	131831	123941	283551					257163	238603	218249		359671	111111	140219			133327	295794	369011	429436	102467		77641.3	284041	126349	248246	30772				240787		161911		45763.4	216879	76078.5	324460	120924
C2CD5;S662;	Q86YS7	S	662	C2CD5	SQSESSDEVTELDLSHGK	126776	63400.1	281245	164758	125987	131831	123941	283551					257163	238603	218249		359671	111111	140219			133327	295794	369011	429436	102467		77641.3	284041	126349	248246	30772				240787		161911		45763.4	216879	76078.5	324460	120924
C2CD5;S852;	Q86YS7	S	852	C2CD5	ASPVGDGNFR		566974		176451	187621	281450	693304	303526	629184	658092	1.50813e+06	600950	446980	552576		493826	532448	332863	375508		407599	1.0612e+06	961754	664130	519359	438039		512697	260480	341382	431049	101084	1.03376e+06	1.10711e+06	1.07164e+06	548290	636996	1.52706e+06		1.24828e+06	358627	171549	864602	217213
C2orf49;S189;	Q9BVC5	S	189	C2orf49	SPPLSPVGTTPVK					32216.5	21926.9			60186.9	51323.7	112751						45941.8	46534.8	90247.5	46714					39921.5									38966.2	29757.7		21224.5
C2orf49;S193;	Q9BVC5	S	193	C2orf49	SPPLSPVGTTPVK					32216.5	21926.9			60186.9	51323.7	112751						45941.8	46534.8	90247.5	46714					39921.5									38966.2	29757.7		21224.5
C3;S297;	P01024	S	297	C3	IPIEDGSGEVVLSR		371934		12005.8		27362.1		41901.4	950098	56362.3	19399.4	92217.1	72431.6	33290.8	50495.3	42954.2	30265.7	18690.5	16458.2		84180.4		31836.3	90374.6	95982	23956.8	12276.1	48848.2		49957.3	29458.2	8182.09	71800.3		26343.8		65402.8	29572.2	23325.1	142337	41910	50713	57863.4	22365.1
C7orf50;S175;	Q9BRJ6	S	175	C7orf50	ELDEEGSDPPLPGR	55685.3	63537.7	2.03877e+06	1.25959e+06	578319	660282	801999	363360	1.60545e+06	95065.2	1.42597e+06	234554	1.57109e+06	997055	2.59946e+06	2.24377e+06	523340	926111	702607	1.17243e+06	468938	885704	1.90821e+06	2.02383e+06	2.21876e+06	933570	3.39843e+06	431629	531245	787376	655698	173733	1.12882e+06	1.3241e+06	142652	1.12867e+06	3.30089e+06	1.41734e+06	2.07135e+06	123781	578955	181833	1.07525e+06	520732
C7orf50;S59;	Q9BRJ6	S	59	C7orf50	GEAVLRPGLDAEPELSPEEQR	75031.1	29972.8	126768		42540.5		26414.4	28521.2	91353.6		104085	75930.4	25764.2	54873.2		50792.3	35990.8	45708.2	27947.8	33518.3	28406.9	28280.8	93385.2	36775.6	114452	25741.9	36327	46051.3					32407.4	71620	28331.8	97163.5	122066	32130.6	55833.8		32434.5	29614.4		29588.9
C9orf40;S69;	Q8IXQ3	S	69	C9orf40	IDAGTMAEPSASPSK					529728	302473	189696							99415		135898	1.03978e+06	430999								99998.1		201290	765123	333172	415836						118595	46265.6			783737	292855
C9orf78;S261;	Q9NZ63	S	261	C9orf78	VGDTEKPEPERSPPNRK	1.18993e+07	4.8554e+06	6.7945e+06	4.48259e+06	1.12294e+07	1.03084e+07	9.32176e+06	9.50246e+06	7.28232e+06	6.21068e+06	6.37842e+06	6.71562e+06	9.0584e+06	3.12893e+06	7.43131e+06	7.30075e+06	9.65197e+06	1.15054e+07	1.32342e+07	6.82534e+06	6.45573e+06	7.9401e+06	8.01575e+06	6.28394e+06	7.63883e+06	4.37704e+06	7.04542e+06	9.76126e+06	8.11732e+06	1.40448e+07	1.80984e+07	2.9703e+06	5.6507e+06	6.03629e+06	1.24861e+07	3.76389e+06	5.28888e+06	7.51208e+06	8.41379e+06	8.61498e+06	1.20556e+07	9.54972e+06	1.12511e+07	6.76264e+06
CAAP1;S89;	Q9H8G2	S	89	CAAP1	STDSSSVSGSLQQETK												43423.9						44885								40047.5										95679
CAAP1;S92;	Q9H8G2	S	92	CAAP1	STDSSSVSGSLQQETK												43423.9						44885								40047.5										95679
CAAP1;S96;	Q9H8G2	S	96	CAAP1	STDSSSVSGSLQQETK												43423.9						44885								40047.5										95679
CABIN1;T2097;	Q9Y6J0	T	2097	CABIN1	RDGEAQEAASETQPLSSPPTAASSK										117586			260915	52984.8	77502						71039.4						171741											63752.8
CABLES1;S291;	Q8TDN4	S	291	CABLES1	SSLETLEDIEENAPLR					32931.9	9796.93					67727.5			14567.9				11657.8																31822.7			82552.1	22784.5	28679
CACNA1A;S944;	O00555	S	944	CACNA1A	QGGVQPQAGDGAQTPKEEK	1.01686e+06	2.38595e+06	371058	485795	329071	798729	472448	307576	1.01537e+06	1.45539e+06	652912	791206	901621	968057	706067	755348	505135	435669	532346		1.24391e+06	524326	482804	486831	764362	486325	399297	3.25745e+06					1.01252e+06	488223	1.16731e+06		871983	616516	532979	1.93979e+06	808817	282770	442279	248633
CACNA1C;S1718;	Q13936	S	1718	CACNA1C	AISGDLTAEEELDK		28922.4	116546	61221.5	22966.7	14174.7	86390.2		161528		139891		117609	423509		111994					86208.2		123075	85731.1	180100	87453.1							78915.2	111177		151760	258542	222537	67252.7
CACNB2;S514;	Q08289	S	514	CACNB2	SASQAEEEPSVEPVKK		414336		138582										404911												203461								219925				307141
CACYBP;S3;	Q9HB71	S	3	CACYBP	MASEELQKDLEEVK		36166.5		109143	10234.7		40839.4			45645.6	85492.6			93425.7		86998.4		23253			108410		44584.6	111635		43973.4	107143			45893.6	51361.7	34721.7		133427		57685.9	73181.9	102067	149711			19456.3
CAD;S1038;	P27708	S	1038	CAD	VLGTSPEAIDSAENR	111882	26613.8			42603	16543.4	93108.5			108744		135052						118131	109537					34383.6						144293	122314		44644.3		208052							85885.9
CAD;S1859;	P27708	S	1859	CAD	IHRASDPGLPAEEPK	273452	436866		193472	420496	365643	795815	424925	513836	1.01891e+06	272959	197285	289977	173964	133732		439984	577541	1.0235e+06	333810	471465	80053.7	144464	63780.3		725623	137297	449433	308132	1.24358e+06	1.05352e+06	680612	898937	402803			384362	243623			625777	412643	632709	455716
CADM4;S361;	Q8NFZ8	S	361	CADM4	GSYLTHEASGLDEQGEAR	461975	287450	205239	110491	20239.2	501585			298477	107640	483649	260321	663022	234850	135020	544359					183304	261056	292844	430651	290579	205848	194037	1.15814e+06					453332	158521	428816	272295	360076	275587	101029	423379
CALD1;S643;	Q05682	S	643	CALD1	GSSPGIQDTLEAEDGAFETDEAPEDR	1.27708e+06	1.48842e+06	308581	448211	849695	2.59562e+06	6.36948e+06	2.14311e+06	1.19329e+06	2.70184e+06	669520	721967	721526	906242	594047	275568	2.38141e+06	1.37497e+06	3.60364e+06	1.1496e+06	425511	248547		234337	729512	844075	438944	380868	1.65614e+06	2.87623e+06	3.59556e+06	683635	836988	665245			767461	2.48786e+06	456387	508583	2.15722e+06	1.5958e+06	2.69215e+06	1.02694e+06
CALD1;S73;	Q05682	S	73	CALD1	QKSVSDPVEDKK													56232.3						51183.8							32400.7					68880.5			119561				46573.2	34506
CALD1;T83;	Q05682	T	83	CALD1	TTTTNTQVEGDDEAAFLER	101463	403123	42757.1	13708	24487.4	26932.3	34482.4	24290.2		52783.1	62824			132539	25962.1	29785.2	64227.8	48939.1					35982.2			64864.2	32848.3	40220		24485.2	30668.7	8245.82						270696	31997.3		62073.5	33810.6
CALU;S44;	O43852	S	44	CALU	VHNDAQSFDYDHDAFLGAEEAK	295702	332230	192051		238894	127187	251329	29191.8	146387	397048	405318	215165	98807.4	125162	101762	169589	300765	76456	374589	80372.8	354543	59618.7	245565	141564	236628	194979	51633.4	201099	109748	135292	209420		433343	124569	49108.5	277772	406517	218819	147350	212153	160162	71804.4	192470	94918.3
CALU;Y47;	O43852	Y	47	CALU	VHNDAQSFDYDHDAFLGAEEAK	295702	332230	192051		238894	127187	251329	29191.8	146387	397048	405318	215165	98807.4	125162	101762	169589	300765	76456	374589	80372.8	354543	59618.7	245565	141564	236628	194979	51633.4	201099	109748	135292	209420		433343	124569	49108.5	277772	406517	218819	147350	212153	160162	71804.4	192470	94918.3
CAMK2D;S330;	Q13557	S	330	CAMK2D	KPDGVKESTESSNTTIEDEDVKAR	6.41107e+06		5.7153e+06	4.61577e+06	6.99151e+06	6.71315e+06	4.16746e+06	3.52144e+06	5.722e+06	1.55223e+06	5.14597e+06	1.28426e+06		116165			3.97371e+06	5.91492e+06	3.68747e+06	2.14165e+06	2.01911e+06	1.91201e+06	4.79877e+06	3.55039e+06	7.68295e+06		4.81454e+06	1.93539e+06	4.97134e+06	5.27663e+06	5.13255e+06	1.98301e+06	2.53459e+06	8.18352e+06	769507	1.00885e+07		9.87514e+06		628230	5.89022e+06	4.21644e+06	6.0649e+06	4.59177e+06
CAMK2D;S334;	Q13557	S	334	CAMK2D	KPDGVKESTESSNTTIEDEDVKAR					43094.9																					137403	181235		144977
CAMK2D;T287;	Q13557	T	287	CAMK2D	QETVDCLKK		1.33783e+06	1.89582e+06		690579	1.08981e+06	883092	554290	1.13173e+06	1.80299e+06	652865	105534	1.02826e+06	4.04968e+06		563129	1.73905e+06	303091	2.06985e+06	288877	859248	205234		536982	1.22197e+06	189333		273792		1.01907e+06	5.2334e+06	832304	845431	79470.7	8.72042e+06	648955		9.6533e+06			898071	92095.6	2.59149e+06	294627
CAMK2D;T337;	Q13557	T	337	CAMK2D	KPDGVKESTESSNTTIEDEDVKAR	250724	193697			501077							97015.2		126223										90124.8			241941									3.64776e+06		310419				230973
CAMK2G;T287;	Q13555	T	287	CAMK2G	QETVECLR		2.10211e+06	3.37075e+06	837057	724359	743639	1.70528e+06	2.392e+06	2.13352e+06	2.05416e+06	2.0634e+06	1.83412e+06	2.86091e+06	1.4385e+06	1.86427e+06	1.40228e+06	1.36885e+06	583927	1.97555e+06	2.3868e+06	673014	2.67951e+06	1.39472e+06	438647	3.36972e+06	1.10933e+06	813022	1.69178e+06	1.47127e+06	485706	1.49656e+06	1.24981e+06	1.19803e+06	479007	1.52242e+06	2.07694e+06	1.97216e+06	3.07662e+06	729202	2.09569e+06	1.80388e+06	420511	1.58625e+06	2.45668e+06
CAMK2G;T382;	Q13555	T	382	CAMK2G	GSTESCNTTTEDEDLK			1.32946e+06		502556		192586						2.4041e+06	489964	159223	621855							696500	251532	1.59173e+06	548821	99935				323937	168577		214322		1.3859e+06	869033	498782	239836
CAMSAP1;S431;	Q5T5Y3	S	431	CAMSAP1	SIQGEDIPDQR		135654	365398	183790	444307	581262	953408	566836	517722	110664	258279	129921	290052	159412		220262		443461	924839	570304	245884	70971	160170	140321	799953	347830				481447	554922	267891		161277		298590		464674	165112		1.09165e+06	289126	584986	696080
CAMSAP2;S1148;	Q08AD1	S	1148	CAMSAP2	YDGESDKEQFDDDQK			179114		934078	701761									46282.2		132402	318275		582505					137207				319554							247779	66083.2
CAMSAP2;S599;	Q08AD1	S	599	CAMSAP2	LNQSSPDNVTDTK		337547		213933	831244	830708	1.10605e+06	840042	637838	1.10861e+06	469804	1.5935e+06	256159	236843	546627		1.16551e+06	1.22923e+06	940913		820231	765933		611145	308075	235246	380871	228856	767105	1.13949e+06	1.5609e+06	383406	578571	409209	893813			341227			1.05249e+06	1.0055e+06	731810	439392
CAMSAP2;S673;	Q08AD1	S	673	CAMSAP2	EALSPCPSTVSTK		159369			55132.2	71301.3	133955			101543	88566	78854.9		198089				78729.8	91207.5			89949								141520	67481.9							51944.2				34779
CAMSAP2;T864;	Q08AD1	T	864	CAMSAP2	SPTTPIDPEK		443943		282155	317108	761062	617717	433137	348948	348294	837219		548066	415254	363897	600231	539112	301487	965713	562136	703406	2.02837e+06	786254			551160			269042	230690	275649	115054	688224	185981	537317	607964	249468	321571	84640.6			132183		118097
CANX;S554;	P27824	S	554	CANX	QKSDAEEDGGTVSQEEEDRKPK	851251	580565	2.51149e+06	4.29489e+06	4.51361e+06	1.77121e+06	1.04258e+06	244243	985318	1.36438e+06	1.25698e+06	75886.4	2.39904e+06	932019	3.05702e+06	1.96582e+06	1.06696e+06	4.30518e+06	1.68748e+06	3.69267e+06	492705	320147	7.1382e+06	326595	1.20749e+06	326000	4.60952e+07	784655	1.42952e+06	684819	1.38683e+06	358672	912848	2.52761e+07		8.47925e+07	473713	1.36753e+06	2.04063e+07		244901	331965	1.935e+06	768851
CANX;S564;	P27824	S	564	CANX	QKSDAEEDGGTVSQEEEDRKPK	851251	580565	2.51149e+06	4.29489e+06	4.51361e+06	1.77121e+06	1.04258e+06	244243	985318	1.36438e+06	1.25698e+06	75886.4	2.39904e+06	932019	3.05702e+06	1.96582e+06	1.06696e+06	4.30518e+06	1.68748e+06	3.69267e+06	492705	320147	7.1382e+06	326595	1.20749e+06	326000	4.60952e+07	784655	1.42952e+06	684819	1.38683e+06	358672	912848	2.52761e+07		8.47925e+07	473713	1.36753e+06	2.04063e+07		244901	331965	1.935e+06	768851
CANX;S583;	P27824	S	583	CANX	AEEDEILNRSPR	9.4782e+08	7.88376e+08	1.16488e+09	1.52728e+09	1.88573e+08	2.17712e+08	2.1867e+08	1.90361e+08	8.3397e+08	5.523e+08	6.25806e+08	7.78851e+08	7.01818e+08	1.27474e+09	1.66284e+09	1.05475e+09	2.36014e+08	2.69529e+08	3.00482e+08	2.02516e+08	6.07817e+08	1.0366e+09	6.56556e+08	1.16983e+09	8.96123e+08	6.64082e+08	1.50681e+09	9.27935e+08	1.75679e+08	2.80553e+08	2.53471e+08	1.17258e+08	7.153e+08	7.3588e+08	4.34308e+08	3.41266e+08	1.10242e+09	1.57454e+09	1.45757e+09	4.26183e+08	2.13303e+08	2.20889e+08	2.38114e+08	2.02563e+08
CAPZA2;S9;	P47755	S	9	CAPZA2	MADLEEQLSDEEKVR					650952		734996			84220.4				263434							238939					157700	692194				428122			356111				295648	538730
CARD10;S20;	Q9BWT7	S	20	CARD10	AEAGEAEEEAGAGSGSEAEEDALWER																		20256.1					27820.6	24457.8			15400.9							39632.1		39775.9
CARHSP1;S41;	Q9Y2V2	S	41	CARHSP1	GNVVPSPLPTR	4.23879e+06	2.67107e+06	674950	389271	489219	338098	1.30438e+06	711275	2.46324e+06	4.11893e+06	1.40239e+06	2.84604e+06	1.73544e+06	715920	683112	1.00879e+06	710462	439177	1.38635e+06	481387	3.33742e+06	887823	1.24538e+06	1.78967e+06	508668	658530	371109		671806	678215	1.69306e+06		3.88338e+06	1.17388e+06	2.59817e+06	1.05623e+06	2.41237e+06	895957	313761	2.43199e+06	1.03078e+06	351531	1.37763e+06	466045
CARHSP1;S52;	Q9Y2V2	S	52	CARHSP1	TFSATVR		1.01803e+07	2.45748e+06	1.37867e+06	829711	1.01932e+06	4.00654e+06	1.6723e+06	6.17248e+06	1.01363e+07	7.3923e+06	5.11176e+06	3.97545e+06	1.26781e+06	1.94536e+06	3.35811e+06	1.48378e+06	930607	3.54257e+06	1.06189e+06	6.22307e+06	2.7421e+06	3.2827e+06	3.3798e+06	2.94912e+06	2.20088e+06	1.77912e+06	4.29576e+06	1.21456e+06	1.46197e+06	3.51088e+06	183944	9.03398e+06	6.29459e+06	5.61969e+06	3.65189e+06	4.91926e+06	3.17287e+06	1.5844e+06	6.48398e+06	1.82887e+06	478143	3.66159e+06	889354
CARMIL1;S1101;	Q5VZK9	S	1101	CARMIL1	SPPVDCPR		395784		118629						231745				150877	169189						270621	296152				122827		198952						203488	241272			52800.3
CARMIL1;S967;	Q5VZK9	S	967	CARMIL1	SSGFISELPSEEGK			69326.3						51608.1			31060.2		23866.7	29113.1		140595	139683						24060.3		14598.6							58469.5	164355		64605.6					54093.4	16611.5	339669	181030
CARS1;S307;	P49589	S	307	CARS1	ALQEGEGDLSISADR	338676	93583.8	453546	169070	91223.4		102030		54680.2	53139.9	258527	247796	98273	188582	165592	284637		123757			86826.2	42419.5	181846	114456	51705.3	132813	143936	154175			166438	52857.8	158423	66046.2	184610			195962	173277			122511	268127
CASC3;S125;	O15234	S	125	CASC3	SEANDAVNSSTKEEKGEEKPDTK	305946	187532	163880	240570	230188	265494	227381	185228	301910		113994	71736.6	310251	96588.1	184045		123192	317134	297913	236676	165227		187210	123665	181739	128857	528938	129224	197107	195574	381230	153178	191526	230336		306782	144176	174422	851855		233799	148257	408051	245119
CASC3;S148;	O15234	S	148	CASC3	STVTGERQSGDGQESTEPVENK	2.79705e+06	584669	1.98811e+06	1.8608e+06	1.39698e+06	1.75648e+06	1.5638e+06	1.52759e+06	1.57388e+06	510444	1.27474e+06	674463	1.19229e+06	851952	2.56596e+06	1.86065e+06	2.60668e+06	1.98301e+06	2.60486e+06	1.58682e+06	1.33976e+06	815582	1.67344e+06	1.58017e+06	1.72473e+06	790214	2.22328e+06	1.13534e+06	2.09416e+06	1.74238e+06	2.8796e+06	895557	1.78338e+06	2.68444e+06	588658	1.71049e+06	1.41598e+06	2.04899e+06	4.08579e+06	834282	1.38075e+06	1.44629e+06	2.46712e+06	1.90681e+06
CASC3;S363;	O15234	S	363	CASC3	LEQTSVRDPSPEADAPVLGSPEK	128451	26230.3			41598.5							41897.7						112808								21933				219516	44361.1							95848.7
CASKIN2;S725;	Q8WXE0	S	725	CASKIN2	GSGHSQEQPAPQPSGGDPSPPQER	254651	192241	188135		109613		231998	177365	309776	229181		189101						259168	318134	239190										213864	434492						119327	141057	213450	262708	218351	215638		267897
CASP7;S16;	P55210	S	16	CASP7	MADDQGCIEEQGVEDSANEDSVDAKPDR			448391	103173	381616	243771	94658.5	61195.9	145814		101976		387361	87883.1	80810.5	57416.3	364780	121052	181944	203815		133764	142993		495326	23525.1	467712		202767	56857	95098.8	26155.9		144408	114504	1.23139e+06	269828	145198	434942		57488.9		426241	104422
CASP8AP2;S875;	Q9UKL3	S	875	CASP8AP2	NESPPQVPVYNNSHK		88421.1		54986.4	52723.8	55606.2			168432	268270	155803	147829	101328	123392	83142.3	53772.5		29026.1			71890	135320		98441.2						19344.6		81352.9	134571	112997	190876	64422.8	51859	71423.7			219274	86041.1		46923.8
CASP8AP2;S940;	Q9UKL3	S	940	CASP8AP2	NSSNTSVGSPSNTIGR				33780.6	19645.9						15080.3				27959.9																								15038.3
CAST;S373;	P20810	S	373	CAST	SESELIDELSEDFDRSECK			9845.76		37696.2													7512.77					10381.5		29967.7		8155.06							34107.2		290499			15906.4
CAV1;S37;	Q03135	S	37	CAV1	AMADELSEKQVYDAHTK	284020	394204	234599	762390																	248878				3.92845e+06	62937.6		95311.9					114588	88011.2	126529		2.74641e+06	1.64969e+06	869768	66375.4
CAVIN1;S171;	Q6NZI2	S	171	CAVIN1	SLKESEALPEK		1.48782e+06	864810	927299	239072	519309	844743	764593	972752	1.53152e+06	935369	1.39047e+06	923612	1.14712e+06	1.73205e+06	1.86112e+06	487609	681678	358706		2.04808e+06	1.86698e+06	903163	2.01189e+06	1.09246e+06	897684	1.22626e+06	1.26855e+06	700578	1.04836e+06	515693	425747	1.34092e+06	2.18368e+06	2.31033e+06	423030	1.84155e+06	938645	1.31213e+06	2.27704e+06	722223		398919	357167
CAVIN1;S202;	Q6NZI2	S	202	CAVIN1	ESEALPEKEGEELGEGERPEEDAAALELSSDEAVEVEEVIEESR					51251.2												78783.1																			253882
CAVIN1;S203;	Q6NZI2	S	203	CAVIN1	ESEALPEKEGEELGEGERPEEDAAALELSSDEAVEVEEVIEESR					51251.2												78783.1																			253882
CAVIN3;S165;	Q969G5	S	165	CAVIN3	APEPLGPADQSELGPEQLEAEVGESSDEEPVESR			63275.4		257369	39937.1											38709.8	70082.5					58792		83019.5		67618.3							343439		141737		9104.81	175854
CAVIN3;S166;	Q969G5	S	166	CAVIN3	APEPLGPADQSELGPEQLEAEVGESSDEEPVESR			63275.4		257369	39937.1											38709.8	70082.5					58792		83019.5		67618.3							343439		141737		9104.81	175854
CBARP;S343;	Q8N350	S	343	CBARP	AASESTEQEEGDAPQEDFIQYIAR															82258.3									51146.8
CBARP;S399;	Q8N350	S	399	CBARP	LEASIER										112835				58539.8	48055.6																			270038				65468.9	268857
CBARP;S621;	Q8N350	S	621	CBARP	RGDSVDGPPDGR	118987	810047	318901	322427		535185	342620	197041		521438	423269	260971	551820	355363	763844	489146	268422	643975	204009	192032	454336	313944	507555	89166.4	322261	371453	452092	329922		787925	526242	171842	117465	551962	125332	373858	461107	570767	1.82678e+06	212490		169213		261554
CBX5;S14;	P45973	S	14	CBX5	TADSSSSEDEEEYVVEK			115693		361931	311480	110520	64448	237245		299260					73952.5		343798	137492	275090			227026						338750	145843	86850.6	36974.6		158457		839678	51654.5		198399		74239.4	453451	519327	130097
CBX5;S92;	P45973	S	92	CBX5	SNFSNSADDIK									305131	142786	544851			158105	138199			198935			305008		420079	253250		147730				250009	157316	107255	577794	157638		279898		119094
CC2D1A;S220;	Q6P1N0	S	220	CC2D1A	IASAPEPR		131374	53990	140850		53278.2	187810	142226	49702.1	189427		30542.7	90419.5	175897			27973.4	109224		183613	222669			31160	44827.6	152374		119789		62943.1		117158										164767		172883
CCAR2;S569;	Q8N163	S	569	CCAR2	VVSPPEPEKEEAAK	4.11733e+06	1.48175e+06	1.40781e+06	679555					1.26213e+06	343270	1.21846e+06	2.14662e+06	2.53416e+06	1.54858e+06	771560	956006		386596			1.10885e+06	2.72244e+06	598763	1.02311e+06	2.27267e+06	1.99837e+06	315956	2.10063e+06					2.4421e+06		3.14291e+06		2.83211e+06	1.42811e+06	185138	4.87961e+06
CCAR2;S626;	Q8N163	S	626	CCAR2	DEAQNEGPATESEAPLKEDGLLPKPLSSGGEEEEKPR		26420.6	57143.8		81715.8						126975		109534					39041.7					165151		77559.1					20575.5			43670.8				49796.2	30021	100326
CCAR2;T454;	Q8N163	T	454	CCAR2	AAEAAPPTQEAQGETEPTEQAPDALEQAADTSR		34344.5	47980.6	34977.1					52489.3		73213.3	45370.7	61256.9	97386.6	51954	64725.8		15241.3				43966.8	117953		65821.9	71824.1	74643.6							51417			110629	79977.9	140905	33386.6
CCDC106;S130;	Q9BWC9	S	130	CCDC106	GGAGGEASDPESAASSLSGASEEGSASER		52137.3		28335.1	52950.9	48352.8	36618.7	753508	84540.1	66849.5	49851.9			29430.1	44796.9	66110.8										58621.5	60722.8	65830.3		114445			188274	98561.6	211180	87283.5	101008	92200.4	59254.9	63462.2	67102.9	106023		82725.3
CCDC120;S360;	Q96HB5	S	360	CCDC120	SNSSEALLVDR		98313.7	49571.9						90536.6	112726	140955		43323.3		24945.7	34645.2										23346.8							90766	65991.3		89051.5	80020	78518.4		87164.7
CCDC6;S240;	Q16204	S	240	CCDC6	LDQPVSAPPSPR	576165	384184	204589	102209	79911.3	64847.3	180135	134428	283188	229768	323023	406355	437847	220183	185960	305540	98403.2	85288.2	129962		436318	213200	306526	255836	340169	336106	132554	477087		119542	291099		507609	307831	483980	112961	425571	293834	130084	401840		43757.5
CCDC6;S244;	Q16204	S	244	CCDC6	LDQPVSAPPSPR	576165	384184	204589	102209	79911.3	64847.3	180135	134428	283188	229768	323023	406355	437847	220183	185960	305540	98403.2	85288.2	129962		436318	213200	306526	255836	340169	336106	132554	477087		119542	291099		507609	307831	483980	112961	425571	293834	130084	401840		43757.5
CCDC61;T285;	Q9Y6R9	T	285	CCDC61	TPPVQPPPTR	238406	211804			175926	103313	179910	257229	224497	376693	164112	183187	82748.7	264524	100830	81700.2	157445	84350.4	125415		303604	395522	121714	253871	184384	310823		240129		297333	344948	63374.2	580601	146631	466267	68963.5	105149	116034		976422	115709	195232		100836
CCDC82;S131;	Q8N4S0	S	131	CCDC82	QTGQIIEDDQEKHLSQEDNDLNK			175568	82662.7					366392		335190	218166	124475	142329	213485	275491					210530		568804	366270	252261	82348.9	305005	118469		51608.7	124542		320989	277095		513873	237686	113988						55876.4
CCDC82;S154;	Q8N4S0	S	154	CCDC82	QTGQIIEDDQEKHLSQEDNDLNK			175568	82662.7					366392		335190	218166	124475	142329	213485	275491					210530		568804	366270	252261	82348.9	305005	118469		51608.7	124542		320989	277095		513873	237686	113988						55876.4
CCDC82;S219;	Q8N4S0	S	219	CCDC82	VVEDEGSSVEMEQK					204668	194626	72747	143767	281933	361755			405475	202257	184171	261365	101014	127672	180991	181384		225910	485482	221459	345369	142236	255828		141206		85091.8	47507.1	569700	349019		316506	303072	140807				116517		118443
CCDC86;S102;	Q9H6F5	S	102	CCDC86	QQDLHLESPQR	3.27809e+06	920193	361252	175030	595770		322721	918838	592819	528358	912753	1.28752e+06		432356	206053		1.08719e+06	1.54694e+06	239448		579459	1.84194e+06				550437	184960	418295		349606	947368				1.38328e+06	106123	975840	579620	168753	1.63642e+06	1.64234e+06	213248	476395
CCDC86;S113;	Q9H6F5	S	113	CCDC86	QPEYSPESPR	511051	2.0016e+07	1.8095e+07	7.7856e+07	5.14626e+06	2.51892e+07	2.55366e+07	4.63166e+07	1.06688e+07	1.5784e+07	1.54577e+07	1.99607e+07	1.61616e+07	1.9018e+07	2.04618e+07	2.16898e+07	7.22668e+06	2.91014e+07	3.61045e+07	4.89162e+07	2.89879e+07	2.05609e+07	1.21894e+07	1.21193e+07	5.39732e+06	1.48436e+07	1.29871e+07	2.46419e+07	5.39571e+06	2.64898e+07	1.91888e+07	1.01266e+08	7.96359e+06	1.39712e+07	2.03668e+07	7.11948e+06	1.07615e+07	1.31293e+07	1.3917e+07	2.34908e+07	9.33964e+06	4.62396e+07	1.99482e+07	6.27987e+07
CCDC86;S47;	Q9H6F5	S	47	CCDC86	EPGSPPSVQR		241792	126230	70800.6	339205	47426.2	139552	81732.1	248014	237504	349940			51855.6	113543	154682		220929	317935		292955		268266			69130.9	162949	261127		261223	705223		99518.1	130105	220366	167021	678488	136536	221491	121058		279817	451728	137442
CCDC86;S58;	Q9H6F5	S	58	CCDC86	AGLGSPERPPK	2.26532e+06	6.77429e+06	2.9455e+06	2.76025e+06	2.39124e+06	2.91496e+06	6.02633e+06	4.15307e+06	6.02924e+06	7.92386e+06	4.33816e+06	4.89378e+06	1.73502e+06	2.8672e+06	2.54019e+06	1.68675e+06	4.01869e+06	8.29498e+06	3.47677e+06	2.50507e+06	1.51066e+06	4.53638e+06	2.76939e+06	1.97221e+06	2.27914e+06	2.22993e+06	2.56892e+06	3.79443e+06	3.27872e+06	6.84352e+06	6.75438e+06	1.56646e+06	2.93069e+06	3.10985e+06	6.03308e+06	650459	4.1558e+06	3.88259e+06	2.32484e+06	4.67304e+06	6.46882e+06	2.39841e+06	4.24787e+06	3.11012e+06
CCDC86;S80;	Q9H6F5	S	80	CCDC86	LQQGAGLESPQGQPEPGAASPQR	2.5018e+06	2.51033e+06	1.10756e+06	483322	1.11303e+06	607174	1.23318e+06	2.30561e+06	1.06692e+06	1.97207e+06	1.30022e+06	2.54429e+06	865429	409716	1.20103e+06	1.04285e+06	1.26643e+06	1.24757e+06	1.69776e+06	1.10475e+06	1.51359e+06	875675	1.58961e+06	890877	438218	459725	831006	1.76222e+06	1.26353e+06	1.47929e+06	3.0459e+06	129274	1.1856e+06	533194	2.54157e+06	158860	1.45392e+06	470119	751056	1.86998e+06	827805	808165	2.05563e+06	880261
CCDC86;S91;	Q9H6F5	S	91	CCDC86	LQQGAGLESPQGQPEPGAASPQR	2.5018e+06	2.51033e+06	1.10756e+06	483322	1.11303e+06	607174	1.23318e+06	2.30561e+06	1.06692e+06	1.97207e+06	1.30022e+06	2.54429e+06	865429	409716	1.20103e+06	1.04285e+06	1.26643e+06	1.24757e+06	1.69776e+06	1.10475e+06	1.51359e+06	875675	1.58961e+06	890877	438218	459725	831006	1.76222e+06	1.26353e+06	1.47929e+06	3.0459e+06	129274	1.1856e+06	533194	2.54157e+06	158860	1.45392e+06	470119	751056	1.86998e+06	827805	808165	2.05563e+06	880261
CCDC88A;S1702;	Q3V6T2	S	1702	CCDC88A	SSSQENLLDEVMK			55586.5		192953	180337	229678	83243.1	203776	178443	107923	138736	119436	45032.9		29240.8	316121	124149	64749.7	107078	70707.7		104900	140396	145689	36964.8	33478.2	110026	197769	114289	335644	24193.8	97920.6	44099.2	31316.3		98246.1	88642	26363.9	33840.5	240460	68183.2	283069	63738.6
CCDC88A;T1560;	Q3V6T2	T	1560	CCDC88A	DTTSFEDISPQGVSDDSSTGSR					395849	219557	104787	179905	99393.6		214967	20149.4	172219	98004	64399.6	129319	180002	170267	95665.2	112286		114451	331127	37234.3	185469	89613.5	73055.3	34656.1		97046.5	250359	25175.3		114341		349839	258154	216560	62472.2		65439.5	39039.4	260794	116128
CCDC9;S390;	Q9Y3X0	S	390	CCDC9	EGAASPAPETPQPTSPETSPK	893545		319705	127893	408370	573337	60098.1	831129	363219		174069	67202.9	319997	166604	216267	181723	1.08239e+06	525474	314901	251534	137612	286948	385948	66988.1	528387	223876	203212	126351	305368	362879	226987	124162	258219	382889		475647	492599	202853	178096	32586.9	374421	117390		157880
CCDC9;S80;	Q9Y3X0	S	80	CCDC9	SPGTPRPPGASK	66200	2.6681e+06	107335		245093	146202	510644	365044	259726	424051	303081	309319	131783	143151	195596		255519	185325	336295	217613	282914	206008	211655	161693	894599	2.63106e+06	1.13646e+06	4.21369e+06	156820	340575	729440	402867	325993	230980	395803		457609	1.56407e+06	842015	2.51827e+06	335437	169479	536233	154645
CCDC9;T389;	Q9Y3X0	T	389	CCDC9	EGAASPAPETPQPTSPETSPK	893545		319705	127893	408370	573337	60098.1	831129	363219		174069	67202.9	319997	166604	216267	181723	1.08239e+06	525474	314901	251534	137612	286948	385948	66988.1	528387	223876	203212	126351	305368	362879	226987	124162	258219	382889		475647	492599	202853	178096	32586.9	374421	117390		157880
CCDC93;S305;	Q567U6	S	305	CCDC93	QSFDDNDSEELEDKDSK	236384	588627	3.76381e+06	1.09923e+06	2.60318e+06	6.5847e+06	3.04352e+06	6.3691e+06	2.23857e+06	339070	5.32812e+06		5.73973e+06	2.18235e+06	1.80395e+06	5.48162e+06	4.16577e+06	4.77523e+06	5.35715e+06	6.04636e+06	1.28939e+06	2.3187e+06	8.75778e+06	3.10205e+06	139280	150874		92045.1	241304	3.49554e+06	3.08409e+06	1.06188e+06						185296		184002	481975	487487	326537	480096
CCDC97;S257;	Q96F63	S	257	CCDC97	LLQQQEEEEACLEEEEEEEDSDEEDQR
CCDC97;S337;	Q96F63	S	337	CCDC97	YFDEEEPEDAPSPELDGD					174322	14598.8																					11320.1									113362
CCDC9B;S201;	Q6ZUT6	S	201	CCDC9B	SPPTQVAISSDSAR	924153	1.07271e+06	325651	130432	590273	576931	909722	926285	469220	586946	519097	476414	336697	152975	313979	305669	717393	570840	1.09207e+06	604775	1.1133e+06	298131	831318	514069	550914	143622	188660	682346	630285	920495	1.62989e+06	80616.9	883564	293721	502888	244803	551194	310479	222050	885028	905838	322857	1.85978e+06	599743
CCND1;T286;	P24385	T	286	CCND1	AAEEEEEEEEEVDLACTPTDVR			54141.5		150604	95581.4	28486.6	20651.9					34085.3				68582.9	53566.9	56399.9	71924.5			37806.2				81462.2							60878.9		183236
CCND2;S279;	P30279	S	279	CCND2	DGSKSEDELDQASTPTDVR			320360		206386	208399							310482			225874	221718	242821	255020	237129	174833	223733	277657	139044	227661	47560.2		466068	492956	176075		78040.5	203893	267315	634906	326389					253484	104415	309879
CCNE2;S21;	O96020	S	21	CCNE2	QQPQPSQTESPQEAQIIQAK									55828.8	110670												122412								29814.9	89307.9											27648.9		32725.5
CCNK;S340;	O75909	S	340	CCNK	AVVVSPKEENK	70528.5	2.38198e+06	1.40705e+06	2.40838e+06	3.55828e+06	4.3934e+06	8.01119e+06	4.10807e+06	3.04605e+06	3.2629e+06	2.95531e+06	2.44196e+06	1.74275e+06	1.9127e+06	4.53565e+06	2.41077e+06	3.30233e+06	4.9374e+06	5.1461e+06	2.33867e+06	4.61872e+06	2.94497e+06	2.72963e+06	3.49333e+06	1.94542e+06	1.36094e+06	2.90011e+06	2.46361e+06	2.87325e+06	4.38546e+06	7.00804e+06	2.99178e+06	3.78118e+06	3.08646e+06	2.92836e+06	1.1567e+06	2.51376e+06	2.51804e+06	3.27252e+06	1.21525e+06	3.31993e+06	3.58598e+06	4.97088e+06	3.6748e+06
CCNL1;S352;	Q9UK58	S	352	CCNL1	AEEKSPISINVK	2.19806e+06	1.92026e+06	778124	149074	739652	377180	704003	765129	1.2408e+06	1.30863e+06	1.0987e+06	2.61951e+06	1.10313e+06	454480	559787	847438	284622	297489	386896	376012	1.06242e+06	1.24729e+06	1.33947e+06	1.43473e+06	887320	447659	426545	873637	322775	725647	1.37489e+06		2.97241e+06	1.06933e+06	2.75934e+06	369480	1.59429e+06	605782	444661	1.17402e+06	627480	280606	1.32112e+06	493401
CCNL2;S369;	Q96S94	S	369	CCNL2	ADSPVNGLPK		1.54695e+06	281193	463491	730628	592563	2.2571e+06	897381	1.14942e+06	1.54349e+06	1.2253e+06	5.22042e+06	553900	399578	986225	372902	994896	933326	1.06219e+06	355626	1.04133e+06	2.66844e+06	1.76147e+06	1.34698e+06	529919	726437	595196	675259	744685	814315	1.90248e+06	241839	1.22089e+06	623303	1.94212e+06	471018	774213	859282	374875	974162	2.13459e+06	630846	1.42775e+06	524727
CCNT2;S480;	O60583	S	480	CCNT2	QGQSQAASSSSVTSPIK		419435								232741				89872.9							130512					49491.5							524592	212500	508051			103142
CCNY;S326;	Q8ND76	S	326	CCNY	SASADNLTLPR	1.40322e+06	1.45692e+06	281936	590596	996197	742919	2.9204e+06	2.88217e+06	939595	1.9667e+06	1.14096e+06	1.81107e+06	579541	635041	720364	691345	1.55808e+06	1.15901e+06	1.96279e+06	949149	1.74355e+06	1.18701e+06	1.39702e+06	897662	660706	391862	508218	992658	993661	1.73575e+06	3.76515e+06	257318	1.64961e+06	895408	1.82295e+06	670108	1.21336e+06	627531	386580	1.07466e+06	977525	535346	3.27014e+06	1.7723e+06
CCNY;T331;	Q8ND76	T	331	CCNY	SASADNLTLPR	1.40322e+06	1.45692e+06	281936	590596	996197	742919	2.9204e+06	2.88217e+06	939595	1.9667e+06	1.14096e+06	1.81107e+06	579541	635041	720364	691345	1.55808e+06	1.15901e+06	1.96279e+06	949149	1.74355e+06	1.18701e+06	1.39702e+06	897662	660706	391862	508218	992658	993661	1.73575e+06	3.76515e+06	257318	1.64961e+06	895408	1.82295e+06	670108	1.21336e+06	627531	386580	1.07466e+06	977525	535346	3.27014e+06	1.7723e+06
CCP110;S641;	O43303	S	641	CCP110	ESEELLK		1.40912e+06	1.9574e+06	1.45171e+06	237580	4.44005e+06	8.66313e+06	2.31764e+06	375727	783659	5.80145e+06	656050	2.74478e+06	2.5032e+06	1.37281e+06	2.83737e+06	291093	2.50354e+06	4.43992e+06	2.16355e+06	1.86639e+06	1.21423e+06	3.05558e+06	1.96714e+06	2.48206e+06	3.10708e+06	2.60295e+06	753918		2.82374e+06	2.80497e+06	623722	50618.6	6.37344e+06	195111	6.42063e+06	3.33829e+06	2.62801e+06	3.11285e+06	935406	26827.4	1.5341e+06	4.45783e+06	1.87718e+06
CCPG1;S186;	Q9ULG6	S	186	CCPG1	TVSASESEDRLVAEQETEPSK														66177.8		90985.9														26927.8			174403	880476		229800
CCSAP;S80;	Q6IQ19	S	80	CCSAP	CAPPSPPPPVEPATQEEAER										42396.3		77739.7		40182.5	43535.6	140156					70250.7	50889.7	109210	25903.8		28840.9	30404	135013			61020.1	10984.8	37344.3		112664		316957	34268.2	49485.6	72682.6
CCT3;S252;	P49368	S	252	CCT3	KGESQTDIEITR	295128	126275			139343	118482	120055		256732	195236	115551	157333	96257.3	103919	125531																226652		217498									110538		343313
CCT6A;S205;	P40227	S	205	CCT6A	SETDTSLIR		308178			291918		636400	587400		294067				256873	222475		487377	538603			315457					192905	185634							129326				213402	137874			395818	548911	269530
CD2AP;S510;	Q9Y5K6	S	510	CD2AP	FNGGHSPTHSPEK		254858		55382.2		463351	117799	108453	85449.1	577109	128484	167742	72078.6	123408	123848			44174.6			184791	165329	140130	86466.7	182257	106341	121355	168753		76778.9	202349	27059.5	208709	402457	360721		154669	152444	109442	256604		50636		58959.6
CD2BP2;S49;	O95400	S	49	CD2BP2	HSLDSDEEEDDDDGGSSK						132935	92620.3						86134.8		32023.9			137750									182232									921820
CD302;S48;	Q8IX05	S	48	CD302	VESIEDVR				10009.6	90005.9	78265.4	101908	34331.9	90063.9		111230						81406.5	89155.8												41215.9	80292.9	19646.7												28682.2
CD44;S184;	P16070	S	184	CD44	TNPEDIYPSNPTDDDVSSGSSSER			799277	191959					336769		419064	25416.8	661868	165460	704708	352124						153160	561777	206809	820473	63529.3	1.23144e+06						108062	568694		707177	882960	363611	879978
CD44;S686;	P16070	S	686	CD44	LVINSGNGAVEDR	326331	423936	63408.7	45127.2	53657.3	143491	131910		113275	270537	142015	470335		61814.7	84335.9	56617.9	106954	109089	159102		179966	64888.8	180559	109849		48790.6	51513.2	107777	88345.9	219213	273753		117433	54644.9	336189		571919	74150.2		414400	98769.5	54276.1	156371
CD44;S706;	P16070	S	706	CD44	SQEMVHLVNK	1.48542e+07	4.53307e+06	1.18026e+06	723530	1.6064e+06	1.20096e+06	2.19425e+06	2.48213e+06	2.35413e+06	1.44657e+06	4.47094e+06	1.43838e+07	1.19836e+06	521661	1.11701e+06	1.52489e+06	483562	3.15097e+06	2.79505e+06	953054	981607	2.36821e+06	2.59426e+06	1.1516e+06	493872	525092	781131	1.63647e+06	266800	4.33232e+06	3.71341e+06	167059	2.57306e+06	860692	7.42785e+06	1.10373e+06	2.82942e+06	891114	675559	2.61419e+06	1.21121e+06	1.57373e+06	2.89372e+06	1.37547e+06
CD44;T720;	P16070	T	720	CD44	ESSETPDQFMTADETR			544936	225167	275665	543228	294260	715696	890571		561478	48451.9	552405	651408	466353	271515	187022	311839	83932.4	324446	62540.8	168110	248740	131136	855447	28829.9	262872		85981.3	207569	214928	65508.3	240891			141371	1.32607e+06	514370	445086		156995	389027	152356	694234
CD99;S168;	P14209	S	168	CD99	ENAEQGEVDMESHR					1.07403e+06	1.72115e+06	842487	937447	96258.6		303704			650034		312036	418214	2.39701e+06	2.27654e+06	2.03185e+06			1.04528e+06	104016	139270	171266	84438.3		751425	1.86403e+06	1.15444e+06	985667		159081		428058	213514	204901	241589		1.06915e+06	1.02843e+06	1.78631e+06	1.14487e+06
CDAN1;S285;	Q8IWY9	S	285	CDAN1	TGSLTDEPADPAR		255229		335873	303012	267585		172468	191655	254571	153933		94807.2	242523	276305	107500					408058	49920.7	321756	775192	111588	427783	273878		232322	48992.5		22252.6		148796			182980	391714	255264
CDC25B;S353;	P30305	S	353	CDC25B	SVTPPEEQQEAEEPK					173784	178684	193033	161872	649990	177902	1.16447e+06	322712	264875	200385	182090		311406	174562	324577	141597	324783	359176	317471	193747						158946			222229	115498	86474.2	235805	359176	499571	371597	237908	252527	138651	225552	163545
CDC26;S42;	Q8NHZ8	S	42	CDC26	QKEDVEVVGGSDGEGAIGLSSDPK	175554	103000	295331	88794.2	248077	197327	194913	120783	529289	159434	342896	123994		143808	155333	130048	413617	220128	260637	286541	196837	102167	341593	133232	235411	122132	316066	154104	331527	151902	489107	37121.2	229503	541746	69944.3	447681	377851	261588	265034	42815.7	221605	51404.9	434547	126793
CDC42BPA;S1651;	Q5VT25	S	1651	CDC42BPA	EFSGGSYSAK		516912		296781	180712	213427	937114	257667	321572	359336	674947		525867	449734	483301	230505	609230	252631	357670	150665	419548		595826	735927	522458	511147	497263	416684		331504	408411	96396.3	711211	456827		1.03288e+06	291590	364315	232227	534848	320623	183483	321155	162228
CDC42BPA;S1721;	Q5VT25	S	1721	CDC42BPA	SLSLESTDR		519691	189301	261699	153795	223299	287152	334506	324417	414010	388122	163535	310819	719157	200108		241543	205222	319473		175975	243809		252679	257451	353380	303550	85661.5		126140	294858	104351	153370	615456		312648	377101	608993	154569	113828	333763	188139	1.05837e+06	136288
CDC42BPB;S1690;	Q9Y5S2	S	1690	CDC42BPB	HSTPSNSSNPSGPPSPNSPHR					311947	462276	352813	121403	417614	477295	259818	606600	124917	128496	134782	207509	188204	162920	188345	268131	236362	230932	343558	157789	244627	133619	380299	376837	174038	148417	490381		497048	704963	443771		427271	250639	518046	397525	231589	110855	563396	137415
CDC42BPB;S1693;	Q9Y5S2	S	1693	CDC42BPB	HSTPSNSSNPSGPPSPNSPHR					311947	462276	352813	121403	417614	477295	259818	606600	124917	128496	134782	207509	188204	162920	188345	268131	236362	230932	343558	157789	244627	133619	380299	376837	174038	148417	490381		497048	704963	443771		427271	250639	518046	397525	231589	110855	563396	137415
CDC42EP4;S64;	Q9H3Q1	S	64	CDC42EP4	AGEPDGESLDEQPSSSSSK	178308	705986	537729	270632	574622	847381	359374	606661	737421		684633		898123	258128	221035	375166	702863	494370		621273	261664		991296	626379	1.36225e+06	351530	258800		757418	623679	618478	244558	507929	386160	240923	1.5926e+06	568295	475857	399960		796738	601840	1.15227e+06	809251
CDCA2;S710;	Q69YH5	S	710	CDCA2	AGTDSPVSCASVTEER		330489	470933	406517	422773	115965	389308		1.56611e+06	523535	3.05604e+06	1.63368e+06		409569	776079	476255			107082		763315	926735	1.28093e+06	1.1246e+06	68993.8	553618	559397	410085			137498			571639		1.90589e+06	89139.3	510714	578734			110789	377314
CDCA3;S29;	Q99618	S	29	CDCA3	SPSDLTNPER		52114.5					138390			157992				41967.5							131498					34429.1							28180.7					58883.7
CDCA3;S87;	Q99618	S	87	CDCA3	TSSGDPPSPLVK		335904	137742	71998.2	222801	229426	448542	365104	513095	703702	587219	784385		160546	54671.3	123434		412900	290711		411301	514685	394233	369690		316865	63433.4	175490		376089	238555	39150.9	972030	181648	1.0804e+06	243753	170472	233931	52800.7	548450		141798	183503
CDCA3;S94;	Q99618	S	94	CDCA3	QLSEVFETEDSK		28555.2			13290.7	12644.8	38898.5	24934.7			57128.8	31717.9		15015.7	20863.3						25172.7	26315.6	34236.9											28693.3	27537.5	65477.6		16440.5				9032.19	53670.3	20239.3
CDCA7L;S261;	Q96GN5	S	261	CDCA7L	AFVEDSEDEDGAGEGGSSLLQK			195658		20649.2	39169.8	179839	75207.3			231192						82602.5	104767							105108	67724.3	98838.8							308494				90889.3	175638			55115.6	223526	108644
CDCP1;T790;	Q9H5V8	T	790	CDCP1	LATEEPPPRSPPESESEPYTFSHPNNGDVSSK					48426.5	28238.6	43490.7	57795.1										36373.5					118073				38912.2			47238	191341			76051.1
CDK1;S39;	P06493	S	39	CDK1	LESEEEGVPSTAIR									135125		55345.6	108132	70747.8	47364.1	80189.9	33512.1	273208				72365.6	117261	76956.5	99401.1	86516	57744.1	69341.1							50108.5	59095.1		51222.6
CDK1;T14;	P06493	T	14	CDK1	IGEGTYGVVYK	534973	463342	244878	42766.2	478492	273856	2.23466e+06	713990	2.45135e+06	6.53638e+06	3.86272e+06	5.04681e+06	380677	194312	182360	385271	1.10915e+06	882159	1.07955e+06	288347	2.00244e+06	2.51405e+06	1.51675e+06	890296	671899	158845	99196.9	502077	309142	1.5698e+06	1.63006e+06	38122.9	2.87286e+06	982354	5.56277e+06	1.19072e+06	458992	222758	70345.2	1.12607e+06	1.08882e+06	411053	2.15852e+06	459134
CDK1;Y15;	P06493	Y	15	CDK1	IGEGTYGVVYK	534973	463342	244878	42766.2	478492	273856	2.23466e+06	713990	2.45135e+06	6.53638e+06	3.86272e+06	5.04681e+06	380677	194312	182360	385271	1.10915e+06	882159	1.07955e+06	288347	2.00244e+06	2.51405e+06	1.51675e+06	890296	671899	158845	99196.9	502077	309142	1.5698e+06	1.63006e+06	38122.9	2.87286e+06	982354	5.56277e+06	1.19072e+06	458992	222758	70345.2	1.12607e+06	1.08882e+06	411053	2.15852e+06	459134
CDK11A;S265;	Q9UQ88	S	265	CDK11A	DLLSDLQDISDSER					13654.4													6032.57																		70259.6
CDK11A;S271;	Q9UQ88	S	271	CDK11A	DLLSDLQDISDSER					13654.4													6032.57																		70259.6
CDK11A;S47;	Q9UQ88	S	47	CDK11A	RDSLEEGELR		485092	1.36559e+06	384367	3.07979e+06	4.16093e+06	1.14028e+06	2.04184e+06	2.81511e+06	915535	3.52394e+06		480659	672956	760243		5.28383e+06	2.26745e+06	1.37132e+06	2.10688e+06	625269	3.02086e+06	2.58189e+06	2.12815e+06	438915	706149	164811		4.21252e+06	2.48913e+06	1.20513e+06	904428	152954	641085	778271	1.28253e+06	2.02338e+06	697982			3.93175e+06	1.57145e+06	1.25428e+06	2.76251e+06
CDK11A;S577;	Q9UQ88	S	577	CDK11A	EYGSPLK		1.06135e+07	287750	5.96499e+06		5.67429e+06	1.31055e+07	6.4987e+06	418704	1.21964e+07	1.307e+06	3.55098e+06		4.41752e+06	3.63036e+06	1.87338e+06		2.13175e+06	4.41277e+06	1.84734e+06	1.04413e+07	1.93857e+07	4.25194e+06	417349	197851	4.09604e+06	3.36144e+06	2.30202e+06		1.95231e+06	8.98131e+06	1.45371e+07	637829	2.90118e+06	2.18744e+07	968427	4.86906e+06	4.76633e+06	4.71787e+06	1.15228e+07	218634	9.88223e+06	9.66827e+06	8.81116e+06
CDK12;S1082;	Q9NYV4	S	1082	CDK12	NSSPAPPQPAPGK		747886	1.20529e+06	1.24073e+06	1.17611e+06	1.76237e+06	2.48592e+06	2.00521e+06	3.01283e+06	3.4288e+06	2.17072e+06	3.4791e+06	1.73092e+06	1.7693e+06	2.57507e+06	1.6798e+06	1.7938e+06	2.71691e+06	1.83159e+06	1.19683e+06	2.78958e+06	2.93205e+06	2.43875e+06	2.2107e+06	2.38365e+06	776909	1.22755e+06	2.61705e+06	1.48442e+06	1.67967e+06	3.199e+06	536216	4.52074e+06	2.24075e+06	7.03133e+06	1.10491e+06	1.5083e+06	2.49374e+06	1.45809e+06	2.21776e+06	2.18353e+06	1.25751e+06	2.94108e+06	1.07098e+06
CDK12;S274;	Q9NYV4	S	274	CDK12	RRDSDGVDGFEAEGK	107684									95033.8		39830.9									85537.3							50978.1						58621		89849.4
CDK12;S276;	Q9NYV4	S	276	CDK12	RRDSDGVDGFEAEGK	107684									95033.8		39830.9									85537.3							50978.1						58621		89849.4
CDK12;T692;	Q9NYV4	T	692	CDK12	AITPQAQEELQK					127214	36203.8	107946			148083		150454	197501	30538.9	73469.7	70584.8					70163.6	106261	101931
CDK12;T893;	Q9NYV4	T	893	CDK12	LYSSEESRPYTNK	1.83954e+06	1.10224e+06	824087	448915	590644	572968	693353	901817	311097	591974	1.00988e+06	1.44874e+06	432305	311262	564287	86783.3		609715	219016	305574	1.39999e+06	2.05209e+06	1.23066e+06	2.03389e+06	934697	621573	298709	401482	1.06246e+06	712028	1.5297e+06	433299	1.14438e+06	599002	1.11815e+06	326206	1.29696e+06	1.1775e+06	478097	853777	755458	477007	290417	192227
CDK13;T871;	Q14004	T	871	CDK13	LYSSEESRPYTNK	810564	1.0966e+06	684018	370364	334514	264523	278893	733742	666785	863537	324918	476816	738699	545527	820962	906470	239205	371197			859510	686126	1.23988e+06	918899	570137	557179	588355	617671	70308.6	216621	370026	698410	801037	1.14383e+06	994355	1.48357e+06	511322	495604	291288	765533	475953	250375	456954	404548
CDK14;S134;	O94921	S	134	CDK14	ADTSQEICSPR													71571.2	130763	173174						305849	80332.4		55801										294490	288948		176207	197079	394312	283454
CDK16;S78;	Q00536	S	78	CDK16	MGSDGESDQASATSSDEVQSPVR		118062		88555.7	59764.5	75785.5	91761.5	114933	207034	312329	147491		339447	183804	139531			98995	134028		161576	131199				134133	103660			64408.6			197807	72345.6	116023	89299	127428	267792	162956	49842.7	128522	48920.8		93710.4
CDK16;S95;	Q00536	S	95	CDK16	MGSDGESDQASATSSDEVQSPVR		118062		88555.7	59764.5	75785.5	91761.5	114933	207034	312329	147491		339447	183804	139531			98995	134028		161576	131199				134133	103660			64408.6			197807	72345.6	116023	89299	127428	267792	162956	49842.7	128522	48920.8		93710.4
CDK17;S122;	Q00537	S	122	CDK17	MGSDGESDQASGTSSDEVQSPTGVCLR	205838	105421	145379		348121	217810	132194		157378	97637.1	41904.7			85863.3	141024		113700	99869.9	301625	83667.4	56889.8	47450.4	101465	42507.3	75579.1	32351.2	75761			150618	265932	28393.1	142110	74417.1			387925	98548.8	51445.4		80518.1	52973.7	266326	58186.1
CDK5RAP2;S1238;	Q96SN8	S	1238	CDK5RAP2	DLSPPR		420494	349016	358324		346781	403697	404687		296512	1.12366e+06	1.17332e+06	537282	630776	313227	389397		307261	171189	120433	1.16944e+06	1.45432e+06	1.02275e+06	681942	605058	485024	164608	514907		280097	310030	162638		175383	1.46544e+06	369371	670153	418837	216400	947215		242217	479803	320049
CDK7;T170;	P50613	T	170	CDK7	AYTHQVVTR		410730		196858	114855	145123	221755	250629	510360	718691		374613	430116	298463	399725	326950	180693	341935	149835		222917	204373	356920	661236	467894	182955	381663	385511		193406	384064		491638	224697	497458		444778	177168		210734	304503	90241		156138
CDKN1B;S10;	P46527	S	10	CDKN1B	VSNGSPSLER	76328.9	4.81094e+06	3.43385e+06	1.93584e+07	66599.2	972556	1.0077e+06	1.4655e+06	2.83223e+06	5.23349e+06	1.04127e+06	2.09535e+06	3.30484e+06	8.17042e+06	3.51654e+06	4.25878e+06	566970	877791	1.10887e+06	1.46355e+06	6.97279e+06	3.15135e+06	3.03052e+06	1.80773e+06	2.56475e+06	1.72137e+07	2.69684e+06	5.97649e+06	1.73679e+06	1.3113e+06		5.40749e+06	2.5085e+06	6.17268e+06	3.53475e+06	1.36175e+06	1.84253e+06	5.77476e+06	3.11638e+06	6.3365e+06	1.44118e+06	2.51653e+06	434494	2.24981e+06
CDKN1B;S178;	P46527	S	178	CDKN1B	TEENVSDGSPNAGSVEQTPK	341744	816789		176346	35725.2					211533	255350	129608	1.08267e+06	681969	688783	459056		77392.3			492557	107968	327857	374506	311915	525069	322507	330518		78516.7		28560.4	258035	226139	161230	265029	851109	547450	430290	242509		38912.1
CDKN2AIP;S132;	Q9NXV6	S	132	CDKN2AIP	GISSSNEGVEEPSK		629021		198537	234479	250845	262588		403045	152686		83819.4	406060	176739	98584.4		340051	164495	417804	249083	775803		168298			70361.4	193606	166626		185122	213949	124167	290008	153886	179854			333558	203170			210380		173848
CDS2;S21;	O95674	S	21	CDS2	VAHEPVAPPEDKESESEAKVDGETASDSESR	49905.3	131756		201036					82763.8					233773	552685		142441				175639			211369			1.1251e+06		132883	92596.1		188027						129123	767944		119177	283506
CDS2;S33;	O95674	S	33	CDS2	VAHEPVAPPEDKESESEAKVDGETASDSESR															511691		142441							101904			1.71056e+06					51634.2		382148				129123	1.02246e+06			175135
CDV3;S107;	Q9UKY7	S	107	CDV3	VQAMQISSEKEEDDNEKR	132309		102868	146710	727282	384391			197799		137649	48464.3					1.30674e+06	316180	156613	229659		48757.9		107832	558665	122794			950540		626869		370515								457326	189385	514864	99994.9
CEBPZ;S629;	Q03701	S	629	CEBPZ	SQLDDHPESDDEENFIDANDDEDMEKFTDADKETEIVK					55389.5
CENPA;S17;	P49450	S	17	CENPA	RRSPSPTPTPGPSR	544674	637181	516369	709200	473338	701875	380037	377111	1.13189e+06	1.05653e+06	421353	695637	512307	549645	627316	1.30019e+06	382757	486194	322236	157067	648651	427866	648290	1.66185e+06	332507	253222	814143	529704	431732	330079	522978	71217.6	512380	2.28328e+06	509217	2.14726e+06	316640	471088	1.09891e+06	630020	509192	211023	206119	179818
CENPA;S19;	P49450	S	19	CENPA	RRSPSPTPTPGPSR	544674	637181	516369	709200	473338	701875	380037	377111	1.13189e+06	1.05653e+06	421353	695637	512307	549645	627316	1.30019e+06	382757	486194	322236	157067	648651	427866	648290	1.66185e+06	332507	253222	814143	529704	431732	330079	522978	71217.6	512380	2.28328e+06	509217	2.14726e+06	316640	471088	1.09891e+06	630020	509192	211023	206119	179818
CENPC;S538;	Q03188	S	538	CENPC	SEESPVYSNSSVR					189601	281888	239480	248105	215462	206852							248375	189996			298771	412835		367216						232577	260156	88719.3	332843	297062	347366						250816	262115	340716	236829
CENPC;S613;	Q03188	S	613	CENPC	CSLSEPLESDEADLAK									42999.1		35000.2			16375.7									56035.8				13901.6											21156.9
CENPI;S284;	Q92674	S	284	CENPI	GPSPSPVGSPASVAQSR		366985	1.8716e+06	1.85189e+06	159371	515786	1.13607e+06	5.22789e+06	1.03947e+06	469517	3.23442e+06	1.11752e+06					2.61671e+06	1.92177e+06			829050	1.48116e+06	2.84769e+06	1.54554e+06	402137	788450	713797	842496		211027	5.02733e+06	383867	1.07309e+06	8.33836e+06	1.91617e+06	630998	4.85261e+06	743884	1.66573e+06	2.8947e+06
CENPT;S386;	Q96BT3	S	386	CENPT	VEEAEGHTEVTEAEGSQGTAEADGPGASSGDEDASGR
CENPT;S392;	Q96BT3	S	392	CENPT	VEEAEGHTEVTEAEGSQGTAEADGPGASSGDEDASGR
CENPT;S397;	Q96BT3	S	397	CENPT	AASPESASSTPESLQAR		199505		59991.5	30507.7		72218.3	58429.6	101281	111006	134097		286449	58456	122250			98861.6	94369.6		135502		155145		95870.6	51347.3	95946.5			133696			190638	174406	165192	96296.8	121015	78848.5				63462.4		57878.1
CEP128;S172;	Q6ZU80	S	172	CEP128	DLTHSDSESSLHMSDR		295841	107806	123449		200598	204036			130230	89810.3	130478	120803	188615	128138	222104			77768.5		242020	136621	231715	158591	138725	227088	137719	197385		69564.7		75640.7	157984	90050.8	107821	91555.2	192938	116351	65099	73317		39981.5		66758.1
CEP131;S47;	Q9UPN4	S	47	CEP131	SVSVVTGSEQK		477255			57411.4		160942		235545	506718	373176			232284							158867					49328							243249					88362.7
CEP170;S1059;	Q5SW79	S	1059	CEP170	TPLTSADEHVHSK	252489	258501			362110	393659	587266	592074	223567	197514	90487.2	61927.4					326320	410266	341115	204249	253181	82185.5		59895.4						393955	812273						250837	126877	140143
CEP170;S1112;	Q5SW79	S	1112	CEP170	LGEASDSELADADK	587758	92847	2.30112e+06	663350	5.60428e+06	8.33888e+06	6.23764e+06	6.15629e+06	1.71571e+06	156780	1.0348e+06	94795.4	1.91673e+06	702391	944998	972629	417282	312948		885231	325935	618124	730066	1.30932e+06	2.3352e+06	807492	1.16398e+06	37043.7	3.82138e+06	3.00903e+06	5.21964e+06	2.41755e+06	934678	500709		972544	1.2645e+06	1.27241e+06	827732		4.03513e+06	1.71512e+06	7.72324e+06	6.14191e+06
CEP170;S497;	Q5SW79	S	497	CEP170	NQATSATSEKDNDDDQSDKGTYTIELENPNSEEVEAR				38933.2																																		23680	32838.9
CEP170;S667;	Q5SW79	S	667	CEP170	SEIGEKQDTELQEK	516493	270570	352421	182601	1.31356e+06	2.80973e+06	4.10862e+06	1.6777e+06	806528	599921	841560	735878	366871	476474	391320	266639	1.34424e+06	2.31254e+06	4.69233e+06	2.04193e+06	285530	746855	598767	533568	555670		304082	188052	3.05898e+06	3.79706e+06	3.9976e+06	209318		255368	1.08358e+06	628051	341527	597721	219056	521039	2.16146e+06	2.614e+06	3.82959e+06	2.01622e+06
CEP170;S881;	Q5SW79	S	881	CEP170	SESLDPDSSMDTTLILK													84559.9	18722.5							25775.3		23022.7		72673.7	7052.25					14652
CEP170;T487;	Q5SW79	T	487	CEP170	NQATSATSEKDNDDDQSDKGTYTIELENPNSEEVEAR			98598.4		549961	89043.5	48127.4		43476.7		41760.7						560966	169704	132871								233366		93633	50634.3				139296		112910			82776.1				188243
CEP170;T501;	Q5SW79	T	501	CEP170	NQATSATSEKDNDDDQSDKGTYTIELENPNSEEVEAR				38933.2																																		23680	32838.9
CEP170B;S1135;	Q9Y4F5	S	1135	CEP170B	LGDASDTEAADGER
CEP170B;S1179;	Q9Y4F5	S	1179	CEP170B	AGSFTGTSDPEAAPAR		568690		55642.6			86460.4			235933		108446		139266	124587						92396.7				307500	117463	58353.4	167398					284125					471169	70320.4	269616
CEP170B;S1199;	Q9Y4F5	S	1199	CEP170B	SVENLPECGITHEQR	91741.3	83764.8				40461.8	92721			224683		68793		144684							198994	119532											108940		230515			28315.9		105520		28594.6
CEP170B;S360;	Q9Y4F5	S	360	CEP170B	GHKHEDGTQSDSEDPLAK			415665		709223	924954	495798	38850.1	298919	261456				384255	644329	27550.5	496037	568315	598340	604201	315328			241841	239294		1.39044e+06	436376	1.07333e+06	419034	1.24629e+06			829831	184946	670240	216743		2.31301e+06	560495	548948	516348	976886	307874
CEP170B;S419;	Q9Y4F5	S	419	CEP170B	SQSFTHSPSGDPK		1.5896e+06	606100	171770		172994		86268.7	419293	660674	314752	361277	291112	284104	549149	229584	86773.6	98215.9		163441	345401	319048	293745	197439	331046	290543	500355	356550					1.00077e+06	401786	865620		280919	637642		732527	110232
CEP170B;S563;	Q9Y4F5	S	563	CEP170B	KQEEDDSLSDAGTYTIETEAQDTEVEEARK					12428.2																						11616.5									178193			11036.4
CEP170B;S565;	Q9Y4F5	S	565	CEP170B	KQEEDDSLSDAGTYTIETEAQDTEVEEARK					12428.2																						11616.5									178193			11036.4
CEP170B;S721;	Q9Y4F5	S	721	CEP170B	SGPGPPELDSEQPSR	76327.7	131312	41312.9	31279.9	39138.2					58535.1		36575.7		97871.6				12879.2				56808.6				93058.2	31754.1	30082.9		19735.5			39835		51709.8		87249.2	70705.5		34680
CEP170B;T569;	Q9Y4F5	T	569	CEP170B	KQEEDDSLSDAGTYTIETEAQDTEVEEARK					12428.2																						11616.5									178193			11036.4
CEP192;T566;	Q8TEP8	T	566	CEP192	STSDTDLVTSDSR		76793.8	155782			265516			143160			90472.7						88844.2		109350	197503	154547		54133.9	208611	210815			284566	83455.8	109220	57487.6					129522	99101.8			161548	51309.3		150084
CEP350;S1818;	Q5VT06	S	1818	CEP350	ATSPGPTDLETR	891748	620539	275747	273315	333686	264084	313806	266721	529598	514546	402135	520978	377786	129128	231062	215376	840982	220686	201450	204933	481870	585971	217167	331017	201326	210174	188112	358805	467335	262003	194744	111282	350664	146731	644745	142188	248871	213057	123725	286788	414577	197214		159573
CEP41;S99;	Q9BYV8	S	99	CEP41	LEEPTPAPSTSYSPQADSLR					247910	215483	91066.7											157367			123170		188109	137792										147039		306814
CEP43;S156;	O95684	S	156	CEP43	EKGSFSDTGLGDGK	329429	61543.2	65411	90588.1		85760.3	119466	143114	350574		498200	49443.4	208389	43340.9		277288	238473	111323	95935.8	203683					76374	88425.4			259548	149065	51338.7						435525	108630	329289			63698.8		108758
CEP43;S160;	O95684	S	160	CEP43	EKGSFSDTGLGDGK	329429	61543.2	65411	90588.1		85760.3	119466	143114	350574		498200	49443.4	208389	43340.9		277288	238473	111323	95935.8	203683					76374	88425.4			259548	149065	51338.7						435525	108630	329289			63698.8		108758
CEP43;T204;	O95684	T	204	CEP43	ANDEANQSDTSVSLSEPK									132825			56268.8			36622.9							64922.5				327592							127523					110533
CEP55;S428;	Q53EZ4	S	428	CEP55	SPTAALNESLVECPK					9923.6						54903.9							17575.3									29007.3							67218.4
CEP55;S436;	Q53EZ4	S	436	CEP55	SPTAALNESLVECPK					9923.6						54903.9							17575.3									29007.3							67218.4
CEP68;S478;	Q76N32	S	478	CEP68	SEEEVESDDEYLALPAR					13195																						26099.4									109581			11699.9
CERS2;S341;	Q96G23	S	341	CERS2	LVEDERSDREETESSEGEEAAAGGGAK	61824.6		172137		203043				91788.7			75367.5		108205			209661							287185					365098					209173		209952		159387
CERS2;S349;	Q96G23	S	349	CERS2	SDSAPPTPVNR	182281	288269	402222		327684	430049		204388	36327.5												342187	470704		155216		281139		106679					99761.5		614380			359507		486814
CETN2;S20;	P41208	S	20	CETN2	MSPKPELTEEQKQEIR	691810	418285		81378.4					330990	547970		87130.1	263975	224267	365301	250079					308277		241009	122444	165651	191837	552235	518199		73026.1			579162	397546			247438	356234	704856			58680
CFAP410;S136;	O43822	S	136	CFAP410	ALSEGEEITAAPER						26549.5			54885.9		68893.8	44989.3		47132.7	43146.4			15055.5							33242	43217.3	50290.2										102528	44532.9	48281.7		40280.5
CFL1;S3;	P23528	S	3	CFL1	MASGVAVSDGVIK					48173	205111	404766	475791	8.23127e+06	5.93763e+06	3.12414e+06	1.08163e+06	6.72208e+06	1.71458e+06	2.94994e+06	2.18899e+06	5.14739e+06	3.4885e+06	1.14449e+07	1.75542e+07	2.61881e+06	1.82523e+06	2.63499e+06		1.13368e+07	1.12941e+06	2.09189e+06	3.10589e+06	132744	6.75295e+06	3.25343e+07	24992.5	2.20648e+07	1.9259e+06	4.47936e+06	1.33618e+06	4.77205e+06	2.71818e+06	2.4533e+06	7.77817e+06	9.16507e+06	5.9368e+06	3.39212e+07	1.44813e+07
CFL2;S3;	Q9Y281	S	3	CFL2	MASGVTVNDEVIK	1.98968e+06	797548	495672	246504	417003	467436	2.14165e+06	2.11656e+06	1.01795e+06	864470	484482	527645	833133	414920	603083	418515	452168	332043	811390	1.71952e+06	441955	404914	412412	411659	1.97059e+06	292439	470008	535004	247490	441763	1.83628e+06	215702	2.43971e+06	251431	579898	225529	606679	530517	546754	1.16505e+06	979612	577448	2.50901e+06	1.59568e+06
CHAF1A;S206;	Q13111	S	206	CHAF1A	SCPELTSGPR	137257	581176		272029	237209	418833	734167	466222	525811	463999	654834	908184		301700	283108	145294	254327	434283	504033		639307	1.05373e+06	494445	472550		100099	129578	361570	259306	311301	588878	90386.7	696314	566941	1.14574e+06	568331		76278.5	132172	380221	854272		609555	213869
CHAF1A;S255;	Q13111	S	255	CHAF1A	SLPATPQGK						154787	273325	141226		121854	134013	176976			61450.1			517441	91028.7											216997	145750	36912.6		121547	110746	71889.7						308931	535266	123892
CHAF1A;T259;	Q13111	T	259	CHAF1A	SLPATPQGK						154787	273325	141226		121854	134013	176976			61450.1			517441	91028.7											216997	145750	36912.6		121547	110746	71889.7						308931	535266	123892
CHAF1B;S429;	Q13112	S	429	CHAF1B	TQDPSSPGTTPPQAR	3.9687e+06	1.43959e+06	627996	4.6651e+06	554649	655840	757181	1.2116e+06	2.20618e+06	4.58226e+06	903089	3.41294e+06	1.06484e+06	1.66879e+06	1.19308e+06	1.85359e+06	1.04196e+06	1.12518e+06	762217	523993	3.50723e+06	2.93596e+06	1.05075e+06	1.60518e+06	343388	1.95927e+06	457275	2.17369e+06	945425	951501	655057	1.48924e+06	2.66405e+06	1.98232e+06	4.37491e+06	820821	704660	1.0054e+06	521095	1.75446e+06	974530	1.465e+06	768647	1.27819e+06
CHAF1B;S458;	Q13112	S	458	CHAF1B	SPLPGPSEEK		422660			516583	866243	1.22172e+06	904351	1.10658e+06	701305	1.53789e+06	1.82276e+06	740709	505633	39042.9	898926	979942	1.2549e+06	1.30481e+06	339597	934624	2.53721e+06	1.30463e+06	905635	333389	311233		525441	883026	1.17305e+06	1.19947e+06	353168	1.17286e+06	906212	1.79367e+06	473679	503007	348350		827434	947397	953379	1.183e+06	935855
CHAMP1;S108;	Q96JM3	S	108	CHAMP1	ETDPVKSPPLPEHQK	1.0374e+06	1.14312e+06	646066	400458	324814	462632	393288	449942	747357	1.47247e+06	646193	789205	1.36764e+06	564396	673549	1.11077e+06					1.17305e+06	862178	792210	613842	678412	282862	483864		295965	571905	807210	125484	949576	378320	1.0835e+06		691903	528571	636482	1.85858e+06	385479	272190	636403
CHAMP1;S204;	Q96JM3	S	204	CHAMP1	LAPVPSPEPQKPAPVSPESVK	470855	88204.2	120791	55068.7	299234	64824.6	100716	294240	173362	172279	353656	427146	222475	67617	139712	310585	220589	189585	170809	221776	526130	181858	490444	230329	218474	65480.8	146286	203578	190787	222394	451689		475053	471288	374066		359179		160518	174094	98084.8	128139	257113	140965
CHAMP1;S214;	Q96JM3	S	214	CHAMP1	LAPVPSPEPQKPAPVSPESVK	470855	88204.2	120791	55068.7	299234	64824.6	100716	294240	173362	172279	353656	427146	222475	67617	139712	310585	220589	189585	170809	221776	526130	181858	490444	230329	218474	65480.8	146286	203578	190787	222394	451689		475053	471288	374066		359179		160518	174094	98084.8	128139	257113	140965
CHAMP1;S382;	Q96JM3	S	382	CHAMP1	SPPASPESWK	51609.9	30592.5	28747.3	52395.1										108043								65854.5	90568	38019.4		86801.8			50142.3	195592		35949										158008
CHAMP1;S386;	Q96JM3	S	386	CHAMP1	SPPASPESWK	51609.9	30592.5	28747.3	52395.1										108043								65854.5	90568	38019.4		86801.8			50142.3	195592		35949										158008
CHAMP1;S416;	Q96JM3	S	416	CHAMP1	AVPPVSPELR	459126	634520	211173	108599	256924	179570	867864	599007	386252	1.5737e+06	503424	369137	317211	203710	155474	332247	437230	282659	1.35759e+06	212067	277402	274150	426194	173114	461298	242883	70774.7	406617	511920	676163	321852	52596.5	644106	298650	732368	134200	315370	171418	85653.4	195438	209608	212092	423218	134550
CHAMP1;S427;	Q96JM3	S	427	CHAMP1	KPGPPLSPEIR		182537			62415.3		111791			371082				160891							176492					133334					92192.9							125368
CHAMP1;S436;	Q96JM3	S	436	CHAMP1	SPAGSPELR		501789		514313			1.32346e+06		279761	1.80905e+06	361905	1.24677e+06		912842	743583	1.07282e+06	43739.6	606000			1.87314e+06	426139	1.24286e+06	1.97512e+06		712642	371314	1.06755e+06	201121	1.07732e+06	792622	736597		1.67425e+06	2.02691e+06	657245		406606	379828	456736		701071	545351	708134
CHAMP1;S445;	Q96JM3	S	445	CHAMP1	KPSLVASK		359926							125036		74462															133619									95945.4
CHAMP1;S459;	Q96JM3	S	459	CHAMP1	KTSPASLDFPESQK		115169			23010.5		56195.4	92900.4	141580	404378	137475	292386		26969	54178.1			78510.6			138878		159320					109108		81978.2	153383		271918	51345.5	284212	81649.2
CHAMP1;S476;	Q96JM3	S	476	CHAMP1	GGSPDLWK					281934		26426.1	116891						910022	466276						177220					598807	64418.8	462282		47911.6		10927.8	189296			62510		259615			289357	164882	396741
CHAMP1;S507;	Q96JM3	S	507	CHAMP1	KPGPSGPSESPK		743252	17530.4	703044	283895	312896	2.46523e+06	2.3001e+06	139887	2.54175e+06	257404	1.49623e+06	169442	558861	859225	577178	27414.5	734411	102103	1.10614e+06	3.97725e+06	3.65639e+06	1.76844e+06	63726.6		934986	926722	1.25053e+06	477234	291220	2.27923e+06	1.19675e+06		400668	6.29179e+06	433357	342009	836614	1.00204e+06	1.8305e+06	200503	1.17646e+06	1.90974e+06	1.7242e+06
CHAMP1;S542;	Q96JM3	S	542	CHAMP1	TAPPASPEAR		529921		57112						434823											258348	453502				110480	566143	212098			324052	2.52563e+06			5.24858e+06			44143.8	723659	510966		29425.6		980575
CHAMP1;S651;	Q96JM3	S	651	CHAMP1	GQESSSDQEQVDVESIDFSK																		9735.67									8440									201677
CHCHD3;S50;	Q9NX63	S	50	CHCHD3	SQRYSGAYGASVSDEELK														54282.1	154780	114641					133814		56911.3										89890.4	127887				58964.4	195751	124576
CHD1;S1689;	O14646	S	1689	CHD1	SPFEHSVEHK		643309	517880	293173	728415	747508	1.3661e+06	850140	561093	815814	900798	954731	401885	391280	390523	487975	455901	738890	1.08083e+06	496840	686890	1.00405e+06	1.11271e+06	882258	329364	229759	424786	689559	705690	817227	1.10545e+06	267519	1.01217e+06	777616	910913		383360	446505	358788	1.08386e+06	806903	579661	793648	622431
CHD1L;S636;	Q86WJ1	S	636	CHD1L	VLSPEELEDR	52972.2		74008.3	45996.8	83837.5	107296	164627	93203	80780.8	23601.9	126835	49543	80476.5	82814.2	58420.4	59073.8	90005.9	69034.4	94812.3	82671	85227.7	183027	62320.9	114622	66708.6	64580.3	49386.9	28826.8	66177	90747.1	105588	39516	63466.1	88751.5			69759.6	83492.6	63704.9		183117	86143.8	134386	76333.9
CHD3;S1601;	Q12873	S	1601	CHD3	METEADAPSPAPSLGER				23996.7	45395.6	54394.6	94160.7	66431.4	94638.2	122868	83732.8	206792	53986.5	65723.4	86529.6	76497.5		53555.9	62980.3		115319	120402	74320.9	84076.6		93026	79090.4	105257		205739	76112	31975.1	146278	37171.5	139946		76801.7	61983.4	44094.9	146593	42754.9	106105		61670.2
CHD3;S1605;	Q12873	S	1605	CHD3	METEADAPSPAPSLGER				23996.7	45395.6	54394.6	94160.7	66431.4	94638.2	122868	83732.8	206792	53986.5	65723.4	86529.6	76497.5		53555.9	62980.3		115319	120402	74320.9	84076.6		93026	79090.4	105257		205739	76112	31975.1	146278	37171.5	139946		76801.7	61983.4	44094.9	146593	42754.9	106105		61670.2
CHD3;S597;	Q12873	S	597	CHD3	KNDMDEPPPLDYGSGEDDGK			70085.4		275680	268813	100103				72047.6						179516	124293					100187		142100		92625.5		139298					58683.3		286654	47812.5
CHD3;S713;	Q12873	S	713	CHD3	ELQGDGPPSSPTNDPTVK		78782.5			493025	395217		774593		87879.8		81224.2	950042	622536	667597	1.05034e+06	810786	508386							765520		757771		525439	318836		159451					689003		854341	690800
CHD4;S1570;	Q14839	S	1570	CHD4	IEEPVSMEMDNHMSDKDESCYDNAEAAFSDDEEDLNSK	112475			164705										101183	216788	456029		80219.7			216351		180570	319383		71320.1	386207							402081		104508	151071	265406	469346
CHD4;S1602;	Q14839	S	1602	CHD4	STAPETAIECTQAPAPASEDEKVVVEPPEGEEK					16167.7											38660.4							42409.6
CHD4;S310;	Q14839	S	310	CHD4	SSSEDDDLDVESDFDDASINSYSVSDGSTSR
CHD4;S319;	Q14839	S	319	CHD4	SSSEDDDLDVESDFDDASINSYSVSDGSTSR
CHD4;S428;	Q14839	S	428	CHD4	EDNSEGEEILEEVGGDLEEEDDHHMEFCR					16234.4																															734698
CHD4;T1540;	Q14839	T	1540	CHD4	TPTPSTPGDTQPNTPAPVPPAEDGIK											100096	53560.4						42169.3			76657.7		146776	44726.1		9393.9	23152.7				39755.6			25806.5		85486.8	110404	79974.2	60279.8
CHD4;T1542;	Q14839	T	1542	CHD4	TPTPSTPGDTQPNTPAPVPPAEDGIK											100096	53560.4						42169.3			76657.7		146776	44726.1		9393.9	23152.7				39755.6			25806.5		85486.8	110404	79974.2	60279.8
CHD4;T1553;	Q14839	T	1553	CHD4	TPTPSTPGDTQPNTPAPVPPAEDGIK											100096	53560.4						42169.3			76657.7		146776	44726.1		9393.9	23152.7				39755.6			25806.5		85486.8	110404	79974.2	60279.8
CHD7;S2559;	Q9P2D1	S	2559	CHD7	NIPSPGQLDPDTR		60679.6								90750.9	54617	194392		48114.5	25144.2	108895			31147.4		67275.3		94387			22325.5		74435.1					97370.7		213841		214795	23487.7			28329.4	29201.9		19857.8
CHMP2A;S203;	O43633	S	203	CHMP2A	KAEAAASALADADADLEER	113791	18170.4	105278	30166.3	81394.8	84316.2	29003.8		102449		59769.1	25887.9	126514	82894.8		69288.3	54522.4	39284.8	40570.1		66960.5	54871.3	124871	104001	206344	26696.7	103666	34132.1	52449.8	66159	98329.2		101944	70172.8		72470.6	225279	60402.7	135587	37026.9	77279.4	16935.6	84842.4	18658
CHMP2B;S199;	Q9UQN3	S	199	CHMP2B	ATISDEEIER		520834	2.28438e+06	990438	1.93211e+06	1.73322e+06	2.82865e+06	1.40532e+06	1.50792e+06	355358	2.09852e+06	1.51334e+06	1.44124e+06	1.07907e+06	1.05609e+06	1.06307e+06	1.49316e+06	1.59004e+06	2.48878e+06	1.8589e+06	811677	1.22809e+06	1.00448e+06	2.83678e+06	2.52142e+06	1.02858e+06	1.61674e+06	572734	2.92364e+06	1.26726e+06		885530	1.01543e+06	1.52528e+06	375782	1.20968e+06	1.59058e+06	1.34299e+06	1.48078e+06	254317	2.42008e+06	1.08995e+06	1.90326e+06	1.96039e+06
CHMP3;S200;	Q9Y3E7	S	200	CHMP3	VTDALPEPEPPGAMAASEDEEEEEEALEAMQSR					64717.8	35150.7											154413								71363.1
CHMP7;S417;	Q8WUX9	S	417	CHMP7	ISDAELEAELEK		97221.1	553215	263505	619774	781900	1.16051e+06	540891	449313	86608.2	1.26616e+06	124689	670327	578850	139093	377157	761954	542531	981043	750009	170824	125006	635610	441233	752016	598795	382091	135288	961825	578011	1.05142e+06	340445		511873	29721.5	859620	597284	654516	427963	103147	756708	307336	985751	446343
CHPF2;S64;	Q9P2E5	S	64	CHPF2	LDQSDEDFKPR	1.49724e+06	555600	863250	572866	653809	440622	443629	897485	1.23548e+06	212340	853444	620548	390552	632776	682128	926401					410123	570813	674849	1.14988e+06	885026	411505	721344	1.14802e+06		90680.4	133552	146582	3.49555e+06	396032	876406	687145	1.02856e+06	831615	682836		151490	71112.5
CHRM2;T126;	P08172	T	126	CHRM2	YFDEEEPEDAPSPELDGD		390026	218108	299972					286646	238338		297011	731924	265816	259262		105306	146698	300661	224580	281509	251243		117199		157803			136364	104131	745349		122384		465535						122998	43106.9	378704	183270
CHRM2;T130;	P08172	T	130	CHRM2	YFDEEEPEDAPSPELDGD		390026	218108	299972					286646	238338		297011	731924	265816	259262		105306	146698	300661	224580	281509	251243		117199		157803			136364	104131	745349		122384		465535						122998	43106.9	378704	183270
CHRM2;Y131;	P08172	Y	131	CHRM2	YFDEEEPEDAPSPELDGD		390026	218108	299972					286646	238338		297011	731924	265816	259262		105306	146698	300661	224580	281509	251243		117199		157803			136364	104131	745349		122384		465535						122998	43106.9	378704	183270
CHRM3;S413;	P20309	S	413	CHRM3	SVDDGGSFPK		110396	95971.3	72259					120565	85512.7	225835	40150	125498	89287.2	54064.1	78652.7					111226		143974	77644.3	75048.6	99454	75075.8	42946.8						69223.5		207060	87286.9	158087		54762.3
CHST12;S96;	Q9NRB3	S	96	CHST12	KETEQPPAPGSMEESVR	146153	421866	337133	45473.1				195020	134052	225956	63853.1	108980		74978.4	88953.5	92495.1					99842.4	86738.4		74736.2		43413.7	103932	98749.4	158589			31636.1	60548.8		97124.3	80687.3		51665	76584.1	149263		104015
CHTF18;S64;	Q8WVB6	S	64	CHTF18	GDAASSPAPAASVGSSQGGAR	121050											122816																		48687.4	331272	43190.8										63811.7
CIAPIN1;T136;	Q6FI81	T	136	CIAPIN1	EPLTPEEVQSVR	241256	179157	54221.8	118099	37011.6	53332.4	32541.4	39104.6	157500	153681	103349	132851	98280.5	136189	265835	32199.9	33580	22412.8			200102	139540		110995	155356	220678	51370.1	152393	294436	49955.2	36392.4	27214.3	175156	57576.8	129834		133119	66242.6	80565.3	76359.3	55043.5	22589		32830
CIC;S1246;	Q96RK0	S	1246	CIC	SSPPLPPPAEER	3.66834e+06	6.11395e+06	2.38283e+06	1.58205e+06	448368	987753	1.36004e+06	1.07456e+06	5.65076e+06	3.26376e+06	3.14349e+06	2.91158e+06	3.02168e+06	4.7166e+06	2.74599e+06	2.43089e+06	900532	1.17031e+06	788070	776407	3.93825e+06	3.06146e+06	2.89756e+06	2.70319e+06	2.34232e+06	2.02401e+06	2.06503e+06	3.97532e+06	1.48964e+06	709547	1.07933e+06	474430	6.73958e+06	2.97111e+06	4.43509e+06	1.68959e+06	2.7394e+06	2.6298e+06	2.07011e+06	4.68531e+06	1.60157e+06	397753	1.37901e+06	910132
CIC;S1397;	Q96RK0	S	1397	CIC	KNSTDLDSAPEDPTSPK		149485		34018.9	162195	39877.3	76261.5		162582				295937	255359	143898			50435.1			215731		68760.3		94450.3	574610	65186.8		279646			30037.4		27942.7		2.47627e+06		240608			69065.7	45382.7
CIC;S1409;	Q96RK0	S	1409	CIC	KNSTDLDSAPEDPTSPK		149485		34018.9	162195	39877.3	76261.5		162582				295937	255359	143898			50435.1			215731		68760.3		94450.3	574610	65186.8		279646			30037.4		27942.7		2.47627e+06		240608			69065.7	45382.7
CIC;S173;	Q96RK0	S	173	CIC	TQSLSALPK	382599	273022	84483	38612.6	43619.4	34195.3	125313	55020.6	202123	235584	289163	286279	210278	121563	122944	201297		148370	68889.8		308650	132597	223750	225452	111561	62793.8	71539.4	196847		22528			310158	118687	148250	134665	249160	94187.8		180645
CIC;T1291;	Q96RK0	T	1291	CIC	GESAADSDGWDSAPSDLR		49492.9	38572.1						135820		37057.3	53316.3									31114									18153.1							47903.3	22097.4	30888.6	43395.4
CIC;T1398;	Q96RK0	T	1398	CIC	KNSTDLDSAPEDPTSPK		149485		34018.9	162195	39877.3	76261.5		162582				295937	255359	143898			50435.1			215731		68760.3		94450.3	574610	65186.8		279646			30037.4		27942.7		2.47627e+06		240608			69065.7	45382.7
CILK1;T157;	Q9UPZ9	T	157	CILK1	SKSDGEAKPEPSPSPR					71239.8		62916.8	66792.4	35837.8			48099.2	63994.3	46051.5		58001.7	205353	108668		250406	92998.7	59798.1				41196.5					199121	16597.7	74049	98159.8		95996.5					108307	24510.4
CIR1;S202;	Q86X95	S	202	CIR1	NLTANDPSQEYVASEGEEDPEVEFLK			76583.7		98963.8	22361.4	26725.1				52706.5		48518.9					43622	27024.9				178736		146482		109188			21060.9	90475.8			64292.8		94971.9	105660	27510.5	129966				157789
CIT;S1971;	O14578	S	1971	CIT	DKSPGRPLER		550405	382964	145790		2.15724e+06	2.42267e+06	2.76393e+06	132676	1.53802e+06	1.48207e+06	2.16261e+06	384292	1.0528e+06	892345	1.70807e+06		2.65864e+06	3.03488e+06	1.21514e+06	995746	3.80646e+06	3.36792e+06	164217	901001	1.01941e+06	460466	2.29635e+06		3.43837e+06	7.77329e+06		89837.1	1.60062e+06	5.6709e+06	2.1348e+06	976315	926616		2.07344e+06		2.29598e+06	5.56313e+06	1.88442e+06
CIT;S433;	O14578	S	433	CIT	SESVVSGLDSPAK		65626.3	86569.7		380884	347312	897913	628461	728514	637074	520157	698474	128310	30680.9	86204	144004	992104	477202	525101	264795	438260	813895		472140		31197.2	62619.7	110765		599682	1.04489e+06	157927	812009	185018	1.18257e+06		121524	84243.8			352084	177087	912449	419187
CIT;S436;	O14578	S	436	CIT	SESVVSGLDSPAK		65626.3	86569.7		380884	347312	897913	628461	728514	637074	520157	698474	128310	30680.9	86204	144004	992104	477202	525101	264795	438260	813895		472140		31197.2	62619.7	110765		599682	1.04489e+06	157927	812009	185018	1.18257e+06		121524	84243.8			352084	177087	912449	419187
CIZ1;T225;	Q9ULV3	T	225	CIZ1	MDTPEDQDLPPCPEDIAK			65310.6	12605.2	66140.8	26487.6	44490.4	62675.4	31565.5		107771	12013.3		49368.4	88821	105656	72316.1	98174.7	47481.1				294186	62501.8	119731	37952.2	125464			27693.7	76409.8			114459		86221.6	43566.1	94484.6	60368		26109.9	25624.7	153414	50019.5
CIZ1;T244;	Q9ULV3	T	244	CIZ1	TPAPEPEPCEASELPAKR	588743	599010	355648	201704	459517	351498	541497	636608	730216	341252	910341	811666	415490	505460	357124	373583	781575	559182	507140	393631	768601	1.07693e+06	853897	567936	316253	475971	188231	538831	927905	485245	700979	375233	963636	202182	1.06509e+06	408142	374208	394277	178157	617925	942025	643871	1.2354e+06	594711
CKAP4;S232;	Q07065	S	232	CKAP4	ERDFTSLENTVEER	693893	238781	910685	528199	41868.7	93143.5			531243	137404	472523	254270	739905	805155	386959	551989					255997	129988	628527	738241	969232	317538	953012	263709					664801	649638	78758.2	497406	1.03434e+06	723095	968601	171693
CKAP4;T231;	Q07065	T	231	CKAP4	ERDFTSLENTVEER	693893	238781	910685	528199	41868.7	93143.5			531243	137404	472523	254270	739905	805155	386959	551989					255997	129988	628527	738241	969232	317538	953012	263709					664801	649638	78758.2	497406	1.03434e+06	723095	968601	171693
CLASP1;S1091;	Q7Z460	S	1091	CLASP1	NSSNTSVGSPSNTIGR		329308		504401					1.10743e+06	362242				135078	1.11894e+06						166188				492258	57850.2	262087	344061		469970	720564		445813		674309						468924	217585	483520
CLASP1;S1196;	Q7Z460	S	1196	CLASP1	SQEDLNEPIKR	180006	467566	746293	430964	1.00357e+06	2.72575e+06	1.05944e+06	2.72754e+06	152999	376852	1.72042e+06	1.72364e+06		293723	336145			1.41787e+06	1.00511e+06		526656		802087			333795	321564			2.55095e+06	1.15559e+06	472556		329626		383610		542211	287866			1.11726e+06	1.29397e+06	1.3533e+06
CLASP1;S600;	Q7Z460	S	600	CLASP1	SRSDIDVNAAASAK	1.3465e+06	458614	301021	154308	515146	654769	532160	538247	731298	565053	593652	871709	300441	223281	439208		571077	456081	512901	440708	346137	457090	434257	183946	516451	222775	227368		420771	572834	919325	77238.5	929053	396377	650252	240615	458150	512669	251367	492312	434809	194896	538834	421497
CLASP1;S646;	Q7Z460	S	646	CLASP1	RQSSGSATNVASTPDNR	696149	1.59998e+06	1.28464e+06	1.06549e+06	1.09219e+06	957440	927276	1.04165e+06	1.68443e+06	2.69052e+06	1.85961e+06	1.95034e+06	668993	822662	2.51584e+06	932387	804442	915614	1.18743e+06	993303	1.76405e+06	1.67847e+06	1.36265e+06	1.36197e+06	686396	649112	2.08701e+06	1.12746e+06	729212	1.02479e+06	2.27469e+06	483988	2.09034e+06	1.49541e+06	2.08914e+06	954287	1.2284e+06	810571	2.29691e+06	1.3649e+06	880301	779543	1.1412e+06	713971
CLASP1;T711;	Q7Z460	T	711	CLASP1	GPPVTPSSEK		222603		134620	74491.3	1.2874e+06	773107	1.66425e+06				331366					290052	660900	483350	843166	233779								149651	789592	802879	748168			232844		227756	256562				538842	474829	827128
CLASP2;S370;	O75122	S	370	CLASP2	SRSDIDVNAAAGAK	657407	736020		222228	468105	437567	552482	419190	624386	782692	197783	210200	273249	454889	147963	145648	551322	407357	632017	457778	653492			90684.2	302429	132856	92674.1		360136	469585	441533	454188	445640	107627	378752		266009	352302		657622	891093	331099	820409	452683
CLASRP;S294;	Q8N2M8	S	294	CLASRP	RDSPTYDPYKR	2.45379e+06	1.86224e+06	646078		480194	979909	1.26636e+06	558108	936087		798085	1.52546e+06	948400	126129	744604	219727	305351	1.30315e+06	925858			1.17262e+06	781174	959664	284429	147534	336603		714931	1.24696e+06	1.38311e+06		966763	58433.6	1.26888e+06						1.71354e+06	1.19246e+06
CLCC1;S509;	Q96S66	S	509	CLCC1	ESSTESSQSAKPVSGQDTSGNTEGSPAAEK			285218		464962	248921	164181		196693		103640	218040					477959		414017		286736	240542		161827		132465	138984		233162	268502	425270		116962		282201		98301	88586.3			203133	195487		34839
CLCC1;T482;	Q96S66	T	482	CLCC1	ETGGILGEGTPK		93449.8				30093.2	48742.1		54009.9	130270		221507									96063.3	188706				27509.4				45049.7			38636.5		292357							63550.5
CLIC6;S293;	Q96NY7	S	293	CLIC6	RVSGEPQQSGDGSLSPQAEAIEVAAGESAGR												58860.5															23814.9						52055.7				49516.1
CLINT1;S299;	Q14677	S	299	CLINT1	ASPDQNASTHTPQSSVK		170321			98763.9	128586	120687	225559	556058	1.91503e+06	745129	673776	178664	301632	329416	329315	199506	669085	407319	81967.9					42323.1	199033			63056.4	471188	1.39276e+06	615692	591479	1.44968e+06		1.53578e+06	133346	299741		278278	248757	251354	172401	151693
CLIP1;S1364;	P30622	S	1364	CLIP1	VEMMSEAALNGNGDDLNNYDSDDQEK					27513.9	22108.9																	98925.4		87125.6		63375
CLIP1;S143;	P30622	S	143	CLIP1	VQDSAPVETPR						55062.6																80803.7				55344.5				43299.7												41444.6		51041.4
CLIP1;S195;	P30622	S	195	CLIP1	TASESISNLSEAGSIK	93689.4	92043.2			20225.9				49021.4	142619	93435.2	79734.2									90839.7			50888.4				30434.3		26226.4	49543.5		128544	58040.6	72968		103521			30240.6
CLIP1;S204;	P30622	S	204	CLIP1	TASESISNLSEAGSIK	93689.4	92043.2			20225.9				49021.4	142619	93435.2	79734.2									90839.7			50888.4				30434.3		26226.4	49543.5		128544	58040.6	72968		103521			30240.6
CLIP1;S47;	P30622	S	47	CLIP1	ASSTPSSETQEEFVDDFR
CLIP1;S48;	P30622	S	48	CLIP1	ASSTPSSETQEEFVDDFR
CLIP2;S194;	Q9UDT6	S	194	CLIP2	ESVSTASDQPSHSLER		826939	290522	142864			88003	177003		528611	231347	267963		177316	216567	113653					204788	272311			377080	175312	140387											264474	70735	272905		38962.5
CLIP2;S207;	Q9UDT6	S	207	CLIP2	TGNESGSNLSDSGSVK		860163	274875	546855		1.29388e+06	766550	1.3966e+06		626783		263558	385017	301152	572508			1.29211e+06	1.30674e+06	1.63292e+06	472411	651820			504032	592856	472540	616973		923328	1.93024e+06	1.71657e+06		589727	558096		599633	649238	682674	590525	43730	959431	1.59904e+06	1.49927e+06
CLIP3;S32;	Q96DZ5	S	32	CLIP3	GEEEEEEEEDEPVPEAPSPTQER
CLK3;S157;	P49761	S	157	CLK3	YRSPEPDPYLSYR	466080	765528	196684	130901	107993	316598	367619	277509	720071	534995	623889	500998	361261	338577	347623	202188	420515	220441	199418	101704	261730	548207	282277	342672	449966	278234	289809	213316		237375	270482	119879	379415	140874	419158	187968	537592	293125	150086	282684	201539	77402.1	440631	166464
CLK3;S224;	P49761	S	224	CLK3	CEERSPSFGEDYYGPSR					6984.06																						13657.7									91590
CLK3;S226;	P49761	S	226	CLK3	CEERSPSFGEDYYGPSR					6984.06																						13657.7									91590
CLK3;S283;	P49761	S	283	CLK3	SVEDDKEGHLVCR	455511			145599		100206			141436		119526	160166	116833	176063	193285	167494	146316	167720	146826		273785	86513.8	265691	206348	127439	122553	349925		101416	82254.5	382576		113928	239713	265644	159292					91304.4	75776.3
CLMN;S635;	Q96JQ2	S	635	CLMN	HEPHQDSGEEAEGCPSAPEETPVDK					165634			102993				73278.7	255098			190851	59433.4	108773	241217	125967				83569.9	108913			159001	116952		416611							112620	215711	213178	121807	115966		77162.7
CLN3;S12;	Q13286	S	12	CLN3	RFSDSEGEETVPEPR	1.11624e+06	337666	625991	725014	535857	509410	668739	382991	602789	160618	727469	439348	1.78202e+06	833009	958738	893319	498113	414951	478025	206851	478869	865490	972065	1.07649e+06	1.26197e+06	571422	996754	421338	326150	420695	515448	56278.2	880378	546274	145993	591030	945930	799414	581382		363440	113873	474041	209660
CLN3;S14;	Q13286	S	14	CLN3	RFSDSEGEETVPEPR	1.11624e+06	337666	625991	725014	535857	509410	668739	382991	602789	160618	727469	439348	1.78202e+06	833009	958738	893319	498113	414951	478025	206851	478869	865490	972065	1.07649e+06	1.26197e+06	571422	996754	421338	326150	420695	515448	56278.2	880378	546274	145993	591030	945930	799414	581382		363440	113873	474041	209660
CLNS1A;S102;	P54105	S	102	CLNS1A	FEEESKEPVADEEEEDSDDDVEPITEFR					6.27177e+06		83142.7										271296	255839									1.00441e+06				35950.2			357810		3.63715e+06		68235.1	73159				104315
CLTA;S105;	P09496	S	105	CLTA	LQSEPESIR	1.45097e+07	2.55786e+07	5.17741e+06	1.89236e+06	2.40279e+06	2.05442e+06	1.59604e+07	5.60869e+06	6.13876e+06	2.42489e+07	8.60812e+06	7.08687e+06	7.8133e+06	1.02469e+07	4.8808e+06	8.06093e+06	5.0847e+06	1.62911e+06	1.40918e+07	5.62712e+06	2.40995e+07	6.14662e+06	1.0874e+07	7.66901e+06	4.61702e+06	5.96371e+06	3.06658e+06	8.77204e+06	2.4009e+06	3.37432e+06	1.10465e+07	449145	1.65971e+07	1.01169e+07	5.71994e+06	5.1649e+06	8.19052e+06	7.75522e+06	3.09561e+06	1.0624e+07	5.00611e+06	2.24867e+06	6.45427e+06	3.21137e+06
CLUAP1;S314;	Q96AJ1	S	314	CLUAP1	SGSPDLSEDQYFVK
CLUAP1;S324;	Q96AJ1	S	324	CLUAP1	SGSPDLSEDQYFVK
CLUH;S664;	O75153	S	664	CLUH	SEDPPGQEAGSEEEGSSASGLAK	115421	355074	517480	238052	252465	240403	89361.6	68219.7	475698		358636		264684	90895	221621	105752	349293	218280	265885	116692	102873	123526	251730	171377	388186	229277	283832	71523.2	238671	254432	89529	102846	137605	159404		422823	136207	190494	320233		260622	261230		147956
CMTR1;S55;	Q8N1G2	S	55	CMTR1	ASTTSLSGSDSETEGK			323040	416146		353411	405510	244765	225935	536754	430695	455880	625543	490118	500511	436201	325621	265543	401381	215635	349035	450919	439833	468897	538914	335504	358778	426276		263716	434936	175105		548825	511110		457977	429094	353985	265355	168264	340593	378665	171036
CNKSR2;S390;	Q8WXI2	S	390	CNKSR2	GSFSDTGLGDGK
CNKSR3;S383;	Q6P9H4	S	383	CNKSR3	GSESPNSFLDQESR	163148	126073	44368	63742.8	50013.5	99420.7	110618	124381									243220	34303.9	75889.4	88056.5					87679.3		89577.6			60489.7	137943	34445.4	90381.7									24741.3
CNNM4;S664;	Q6P4Q7	S	664	CNNM4	SASLSYPDR		1.26727e+06	782261	807554	534309	656730	1.36534e+06	1.38278e+06	3.09159e+06	1.31953e+06	1.73491e+06	2.16442e+06	1.24394e+06	930280	958760	756509	984174	648516	589666	843062	709040	2.46302e+06	1.4685e+06	1.30057e+06	1.04839e+06	609025	507939	866623	435929	631874	1.19993e+06	658526	2.81487e+06	637145	2.10279e+06	1.52494e+06	1.03615e+06	1.28797e+06	628788	1.4782e+06	1.19126e+06	494737	1.75368e+06	698636
CNPY2;S115;	Q9Y2B0	S	115	CNPY2	NGESSELDLQGIR	660549	685235		233616	6660.96				670171	402367	891891	411889	330739		190810		166332	51832.7			473276		1.11841e+06	1.01071e+06	514940	439054	357642	775907				10829.1		628171		47858.7	141657	68959.9	14850.1		57901.7		66050
COBLL1;S256;	Q53SF7	S	256	COBLL1	DQTASAPATPLVNK	191453	186877							48713.8	175456	74650.3	152757		91774.9	88049.4						166979	59876.7											89358.1		216149		65129.8	35544.6
COBLL1;S438;	Q53SF7	S	438	COBLL1	VEAENISPK		317083		197470	156566					221674																219239	149409
COG4;S6;	Q9H9E3	S	6	COG4	MADLDSPPK	67884.9	1.39234e+06	1.42947e+06	785940	446356	1.18972e+06	915242	1.20119e+06	2.38665e+06	671437	904712	1.0719e+06	3.4926e+06	1.68267e+06	1.22136e+06	1.05365e+06	2.65528e+06	624546	559280	878866	879650	1.87306e+06	754427	1.27231e+06	4.21311e+06	1.05685e+06	314575	937020	1.19428e+06	1.02598e+06	978256	338034	1.01422e+06	838653	1.75709e+06	1.22265e+06	1.33382e+06	744516	597481	662748	3.77062e+06	649814	1.63183e+06	888877
COG7;S506;	P83436	S	506	COG7	YLSDSCSPR		354660	262448	849917		484757	1.02835e+06	615104		824053	439727	774002	420430	331780	858372	387771		467312	387646	254620	420657	850163	409590	306848	522054	432983	593621	322457		444300	805826	310128		438847	966296		373664	402144	320882	790739		276185	676360	202320
COIL;T122;	P38432	T	122	COIL	AFQLEEGEETEPDCK	192599		320975	109464	652612	358839	583406	594279	318153	103787	630807	131212		65773.1	243896	100871	959540	692772	480140	543960		226251	351848	514551	125963	103139	200544		306318	433339	662051	210419	114366	178156		399624	113849	175398	138356		537042		1.08363e+06	392029
COL16A1;T258;	Q07092	T	258	COL16A1	RDTQSNELIEINPQSEGK	256377	117624	127845	79994.1					64871.6			154519			101547	105994					75508.4	71691.6											57209.8	30691.3			155773	49160.6	102492	55252.6
COLGALT1;S616;	Q8NBJ5	S	616	COLGALT1	NSEAQLEDEEEEEEDGLSEECEEEESESFADMMK				7810.28								26133.5		8201.85									17831.5		28083		17414.8										37031.5	13222.3	26850.9
COPA;S173;	P53621	S	173	COPA	NLSPGAVESDVR	2.88084e+06	2.10235e+06	878094	1.12199e+06	626285	2.08599e+06	1.80565e+06	932267	2.53089e+06	4.87911e+06	2.22142e+06	4.07011e+06	1.32469e+06	1.06266e+06	1.49288e+06	1.07118e+06	1.75448e+06	682136	1.38733e+06	779802	2.86963e+06	4.27688e+06	1.8602e+06	1.67485e+06	1.60285e+06	672152	1.25253e+06	1.27282e+06	922032	809085	1.3331e+06	237831	2.29939e+06	1.22987e+06	4.36879e+06	1.20879e+06	1.10932e+06	901100	969589	1.76253e+06	2.25534e+06	510674	1.15613e+06	742062
COPB2;S859;	P35606	S	859	COPB2	STAQQELDGKPASPTPVIVASHTANKEEK		347868		40009.8	127446	52560.4	95594.1		398547	367180	52283	675864	313239	71028	106032	72892.7		148357	255297		304114			268522	535336	62733.7	118752	223885		209944	371099		1.11416e+06	39036.1	267221		302153	116476		114505		125794		57606
COPE;S99;	O14579	S	99	COPE	RDSLTGSSDLYK	2.29891e+06	2.334e+06	669295	371634	30355.8	291015	568799		1.10344e+06	462491	725985	901227	1.25797e+06	592855	451060	223823		37433.2			320369	530510	319460	494515	780096	206590	398004	376836	489871	72682.1	895687		603153	143700	451306	152772	949331	318362	354226	296852	99917	18644.4		38909.6
CPD;T1368;	O75976	T	1368	CPD	SLLSHEFQDETDTEEETLYSSK					24346.6	13459.7											41167	17860.9									18022.9							50753.5		191890		12649.1	19201.3
CPD;T1370;	O75976	T	1370	CPD	SLLSHEFQDETDTEEETLYSSK					24346.6	13459.7											41167	17860.9									18022.9							50753.5		191890		12649.1	19201.3
CPEB4;S97;	Q17RY0	S	97	CPEB4	QQLSPSPGQEAGILPETEK	97057.2	88694.6	68520.2	24464	16185.2		33518.8	42887.9					65983.8	34913.2	51570.2	75286.5		11161.6	20267.7		66348.8	49539.5	75654.5	31731.2	116149			67071.5		12728.5	46947.2						77521.5	35127	46591.1	57621.6				9715.17
CPSF2;S419;	Q9P2I0	S	419	CPSF2	EADIDSSDESDIEEDIDQPSAHK
CPSF2;S420;	Q9P2I0	S	420	CPSF2	EADIDSSDESDIEEDIDQPSAHK
CPSF2;S423;	Q9P2I0	S	423	CPSF2	EADIDSSDESDIEEDIDQPSAHK
CPSF7;S48;	Q8N684	S	48	CPSF7	SSSTEPPPPVR		1.0532e+06	1.02531e+06	573578	787340	828782	1.30278e+06	1.33072e+06	1.65804e+06	840110	1.96383e+06	1.9394e+06	2.51787e+06	815550	606421	1.05654e+06	1.48238e+06	1.03072e+06	868105	858132	1.12865e+06	1.98676e+06	2.15957e+06	1.68881e+06	1.64083e+06	967619	673550	986484	975535	888858	1.12013e+06	554106	1.51133e+06	1.32228e+06	1.90403e+06	1.40819e+06	930381	986208	869466	2.63776e+06	1.34443e+06	647095	1.41028e+06	993625
CPSF7;T203;	Q8N684	T	203	CPSF7	DSSDSADGRATPSENLVPSSAR	946921	819911	790361	213275	306114	198772	342439	288800	892428	406637	591955	659691		165549	385724	355873	82920	262009	109938		173822	194995	462301	240219	561717	115356	345939	371528		411945	509683		557028	97968.1	529332	272529	351878	746446	398292	724210	299144	172508	900456	370988
CRACD;S1017;	Q6ZU35	S	1017	CRACD	RPPSPPGPEER		148953			489504	974946	1.01891e+06	1.17702e+06	115836	216998	146581			291901	66818.6		1.17644e+06	643369	971005	1.15409e+06	574752	98070.8	130240	108219		265463		299411	1.16669e+06	970543	1.22938e+06	681769	121268	238037	128027	94168.5	36687.3	82547.9		381067	1.10167e+06	618047	740810	1.08398e+06
CRACD;S874;	Q6ZU35	S	874	CRACD	HSSTGDSADAGPPAAGSAR	170640	164575	364501		544252	636669	658202	601247	31710.5	257329	94649.7	229182	295235		171542	107908	792519	410572	1.09916e+06	760089	195454	275373	84591.2	85759.8	110602	289960		48066.4	721689	193698	496680	400014	246043	745173	131373		303224	78299	348065		360898	224872	258661	155593
CRAMP1;S307;	Q96RY5	S	307	CRAMP1	LCDPDGLSDEEDQKPVR			162606	86538.5	157173		333415	501449	178420		156038			57305.9	36483.3	136557					74291	163232	139037	198481		365903	96074.6				102976							99655.2	65367.4				571526	345537
CREBBP;S1076;	Q92793	S	1076	CREBBP	VEVKEEEESSSNGTASQSTSPSQPR	2.26159e+06	1.20796e+06	1.24076e+06		435609		295264	233582	523055	472644		1.40799e+06	1.05016e+06	522903	953522	1.64379e+06	203130		514604	668220	1.02328e+06	914988	466543	583915	689294	1.08933e+06	1.52539e+06	1.5344e+06	502419	196774	832355	230672			2.12995e+06	1.11465e+06	344544	405080	2.14878e+06	1.49311e+06	655628	311546	756660	464066
CRELD1;S81;	Q96HD1	S	81	CRELD1	DNFGGGNTAWEEENLSK			71264.6	17864					18332.3		24285.1			29630.6		18877.3						39511.1	28146.9			21626.4	12603.5									58858.9	41703.2	39682.3
CRK;S41;	P46108	S	41	CRK	DSSTSPGDYVLSVSENSR																										9614.85	11661.6				17321.8							8469.68
CRYBG1;S533;	Q9Y4K1	S	533	CRYBG1	SPEAVGSECPSR		378598	248564	192432					347593	209417	557608	489543	378777	517704	260255	189740					279225	577173	394827	197053	204436	367380	148454	666400					374844		436147	151971	333065	452956		606263
CRYBG1;T20;	Q9Y4K1	T	20	CRYBG1	STDSPGADAELPESAAR									117124	40552.1	165699						68739.8	63651.7	54703.9	85521.4					70805.1	80843.1			111847								88473.2	68024.6		75835
CRYBG3;S1934;	Q68DQ2	S	1934	CRYBG3	GYESPTLSK	105648	1.09558e+06			190549		458220	695905	596892	678352	1.32109e+06			286831	201221		500600	224119			223175					340790	160208		188839	285724	368309	107223	409860	258597	754263	434374		314689	150593		548033	266589	463228	69644.1
CRYBG3;S457;	Q68DQ2	S	457	CRYBG3	SDGSDTTEQESTNLPSPNK		326020	336947	189672	263909	128682	304517	378945	421319	244435	446308	295175	133043	167864	297654	99676.2	427294	359366	411570	343872	265273	466448	494648	141668	284896	241919	199747	195767	281027	254460	487283	149186	350509	191703	327139	327447	149326	160904	149907		141131	73225		161076
CRYBG3;T1895;	Q68DQ2	T	1895	CRYBG3	TPQEYAEGSVEETKEEPTEIK		37483	112915	75526	102007	320784	147725	159394	216863	91599.4	296592	183466	93519.9	50713.2	35808.1		353374	234190	275880	109363						98483		39732.7	188016	363019	187976	49349.2			112743		155685	130370	41711.8	631471	347069	224267	656168	178495
CSDE1;T761;	O75534	T	761	CSDE1	NITLDDASAPR	71152.7	218357	89124		42246.3	102080	126091	63210.8	124953	113046	76323.1	72383.3	57647.6	38799.3	15425			23651.7				47427.6			225683	94697.8		23878.2		96702	102607	24543.9	77298		68626.9		69423.8	82445		59930.2	157167	28120.6		119532
CSF1;S533;	P09603	S	533	CSF1	ADSPLEQPEGSPLTQDDR	55081.8		47514.2	25739.6					78656.9		92238.2	19354.1	43311.5	47597.1	55883.2	52080.3						48743.8	107661	128529	42374.5		59819.6	22220.4				7687.13	73668.7	50923.3			113463	73652.8	27584					22882.3
CSN1S2;S143;	P02663	S	143	CSN1S2	TVDMESTEVFTK	369168	295261	184118	96241.1														150641
CSN2;S35;	P02666	S	35	CSN2	FQSEEQQQTEDELQDK		76084.3	127172	642462									130791		293006								158316	79030.5										81963.4				47024				35289.4		286104
CSPP1;S459;	Q1MSJ5	S	459	CSPP1	VADAKGDSESEEDEDLEVPVPSR			738288		294210	85421.1			350715	739239	498564		261871	231186			256516	239471	247754	202942			978044	140920	270971	377614	339366		152239		333840		183206			551514					636620	196672
CSTF2T;S563;	Q9H0L4	S	563	CSTF2T	QGGSQPSSFSPGQSQVTPQDQEK		137795			49909.2	29234.4	93096		58316.7	114480			99413	147183	60452.5		68841.9	39859.8	47830.6		96947		586323		56569.7	67165.8	61901.8	84704.8		23883.6	133639		125745	271335	138767		103157	120313	70692.3	58544.7	52195.5	103027
CSTF3;S691;	Q12996	S	691	CSTF3	RPNEDSDEDEEKGAVVPPVHDIYR		97734.2				63361	104076		139692					42272.4							62697					38297.8	31194.6			87163.6								68672.2	46176.2
CSTF3;T7;	Q12996	T	7	CSTF3	MSGDGATEQAAEYVPEK	45796.3	27807.2			47212.1	39219.1	75978.1	112785					91383.1	75359.9	113486	141368	39113.5										199172	34489.5	41000.2		69317	31222.9							154024		79093.9	25779.8	110152	57056
CTDP1;S740;	Q9Y5B0	S	740	CTDP1	ENSPAAFPDR		474846	613882	488062	278635	315922	443454	413309	851275	436491	1.15589e+06	917311	810961	869212	707464	461838	476853	273985	412153	248021	544158	1.02415e+06	985246	568328	781697	345157	368312	452335	355124	370820	580053	189235	767179	328329	685064	504195	729741	664664	346266	398917	650703	220068	864847	287748
CTDSPL2;S134;	Q05D32	S	134	CTDSPL2	LEDNPSSGSPPR				76969.3	319619	373329	483266	609051	693600	533318	672168	696441	261405	172039	194847	167128	614084	520872	490713		547057	953851	566728	530347	204318	119914		223267	706925		526116		1.91727e+06	197166	1.54414e+06	86827.1	186226	119759	114622	673904	556142	142592	381013	369658
CTDSPL2;S165;	Q05D32	S	165	CTDSPL2	NGTSGSDSPGQAVEAEEIVK	78695.5	40486.5	30140.9	35221.1	29733.3	32187.2	59034.1	33053.2	173479	80878.7	116280	116362	66209.2	57122.3	87384.2	76723.5	37942.3	48091.6	79478.5		191811	124811	176854	122802	82060.9	42742.6	66542.4	67080.4		44298.9	102422	17721	128283	63808.4	142870		52645	71395.7		81519		14713.4
CTIF;S18;	O43310	S	18	CTIF	SQEIEELER		55527.4	81613.9	34652	318901	489753	660045	270382	71633		148648		270665	44713.7	80935.8	128522	103618	539377	298676	344096			295484		134604	75698.7	238695		216239	229979	193169	42821.9	58211.1	171107		363808	200953	114343	201974		187422	97005	506645	157216
CTIF;S299;	O43310	S	299	CTIF	SPDTLAPVASER	941368	689087	220018	222591	244862	497576	660094	372008	367464	505574	431503	606974	338134	340434	252919	235640	512689	520701	348906	233318	460069	541519	342157	254607	168332	208020	119852	238600	131107	424554	331249	39747.2	339272	202742	326050	208752	348321	323333	106544	408145	353587	205765	309462	66874.7
CTNNA1;S641;	P35221	S	641	CTNNA1	TPEELDDSDFETEDFDVR			118501	30820.7							21066.4		76640.6	17371.2	34610.8	18343.8			19950.8				22378.8	41735.1												83221
CTNNA1;S652;	P35221	S	652	CTNNA1	SRTSVQTEDDQLIAGQSAR					21044.8								31021.2					18523.2																		149356	50720.6
CTNNA1;S655;	P35221	S	655	CTNNA1	SRTSVQTEDDQLIAGQSAR					21044.8								31021.2					18523.2																		149356	50720.6
CTNNA2;S640;	P26232	S	640	CTNNA2	TPEELEDDSDFEQEDYDVR					52167.6											14712.4							18107.2
CTNNA2;S651;	P26232	S	651	CTNNA2	SRTSVQTEDDQLIAGQSAR					21044.8								31021.2					18523.2																		149356	50720.6
CTNNA2;S654;	P26232	S	654	CTNNA2	SRTSVQTEDDQLIAGQSAR					21044.8								31021.2					18523.2																		149356	50720.6
CTNNBL1;S545;	Q8WYA6	S	545	CTNNBL1	EYAENIGDGRSPEFR	582128	668932	550644	136208	334804	350333	306718	289019	271348	242905	860552	487005	672397	417085	198819	478606	423651	308557	121726	130549	164357	649258	629855	362466	698235	491077	116848	351921	205925	241198	283194	177782	413121	139808	272645	211509	1.03179e+06	362384	84991.6	211682	413567	247598	976385	245571
CTNND1;S232;	O60716	S	232	CTNND1	HYSPEDEPSPEAQPIAAYK		82614.3			428547			240007	114040	189177	152125	91054.8		25622.3							329071	111717	168421										128569	65811	96745.7	496445		114624
CTNND1;S268;	O60716	S	268	CTNND1	VGGSSVDLHR	84355.1	337128		130314			216788	220815		306468			229882	225265	180868											23481.7							774933		540072		242588	317446		867546
CTNND1;S920;	O60716	S	920	CTNND1	SGDLGDMEPLK		94126.9	156468	117982	192320	290726	77155.2		469364	36553.3	516943	114714	224422	104110	39814.2	47748.2	233564	227626	96626.1		183118	17200.8	131874	227950	276575	75548.1	103840		157455	165082		35821.4	130227	102918		55634.7	242924	148269			117093	79361.3
CTNND1;T906;	O60716	T	906	CTNND1	SLDNNYSTPNER		2.18786e+06	944695		248631	277759	451109		365834		516821	435337		87733.1	129357		1.50248e+06	962898	1.08274e+06	1.73764e+06	462437	1.13779e+06	103115		243111	442776	93635.2	734655	1.58268e+06	657778	308220				689274		3.05845e+06		629495	337250	175703	524318	1.94016e+06
CTPS1;S574;	P17812	S	574	CTPS1	SGSSSPDSEITELK	3.40988e+06	1.02143e+06	2.87663e+06	1.2257e+06	2.6484e+06	3.11176e+06	150112	3.54182e+06	4.17243e+06	1.48409e+06	5.6074e+06	4.23323e+06	2.39239e+06	1.14694e+06	1.13683e+06	1.10128e+06	4.1998e+06	1.67474e+06	1.8877e+06	2.36992e+06	1.41589e+06	5.33867e+06	1.72342e+06	2.12631e+06	1.2337e+06	168121	444716	1.24992e+06	2.63514e+06	1.27239e+06	2.36642e+06	1.92879e+06	2.26649e+06	687086	3.60676e+06	1.752e+06	2.71845e+06	1.62111e+06	475694	1.91309e+06	4.28181e+06	1.05108e+06	3.10681e+06	1.62573e+06
CTPS1;S575;	P17812	S	575	CTPS1	SGSSSPDSEITELK	3.40988e+06	1.02143e+06	2.87663e+06	1.2257e+06	2.6484e+06	3.11176e+06	150112	3.54182e+06	4.17243e+06	1.48409e+06	5.6074e+06	4.23323e+06	2.39239e+06	1.14694e+06	1.13683e+06	1.10128e+06	4.1998e+06	1.67474e+06	1.8877e+06	2.36992e+06	1.41589e+06	5.33867e+06	1.72342e+06	2.12631e+06	1.2337e+06	168121	444716	1.24992e+06	2.63514e+06	1.27239e+06	2.36642e+06	1.92879e+06	2.26649e+06	687086	3.60676e+06	1.752e+06	2.71845e+06	1.62111e+06	475694	1.91309e+06	4.28181e+06	1.05108e+06	3.10681e+06	1.62573e+06
CTPS2;S568;	Q9NRF8	S	568	CTPS2	LSSSDRYSDASDDSFSEPR																							261607		451621	428760	40328.5					46734.4		45132.9								44452.2	1.01462e+06
CTR9;S970;	Q6PD62	S	970	CTR9	RHPKGEEGSDDDETENGPKPK	28626	117791		53766.2	93287.9	39857.9			43769.1		30651		129107	110612	36508.5	79606.5	52449.9	27806.7			214375		69876.3	133286	110202	103133	77563.1	88954.3		38959.5	87553.2		36335.8	97901.7		263716	87256.1		92651.8
CTR9;T925;	Q6PD62	T	925	CTR9	KGGEFDEFVNDDTDDDLPISK					322127		43394.6				78388.4							43629					105628				150814				59766			118586		126996		19162	107905				162722
CTTN;S11;	Q14247	S	11	CTTN	ASAGHAVSIAQDDAGADDWETDPDFVNDVSEK					21488.3
CTTN;S405;	Q14247	S	405	CTTN	AKTQTPPVSPAPQPTEER	325269	114960	451012	639070	266166	359964	256133	429930	299615	636515	87866.6	79815.1		162856	1.00883e+06	541803	263886	275824	415015	574307	642166		168592	315972	203374	91881.7	678372	354241	107346	400285	145045	112322	280680	1.1146e+06		268667	142652	78940.7	558400			45262.3		93550.3
CTTN;S418;	Q14247	S	418	CTTN	LPSSPVYEDAASFK	1.34941e+06	1.12787e+06	306467	93919.2	701258	264392	909901	663993	613230	1.04105e+06	1.09068e+06	1.76238e+06	686683	188323	184699	421725	839404	212325	820793	570636	886285	508150	907351	493214	601175	185531	77192.4	712588	364077	381535	1.51554e+06		1.6725e+06	269662	2.12022e+06	465986	747199	187022	64024.1	758268	392057	78332.4	582683	209885
CTTN;T401;	Q14247	T	401	CTTN	AKTQTPPVSPAPQPTEER	325269	114960	451012	639070	266166	359964	256133	429930	299615	636515	87866.6	79815.1		162856	1.00883e+06	541803	263886	275824	415015	574307	642166		168592	315972	203374	91881.7	678372	354241	107346	400285	145045	112322	280680	1.1146e+06		268667	142652	78940.7	558400			45262.3		93550.3
CTTNBP2NL;S488;	Q9P2B4	S	488	CTTNBP2NL	DLSPTLIDNSAAK	404094	357557	112537	32673.8	214937	115516	507643	321827	222693	420151	354987	312512	243259	102052	63901.6	138415	392740	166767	396606	244480	271103	136068	264731	142004	188683	90372.1	59252.3	236445	225055	316240	676651	24257.3	832196	88348.8	439869	146697	253243	164299	67866.5	375979	227972	118258	353380	151392
CTTNBP2NL;T570;	Q9P2B4	T	570	CTTNBP2NL	SPTIPR		1.13547e+06	533917	609799		2.38966e+06	6.01956e+06	3.34768e+06		1.2984e+06	1.81357e+06	1.51907e+06	1.11844e+06	676413	540805	983813		2.51972e+06	2.73684e+06	2.13112e+06	700095	1.44066e+06	1.19599e+06	483215	677753	1.17795e+06	268229	1.48281e+06		3.19976e+06	3.79567e+06	1.13603e+06		877760	3.0573e+06	769643	1.30487e+06	983931	259768	3.46867e+06		3.15567e+06	3.93901e+06	2.8922e+06
CUL2;S616;	Q13617	S	616	CUL2	SLLDVK	1.95674e+06	3.42088e+06	623500	410293	1.23611e+06	2.41528e+06	1.11667e+07	1.31236e+06	638118	1.28623e+06	953938	1.19267e+06	1.0597e+06	803584	555271	737753	2.05542e+06	1.89572e+06	4.92519e+06	816153	705220	482062	630211	761035	906032	429575	689212	688584	937274	2.56615e+06	6.46141e+06	453925	1.45674e+06	1.40049e+06	651311	586785	1.2225e+06	1.10027e+06	494647	837987	2.06841e+06	400223	7.40445e+06	896805
CUL4B;T52;	Q13620	T	52	CUL4B	SATDGNTSTTPPTSAK	47213.4	574873	221350		623984	1.10832e+06	1.53118e+06	1.84279e+06	801203	888710	781889	825829	293724	481423	217326	379791	1.2073e+06	1.44371e+06	1.47801e+06	848327	702970	977726	689195	379713	291569	208700	337833	338955	181147	1.63757e+06	1.89424e+06	775969	783781	370808	1.39193e+06	274817	282514	252471	204902	342236	708525	2.05951e+06	2.50713e+06	1.17402e+06
CUL4B;T85;	Q13620	T	85	CUL4B	EDFDSTSSSSSTPPLQPR					79905.6	94043.5		75107.6			37806.8	50354.9						141627				69093.4					34181.1			170181	71260				94507.7	82719						57634	140647	48013.2
CUX1;S1270;	P39880	S	1270	CUX1	AYTHQVVTR							256910	183613	208743	321437	180714	144156					142584	145707			211223	247141	143234	84990.8						176004	255090	166418	141947		377321		135835				170852	58467.3	252156	56308.7
CUX1;S1337;	P39880	S	1337	CUX1	AAPSSEGDSCDGVEATEGPGSADTEEPK			173785	107325	66538.2	36197.7					47999.3		338678	58355.2	171226		180813	57341					109129		81787.5	126193	149767		338834	21206.1				311968		435360	68253.4	197900				16465.3
CWC15;T46;	Q9P013	T	46	CWC15	YRQTTQDAPEEVR					150844	440137							30018.2	75942.8			78181.3		97352.4							111315
CWC15;T47;	Q9P013	T	47	CWC15	QTTQDAPEEVR		273992	197478	94972.6		170675	282054	354237		245866				193427																194254		187527						450008				121147	221421	315060
CX3CR1;S326;	P49238	S	326	CX3CR1	SVHVDFSSSESQR	804284	497542	358583	835451	38054.3					557629		647877	607726	474732	340077	874879		64150			453108	344671	309504	353181		392239		670703				107966	247872	256451	848587	169803	227585	336921		396203		74171.3		235426
CXorf38;T314;	Q8TB03	T	314	CXorf38	LDSSPSVSSTLAAK		673081	887796	649024	459007	349509	495957	389669	1.21191e+06	1.27834e+06	927032	1.15658e+06	1.29026e+06	866365	360139	642028	919857	820794	1.31528e+06	678580	1.26853e+06	1.23201e+06	715989	592980	1.12305e+06	907078	903727	1.11171e+06	673671	929120	1.68177e+06	469289	900040	552978	1.21818e+06		780744	1.45043e+06	1.45021e+06	982825	1.43477e+06	1.03876e+06	1.72834e+06	845296
CYB5B;S23;	O43169	S	23	CYB5B	GQEVETSVTYYR	500275		127822	52351.8	77239.3	189167		106406		185460		213723	375846	41627.6	149064	106357		103688			186603	464124	191492	162516				55576.8		100054	40934.8	67432.2	124835			103348	603162	114059		290707	59352.9	57466.7	327630	96872
CYB5B;S4;	O43169	S	4	CYB5B	MSGSMATAEASGSDGK																									92533.5	220055				32603.2
CYFIP1;T1234;	Q7L576	T	1234	CYFIP1	SGDGEGTPVEHVR		360966	226207	325392	149081	155134	123913	138246	1.12051e+06	373985		354143					154681	146097	167651		223685	140498	112912	118456				641402	185184	127057	211436	210399						172034			232412	130589
DAB2;S401;	P98082	S	401	DAB2	SSPNPFVGSPPK		65619.3							150298	136556		50751.3									94648.9			15426.2		19377.2				22248
DAB2IP;S978;	Q5VWQ8	S	978	DAB2IP	GDSPELKPR		891763	268191	351296		44390.6	351302			1.18406e+06	316589	343410	193356	401225	649427	167901		148009			917064		234120	406234	114193	841171	573842	245599	94687.3	128079	219701		216949	1.10414e+06	335484	348499	403295	513865	305130	618923		155473		65996.3
DACT3;S172;	Q96B18	S	172	DACT3	SLGDASPSAPEVVGAR																										11425.7							62907.8
DAP;S3;	P51397	S	3	DAP	MSSPPEGKLETK	1.03797e+06	1.90274e+07	201136	4.0766e+06	126466	410611	3.98022e+06	400318	5.01597e+06	3.91602e+07	2.261e+06	1.29645e+06	607998	2.25131e+06	9.42255e+06	1.46557e+06	116815	1.48504e+06	6.35565e+06		6.01531e+06		2.42594e+06	5.32357e+06	976078	1.98285e+06	9.3714e+06	3.96004e+06	279125	3.63616e+06	2.77365e+06	284186	9.37998e+06	8.99608e+06	978552	1.79726e+06	3.38321e+06	9.273e+06	1.25231e+07	511594	385829	716858	1.08594e+06	357104
DAPK2;T351;	Q9UIK4	T	351	DAPK2	NCESDTEEDIAR					88964.1									71431.5																				89114.6				79383.3
DAXX;S495;	Q9UER7	S	495	DAXX	DGDKSPMSSLQISNEK	579351	419060		154804	642311	602635	334118	501860	221130	335903		148133	850656	256030	135134	82759.8	1.4539e+06	596796	178123		570431	74086.9	224869	282864	1.25024e+06	149092	154282		1.46075e+06	303218	977210	103454	493849	45279	832331	812745	737031	91825.9		165120	589550	407759	304488	164140
DBN1;S142;	Q16643	S	142	DBN1	LSSPVLHR	4.96389e+06	4.05348e+06	1.32366e+06	1.7059e+06	1.48653e+06	2.18311e+06	4.95555e+06	3.4811e+06	3.76429e+06	5.45044e+06	5.62892e+06	5.48514e+06	1.56304e+06	2.62439e+06	2.2378e+06	2.04342e+06	1.86768e+06	2.5519e+06	4.05917e+06	2.00618e+06	4.41444e+06	2.90003e+06	3.62924e+06	2.01235e+06	1.73056e+06	1.26388e+06	1.63867e+06	2.54573e+06	1.57427e+06	3.04093e+06	5.43896e+06	775255	5.01809e+06	3.31666e+06	7.20162e+06	1.37858e+06	2.52079e+06	1.72812e+06	1.40898e+06	2.17398e+06	3.0105e+06	1.61892e+06	3.04122e+06	2.38613e+06
DBN1;S601;	Q16643	S	601	DBN1	EGTQASEGYFSQSQEEEFAQSEELCAK			377500	259774	11321.1				44691.1		41276.5	21203.9		9561.14							202525	210972	1.0907e+06	272405	65010.1		10035.3	38551.1				12056.9		22366.5			70991.8	14503.7			96722.1	30328.5	678330	125348
DBN1;T346;	Q16643	T	346	DBN1	SPSDSSTASTPVAEQIER	95665.4		53554.2		397748	149952	23170.9	32739.4	37480.1		116258	49053.3	186981	96853.7	258550	165829	347012	44729.1	87318.9	61128.5		171873	383683	65975.8	154584	89093.4	180361		132753	96371.4		46171.5	81446.4	238991		763042	113211	124810	156949		54058.2	36745.7	93660.4	69658.1
DBN1;T591;	Q16643	T	591	DBN1	EGTQASEGYFSQSQEEEFAQSEELCAK			377500	259774	11321.1				44691.1		41276.5	21203.9		9561.14							202525	210972	1.0907e+06	272405	65010.1		10035.3	38551.1				12056.9		22366.5			70991.8	14503.7			96722.1	30328.5	678330	125348
DBNL;S269;	Q9UJU6	S	269	DBNL	AMSTTSISSPQPGK		366159	176247		1.14527e+06	735634	608453		1.04474e+06	588578		189378	565087	278169	205226	365946	2.28532e+06	242511	260995		320595	123783		101244	959260	123180	78895.6	190589	1.15176e+06	341424	897516	126317	921491	291252	572158	460130	921655	228335	140467	1.29833e+06	1.49888e+06	197208	372542	356382
DBNL;T291;	Q9UJU6	T	291	DBNL	QLTQPETHFGR	107238	136252								177574				131447							129712					42216					166581							55063.9
DBR1;S514;	Q9UK59	S	514	DBR1	RLSDEHEPEQR		714389	389166	313273	178427	860087	904503	774171	983229	1.11139e+06	1.48529e+06	951353	833267	519706	587378	1.01201e+06	704155	749755	1.23516e+06	691642	1.09303e+06	1.11386e+06	997744	469458	941755	607737	600096	907103	152284	613493	1.17056e+06	332211	711694	861721	1.1424e+06	474733	626544	546377	518899	897173	200925	507832	1.5473e+06	641321
DCAF5;S648;	Q96JK2	S	648	DCAF5	ASPTSDIESVER	4.6818e+06	2.0749e+06	2.32021e+06	3.36052e+06	762527	953598	1.30193e+06	1.17026e+06	3.21046e+06	1.73821e+06	3.8283e+06	3.43126e+06	3.89332e+06	3.22109e+06	3.76182e+06	2.30424e+06	1.6259e+06	1.04186e+06	1.27156e+06	642516	4.03113e+06	4.9598e+06	3.86439e+06	3.85465e+06	3.34642e+06	2.63473e+06	2.21908e+06	2.22054e+06	1.60021e+06	621423	1.36875e+06	590237	3.57474e+06	1.43368e+06	3.23882e+06	1.90209e+06	3.37967e+06	3.87752e+06	2.40626e+06	2.09106e+06	1.32819e+06	806716	1.79366e+06	814229
DCAF5;S651;	Q96JK2	S	651	DCAF5	ASPTSDIESVER	4.6818e+06	2.0749e+06	2.32021e+06	3.36052e+06	762527	953598	1.30193e+06	1.17026e+06	3.21046e+06	1.73821e+06	3.8283e+06	3.43126e+06	3.89332e+06	3.22109e+06	3.76182e+06	2.30424e+06	1.6259e+06	1.04186e+06	1.27156e+06	642516	4.03113e+06	4.9598e+06	3.86439e+06	3.85465e+06	3.34642e+06	2.63473e+06	2.21908e+06	2.22054e+06	1.60021e+06	621423	1.36875e+06	590237	3.57474e+06	1.43368e+06	3.23882e+06	1.90209e+06	3.37967e+06	3.87752e+06	2.40626e+06	2.09106e+06	1.32819e+06	806716	1.79366e+06	814229
DCAF5;S794;	Q96JK2	S	794	DCAF5	AEEPPSPPVPK	2.40779e+06	4.64996e+06	1.06083e+06	820310	331143	1.1336e+06	675365	1.30413e+06	1.4789e+06	2.18547e+06	1.29359e+06	1.70144e+06	2.59203e+06	1.78677e+06	1.26766e+06	925167	2.14988e+06	868321	537286	400229	2.15712e+06	1.68389e+06	1.14489e+06	1.47082e+06	1.7211e+06	1.5509e+06	786600	1.47592e+06	945971	577289	720922	452633	2.46131e+06	844712	2.59404e+06	458807	1.36689e+06	1.32908e+06	852772	2.30336e+06	867049	639792	982050	426579
DCAF5;T650;	Q96JK2	T	650	DCAF5	ASPTSDIESVER	4.6818e+06	2.0749e+06	2.32021e+06	3.36052e+06	762527	953598	1.30193e+06	1.17026e+06	3.21046e+06	1.73821e+06	3.8283e+06	3.43126e+06	3.89332e+06	3.22109e+06	3.76182e+06	2.30424e+06	1.6259e+06	1.04186e+06	1.27156e+06	642516	4.03113e+06	4.9598e+06	3.86439e+06	3.85465e+06	3.34642e+06	2.63473e+06	2.21908e+06	2.22054e+06	1.60021e+06	621423	1.36875e+06	590237	3.57474e+06	1.43368e+06	3.23882e+06	1.90209e+06	3.37967e+06	3.87752e+06	2.40626e+06	2.09106e+06	1.32819e+06	806716	1.79366e+06	814229
DCAF6;S336;	Q58WW2	S	336	DCAF6	DGEQSPNVSLMQR					89787.9	113819	69104						102344	409410			357942	49789.5															81517	63480	67609.1						125356	66765.6
DCAF8;S99;	Q5TAQ9	S	99	DCAF8	VHDRSEEEEEEEEEEEEEQPR		74368.3		278853	1.52656e+06	246508				187516							445498	193606			281374						524221							390725		4.88161e+06		227942
DCBLD1;S513;	Q8N8Z6	S	513	DCBLD1	HQSAEFTISYDNEK	232576	73906.7	118194	31917.7	135806	115865	71207.4		152960		126358	272939	97474.2	46469.4	86087							145984		172789	76086.5	46028.7	41124.6						138364		155200	131618	158836	77955.7			159211	28318.4	321249
DCBLD2;S724;	Q96PD2	S	724	DCBLD2	TDSCSSAQAQYDTPK					51328.9	37282	62835.9																							38046.3		46925.1						57453.2
DCBLD2;S726;	Q96PD2	S	726	DCBLD2	TDSCSSAQAQYDTPK					51328.9	37282	62835.9																							38046.3		46925.1						57453.2
DCBLD2;S727;	Q96PD2	S	727	DCBLD2	TDSCSSAQAQYDTPK					51328.9	37282	62835.9																							38046.3		46925.1						57453.2
DCLK2;S362;	Q8N568	S	362	DCLK2	SSSNVNGGPELDR		375307	252213		249493	144496	304294	236554					681027	79708.3			185956		1.36873e+06	391762						63369.6			433177	194237	421864	16170.7										134087	292880
DCP1A;S525;	Q9NPI6	S	525	DCP1A	ASSSQDLAMEEEEEGR	47263.9	45236.2								37616.3		52835.6																			43848.3		64573.7		93311.3
DCP1B;S275;	Q8IZD4	S	275	DCP1B	SLSYEEPR	967620	2.83727e+06	3.11993e+06	3.37289e+06	1.83259e+06	3.24671e+06	5.75311e+06	3.06318e+06	3.20502e+06	1.24248e+06	3.66024e+06	1.80938e+06	3.32919e+06	1.16511e+06	2.9427e+06	1.97207e+06	3.13565e+06	2.65974e+06	4.00303e+06	1.80119e+06	2.46482e+06	2.25922e+06	1.68622e+06	2.29444e+06	3.22183e+06	2.29624e+06	2.41828e+06	2.52071e+06	3.05824e+06	2.78198e+06	3.00288e+06	1.42512e+06	3.05678e+06	2.05911e+06	1.21886e+06	2.22402e+06	2.51464e+06	3.13071e+06	2.53409e+06	6.38132e+06	4.92752e+06	2.47482e+06	4.38887e+06	2.2501e+06
DCP1B;S283;	Q8IZD4	S	283	DCP1B	RKADGEDAGAESNEEAPGEPSAGSSEEAPGEPSAGSSEEAPGER		1.47638e+06		453290		276645	1.01071e+06	477913		154564	27323.1	327223		421938	254365	155623		201415		322547	715696	909661	275374			557520	704458	516071		184196	491126	312545		337282	1.37009e+06	365880	571403	1.14291e+06	840743	1.18929e+06		418816	348960	623918
DCTN1;S320;	Q14203	S	320	DCTN1	AESLQQEVEALK		31021.7							55085.9	29807.7	17870.4	37844.1							18158.9						26304.9	12714		13110.5							30877.2			17745.3
DCUN1D5;S9;	Q9BTE7	S	9	DCUN1D5	SPGVAAAVAEDGGLK	60131.4	32029	34007.4		26939.2	12252.6			148289	52508.4	40076.7	79385.3	63698.7	33100.3		33464.4		12419.3				22074.9			15488.3			41575.6		24165.9	64144		134349		82471.7		87046.6			69401.5	22222.8
DDB1;T894;	Q16531	T	894	DDB1	LYKSEPELTTVAEVDESNGEEK					18580.7	157149	64066.1																																			31133.3
DDB1;T895;	Q16531	T	895	DDB1	LYKSEPELTTVAEVDESNGEEK					18580.7	157149	64066.1																																			31133.3
DDB2;S26;	Q92466	S	26	DDB2	SRSQPCDLDAR	1.81241e+07	3.11907e+07	1.03422e+07	4.03768e+06	2.41456e+06	2.93597e+06	4.97593e+06	3.0007e+06	2.70907e+06	3.0639e+06	3.76642e+06	1.64234e+06	1.05684e+07	1.79767e+07	1.08675e+07	9.47229e+06	2.89461e+06	3.34486e+06	3.06994e+06	1.87976e+06	3.36878e+06	3.39467e+06	2.58482e+06	1.89844e+06	7.82161e+06	9.2238e+06	7.49825e+06	7.53435e+06	2.21e+06	3.34919e+06	4.42456e+06	1.44835e+06	3.1677e+06	1.96074e+06	3.99313e+06	1.83068e+06	1.50079e+07	1.48291e+07	5.44655e+06	9.27338e+06	5.17318e+06	1.64066e+06	3.62698e+06	2.46312e+06
DDX10;S539;	Q13206	S	539	DDX10	APSLTNDEVEEFR	239838	69959.3	80224.2	68013.4	45162.6	100364	142400	89796.8	161035	104587	170045	125459	139809	134640	169221	118917	52859.8	110903	94323.7	197162	121089	170946	178642	201539	191198	82060.7	115283	122872		99437.8	95254.7	17949.3	136193	76240.6	49718.7	58649.5	155432	94240.5	121516	84150.2	51752.9	30945.1	127281	90613.9
DDX20;S678;	Q9UHI6	S	678	DDX20	SYLEGSSDNQLKDSESTPVDDR			42451.9		17489.6																									30603.1											67169.4		311596	57306.7
DDX20;T705;	Q9UHI6	T	705	DDX20	ISLEQPPNGSDTPNPEK					9866.93		48735.5	68329.8	47479.4			223767		37047.6	71162.9			17185.6			67699.3		109093	41222.5			32652		61664.2	39809.3		39135.6	74448.3		87997.9			23568.1			36471.7	42872.8		48045.5
DDX21;S121;	Q9NR30	S	121	DDX21	NEEPSEEEIDAPKPK	4.40172e+06	1.04031e+06	1.18339e+07	5.188e+06	7.39847e+06	7.44294e+06	4.47962e+06	5.75717e+06	8.52331e+06	621159	8.2029e+06	1.32883e+06	3.56183e+06	2.16488e+06	7.66984e+06	7.94356e+06	7.2137e+06	1.18168e+07	1.01753e+07	7.31275e+06	1.42094e+06	2.5461e+06	5.26305e+06	8.68945e+06	4.96904e+06	3.34632e+06	7.44119e+06	1.49739e+06	8.75792e+06	9.88772e+06	8.45511e+06	1.73708e+06	1.87527e+06	4.22403e+06	286660	2.5665e+06	7.03639e+06	2.2916e+06	9.29293e+06	1.55539e+06	5.56403e+06	5.9273e+06	7.48049e+06	4.07768e+06
DDX21;S71;	Q9NR30	S	71	DDX21	KAEPSEVDMNSPK	165713	173108	962418	225786	262141	811993	935894	855476	441052	1.07791e+06	1.18932e+06	908923			520253		202293	1.37403e+06	398034	527539	433556	366761	446532	193287	357269	232735	280010	93616.4	214057	1.2492e+06	613558	154474	268302	476499	345304	348108	607122		504533	543741	492411	281377	604330	292709
DDX21;S89;	Q9NR30	S	89	DDX21	KKEEPSQNDISPK			259837		826565	603843	1.05488e+06	728336	494933	319890	500859	545920	284216	45077.8	256857	498609	1.14623e+06	1.71657e+06	1.33548e+06	897392	373280	573974	599559	362513	115445	150613	214280	160272	1.39943e+06	1.21929e+06	2.44204e+06	328968	303236		656642		171572		300699	487828	1.20772e+06	1.15177e+06	1.46828e+06	463163
DDX24;S287;	Q9GZR7	S	287	DDX24	SPGKAEAESDALPDDTVIESEALPSDIAAEAR			22535.5		19098.9						12872.5																42816			11058				59671.1			55139.1		176722
DDX24;S82;	Q9GZR7	S	82	DDX24	KAQAVSEEEEEEEGKSSSPK	108977	468151	161808	126099	185033	289543	199858	263810	71090.1	172636	227574		101993	162133	793400	291469	201537	610217	332269	197651	212677	131531	203986	175910		116997		74176	325589	389605	383312	293066		636027			165897	84292.3	396051		269087	160474	398341	206362
DDX24;S94;	Q9GZR7	S	94	DDX24	KAQAVSEEEEEEEGKSSSPK	108977	468151	161808	126099	185033	289543	199858	341222	71090.1	172636	227574		101993	162133	877824	291469	201537	728907	332269	197651	212677	131531	203986	175910		116997		74176	325589	473067	383312	293066		636027			165897	84292.3	396051		269087	160474	398341	206362
DDX39A;T26;	O00148	T	26	DDX39A	MAEQDVENDLLDYDEEEEPQAPQESTPAPPKK					70773.9	23973.4												57320.4												15957.6									10688.9
DDX39B;T20;	Q13838	T	20	DDX39B	MAENDVDNELLDYEDDEVETAAGGDGAEAPAK			41191		7954.74																						7579.37											29119.1	13555.5
DDX39B;Y13;	Q13838	Y	13	DDX39B	MAENDVDNELLDYEDDEVETAAGGDGAEAPAK			41191		7954.74																						7579.37											29119.1	13555.5
DDX41;S21;	Q9UJV9	S	21	DDX41	TDEVPAGGSRSEAEDEDDEDYVPYVPLR					43512.2													10393.1									26788							32072.9		92770.9
DDX41;S23;	Q9UJV9	S	23	DDX41	TDEVPAGGSRSEAEDEDDEDYVPYVPLR					43512.2													10393.1									26788							32072.9		92770.9
DDX42;S185;	Q86XP3	S	185	DDX42	YMAENPTAGVVQEEEEDNLEYDSDGNPIAPTKK					31981.8																						79267.3				28870.7			69810					55358.6
DDX42;T193;	Q86XP3	T	193	DDX42	YMAENPTAGVVQEEEEDNLEYDSDGNPIAPTKK					177202																						84270.9				20206.3			74885.4					56700.8
DDX42;T98;	Q86XP3	T	98	DDX42	ANFDEENAYFEDEEEDSSNVDLPYIPAENSPTR					149331													25284.1					20425.9											138620		638549			53914.4
DDX46;S804;	Q7L014	S	804	DDX46	AALGLQDSDDEDAAVDIDEQIESMFNSK					11549.6
DDX47;S14;	Q9H0S4	S	14	DDX47	MAAPEEHDSPTEASQPIVEEEETK				28772.2					63067.2	358347	71597.6	292442	74392	53051		222290					32789.1		85123.8	47733.2			30929.7														61599.7
DDX51;S103;	Q8N8A6	S	103	DDX51	RKADGEDAGAESNEEAPGEPSAGSSEEAPGEPSAGSSEEAPGER			347618		613398	525413					116919		174639			84423.1	294069	574791	294061	302730			235769		95689.8		382890		449474	126107				295890		736046		62869.6	357401
DDX51;S83;	Q8N8A6	S	83	DDX51	VNDAEPGSPEAPQGK		3.96126e+06	3.556e+06	3.59951e+06	2.62951e+06	4.08227e+06	4.71839e+06	5.13971e+06	6.84964e+06	3.2202e+06	6.16545e+06	4.64816e+06	4.37517e+06	4.10969e+06	4.88312e+06	3.69029e+06	5.89783e+06	5.41805e+06	5.11681e+06	3.44128e+06	2.67635e+06	6.48453e+06	4.0622e+06	3.37117e+06	4.20437e+06	4.13729e+06	3.74052e+06	4.39536e+06	4.93701e+06	4.46233e+06	5.80922e+06	2.37784e+06	4.10742e+06	2.62355e+06	6.78117e+06	1.75451e+06	3.64288e+06	4.05448e+06	4.57456e+06	5.35999e+06	5.14477e+06	4.80596e+06	5.84161e+06	4.87033e+06
DDX54;S39;	Q8TDD1	S	39	DDX54	GSDSEDGEFEIQAEDDAR					20868.3			28646.2			32922.1						40530.6	8215.14		53598.7														40264.7
DDX54;S41;	Q8TDD1	S	41	DDX54	GSDSEDGEFEIQAEDDAR					20868.3			28646.2			32922.1						40530.6	8215.14		53598.7														40264.7
DDX55;S544;	Q8NHQ9	S	544	DDX55	KREEGSDIEDEDMEELLNDTR			194173		157587	70708.5									22068.2	28900	29332.9	67413.3	27617.4	54845.9							28766.1							20060.5		128563			11793
DDX59;S156;	Q5T1V6	S	156	DDX59	ADSEPESPLNASYVYK	137458	95827.7		39750.7	25482.7	36736.1	62095	49984.7	117451	106514	123666	155387	107620	47981.4	109324	35947.4	47890.8	41353.8	43671.6		67763.2	140893	108786	56505.9	75441.8	31163.7	64000.2	53914.9		38075.2	49863.2	23297.5	114581	49873.8	115297		216657		36602		109219	20046.9		34458.4
DDX59;S160;	Q5T1V6	S	160	DDX59	ADSEPESPLNASYVYK	137458	95827.7		39750.7	25482.7	36736.1	62095	49984.7	117451	106514	123666	155387	107620	47981.4	109324	35947.4	47890.8	41353.8	43671.6		67763.2	140893	108786	56505.9	75441.8	31163.7	64000.2	53914.9		38075.2	49863.2	23297.5	114581	49873.8	115297		216657		36602		109219	20046.9		34458.4
DEK;S32;	P35659	S	32	DEK	EESEEEEDEDDEEEEEEEKEKSLIVEGK						33722.3									41474.6																					2.07573e+06
DEK;S51;	P35659	S	51	DEK	EESEEEEDEDDEEEEEEEKEKSLIVEGK	144251		54862.3						85348		20619.2		140140					41585	29613			38126.8		116251	142700	35217.8	107641		254766	25167.9	245660				52731.3						190620	58021.8		129419
DEK;T13;	P35659	T	13	DEK	MSASAPAAEGEGTPTQPASEKEPEMPGPR	596956	100275	91560.9	36682.2	41440.5	83545.3	54312.5	51784	276419	87085.4	96062.9	589627	90051.3	70432.1	126953	180694		81541.6	102946		160604	215494	175269	217901	62663.3	105169	130992	220821		201950	39777.7	15484.3	278590	45699.6	317668	100297	119561	130000	118339	173052	51974.2	186256		51300.9
DENND2A;S246;	Q9ULE3	S	246	DENND2A	SLENVYR	419273	603585	628033	214415	26884.5	31094.6			1.06351e+06	544570	1.77248e+06	503756	506009	623668	344711	813110		42659.1			442353	427922	1.46441e+06	817740	615544	381860	371801	680837		20088.3			2.09445e+06	922653	568610	2.11268e+06	588677	602897	327825	1.57657e+06	44103.8	58424.5
DENND2A;S504;	Q9ULE3	S	504	DENND2A	RLSQSMESNSGK	45497.6	670481	247686	132644						600989	518809	502763	162156	311885	357233	541995					749031	477039	929804	173283	69111.2	184208		467950									235926	351994		538333
DENND2A;T228;	Q9ULE3	T	228	DENND2A	EPTPELVEDR					9907.75				61705.9					106591				18985.4			102871	84180.2				142760	42792	30535.3									306916	67638		170474		11745
DENND2B;T231;	P78524	T	231	DENND2B	TFSECSYPETEEEGEALPVR					10965.8																						10989											26344.7
DENND4A;S1589;	Q7Z401	S	1589	DENND4A	SISTSGPLDKEDTGR	749312	527622			25914.1		226475		173794	557406	496001	198390		204476	107753	129780					515681	364134	289480	196240		116492	144892				148640	24824.5	193093	192335	137300	218820	465611	216740	192161
DENND4C;S1278;	Q5VZ89	S	1278	DENND4C	RSSLPLDHGSPAQENPESEK	1.64934e+06	1.05596e+06	548589						958177	1.16189e+06	1.39237e+06	1.46947e+06	887575	596021	614837	461758					764892	1.30464e+06	935862	666454	1.11527e+06	516596	541567	1.00595e+06			440441		1.52118e+06	940286	1.11824e+06	340142	1.15312e+06	698828	466869	555218
DENND4C;S741;	Q5VZ89	S	741	DENND4C	SPPLMAK		476137					150715			289960	219453	274997		46948.9	42632.6			39222.3			103598	194434	95658.4			81010.9	68373.7							111606	253560			55580		206271		37810.2	162881
DENND5A;S193;	Q6IQ26	S	193	DENND5A	FNSYDISR		321716	205929	213530	35671		164150			178523	128976	133462		90871.2				96955.9	205570		151813	160784		84527.4		107966				69566.2	50315.3	98662.7		76448	218573		119103	137882		736396	283073	107066
DENND5B;S178;	Q6ZUT9	S	178	DENND5B	YNSYDISR		527557		207687					385496	696232	347173	220340	324547	290014	145340						324314	202325	298730			278130	110463	198234				25101.2	393129	567108		351362	161930	293623
DENR;S9;	O43583	S	9	DENR	MAADISESSGADCK	263158	39283.5	118809	60446.6	995114	238548	253207	568792					198424	86782.3	66857.6	79373	770328	78484.5	177908	163280		295720	148721	74761.8	2.31506e+06	1.19162e+06	1.00744e+06	26162	1.75045e+06	164717	188046	158642	695947	433290			306688	65655			904325	98695.5	340671	175084
DENR;T69;	O43583	T	69	DENR	LTVENSPKQEAGISEGQGTAGEEEEK			302862	91923.3	1.21461e+06	818586	566244	629536	364332	184505	372742	136848	92688.8	74178.5	284172	165732	1.19e+06	584708	1.12719e+06	667306	154702	368593	282012	313197	219142	61804.9	339817	99228.9	459421	591237	977858	117614	163432	253177		415724	259865	154370	273528		553841	174868	1.01359e+06	454810
DFFA;S315;	O00273	S	315	DFFA	ASPPGDLQNPK	343803	2.44997e+06	2.59272e+06	758984	1.18697e+06	1.94047e+06	3.18054e+06	2.69877e+06	3.88081e+06	2.18566e+06	1.97543e+06	4.09865e+06	2.39709e+06	703656	860598	1.29911e+06	2.22776e+06	1.77817e+06	2.28709e+06	1.11999e+06	1.76124e+06	3.25411e+06	1.44807e+06	1.32329e+06	1.79229e+06	783793	406879	2.71864e+06	2.13448e+06	2.02032e+06	3.54814e+06	514044	1.95694e+06	1.03005e+06	4.48295e+06	1.20475e+06	1.93021e+06	1.26228e+06	478945	2.8588e+06	2.41074e+06	1.46952e+06	2.21287e+06	1.45005e+06
DGAT1;S17;	O75907	S	17	DGAT1	TGSRPSSHGGGGPAAAEEEVR	480068	315062	282164	174779		116637	96792			187568		292000	353598	248220	276282	558551	219255	103707	140745			499264	163218		499161	240327		291066	133689	170888	491141	296007	535498	176706	932133	381587	263390	396911		252138	128505	91112.8		156959
DGAT1;S18;	O75907	S	18	DGAT1	TGSRPSSHGGGGPAAAEEEVR	480068	315062	282164	174779		116637	96792			187568		292000	353598	248220	276282	558551	219255	103707	140745			499264	163218		499161	240327		291066	133689	170888	491141	296007	535498	176706	932133	381587	263390	396911		252138	128505	91112.8		156959
DHCR7;S14;	Q9UBM7	S	14	DHCR7	SLDGVTNDR	196502	529897		422251	357235	1.06826e+06	2.34245e+06	511099	434150	259320	832128		630619	358341	347248	713544	235506	636408	374520	458175	649188	763827	1.40075e+06	915014	747765	467959	343155			779535	888425	143307		371515	160253	850127	539008	479916	287901		201974	653813	910757	432651
DHDH;S9;	Q9UQ10	S	9	DHDH	WLDESDAEMELR															45220.8									30412.9		8970.96													13559
DHX16;S103;	O60231	S	103	DHX16	LLEDSEESSEETVSR			22327.8		490731	187099							137320	23820.6	70938.7	53057.9	54016.8	102984	73078.4	93311.6			31599.6		140159		334747	30571.8						257306		2.20185e+06		105604	115560
DHX16;S106;	O60231	S	106	DHX16	LLEDSEESSEETVSR			22327.8		490731	187099							137320	23820.6	70938.7	53057.9	54016.8	102984	73078.4	93311.6			31599.6		140159		334747	30571.8						257306		2.20185e+06		105604	115560
DHX30;S226;	Q7L2E3	S	226	DHX30	GSSFEMTDDDSAIR			61206.2	24299	25081.7		27573.4	44322			156760			37483.4	42013.8									60065.1			50262.8											35402.5
DHX34;S20;	Q14147	S	20	DHX34	APSEEEALEK		344187	332820	609317	229842	438655	436469	356026	317205	493420	323558	453318	387263	280083	251279	787222	391797	518142	409646	910120	655586	579835	383058	393068	167958	265777	154245	375337	755206	589949	586740	217813	359877	405945	723208	155982	218673	147852	193044	479296	633417	321021	567315	298435
DHX57;S127;	Q6P158	S	127	DHX57	DLQEQDADAGSER		227066		90986	131263	1.3029e+06	1.13499e+06	795310					316928	258180	357517		103757	1.47331e+06	1.0003e+06	1.2561e+06			1.36385e+06		346472	34413.6	1.03204e+06			583575	913135	131442	410046	731502	258692	1.60238e+06	433640	140338	1.15059e+06			161277	2.04201e+06	654181
DHX57;S132;	Q6P158	S	132	DHX57	GLSGEEEDDEPDCCNDER					900521	280164																														1.19939e+06
DIABLO;S230;	Q9NR28	S	230	DIABLO	AESEQEAYLR					18312	35960.2																				62575.7														131581
DIAPH1;S22;	O60610	S	22	DIAPH1	SPDELPSAGGDGGK	719940	1.24996e+06		107508	177139	186009	194747	134582	567037		669833	142793	997141	319783	130918	652557		443232	304987	503920	507353	559077	779862	443511	491293	141141	105524	389871		255991	369332	88271.8	552592	264834	564563	357085	601291	176515	327039	547298	265623	56924.3	230158	274300
DIDO1;S1456;	Q9BTC0	S	1456	DIDO1	RNSVERPAEPVAGAATPSLVEQQK					35313.6					96596.8											91263.4							71567
DIDO1;S805;	Q9BTC0	S	805	DIDO1	QEAIPDLEDSPPVSDSEEQQESAR			1.54219e+06	64209.7	426265	20452.5			28621.1		173612		141279	48759.5	25994.1	66877.3	370170	839552	228822	144068			681146	68394.1	125330	8198.26	1.45521e+06		154098	85518.6	170325	12286.4		1.18533e+06		2.46629e+06	77740.7	115275	750133			11767.6		15859.4
DIDO1;S809;	Q9BTC0	S	809	DIDO1	QEAIPDLEDSPPVSDSEEQQESAR			1.54219e+06	64209.7	426265	20452.5			28621.1		173612		141279	48759.5	25994.1	66877.3	370170	839552	228822	144068			681146	68394.1	125330	8198.26	1.45521e+06		154098	85518.6	170325	12286.4		1.18533e+06		2.46629e+06	77740.7	115275	750133			11767.6		15859.4
DIS3;S215;	Q9Y2L1	S	215	DIS3	LACLSEEGNEIESGK	107521	39257.7		62433.4	17288		27492.4		83925.4	90133.3	48721.8	77536.7	62844.3	92155.9	79471.9						54714.8	144461		88618.2		52553.9	62297.4	127360				12798.7	70404.9	81320.5	102697				29459.1		41947.1	91940.6
DIS3L2;S875;	Q8IYB7	S	875	DIS3L2	RPGTQGHLGPEKEEEESDGEPEDSSTS			623546		1.75771e+06	758251											469701	552755		444873					110666		496493		255767					193982	85068.8	760841	30717.5				115238		583932
DKC1;S455;	O60832	S	455	DKC1	KRSPSPSPTPEAK					62307	28765.3	47142.3		43933.6	54590.1		35883.1												65372.7														42011.5				20116.4
DKC1;S485;	O60832	S	485	DKC1	AGLESGAEPGDGDSDTTKKK					137458			58976.9					65273.4	116508	331301			49402.2	163866	138403									276228		386612	195482									125712	92925.9		92441.1
DKC1;S494;	O60832	S	494	DKC1	AGLESGAEPGDGDSDTTKKK					137458			58976.9					65273.4	116508	331301			49402.2	163866	138403									276228		386612	195482									125712	92925.9		92441.1
DKC1;T497;	O60832	T	497	DKC1	AGLESGAEPGDGDSDTTKKK					137458			58976.9					65273.4	116508	331301			49402.2	163866	138403									276228		386612	195482									125712	92925.9		92441.1
DLC1;S526;	Q96QB1	S	526	DLC1	SDDSDEDEPCAISGK			89405.8		57361.4												200289						161961			76390.1	58597.6							171496		156792			68662.8
DLG1;S687;	Q12959	S	687	DLG1	HVTSNASDSESSYR			719142	151439	6240.85					151727	230681		171129	318830	309077	190490			121403	278003		94757.7	205516	82498.4	319591	405265	46507	121974	280182	46663.5		49813	98954.3	58323.7	94220.6	182165	189873	142554	85460.7			40700.7		127913
DLG5;S1209;	Q8TDM6	S	1209	DLG5	VGPCSSPPAAR		860110	981465	216416	294185	291932	562835	564091	359918	904270				632747	413638		197938	291977			519482				139974	315425	241437	795133	260286	309304	768004	119873	447919	372630	809120			299287	340420	1.25126e+06	360375	162445	500229
DLG5;S132;	Q8TDM6	S	132	DLG5	APSPPPLLTDQQVNEK		100240						18592.1	23639.1	103265	102826	87631.4	32693.7			23501.3					34058	45173	68356.2		37438.8	24579.4	21625.3	53476.7					86937.3		85206		36439.6	25835.5		76537.5
DLGAP5;S777;	Q15398	S	777	DLGAP5	NTASQNSILEEGETK					127620	132002	117304		478023	225224	516988	569475		49456.1			212236	335965	185196		222834	809571	254968	252378		55736.9				288362	174995		383768	63219.9	691008	223878		64809.2		225345		185541	241591
DMXL1;S436;	Q9Y485	S	436	DMXL1	SFEQPSSEASVEDSNQADVKSDEETDDGVDDLK			66602		100476	35351.8																	62907.1		52751.5		89213.8									268378			52987
DNAJB6;S277;	O75190	S	277	DNAJB6	HAPHCLSEEEGEQDRPR	2.22038e+06	644164	915920	818280	1.38471e+06	1.00046e+06	917867	1.1558e+06	1.55245e+06	580168	1.5421e+06	706499	829642	604756	1.64502e+06	977918	642221	1.51243e+06	1.12992e+06	1.02409e+06	535905	835500	1.46518e+06	612921	915615	463013	1.53049e+06	556654	1.41212e+06	1.45343e+06	1.68503e+06	425183	676835	1.6745e+06	468733	2.04403e+06	771311	463393	1.99797e+06	364655	1.32957e+06	882691	1.13941e+06	770988
DNAJC1;S430;	Q96KC8	S	430	DNAJC1	EDAEGVAAEEEQEGDSGEQETGATDARPR		74734.4	439357		387447	282850			129593	115307			257057	309768	169365			189731	180047		132237		183949	105244	231279	204990	774149	31495.4		215409				218000		1.84551e+06	187762	170714	348928		189249	106998
DNAJC1;S479;	Q96KC8	S	479	DNAJC1	DFPASPPK					37717.4	32336.5			36655		28021.3		67031		62077.1		35616.5	24014.5	29298.3						81589.2	24401.7	93196.9							169307		91034.6	102012	37022	75506.5
DNAJC1;S480;	Q96KC8	S	480	DNAJC1	DFPASPPK					37717.4	32336.5			36655		28021.3		67031		62077.1		35616.5	24014.5	29298.3						81589.2	24401.7	93196.9							169307		91034.6	102012	37022	75506.5
DNAJC2;S47;	Q99543	S	47	DNAJC2	NASASFQELEDKK					110322													44881.2
DNAJC2;S49;	Q99543	S	49	DNAJC2	NASASFQELEDKK					110322													44881.2
DNMBP;S1369;	Q6XZF7	S	1369	DNMBP	SHSDASVGSHSSTESEHGSSSPR					617099	460053	515017	481097	229740		156533		83260.4	77777.5	62320.2	65732.2	838477	377997	706274	413079					66635.7	22539.9	96498.6	62448.9					111385	70580.6	65622.7						604901	189577	1.11601e+06	440321
DNMT1;S154;	P26358	S	154	DNMT1	SKSDGEAKPEPSPSPR		138100	87126.9	126425		309300	340470	136306		228522	126635	136789	160096	151809	135385	193014	141425	280507	514155	536135	779697	283055	532427	442485	251916	231991	129260	276825	125130	289047	326202		242387	460819	68592.4	294535	110255		107906	247717	25570.4	141710	175580	125471
DNMT1;S714;	P26358	S	714	DNMT1	EADDDEEVDDNIPEMPSPKK					49140.6	29892.1												18289
DNMT3A;S105;	Q9Y6K1	S	105	DNMT3A	RSEPQPEEGSPAGGQK	52671.3																								249377		110095						85815.6		179468		256837	129403	150427	194771
DNPH1;S169;	O43598	S	169	DNPH1	YFEADPPGQVAASPDPTT					66536.7		50114.2	44057.4		148078	128450	131849		23898.4	45573.3	94758		56499.9	43575.8		102962	104681	102688	28861.1		42333.7	31474.8	50387.6			94966.1			46152	194723			43269.1	27983.3
DOCK1;S1681;	Q14185	S	1681	DOCK1	SQDKLDKDDLEK	367531	388896	427512	340072	877647	937490	747091	372107	803301	310640	1.047e+06	239220	423308	401691	390716	235070	486755	764282	355076	320377	248450		469422	307318	422657	418054	681542	224045	459845	488321	774122	83859.8	296856	1.52493e+06	167677	1.70544e+06	730310	685715	528564	762320	642483	497344	900497	317397
DOCK10;S1292;	Q96BY6	S	1292	DOCK10	ASLASLDSNPSTNEK	104594			42165.1	133765	159498	134112		46079.6	33536	51434.1		41425.1	62770.2	75894.8	26607.5	127730	39251.4		72303.4	33511.6	29740.7	21510.7		86585.4	29490.5	81164.5	43671.5	37807.2	130712	145725	53380.9	25761.1			186098	36009.9	89329.8	20398.2		41652.9	89155.7	373554	280662
DOCK10;S1295;	Q96BY6	S	1295	DOCK10	ASLASLDSNPSTNEK	104594			42165.1	133765	159498	134112		46079.6	33536	51434.1		41425.1	62770.2	75894.8	26607.5	127730	39251.4		72303.4	33511.6	29740.7	21510.7		86585.4	29490.5	81164.5	43671.5	37807.2	130712	145725	53380.9	25761.1			186098	36009.9	89329.8	20398.2		41652.9	89155.7	373554	280662
DOCK2;S1685;	Q92608	S	1685	DOCK2	VEQEEPISPGSTLPEVK										93414.1	67147.8	121366		27521.3	29714.7	45568					109665		89071.8			21320.5	12789.4	46319.1						31947.4	94201.7			19352.2
DOCK4;S1620;	Q8N1I0	S	1620	DOCK4	NSAPASVSPDGTR		349788		60538.4	585701	824655	1.20543e+06	1.40145e+06				952284					1.37987e+06	1.07224e+06	1.0511e+06	726782									1.03695e+06	1.20315e+06	1.67605e+06	558147			213383						1.30701e+06	406050	954827	673676
DOCK4;S1700;	Q8N1I0	S	1700	DOCK4	ASPLLSDK	308400	3.06617e+06	3.75003e+06	3.22022e+06	63916.8	1.9824e+06	4.73003e+06	2.30641e+06	1.95211e+06	1.23753e+06	924385	1.7033e+06	2.96096e+06	968582	1.555e+06	2.18919e+06		3.14414e+06	2.1896e+06	2.17812e+06	991950	1.00072e+06	1.11128e+06	738774	2.6692e+06	850663	3.04262e+06	621189	782375	2.00181e+06	5.37732e+06	1.55795e+06		1.53342e+06	1.07423e+06	384731	1.1297e+06	1.56529e+06	1.82371e+06	1.2508e+06		1.16282e+06	4.23126e+06
DOCK4;S1750;	Q8N1I0	S	1750	DOCK4	SDPNLSAPEK					158448	311776	284797	259660		131956							84430.3	308449	328456	526542									418295	197890	452366	181582									701295	273018	719022	328182
DOCK5;S1287;	Q9H7D0	S	1287	DOCK5	DSYYVYTQQELK	75803.1	49958	30688.1	17272.5							47077.9		46427.4	35652											41067.8	31361.5		16770.2					30479				69609.8	47187.3
DOCK7;S1432;	Q96N67	S	1432	DOCK7	SPSGSAFGSQENLR	642355	410424	196295		277133	173106	588517	409804	289048	595173	304653	690008	459003	171286	161415	197912	273564	293360	447999	246994	378476	368771	248825	187059	281996	323231	128483	316604	263805	420443	673815	49484.3	737932	248928	526597	320019	387259	207637	124706	410125	274629	236292	624214	265585
DOCK7;S1438;	Q96N67	S	1438	DOCK7	SPSGSAFGSQENLR	642355	410424	196295		277133	173106	588517	409804	289048	595173	304653	690008	459003	171286	161415	197912	273564	293360	447999	246994	378476	368771	248825	187059	281996	323231	128483	316604	263805	420443	673815	49484.3	737932	248928	526597	320019	387259	207637	124706	410125	274629	236292	624214	265585
DOCK7;S180;	Q96N67	S	180	DOCK7	SMSIDDTPR		502651	427417	454090	246795	456447	832136	804653	302288	323819	396249	305919		267154	305125	300307		209229	411652	550651	495363	470441	434639	418060	392894	657415	229295	226328		116509	823585	458571	824058	526292		534056	429343	369635	228567		1.14739e+06		461384	418473
DOCK7;S182;	Q96N67	S	182	DOCK7	SMSIDDTPR		502651	427417	454090	246795	456447	832136	804653	302288	323819	396249	305919		267154	305125	300307		209229	411652	550651	495363	470441	434639	418060	392894	657415	229295	226328		116509	823585	458571	824058	526292		534056	429343	369635	228567		1.14739e+06		461384	418473
DOCK7;S894;	Q96N67	S	894	DOCK7	SRSLSNSNPDISGTPTSPDDEVR		109356	95223.6	26988.6	252997	76379.4	80610.4		229196		104298	63946.8			57206.7									62049.2		23848.6	165553	38533.9		66907.8	91064.8	21542.5		61594.7	64978.7	172014		59934.3	90692			25180.7	113028	49718.5
DOCK7;S896;	Q96N67	S	896	DOCK7	SRSLSNSNPDISGTPTSPDDEVR					294915	93788	42158.5	30185.6	73040.2		48609.6		162795				89943.6	151874		54431.9			52496.2				119250		49016.1	54754.5	28780.5			258742		640596			81580.7
DOCK7;S898;	Q96N67	S	898	DOCK7	SRSLSNSNPDISGTPTSPDDEVR					294915	93788	42158.5	30185.6	73040.2		48609.6		162795				89943.6	151874		54431.9			52496.2				119250		49016.1	54754.5	28780.5			258742		640596			81580.7
DOCK7;S900;	Q96N67	S	900	DOCK7	SRSLSNSNPDISGTPTSPDDEVR		109356	95223.6	26988.6	252997	76379.4	80610.4		229196		104298	63946.8			57206.7									62049.2		23848.6	165553	38533.9		66907.8	91064.8	21542.5		61594.7	64978.7	172014		59934.3	90692			25180.7	113028	49718.5
DOCK9;S927;	Q9BZ29	S	927	DOCK9	AEPYVASEYK										500108	761032	616788		460742	476740	250821					476098	707140	409165			420707	287401					15425.1		233062		480449		459869	256763				143007
DOT1L;S1035;	Q8TEK3	S	1035	DOT1L	GDLPSDSGFSDPESEAK						18767.4							106272	42825.5	84159.8	49012.1	70413.6	17495				73701.4	119653	98690.5			15125.3		104645	54316.8	104335	19259	71963.9	67712.9				20375.6	28987.1		23041
DOT1L;S374;	Q8TEK3	S	374	DOT1L	VAGPADAPMDSGAEEEK					510289	335098							205087	127573	82116.7		744766	275437							465290	71102.2						531275
DPF2;S142;	Q92785	S	142	DPF2	VDDDSLGEFPVTNSR		33396.4	196741		15100.3	20033.6	15415.3	17393.4					299988	111134	237545	188609			38310.2	37494.8	197779	203762	428310	372999	150493	33125.7	83643.5	60902.7					240120	73994.4	26080.7	151644
DPM1;S3;	O60762	S	3	DPM1	MASNNTASIAQAR							431971	117103	225600					465733	272207	569552	70393.4	135671	161661		310560	632365	677333	56585.2		448050	231666	196951					44274.9					427564	166663
DPM1;S7;	O60762	S	7	DPM1	MASNNTASIAQAR		167641								831541		155582		127456	524447	338148					338652		177615	396301			328260	284346					463382	1.12523e+06	315122	222531	247163	115102	891991	310747
DPY19L3;S16;	Q6ZPD9	S	16	DPY19L3	ATEVSEDFPAQEENVK					15920.6				20632.9		26888.6			30529.8		26191									52231.9	27382.6						11654.6					75417.8	42823.9				28214.9
DPYSL2;S522;	Q16555	S	522	DPYSL2	VAEESGVDAETSDGTLPAR	159125	264768				390887	62117					117394		56974.5												185474					160675			127009		477350	327474				321002	294709	8.11371e+06
DPYSL2;T521;	Q16555	T	521	DPYSL2	VAEESGVDAETSDGTLPAR	159125	264768				390887	62117					117394		56974.5												185474					160675			127009		477350	327474				321002	294709	8.11371e+06
DPYSL3;S522;	Q14195	S	522	DPYSL3	GSPTRPNPPVR	1.72367e+07	4.53728e+07	8.68763e+06	5.88848e+06					1.58909e+07	4.12707e+07	1.75136e+07	1.70573e+07	1.11227e+07	1.48027e+07	6.88019e+06	8.34322e+06	39316.3				1.55945e+07	9.76545e+06	8.91424e+06	8.11431e+06	9.22592e+06	1.49563e+07	5.79218e+06	1.61865e+07					2.3308e+07	2.27132e+07	1.6803e+07	7.146e+06	7.49645e+06	1.97513e+07	2.72641e+06	2.30781e+07
DR1;S3;	Q01658	S	3	DR1	MASSSGNDDDLTIPR		56793.1	88111	58850.3	58618.3	131971	92649	184707	165866	69652.3	223472			146415	163272	155095	191885	117260			74002.5		157767	71733.5	309548	87817.2	128824			141475	132894	39430.6		86218.7			130063	166338	94775.4			51616.2	130194	79484.4
DSG2;S782;	Q14126	S	782	DSG2	AASYTEEDENHTAK			133477	123517	145595		93371.6	36220.6			172244	108192	450570	209260	171279	58867				38431	183722	209549	190543	27857.1	260308	79227.7	189683	55035.9		149341							279530	62505.3	645220				238731
DSN1;S125;	Q9H410	S	125	DSN1	SISVDLAESK		99582.1	86532.1		14149.4				293724	125515	169791	179999		49833.8		49494.1		16509.5			76838.5	160370	69206.9	86278.5		58444.9		76416					138208	31073	205960	75534.4	237770	66693.1		213029	250600	25810.8	71147.2	39625.4
DSN1;S77;	Q9H410	S	77	DSN1	SLHLSPQEQSASYQDR					22522.7	32289.1	37807			125202	122246	183898									186416		88772.6			36438.1		59544.3		54655.4	73437.4			97461	181495
DST;S237;	Q03001	S	237	DST	LLDPEDVDVSSPDEK			133673								78489.2		38747.2			38881.8			29320				57695.7	38698.7	57646.1	12911.7	47222.6	21085.6						33877.3			112114	33816.6	56779.4
DST;S3968;	Q03001	S	3968	DST	SFSEDVISHK					45032.3	84285.8	140631						314759	155233	111190	119439					169959	143317	262221	133544	103237	94927.2	77203.5	95181		87773			250562		191253	181316	200998	130397		298214		38282.4	246096
DSTN;S3;	P60981	S	3	DSTN	MASGVQVADEVCR									95698	177623							78622.4		186623			127284	169813	88616.4																	191027	96319.2	404695	114808
DTD1;S197;	Q8TEA8	S	197	DTD1	SASSGAEGDVSSEREP			59561.6		146236	142898												60093.6									42960.4							63135.8		364257
DTD1;S205;	Q8TEA8	S	205	DTD1	SASSGAEGDVSSEREP			59561.6		146236	142898												60093.6									42960.4							63135.8		364257
DTL;T516;	Q9NZJ0	T	516	DTL	TPSSSPPITPPASETK					65295.2	30555.1		59883	120862	43149	126831						29413.1	48747.5	46922.9											31843.2	53341.5		46206.4
DTNA;S641;	Q9Y4J8	S	641	DTNA	ELNSEVGSETESNVDSEFAR			128825	30794.1	45430	23429.8			65037.1		102789		87223.9	76817.6	64739.2	79297.6	39032.1	32822.7							108023	41752.1	99055.6			19754.3			84943	124076		145123	109279	92108.2	81389.5
DTNA;T504;	Q9Y4J8	T	504	DTNA	LEHEQASQPTPEK	77564.9	132293							299846	417594	225910	197582	368434	154093	87248.9		83903.1			21109	239452	238048	233188	74746.9	136661	165654		62734.7				70595.9	206223	825976	300038		62070.8	85127.9		149670				67803.7
DTNA;T664;	Q9Y4J8	T	664	DTNA	TQFEDLVPSPTSEK		101063		10692.6	7722.78	7686.61	29004.6	25223.3		102648	90766.3	76237.4	49605.5	39596	35373	86425.3			29620.6		155639	48330.1	178349	80772.7	52216.1	39536.8	21132.2	84118.8						57366.8	70322.9	52219.4	56387.6	36284.3	15095.3	55690.4
DTNBP1;S311;	Q96EV8	S	311	DTNBP1	DISEGGESPVVQSDEEEVQVDTALATSHTDR			41191.4		129270	22055.3											58058.3	65313.7																140081		852214		15979.5	26311.5
DTNBP1;S321;	Q96EV8	S	321	DTNBP1	DISEGGESPVVQSDEEEVQVDTALATSHTDR			41191.4		129270	22055.3											58058.3	65313.7																140081		852214		15979.5	26311.5
DTX2;S364;	Q86UW9	S	364	DTX2	APQTSSSPPPVR		777699	361680	416709	166193	110166	346718	322297	684131	1.70892e+06	939448	868735	477379	392815	623967	596284	500078	232347	230380		552528	1.20646e+06	638919	532948	491510	477524	378266	913836		146924			626207	473385	1.1776e+06		518551	598901	381041	745816	172951		312459
DTX3L;S221;	Q8TDB6	S	221	DTX3L	DSCISPSEPETK		870678	532148	395258	1.44064e+06	1.68899e+06	1.63044e+06	1.88627e+06	1.11431e+06	955653	2.01257e+06	748358	832873	607187	631903	1.08011e+06	2.05459e+06	1.39381e+06	3.01356e+06	1.44994e+06	2.46308e+06	1.54268e+06	1.51703e+06	1.4676e+06	583546	1.2127e+06	372702	1.21295e+06	2.19854e+06	1.56975e+06	2.13896e+06	1.07615e+06	1.92108e+06	1.11817e+06	773233	1.08691e+06	456726	937531	450868	814896	1.6648e+06	1.45502e+06	2.15334e+06	1.6399e+06
DTX3L;S532;	Q8TDB6	S	532	DTX3L	LKETCVSGEDPTQGADLSPDEK																	212857												136052												52346.1
DUS3L;T273;	Q96G46	T	273	DUS3L	QENCGAQQVPAGPGTSTPPSSPVR	114864	81497.1	88244.4	73160.3		25463.8			92842	130655	198238	145698		79120.8	184872	92137.4					107781	91053.2	122343			45347.7	186880	53695.7		138537	494742						128893	66136.9	117524	111593	177371	75497.3	412988
DUT;S88;	P33316	S	88	DUT	AGGSPAPGPETPAISPSK	64152.9	74935.2							99188.1	65040.4		75485.6	81958.1	33832.7	47674.5										68170.1	31293.3		56370.1					189421		197059
DVL3;S48;	Q92997	S	48	DVL3	SMDDDFGVVKEEISDDNAK					53751	54053.6											39667.1	25443.5																					13605.4
DYNC1H1;S2384;	Q14204	S	2384	DYNC1H1	SIPLDEGEDEAQR					51290.5	61188.2	77108.6	49304.4						24928.6	31036.9										52577	25911.6	36484															16662.2
DYNC1I2;S101;	Q13409	S	101	DYNC1I2	SVSTPSEAGSQDSGDGAVGSR	1.14069e+06	662507	492418	418251	689911	771797		1.24895e+06	601680	505904	307530		231891	315021	321454	216545	1.03382e+06	671474	740634	331969	733996	873604	936316	461644	560285	462850	451349	341369	1.08736e+06	1.00704e+06	1.22922e+06	739667	1.76427e+06	778377	259542	731059	466627	524817	292606	179758	1.27432e+06	387637	1.05569e+06	519142
DYNC1I2;S51;	Q13409	S	51	DYNC1I2	EAVAPVQEESDLEK	86074.4		256914	111841	233854	338812	344312	307346	170455	64171.6	234234	115392	162774	150782	221755	110448	330946	305024	338487	346085	109472	89136.2	104065	123213	283487	311132	232516	77585.8	413241	291100	285560	134985	179548	347432		125246	252834	125742	145523		338225	239649	360656	328641
DYNC1LI1;S207;	Q9Y6G9	S	207	DYNC1LI1	DFQEYVEPGEDFPASPQR	139863	148905	210854	39827.9	972189	280806	349046	379143	469667	149525	867127	390999	294143	109746	174534	181897	526947	407900	512602	429008	143312	98687.8	284196	121016	418618	92913.9	221076	146163	379841	373811	1.02328e+06	19326.4	221115	252177	134034	335782	387220	170989	196780		437997	118598	1.14033e+06	212075
DYNC1LI1;S510;	Q9Y6G9	S	510	DYNC1LI1	KPVTVSPTTPTSPTEGEAS	48137.3	28403.9			495205	479490	319243	527456					140072	86885.3			634038	345060	543860	536706	192471	291469	250315	98222.7	169308	100357	238911	102738							135317		316037	118436	101453			18146.3
DYNC1LI1;S516;	Q9Y6G9	S	516	DYNC1LI1	KPVTVSPTTPTSPTEGEAS	48137.3	28403.9			495205	479490	319243	527456					140072	86885.3			634038	345060	543860	536706	192471	291469	250315	98222.7	169308	100357	238911	102738							135317		316037	118436	101453			18146.3
DYNC1LI2;S194;	O43237	S	194	DYNC1LI2	DFQDYMEPEEGCQGSPQR	391669	73001.1	878812	723102	3.11388e+06	3.25022e+06	1.45777e+06	2.93843e+06	2.4999e+06	195645	1.50601e+06	609973	2.06634e+06	613150	839478	925497	9.03422e+06	2.84687e+06	1.73913e+06	1.76614e+06	626286	1.48032e+06	1.80668e+06	1.19096e+06	2.08191e+06	481336	1.42878e+06	361575	5.79116e+06	2.17739e+06	2.83824e+06	467994	1.77474e+06	1.69897e+06	185021	1.44484e+06	1.15848e+06	1.24854e+06	634072	37860.1	4.60236e+06	1.19798e+06	6.2733e+06	1.04579e+06
DYNC1LI2;S446;	O43237	S	446	DYNC1LI2	TGSPGSPGAGGVQSTAK												59089.5																		36360.5						104285						32798
DYNC1LI2;T441;	O43237	T	441	DYNC1LI2	TGSPGSPGAGGVQSTAK												59089.5																		36360.5						104285						32798
EAF1;S165;	Q96JC9	S	165	EAF1	TSPLKDNPSPEPQLDDIKR	61510.4	122419		28423.2						80676.8			49959.7										85055.9	29439.2		30303.5	41911.2							86499.6	122929	223606	67033.1		83306.6			42313.7
EAF2;S154;	Q96CJ1	S	154	EAF2	MSPASPIDDIER	47479.5	79392.6		15489	71281.6	20724.6	52874.2	27846.2		190019	30975.9	77506.9			62448.2		141329	105713				37201.4				20453.5		30117.4	110915	80005.3	83241.4	32943.1	82450.8		46103.5			26474	20605.9	71848.9	151068	47521.8		47403.8
EBNA1BP2;S270;	Q99848	S	270	EBNA1BP2	ESYDDVSSFR	173662	55345.4	113858	79036.1	182400	225958	280589	145407	100194	87316.8	109479	26366.8	149704	160070	91538.9		35999.2	43074.7		130227					136516	117642				93781.4							148287	407089			125840	66974.9	223640	102690
ECSCR;S171;	Q19T08	S	171	ECSCR	ESEDPQKPGSSGLSESCSTANGEK	291578	273253	1.42171e+06	137989	340146	558694	226798	280409									543598	649258		136289	208127				83415.8	64235.2			406932	367396	606661							131628		191625	638830	173777	306277	212638
EDC3;S131;	Q96F86	S	131	EDC3	SQDVAVSPQQQQCSK	4.1965e+06	788725	2.85023e+06	649117	1.29656e+06	680153	540024	835141	2.70871e+06	1.10541e+06	1.252e+06	1.27705e+06	2.23077e+06	1.89907e+06	1.01712e+06	1.42157e+06	1.59962e+06	1.06225e+06	605371	616878	547289	1.06144e+06	1.32568e+06	1.25448e+06	1.20789e+06	1.32741e+06	864623		737293	794933	1.17418e+06	342824	1.72837e+06	894394	1.57064e+06	2.26363e+06	2.91393e+06	2.01061e+06	735349	1.56531e+06	1.41825e+06	388052	1.14382e+06	591554
EDC4;S844;	Q6P2E9	S	844	EDC4	ETCSTLAESPR		1.94848e+06	2.77873e+06	872067	1.0351e+06	2.81942e+06	2.72338e+06	2.55424e+06	3.0983e+06	2.32746e+06	3.8174e+06	4.01326e+06	3.70665e+06	1.56248e+06	986505	2.0893e+06	1.04815e+06	1.38832e+06	3.09323e+06		1.68713e+06	3.87391e+06	2.68336e+06	2.3188e+06	3.50229e+06	1.79672e+06	747431	2.16833e+06	666011	2.9839e+06	2.00726e+06	659240	2.58815e+06	749023	2.79029e+06	1.09893e+06	3.31205e+06	1.42518e+06	1.23166e+06	2.76928e+06	720210	2.24901e+06	1.26381e+06	2.9712e+06
EDC4;S871;	Q6P2E9	S	871	EDC4	DSQDASAEQSDHDDEVASLASASGGFGTK					177466	35656.6	63833.1	83798.1				16007.6	206312	59868.7	72057.1	132737	32246.6				74299.3	32802.9	285072	109787	315144		147015	33840.8		60037.3	246568			110772			131358	59984.1	142409		50272	19721.1	228426	69447.7
EDC4;S875;	Q6P2E9	S	875	EDC4	DSQDASAEQSDHDDEVASLASASGGFGTK					177466	35656.6	63833.1	83798.1				16007.6	206312	59868.7	72057.1	132737	32246.6				74299.3	32802.9	285072	109787	315144		147015	33840.8		60037.3	246568			110772			131358	59984.1	142409		50272	19721.1	228426	69447.7
EDC4;S879;	Q6P2E9	S	879	EDC4	DSQDASAEQSDHDDEVASLASASGGFGTK					177466	35656.6	63833.1	83798.1				16007.6	206312	59868.7	72057.1	132737	32246.6				74299.3	32802.9	285072	109787	315144		147015	33840.8		60037.3	246568			110772			131358	59984.1	142409		50272	19721.1	228426	69447.7
EED;T50;	O75530	T	50	EED	LSSDENSNPDLSGDENDDAVSIESGTNTERPDTPTNTPNAPGR					20819.1
EEF1B2;S106;	P24534	S	106	EEF1B2	YGPADVEDTTGSGATDSKDDDDIDLFGSDDEEESEEAKR																		18360.5
EEF1B2;S90;	P24534	S	90	EEF1B2	YGPADVEDTTGSGATDSKDDDDIDLFGSDDEEESEEAKR																		18360.5
EEF1D;S133;	P29692	S	133	EEF1D	ATAPQTQHVSPMR	3.00026e+06	2.6296e+06	2.00026e+06	868116	2.34162e+06	3.0066e+06	5.46976e+06	4.61699e+06	3.11101e+06	3.74444e+06	4.18927e+06	3.9873e+06	1.4364e+06	1.30364e+06	1.36993e+06	1.88955e+06	462666	4.57579e+06	5.3881e+06	2.1119e+06	1.70991e+06	2.10238e+06	2.80208e+06	844667	1.02746e+06	1.26153e+06	1.36516e+06	3.70692e+06	364967	7.10936e+06	6.74055e+06	675127	2.95991e+06	3.63515e+06	3.83737e+06	886324	1.95125e+06	1.82725e+06	1.61934e+06	3.68915e+06	2.58317e+06	4.82505e+06	6.56238e+06	2.92425e+06
EEF1D;S162;	P29692	S	162	EEF1D	KPATPAEDDEDDDIDLFGSDNEEEDKEAAQLREER				56154.9	2.97363e+06	36434.1								11364.2				500469									313116				32971.8	59431		234351		3.67045e+06		123047	45308.7			42859.5
EEF1D;T147;	P29692	T	147	EEF1D	KPATPAEDDEDDDIDLFGSDNEEEDKEAAQLREER				56154.9	2.97363e+06	36434.1								11364.2				500469									313116				32971.8	59431		234351		3.67045e+06		123047	45308.7			42859.5
EEF1G;T46;	P26641	T	46	EEF1G	TPEFLR	539159	340571	97480.8	25600.2	312198	432922	1.46707e+06	655490	351887	237075	385748	416827	79914.4	115013	88970.9	49879.5	497713	676766	760998	220941	87512.7	198156	158380	41112	88819	83706.3	34758.2	85308.1	586067	977536	1.43985e+06	27163.4	103273	83252	190379	81673.5	215196	79956.5		181002	781218	288451	1.43599e+06	414270
EEF2K;S18;	O00418	S	18	EEF2K	LEGVDGGQSPR					1.04871e+06	2.58706e+06	3.73501e+06	3.26567e+06	795124			766253					4.22254e+06	1.6734e+06	4.02215e+06	3.45534e+06	446778	577688		92427.6					2.71853e+06	3.14045e+06	2.9857e+06	1.63964e+06	897523	882440		404989					4.27884e+06	4.69301e+06	2.23534e+06	3.11161e+06
EEPD1;S173;	Q7L9B9	S	173	EEPD1	SVEDLVR		150080	90938.4	64637.9	49662.4	115367	297630	73867.5	464059	91034.8	234318	63460.9	158609	232969	78576.2	227057		71223.2	74676.9		137843	103358	359328	209586	310422	119947	71771	120746		349914	74305.7	41645.9	223534	158299	89015.1	565366	231567	150921	86389.9	135377		79113.1	175781	83488.1
EFCAB5;S598;	A4FU69	S	598	EFCAB5	VSVSEQGSSR					53058.4	124673		104339	157227	218945		15452	348464	27233		39664.5					66407.9				60617.8	24656							111019	77684.7			119217		25733.5	62578.5
EFHD2;S74;	Q96C19	S	74	EFHD2	RADLNQGIGEPQSPSR	256625	167382		102387					224501	175820	92212	178576		39553.7																154692				61684.3				37279.9
EFHD2;S76;	Q96C19	S	76	EFHD2	RADLNQGIGEPQSPSR	1.13226e+06	505405	331210	437270	1.19431e+06	967361	1.52462e+06	1.10307e+06	1.40361e+06	1.23925e+06	958224	1.33873e+06	321616	378835	210860	283163	1.14617e+06	1.33652e+06	1.00212e+06	711900	774787	896695	504312	245992	282840	281597	86874.5	420306	907732	1.53297e+06	2.11211e+06	622103	740274	197150	1.56707e+06	179857	467540	395468	212199	883651	1.49965e+06	606109	2.42572e+06	1.01572e+06
EFR3B;S214;	Q9Y2G0	S	214	EFR3B	SPSPLQAPEK					84766.7	177594	248615	213871		95964							180116	224228	154528		102674					45869			126837	112433		60105		35201.2	95636.1					73455.4		47778
EGLN1;S12;	Q9GZT9	S	12	EGLN1	MANDSGGPGGPSPSER									90278.9		75901.1	99060.3						51306.9			101943	144135		70463	91764.7	60049.1							75207.6	37483.5	156943			58434.5	55679.8
EGLN1;S125;	Q9GZT9	S	125	EGLN1	AKPPADPAAAASPCR	648099	667464	102272	133030		183682	305472	312804	542676	820757	461436	508439	302060	236892	162974						492677	286056		342800	237344			281212	340224	129264	211689		813402	153279	667547		302814	178257		840555	419723	226927		303769
EHBP1;S1058;	Q8NDI1	S	1058	EHBP1	KPSEDEVLNK		2.08569e+06	1.43403e+06	1.32124e+06	2.15527e+06	2.70372e+06	4.08883e+06	2.78521e+06	1.72226e+06	954466	1.85644e+06	1.34259e+06	1.5513e+06	1.72981e+06	1.90736e+06	1.59952e+06	3.10182e+06	2.62543e+06	4.23089e+06	2.22111e+06	1.71615e+06	1.12985e+06	1.50093e+06	991147	832938	1.17196e+06	572202	1.03663e+06	1.80786e+06	1.01623e+06	2.69425e+06	1.08003e+06	522056	909418	312932	622305	324926	360894		228879	170048	156146		168750
EHBP1;S710;	Q8NDI1	S	710	EHBP1	DMSPPFICEETDEQK				41999.5	90679.9	148635	47909.9	48374.5	58319.8	35573.2	43415.9		31939.9				282518	105062		35482.9			62289.1	26339.6		60746.3	32847.3		93114.4	70295.9	53175.7	54701.7			84322.2			48630	28123.9		45604.2
EHBP1;T694;	Q8NDI1	T	694	EHBP1	AETLELSDLYVSDK					17002.7	16989.7	13188.7											15007.1	15090.3											21581.5	39885.9												34421.1
EHBP1L1;S1257;	Q8N3D4	S	1257	EHBP1L1	RPSVNGEPGSVPPPR	1.23211e+06	767084	425122		207088	349501	253578	771745	471888	726707	752513	452121		208059	142102	119025	290845		418886	914283	522467	451299	307868			469483	103366			122147	733958	157358	1.25086e+06	104999	743273		267129	611930		1.07083e+06		148939	200257
EHBP1L1;S285;	Q8N3D4	S	285	EHBP1L1	ANEAGGQVGPEAPRPPETSPEMR		331407	63147.1	37255.2	637517	357034	283880	161000	135111	280145		115888	306330	49122.3	82252.6		121844	73171.2							238383				859478	249918	1.40769e+06	29968.9	244262	106417	82348		158017	166974	56836.9	182301	477035	106188	496858	128682
EHD2;S438;	Q9NZN4	S	438	EHD2	GPDEAMEDGEEGSDDEAEWVVTK			345691	102226	2.90345e+06	488881					27071		121638	45712.7	37863.4	28374.3	239220	420734	34195.3	539175			302883		355735		1.49875e+06	20731.3	32276.1	7936.6				1.97063e+06		3.83945e+06		205221	154235				125856
EI24;S326;	O14681	S	326	EI24	FPSPHPSPAK	2.85433e+06	750785	519180	214560	338054	693342	411433	379893	602374	399905	902523	1.95995e+06	521899	481666	401792	525821	509839	831119	289914	347666	330774	1.35983e+06	571195	506304		118275	127464	387265	291425	592494	600935	105158	433508	222607	1.37938e+06	333530	187948	72413.7		933705	646214	293841	264929	176240
EI24;S330;	O14681	S	330	EI24	FPSPHPSPAK	2.85433e+06	750785	519180	214560	338054	693342	411433	379893	602374	399905	902523	1.95995e+06	521899	481666	401792	525821	509839	831119	289914	347666	330774	1.35983e+06	571195	506304		118275	127464	387265	291425	592494	600935	105158	433508	222607	1.37938e+06	333530	187948	72413.7		933705	646214	293841	264929	176240
EIF2AK4;T667;	Q9P2K8	T	667	EIF2AK4	HERPAGPGTPPPDSGPLAK	113648	291755	246505	295604	335562	373245	230931	511886	465044	941277		841343	220612	161363			778552	383130			433459	222511			162780	126378	304599		278460	675059	582524	60384.9	394639	124436			191863	209578		319324	353314	239516	376701	223034
EIF2B5;S544;	Q13144	S	544	EIF2B5	GGSPQMDDIK		4.0189e+06	1.63291e+06	3.38173e+06		2.20286e+06	3.8403e+06	2.17251e+06	2.08016e+06	2.38606e+06	3.85783e+06	4.3407e+06	2.23782e+06	4.75123e+06	3.52099e+06	2.41265e+06	1.08274e+06	3.62367e+06	4.9204e+06	1.88367e+06	1.58747e+06	4.26591e+06	2.43762e+06	2.80124e+06	1.4102e+06	4.02367e+06	4.21288e+06	1.84897e+06	705948	4.38042e+06	2.47748e+06	1.07084e+06	1.40968e+06	3.18398e+06	2.83463e+06	2.72208e+06	2.14556e+06	7.20479e+06	3.25174e+06	1.76012e+06	1.27446e+06	3.33201e+06	2.45762e+06	1.59951e+06
EIF2S2;S105;	P20042	S	105	EIF2S2	IESDVQEPTEPEDDLDIMLGNK			155633	9574.88	637352	147110	122369		44893.6		137551		201665	68919.6	25428.3	40159.1	615707	182087	110914	109605			247542		130104		51596.5		238860	110991	340685			55652.2		2.63797e+06	202803	60663.7	280398		144934	16405	467808	78388.3
EIF2S2;T111;	P20042	T	111	EIF2S2	IESDVQEPTEPEDDLDIMLGNK			155633	9574.88	637352	147110	122369		44893.6		137551		201665	68919.6	25428.3	40159.1	615707	182087	110914	109605			247542		130104		51596.5		238860	110991	340685			55652.2		2.63797e+06	202803	60663.7	280398		144934	16405	467808	78388.3
EIF3B;S152;	P55884	S	152	EIF3B	ALENGDADEPSFSDPEDFVDDVSEEELLGDVLK					26742.4
EIF3C;S39;	Q99613	S	39	EIF3C	QPLLLSEDEEDTKR	246597	71850.8	981787	267514	578123	662742	791581	1.04592e+06	274525	64955.1	1.18144e+06	231193	434150	365887	398026	521357	1.73611e+06	677163	615322	800250	143235	582996	593918	278863	594463	428851	301461	112376	589067	200026	759190	333791	274939	108245	103900	385335	688981	407341	145699	108677	760449	313631	1.13712e+06	545330
EIF3J;S11;	O75822	S	11	EIF3J	MAAAAAAAGDSDSWDADAFSVEDPVRK					22633.1													12544.2									11853.8							33453.1			32536.5
EIF3J;S127;	O75822	S	127	EIF3J	LQEESDLELAK					95911.6	105816	225818	122094	194033		172687	104559	77306	87735.9		54497.9	92962	50937.4	67915		57094.7	105698	95291.2	80762	109054	79778.2	69654.9	85021.7	62405.9	135193	160248	70944.7	86019.7	45324	37861.7	126336	101597	90228.5	53482.8	124119	149923	52177.1	261612	142321
EIF3J;S13;	O75822	S	13	EIF3J	MAAAAAAAGDSDSWDADAFSVEDPVRK					22633.1													12544.2									11853.8							33453.1			32536.5
EIF3J;T109;	O75822	T	109	EIF3J	VLTPEEQLADK	530714	480075	400090	198155	199754	314162	366357	363129	531626	476196	734386	553750	299293	384040	129085	206518	304135	272728	259876	256771	363171	619149	225593	246580	683478	504955	62399.2	349807	449190	302104	302996	289951	409314	79357.9	1.06946e+06	151973	480046	384375		865865	767360	240168	389954	343801
EIF4B;S207;	P23588	S	207	EIF4B	ARPATDSFDDYPPR		965825	198761	30385.1	267425	561496	964848	156782	143116	336338		217887		159500	67950.8			311836	266729			52781.8				305053	116705	243511		305825	968201	60662.9	126036	104409	81889.4	75604.3	222224	460191				172558	486473
EIF4B;S445;	P23588	S	445	EIF4B	ESEKSLENETLNK	704976	312880	894868	212551	461016	419432	266488	314504	461188		728194	290481		191752	248623		845852	438177	294955	406357	133635	643969		197485	572122	485020	216944	340665	1.0726e+06	527691	608838	577006	291323	185488	448217	251889	457936	396078	98309.7		441866	221836	388383	296093
EIF4B;S459;	P23588	S	459	EIF4B	SLENETLNKEEDCHSPTSKPPKPDQPLK	1.14291e+06	480679	404588	341707	551619	413178	316342	404041	383999		421979	891309	438806	168600	299285	341096	911247	602325	375919	428665	288280	370161	491288	273628	360774	178375	588763	321990	399174	504068	1.04976e+06	336535	362640	628411	863608	1.01758e+06	307512	180670	690163	538144	550069	156161	637887	191659
EIF4E2;S13;	O60573	S	13	EIF4E2	FDDSDTEQIAEEGDDNLANSASPSK	82359.2	163633	135473											96283.7	68415.4			198386							88638.8	83830.2	93175.2							222895		1.09522e+06			173060
EIF4ENIF1;S78;	Q9NRA8	S	78	EIF4ENIF1	SSQPSPTAVPASDSPPTK	113110	1.38997e+06	292759	443335		439356	467281	350730	65955.9	1.03504e+06	680854	983695	550221	551707	452285	380871		409910	176408		714875	794404	723849	766689	665758	747728	315752	329625	114798	310517	288002		80197.5	1.04301e+06	1.57771e+06	215503	888304	580364	170074	948594	45974.5	77599.9		194219
EIF4ENIF1;S951;	Q9NRA8	S	951	EIF4ENIF1	SSSPVGLAK	63226.2	1.75567e+06	399083	426858		687524	1.22311e+06	2.12958e+06		1.91387e+06	1.01736e+06	1.46268e+06	857863	274441	356249	200165		160209	306796	208045	1.58042e+06	2.04175e+06	780389	1.01127e+06	644995	222286	335219	366707		706534	789640	457552	248879	716267	1.62385e+06	996536	1.72909e+06	628251	274227	2.97125e+06		595626	994993	897469
EIF4G1;S1187;	Q04637	S	1187	EIF4G1	SFSKEVEER	5.13011e+06	3.60075e+06	4.99017e+06	5.83598e+06	1.00226e+07	1.44516e+07	2.95522e+07	1.73845e+07	9.35606e+06	3.66858e+06	1.68574e+07	5.53407e+06	6.60955e+06	7.03878e+06	5.8947e+06	7.78034e+06	1.3123e+07	1.37326e+07	2.43023e+07	1.36898e+07	3.82399e+06	8.55683e+06	9.49375e+06	8.35857e+06	8.02097e+06	7.68127e+06	8.31189e+06	5.22924e+06	1.45103e+07	1.87965e+07	1.66901e+07	9.79922e+06	1.31483e+07	1.57398e+07	2.86047e+06	1.00791e+07	8.45601e+06	9.60011e+06	9.6955e+06	1.15295e+07	1.27985e+07	9.11518e+06	1.44504e+07	1.26076e+07
EIF4G1;S1231;	Q04637	S	1231	EIF4G1	EAALPPVSPLK	1.03786e+06	545534	101191	70542.7	238181	119185	526373	330722	206593	952414	249864	710297	147820	60176.8	121831	105263	384764	239121	362499	132543	438499	164608	162305	183186	121792	53264	52381.7	199001	128847	251142	431310	5682.74	217460	81623.4	358364	50162.1	144753	14963		73116.8	85132.5	26527.8	94510.4	38849.2
EIF4G1;S1238;	Q04637	S	1238	EIF4G1	AALSEEELEK	331801	168117	284453	256123	119398	180218	267115	188097		81390.5	120579	168855	403087	264278	213815	238809	218923	136108	272782	216044	269291	330819		360733	400299	342084	234879	183923	289208	147579	146726	254596	373913	192176	74210.3	188298	297834	232895	235175	225900	224664	180933	300776	183258
EIF4G3;S1156;	O43432	S	1156	EIF4G3	GGSSKDLLDNQSQEEQRR				388208	531284	1.36641e+06	393643				1.42032e+06			276823	539273						257158					186317	420247				525270	242110		284135		1.27554e+06		457681	411327				722654
EIF4G3;S232;	O43432	S	232	EIF4G3	SPSPVLR		3.3352e+06	744518	868730	227672	599164	2.02782e+06	925337	908871	2.51423e+06	1.7269e+06	2.04479e+06	830206	1.02631e+06	1.26112e+06	769966	493019	761892	946046	579186	957825	1.64544e+06	1.03417e+06	1.31399e+06	683272	914747	855177	1.05085e+06		890581	1.378e+06	194080	740764	1.99678e+06	1.6133e+06	835290	2.21124e+06	1.4987e+06	678913	1.70488e+06	293029	298116	1.01975e+06	853741
EIF5;S389;	P55010	S	389	EIF5	EAEEESSGGEEEDEDENIEVVYSK																																				57969
EIF5;S390;	P55010	S	390	EIF5	EAEEESSGGEEEDEDENIEVVYSK																																				57969
EIF5B;S107;	O60841	S	107	EIF5B	KQSFDDNDSEELEDKDSK	306968	446332	1.04484e+06	301242	2.38816e+06	2.16131e+06	1.40807e+06	527498	256802	231197	722233		932120		550567	147009	2.12299e+06	2.46799e+06	1.08707e+06	2.75069e+06	341600	209747	1.03028e+06	148981	1.21492e+06		2.18661e+06	359452	2.85574e+06	1.52613e+06	1.31332e+06			1.76074e+06		3.11268e+06	505741	518992	863680	205634	2.54373e+06	274313	1.54475e+06	680495
EIF5B;S113;	O60841	S	113	EIF5B	KQSFDDNDSEELEDKDSK	306968	446332	1.04484e+06	301242	2.38816e+06	2.16131e+06	1.40807e+06	527498	256802	231197	722233		932120		550567	147009	2.12299e+06	2.46799e+06	1.08707e+06	2.75069e+06	341600	209747	1.03028e+06	148981	1.21492e+06		2.18661e+06	359452	2.85574e+06	1.52613e+06	1.31332e+06			1.76074e+06		3.11268e+06	505741	518992	863680	205634	2.54373e+06	274313	1.54475e+06	680495
EIF5B;S1168;	O60841	S	1168	EIF5B	IEPIPGESPK	1.18353e+06	460885	191726	232025	169146	727206	748065	572233	493484	937837	460840	763795		259080	306588	227535	347382	335438	426986		695991	1.1488e+06	167302	403740		185588	202410	367879	211681	437442	462173	193935	960664	375951	1.01137e+06	353965	629195	237748	169289	1.11079e+06	367323	312969	367688	533856
EIF5B;S135;	O60841	S	135	EIF5B	VENKSNEDVNSSELDEEYLIELEK			33080.6		115345						35629.7		22603.2				54054	42934.2	35533.4															37353.5			23326.7		24303.2			12605.8	54567.7
EIF5B;S137;	O60841	S	137	EIF5B	VENKSNEDVNSSELDEEYLIELEK			33080.6		115345						35629.7		22603.2				54054	42934.2	35533.4															37353.5			23326.7		24303.2			12605.8	54567.7
EIF5B;S186;	O60841	S	186	EIF5B	INSSGESGDESDEFLQSR				27901.9	19744							33260.7			35460.9	30977.1						35668.2													50470.8					182192
EIF5B;S214;	O60841	S	214	EIF5B	NKPGPNIESGNEDDDASFK	1.19811e+07	2.10061e+06	1.13912e+07	2.98045e+06	1.90916e+07	1.693e+07	1.44144e+07	1.26438e+07	9.7032e+06	2.11033e+06	9.02581e+06	4.06093e+06	7.42924e+06	2.60636e+06	9.61211e+06	3.89638e+06	2.3259e+07	2.09367e+07	1.95352e+07	1.40109e+07	1.71997e+06	5.82993e+06	6.64966e+06	8.27737e+06	8.87871e+06	1.81565e+06	8.67333e+06	1.88573e+06	1.3185e+07	1.69969e+07	2.47094e+07	3.61856e+06	6.56255e+06	3.86209e+06	1.81692e+06	8.90581e+06	8.96846e+06	7.31439e+06	5.70402e+06	4.63816e+06	1.75512e+07	6.43691e+06	2.27693e+07	1.04334e+07
ELF1;S163;	P32519	S	163	ELF1	YADSPGASSPEQPK					179895									62159.7	70590.3		410256	312861	366188	294344							140555			107085
ELF1;S168;	P32519	S	168	ELF1	YADSPGASSPEQPK					179895									62159.7	70590.3		410256	312861	366188	294344							140555			107085
ELF4;S151;	Q99607	S	151	ELF4	AGDTSDQEGHSLEEK			295085	163216		656286	569426	567044			533575	43811.6	716629	305788	359893	410100	38640.7	742618	820408	739925	158656	244284	1.29257e+06	347156	430449		271298			576289	661707	152927		686410		226486	352608	85222.3	721891			297483	1.0688e+06	588847
ELK3;S173;	P41970	S	173	ELK3	TEKLEEPPEDSPPVEEVR	268906	124982	273668	158175	57536.1	37501.4	73701.2	51011.2	182114		136953	186464	207552	251092	203325	201430	57615.6	61872.9			108443	254360	104402	203257	311073	137802	222641	122736	62208.9	58993.2	104139	17941.6	157203			96440.2	211052	287211	170818	67962.3	41050.4	26438.9	82898.5	44006.3
ELOA;S542;	Q14241	S	542	ELOA	AFSSPQEEEEAGFTGR	113787	69233.7	123442	68506.4					108539	62580.2	157818		118154	105862	215342	388559		25308.3			164465	661730	451172	438750	259357	85315.2	132493	258703		28729.7			441358	160027	210965	405261	186849	94132	99648.5
EMC1;S347;	Q8N766	S	347	EMC1	SSSSEDGSMGSFSEK			114651	164183					67407		107189	87905		136521	213600	196146						115932	211173	135706		155660	350516							147179		205976	125579	114088	259724
EML3;S198;	Q32P44	S	198	EML3	DPLSSPGGPGSR		909269	269278		386756	519069	1.01129e+06	645102	705334	815218	745770	917951	212269	289178	281931	140418	309894	396759	291727	172033	354840	775127	121313	96454.7			89125.2		135501	274035	373911	69413.3	359565	146698	732961	158698	211635	154571		425239	323888	136156	596568	153993
EML4;S980;	Q9HC35	S	980	EML4	ATNESEDEIPQLVPIGK		54444.8	33355.2	44936.8	53654.9	29603.5	105298		116495	103120	112191	42808.3		19546.7				46044.6			48100.3												80067.5	58211.6
ENAH;S125;	Q8N8S7	S	125	ENAH	QNSQLPAQVQNGPSQEELEIQR		46384.9	28088.7							40967.5		18468.7				14859		15125.7										33815.5					37302.6					31718		28264.2
ENSA;S2;	O43768	S	2	ENSA	MSQKQEEENPAEETGEEKQDTQEK	1.83888e+06	554669	2.7005e+06	1.99149e+06	1.49368e+06	328303	572938	509134	2.03103e+06	1.04748e+06	2.78946e+06	40876.1	2.2457e+06	1.88076e+06	2.82902e+06	2.23232e+06	465953	1.1177e+06	728125	286904	280121	509529	2.80969e+06	911151	2.17057e+06	1.91439e+06	1.06116e+07	328631	305444	923220	782696	514161	527523	1.15008e+07	1.09065e+06	4.06838e+06	1.91579e+06	3.06344e+06	1.329e+07			256750	917705	963755
EP300;S1038;	Q09472	S	1038	EP300	TEIKEEEDQPSTSATQSSPAPGQSK	2.10505e+06	632969	1.76422e+06	1.28754e+06	1.07226e+06	1.54445e+06	900775	1.06708e+06	1.95048e+06	621829	1.10776e+06	1.12641e+06	2.92689e+06	1.90647e+06	2.01534e+06	1.89514e+06	1.5302e+06	1.91051e+06	1.07095e+06	975722	1.09839e+06	1.42101e+06	1.51734e+06	1.46239e+06	2.39783e+06	1.56361e+06	1.58762e+06	1.76461e+06	1.02511e+06	1.12587e+06	1.37297e+06	686605	1.56373e+06	1.38076e+06	1.73255e+06	1.72459e+06	1.57355e+06	1.85724e+06	1.51652e+06	794608	1.5952e+06	1.08432e+06	1.67334e+06	804220
EP300;S12;	Q09472	S	12	EP300	MAENVVEPGPPSAK	67824.6	41164.9	30941.3		35150.8	53030.8	145382	85017.2	40122.1	70626.5	47359	44884.8		38533	24330.9	66505.7		12940			48926.3	99055.6	52132.5		39094.1	18209.1		63239		19522.2	25659.9	6521.68		28210.8	84923.7		25177.5	26896.3	16811	65256.4		33086.7		14688.7
EPB41L1;S678;	Q9H4G0	S	678	EPB41L1	GAPSQDDESGGIEDSPDR																164772					100792															250172
EPB41L1;T475;	Q9H4G0	T	475	EPB41L1	SEAEEGEVRTPTK		1.44678e+06	978747	908933					1.30618e+06	679068	1.39031e+06	770688	1.82775e+06	2.33882e+06	1.12272e+06	1.97882e+06					2.4051e+06	1.43327e+06	4.50102e+06	1.73564e+06	841170	1.46319e+06	437915	1.39631e+06					886978	1.71959e+06	742895	484138	730652	1.16433e+06	563659	886878
EPB41L2;S499;	O43491	S	499	EPB41L2	LVSPEQPPK	416060	322565			80620.9	116866	323440		507584	846429	235878	258601	180026	350726	314153	116640	170326				451827	327644	189249	198143	181401	110160	112742	226736		73230.1	236272	167950	416720	291651	771692		562392	253051		248589	138175	47333.4		98187.4
EPB41L2;S58;	O43491	S	58	EPB41L2	EVAENQQNQSSDPEEEKGSQPPPAAESQSSLRR	9.94159e+06	1.63392e+06	7.95779e+06	2.26879e+06	4.39405e+06	3.67482e+06	3.075e+06	2.92412e+06	8.81248e+06	1.14719e+06	4.61777e+06	2.96076e+06	6.97833e+06	6.19347e+06	5.90693e+06	6.87485e+06	5.3967e+06	4.09386e+06	3.47531e+06	4.03054e+06	1.73455e+06	2.9639e+06	8.2731e+06	3.19254e+06	7.15625e+06	2.71508e+06	5.51316e+06	4.49555e+06	3.74493e+06	2.95371e+06	5.64938e+06	682363	7.10582e+06	7.34693e+06	1.24143e+06	1.25166e+07	6.00673e+06	1.10074e+07	7.49341e+06	732214	3.66541e+06	1.75729e+06	4.93663e+06	2.95608e+06
EPB41L2;S7;	O43491	S	7	EPB41L2	MTTEVGSVSEVKK					32945.8	43511.8	120610	140877	520422	238314	185982	95619.6	201761	146940				62366.3			116338		151818		213427	81852.6	52932.9	111868					579685	79343.9	125931			270469		177649		55403	185999	103306
EPB41L2;S718;	O43491	S	718	EPB41L2	EISPGSGPGEIR	2.63276e+06	1.76924e+06	1.47014e+06	506023	1.41315e+06	1.49006e+06	2.81088e+06	1.59873e+06	2.47605e+06	3.0733e+06	3.52064e+06	2.33778e+06	1.56411e+06	1.18464e+06	1.24578e+06	1.33683e+06	1.80177e+06	983008	1.69486e+06	738494	2.73932e+06	4.11309e+06	2.46063e+06	2.10621e+06	1.34427e+06	1.1628e+06	768410	1.61608e+06	1.11039e+06	1.62425e+06	2.58576e+06	486813	3.51983e+06	971457	3.58735e+06	1.43017e+06	1.70012e+06	1.50765e+06	535495	2.09302e+06	2.01667e+06	598008	2.18277e+06	1.21644e+06
EPB41L2;S87;	O43491	S	87	EPB41L2	SYTLVVAK	729458	826839	76189.1	29098	95439.7	100028	453829	170280	279898	562887	393188	666514	144527	242294	163752	134528	161524	78933.3	329141		196493	257982	245389	140785	112375	98370.2		189352		145534	345256		513012	74693.1	521396	272808	263689	262676		477027	460533	111397	482506	118869
EPB41L2;T3;	O43491	T	3	EPB41L2	MTTEVGSVSEVKK					32945.8	43511.8	120610	140877	520422	238314	185982	95619.6	201761	146940				62366.3			116338		151818		213427	81852.6	52932.9	111868					579685	79343.9	125931			270469		177649		55403	185999	103306
EPHA2;Y729;	P29317	Y	729	EPHA2	YLSDSCSPR				13467.2	9792.53			108180				16260.4	45813.3		24879	53404							140101		57308.3			21646	114324	27674.3	45291.1			35624.5			49481.3		116650			17172
EPHA4;T780;	P54764	T	780	EPHA4	VLEDDPEAAYTTR	3.91661e+06	703817	5.16992e+06	3.88086e+06	1.94526e+06	1.67344e+06	2.0039e+06	965202	4.97006e+06	721860	5.11035e+06	1.97523e+06	4.24936e+06	1.45188e+06	3.94254e+06	3.86776e+06					2.4494e+06	3.12004e+06	3.76198e+06	5.59025e+06	5.5841e+06	1.83634e+06	4.58567e+06	2.10627e+06	1.22317e+06	1.39972e+06	2.02564e+06	862524	3.17778e+06	2.39345e+06	146085	4.91553e+06	4.91205e+06	2.40364e+06	3.67764e+06	826567	1.41446e+06	701363		1.17207e+06
EPHB4;T322;	P54760	T	322	EPHB4	GAPCTTPPSAPR	308232	60470.8	208565	358125	56579.3	68552	164103	109570		87747.8	144203	589060	109174	88332.9	103193		141400	36528.9		142058		467675	76775.7		223854	172267	83552.3	132768		37363.5		169297	92805.1	134536	1.02484e+06	329228	90924.2	42961.7	41260.6	291933	133679	23970.6		147618
EPN1;S435;	Q9Y6I3	S	435	EPN1	SPGAFDMSGVR		106299		30550.8	348718	214583	264655	124486		166977	34533.9		277651	119019	25894.5		585938	169754	102480						87565.6	95673.4			189438	99304.4	552760	16345.3	61194.7				56212	22845.3			99801.7	24710.1
EPN2;S173;	O95208	S	173	EPN2	GSSQPNLSTSHSEQEYGK	3.06631e+06	2.42019e+06	1.63599e+06		625249	635936	860796	718557	2.72021e+06	1.85974e+06	2.87042e+06	2.12882e+06	2.19091e+06	1.74582e+06	1.66771e+06	1.54988e+06	660399	1.07848e+06	452552	440087	1.65956e+06	1.87748e+06	2.94313e+06	1.63317e+06	1.42469e+06	611734	1.12754e+06	1.94234e+06	537397	660999	1.3433e+06	188556	3.65285e+06	2.00519e+06	2.63583e+06	2.01377e+06	2.37413e+06	2.04567e+06	1.26825e+06	3.31944e+06	1.16383e+06		1.41317e+06	532405
EPRS1;S886;	P07814	S	886	EPRS1	EYIPGQPPLSQSSDSSPTR		266204			111252		137708	461909		296176	820331	1.28451e+06		51816.4	281091	437416		190331			424012	1.37607e+06	662307	612582		47000.6	191257	369776		150436	436119		1.24639e+06	108928	1.18373e+06	203293	462900	178166	76494.1				477771
EPRS1;T888;	P07814	T	888	EPRS1	EYIPGQPPLSQSSDSSPTR		266204			111252		137708	461909		296176	820331	1.28451e+06		51816.4	281091	437416		190331			424012	1.37607e+06	662307	612582		47000.6	191257	369776		150436	436119		1.24639e+06	108928	1.18373e+06	203293	462900	178166	76494.1				477771
EPRS1;T898;	P07814	T	898	EPRS1	NSGYDTEPEIIEETNIDR						44054.9	71517.1			175293	87948.4	211476									248908	330209		105457						57961.1				207567	169869							75622.2
EPS15;S562;	P42566	S	562	EPS15	SSPELLPSGVTDENEVTTAVTEK		28676.3			33531.2	25883.3			71450.6		56809.6	45940.2	72187.2	13426.4	18626.6	13092.8		21076.9	58137.6		59600.8		40789.1	44397.2	61464.9	9691.64	11320.2			30319.5	133042			52341.3		24567.7	81032.5	26186	32437.5			13934.6
EPS15;S796;	P42566	S	796	EPS15	LDSPDPFK	651200	322205	370273	74029.2	287030	506040	457908	422826	538488	317570	844410	486774	720495	823074	89308.9	263046	562760	210860	177297	519773	164804	645364	346837	224229	490861	184856		230812	175190	207207	221587	101779	202479	42606.1	463192	111865	791549	294135		654250	389796	78569.2	428028	302706
EPS15L1;S434;	Q9UBC2	S	434	EPS15L1	ETSSLQELEAQK	205964		51943.6		50059.8	96943.8			92403			68761.9		50282.1								88530.8			127188	54947.1				17230.8		13704.5					46066.6	43156.4			54452.2	16954.8
EPS15L1;T366;	Q9UBC2	T	366	EPS15L1	GTPGPDSSGSLGSGEFTGVK	56372.9								31500.2		20867.5	29390.7
EPS8;S815;	Q12929	S	815	EPS8	ISAAASDSGVESFDEGSSH	110437	75061.7	96200.6	26026.3					47225.1	42248.4	136517	38213.9		103073	60941.3								134506		34580.8	60387.3	76330.4	34192.6					119012	118353		121578	382228	239405	63060.1
ERBB2;S1054;	P04626	S	1054	ERBB2	SGGGDLTLGLEPSEEEAPR					55812	46613.4	61959.4				145528			9789.96			85182.6	105425					185941	56286.8		14507.2	79610.3			80696.8	152371			133752		257644	75454.2	69244.2	61935.2		90609.2	44500.1	288966	123820
ERBIN;S557;	Q96RT1	S	557	ERBIN	ELAEDDSILK		1.86845e+06	2.77794e+06	2.71085e+06	3.13126e+06	4.05942e+06	4.03508e+06	3.40788e+06	4.26119e+06	993960	4.67963e+06	3.28114e+06	2.97291e+06	829554	3.61402e+06	3.48673e+06	2.47088e+06	4.02165e+06	4.19795e+06	2.53826e+06	2.01008e+06	3.5558e+06	8.01882e+06	2.19815e+06	3.16522e+06	665131	4.26916e+06	1.54026e+06	1.02769e+06	3.59888e+06	4.92886e+06	1.75624e+06	1.36246e+06	4.61409e+06	1.39616e+06	3.1486e+06	2.4501e+06	1.80134e+06	4.78706e+06	891210	2.10919e+06	3.1332e+06	4.93969e+06	3.28303e+06
ERBIN;T640;	Q96RT1	T	640	ERBIN	ETDSLSDEVTHNSNQNNSNCSSPSR					68612																						642066							169889		136955
ERBIN;Y552;	Q96RT1	Y	552	ERBIN	ELAEDDSILK		1.86845e+06	2.77794e+06	2.71085e+06	3.13126e+06	4.05942e+06	4.03508e+06	3.40788e+06	4.26119e+06	993960	4.67963e+06	3.28114e+06	2.97291e+06	829554	3.61402e+06	3.48673e+06	2.47088e+06	4.02165e+06	4.19795e+06	2.53826e+06	2.01008e+06	3.5558e+06	8.01882e+06	2.19815e+06	3.16522e+06	665131	4.26916e+06	1.54026e+06	1.02769e+06	3.59888e+06	4.92886e+06	1.75624e+06	1.36246e+06	4.61409e+06	1.39616e+06	3.1486e+06	2.4501e+06	1.80134e+06	4.78706e+06	891210	2.10919e+06	3.1332e+06	4.93969e+06	3.28303e+06
ERC1;S17;	Q8IUD2	S	17	ERC1	VEPSSQSPGRSPR		824627	334130	241575	436519	187714	445898	323353					135438	215247	344733	221827		162697	192958		446100	281594	244033	148361	308459	113284	246895	432309	293015	216040	546858	201091	105966	310150	309992	145886	234687	272659	367219	316879		141670	468188	261472
ERC1;S21;	Q8IUD2	S	21	ERC1	VEPSSQSPGRSPR	75082.4	635990		187031	291200	153767	323353	493895		175087		175673			525848		125560			312735	197602	191128	412568			111836	371360			136237	691645	392761		249943	329566		136871	119337	1.0555e+06	674977	626235	211922	1.02022e+06	713898
ERCC5;S341;	P28715	S	341	ERCC5	TEKEPDATPPSPR	148649	288766	147005	200133	292972	250373	260606	404105	213609	224626	210705	174523	232797	237251	253401		349816	362119	250808	346409	319218	270353		200472		114529	179800	189724	328016	273338	285858	305062	253783	138669	262674		262137	344536	214238	160208	428634	259077		380400
ERCC5;S384;	P28715	S	384	ERCC5	NAPAAVDEGSISPR	4.57741e+06	3.73696e+06	1.37364e+06	1.2563e+06	2.51252e+06	2.84747e+06	4.57334e+06	3.09637e+06	2.19312e+06	3.4851e+06	1.66355e+06	2.79892e+06	1.80295e+06	1.52472e+06	2.01831e+06	1.55903e+06	5.02334e+06	3.60936e+06	3.11323e+06	1.95101e+06	2.56641e+06	3.0557e+06	1.87544e+06	1.89534e+06	2.03259e+06	1.25585e+06	1.53977e+06	3.04891e+06	3.17617e+06	3.38689e+06	4.12047e+06	1.40153e+06	2.8121e+06	1.45005e+06	3.61266e+06	925774	2.38634e+06	2.46677e+06	1.69336e+06	2.18126e+06	4.20962e+06	2.0528e+06	3.67291e+06	2.53419e+06
ERCC5;S526;	P28715	S	526	ERCC5	ELTPASPTCTNSVSK		613797		49156.2	679029	531017	619285	1.1505e+06		551924	409319	643162		221793	338522	362556		622086	450788		410250	824584	589327	503230		215858	152025	281533		794868	812281	18844.3		122967	1.64274e+06			268637	232189	762614		38152	623655
ERCC6L;S1028;	Q2NKX8	S	1028	ERCC6L	IVSDGEDEDDSFK		99171.6			93685	63749.3		202711						68850.7		70907.2	408522								91522.1		69169.7		377033								103875			74655.6	97598.1	88905.5	369767
ERCC6L;S1069;	Q2NKX8	S	1069	ERCC6L	NDISPPGR	297345	437323	1.04648e+06	473110		3.35038e+06	4.79847e+06	2.97788e+06		1.25969e+06	1.40693e+06	2.77339e+06		533973	389035	500183		1.7128e+06	5.4198e+06	1.88977e+06	888181	2.48344e+06	706714	1.11301e+06	87038.5		319733	639670		3.32754e+06	3.01492e+06	573227	27079.6	554510	1.36823e+06	1.03171e+06		331765	386869			3.03756e+06	3.05268e+06	3.42065e+06
ERF;S185;	P50548	S	185	ERF	GSVSDCSDGTSELEEPLGEDPR					83845.9	89747	47838	37461.8	32462.8		67634.2		74142.2	31458.4	18579.5	40727.6	38214.8	42508.6	101267	68114.2			67829.9		52052.5		39175.7				34870			32910.7		53428.5	54809.9	49094.5	45128.7
ERF;S431;	P50548	S	431	ERF	VEPISEGESEEVEVTDISDEDEEDGEVFK					101461							14642.7			51292.1									30890.4										57208.6		398508
ERF;S435;	P50548	S	435	ERF	VEPISEGESEEVEVTDISDEDEEDGEVFK					101461							14642.7			51292.1									30890.4										57208.6		398508
ERF;S444;	P50548	S	444	ERF	VEPISEGESEEVEVTDISDEDEEDGEVFK					101461							14642.7			51292.1									30890.4										57208.6		398508
ERF;T526;	P50548	T	526	ERF	GEGPGEAGGPLTPR	714678	979262	656919	310018	666343	1.69693e+06	2.54454e+06	1.91545e+06	1.03018e+06	522987	287042	395626	133498	412757	147225	136120	604230	553692	1.30586e+06	297119	265517	229196	114587	110072	71067.3	64663.4		88835.8	97070	320493	163393	110985	69580		231772		125819	187064		167243	314795	350453		227337
ERGIC3;S116;	Q9Y282	S	116	ERGIC3	DGIPVSSEAERHELGK	3.65237e+06	2.18807e+06	979964	1.54483e+06					2.2261e+06	1.89114e+06	1.01916e+06	1.84697e+06	1.65936e+06	868066	2.47892e+06	1.65574e+06					2.11474e+06	1.38626e+06	1.94209e+06	2.60267e+06	1.46822e+06	320001	2.12367e+06	1.82752e+06					3.7945e+06	910944	1.09997e+06	583363	2.07668e+06	1.60785e+06	2.10718e+06	844557
ERICH1;S238;	Q86X53	S	238	ERICH1	EEDGADASEEDLTR					438345	230669												117356		313309			171225				221737									379297							204556
ERICH1;S254;	Q86X53	S	254	ERICH1	ARQEEGADASEEDPTPAGEEDVK	1.89601e+06				327164	574354	211545	171050	1.9945e+06	329992	212209	320859	460495	638557	946080	262834				1.12574e+06	738465	358950	146947	170167	556634	964523	75120.1	147480	184038	404600		98800.9	122545	124792	190303		66168	88198.9		1.66634e+06	390180	227174		427076
ERLIN1;S336;	O75477	S	336	ERLIN1	EAPAEGEAAEPGSPTAAEGEAASAASSTSSPK		57514.7	48374.5	22037.3					81632.1	155015	43908.4	111381	53297.3	140965	124407	55426.3					380603	121107	76561.3	229350	134075	91166.1	109626	87928.1		30638	39689.2		95474.4	92201.3	108504		115277	194712		201817
ERO1A;S121;	Q96HE7	S	121	ERO1A	SASYKYSEEANNLIEECEQAER	147828	30138.6	36432.8		101455				636899	32963.7		25648.7																	1.03313e+06	178433		103984	318921	99601.3	974333
ERO1A;T148;	Q96HE7	T	148	ERO1A	LGAVDESLSEETQK	260783	87116.3	99904.4	138399		78488	31540	156039	157923	83250.2	93324.8	124471	139145	138181	111627	140608	48318.3	34325.9	55189		106738	123837	97997	184744	240949	119526	85337.9	120486	42110.9	95740.7			228369	99839.3	95052.7		191973	146106	105079	76315.2	67787	21258.7		53339.7
ERRFI1;S273;	Q9UJM3	S	273	ERRFI1	ASPNSDEDKPEVPPR	162111	241134	85396	106620	329281	357486	410356	618309	135597				112642	109496	115312		617190	344100	561897	570334						92398.2			765746	363846	892947	289922					121224	102255			513221	212021	286806	353434
ERRFI1;S276;	Q9UJM3	S	276	ERRFI1	ASPNSDEDKPEVPPR	162111	241134	85396	106620	329281	357486	410356	618309	135597				112642	109496	115312		617190	344100	561897	570334						92398.2			765746	363846	892947	289922					121224	102255			513221	212021	286806	353434
ERRFI1;S302;	Q9UJM3	S	302	ERRFI1	RWSAEVTSSTYSDEDRPPK	104341	58948.8	63256.1	38222					79182.9					46058.3	34171.3						171508	128789	211192			31775.4											54708.6			121309
ESCO2;S244;	Q56NI9	S	244	ESCO2	SEVIEDSDVETVSEK					70846.7	152780	46345.6		100155		40842.1	29606		29789.4										64296	66508	26090.8	47210.1			69357		12027.8						27852.7			33770.2	15622
ESF1;S153;	Q9H501	S	153	ESF1	IDTHPSPSHSSTVK						82729.2	284257	72887.8	94002.5	419627	99684.3	127806					36187.4	116425	200225		157861	109853		36356.2						127894	326085		124597	64656	98559.2			160877
ESF1;S657;	Q9H501	S	657	ESF1	ALAEEASEEELPSDVDLNDPYFAEEVK					142281													23196.3																35300		232595
ESF1;S663;	Q9H501	S	663	ESF1	ALAEEASEEELPSDVDLNDPYFAEEVK					142281													23196.3																35300		232595
ESF1;S694;	Q9H501	S	694	ESF1	DGTSPEEEIEIER			211444	105720	379551	354481	222419	194111	77126.5		284070		240355	60707.6	184239	177374	174738	223633	181709	219919		112216	331913	95394.7	255099	35717.4	579086		504851	100072	129983	40859	33146.5	269315		299122	275988	65847.9	614513		59192.8	37488.4	322170	212558
ESS2;S292;	Q96DF8	S	292	ESS2	ELIPQESPR	1.19313e+06	1.08905e+06	530740	429502	352399	656535	1.1666e+06	898798	1.20755e+06	915022	867397	497310	1.32093e+06	910641	658003	933079	538165	622069	783493	601524	933478	698979	628971	974006	1.89626e+06	413775	271074	871703	307820	756513	605727	317296	963154	635557	845292	375910	1.9759e+06	606479	338140	868000	665797	297911	1.01972e+06	592768
ESYT1;S1034;	Q9BSJ8	S	1034	ESYT1	TLSPEFNER	3.45654e+06	2.12191e+06	1.32964e+06	1.22563e+06	354709	598232	1.24896e+06	1.04602e+06	2.88541e+06	2.0557e+06	2.47868e+06	2.78077e+06	2.2311e+06	2.36079e+06	1.77833e+06	2.27944e+06	970606	710312	700245	471032	2.48843e+06	3.33955e+06	2.05386e+06	2.18758e+06	2.44058e+06	1.60139e+06	998984	2.14414e+06	330842	474225	955959	334163	1.97323e+06	1.06304e+06	2.94893e+06	1.48934e+06	2.82926e+06	1.80105e+06	845337	2.70057e+06	1.0437e+06	248358	856990	804473
ETS1;S251;	P14921	S	251	ETS1	LGGQDSFESIESYDSCDR					110052	111209	94024.9	71682.6			229639	18937.4		13975.2	66453.3	30528.2	109995	230264	80079.8	82626.3		24922.8	129893			22248.4	96130.3			71189.9	132898	17665.6		53248.3		203146	78661.1	66578.4	59074			11543.9	291740	64319.2
EVA1A;S114;	Q9H8M9	S	114	EVA1A	NVFTSAEELER	1.35003e+06	1.76269e+06	653072	722655	2.29045e+06	4.24966e+06	1.4567e+07	4.26626e+06	1.21947e+06	1.26901e+06	1.59747e+06	1.51229e+06	355410	974847	607455	554969	3.36182e+06	3.53682e+06	4.63356e+06	1.9617e+06	722176	544867	814085	425834	462985	635549	704962	469507	1.98256e+06	3.51844e+06	6.79579e+06	1.49315e+06	561068	782107	517565	774727	848561	1.43346e+06	591951	635616	3.42715e+06	1.13499e+06	6.88251e+06	3.18928e+06
EVA1B;T85;	Q9NVM1	T	85	EVA1B	SSTLEPEDDDEDEEDTVTR					142531	81507.3																	292123				333692							94508.8	91170.8	272361			64228.9
EVA1B;T87;	Q9NVM1	T	87	EVA1B	SSTLEPEDDDEDEEDTVTR					142531	81507.3																	292123				333692							94508.8	91170.8	272361			64228.9
EVI2B;S294;	P34910	S	294	EVI2B	LFESSENIEDSNNPK									172772	39012.4	141246	161272		32918.5	44679								71391.8	34308.4			92697.2						26401.3		51842.7		254897	76833.2	52564.8	67235.8
EVL;S302;	Q9UI08	S	302	EVL	KEDSDEEEDDDSEEDEEDDEDEDEDEDEIEPAAMK	29834.2	191760	104466	63916.2	66913.6	46479.4	110046	148253					65257.3		160636										32880.8	94758.3	103415	54582.9	353113					184813	473865		224546
EXOC4;S32;	Q96A65	S	32	EXOC4	TLSTSDDVEDRENEK		377111	2.87954e+07	3.79409e+06	1.34784e+08	1.00938e+08	3.50033e+07	1.3202e+07	2.83404e+06	529106	1.77015e+07		1.60431e+07	1.72619e+06	3.61717e+06	8.84374e+06	2.04651e+07	4.79296e+07	3.05607e+07	6.16832e+07		128910	2.96204e+07	3.8057e+06	1.68981e+07	56779.9	4.58166e+07		2.55552e+07	1.01101e+07	2.12406e+07			4.41474e+07		8.50664e+07	9.06539e+06	42295.2	3.70588e+07		6.05671e+06	1.95127e+06	5.1446e+07	9.25159e+06
EXOC4;S468;	Q96A65	S	468	EXOC4	SGELQGGPDDNLIEGGGTK	45928.9				69108.1	153939	95814.2	129248	60662.3	28246.4	24482.9				18374.9			74517.8	144292								33329.5		57381.7	173427	135856	14809.3									44200.1	86887.9	236980	180374
EXOSC2;S124;	Q13868	S	124	EXOSC2	SAEDELAMR		29131.6		51562.7	74895.5	70283.6	73140.8	122990		76820.4	138846	132691		138857	31006	60159.1		156603	105445											147065		104676		132509	209163	139174	73286.1	39263.2		245784		13727.2
EXOSC9;S306;	Q06265	S	306	EXOSC9	APIDTSDVEEK	3.43692e+06	282535	2.81765e+06	995449	3.03232e+06	4.34856e+06	1.94567e+06	3.08259e+06	4.40068e+06	295026	2.46585e+06	1.73399e+06	2.48686e+06	1.56337e+06	1.19565e+06	1.77588e+06	3.71027e+06	3.23323e+06	2.51325e+06	2.10872e+06	669397	2.64007e+06	3.45095e+06	1.83045e+06	4.08225e+06	1.75489e+06	941507	1.13353e+06	6.93888e+06	3.4246e+06	1.77115e+06	1.51422e+06	2.60018e+06	843672	238354	2.57169e+06	2.92542e+06	1.60933e+06	602545	975579	3.05806e+06	2.65811e+06	1.58832e+06	3.67595e+06
EXTL3;S362;	O43909	S	362	EXTL3	SFEEEMEGDPPADYDDR
EYA1;S314;	Q99502	S	314	EYA1	NNNPSPPPDSDLER	594003	256187	130935	85128.4	45845.5				98000.3	707395	123558	579171	324745	577250	154470	85814.3					239929	95945.3	167221	151834	79200.4	284629	61231.3	5.56088e+06					250510			132166	570037	566764	158507	647045		24836.7
EYA4;S361;	O95677	S	361	EYA4	KNNPSPPPDSDLER	631236	395887	317004	244319	182752	119244	123352	107179	712309	1.32365e+06	546589	475380	707059	615459	416405	594333		142514		298183	859152	728780	412429	378109	377778	469564	525411	568817	173214	74696.9	143188	228637	514947	326164	605068	644904	592006	805126	575190	1.77107e+06	395748	204708		314606
EZH2;S380;	Q15910	S	380	EZH2	DTDSDREAGTETGGENNDKEEEEK	27291.9		411675		39670.4								230595	205277			46871.8								187206	189177	34836.7										83755	82605.9
EZH2;T487;	Q15910	T	487	EZH2	ESSIIAPAPAEDVDTPPR		30411.5	42059.5	12981.6	84496.1	58150.4	89202.3	92839.6	115225		179114	234242	90997.5	24851.9	105300	66433.7	139521	134795	75038.1	60642.9	93487.8	271701	116045	165462						70669.2		6845.24	50050.3	33107.4							97562.7	10405.8
FAAP100;S667;	Q0VG06	S	667	FAAP100	APSPLGPTR		307465		398509	28718		142135											56313.4								192385				142898	168109	198564									70125.7	95619.3		45240
FAF1;S582;	Q9UNN5	S	582	FAF1	TPSGEFLER	581144	218166	152221	128060	8591.9	88760.7	338654	177940	440678	81529.5	272115	338490	340896	186469	164935	168072	193271	154202	117016	103770	177005	285899	170376	245807	488517	133488	147139	149134		116549	152767	53717.5	376340	131748	226584	153246	351904	154149		170219	178611	39619.9	224700	194269
FAM102A;S181;	Q5T9C2	S	181	FAM102A	GGIDNPAITSDQELDDKK		2.03585e+06	1.68729e+06	2.11254e+06		730213									8.19553e+06	8.37634e+06																										5.64712e+06	8.17982e+06	3.9361e+06
FAM120A;S513;	Q9NZB2	S	513	FAM120A	AEGSSTASSGSQLAEGK		200524	210827	189852	81477.4				138564	291270	167499	250440	197220	256071	292037		160818	110413	142507		371012	207837		227268	379719	268147	210872	181412					307020	246219	316714	143682	226494	290463	292095	225363
FAM169A;S379;	Q9Y6X4	S	379	FAM169A	LESTARPSESSEEFLEEEPEQR					23144.6										30726			130528		163696			113775				132529		40878.7							484117
FAM171A1;S849;	Q5VUB5	S	849	FAM171A1	TADAPSEPAASPHQR	119487	3.6498e+06	3.38101e+06	3.01768e+06	6.90606e+06	6.0707e+06	6.43263e+06	3.56065e+06	5.45083e+06	614374	4.84482e+06	3.32049e+06	6.58248e+06	4.04284e+06	5.8464e+06	4.90824e+06	5.70918e+06	6.61746e+06	5.9525e+06	2.7949e+06	3.99971e+06	3.37547e+06	7.26451e+06	4.98459e+06	4.35698e+06	2.81349e+06	5.87366e+06	2.16865e+06	6.26339e+06	4.41085e+06	8.48186e+06		3.82376e+06	4.73703e+06	2.03898e+06	5.47762e+06	4.75246e+06	4.55238e+06	1.23226e+07	67708.1	4.6639e+06	4.78319e+06	8.72249e+06	3.82662e+06
FAM171A2;S789;	A8MVW0	S	789	FAM171A2	RDSLTSPEDELGAEVGDEAGDKK				27710.8	219198	239401	129802	583575	158866		202252		163915	30562.2	22831.3	191075							326995	176288	80123.7	60001.2	59018		188107	178240	199373	49575.1	111951			118820		46657.4	47536.7		229936	81004	367456	70189.1
FAM171B;S794;	Q6P995	S	794	FAM171B	STVEDFEANTSPTK	87556.4	116403	107117	40448.1	40254.6		141344	157107	171185	193264	271759	146155		97807.4	47943.3	196890	91819.9	127572	43461.2	241795	165091	269686	216858	156931		78859.7	79823.6	160927			110883	49091.6	469114	175477	560934	184519		172172	45244.4	562235	122932	33312.8
FAM181B;S159;	A6NEQ2	S	159	FAM181B	EASQPETEGGGNSQQEPVVGDEEPALH						191130	154918			138126	116253	600177			39819			133084							70959.6	195189		159452		133915	120590		863218	82910.1	273235		88134.3	132742		323339		190542		38783.4
FAM181B;S162;	A6NEQ2	S	162	FAM181B	EASQPETEGGGNSQQEPVVGDEEPALH						191130	154918			138126	116253	600177			39819			133084							70959.6	195189		159452		133915	120590		863218	82910.1	273235		88134.3	132742		323339		190542		38783.4
FAM184B;S167;	Q9ULE4	S	167	FAM184B	LQHLTSHEATPQGR			142047	130153	37651.7	43371.1			33033.1				99132.8		63798.4	71716.5								34770.8	116530	37931		32977.3	100503	25126.1							93438.5		109069	39282.5		22454.4		14007.5
FAM184B;T166;	Q9ULE4	T	166	FAM184B	LQHLTSHEATPQGR			142047	130153	37651.7	43371.1			33033.1				99132.8		63798.4	71716.5								34770.8	116530	37931		32977.3	100503	25126.1							93438.5		109069	39282.5		22454.4		14007.5
FAM207A;T34;	Q9NSI2	T	34	FAM207A	GEAAPGPAPPAPEATPPPASAAGK	60409.5	41109.7	46633.1		58361.2	106918	44474.9	95882.7	55400.1	59599.8		40613.3		18624.9	80136.7	22090.5		109306	66771	45222.4	56447.5	29692.3				26974.8	23176.6	46785.3		105132	54714.3				101774		159222	18710.8	33157.4	155888	71603.1	77107.8
FAM234A;S21;	Q9H0X4	S	21	FAM234A	KSQENLGNPSKNEDNVK				154237			108252	58374.1		656906					111194		40724.5				209447			47755.8				35930.8		121665		32601.7	67822		97041.8						623889	60183.2		38558.8
FAM53C;S273;	Q9NYF3	S	273	FAM53C	SRSQPCDLDAR		403541	272160	206343		76774.2	58592.4	163216	484906	513886	517830	445024	253813	244270	237347	139513					284734	406106	307232	293340		166735		218763					472982	294024	383221	426193	244098	278575	341410	298210
FAM83G;S356;	A6ND36	S	356	FAM83G	ALAEEASEEELPSDVDLNDPYFAEEVK		430050	103764	157639			307982	175948	272406	2.07308e+06		159975	77834.7	60458	345731			92252	184271		487618	1.05351e+06	206949	31008.2		120625	595614	210779					61986.8	118738	1.89297e+06	145010	160214	386570	1.03708e+06	579629
FAM83G;S634;	A6ND36	S	634	FAM83G	RHSEQVANGPTPPPR	299609	292425	91273.8	55336.9					309892	849741	202143	192525	102565	144617	134509	105490					153870	260573	224385	97856	151580	109422		201157	17880.8				379047	145643	312535		80046.5	103871		168610
FARP1;S427;	Q9Y4F1	S	427	FARP1	VSAGEPGSHPSPAPR	5.77332e+06	8.39825e+06	2.76713e+06						3.99391e+06	7.08212e+06	4.06661e+06	5.70534e+06	3.63182e+06	4.11125e+06	1.10324e+06	3.49384e+06					4.03304e+06	5.39325e+06	3.96993e+06	3.87823e+06	3.64404e+06	3.06689e+06	2.31152e+06	5.52535e+06					5.58901e+06	3.03738e+06	8.2766e+06		4.05304e+06	4.71969e+06	2.31776e+06	8.31225e+06
FARP1;S871;	Q9Y4F1	S	871	FARP1	SSSPAPEFLASSPPDNK	41092.2	28522.5			245143	220037	63190.4		183057			25568.5		131330			308185	160670	276777	526398		27800.4		36448		52523.9	52109.6		204841	488103	104829		53154.2		64278.4			87444.3	146347
FARP1;T24;	Q9Y4F1	T	24	FARP1	LGAPENSGISTLER	1.75245e+06	1.6198e+06	724511	225302	19977.7	29986.8			756095	1.58626e+06	1.54428e+06	1.92647e+06	681304	494827	520113	929692	194847				1.2215e+06	959341	1.60237e+06	1.00484e+06	530274	373021	293561	1.09995e+06	43906.4				1.35842e+06	311869	2.05167e+06	623864	839374	522333	309153	1.80886e+06
FARP2;S425;	O94887	S	425	FARP2	DSSSSLTDPQVSYVK	132681	164767	59916.7		108754	102450	136739	227806	238600	138287	169867	191748	267674	44193.5	70627.6		132517	158950	120104	85555.5	110504	211619	183438		60441.2	26632	21894	60228.1	62942.6	132066	339046	16979.3	216321		253203	80730.4	108604	91444.1		121741	238528	65056	396312	111821
FARP2;S876;	O94887	S	876	FARP2	SPNEVSLEQESEDDAR					44561.1	227233	67463				151510						203735	231514	173357	352435			255940				72289.4		190739	67628.4				57265		143175					160682	53747.1
FAS;T293;	P25445	T	293	FAS	EAYDTLIK	140085	217779	104179	123652	36400.2	63547.9	69236.7	127336	40988.5	123269			58999.3	97876.3	47810.2		92844.2	41995	28844.5						32286.7	102789	38837.9	53496.7		42467.8	43815.7	45246.4					215003	63578.9		45582.3	63860.5	37572.7		41851.8
FASN;S1174;	P49327	S	1174	FASN	DPSQQELPR		95149.2		100920	53001.4		93027.4	89711.1		126395		100744		167261	92121.5		68090.1	48219.1			676969	333512				98329.3					75627.1	52174.2		87679.7	158290			74964.3	110339
FASN;S2198;	P49327	S	2198	FASN	ADEASELACPTPK				38443.3	151811	227607	109177	226595			89205.5		82005.3	24668.2	114376	74989	126292	98172.9	113928	166049		34376.1	241798			31770.5	47846.7		201326	99794.3	110740	50778.8					100225				52634.3	27658.9	200953	29643.7
FASN;T2204;	P49327	T	2204	FASN	ADEASELACPTPK				38443.3	151811	227607	109177	226595			89205.5		82005.3	24668.2	114376	74989	126292	98172.9	113928	166049		34376.1	241798			31770.5	47846.7		201326	99794.3	110740	50778.8					100225				52634.3	27658.9	200953	29643.7
FAT4;S4876;	Q6V0I7	S	4876	FAT4	LSQVNESDADDEDNYGAR																																21372.3			208746	347836		42102.1		116377
FBH1;S124;	Q8NFZ0	S	124	FBH1	SWSSEEESNQATGTSR	66143				75342.2	75002.1	173415		197640	423162	121562			100553	82206.5				545939	711374						132079	117656				314965					96290.7		68874
FBL;S124;	P22087	S	124	FBL	RVSISEGDDKIEYR	574794	345192			245984	202787	205094		549807	360177	385050	358664		82454.7	123138			332591		147711	350551					71793.6	75488.8		982910	286021	331239	47025.7	303781		185906							143863
FBN1;S2557;	P35555	S	2557	FBN1	GFSLDQTGSSCEDVDECEGNHR					12537.8															61461.8									40350.8					142107		190590			60422.5
FBN1;S2702;	P35555	S	2702	FBN1	GNPEPPVSGEMDDNSLSPEACYECK	41887			22800.6					59198.2		192459	45017.6		68951.6	105282	134396					77616.2	69279	145350	410587		54251.7	54353.6							38846.6		199803	302366	45907.7	45918.3
FBRSL1;S141;	Q9HCM7	S	141	FBRSL1	RPLEAGSPGQDLEPACDGAR					37496.6	32833.7		119698				120258	74770.4	54544.5	54592.7	53745.7		177534					77458.6	58002.9	98624.6	55532.3		132425		25005.8	63286.4		74344.8		89515			58967.3				34651.1
FBXO38;S736;	Q6PIJ6	S	736	FBXO38	TVNSGGSSEPSPTEVDVSR					17355.9				38957.6						45340.3											17872.6	43238.1			45279.7
FBXO38;S740;	Q6PIJ6	S	740	FBXO38	TVNSGGSSEPSPTEVDVSR					17355.9				38957.6						45340.3											17872.6	43238.1			45279.7
FBXW9;S18;	Q5XUX1	S	18	FBXW9	TWDDDSDPESETDPDAQAK
FCHO2;S403;	Q0JRZ9	S	403	FCHO2	NLSNEELTK		6.20373e+06	4.58688e+06	4.0759e+06	4.80526e+06	7.41584e+06	1.73967e+07	7.88241e+06	7.99236e+06	6.7646e+06	6.95684e+06	5.57226e+06	6.87112e+06	5.02366e+06	5.14026e+06	5.89713e+06	1.03664e+07	4.91728e+06	1.08118e+07	5.28301e+06	4.18135e+06	6.26857e+06	6.69657e+06	5.35274e+06	5.56891e+06	4.02683e+06	3.33003e+06	6.3572e+06	8.06578e+06	6.63946e+06	9.2476e+06	2.94163e+06	9.8713e+06	5.74193e+06	5.54319e+06	4.83893e+06	6.46358e+06	6.15563e+06	5.00941e+06	7.53861e+06	1.25463e+07	5.39957e+06	8.77377e+06	6.86992e+06
FERMT1;S361;	Q9BQL6	S	361	FERMT1	ADSLLEDITDIPK					39869.9		27585							7228.04				19252.5	45716.3											32920.8	94883.9								12829.8			7218.06
FGA;S578;	P02672	S	578	FGA	MEDEAESLEDLGFK					35629.1													18192.7
FGD1;S116;	P98174	S	116	FGD1	SLSLDPGQSLEPHPEGPQR		28107.5																15207.5													99249.3		55874.9									32821.8
FGD1;S365;	P98174	S	365	FGD1	QESVELTVQQK		229165	89789.5	85575.2	101141	54351.6	214327	132446	132304	328487	120053	171750	112077	459763	149836		175752	85889.7	160397	139375	283375	250901	76448.8	83250.2	96349.7	429739	68244	89485.9	102035	71394.9	262604	53367.4	108512	209503	170607		254178	261889	104424		245491	44566.1	361615	237456
FGD6;S1197;	Q6ZV73	S	1197	FGD6	SLDEADSENKEEVSPLGSK			75475.9		183788	272950	403957		46180.4		36825.1			43548.6	65734.6		593474	153755	320912				187084	67622.2					205251	142079	216287	49290.2		90434.5		506581	128936	107746	153027		771214	218686	513747	95557.1
FGD6;S515;	Q6ZV73	S	515	FGD6	KAASPSPQSVR					193745	346165	506086	362028	90073.6	199556	116200						448621	172635	341562	321871	223751			69074.2					478028	206905	536255	281218									370174	288642	395485	354312
FGD6;S692;	Q6ZV73	S	692	FGD6	AYSTENYSLESQK					138675	132469	199961	158467		126410		45722.9					256867	81463.9	174099							378306				91052.5	167515	201376						48495.2			254899		298642	155101
FGD6;S721;	Q6ZV73	S	721	FGD6	AESLDDQMLSR	372871	219514		38883.4	207846	172088	73996.1			113787	122057	97881.2			57694.1		579588	88615		160439	117321	319787				84725.6			444379	68294.3	236313	92296.6		72826	277109		178060	49449.4		162511		95610.6		143207
FGF2;S242;	P09038	S	242	FGF2	LESNNYNTYR	441303	349364		498617	36331.5	56871.9					170369	351741		172466	537171						142366	352941				213155	214850											131434				30060.8
FHIP1B;S241;	Q8N612	S	241	FHIP1B	DAQDVQASQAEADQQQTR		259185	67195.6	397984	582641		133884	139071	120454	302381															150210	221857	141738	357387		336175		131728	420904	152411	97379.1		68097.4	116874	214225	353633		517803		204268
FHIP1B;S596;	Q8N612	S	596	FHIP1B	SLLPEEDRNNVGEGEEEELGR			87371.7		161495	78015.6	58270.9	32431.5			68319.2		103898			14983.8	55202	62881.1	148987	49697.2			60342.8	36784.7	154568		23960.5		57658.9	108394	136936			47542		67837.2		16053.6	84611.6		62696.9	25739.7	241345	31372.1
FHIP1B;T246;	Q8N612	T	246	FHIP1B	DAQDVQASQAEADQQQTR		259185	67195.6	397984	582641		133884	139071	120454	302381															150210	221857	141738	357387		336175		131728	420904	152411	97379.1		68097.4	116874	214225	353633		517803		204268
FHOD1;S523;	Q9Y613	S	523	FHOD1	EPLIPASPK	776079	1.08517e+06	253574	169601	980504	1.7103e+06	5.14908e+06	2.60236e+06	670028	1.71281e+06	625692	644046	284923	531721	354377	223799	1.15474e+06	1.04708e+06	1.14998e+06	547515	678271	475401	336707	188939	106996	279814	69208.9	145468	311928	1.18119e+06	1.01565e+06	223230	333454	228242	482718	95418.8	269524	315071	93798.5	594275	799333	694746	1.07344e+06	293222
FILIP1L;S1049;	Q4L180	S	1049	FILIP1L	SNSNSSSVITTEDNK		1.38256e+06	1.78543e+06	372786	789390	856364	366061	1.17256e+06	1.72115e+06	460575	1.71574e+06		1.87188e+06	2.99611e+06		1.3235e+06	1.12839e+06	998807		1.06893e+06	1.03791e+06	664291	2.32958e+06	704185	1.88603e+06	2.86984e+06		2.13517e+06	1.67068e+06	682531	696120	748292	1.37392e+06	270563	910607	1.89791e+06	1.09091e+06	3.26596e+06		5.67509e+06	1.60192e+06	884903	885178	1.63479e+06
FILIP1L;T986;	Q4L180	T	986	FILIP1L	AQTPESCGSLTPER	866812	1.20461e+06	420296		239085	103033	261771	376127	921040	1.25116e+06	620515	1.13932e+06	296482	927551	403404	1.34403e+06	123467	217901	269810	517524	2.50888e+06	454477	817944	457145		424761	295985	802194	243289	176666		484360	928059	463461	1.12904e+06		613958	336029	609091	1.22999e+06	273287	229116		519235
FILIP1L;T994;	Q4L180	T	994	FILIP1L	AQTPESCGSLTPER	866812	1.20461e+06	420296		239085	103033	261771	376127	921040	1.25116e+06	620515	1.13932e+06	296482	927551	403404	1.34403e+06	123467	217901	269810	517524	2.50888e+06	454477	817944	457145		424761	295985	802194	243289	176666		484360	928059	463461	1.12904e+06		613958	336029	609091	1.22999e+06	273287	229116		519235
FIP1L1;S492;	Q6UN15	S	492	FIP1L1	ERDHSPTPSVFNSDEER		167089		54159.6	29323	31758.7	99514.5							48615.3	415612		559752	73977.7	185035		205924			188740			681984		230889	150266	270810	99279.5	292702	416957			258965	103942	283659		410188	41722.8	339456	224887
FIP1L1;S496;	Q6UN15	S	496	FIP1L1	ERDHSPTPSVFNSDEER		167089		54159.6	29323	31758.7	99514.5							48615.3	415612		559752	73977.7	185035		205924			188740			681984		230889	150266	270810	99279.5	292702	416957			258965	103942	283659		410188	41722.8	339456	224887
FIP1L1;S500;	Q6UN15	S	500	FIP1L1	ERDHSPTPSVFNSDEER		167089		54159.6	29323	31758.7	99514.5							48615.3	415612		559752	73977.7	185035		205924			188740			681984		230889	150266	270810	99279.5	292702	416957			258965	103942	283659		410188	41722.8	339456	224887
FIP1L1;S62;	Q6UN15	S	62	FIP1L1	DLDENEVERPEEENASANPPSGIEDETAENGVPKPK					138407																						52972.8							71283.2					166075
FIP1L1;T494;	Q6UN15	T	494	FIP1L1	DHSPTPSVFNSDEERYR		167089		54159.6	29323	31758.7	99514.5							48615.3	415612		559752	73977.7	185035		205924			188740			681984		230889	150266	270810	99279.5	292702	416957			258965	103942	283659		410188	41722.8	339456	224887
FKBP15;S1162;	Q5T1M5	S	1162	FKBP15	SSLSGDEEDELFK			199079	122740	365041	367526	718903	259509	155940		1.00315e+06		182131	105032	160953	230072	278690	311578	476083	264166	80256.7	122387	645691	297718	393815	147259	488409		351597	249250	302987	86496.6	160777	530761		957784	479621	256990	602669		648748	325243	1.58448e+06	499562
FKBP15;S1164;	Q5T1M5	S	1164	FKBP15	SSLSGDEEDELFK			199079	122740	365041	367526	718903	259509	155940		1.00315e+06		182131	105032	160953	230072	278690	311578	476083	264166	80256.7	122387	645691	297718	393815	147259	488409		351597	249250	302987	86496.6	160777	530761		957784	479621	256990	602669		648748	325243	1.58448e+06	499562
FKBP15;S956;	Q5T1M5	S	956	FKBP15	RPSQEQSASASSGQPQAPLNR	2.3306e+06	1.0804e+06	924829		561545	241620	544649	519251	1.74835e+06	2.00744e+06	1.21872e+06	2.27898e+06	1.30205e+06	578201	1.07287e+06	1.08082e+06	556720	371655	691290	348427	1.25134e+06	851096	1.52785e+06	848834	1.05404e+06	542394	755581	1.31927e+06	513340	310120	1.14307e+06		2.59828e+06	1.77248e+06	1.8087e+06	557490	1.34935e+06	938460	644277	1.47696e+06	368647	205135	659426	389359
FKBP5;S13;	Q13451	S	13	FKBP5	NNEESPTATVAEQGEDITSKK					102436		78744.8	390610		74817.3	381637			228729	167183	277124					248277	611266	489700	373299		215404	128756	232512	94521.6		170183	97534.4	264187	77591.2	307199	606415		130060	110681			133147	181433	243194
FKBP5;S445;	Q13451	S	445	FKBP5	GTDSQAMEEEKPEGHV	642712	644749	658615	566528	272034	181375	93197.5	139737	803120		881330		1.72161e+06	742638	703354	759448	629917	164338		80491.1	811609	613510	1.12176e+06	1.36819e+06	1.48736e+06	774933	407091	815352	730096	70726.5		144418	782895	669580	500884	451200	853430	1.12048e+06	613275	611261	268147	193591		244509
FLCN;S302;	Q8NFG4	S	302	FLCN	LAEGEEEKPEPDISSEESVSTVEEQENETPPATSSEAEQPK
FLII;S860;	Q13045	S	860	FLII	NAEAVLQSPGLSGK	45848				72971.5	103031	357384	412126	258555	569747	81195.6	570085	132037	160756		35821.2	154105	46020.9	199808		222480	110287	105295	214352	89952.1	110904		136050		129642	210873		232038	107199	349175		306580	188774		272800	86979.7	95913.2		101326
FLNA;S2152;	P21333	S	2152	FLNA	APSVANVGSHCDLSLK	705699	400010	38935	19200.6	42000.1	24395.5	62603.6	48632.3	168388	265300	77258.6	510580	186189	155029	44967.4	100706	56124.6	42606.7	125345		348476	68275.9	233392	219191	225834	154110	26149.1	163951		80243.7	214605		531209		560252	130929	707342	105481		319574	93557.9	109613
FLNA;T2599;	P21333	T	2599	FLNA	TPCEEILVK	1.34502e+06	1.40939e+06	492879	731895	375062	539762	1.5502e+06	742424	866290	1.02277e+06	687709	878685	349174	549266	686394	511688	414114	362191	872459	246805	783262	808981	349322	417920	676564	608222	530249	623710	453595	495862	965293	464489	871127	426578	791640	428395	615397	774303	366171	621004	740478	330807	2.14516e+06	586330
FLNC;T2677;	Q14315	T	2677	FLNC	TPCEEVYVK	221553	237074	157104	160651	163705					157613	199501	119011	126930	254273	83713.5	95991.1		58887		144659	194738	254737	165984	138677	168113	244604	119287	161269		15853.6	69758.4	12712.5	108639	132258	132164	72405.3	79033.3	148471		130916		36089.5	109204
FLVCR1;S536;	Q9Y5Y0	S	536	FLVCR1	AIPADSPTDQEPK	1.39759e+06	1.0547e+06	505861	143641	118319	182071	1.27544e+06	151648	98464.9	884883	793721	863057	735945	546640	813843	1.12287e+06	317029	76203	278984		1.33557e+06	1.34351e+06	375811	328097	577227	348723	316723	594925	180291	310257	188054	107337	348341	64154.9	403442	137724	1.09082e+06	757401	131235	523403
FMN2;S396;	Q9NZ56	S	396	FMN2	LGEEPEEEAQGPDAPAAASLPGSPAPSQR				12203					19680.3							24648.5							59521.8					13372.1		16238.1			36406.5				37252.3				66271.2	92770.3	131757
FMN2;S400;	Q9NZ56	S	400	FMN2	LGEEPEEEAQGPDAPAAASLPGSPAPSQR				12203					19680.3							24648.5							59521.8					13372.1		16238.1			36406.5				37252.3				66271.2	92770.3	131757
FMN2;T345;	Q9NZ56	T	345	FMN2	GAGDTDEEGEEDAFEDAPR																27575.4											21960.1							46022.1		303107			45809.2
FMNL1;S1031;	O95466	S	1031	FMNL1	EAAAQEAGADTPGKGEPPAPKSPPK	658354	836817	406181	923594					774401	2.22008e+06	381415	906522	355993	641587	2.19183e+06	620540					1.29363e+06	421432	245953	827596	836975		2.54951e+06	765923					1.23165e+06	1.61692e+06	116379		900709	477538	2.84494e+06
FMNL1;S184;	O95466	S	184	FMNL1	NKPLEQSVEDLSK	1.36193e+06	736652	386870	163330					882470	655698	696332	1.75277e+06	135889	219898	327906	223932					111086	378617	252711		346840	126316	427279	297576					422444		640881	148860	356307	364381	474099	672081
FMNL1;S624;	O95466	S	624	FMNL1	RDSELGPGVK		3.17837e+06	1.71605e+06	3.15153e+06			220076		1.83502e+06	2.90902e+06	2.32771e+06	4.48069e+06	3.92157e+06	2.71019e+06	4.44033e+06	2.01183e+06					2.41008e+06	6.27739e+06	1.99563e+06	2.90199e+06	3.5164e+06	1.73163e+06	2.716e+06	1.75717e+06				40686.5	3.75373e+06	3.04673e+06	3.44802e+06	1.25285e+06	2.4223e+06	2.4291e+06	2.27458e+06	1.30018e+06	41884.3	51967.1		42334.8
FMNL2;S171;	Q96PY5	S	171	FMNL2	SIEDLHR		1.07529e+06	2.74714e+06	3.31864e+06	1.18336e+06	9.58223e+06	2.40279e+07	8.28295e+06	748513	2.2034e+06	4.6423e+06	3.03378e+06	2.45536e+06	2.39697e+06	4.60026e+06	2.6838e+06	1.80122e+06	8.08702e+06	9.57002e+06	7.20865e+06	1.15871e+06	2.7517e+06	3.78239e+06	2.61928e+06	2.86066e+06	2.80115e+06	4.53026e+06	1.91043e+06		5.97144e+06	1.11285e+07	3.06931e+06	694402	4.99848e+06	1.71126e+06	3.84599e+06	1.71201e+06	2.97686e+06	3.40924e+06	2.59144e+06		5.91018e+06	1.02175e+07	5.5621e+06
FN1;S2445;	P02751	S	2445	FN1	RPGGEPSPEGTTGQSYNQYSQR		252184	118561					137684					136373				205087			429670									250070					157616			170992
FNBP1;S296;	Q96RU3	S	296	FNBP1	TVSDNSLSNSR	62772.2	677136		272688	40634.6		822107	1.0578e+06	70285.9	450845		571961		106735	314735		79452.9	239255		515495	585086	572728	260948			427151	492359	288484		237345	341225	1.16056e+06	80792.5	272958	1.14844e+06	158883	178023	508915	470400	838578		890982	341583	970412
FNBP1;S497;	Q96RU3	S	497	FNBP1	RQSPSPSTRPIR					141801																602789												157141					35861.4
FNBP1L;S295;	Q5T0N5	S	295	FNBP1L	TISDGTISASK		528494	263100	144414					357138	456881	350705	345589	285019	176833	185700	150094					358511	323354	244843	155557	185072	158335	136297	280365					605233	247158	360104	280141	205693	266370	143128	485345
FNBP4;S432;	Q8N3X1	S	432	FNBP4	ALEEGDGSVSGSSPR					2.5506e+06	4.04197e+06	3.49348e+06			1.06228e+06				4.4166e+06	4.60699e+06		4.89614e+06	125022		2.49282e+06	164993		558733	5.10917e+06	4.82973e+06	4.56102e+06	2.73553e+06			3.76056e+06	4.37237e+06	2.69963e+06	7.95176e+06	3.81653e+06		1.87859e+06						3.01861e+06	3.53099e+06
FNBP4;S499;	Q8N3X1	S	499	FNBP4	IDENSDKEMEVEESPEK	98687.3			124429	496482	306787	193747		255781		196943		872157	89046.8	287844	152626	682742	259098		217710			346836	141287	750793		118246		439298	196272				386290		203005	305490	93108	194003		109917	130987		173318
FNBP4;S508;	Q8N3X1	S	508	FNBP4	IDENSDKEMEVEESPEK	98687.3			124429	496482	306787	193747		255781		196943		872157	89046.8	287844	152626	682742	259098		217710			346836	141287	750793		118246		439298	196272				386290		203005	305490	93108	194003		109917	130987		173318
FNBP4;T479;	Q8N3X1	T	479	FNBP4	TGRDTPENGETAIGAENSEK	2.99378e+06	493376	2.24353e+06	1.71131e+06	1.66977e+06	2.64834e+06	922177	1.70547e+06	3.20384e+06	440484	2.1862e+06	1.4519e+06	3.54786e+06	1.76658e+06	1.99443e+06	2.20006e+06	2.60187e+06	3.1044e+06	2.14734e+06	1.68486e+06	1.43093e+06	1.39503e+06	2.51536e+06	2.40903e+06	3.05178e+06	2.3776e+06	1.48919e+06	1.95932e+06	3.06114e+06	179075	2.41715e+06	1.30606e+06	2.31964e+06	1.05119e+06	1.47105e+06	1.9867e+06	288770	1.9397e+06	2.22641e+06	886025	2.46951e+06	1.90569e+06	2.06497e+06	1.59565e+06
FNBP4;T517;	Q8N3X1	T	517	FNBP4	VQTTPKVEEEQDLK		148678	155752	165200	303664	116958	137322		769722	359149	114972		211956	364960	274740	1.17957e+06	246202				513801	253618	606330	622438	883565	49702		763555	186200		133515	105007	1.04445e+06		908203	370542	451713	143710				66443.4		143789
FNDC3A;S203;	Q9Y2H6	S	203	FNDC3A	DKMSSPPSSPQK		206268	40662.5	43698.4					90147.2	189480	71959.9		22802.5	62183.3	128927			10672.4				52334.9		126596									232676	110938			61626.7	65425.1	80609.4		31565.9	33709.3
FNDC3B;S208;	Q53EP0	S	208	FNDC3B	LNSPPSSIYK	596897	590547			113580	164096	535836	193789	336875	342065	480985	618869	327803	426671	163343	214164	115328	183144	274130		310145	373118	387094	411957	182054	50849.1	128876	168599		324862	444386		548837		677871		336886	488359	137900	358907	114130	58839.6
FNDC3B;S260;	Q53EP0	S	260	FNDC3B	SNDSDLQEYELEVK				11477.8	40874.4	79384.6	16876.6				25970.9	12786.2		27124.1				49253.2							51470.9	28314.7	21716.5	21436.1		44953.7			27106.4					43334.5	28177.2		37688.2	38601.5
FNIP1;S946;	Q8TF40	S	946	FNIP1	NESSDSALGDSESEDTGHDMTR																										45528.7	212059										151148	73079.9	115345
FOSL1;S101;	P15407	S	101	FOSL1	RPCEQISPEEEER					3.38822e+06	3.84022e+06	3.23185e+06	1.63766e+06	508752	156760	1.14246e+06	438424					3.15746e+06	4.8309e+06	3.72877e+06	1.93796e+06		281461	451195	99700.7	329081	64960.6	367159		3.22694e+06	2.85443e+06	3.84735e+06	1.06355e+06					266288	78048.6	220310	159255	1.48015e+06	1.6964e+06	2.69291e+06	2.00212e+06
FOSL2;S120;	P15408	S	120	FOSL2	RDGEAQEAASETQPLSSPPTAASSK	133556		205923								285464		246566		131274	166695	66306.5				538534	142065	357544	112028	245659		182167										337872	78651.6			74915.9
FOSL2;S19;	P15408	S	19	FOSL2	GSSGSPAHAESYSSGGGGQQK	66277.4	1.19547e+06	1.21344e+06	269711	13209.4				401710	558346	482874	765265	560147	410133	399149	264340	193910	69804.2		132967	309677	589056	303692	171611	577835	388663	871539	544306	216801	4461.34					1.69947e+06	350378	335796	533306	336498	1.3494e+06	48998.2	154317		72615.1
FOSL2;S200;	P15408	S	200	FOSL2	SPPAPGLQPMR		551840			127631	31190.8	185488	41806.4	1.18453e+06	712317		461329		356044	252415		119961	42385.4			791656		89176.1	1.57684e+06		122806	168277			25660.1	149345		2.69906e+06	382386	548830							27631.4
FOSL2;S230;	P15408	S	230	FOSL2	QEPLEEDSPSSSSAGLDK	527056	60264.2	1.09518e+06	565231	68349.8	98607.3	85362.3	145298	454007				787052	497133				129225	129958	201693	474218	1.2703e+06	1.05508e+06	689014						53986.5	107989		579163	319117	253810	580012					286598	55929.5		105509
FOXC2;S232;	Q99958	S	232	FOXC2	VETLSPESALQGSPR					197619	129045	119417	124819									255227	226953	96363.2	121789									247245	123105	169042	15771.3										38584.1	179989	99262.5
FOXC2;S240;	Q99958	S	240	FOXC2	VETLSPESALQGSPR					197619	129045	119417	124819									255227	226953	96363.2	121789									247245	123105	169042	15771.3										38584.1	179989	99262.5
FOXD2;S78;	O60548	S	78	FOXD2	DVLPHGHEPPAEEAEADLAEDEEESGGCSDGEPR					90417.2				53463		26083							23599.1				49002.3	32584.3													55121.8
FOXJ2;S172;	Q9P0K8	S	172	FOXJ2	HPPDDDLSQDSPEQEASKSPR	719046	280289	688003	552242	599717	631198	482660	396431	722900		597732	268648	859213	620896	840696	781425	821350	524460	775222	566608	501742	342789	379975	492322	1.07516e+06	967246	852772	300550	593007	507058	509545		548876	778997	188122	497186	415859	392994	740901		674842	419449	895760	604824
FOXJ2;S46;	Q9P0K8	S	46	FOXJ2	CSPGSPTDPNATLSK				56867.3									103335	45348.4	79959.9	90839.3					61578.8	82203.3	70176.3	50964	78950.6	56380.8	106922							50974.1			92029.2	56016.8	100672
FOXJ3;S223;	Q9UPW0	S	223	FOXJ3	VTLYNTDQDGSDSPR	213295	81426.1	107321	38321.5	36000.2	51488.5	114660	118625	165307	96351.1	146032	116903	100027	70883.2		77721.1		88727.8	79603.7	82838.1	84618	122799	103753	188339	105610	61780	134075	75933.7		95213	126821	59642.4	136013		93225.2		148677	130186			184780	43766	182739	54652.2
FOXK1;S101;	P85037	S	101	FOXK1	QSPGPALAR		602559	4.26397e+06	3.31949e+06	1.10765e+06	2.07809e+06	2.25051e+06	1.03395e+07	684149	414612	2.93426e+06	790416	465093	1.06467e+06	2.36383e+06	1.282e+07	787332	1.05323e+06	1.96241e+06	1.08062e+06	2.97115e+06	2.23722e+06	3.00292e+06	591540	528796	2.00977e+06	2.10357e+06	228482	3.36945e+06	689564	1.84374e+06	2.20055e+06	750309	3.41375e+07	788148	4.08635e+06	1.12326e+06	1.04922e+06	1.40797e+07	4.8352e+06	1.25289e+06	1.20967e+06	1.40194e+06	1.24531e+06
FOXK1;S416;	P85037	S	416	FOXK1	SAPASPTHPGLMSPR		202313			130821		80351.7				36461.2			40024.1	31452.9		78934.1	17856.1								43816.5							102691			57831.2		52893.9				37489.8
FOXK1;S420;	P85037	S	420	FOXK1	SAPASPTHPGLMSPR		202313			130821		80351.7				36461.2			40024.1	31452.9		78934.1	17856.1								43816.5							102691			57831.2		52893.9				37489.8
FOXK1;S441;	P85037	S	441	FOXK1	SGGLQTPECLSR	3.40345e+06	730786	1.23721e+06	713312		969705	1.2566e+06	1.34972e+06	1.5601e+06	393395	925404	783635	1.83316e+06	1.93543e+06	835612	733523	1.32467e+06	1.4587e+06	1.13786e+06	1.40174e+06	347093	675388	1.12047e+06	916402	1.78923e+06	1.09291e+06	1.22779e+06	852637	786720	1.32963e+06	1.68437e+06	758145	1.05184e+06	518351	494283	483976	1.35384e+06	1.15559e+06	464373	335393	2.4688e+06	1.38017e+06	2.86138e+06	1.32591e+06
FOXK1;S445;	P85037	S	445	FOXK1	EGSPIPHDPEFGSK	1.42494e+07	1.82547e+07	8.21596e+06	3.66041e+06	6.61686e+06	6.95408e+06	1.36606e+07	9.10836e+06	1.38167e+07	8.97936e+06	1.24929e+07	1.34083e+07	1.03842e+07	9.63546e+06	8.25225e+06	6.50222e+06	9.06333e+06	8.20808e+06	7.67666e+06	5.83099e+06	5.25957e+06	1.23326e+07	9.54528e+06	9.55179e+06	1.08521e+07	5.18317e+06	6.42211e+06	9.60608e+06	6.17747e+06	1.16195e+07	1.25731e+07	3.69226e+06	1.71116e+07	4.63311e+06	1.39371e+07	5.05498e+06	1.10476e+07	1.3885e+07	4.87496e+06	1.22831e+07	1.23534e+07	5.47745e+06	1.6837e+07	7.3917e+06
FOXK1;T436;	P85037	T	436	FOXK1	SGGLQTPECLSR	3.40345e+06	730786	1.23721e+06	713312		969705	1.2566e+06	1.34972e+06	1.5601e+06	393395	925404	783635	1.83316e+06	1.93543e+06	835612	733523	1.32467e+06	1.4587e+06	1.13786e+06	1.40174e+06	347093	675388	1.12047e+06	916402	1.78923e+06	1.09291e+06	1.22779e+06	852637	786720	1.32963e+06	1.68437e+06	758145	1.05184e+06	518351	494283	483976	1.35384e+06	1.15559e+06	464373	335393	2.4688e+06	1.38017e+06	2.86138e+06	1.32591e+06
FOXK2;S398;	Q01167	S	398	FOXK2	EGSPAPLEPEPGAAQPK	6.4986e+06	4.81836e+06	2.53978e+06	1.58901e+06	1.52403e+06	1.82777e+06	3.07194e+06	2.87628e+06	5.18072e+06	4.11981e+06	4.4063e+06	4.65388e+06	3.34505e+06	3.24373e+06	3.99121e+06	2.12638e+06	2.68361e+06	2.6785e+06	2.50995e+06	1.57368e+06	3.60193e+06	4.71364e+06	3.72876e+06	4.03332e+06	4.38308e+06	2.51415e+06	2.17404e+06	3.82005e+06	2.95195e+06	2.62659e+06	3.87769e+06	1.05819e+06	6.97283e+06	1.33863e+06	7.22466e+06	1.98607e+06	2.77468e+06	3.41318e+06	2.0968e+06	5.02913e+06	5.05153e+06	1.68817e+06	5.25283e+06	1.9301e+06
FRA10AC1;S278;	Q70Z53	S	278	FRA10AC1	SEDSLLRNSDEEESASESELWK			35681					35582.5	44054.2		34107.7		31162.5	14715.6	18929.9	17753.2	37721	34264.9		50720.7														218557		46725.4	21619.3							11976.1
FRMD4A;S604;	Q9P2Q2	S	604	FRMD4A	NEDSGSETAYLENR					282267	230701	501570	266684	139295	464489		162594		665605	97719		438584	434145	912319	266427	204647	97031.5	201643	54888	70606.4	198179		193093	434927	878003	1.29119e+06	398113	587460	105085	278842		240736	116988	264109	400431	533357	406601	879487	176928
FRMD4A;S615;	Q9P2Q2	S	615	FRMD4A	NAEQNGPVDGQGDNPGPQAAEQGTDTAVPSDSDK																		28838.6																							100977	23250.9
FRMD4A;S690;	Q9P2Q2	S	690	FRMD4A	SVDISPTR				37297	465019	869383	650891	253030		44230.2	30521.9							465868	318043	491172									536491	587656	450097	116164		19065.6	79306.6	218515		82475.8			700697	218167	880850	371798
FRMD4A;S694;	Q9P2Q2	S	694	FRMD4A	SVDISPTR				37297	465019	869383	650891	253030		44230.2	30521.9							465868	318043	491172									536491	587656	450097	116164		19065.6	79306.6	218515		82475.8			700697	218167	880850	371798
FRMD4A;T696;	Q9P2Q2	T	696	FRMD4A	SVDISPTR				37297	465019	869383	650891	253030		44230.2	30521.9							465868	318043	491172									536491	587656	450097	116164		19065.6	79306.6	218515		82475.8			700697	218167	880850	371798
FRMD6;S388;	Q96NE9	S	388	FRMD6	HSTASHSSSHTSGIEADTKPR	40254.8				5404.85	69743.2											74438		82722.5						43565.4				135000								44386.4						221395
FRMD6;S510;	Q96NE9	S	510	FRMD6	EIGSSTSSSSETVVK	167259		43260.6	31286.1	139861	104487	68258.9		131384			20590.3						39111.5	95064.2	48821.4									94131.6	87110.8	111548	62031.6		104854		358231	101034	53206.6			127274	176532	229817	131097
FRMD6;S511;	Q96NE9	S	511	FRMD6	EIGSSTSSSSETVVK	167259		43260.6	31286.1	139861	104487	68258.9		131384			20590.3						39111.5	95064.2	48821.4									94131.6	87110.8	111548	62031.6		104854		358231	101034	53206.6			127274	176532	229817	131097
FRMD6;S522;	Q96NE9	S	522	FRMD6	GQSTDSLPQTICR	58541.9		24710.8	27091.3	275723	223867	118648	168900	25072.7		21599.4						106221	91815	76226.9										61139.4	171767	155702	32582.8				72169.8	35535.8	24736.9	25845.9		174367	53976.6	399819	242714
FRMD6;S525;	Q96NE9	S	525	FRMD6	GQSTDSLPQTICR	58541.9		24710.8	27091.3	275723	223867	118648	168900	25072.7		21599.4						106221	91815	76226.9										61139.4	171767	155702	32582.8				72169.8	35535.8	24736.9	25845.9		174367	53976.6	399819	242714
FRMD6;T386;	Q96NE9	T	386	FRMD6	HSTASHSSSHTSGIEADTKPR	40254.8				5404.85	69743.2											74438		82722.5						43565.4				135000								44386.4						221395
FRMD6;T523;	Q96NE9	T	523	FRMD6	GQSTDSLPQTICR	58541.9		24710.8	27091.3	275723	223867	118648	168900	25072.7		21599.4						106221	91815	76226.9										61139.4	171767	155702	32582.8				72169.8	35535.8	24736.9	25845.9		174367	53976.6	399819	242714
FRYL;T1959;	O94915	T	1959	FRYL	SNTLDIMDGR		161522		88520.1	324615	470138	510159	190548	91597.4	186305	126787	147678	399536				1.5526e+06	260789	247337										949824	262262	590168		267638	226003			253051	157355	48873.7	189421	478813	243542	329520	128728
FSTL1;S165;	Q12841	S	165	FSTL1	LDSSEFLK				9025.74	146460	191845	265776	189074	295309	172511	460872	287953	407896	222709	228901	268900	58407.9	93883.3	188816	143003		175580	127091	80125	479918	301239	124506	296797	157019	118893	216830	119141	285791	161660	517447	304509	466942	72357.1	44634.4	123756	210969	157258	334961	181307
FTO;S256;	Q9C0B1	S	256	FTO	SAVAVYSYSCEGPEEESEDDSHLEGR			78030.8								59677.8		171117										119065		237042		283796							64594.2		681320		37831.4	176614
FTSJ3;S335;	Q8IY81	S	335	FTSJ3	ALDISLSSGEEDEGDEEDSTAGTTK																											9475.12
FTSJ3;S336;	Q8IY81	S	336	FTSJ3	ALDISLSSGEEDEGDEEDSTAGTTK																											9475.12
FTSJ3;S599;	Q8IY81	S	599	FTSJ3	GTEASSGTEAATGLEGEEK	56737.3			37866.4	57097	153016			101380				74666.1	65938.9	43314.1	295656		69176.6					105027		85638.1	63832	65222.7			99765.4	75377.1							59476.1	102830		70750.2	55425.2
FUBP3;T76;	Q96I24	T	76	FUBP3	TVITEEFKVPDK	124749	502230	31457.6	26576.5	45439	38908.6	100470	39181.4	156431	246789	139785	84585.7	132955	60632.5	26553.3	22535		13607.8	77792.1		183412		26786.9	89074.1	101946	49003.6	32982.7	86795.2		32334.5	75535.2	9057.34	462985	31847.2			117732	148492		179352		18299.5		25804.4
FUNDC1;S13;	Q8IVP5	S	13	FUNDC1	NPPPQDYESDDDSYEVLDLTEYAR																																				72475.9
FUNDC2;S151;	Q9BWH2	S	151	FUNDC2	SNQIPTEVR	1.42622e+06	2.14241e+06	882448	316773			73522.9	63825.3	814003	1.47697e+06	750845	833438	2.49022e+06	2.15921e+06	1.63521e+06	3.48984e+06	294537	46087.1	364959	417563	3.41219e+06	2.98207e+06	4.89505e+06	2.84667e+06	2.46942e+06	1.19234e+06	1.29645e+06	2.97828e+06	317256	32228.8	791787	130364	5.99827e+06	3.43566e+06	3.84008e+06	2.83639e+06	1.08991e+06	962187	477627	1.59435e+06	201383	29744.8		114341
FXR1;S406;	P51114	S	406	FXR1	RGPNYTSGYGTNSELSNPSETESER			165647	140291	162063	34340	229278	416441	147781		662272			89923.2	108129	87063.7							586128						384585		622179			576847			206856	129850	277643		146165		283220	139054
FXR1;S409;	P51114	S	409	FXR1	RGPNYTSGYGTNSELSNPSETESER			165647	140291	162063	34340	229278	416441	147781		662272			89923.2	108129	87063.7							586128						384585		622179			576847			206856	129850	277643		146165		283220	139054
FXR1;S413;	P51114	S	413	FXR1	RGPNYTSGYGTNSELSNPSETESER			165647	140291	162063	34340	229278	416441	147781		662272			89923.2	108129	87063.7							586128						384585		622179			576847			206856	129850	277643		146165		283220	139054
FXR1;S485;	P51114	S	485	FXR1	DPDSNPYSLLDNTESDQTADTDASESHHSTNR					22917.4	25150.8							83468.8				211229												82370	46907.3											49009.1		329317
FXR2;S525;	P51116	S	525	FXR2	DPDSNPYSLLDTSEPEPPVDSEPGEPPPASAR					7398.53
FXR2;S533;	P51116	S	533	FXR2	DPDSNPYSLLDTSEPEPPVDSEPGEPPPASAR					7398.53
FXR2;S566;	P51116	S	566	FXR2	TVMDGGLESDGPNMTENGLEDESRPQR																									401241
FXR2;S634;	P51116	S	634	FXR2	TKPSEDSLSGQK		922668	103383			115698	215248	199809		428295	221275	276835	292558	221870	122175							363908	489263		191904	227146		322480		52341.4	142322	110946			413331		219952	659826		635382
FXR2;T411;	P51116	T	411	FXR2	AGYSTDESSSSSLHATR	863458	565033	319144		132006				589386	301145	434145	528679	729679	246354	476574	431762	345025				412064	521743		212071									385364		537593		507104	364163		414759
FXR2;T455;	P51116	T	455	FXR2	TGGPAYGPSSDVSTASETESEKR									797214		739272	1.03007e+06	585465	192890	413140	842986					425106		409723										859663	62889.5	1.09495e+06	524554	304276					116732	339972
FZD6;S620;	O60353	S	620	FZD6	EQDCGEPASPAASISR	334772	255336	110019	707036	98609.1					134106	490358	787401		226370		351212					361330		571826		149075	207004		58262.1			91522.9		56812.2	96362.9	128718			123852	89261.9
G3BP1;S149;	Q13283	S	149	G3BP1	YQDEVFGGFVTEPQEESEEEVEEPEER			163846	9852.47	4.30884e+06	257230	78113				133829		70927.8		62238.7		493865	451759	149646	226930			494497		217714		1.52655e+06			17007.2	120046			788415		3.36416e+06	166734	144620	277521		23281		795765
G3BP1;S232;	Q13283	S	232	G3BP1	SSSPAPADIAQTVQEDLR	7.85383e+06	4.77856e+06	1.81624e+06	831294	4.91457e+06	1.77827e+06	2.86692e+06	905030	3.54314e+06	4.01585e+06	4.23049e+06	7.09946e+06	2.50227e+06	1.04707e+06	197089	556477	3.72406e+06	3.18408e+06	5.5926e+06	393704	3.52386e+06	135922	1.23344e+06	2.13498e+06	2.30402e+06	610495	1.39438e+06	1.34854e+06	3.29134e+06	4.6181e+06	1.2534e+07	170160	6.975e+06	1.78167e+06	4.39578e+06	1.83609e+06	3.85678e+06	1.90209e+06	2.35064e+06	2.63773e+06	2.57532e+06	2.46116e+06	6.44513e+06	580155
G3BP2;S141;	Q9UN86	S	141	G3BP2	YEDEVFGDSEPELDEESEDEVEEEQEER
G3BP2;S149;	Q9UN86	S	149	G3BP2	YEDEVFGDSEPELDEESEDEVEEEQEER
G3BP2;T227;	Q9UN86	T	227	G3BP2	STTPPPAEPVSLPQEPPK	511302	455859	176606	55054.1	70781.3	105756	83491.8	172887	313491	416357	291635	327706	228390	89611.3	171541	143808	163321	118260	108793	192022	337932	145902	321639	253133	310413	71463.6	69599.1	237040	94895.9	105993	189178	14101.7	490678	81967	418829	86100.3	510861	126556	78603.6	361822	96508.1	50498	338436	83229.7
GAB1;S266;	Q13480	S	266	GAB1	SYSHDVLPK	412708	317346		61700.2					333577		301208	229718					185064	93962.8		202797	157060		393017										557551		214947	116314	323193	88685.4		438448
GAB1;S402;	Q13480	S	402	GAB1	DASSQDCYDIPR					15506.2				107434		153296														123342	156481	68571.7						98039.1	101748		120117	80324.7	158580	51126.6
GAB2;S405;	Q9UQC2	S	405	GAB2	ASSCETYEYPQR	188619	223159	267196	251012	69989.3		180844		388352	331411	361917	244061		196882	302960	244906	139579	93256.1			667210			203213	473609	387859	265157	207935	112738		134575	80474.1		259373	480106	297199		334822	182432			153446	157063
GAK;S780;	O14976	S	780	GAK	QPGSTAQYDAGAGSPEAEPTDSDSPPSSSADASR		108006	97424.5	69615.4	39661.5				148452	59376.5			73633.6	57565.8	207687	131747	173880	63111			54146.5	95918.4		75773.8	156632	73935.2	166857		266658		114113			86644.7		174126	138585	114023
GAK;S815;	O14976	S	815	GAK	ESESALMEDRDESEVSDEGGSPISSEGQEPR
GAK;S826;	O14976	S	826	GAK	ESESALMEDRDESEVSDEGGSPISSEGQEPR
GAK;S829;	O14976	S	829	GAK	ESESALMEDRDESEVSDEGGSPISSEGQEPR
GALNT11;S82;	Q8NCW6	S	82	GALNT11	IDDVIDSR		43472	209261	162139	18009.9	66857.7	57606.3			57506.1	267129	61037.4		268375	100946	199405						286923	142121	162109	220055	218270	112210							42920.6		235423	193342	115537	96460.8			137908
GALNT7;S103;	Q86SF2	S	103	GALNT7	AKNEQEHHAGGDSQKDIMQR	152576		161538		5866.59		119659	141377	143822		47674.9		160399	63464.5	254046						109200	97679.8	94058.8	129721		138013	38679.3	34017.9	25727.8	21013.4		58217.6	204317	440960	64046	183756	226273		304169			46230.2		95533.7
GAREM1;S757;	Q9H706	S	757	GAREM1	SGSPDLSEDQYFVK		65527.5	19519.6	11774.9	14995.6				69708.3	59024.4	94624.4	45651.1	35377.7	27639.4	38364.1	35239						66527.4	68157.1	21659.5		9946	33776.9						63680.9			37801.1	78994.1	72321.1		41172.3
GATAD2A;S100;	Q86YP4	S	100	GATAD2A	RPPSPDVIVLSDNEQPSSPR					177684	39415.4	26561.2	34116			144586	76506.2				102203		60966.1		48466.1						9430.07	115688	73762.3						200296		161621	148719	70426.1	116862				49938.8	23461.7
GATAD2A;S107;	Q86YP4	S	107	GATAD2A	RPPSPDVIVLSDNEQPSSPR					177684	39415.4	26561.2	34116			144586	76506.2				102203		60966.1		48466.1						9430.07	115688	73762.3						200296		161621	148719	70426.1	116862				49938.8	23461.7
GBF1;S1298;	Q92538	S	1298	GBF1	ADAPDAGAQSDSELPSYHQNDVSLDR	529449	140408	631119	166532	844528	208849	287925	303135	787082	174817	1.33916e+06	311559	880145	251616	454107	630150	624078	248239	470295	498594	346135	186777	1.2423e+06	684155	825281	173543	915165	249223	480077	190132	788835		942826	695331	109205	945364	793680	426641	847397	28246.9	265785	108665	1.33816e+06	173584
GBF1;S1318;	Q92538	S	1318	GBF1	GYTSDSEVYTDHGRPGK	4.72075e+06	1.55511e+06	938859	748050	1.02823e+06	1.39419e+06	1.66149e+06	1.15808e+06	3.19544e+06	1.55483e+06	3.0961e+06	2.36669e+06	2.13108e+06	1.27486e+06	2.282e+06	894171	1.76106e+06	2.47319e+06	1.84351e+06	725766	870947	2.61848e+06	2.31198e+06	1.5567e+06	1.68071e+06	640187	2.95109e+06	772813	686538	1.69258e+06	2.42447e+06	303921	3.15547e+06	1.8679e+06	1.78614e+06	3.25524e+06	2.15026e+06	1.86647e+06	1.68312e+06	1.06845e+06	1.87854e+06	603247	2.12457e+06	821191
GBF1;S1780;	Q92538	S	1780	GBF1	AASSSSPGSPVASSPSR	317819	421019	289254				455539		456039	1.17495e+06	261780	701054	382638	274579	370838		87754.2	110623		209446	1.2837e+06	1.13783e+06	841849	385458	181364	158281	1.27531e+06	192097		1.22978e+06	208642		279168	240406	476717	585842	367110	323614		509238		206955
GBF1;S1784;	Q92538	S	1784	GBF1	AASSSSPGSPVASSPSR	317819	421019	289254				455539		456039	1.17495e+06	261780	701054	382638	274579	370838		87754.2	110623		209446	1.2837e+06	1.13783e+06	841849	385458	181364	158281	1.27531e+06	192097		1.22978e+06	208642		279168	240406	476717	585842	367110	323614		509238		206955
GBF1;S659;	Q92538	S	659	GBF1	SGCSDLEEAVDSGADKK	183717		115615	81814.8	42159.8	97321	84475.3		140945		106974	84363.1	175235	120148	113928	38221		16888.7				81179.2	107522		339821	409496	142428			116430	85652.4			149762		267634	103368	162576				70281.5		84911.9
GCFC2;S174;	P16383	S	174	GCFC2	RESEDDPESEPDDHEKR				41832.1	21612.3	26211.1							19876					24477.3							37243.6			47237								35633.5
GCFC2;S180;	P16383	S	180	GCFC2	RESEDDPESEPDDHEKR				41832.1	21612.3	26211.1							19876					24477.3							37243.6			47237								35633.5
GEMIN5;S757;	Q8TEQ6	S	757	GEMIN5	LESIDGNEEESMKENSGPVENGVSDQEGEEQAR																		29184.1
GEMIN5;S778;	Q8TEQ6	S	778	GEMIN5	LESIDGNEEESMKENSGPVENGVSDQEGEEQAR																		29184.1
GEMIN6;S95;	Q8WXD5	S	95	GEMIN6	AYSPEDLEER			182747	78378.5	50673.3	360787	44349.6		65315.3		200075			60650	91993.4	119245	62832.6	59091.6	44662.4			199320	103903	105529		82737.5	138272									110974	218201	55223.1	158466			125327
GFPT1;S261;	Q06210	S	261	GFPT1	VDSTTCLFPVEEK		35245.7									81265.7	116728		102152	133390	125327			153983			238796		97445.9		7683.95							787931		558089		135296	222104	138741		214912
GFPT2;S244;	O94808	S	244	GFPT2	LDSSACLHAVGDK	3.76393e+06	371145	2.21526e+06		750335	778908	729745	1.28986e+06	822231	745476		1.30667e+06	3.12913e+06		85092		911212	709937	1.15445e+06	1.04176e+06	319710	521584	582253		1.5636e+06	68313.5	120688	182256	561339	1.10061e+06	1.92783e+06	64588.5	223641	426509	458521	173848	533983	78456.6			871412	388805	1.38249e+06	554754
GFPT2;T227;	O94808	T	227	GFPT2	TCTLENVK		784495	723637	997415		682279	969930	1.49404e+06		723837	361683	1.83891e+06		371318	817440				943618		478280	2.33223e+06			1.03163e+06	491055	665879			703131	562625	1.38997e+06		156952	1.87409e+06		724859	464406	704475				489438	759045
GID8;S2;	Q9NWU2	S	2	GID8	MSYAEKPDEITK	752841	1.17882e+06	161116	190513	66850.7	57268.7		58271.7	235819	559100	199959	268668	96852	174424	104720	83600.3	116605	65808.7	66176		212972	224461			154270	460137	96317.3	345065		326253		37906.5	274841	331188	257665	231731	151882	179857	62662.4	334652	158256	112469		63302.3
GIGYF1;S137;	O75420	S	137	GIGYF1	SIEEGDGAFGR		105792	152256	80875.6	977776	955155	3.01645e+06	440316	164217	51770.6	484889	35074.1	386738	211149	153506	393441	504392	562937	1.11921e+06	427006	243620	174190	752120	234399	284758	181830	201807		512347	538899	525262	113147	219505	556169		757507	272301	235802	184017		660711	364379	1.26484e+06	401171
GIGYF1;S638;	O75420	S	638	GIGYF1	SLSVPDSGR	139947	2.07372e+06	452597	209514	469716	488214	1.71149e+06	1.0202e+06	744600	1.35808e+06	817350	873735	668228	516717	395576	423374	808826	438955	1.20758e+06	559531	782521	869486	411132	415888	509705	232535	323810	544801	392825	538097	1.05229e+06	134249	991948	333115	931040	311835	881199	776168	303086	1.19261e+06	1.26872e+06	364183	1.34899e+06	485341
GIGYF1;T357;	O75420	T	357	GIGYF1	ELTPLPPQEEK		42107.9		25276.4	26860.3	44817.6	53996.8		54429.4			34318.9					85152.9	40848.1	46348.1		53234.3	37615								52636.7		26458						27756.9			68875	40658.2		45919.5
GIGYF2;S335;	Q6Y7W6	S	335	GIGYF2	EPIPEEQEMDFRPVDEGEECSDSEGSHNEEAK		84515.1			254781	59495.6			37216.8					132953	60907.8	54934.4	162984				69356.5				124089				56276.7
GIGYF2;T382;	Q6Y7W6	T	382	GIGYF2	VGVEASEETPQTSSSSARPGTPSDHQSQEASQFER		282097	682553	182348	1.92512e+06	419803	550670	436178	928844	260150	600326	606900	805347	144984	691344	571493					510078	239568	758465	495826	551392		1.12718e+06	508076		554679	1.33682e+06		859087	622343	314182	597969		273670	83682.7	155534
GIT1;S385;	Q9Y2X7	S	385	GIT1	SQSDLDDQHDYDSVASDEDTDQEPLR			137476		148296																						365684							69579.9		340976
GIT1;S388;	Q9Y2X7	S	388	GIT1	SQSDLDDQHDYDSVASDEDTDQEPLR			137476		148296																						365684							69579.9		340976
GIT1;S592;	Q9Y2X7	S	592	GIT1	HGSGADSDYENTQSGDPLLGLEGK	63706.8		61592.3	76560.4									53554.1	132081		56698.4		20144.2				52850.7		24252.2			18777.4							213113	85054.6	200515
GIT1;S596;	Q9Y2X7	S	596	GIT1	HGSGADSDYENTQSGDPLLGLEGK	63706.8		61592.3	76560.4									53554.1	132081		56698.4		20144.2				52850.7		24252.2			18777.4							213113	85054.6	200515
GJA1;S306;	P17302	S	306	GJA1	QASEQNWANYSAEQNR								68474.2					292429			316568																			33149.3	182620						113875
GJA1;S328;	P17302	S	328	GJA1	MGQAGSTISNSHAQPFDFPDDNQNSK				25649	266231				12449.8				64999.8				257940	68448.7	35001.3	23428.9		133916	153210		38157.9	10691.4			55864.6	23317.7	80451.2			291515			22674.1	18221.1	41655.8			20533.7	67076.2
GJA1;T250;	P17302	T	250	GJA1	SDPYHATSGALSPAK	334145				137343	161328	626111		317191	454154		766313	421110	39152.4	130262		285010	271722		669309					223679		229964			85635.5	151609		261903		412263		160174					50401.9
GLCCI1;S107;	Q86VQ1	S	107	GLCCI1	GPSPSSPTPPAAAAPAEQAPR					134885	33688.4	53427.5	107983									164132	99152	71455.5										64322.4	114300	162867	9137.87									101975	29310.9		16579.8
GLCCI1;S108;	Q86VQ1	S	108	GLCCI1	GPSPSSPTPPAAAAPAEQAPR					134885	33688.4	53427.5	107983									164132	99152	71455.5										64322.4	114300	162867	9137.87									101975	29310.9		16579.8
GLCCI1;S303;	Q86VQ1	S	303	GLCCI1	VPCNVEGISPELEK		41241.1			66518.8	34761.1	154139	101138		63554.1	32306.5						101981	33440.2	116687		29330.5		20240.6			20576.2				93475	256385		25395								85319	52602.7	161017	138805
GLCCI1;S345;	Q86VQ1	S	345	GLCCI1	SIDTQTPSVQER		176395		65874.7	367808	287198	372840	201762	64458.6	84587.5	80616.3						314293	233331	374853	202269				48407.8		59018.3			292449	224199	409760	75855	74422					95696.1			692593	137634	337138	142791
GLCE;S73;	O94923	S	73	GLCE	QQSEEAFPQEQQK	1.64492e+06	2.67799e+06	5.00245e+06	2.47934e+06	913024	1.26671e+06	976322	1.64165e+06	1.98262e+06	3.7553e+06	3.08001e+06	3.12299e+06	2.18471e+06	4.7582e+06	3.84114e+06	3.52529e+06	1.30692e+06	765955	1.19546e+06	2.03144e+06	3.88122e+06	4.53077e+06	3.34471e+06	7.37295e+06	1.10912e+06	3.0744e+06	2.64314e+06	4.31267e+06	1.1417e+06	1.097e+06	1.33487e+06	777867	2.29372e+06	2.0041e+06	4.08857e+06	1.27338e+06	2.89092e+06	5.70297e+06	2.78234e+06	5.9197e+06	1.75623e+06	884369	1.35022e+06	1.32844e+06
GLI3;S445;	P10071	S	445	GLI3	IKPDEDLPSPGAR		51414.5								73324.1		71417.4									63581.3			62690.6				79378.8												97418		46040.4
GLI4;S86;	P10075	S	86	GLI4	SPGSQAPDEGAGGALR	137048				292107	332861	483025	392377						148785			336254	238478	373067	441718						34947.4			308591	368501	461126	111718						74376.6			634537	193690	506199	241620
GLUD1;S128;	P00367	S	128	GLUD1	DDGSWEVIEGYR																											43483.7							26992.1		28433.8
GMIP;S437;	Q9P107	S	437	GMIP	SLDSPTSSPGAGTR		159347	168979	115285	239727	372447	206394	307907	169927	103900	120245	50488.6	210466	143588	184433	66694.8		269747	512512		115482	121169		86929.4		128366	125679	124974		358054	197257	157637		121166		308867	116484	208295	99479.8		520699	298858	464835	295238
GMIP;S914;	Q9P107	S	914	GMIP	GPSPAAASPEGSPLR					54701.5	94450			44870.6									24739.5	33777.6											36985.3	65642.9	20253.1	37102.3								45194.2	62555.1		39196.7
GMIP;S919;	Q9P107	S	919	GMIP	GPSPAAASPEGSPLR					54701.5	94450			44870.6									24739.5	33777.6											36985.3	65642.9	20253.1	37102.3								45194.2	62555.1		39196.7
GMPS;S332;	P49915	S	332	GMPS	TLNMTTSPEEK	371734	204069	219696	308509		730867	424504	322569	396654	349245		243791	1.60419e+06	199134	237161	227379		520171			571771	331048		297135	693735	156160		329082		385098	666324						665497	216582	119741	283184		461517	366279	309735
GNG12;S26;	Q9UBI6	S	26	GNG12	LEASIER		1.12728e+06	850051	1.09302e+06	459713	989961	2.29118e+06	1.403e+06	851014	1.19695e+06	855090	976487	723763	1.18681e+06	806162	828643	1.50994e+06	1.10073e+06	1.95274e+06	963497	1.18221e+06	756301	267834	713259	708218	957956	587565	430881	972563	997547	1.69695e+06	312965	600504	597795	319230	339880	1.02874e+06	854508	426482	1.66378e+06	1.38014e+06	768228	1.19876e+06	1.13795e+06
GNG12;S7;	Q9UBI6	S	7	GNG12	TASTNNIAQAR										234196				196620								543852				155951	190355	257938			299771	239381					115392	267698
GNG2;T6;	P59768	T	6	GNG2	MASNNTASIAQAR							77216.2											159483	77579										111407	21799.7		24211.9	92616.9		128148						60582.5	99638
GNL1;S51;	P36915	S	51	GNL1	REEQTDTSDGESVTHHIR					211192	239958																673719														538433							8.46348e+06
GNL1;T48;	P36915	T	48	GNL1	REEQTDTSDGESVTHHIR					211192	239958																673719														538433							8.46348e+06
GNL3;S490;	Q9BVP2	S	490	GNL3	EDDKDSDQETVDEEVDENSSGMFAAEETGEALSEETTAGEQSTR					79159.7																															100943
GOLGA2;S66;	Q08379	S	66	GOLGA2	NGSNPETTTSGGCHSPEDTPK		203475	187251	136905					234465	209389	130610	267142	279748	146025	259758	238495		83223.5			269405	346439	278395	331324	384333	263665	255102	445346	32728.5	69910.6			179755	172930	512157		165884	251642	398920
GOLGA2;S792;	Q08379	S	792	GOLGA2	EPEAAAPAPGTGGDSVCGETHR																										32393.5
GOLGA3;S465;	Q08378	S	465	GOLGA3	QDSLSSEVDTLK	102287	137004	101911	58584.9	27105.2	32038	84286.8	28491.1	121903	125643	106040	89510	194828	113771	132846	126560	48052.5	35850.9			87759.1	133946	123980	88564.1	228622	63559.4	108955	83563.9		10796.8	61609.1	18331.2	175078	82176.6	118438	74961.6	141930	109350	87838.3	50467.5	38055.9	11539.7	76724	25991.2
GOLGA4;S266;	Q13439	S	266	GOLGA4	EENPESDGEPVVEDGTSVK	480370	146688	3.78143e+06	1.25202e+06	1.1723e+06	853559	610103	612991	1.5727e+06		2.39501e+06	105746	4.52772e+06	1.52845e+06	1.4106e+06	2.1097e+06	1.36973e+06	611615	772269	957516	263413	918535	3.63154e+06	2.1075e+06	4.9725e+06	962418	2.10898e+06	134580	1.28555e+06	459248	706214	269780	408630	1.71295e+06	45931.6	1.05804e+06	4.07921e+06	1.8225e+06	1.8691e+06		671114	221789	1.32223e+06	814368
GOLGA4;S37;	Q13439	S	37	GOLGA4	SRTSSFTEQLDEGTPNR									96015.8		40789.5	41334.8	91537.5	41442.5	28786	43911.3							93030.8		189328	30355		34993.4						82025.9		344881	106384	71534.1	49235
GOLGA4;S40;	Q13439	S	40	GOLGA4	TSSFTEQLDEGTPNR
GOLGA4;S41;	Q13439	S	41	GOLGA4	TSSFTEQLDEGTPNR
GOLGA4;T39;	Q13439	T	39	GOLGA4	SRTSSFTEQLDEGTPNR									96015.8		40789.5	41334.8	91537.5	41442.5	28786	43911.3							93030.8		189328	30355		34993.4						82025.9		344881	106384	71534.1	49235
GOLIM4;S364;	O00461	S	364	GOLIM4	ALEEEEMEQVGQAEHLEEEHDPSPEEQDR			377779								23111.1		268359										210943		323822		291203							315301		1.0526e+06			161870
GOLIM4;S538;	O00461	S	538	GOLIM4	EADPESEADRAAVEDINPADDPNNQGEDEFEEAEQVR																											155340												119676
GOLIM4;S583;	O00461	S	583	GOLIM4	EENLPDENEEQKQSNQK	204475	260875	2.02663e+06	729244					814729		858664	1.05683e+06	2.81444e+06	1.39506e+06	900327	1.05147e+06					358807	1.5618e+06	1.93049e+06	731776	1.52863e+06	2.20146e+06	559863	548900					548117	321476	450664	854417	1.34077e+06	1.27369e+06	429281	398641
GOLIM4;T640;	O00461	T	640	GOLIM4	ELEHNAEETYGENDENTDDKNNDGEEQEVRDDNRPK					238673		420510								939436				1.18131e+06				399852				6.35539e+06							4.04463e+06		1.58624e+06			7.47713e+06
GOLIM4;T648;	O00461	T	648	GOLIM4	ELEHNAEETYGENDENTDDKNNDGEEQEVRDDNRPK					238673		420510								939436				1.18131e+06				399852				6.35539e+06							4.04463e+06		1.58624e+06			7.47713e+06
GOLIM4;Y641;	O00461	Y	641	GOLIM4	ELEHNAEETYGENDENTDDKNNDGEEQEVRDDNRPK					238673		420510								939436				1.18131e+06				399852				6.35539e+06							4.04463e+06		1.58624e+06			7.47713e+06
GOLIM4;Y673;	O00461	Y	673	GOLIM4	GREETVAEDVCIDLTCDSGSQAVPSPATR			194179		352753	333141												209469		467699							200607		245378					118667					238174
GOLM1;S360;	Q8NBJ4	S	360	GOLM1	LRGEDDYNMDENEAESETDKQAALAGNDR			249415	47571.1	180579	23081.6	150059		115661	177828	137361	103463		87045.6	53199.8	377594		139684	209817		145350		203205	109318	68910.4		283586			158085			68889	144948	214202	616277		50201.2	271767			210626
GOLM1;T255;	Q8NBJ4	T	255	GOLM1	QVEKEETNEIQVVNEEPQR														85661	133069												136976							255795
GOLM1;T362;	Q8NBJ4	T	362	GOLM1	LRGEDDYNMDENEAESETDKQAALAGNDR			249415	47571.1	180579	23081.6	150059		115661	177828	137361	103463		87045.6	53199.8	377594		139684	209817		145350		203205	109318	68910.4		283586			158085			68889	144948	214202	616277		50201.2	271767			210626
GOLM2;S233;	Q6P4E1	S	233	GOLM2	VAENVADKNEEPSSNHIPHGK	3.17533e+06	759353	761702	406342					1.02421e+06	626090	670824	1.87267e+06	778787	316616	972263	857133					560740	1.18722e+06	1.19856e+06	708603	827666	243996	1.70828e+06	447229					1.52725e+06	570833	1.77959e+06	266826	612655	603060	1.5262e+06	1.17848e+06
GOLM2;S328;	Q6P4E1	S	328	GOLM2	LIPGSNLDSEPR														99647.2							55760					39031.5	574833							146373				178701	181808
GOLM2;S332;	Q6P4E1	S	332	GOLM2	LIPGSNLDSEPR														99647.2							55760					39031.5	574833							146373				178701	181808
GOLM2;S366;	Q6P4E1	S	366	GOLM2	FFDENESPVDPQHGSK	50646.3				14699.4	12228.3							79589.5	48658.5		30208.8					63982.5		60018.4	46514.4		21363.4	22270.4						41920.9	50689.9
GON4L;S1268;	Q3T8J9	S	1268	GON4L	VEHSPGPPLADAECQEGLSENSACR					61412.1	46784.4		337527	117104		165002	104836	207097		105877	310522	817483	114596		397913	135841		606236	79457.4	358460				177267	79716.9	97228.2		119760	210533			358930		206930		222043	49927.7	521470	80850
[truncated: 3,382 more rows]
[truncated: 16 more columns]
