# Supplementary material for: Multi-omics dissection of MAPK-driven senescence unveils therapeutic vulnerabilities in KIAA1549::BRAF-fusion pediatric low-grade glioma models
Source: Signal Transduct Target Ther. 2025 Jun 23;10:197. doi: 10.1038/s41392-025-02279-8 (PMC12185702; doi:10.1038/s41392-025-02279-8)
Supplement: Supplementary file 26 — Supplementary Table 26 [file 41392_2025_2279_MOESM26_ESM.xlsx]

## Sheet: Suppl. Table 26
(variance z-score)	RNAseq	Prot	Phospho	num_factor		(raw variance)	RNAseq	Prot	Phospho	num_factor
Factor01_01	1.37652	0.805903	0.904747	1		Factor01_01	32.632	5.30779	8.50965	1
Factor01_02	1.20829	1.26522	0.95135	2		Factor01_02	29.8315	6.84958	8.61448	2
Factor02_02	-0.558618	1.74681	1.64403	2		Factor02_02	0.41706	8.46612	10.1727	2
Factor01_03	1.84959	1.47615	0.387379	3		Factor01_03	40.5073	7.55759	7.34582	3
Factor02_03	1.43465	-0.749944	-0.868146	3		Factor02_03	33.5998	0.0852946	4.52148	3
Factor03_03	-0.524451	1.69775	1.64474	3		Factor03_03	0.985846	8.30145	10.1743	3
Factor01_04	2.18575	1.02644	-0.178128	4		Factor01_04	46.1035	6.04805	6.07369	4
Factor02_04	1.45423	-0.730479	-0.511325	4		Factor02_04	33.9257	0.150633	5.32416	4
Factor03_04	-0.547284	1.59361	1.82385	4		Factor03_04	0.605747	7.95186	10.5772	4
Factor04_04	-0.491792	0.468564	0.370752	4		Factor04_04	1.52954	4.17544	7.30841	4
Factor01_05	2.21902	0.993784	0.0827273	5		Factor01_05	46.6574	5.93844	6.66049	5
Factor02_05	1.4631	-0.72759	-0.474375	5		Factor02_05	34.0733	0.160328	5.40728	5
Factor03_05	-0.555957	2.04749	0.711164	5		Factor03_05	0.461352	9.47539	8.07418	5
Factor04_05	-0.494085	0.544982	0.432444	5		Factor04_05	1.49136	4.43195	7.44719	5
Factor05_05	-0.579661	-0.753926	1.37829	5		Factor05_05	0.0667473	0.071928	9.57488	5
Factor01_06	2.20875	0.998281	0.3719	6		Factor01_06	46.4864	5.95354	7.31099	6
Factor02_06	1.45718	-0.762418	-0.904385	6		Factor02_06	33.9748	0.043423	4.43996	6
Factor03_06	-0.546151	2.06451	0.742621	6		Factor03_06	0.624599	9.53255	8.14494	6
Factor04_06	-0.421278	0.706029	0.53419	6		Factor04_06	2.70341	4.97254	7.67607	6
Factor05_06	-0.582182	-0.680337	1.06885	6		Factor05_06	0.0247718	0.318943	8.8788	6
Factor06_06	-0.582072	-0.761441	0.163646	6		Factor06_06	0.0266041	0.046703	6.84252	6
Factor01_07	2.19833	1.01473	0.532227	7		Factor01_07	46.313	6.00874	7.67165	7
Factor02_07	1.44253	-0.770169	-0.845262	7		Factor02_07	33.7309	0.0174041	4.57296	7
Factor03_07	-0.541414	2.11125	1.01289	7		Factor03_07	0.703464	9.68944	8.75291	7
Factor04_07	-0.410571	0.721178	0.503079	7		Factor04_07	2.88165	5.02339	7.60608	7
Factor05_07	-0.574108	-0.771086	1.14337	7		Factor05_07	0.159187	0.0143284	9.04643	7
Factor06_07	-0.376546	-0.772385	-0.773592	7		Factor06_07	3.44808	0.00996654	4.73418	7
Factor07_07	-0.583308	-0.349513	-0.00661239	7		Factor07_07	0.00602978	1.42942	6.45952	7
Factor01_08	2.1973	0.974873	0.60588	8		Factor01_08	46.2959	5.87496	7.83734	8
Factor02_08	1.45796	-0.769145	-0.86429	8		Factor02_08	33.9878	0.0208421	4.53016	8
Factor03_08	-0.550018	2.16224	0.906435	8		Factor03_08	0.560217	9.86059	8.51344	8
Factor04_08	-0.406932	0.805031	0.560001	8		Factor04_08	2.94223	5.30486	7.73413	8
Factor05_08	-0.564667	-0.770194	1.43498	8		Factor05_08	0.316355	0.0173223	9.70242	8
Factor06_08	-0.404267	-0.75923	-0.741528	8		Factor06_08	2.98659	0.0541236	4.80631	8
Factor07_08	-0.583232	-0.438307	-0.0936423	8		Factor07_08	0.0073002	1.13136	6.26375	8
Factor08_08	-0.583398	-0.630843	-1.45371	8		Factor08_08	0.00452889	0.48508	3.20424	8
Factor01_09	2.21848	1.01099	0.762883	9		Factor01_09	46.6484	5.99619	8.19052	9
Factor02_09	1.47537	-0.76518	-0.616458	9		Factor02_09	34.2775	0.034153	5.08766	9
Factor03_09	-0.547955	2.18146	1.26757	9		Factor03_09	0.594567	9.92511	9.32582	9
Factor04_09	-0.450846	0.686221	0.70248	9		Factor04_09	2.21118	4.90605	8.05464	9
Factor05_09	-0.573951	-0.76915	1.08736	9		Factor05_09	0.161809	0.0208254	8.92044	9
Factor06_09	-0.572292	-0.527542	-0.183582	9		Factor06_09	0.189426	0.831829	6.06142	9
Factor07_09	-0.579798	-0.083122	-1.32669	9		Factor07_09	0.0644701	2.32361	3.48998	9
Factor08_09	-0.582395	-0.758821	-0.389439	9		Factor08_09	0.0212304	0.0554966	5.59834	9
Factor09_09	-0.5834	-0.528781	-1.27853	9		Factor09_09	0.00450672	0.827669	3.59832	9
Factor01_10	2.21311	1.0105	0.788556	10		Factor01_10	46.559	5.99455	8.24827	10
Factor02_10	1.47942	-0.763701	-0.48889	10		Factor02_10	34.345	0.039115	5.37463	10
Factor03_10	-0.536279	2.19001	1.25634	10		Factor03_10	0.788948	9.95379	9.30055	10
Factor04_10	-0.443157	0.671352	0.668346	10		Factor04_10	2.33918	4.85614	7.97786	10
Factor05_10	-0.575252	-0.767643	1.15715	10		Factor05_10	0.14014	0.0258843	9.07743	10
Factor06_10	-0.563897	-0.464344	-0.135735	10		Factor06_10	0.329183	1.04396	6.16906	10
Factor07_10	-0.32382	-0.774012	-1.62394	10		Factor07_10	4.32582	0.00450524	2.82131	10
Factor08_10	-0.578979	-0.454948	-1.02823	10		Factor08_10	0.0781071	1.0755	4.16137	10
Factor09_10	-0.583044	-0.761296	-0.558127	10		Factor09_10	0.0104273	0.0471872	5.21888	10
Factor10_10	-0.583438	-0.765537	-1.20203	10		Factor10_10	0.00386412	0.0329543	3.7704	10
Factor01_11	2.2175	1.0124	0.899671	11		Factor01_11	46.6321	6.00093	8.49823	11
Factor02_11	1.46704	-0.764942	-0.371177	11		Factor02_11	34.1389	0.0349506	5.63942	11
Factor03_11	-0.533821	2.19478	1.46953	11		Factor03_11	0.829864	9.96981	9.78013	11
Factor04_11	-0.476226	0.582176	0.807773	11		Factor04_11	1.78867	4.55681	8.2915	11
Factor05_11	-0.577337	-0.767695	1.06546	11		Factor05_11	0.105443	0.0257103	8.87118	11
Factor06_11	-0.573623	-0.17485	-0.082214	11		Factor06_11	0.167272	2.0157	6.28945	11
Factor07_11	-0.396164	-0.774822	-1.40999	11		Factor07_11	3.12149	0.00178689	3.30258	11
Factor08_11	-0.583453	-0.764377	-0.317084	11		Factor08_11	0.003621	0.0368456	5.76111	11
Factor09_11	-0.548034	-0.713074	-1.06896	11		Factor09_11	0.593254	0.209055	4.06975	11
Factor10_11	-0.583263	-0.33505	-1.45411	11		Factor10_11	0.00678096	1.47796	3.20335	11
Factor11_11	-0.58331	-0.72223	-1.17117	11		Factor11_11	0.00600666	0.17832	3.83981	11
Factor01_12	2.22224	1.00719	0.968509	12		Factor01_12	46.711	5.98345	8.65308	12
Factor02_12	1.45964	-0.764009	-0.293723	12		Factor02_12	34.0158	0.0380835	5.81366	12
Factor03_12	-0.532354	2.19082	1.58541	12		Factor03_12	0.854279	9.95651	10.0408	12
Factor04_12	-0.482102	0.54217	0.882563	12		Factor04_12	1.69084	4.42252	8.45974	12
Factor05_12	-0.580102	-0.766595	1.12782	12		Factor05_12	0.059401	0.0294032	9.01145	12
Factor06_12	-0.577038	-0.100847	0.0104138	12		Factor06_12	0.110418	2.26411	6.49782	12
Factor07_12	-0.435343	-0.77467	-1.23052	12		Factor07_12	2.46927	0.0022972	3.70631	12
Factor08_12	-0.583404	-0.766115	-0.242966	12		Factor08_12	0.00443551	0.0310137	5.92784	12
Factor09_12	-0.583285	-0.263817	-1.39676	12		Factor09_12	0.00642397	1.71707	3.33236	12
Factor10_12	-0.543958	-0.736672	-0.99755	12		Factor10_12	0.661109	0.129843	4.23038	12
Factor11_12	-0.58318	-0.700647	-1.07873	12		Factor11_12	0.00816655	0.250768	4.04777	12
Factor12_12	-0.563366	-0.769441	-1.15071	12		Factor12_12	0.338009	0.0198477	3.88584	12
Factor01_13	2.20949	1.01269	1.07161	13		Factor01_13	46.4987	6.0019	8.88502	13
Factor02_13	1.44869	-0.766032	-0.258268	13		Factor02_13	33.8334	0.0312902	5.89342	13
Factor03_13	-0.537354	2.19417	1.70836	13		Factor03_13	0.771043	9.96775	10.3174	13
Factor04_13	-0.493978	0.507973	0.904484	13		Factor04_13	1.49315	4.30773	8.50905	13
Factor05_13	-0.581568	-0.767835	1.31685	13		Factor05_13	0.0349974	0.0252392	9.43669	13
Factor06_13	-0.578273	0.0810082	-0.128713	13		Factor06_13	0.0898454	2.87454	6.18485	13
Factor07_13	-0.583393	-0.764945	-0.374433	13		Factor07_13	0.00461103	0.0349391	5.6321	13
Factor08_13	-0.541585	-0.747939	-0.765453	13		Factor08_13	0.700606	0.0920234	4.75249	13
Factor09_13	-0.550862	-0.77416	-1.03946	13		Factor09_13	0.546177	0.00400724	4.13611	13
Factor10_13	-0.571937	-0.76949	-0.946008	13		Factor10_13	0.195334	0.0196857	4.34633	13
Factor11_13	-0.58328	-0.715964	-1.01362	13		Factor11_13	0.00649241	0.199354	4.19423	13
Factor12_13	-0.575754	-0.768353	-1.05292	13		Factor12_13	0.131781	0.0234992	4.10582	13
Factor13_13	-0.582659	-0.772222	-1.57727	13		Factor13_13	0.0168307	0.0105149	2.92629	13
Factor01_14	2.19636	0.992528	1.13939	14		Factor01_14	46.2803	5.93423	9.03747	14
Factor02_14	1.43827	-0.765642	-0.198529	14		Factor02_14	33.6599	0.0326013	6.0278	14
Factor03_14	-0.532133	2.19993	1.78566	14		Factor03_14	0.857968	9.98709	10.4913	14
Factor04_14	-0.505522	0.481597	1.0228	14		Factor04_14	1.30096	4.21919	8.77521	14
Factor05_14	-0.581744	-0.768367	1.36788	14		Factor05_14	0.0320653	0.0234545	9.55148	14
Factor06_14	-0.576934	0.172769	-0.0952558	14		Factor06_14	0.112138	3.18255	6.26012	14
Factor07_14	-0.446345	-0.774749	-0.883512	14		Factor07_14	2.2861	0.00203271	4.48692	14
Factor08_14	-0.583227	-0.770801	-0.124675	14		Factor08_14	0.00738912	0.0152835	6.19394	14
Factor09_14	-0.534604	-0.753981	-0.707367	14		Factor09_14	0.816832	0.0717415	4.88316	14
Factor10_14	-0.583409	-0.264695	-1.15816	14		Factor10_14	0.00435263	1.71412	3.8691	14
Factor11_14	-0.558548	-0.769725	-0.927393	14		Factor11_14	0.418223	0.0188943	4.3882	14
Factor12_14	-0.583176	-0.768477	-0.953716	14		Factor12_14	0.00823619	0.0230858	4.32899	14
Factor13_14	-0.583263	-0.77002	-1.41106	14		Factor13_14	0.00679021	0.0179046	3.30018	14
Factor14_14	-0.583614	-0.77146	-1.77486	14		Factor14_14	0.000940606	0.0130715	2.4818	14
Factor01_15	2.17627	1.00501	1.22006	15		Factor01_15	45.9457	5.97613	9.21895	15
Factor02_15	1.42713	-0.766216	-0.103943	15		Factor02_15	33.4745	0.0306737	6.24057	15
Factor03_15	-0.525718	2.20007	1.883	15		Factor03_15	0.964761	9.98755	10.7103	15
Factor04_15	-0.496046	0.456763	1.10743	15		Factor04_15	1.45871	4.13583	8.96558	15
Factor05_15	-0.567215	0.174925	-0.0270502	15		Factor05_15	0.273943	3.18979	6.41355	15
Factor06_15	-0.582448	-0.769209	1.44798	15		Factor06_15	0.0203573	0.0206273	9.73166	15
Factor07_15	-0.385143	-0.774924	-0.759111	15		Factor07_15	3.30497	0.00144265	4.76676	15
Factor08_15	-0.583349	-0.771557	-0.00468385	15		Factor08_15	0.00534917	0.0127446	6.46386	15
Factor09_15	-0.529752	-0.754119	-0.518926	15		Factor09_15	0.897606	0.0712787	5.30706	15
Factor10_15	-0.583429	-0.260107	-1.0471	15		Factor10_15	0.00402071	1.72952	4.11891	15
Factor11_15	-0.53983	-0.770302	-0.827128	15		Factor11_15	0.729821	0.0169573	4.61375	15
Factor12_15	-0.583402	-0.76791	-0.795693	15		Factor12_15	0.00446902	0.024989	4.68447	15
Factor13_15	-0.565741	-0.743059	-1.26023	15		Factor13_15	0.298482	0.108405	3.63948	15
Factor14_15	-0.583494	-0.769645	-1.26659	15		Factor14_15	0.00293373	0.0191648	3.62518	15
Factor15_15	-0.583619	-0.771481	-1.58143	15		Factor15_15	0.000848865	0.0130026	2.91693	15
