# Supplementary material for: Multi-omics dissection of MAPK-driven senescence unveils therapeutic vulnerabilities in KIAA1549::BRAF-fusion pediatric low-grade glioma models
Source: Signal Transduct Target Ther. 2025 Jun 23;10:197. doi: 10.1038/s41392-025-02279-8 (PMC12185702; doi:10.1038/s41392-025-02279-8)
Supplement: Supplementary file 27 — Supplementary Table 27 [file 41392_2025_2279_MOESM27_ESM.xlsx]

## Sheet: Suppl. Table 27
ssGSEA signatures	Description	Class	Subclass		PTM-SEA signatures	Class	Subclass
BIOCARTA_RANMS_PATHWAY	http://www.gsea-msigdb.org/gsea/msigdb/cards/BIOCARTA_RANMS_PATHWAY	Cell cycle	Activation		DISEASE_PSP_Alzheimers_disease	Other	Neurodegeneration
BIOCARTA_PLK3_PATHWAY	http://www.gsea-msigdb.org/gsea/msigdb/cards/BIOCARTA_PLK3_PATHWAY	Cell cycle	Activation		DISEASE_PSP_Alzheimers_disease_UP	Other	Neurodegeneration
REACTOME_MEIOSIS	http://www.gsea-msigdb.org/gsea/msigdb/cards/REACTOME_MEIOSIS	Cell cycle	Activation		DISEASE_PSP_breast_adenocarcinoma_UP	Other	Cancers
REACTOME_POLO_LIKE_KINASE_MEDIATED_EVENTS	http://www.gsea-msigdb.org/gsea/msigdb/cards/REACTOME_POLO_LIKE_KINASE_MEDIATED_EVENTS	Cell cycle	Activation		DISEASE_PSP_breast_cancer	Other	Cancers
REACTOME_CELL_CYCLE	http://www.gsea-msigdb.org/gsea/msigdb/cards/REACTOME_CELL_CYCLE	Cell cycle	Activation		DISEASE_PSP_breast_cancer_DN	Other	Cancers
REACTOME_P75NTR_NEGATIVELY_REGULATES_CELL_CYCLE_VIA_SC1	http://www.gsea-msigdb.org/gsea/msigdb/cards/REACTOME_P75NTR_NEGATIVELY_REGULATES_CELL_CYCLE_VIA_SC1	Cell cycle	Activation		DISEASE_PSP_breast_cancer_UP	Other	Cancers
REACTOME_MASTL_FACILITATES_MITOTIC_PROGRESSION	http://www.gsea-msigdb.org/gsea/msigdb/cards/REACTOME_MASTL_FACILITATES_MITOTIC_PROGRESSION	Cell cycle	Activation		DISEASE_PSP_breast_ductal_carcinoma_UP	Other	Cancers
REACTOME_MITOTIC_METAPHASE_AND_ANAPHASE	http://www.gsea-msigdb.org/gsea/msigdb/cards/REACTOME_MITOTIC_METAPHASE_AND_ANAPHASE	Cell cycle	Activation		DISEASE_PSP_cervical_cancer_UP	Other	Cancers
REACTOME_REGULATION_OF_PLK1_ACTIVITY_AT_G2_M_TRANSITION	http://www.gsea-msigdb.org/gsea/msigdb/cards/REACTOME_REGULATION_OF_PLK1_ACTIVITY_AT_G2_M_TRANSITION	Cell cycle	Activation		DISEASE_PSP_chronic_lymphocytic_leukemia_UP	Other	Cancers
REACTOME_INITIATION_OF_NUCLEAR_ENVELOPE_NE_REFORMATION	http://www.gsea-msigdb.org/gsea/msigdb/cards/REACTOME_INITIATION_OF_NUCLEAR_ENVELOPE_NE_REFORMATION	Cell cycle	Activation		DISEASE_PSP_chronic_myelogenous_leukemia_UP	Other	Cancers
REACTOME_NUCLEAR_ENVELOPE_NE_REASSEMBLY	http://www.gsea-msigdb.org/gsea/msigdb/cards/REACTOME_NUCLEAR_ENVELOPE_NE_REASSEMBLY	Cell cycle	Activation		DISEASE_PSP_clear_cell_kidney_cancer	Other	Cancers
REACTOME_NUCLEAR_PORE_COMPLEX_NPC_DISASSEMBLY	http://www.gsea-msigdb.org/gsea/msigdb/cards/REACTOME_NUCLEAR_PORE_COMPLEX_NPC_DISASSEMBLY	Cell cycle	Activation		DISEASE_PSP_clear_cell_kidney_cancer_DN	Other	Cancers
REACTOME_DEPOLYMERISATION_OF_THE_NUCLEAR_LAMINA	http://www.gsea-msigdb.org/gsea/msigdb/cards/REACTOME_DEPOLYMERISATION_OF_THE_NUCLEAR_LAMINA	Cell cycle	Activation		DISEASE_PSP_clear_cell_kidney_cancer_UP	Other	Cancers
REACTOME_MITOTIC_G2_G2_M_PHASES	http://www.gsea-msigdb.org/gsea/msigdb/cards/REACTOME_MITOTIC_G2_G2_M_PHASES	Cell cycle	Activation		DISEASE_PSP_colorectal_cancer	Other	Cancers
REACTOME_MITOTIC_G1_PHASE_AND_G1_S_TRANSITION	http://www.gsea-msigdb.org/gsea/msigdb/cards/REACTOME_MITOTIC_G1_PHASE_AND_G1_S_TRANSITION	Cell cycle	Activation		DISEASE_PSP_colorectal_cancer_UP	Other	Cancers
REACTOME_MITOTIC_PROPHASE	http://www.gsea-msigdb.org/gsea/msigdb/cards/REACTOME_MITOTIC_PROPHASE	Cell cycle	Activation		DISEASE_PSP_CRPC_UP	Other	Other diseases
REACTOME_MITOTIC_PROMETAPHASE	http://www.gsea-msigdb.org/gsea/msigdb/cards/REACTOME_MITOTIC_PROMETAPHASE	Cell cycle	Activation		DISEASE_PSP_diabetes_mellitus_DN	Other	Pancreas
REACTOME_MITOTIC_TELOPHASE_CYTOKINESIS	http://www.gsea-msigdb.org/gsea/msigdb/cards/REACTOME_MITOTIC_TELOPHASE_CYTOKINESIS	Cell cycle	Activation		DISEASE_PSP_endometrial_cancer	Other	Cancers
REACTOME_M_PHASE	http://www.gsea-msigdb.org/gsea/msigdb/cards/REACTOME_M_PHASE	Cell cycle	Activation		DISEASE_PSP_endometrial_cancer_DN	Other	Cancers
REACTOME_G2_PHASE	http://www.gsea-msigdb.org/gsea/msigdb/cards/REACTOME_G2_PHASE	Cell cycle	Activation		DISEASE_PSP_endometrial_cancer_UP	Other	Cancers
REACTOME_G1_S_SPECIFIC_TRANSCRIPTION	http://www.gsea-msigdb.org/gsea/msigdb/cards/REACTOME_G1_S_SPECIFIC_TRANSCRIPTION	Cell cycle	Activation		DISEASE_PSP_FTLD_DN	Other	Other diseases
REACTOME_S_PHASE	http://www.gsea-msigdb.org/gsea/msigdb/cards/REACTOME_S_PHASE	Cell cycle	Activation		DISEASE_PSP_gastric_cancer_UP	Other	Cancers
REACTOME_CELL_CYCLE_MITOTIC	http://www.gsea-msigdb.org/gsea/msigdb/cards/REACTOME_CELL_CYCLE_MITOTIC	Cell cycle	Activation		DISEASE_PSP_glioblastoma_multiforme	Other	Cancers
REACTOME_PTK6_REGULATES_CELL_CYCLE	http://www.gsea-msigdb.org/gsea/msigdb/cards/REACTOME_PTK6_REGULATES_CELL_CYCLE	Cell cycle	Activation		DISEASE_PSP_glioblastoma_multiforme_DN	Other	Cancers
REACTOME_AURKA_ACTIVATION_BY_TPX2	http://www.gsea-msigdb.org/gsea/msigdb/cards/REACTOME_AURKA_ACTIVATION_BY_TPX2	Cell cycle	Activation		DISEASE_PSP_glioblastoma_multiforme_UP	Other	Cancers
REACTOME_TFAP2_AP_2_FAMILY_REGULATES_TRANSCRIPTION_OF_CELL_CYCLE_FACTORS	http://www.gsea-msigdb.org/gsea/msigdb/cards/REACTOME_TFAP2_AP_2_FAMILY_REGULATES_TRANSCRIPTION_OF_CELL_CYCLE_FACTORS	Cell cycle	Activation		DISEASE_PSP_hepatocellular_carcinoma_UP	Other	Cancers
REACTOME_MEIOTIC_RECOMBINATION	http://www.gsea-msigdb.org/gsea/msigdb/cards/REACTOME_MEIOTIC_RECOMBINATION	Cell cycle	Activation		DISEASE_PSP_Huntingtons_disease_UP	Other	Neurodegeneration
REACTOME_POSTMITOTIC_NUCLEAR_PORE_COMPLEX_NPC_REFORMATION	http://www.gsea-msigdb.org/gsea/msigdb/cards/REACTOME_POSTMITOTIC_NUCLEAR_PORE_COMPLEX_NPC_REFORMATION	Cell cycle	Activation		DISEASE_PSP_lung_cancer_UP	Other	Cancers
REACTOME_ABERRANT_REGULATION_OF_MITOTIC_G1_S_TRANSITION_IN_CANCER_DUE_TO_RB1_DEFECTS	http://www.gsea-msigdb.org/gsea/msigdb/cards/REACTOME_ABERRANT_REGULATION_OF_MITOTIC_G1_S_TRANSITION_IN_CANCER_DUE_TO_RB1_DEFECTS	Cell cycle	Activation		DISEASE_PSP_medullary_thyroid_carcinoma_UP	Other	Cancers
REACTOME_SEALING_OF_THE_NUCLEAR_ENVELOPE_NE_BY_ESCRT_III	http://www.gsea-msigdb.org/gsea/msigdb/cards/REACTOME_SEALING_OF_THE_NUCLEAR_ENVELOPE_NE_BY_ESCRT_III	Cell cycle	Activation		DISEASE_PSP_melanoma_skin_cancer_UP	Other	Cancers
REACTOME_DISEASES_OF_MITOTIC_CELL_CYCLE	http://www.gsea-msigdb.org/gsea/msigdb/cards/REACTOME_DISEASES_OF_MITOTIC_CELL_CYCLE	Cell cycle	Activation		DISEASE_PSP_neuroblastoma_UP	Other	Cancers
WP_G1_TO_S_CELL_CYCLE_CONTROL	http://www.gsea-msigdb.org/gsea/msigdb/cards/WP_G1_TO_S_CELL_CYCLE_CONTROL	Cell cycle	Activation		DISEASE_PSP_non_small_cell_lung_adenocarcinoma_UP	Other	Cancers
WP_CELL_CYCLE	http://www.gsea-msigdb.org/gsea/msigdb/cards/WP_CELL_CYCLE	Cell cycle	Activation		DISEASE_PSP_non_small_cell_lung_cancer_UP	Other	Cancers
WP_MIR124_PREDICTED_INTERACTIONS_WITH_CELL_CYCLE_AND_DIFFERENTIATION	http://www.gsea-msigdb.org/gsea/msigdb/cards/WP_MIR124_PREDICTED_INTERACTIONS_WITH_CELL_CYCLE_AND_DIFFERENTIATION	Cell cycle	Activation		DISEASE_PSP_non_small_cell_squamous_cell_lung_carcinoma_UP	Other	Cancers
BIOCARTA_MCM_PATHWAY	http://www.gsea-msigdb.org/gsea/msigdb/cards/BIOCARTA_MCM_PATHWAY	Cell cycle	Activation		DISEASE_PSP_ovarian_cancer_UP	Other	Cancers
BIOCARTA_G2_PATHWAY	http://www.gsea-msigdb.org/gsea/msigdb/cards/BIOCARTA_G2_PATHWAY	Cell cycle	Activation		DISEASE_PSP_pancreatic_ductal_adenocarcinoma_DN	Other	Cancers
BIOCARTA_CELLCYCLE_PATHWAY	http://www.gsea-msigdb.org/gsea/msigdb/cards/BIOCARTA_CELLCYCLE_PATHWAY	Cell cycle	Activation		DISEASE_PSP_RIDDLE_syndrome_UP	Other	Other diseases
BIOCARTA_SKP2E2F_PATHWAY	http://www.gsea-msigdb.org/gsea/msigdb/cards/BIOCARTA_SKP2E2F_PATHWAY	Cell cycle	Activation		DISEASE_PSP_schizophrenia	Other	Neurodegeneration
BIOCARTA_RACCYCD_PATHWAY	http://www.gsea-msigdb.org/gsea/msigdb/cards/BIOCARTA_RACCYCD_PATHWAY	Cell cycle	Activation		DISEASE_PSP_schizophrenia_DN	Other	Neurodegeneration
BIOCARTA_AKAPCENTROSOME_PATHWAY	http://www.gsea-msigdb.org/gsea/msigdb/cards/BIOCARTA_AKAPCENTROSOME_PATHWAY	Cell cycle	Activation		DISEASE_PSP_schizophrenia_UP	Other	Neurodegeneration
KEGG_CELL_CYCLE	http://www.gsea-msigdb.org/gsea/msigdb/cards/KEGG_CELL_CYCLE	Cell cycle	Activation		DISEASE_PSP_SLE_UP	Other	Other diseases
PID_AURORA_B_PATHWAY	http://www.gsea-msigdb.org/gsea/msigdb/cards/PID_AURORA_B_PATHWAY	Cell cycle	Activation		DISEASE_PSP_tuberous_sclerosis_UP	Other	Neurodegeneration
PID_AURORA_A_PATHWAY	http://www.gsea-msigdb.org/gsea/msigdb/cards/PID_AURORA_A_PATHWAY	Cell cycle	Activation		DISEASE_PSP_type_2_diabetes	Other	Pancreas
SA_G1_AND_S_PHASES	http://www.gsea-msigdb.org/gsea/msigdb/cards/SA_G1_AND_S_PHASES	Cell cycle	Activation		DISEASE_PSP_type_2_diabetes_DN	Other	Pancreas
HALLMARK_MITOTIC_SPINDLE	http://www.gsea-msigdb.org/gsea/msigdb/cards/HALLMARK_MITOTIC_SPINDLE	Cell cycle	Activation		DISEASE_PSP_type_2_diabetes_UP	Other	Pancreas
REACTOME_COHESIN_LOADING_ONTO_CHROMATIN	http://www.gsea-msigdb.org/gsea/msigdb/cards/REACTOME_COHESIN_LOADING_ONTO_CHROMATIN	Cell cycle	Activation		KINASE_iKiP_ACVR1_ALK2_UP	Other	Other kinases
BIOCARTA_FBW7_PATHWAY	http://www.gsea-msigdb.org/gsea/msigdb/cards/BIOCARTA_FBW7_PATHWAY	Cell cycle	CDKs		KINASE_iKiP_ACVR2A_UP	Other	Other kinases
REACTOME_ACTIVATION_OF_NIMA_KINASES_NEK9_NEK6_NEK7	http://www.gsea-msigdb.org/gsea/msigdb/cards/REACTOME_ACTIVATION_OF_NIMA_KINASES_NEK9_NEK6_NEK7	Cell cycle	CDKs		KINASE_iKiP_AKT1_UP	PI3K/AKT/mTOR	Activation
REACTOME_CYCLIN_D_ASSOCIATED_EVENTS_IN_G1	http://www.gsea-msigdb.org/gsea/msigdb/cards/REACTOME_CYCLIN_D_ASSOCIATED_EVENTS_IN_G1	Cell cycle	CDKs		KINASE_iKiP_AKT2_UP	PI3K/AKT/mTOR	Activation
REACTOME_CYCLIN_A_B1_B2_ASSOCIATED_EVENTS_DURING_G2_M_TRANSITION	http://www.gsea-msigdb.org/gsea/msigdb/cards/REACTOME_CYCLIN_A_B1_B2_ASSOCIATED_EVENTS_DURING_G2_M_TRANSITION	Cell cycle	CDKs		KINASE_iKiP_AKT3_UP	PI3K/AKT/mTOR	Activation
REACTOME_CYCLIN_A_CDK2_ASSOCIATED_EVENTS_AT_S_PHASE_ENTRY	http://www.gsea-msigdb.org/gsea/msigdb/cards/REACTOME_CYCLIN_A_CDK2_ASSOCIATED_EVENTS_AT_S_PHASE_ENTRY	Cell cycle	CDKs		KINASE_iKiP_AMPKA1_UP	Metabolism	Oxydative phosphorylation
REACTOME_CHK1_CHK2_CDS1_MEDIATED_INACTIVATION_OF_CYCLIN_B_CDK1_COMPLEX	http://www.gsea-msigdb.org/gsea/msigdb/cards/REACTOME_CHK1_CHK2_CDS1_MEDIATED_INACTIVATION_OF_CYCLIN_B_CDK1_COMPLEX	Cell cycle	CDKs		KINASE_iKiP_AMPKA2_UP	Metabolism	Oxydative phosphorylation
REACTOME_ACTIVATED_NTRK2_SIGNALS_THROUGH_CDK5	http://www.gsea-msigdb.org/gsea/msigdb/cards/REACTOME_ACTIVATED_NTRK2_SIGNALS_THROUGH_CDK5	Cell cycle	CDKs		KINASE_iKiP_AURKA_UP	Cell cycle	Activation
WP_4HYDROXYTAMOXIFEN_DEXAMETHASONE_AND_RETINOIC_ACIDS_REGULATION_OF_P27_EXPRESSION	http://www.gsea-msigdb.org/gsea/msigdb/cards/WP_4HYDROXYTAMOXIFEN_DEXAMETHASONE_AND_RETINOIC_ACIDS_REGULATION_OF_P27_EXPRESSION	Cell cycle	CDKs		KINASE_iKiP_AURKB_UP	Cell cycle	Activation
WP_H19_ACTION_RBE2F1_SIGNALING_AND_CDKBETACATENIN_ACTIVITY	http://www.gsea-msigdb.org/gsea/msigdb/cards/WP_H19_ACTION_RBE2F1_SIGNALING_AND_CDKBETACATENIN_ACTIVITY	Cell cycle	CDKs		KINASE_iKiP_AURKC_UP	Cell cycle	Activation
BIOCARTA_CDK5_PATHWAY	http://www.gsea-msigdb.org/gsea/msigdb/cards/BIOCARTA_CDK5_PATHWAY	Cell cycle	CDKs		KINASE_iKiP_BMPR1A_UP	Other	Other kinases
BIOCARTA_CK1_PATHWAY	http://www.gsea-msigdb.org/gsea/msigdb/cards/BIOCARTA_CK1_PATHWAY	Cell cycle	CDKs		KINASE_iKiP_BMPR1B_UP	Other	Other kinases
BIOCARTA_ARF_PATHWAY	http://www.gsea-msigdb.org/gsea/msigdb/cards/BIOCARTA_ARF_PATHWAY	Cell cycle	CDKs		KINASE_iKiP_BRSK2_UP	Other	Other kinases
SA_REG_CASCADE_OF_CYCLIN_EXPR	http://www.gsea-msigdb.org/gsea/msigdb/cards/SA_REG_CASCADE_OF_CYCLIN_EXPR	Cell cycle	CDKs		KINASE_iKiP_BUB1B_UP	Other	Other kinases
REACTOME_DRUG_MEDIATED_INHIBITION_OF_CDK4_CDK6_ACTIVITY	na	Cell cycle	CDKs		KINASE_iKiP_CAMK1A_UP	Gene expression	Transcription factors
BIOCARTA_BTG2_PATHWAY	http://www.gsea-msigdb.org/gsea/msigdb/cards/BIOCARTA_BTG2_PATHWAY	Cell cycle	Checkpoints regulation		KINASE_iKiP_CAMK1D_UP	Gene expression	Transcription factors
REACTOME_INHIBITION_OF_THE_PROTEOLYTIC_ACTIVITY_OF_APC_C_REQUIRED_FOR_THE_ONSET_OF_ANAPHASE_BY_MITOTIC_SPINDLE_CHECKPOINT_COMPONENTS	http://www.gsea-msigdb.org/gsea/msigdb/cards/REACTOME_INHIBITION_OF_THE_PROTEOLYTIC_ACTIVITY_OF_APC_C_REQUIRED_FOR_THE_ONSET_OF_ANAPHASE_BY_MITOTIC_SPINDLE_CHECKPOINT_COMPONENTS	Cell cycle	Checkpoints regulation		KINASE_iKiP_CAMK2D_UP	Gene expression	Transcription factors
REACTOME_G0_AND_EARLY_G1	http://www.gsea-msigdb.org/gsea/msigdb/cards/REACTOME_G0_AND_EARLY_G1	Cell cycle	Checkpoints regulation		KINASE_iKiP_CAMK2G_UP	Gene expression	Transcription factors
REACTOME_PHOSPHORYLATION_OF_EMI1	http://www.gsea-msigdb.org/gsea/msigdb/cards/REACTOME_PHOSPHORYLATION_OF_EMI1	Cell cycle	Checkpoints regulation		KINASE_iKiP_CAMK4_UP	Gene expression	Transcription factors
REACTOME_G2_M_DNA_REPLICATION_CHECKPOINT	http://www.gsea-msigdb.org/gsea/msigdb/cards/REACTOME_G2_M_DNA_REPLICATION_CHECKPOINT	Cell cycle	Checkpoints regulation		KINASE_iKiP_CDC2_CCNB1_UP	DNA replication	Activation
REACTOME_G2_M_CHECKPOINTS	http://www.gsea-msigdb.org/gsea/msigdb/cards/REACTOME_G2_M_CHECKPOINTS	Cell cycle	Checkpoints regulation		KINASE_iKiP_CDC7_DBF4_UP	DNA replication	Activation
REACTOME_MITOTIC_SPINDLE_CHECKPOINT	http://www.gsea-msigdb.org/gsea/msigdb/cards/REACTOME_MITOTIC_SPINDLE_CHECKPOINT	Cell cycle	Checkpoints regulation		KINASE_iKiP_CDK1_CCNB1_UP	Cell cycle	CDKs
REACTOME_CELL_CYCLE_CHECKPOINTS	http://www.gsea-msigdb.org/gsea/msigdb/cards/REACTOME_CELL_CYCLE_CHECKPOINTS	Cell cycle	Checkpoints regulation		KINASE_iKiP_CDK2_CCNA2_UP	Cell cycle	CDKs
REACTOME_THE_ROLE_OF_GTSE1_IN_G2_M_PROGRESSION_AFTER_G2_CHECKPOINT	http://www.gsea-msigdb.org/gsea/msigdb/cards/REACTOME_THE_ROLE_OF_GTSE1_IN_G2_M_PROGRESSION_AFTER_G2_CHECKPOINT	Cell cycle	Checkpoints regulation		KINASE_iKiP_CDK2_CCNE1_UP	Cell cycle	CDKs
BIOCARTA_G1_PATHWAY	http://www.gsea-msigdb.org/gsea/msigdb/cards/BIOCARTA_G1_PATHWAY	Cell cycle	Checkpoints regulation		KINASE_iKiP_CDK3_CCNE1_UP	Cell cycle	CDKs
BIOCARTA_P27_PATHWAY	http://www.gsea-msigdb.org/gsea/msigdb/cards/BIOCARTA_P27_PATHWAY	Cell cycle	Checkpoints regulation		KINASE_iKiP_CDK4_CCND1_UP	Cell cycle	CDKs
PID_PLK1_PATHWAY	http://www.gsea-msigdb.org/gsea/msigdb/cards/PID_PLK1_PATHWAY	Cell cycle	Checkpoints regulation		KINASE_iKiP_CDK5_CDK5R1p25_UP	Cell cycle	CDKs
SA_G2_AND_M_PHASES	http://www.gsea-msigdb.org/gsea/msigdb/cards/SA_G2_AND_M_PHASES	Cell cycle	Checkpoints regulation		KINASE_iKiP_CDK5_CDK5R1p35_UP	Cell cycle	CDKs
HALLMARK_G2M_CHECKPOINT	http://www.gsea-msigdb.org/gsea/msigdb/cards/HALLMARK_G2M_CHECKPOINT	Cell cycle	Checkpoints regulation		KINASE_iKiP_CDK6_CCND1_UP	Cell cycle	CDKs
WP_MIR517_RELATIONSHIP_WITH_ARCN1_AND_USP1	http://www.gsea-msigdb.org/gsea/msigdb/cards/WP_MIR517_RELATIONSHIP_WITH_ARCN1_AND_USP1	Cell cycle	Inhibition		KINASE_iKiP_CDK6_CCND3_UP	Cell cycle	CDKs
REACTOME_STABILIZATION_OF_P53	http://www.gsea-msigdb.org/gsea/msigdb/cards/REACTOME_STABILIZATION_OF_P53	Cell cycle	p53		KINASE_iKiP_CDK9_CCNK_UP	Cell cycle	CDKs
WP_MIRNA_REGULATION_OF_P53_PATHWAY_IN_PROSTATE_CANCER	http://www.gsea-msigdb.org/gsea/msigdb/cards/WP_MIRNA_REGULATION_OF_P53_PATHWAY_IN_PROSTATE_CANCER	Cell cycle	p53		KINASE_iKiP_CDK9_CCNT1_UP	Cell cycle	CDKs
WP_RETINOBLASTOMA_GENE_IN_CANCER	http://www.gsea-msigdb.org/gsea/msigdb/cards/WP_RETINOBLASTOMA_GENE_IN_CANCER	Cell cycle	p53		KINASE_iKiP_CGK2_UP	Other	Other kinases
WP_P53_TRANSCRIPTIONAL_GENE_NETWORK	http://www.gsea-msigdb.org/gsea/msigdb/cards/WP_P53_TRANSCRIPTIONAL_GENE_NETWORK	Cell cycle	p53		KINASE_iKiP_CHEK1_UP	DNA repair	Activation
WP_ULTRACONSERVED_REGION_339_MODULATION_OF_TUMOR_SUPPRESSOR_MICRORNAS_IN_CANCER	http://www.gsea-msigdb.org/gsea/msigdb/cards/WP_ULTRACONSERVED_REGION_339_MODULATION_OF_TUMOR_SUPPRESSOR_MICRORNAS_IN_CANCER	Cell cycle	p53		KINASE_iKiP_CHEK2_UP	DNA repair	Activation
BIOCARTA_P53HYPOXIA_PATHWAY	http://www.gsea-msigdb.org/gsea/msigdb/cards/BIOCARTA_P53HYPOXIA_PATHWAY	Cell cycle	p53		KINASE_iKiP_CLK1_UP	Other pathways	WNT
BIOCARTA_P53_PATHWAY	http://www.gsea-msigdb.org/gsea/msigdb/cards/BIOCARTA_P53_PATHWAY	Cell cycle	p53		KINASE_iKiP_CLK3_UP	Other pathways	WNT
KEGG_P53_SIGNALING_PATHWAY	http://www.gsea-msigdb.org/gsea/msigdb/cards/KEGG_P53_SIGNALING_PATHWAY	Cell cycle	p53		KINASE_iKiP_CLK4_UP	Other pathways	WNT
PID_P73PATHWAY	http://www.gsea-msigdb.org/gsea/msigdb/cards/PID_P73PATHWAY	Cell cycle	p53		KINASE_iKiP_CSNK1A1_CK1A_UP	Growth factor/RTK	Upstream Activation
PID_P53_DOWNSTREAM_PATHWAY	http://www.gsea-msigdb.org/gsea/msigdb/cards/PID_P53_DOWNSTREAM_PATHWAY	Cell cycle	p53		KINASE_iKiP_CSNK1D_CK1D_UP	Growth factor/RTK	Upstream Activation
PID_DELTA_NP63_PATHWAY	http://www.gsea-msigdb.org/gsea/msigdb/cards/PID_DELTA_NP63_PATHWAY	Cell cycle	p53		KINASE_iKiP_CSNK1E_CK1E_UP	Growth factor/RTK	Upstream Activation
PID_P53_REGULATION_PATHWAY	http://www.gsea-msigdb.org/gsea/msigdb/cards/PID_P53_REGULATION_PATHWAY	Cell cycle	p53		KINASE_iKiP_CSNK1G1_UP	Growth factor/RTK	Upstream Activation
HALLMARK_P53_PATHWAY	http://www.gsea-msigdb.org/gsea/msigdb/cards/HALLMARK_P53_PATHWAY	Cell cycle	p53		KINASE_iKiP_CSNK1G2_UP	Growth factor/RTK	Upstream Activation
REACTOME_ABERRANT_REGULATION_OF_MITOTIC_EXIT_IN_CANCER_DUE_TO_RB1_DEFECTS	http://www.gsea-msigdb.org/gsea/msigdb/cards/REACTOME_ABERRANT_REGULATION_OF_MITOTIC_EXIT_IN_CANCER_DUE_TO_RB1_DEFECTS	Cell cycle	RB		KINASE_iKiP_CSNK1G3_UP	Growth factor/RTK	Upstream Activation
BIOCARTA_RB_PATHWAY	http://www.gsea-msigdb.org/gsea/msigdb/cards/BIOCARTA_RB_PATHWAY	Cell cycle	RB		KINASE_iKiP_CSNK2A1_CK2A1_UP	Growth factor/RTK	Upstream Activation
PID_RB_1PATHWAY	http://www.gsea-msigdb.org/gsea/msigdb/cards/PID_RB_1PATHWAY	Cell cycle	RB		KINASE_iKiP_CSNK2A2_CK2A2_UP	Growth factor/RTK	Upstream Activation
BIOCARTA_TSP1_PATHWAY	http://www.gsea-msigdb.org/gsea/msigdb/cards/BIOCARTA_TSP1_PATHWAY	Cell death	Apoptosis		KINASE_iKiP_DAPK1_UP	Cell death	Apoptosis
REACTOME_APOPTOSIS	http://www.gsea-msigdb.org/gsea/msigdb/cards/REACTOME_APOPTOSIS	Cell death	Apoptosis		KINASE_iKiP_DCLK1_UP	Cell death	Hippo signaling
REACTOME_INTRINSIC_PATHWAY_FOR_APOPTOSIS	http://www.gsea-msigdb.org/gsea/msigdb/cards/REACTOME_INTRINSIC_PATHWAY_FOR_APOPTOSIS	Cell death	Apoptosis		KINASE_iKiP_DCLK2_UP	Cell death	Hippo signaling
REACTOME_ACTIVATION_OF_BAD_AND_TRANSLOCATION_TO_MITOCHONDRIA	http://www.gsea-msigdb.org/gsea/msigdb/cards/REACTOME_ACTIVATION_OF_BAD_AND_TRANSLOCATION_TO_MITOCHONDRIA	Cell death	Apoptosis		KINASE_iKiP_DYRK1A_UP	Other	Other kinases
REACTOME_BH3_ONLY_PROTEINS_ASSOCIATE_WITH_AND_INACTIVATE_ANTI_APOPTOTIC_BCL_2_MEMBERS	http://www.gsea-msigdb.org/gsea/msigdb/cards/REACTOME_BH3_ONLY_PROTEINS_ASSOCIATE_WITH_AND_INACTIVATE_ANTI_APOPTOTIC_BCL_2_MEMBERS	Cell death	Apoptosis		KINASE_iKiP_DYRK1B_UP	Other	Other kinases
REACTOME_RELEASE_OF_APOPTOTIC_FACTORS_FROM_THE_MITOCHONDRIA	http://www.gsea-msigdb.org/gsea/msigdb/cards/REACTOME_RELEASE_OF_APOPTOTIC_FACTORS_FROM_THE_MITOCHONDRIA	Cell death	Apoptosis		KINASE_iKiP_DYRK4_UP	Other	Other kinases
REACTOME_FORMATION_OF_APOPTOSOME	http://www.gsea-msigdb.org/gsea/msigdb/cards/REACTOME_FORMATION_OF_APOPTOSOME	Cell death	Apoptosis		KINASE_iKiP_EEF2K_UP	Protein synthesis	Translation
REACTOME_ACTIVATION_OF_CASPASES_THROUGH_APOPTOSOME_MEDIATED_CLEAVAGE	http://www.gsea-msigdb.org/gsea/msigdb/cards/REACTOME_ACTIVATION_OF_CASPASES_THROUGH_APOPTOSOME_MEDIATED_CLEAVAGE	Cell death	Apoptosis		KINASE_iKiP_EIF2AK1_UP	Protein synthesis	Translation
REACTOME_CYTOCHROME_C_MEDIATED_APOPTOTIC_RESPONSE	http://www.gsea-msigdb.org/gsea/msigdb/cards/REACTOME_CYTOCHROME_C_MEDIATED_APOPTOTIC_RESPONSE	Cell death	Apoptosis		KINASE_iKiP_EIF2AK3_UP	Protein synthesis	Translation
REACTOME_APOPTOTIC_CLEAVAGE_OF_CELLULAR_PROTEINS	http://www.gsea-msigdb.org/gsea/msigdb/cards/REACTOME_APOPTOTIC_CLEAVAGE_OF_CELLULAR_PROTEINS	Cell death	Apoptosis		KINASE_iKiP_EIF2AK4_UP	Protein synthesis	Translation
REACTOME_SMAC_XIAP_REGULATED_APOPTOTIC_RESPONSE	http://www.gsea-msigdb.org/gsea/msigdb/cards/REACTOME_SMAC_XIAP_REGULATED_APOPTOTIC_RESPONSE	Cell death	Apoptosis		KINASE_iKiP_ERBB2_UP	Growth factor/RTK	EGFR activation
REACTOME_APOPTOTIC_FACTOR_MEDIATED_RESPONSE	http://www.gsea-msigdb.org/gsea/msigdb/cards/REACTOME_APOPTOTIC_FACTOR_MEDIATED_RESPONSE	Cell death	Apoptosis		KINASE_iKiP_GRK1_UP	GPCR	Activation
REACTOME_ACTIVATION_OF_BH3_ONLY_PROTEINS	http://www.gsea-msigdb.org/gsea/msigdb/cards/REACTOME_ACTIVATION_OF_BH3_ONLY_PROTEINS	Cell death	Apoptosis		KINASE_iKiP_GRK2_UP	GPCR	Activation
REACTOME_ACTIVATION_OF_PUMA_AND_TRANSLOCATION_TO_MITOCHONDRIA	http://www.gsea-msigdb.org/gsea/msigdb/cards/REACTOME_ACTIVATION_OF_PUMA_AND_TRANSLOCATION_TO_MITOCHONDRIA	Cell death	Apoptosis		KINASE_iKiP_GRK5_UP	GPCR	Activation
REACTOME_APOPTOSIS_INDUCED_DNA_FRAGMENTATION	http://www.gsea-msigdb.org/gsea/msigdb/cards/REACTOME_APOPTOSIS_INDUCED_DNA_FRAGMENTATION	Cell death	Apoptosis		KINASE_iKiP_GRK7_UP	GPCR	Activation
REACTOME_CASPASE_ACTIVATION_VIA_DEATH_RECEPTORS_IN_THE_PRESENCE_OF_LIGAND	http://www.gsea-msigdb.org/gsea/msigdb/cards/REACTOME_CASPASE_ACTIVATION_VIA_DEATH_RECEPTORS_IN_THE_PRESENCE_OF_LIGAND	Cell death	Apoptosis		KINASE_iKiP_GSK3A_UP	Other pathways	WNT
REACTOME_DEGRADATION_OF_BETA_CATENIN_BY_THE_DESTRUCTION_COMPLEX	http://www.gsea-msigdb.org/gsea/msigdb/cards/REACTOME_DEGRADATION_OF_BETA_CATENIN_BY_THE_DESTRUCTION_COMPLEX	Cell death	Apoptosis		KINASE_iKiP_HASPIN_UP	Other	Other kinases
REACTOME_CELL_DEATH_SIGNALLING_VIA_NRAGE_NRIF_AND_NADE	http://www.gsea-msigdb.org/gsea/msigdb/cards/REACTOME_CELL_DEATH_SIGNALLING_VIA_NRAGE_NRIF_AND_NADE	Cell death	Apoptosis		KINASE_iKiP_HIPK1_UP	Cell death	Hippo signaling
REACTOME_NADE_MODULATES_DEATH_SIGNALLING	http://www.gsea-msigdb.org/gsea/msigdb/cards/REACTOME_NADE_MODULATES_DEATH_SIGNALLING	Cell death	Apoptosis		KINASE_iKiP_HIPK2_UP	Cell death	Hippo signaling
REACTOME_NRIF_SIGNALS_CELL_DEATH_FROM_THE_NUCLEUS	http://www.gsea-msigdb.org/gsea/msigdb/cards/REACTOME_NRIF_SIGNALS_CELL_DEATH_FROM_THE_NUCLEUS	Cell death	Apoptosis		KINASE_iKiP_HIPK3_UP	Cell death	Hippo signaling
REACTOME_TRIF_MEDIATED_PROGRAMMED_CELL_DEATH	http://www.gsea-msigdb.org/gsea/msigdb/cards/REACTOME_TRIF_MEDIATED_PROGRAMMED_CELL_DEATH	Cell death	Apoptosis		KINASE_iKiP_ICK_UP	PI3K/AKT/mTOR	Activation
REACTOME_CASPASE_MEDIATED_CLEAVAGE_OF_CYTOSKELETAL_PROTEINS	http://www.gsea-msigdb.org/gsea/msigdb/cards/REACTOME_CASPASE_MEDIATED_CLEAVAGE_OF_CYTOSKELETAL_PROTEINS	Cell death	Apoptosis		KINASE_iKiP_IKBKE_IKKE_UP	Other	Virus
REACTOME_NUCLEAR_ENVELOPE_BREAKDOWN	http://www.gsea-msigdb.org/gsea/msigdb/cards/REACTOME_NUCLEAR_ENVELOPE_BREAKDOWN	Cell death	Apoptosis		KINASE_iKiP_LATS1_UP	Cell death	Hippo signaling
REACTOME_REGULATION_BY_C_FLIP	http://www.gsea-msigdb.org/gsea/msigdb/cards/REACTOME_REGULATION_BY_C_FLIP	Cell death	Apoptosis		KINASE_iKiP_LATS2_UP	Cell death	Hippo signaling
REACTOME_APOPTOTIC_CLEAVAGE_OF_CELL_ADHESION_PROTEINS	http://www.gsea-msigdb.org/gsea/msigdb/cards/REACTOME_APOPTOTIC_CLEAVAGE_OF_CELL_ADHESION_PROTEINS	Cell death	Apoptosis		KINASE_iKiP_LCK_UP	Other	Other kinases
REACTOME_CASPASE_ACTIVATION_VIA_DEPENDENCE_RECEPTORS_IN_THE_ABSENCE_OF_LIGAND	http://www.gsea-msigdb.org/gsea/msigdb/cards/REACTOME_CASPASE_ACTIVATION_VIA_DEPENDENCE_RECEPTORS_IN_THE_ABSENCE_OF_LIGAND	Cell death	Apoptosis		KINASE_iKiP_LIMK1_UP	PMI	Migration
REACTOME_CASPASE_ACTIVATION_VIA_EXTRINSIC_APOPTOTIC_SIGNALLING_PATHWAY	http://www.gsea-msigdb.org/gsea/msigdb/cards/REACTOME_CASPASE_ACTIVATION_VIA_EXTRINSIC_APOPTOTIC_SIGNALLING_PATHWAY	Cell death	Apoptosis		KINASE_iKiP_LRRK2_UP	Other	Neurodegeneration
REACTOME_PROGRAMMED_CELL_DEATH	http://www.gsea-msigdb.org/gsea/msigdb/cards/REACTOME_PROGRAMMED_CELL_DEATH	Cell death	Apoptosis		KINASE_iKiP_MAP2K1_UP	MAPK	Overall Activation
REACTOME_DEATH_RECEPTOR_SIGNALLING	http://www.gsea-msigdb.org/gsea/msigdb/cards/REACTOME_DEATH_RECEPTOR_SIGNALLING	Cell death	Apoptosis		KINASE_iKiP_MAP2K2_UP	MAPK	Overall Activation
REACTOME_APOPTOTIC_EXECUTION_PHASE	http://www.gsea-msigdb.org/gsea/msigdb/cards/REACTOME_APOPTOTIC_EXECUTION_PHASE	Cell death	Apoptosis		KINASE_iKiP_MAP2K3_UP	MAPK	Other MAPK
REACTOME_FASL_CD95L_SIGNALING	http://www.gsea-msigdb.org/gsea/msigdb/cards/REACTOME_FASL_CD95L_SIGNALING	Cell death	Apoptosis		KINASE_iKiP_MAP2K4_UP	MAPK	Other MAPK
REACTOME_TRAIL_SIGNALING	http://www.gsea-msigdb.org/gsea/msigdb/cards/REACTOME_TRAIL_SIGNALING	Cell death	Apoptosis		KINASE_iKiP_MAP2K5_UP	MAPK	Other MAPK
REACTOME_RECEPTOR_MEDIATED_MITOPHAGY	http://www.gsea-msigdb.org/gsea/msigdb/cards/REACTOME_RECEPTOR_MEDIATED_MITOPHAGY	Cell death	Apoptosis		KINASE_iKiP_MAP2K6_UP	MAPK	Other MAPK
REACTOME_PROCESSING_OF_SMDT1	http://www.gsea-msigdb.org/gsea/msigdb/cards/REACTOME_PROCESSING_OF_SMDT1	Cell death	Apoptosis		KINASE_iKiP_MAP2K7_UP	MAPK	Other MAPK
REACTOME_TLR3_MEDIATED_TICAM1_DEPENDENT_PROGRAMMED_CELL_DEATH	http://www.gsea-msigdb.org/gsea/msigdb/cards/REACTOME_TLR3_MEDIATED_TICAM1_DEPENDENT_PROGRAMMED_CELL_DEATH	Cell death	Apoptosis		KINASE_iKiP_MAP3K1_UP	MAPK	Other MAPK
REACTOME_NF_KB_ACTIVATION_THROUGH_FADD_RIP_1_PATHWAY_MEDIATED_BY_CASPASE_8_AND_10	http://www.gsea-msigdb.org/gsea/msigdb/cards/REACTOME_NF_KB_ACTIVATION_THROUGH_FADD_RIP_1_PATHWAY_MEDIATED_BY_CASPASE_8_AND_10	Cell death	Apoptosis		KINASE_iKiP_MAP3K10_MLK2_UP	JNK	Activation
REACTOME_SUPPRESSION_OF_APOPTOSIS	http://www.gsea-msigdb.org/gsea/msigdb/cards/REACTOME_SUPPRESSION_OF_APOPTOSIS	Cell death	Apoptosis		KINASE_iKiP_MAP3K11_MLK3_UP	JNK	Activation
REACTOME_AGGREPHAGY	http://www.gsea-msigdb.org/gsea/msigdb/cards/REACTOME_AGGREPHAGY	Cell death	Apoptosis		KINASE_iKiP_MAP3K3_UP	MAPK	Other MAPK
WP_REGULATION_OF_APOPTOSIS_BY_PARATHYROID_HORMONERELATED_PROTEIN	http://www.gsea-msigdb.org/gsea/msigdb/cards/WP_REGULATION_OF_APOPTOSIS_BY_PARATHYROID_HORMONERELATED_PROTEIN	Cell death	Apoptosis		KINASE_iKiP_MAP3K7_UP	MAPK	Other MAPK
WP_APOPTOSIS_MODULATION_BY_HSP70	http://www.gsea-msigdb.org/gsea/msigdb/cards/WP_APOPTOSIS_MODULATION_BY_HSP70	Cell death	Apoptosis		KINASE_iKiP_MAP3K8_COT_UP	MAPK	Other MAPK
WP_NANOPARTICLE_TRIGGERED_AUTOPHAGIC_CELL_DEATH	http://www.gsea-msigdb.org/gsea/msigdb/cards/WP_NANOPARTICLE_TRIGGERED_AUTOPHAGIC_CELL_DEATH	Cell death	Apoptosis		KINASE_iKiP_MAP3K9_MLK1_UP	JNK	Activation
WP_NANOMATERIAL_INDUCED_APOPTOSIS	http://www.gsea-msigdb.org/gsea/msigdb/cards/WP_NANOMATERIAL_INDUCED_APOPTOSIS	Cell death	Apoptosis		KINASE_iKiP_MAP4K2_UP	MAPK	Other MAPK
WP_SELENIUM_MICRONUTRIENT_NETWORK	http://www.gsea-msigdb.org/gsea/msigdb/cards/WP_SELENIUM_MICRONUTRIENT_NETWORK	Cell death	Apoptosis		KINASE_iKiP_MAP4K4_HGK_UP	MAPK	Other MAPK
WP_APOPTOSIS_MODULATION_AND_SIGNALING	http://www.gsea-msigdb.org/gsea/msigdb/cards/WP_APOPTOSIS_MODULATION_AND_SIGNALING	Cell death	Apoptosis		KINASE_iKiP_MAP4K5_KHS1_UP	MAPK	Other MAPK
WP_APOPTOSIS	http://www.gsea-msigdb.org/gsea/msigdb/cards/WP_APOPTOSIS	Cell death	Apoptosis		KINASE_iKiP_MAPK1_ERK2_UP	MAPK	Overall Activation
BIOCARTA_CHEMICAL_PATHWAY	http://www.gsea-msigdb.org/gsea/msigdb/cards/BIOCARTA_CHEMICAL_PATHWAY	Cell death	Apoptosis		KINASE_iKiP_MAPK10_JNK3_UP	JNK	Activation
BIOCARTA_CASPASE_PATHWAY	http://www.gsea-msigdb.org/gsea/msigdb/cards/BIOCARTA_CASPASE_PATHWAY	Cell death	Apoptosis		KINASE_iKiP_MAPK11_UP	p38	Overall Activation
BIOCARTA_D4GDI_PATHWAY	http://www.gsea-msigdb.org/gsea/msigdb/cards/BIOCARTA_D4GDI_PATHWAY	Cell death	Apoptosis		KINASE_iKiP_MAPK12_UP	p38	Overall Activation
BIOCARTA_FAS_PATHWAY	http://www.gsea-msigdb.org/gsea/msigdb/cards/BIOCARTA_FAS_PATHWAY	Cell death	Apoptosis		KINASE_iKiP_MAPK13_UP	p38	Overall Activation
BIOCARTA_TCAPOPTOSIS_PATHWAY	http://www.gsea-msigdb.org/gsea/msigdb/cards/BIOCARTA_TCAPOPTOSIS_PATHWAY	Cell death	Apoptosis		KINASE_iKiP_MAPK14_UP	p38	Overall Activation
BIOCARTA_DEATH_PATHWAY	http://www.gsea-msigdb.org/gsea/msigdb/cards/BIOCARTA_DEATH_PATHWAY	Cell death	Apoptosis		KINASE_iKiP_MAPK3_ERK1_UP	MAPK	Overall Activation
BIOCARTA_BAD_PATHWAY	http://www.gsea-msigdb.org/gsea/msigdb/cards/BIOCARTA_BAD_PATHWAY	Cell death	Apoptosis		KINASE_iKiP_MAPK7_ERK5_UP	MAPK	Other MAPK
BIOCARTA_ACH_PATHWAY	http://www.gsea-msigdb.org/gsea/msigdb/cards/BIOCARTA_ACH_PATHWAY	Cell death	Apoptosis		KINASE_iKiP_MAPK8_JNK1_UP	JNK	Activation
BIOCARTA_SODD_PATHWAY	http://www.gsea-msigdb.org/gsea/msigdb/cards/BIOCARTA_SODD_PATHWAY	Cell death	Apoptosis		KINASE_iKiP_MAPK9_JNK2_UP	JNK	Activation
KEGG_APOPTOSIS	http://www.gsea-msigdb.org/gsea/msigdb/cards/KEGG_APOPTOSIS	Cell death	Apoptosis		KINASE_iKiP_MAPKAPK2_UP	MAPK	Other MAPK
PID_TRAIL_PATHWAY	http://www.gsea-msigdb.org/gsea/msigdb/cards/PID_TRAIL_PATHWAY	Cell death	Apoptosis		KINASE_iKiP_MAPKAPK3_UP	MAPK	Other MAPK
PID_FAS_PATHWAY	http://www.gsea-msigdb.org/gsea/msigdb/cards/PID_FAS_PATHWAY	Cell death	Apoptosis		KINASE_iKiP_MAPKAPK5_UP	MAPK	Other MAPK
PID_CASPASE_PATHWAY	http://www.gsea-msigdb.org/gsea/msigdb/cards/PID_CASPASE_PATHWAY	Cell death	Apoptosis		KINASE_iKiP_MARK1_UP	Other	Neurotransmission
SA_CASPASE_CASCADE	http://www.gsea-msigdb.org/gsea/msigdb/cards/SA_CASPASE_CASCADE	Cell death	Apoptosis		KINASE_iKiP_MARK2_UP	Other	Neurotransmission
SA_FAS_SIGNALING	http://www.gsea-msigdb.org/gsea/msigdb/cards/SA_FAS_SIGNALING	Cell death	Apoptosis		KINASE_iKiP_MARK3_UP	Other	Neurotransmission
SA_PROGRAMMED_CELL_DEATH	http://www.gsea-msigdb.org/gsea/msigdb/cards/SA_PROGRAMMED_CELL_DEATH	Cell death	Apoptosis		KINASE_iKiP_MARK4_UP	Other	Neurotransmission
HALLMARK_APOPTOSIS	http://www.gsea-msigdb.org/gsea/msigdb/cards/HALLMARK_APOPTOSIS	Cell death	Apoptosis		KINASE_iKiP_MATK_CTK_UP	Other	Other kinases
BIOCARTA_SET_PATHWAY	http://www.gsea-msigdb.org/gsea/msigdb/cards/BIOCARTA_SET_PATHWAY	Cell death	Apoptosis		KINASE_iKiP_MINK1_UP	Other	Immune system
REACTOME_DEFECTIVE_INTRINSIC_PATHWAY_FOR_APOPTOSIS	http://www.gsea-msigdb.org/gsea/msigdb/cards/REACTOME_DEFECTIVE_INTRINSIC_PATHWAY_FOR_APOPTOSIS	Cell death	Apoptosis		KINASE_iKiP_MKNK2_UP	Other	Other kinases
WP_FAS_LIGAND_PATHWAY_AND_STRESS_INDUCTION_OF_HEAT_SHOCK_PROTEINS	http://www.gsea-msigdb.org/gsea/msigdb/cards/WP_FAS_LIGAND_PATHWAY_AND_STRESS_INDUCTION_OF_HEAT_SHOCK_PROTEINS	Cell death	Apoptosis		KINASE_iKiP_MLCK_UP	PMI	Migration
WP_QUERCETIN_AND_NFKB_AP1_INDUCED_APOPTOSIS	http://www.gsea-msigdb.org/gsea/msigdb/cards/WP_QUERCETIN_AND_NFKB_AP1_INDUCED_APOPTOSIS	Cell death	Apoptosis		KINASE_iKiP_MOK_UP	Other	Other kinases
WP_TNFRELATED_WEAK_INDUCER_OF_APOPTOSIS_TWEAK_SIGNALING_PATHWAY	http://www.gsea-msigdb.org/gsea/msigdb/cards/WP_TNFRELATED_WEAK_INDUCER_OF_APOPTOSIS_TWEAK_SIGNALING_PATHWAY	Cell death	Apoptosis		KINASE_iKiP_MTOR_UP	PI3K/AKT/mTOR	Activation
REACTOME_DEATH_RECEPTOR_SIGNALING	na	Cell death	Apoptosis		KINASE_iKiP_MYLK2_UP	PMI	Migration
REACTOME_SIGNALING_BY_HIPPO	http://www.gsea-msigdb.org/gsea/msigdb/cards/REACTOME_SIGNALING_BY_HIPPO	Cell death	Hippo signaling		KINASE_iKiP_NEK1_UP	Cell cycle	Activation
REACTOME_YAP1_AND_WWTR1_TAZ_STIMULATED_GENE_EXPRESSION	http://www.gsea-msigdb.org/gsea/msigdb/cards/REACTOME_YAP1_AND_WWTR1_TAZ_STIMULATED_GENE_EXPRESSION	Cell death	Hippo signaling		KINASE_iKiP_NEK11_UP	Cell cycle	Activation
WP_MIR5093P_ALTERATION_OF_YAP1ECM_AXIS	http://www.gsea-msigdb.org/gsea/msigdb/cards/WP_MIR5093P_ALTERATION_OF_YAP1ECM_AXIS	Cell death	Hippo signaling		KINASE_iKiP_NEK2_UP	Cell cycle	Activation
WP_HIPPOMERLIN_SIGNALING_DYSREGULATION	http://www.gsea-msigdb.org/gsea/msigdb/cards/WP_HIPPOMERLIN_SIGNALING_DYSREGULATION	Cell death	Hippo signaling		KINASE_iKiP_NEK4_UP	Cell cycle	Activation
WP_HIPPOYAP_SIGNALING_PATHWAY	http://www.gsea-msigdb.org/gsea/msigdb/cards/WP_HIPPOYAP_SIGNALING_PATHWAY	Cell death	Hippo signaling		KINASE_iKiP_NEK6_UP	Cell cycle	Activation
WP_MECHANOREGULATION_AND_PATHOLOGY_OF_YAPTAZ_VIA_HIPPO_AND_NONHIPPO_MECHANISMS	http://www.gsea-msigdb.org/gsea/msigdb/cards/WP_MECHANOREGULATION_AND_PATHOLOGY_OF_YAPTAZ_VIA_HIPPO_AND_NONHIPPO_MECHANISMS	Cell death	Hippo signaling		KINASE_iKiP_NEK7_UP	Cell cycle	Activation
PID_TAP63_PATHWAY	http://www.gsea-msigdb.org/gsea/msigdb/cards/PID_TAP63_PATHWAY	Cell death	Hippo signaling		KINASE_iKiP_NIM1K_UP	Other	Other kinases
WP_HIPPO_SIGNALING_REGULATION_PATHWAYS	http://www.gsea-msigdb.org/gsea/msigdb/cards/WP_HIPPO_SIGNALING_REGULATION_PATHWAYS	Cell death	Hippo signaling		KINASE_iKiP_NLK_UP	Growth factor/RTK	Upstream Activation
WP_LEUKOCYTEINTRINSIC_HIPPO_PATHWAY_FUNCTIONS	http://www.gsea-msigdb.org/gsea/msigdb/cards/WP_LEUKOCYTEINTRINSIC_HIPPO_PATHWAY_FUNCTIONS	Cell death	Hippo signaling		KINASE_iKiP_NUAK1_UP	PMI	Migration
REACTOME_DISEASES_OF_PROGRAMMED_CELL_DEATH	http://www.gsea-msigdb.org/gsea/msigdb/cards/REACTOME_DISEASES_OF_PROGRAMMED_CELL_DEATH	Cell death	Inhibition		KINASE_iKiP_NUAK2_UP	PMI	Migration
REACTOME_RIPK1_MEDIATED_REGULATED_NECROSIS	http://www.gsea-msigdb.org/gsea/msigdb/cards/REACTOME_RIPK1_MEDIATED_REGULATED_NECROSIS	Cell death	Necrosis		KINASE_iKiP_PAK1_UP	PMI	Migration
REACTOME_REGULATED_NECROSIS	http://www.gsea-msigdb.org/gsea/msigdb/cards/REACTOME_REGULATED_NECROSIS	Cell death	Necrosis		KINASE_iKiP_PAK2_UP	PMI	Migration
REACTOME_DEFECTIVE_RIPK1_MEDIATED_REGULATED_NECROSIS	http://www.gsea-msigdb.org/gsea/msigdb/cards/REACTOME_DEFECTIVE_RIPK1_MEDIATED_REGULATED_NECROSIS	Cell death	Necrosis		KINASE_iKiP_PAK3_UP	PMI	Migration
REACTOME_FCGAMMA_RECEPTOR_FCGR_DEPENDENT_PHAGOCYTOSIS	http://www.gsea-msigdb.org/gsea/msigdb/cards/REACTOME_FCGAMMA_RECEPTOR_FCGR_DEPENDENT_PHAGOCYTOSIS	Cell death	Other cell death		KINASE_iKiP_PAK4_UP	PMI	Migration
REACTOME_MITOPHAGY	http://www.gsea-msigdb.org/gsea/msigdb/cards/REACTOME_MITOPHAGY	Cell death	Other cell death		KINASE_iKiP_PAK5_UP	PMI	Migration
REACTOME_PINK1_PRKN_MEDIATED_MITOPHAGY	http://www.gsea-msigdb.org/gsea/msigdb/cards/REACTOME_PINK1_PRKN_MEDIATED_MITOPHAGY	Cell death	Other cell death		KINASE_iKiP_PAK6_UP	PMI	Migration
REACTOME_PYROPTOSIS	http://www.gsea-msigdb.org/gsea/msigdb/cards/REACTOME_PYROPTOSIS	Cell death	Other cell death		KINASE_iKiP_PBK_UP	MAPK	Upstream Activation
REACTOME_LIPOPHAGY	http://www.gsea-msigdb.org/gsea/msigdb/cards/REACTOME_LIPOPHAGY	Cell death	Other cell death		KINASE_iKiP_PHKG1_UP	Other	Other kinases
REACTOME_RESPONSE_OF_MTB_TO_PHAGOCYTOSIS	http://www.gsea-msigdb.org/gsea/msigdb/cards/REACTOME_RESPONSE_OF_MTB_TO_PHAGOCYTOSIS	Cell death	Other cell death		KINASE_iKiP_PHKG2_UP	Other	Other kinases
REACTOME_PEXOPHAGY	http://www.gsea-msigdb.org/gsea/msigdb/cards/REACTOME_PEXOPHAGY	Cell death	Other cell death		KINASE_iKiP_PIK3CG_UP	Other	Immune system
WP_FERROPTOSIS	http://www.gsea-msigdb.org/gsea/msigdb/cards/WP_FERROPTOSIS	Cell death	Other cell death		KINASE_iKiP_PIK3R5_UP	Other	Immune system
BIOCARTA_DNAFRAGMENT_PATHWAY	http://www.gsea-msigdb.org/gsea/msigdb/cards/BIOCARTA_DNAFRAGMENT_PATHWAY	Cell death	Other cell death		KINASE_iKiP_PIM1_UP	Cell cycle	Activation
BIOCARTA_FREE_PATHWAY	http://www.gsea-msigdb.org/gsea/msigdb/cards/BIOCARTA_FREE_PATHWAY	Cell death	Other cell death		KINASE_iKiP_PIM2_UP	Cell cycle	Activation
WP_CLOCKCONTROLLED_AUTOPHAGY_IN_BONE_METABOLISM	na	Cell death	Other cell death		KINASE_iKiP_PIM3_UP	Cell cycle	Activation
PID_ILK_PATHWAY	http://www.gsea-msigdb.org/gsea/msigdb/cards/PID_ILK_PATHWAY	Cytokines/Inflammation	Cytokines		KINASE_iKiP_PKN1_UP	PI3K/AKT/mTOR	Activation
REACTOME_INTERLEUKIN_6_SIGNALING	http://www.gsea-msigdb.org/gsea/msigdb/cards/REACTOME_INTERLEUKIN_6_SIGNALING	Cytokines/Inflammation	Cytokines		KINASE_iKiP_PKN2_UP	PI3K/AKT/mTOR	Activation
REACTOME_INTERLEUKIN_7_SIGNALING	http://www.gsea-msigdb.org/gsea/msigdb/cards/REACTOME_INTERLEUKIN_7_SIGNALING	Cytokines/Inflammation	Cytokines		KINASE_iKiP_PLK1_UP	Cell cycle	Activation
REACTOME_CYTOKINE_SIGNALING_IN_IMMUNE_SYSTEM	http://www.gsea-msigdb.org/gsea/msigdb/cards/REACTOME_CYTOKINE_SIGNALING_IN_IMMUNE_SYSTEM	Cytokines/Inflammation	Cytokines		KINASE_iKiP_PLK2_UP	Cell cycle	Activation
REACTOME_CHEMOKINE_RECEPTORS_BIND_CHEMOKINES	http://www.gsea-msigdb.org/gsea/msigdb/cards/REACTOME_CHEMOKINE_RECEPTORS_BIND_CHEMOKINES	Cytokines/Inflammation	Cytokines		KINASE_iKiP_PRKACA_UP	Other	Other kinases
REACTOME_TAK1_ACTIVATES_NFKB_BY_PHOSPHORYLATION_AND_ACTIVATION_OF_IKKS_COMPLEX	http://www.gsea-msigdb.org/gsea/msigdb/cards/REACTOME_TAK1_ACTIVATES_NFKB_BY_PHOSPHORYLATION_AND_ACTIVATION_OF_IKKS_COMPLEX	Cytokines/Inflammation	Cytokines		KINASE_iKiP_PRKACG_UP	Other	Other kinases
REACTOME_INTERLEUKIN_1_FAMILY_SIGNALING	http://www.gsea-msigdb.org/gsea/msigdb/cards/REACTOME_INTERLEUKIN_1_FAMILY_SIGNALING	Cytokines/Inflammation	Cytokines		KINASE_iKiP_PRKCB_UP	Other	Other kinases
REACTOME_INTERLEUKIN_12_FAMILY_SIGNALING	http://www.gsea-msigdb.org/gsea/msigdb/cards/REACTOME_INTERLEUKIN_12_FAMILY_SIGNALING	Cytokines/Inflammation	Cytokines		KINASE_iKiP_PRKCB1_PRKCB_UP	Other	Other kinases
REACTOME_INTERLEUKIN_17_SIGNALING	http://www.gsea-msigdb.org/gsea/msigdb/cards/REACTOME_INTERLEUKIN_17_SIGNALING	Cytokines/Inflammation	Cytokines		KINASE_iKiP_PRKCI_UP	Other	Other kinases
REACTOME_INTERLEUKIN_1_PROCESSING	http://www.gsea-msigdb.org/gsea/msigdb/cards/REACTOME_INTERLEUKIN_1_PROCESSING	Cytokines/Inflammation	Cytokines		KINASE_iKiP_PRKCQ_UP	Other	Other kinases
REACTOME_SIGNALING_BY_INTERLEUKINS	http://www.gsea-msigdb.org/gsea/msigdb/cards/REACTOME_SIGNALING_BY_INTERLEUKINS	Cytokines/Inflammation	Cytokines		KINASE_iKiP_PRKD1_UP	Other	Other kinases
REACTOME_OTHER_INTERLEUKIN_SIGNALING	http://www.gsea-msigdb.org/gsea/msigdb/cards/REACTOME_OTHER_INTERLEUKIN_SIGNALING	Cytokines/Inflammation	Cytokines		KINASE_iKiP_PRKD2_UP	Other	Other kinases
REACTOME_INTERLEUKIN_2_FAMILY_SIGNALING	http://www.gsea-msigdb.org/gsea/msigdb/cards/REACTOME_INTERLEUKIN_2_FAMILY_SIGNALING	Cytokines/Inflammation	Cytokines		KINASE_iKiP_PRKG1_UP	Other	Other kinases
REACTOME_INTERLEUKIN_3_INTERLEUKIN_5_AND_GM_CSF_SIGNALING	http://www.gsea-msigdb.org/gsea/msigdb/cards/REACTOME_INTERLEUKIN_3_INTERLEUKIN_5_AND_GM_CSF_SIGNALING	Cytokines/Inflammation	Cytokines		KINASE_iKiP_PRKX_UP	Other	Other kinases
REACTOME_IKBA_VARIANT_LEADS_TO_EDA_ID	http://www.gsea-msigdb.org/gsea/msigdb/cards/REACTOME_IKBA_VARIANT_LEADS_TO_EDA_ID	Cytokines/Inflammation	Cytokines		KINASE_iKiP_RIPK5_UP	Cell death	Necrosis
REACTOME_INTERLEUKIN_6_FAMILY_SIGNALING	http://www.gsea-msigdb.org/gsea/msigdb/cards/REACTOME_INTERLEUKIN_6_FAMILY_SIGNALING	Cytokines/Inflammation	Cytokines		KINASE_iKiP_ROCK1_UP	PMI	Migration
REACTOME_INTERLEUKIN_10_SIGNALING	http://www.gsea-msigdb.org/gsea/msigdb/cards/REACTOME_INTERLEUKIN_10_SIGNALING	Cytokines/Inflammation	Cytokines		KINASE_iKiP_ROCK2_UP	PMI	Migration
REACTOME_INTERLEUKIN_4_AND_INTERLEUKIN_13_SIGNALING	http://www.gsea-msigdb.org/gsea/msigdb/cards/REACTOME_INTERLEUKIN_4_AND_INTERLEUKIN_13_SIGNALING	Cytokines/Inflammation	Cytokines		KINASE_iKiP_RPS6KA2_UP	PI3K/AKT/mTOR	Activation
REACTOME_IL_6_TYPE_CYTOKINE_RECEPTOR_LIGAND_INTERACTIONS	http://www.gsea-msigdb.org/gsea/msigdb/cards/REACTOME_IL_6_TYPE_CYTOKINE_RECEPTOR_LIGAND_INTERACTIONS	Cytokines/Inflammation	Cytokines		KINASE_iKiP_RPS6KA5_MSK1_UP	PI3K/AKT/mTOR	Activation
REACTOME_INTERLEUKIN_20_FAMILY_SIGNALING	http://www.gsea-msigdb.org/gsea/msigdb/cards/REACTOME_INTERLEUKIN_20_FAMILY_SIGNALING	Cytokines/Inflammation	Cytokines		KINASE_iKiP_RPS6KB1_UP	PI3K/AKT/mTOR	Activation
REACTOME_INTERLEUKIN_15_SIGNALING	http://www.gsea-msigdb.org/gsea/msigdb/cards/REACTOME_INTERLEUKIN_15_SIGNALING	Cytokines/Inflammation	Cytokines		KINASE_iKiP_SGK2_UP	PI3K/AKT/mTOR	Activation
REACTOME_INTERLEUKIN_35_SIGNALLING	http://www.gsea-msigdb.org/gsea/msigdb/cards/REACTOME_INTERLEUKIN_35_SIGNALLING	Cytokines/Inflammation	Cytokines		KINASE_iKiP_SGK3_UP	PI3K/AKT/mTOR	Activation
REACTOME_INTERLEUKIN_9_SIGNALING	http://www.gsea-msigdb.org/gsea/msigdb/cards/REACTOME_INTERLEUKIN_9_SIGNALING	Cytokines/Inflammation	Cytokines		KINASE_iKiP_SIK1_UP	Other	Cardiovascular
REACTOME_INTERLEUKIN_37_SIGNALING	http://www.gsea-msigdb.org/gsea/msigdb/cards/REACTOME_INTERLEUKIN_37_SIGNALING	Cytokines/Inflammation	Cytokines		KINASE_iKiP_SIK2_UP	Other	Cardiovascular
REACTOME_INTERLEUKIN_18_SIGNALING	http://www.gsea-msigdb.org/gsea/msigdb/cards/REACTOME_INTERLEUKIN_18_SIGNALING	Cytokines/Inflammation	Cytokines		KINASE_iKiP_SPHK2_UP	Other	Corona virus
REACTOME_INTERLEUKIN_12_SIGNALING	http://www.gsea-msigdb.org/gsea/msigdb/cards/REACTOME_INTERLEUKIN_12_SIGNALING	Cytokines/Inflammation	Cytokines		KINASE_iKiP_SRPK2_UP	PI3K/AKT/mTOR	Activation
REACTOME_INTERLEUKIN_1_SIGNALING	http://www.gsea-msigdb.org/gsea/msigdb/cards/REACTOME_INTERLEUKIN_1_SIGNALING	Cytokines/Inflammation	Cytokines		KINASE_iKiP_SRPK3_UP	PI3K/AKT/mTOR	Activation
REACTOME_INTERLEUKIN_27_SIGNALING	http://www.gsea-msigdb.org/gsea/msigdb/cards/REACTOME_INTERLEUKIN_27_SIGNALING	Cytokines/Inflammation	Cytokines		KINASE_iKiP_STK11_UP	Growth factor/RTK	Upstream Activation
REACTOME_INTERLEUKIN_21_SIGNALING	http://www.gsea-msigdb.org/gsea/msigdb/cards/REACTOME_INTERLEUKIN_21_SIGNALING	Cytokines/Inflammation	Cytokines		KINASE_iKiP_STK16_UP	Growth factor/RTK	Upstream Activation
REACTOME_INTERLEUKIN_RECEPTOR_SHC_SIGNALING	http://www.gsea-msigdb.org/gsea/msigdb/cards/REACTOME_INTERLEUKIN_RECEPTOR_SHC_SIGNALING	Cytokines/Inflammation	Cytokines		KINASE_iKiP_STK24_UP	Growth factor/RTK	Upstream Activation
REACTOME_REGULATION_OF_SIGNALING_BY_CBL	http://www.gsea-msigdb.org/gsea/msigdb/cards/REACTOME_REGULATION_OF_SIGNALING_BY_CBL	Cytokines/Inflammation	Cytokines		KINASE_iKiP_STK25_UP	Growth factor/RTK	Upstream Activation
REACTOME_IRAK1_RECRUITS_IKK_COMPLEX	http://www.gsea-msigdb.org/gsea/msigdb/cards/REACTOME_IRAK1_RECRUITS_IKK_COMPLEX	Cytokines/Inflammation	Cytokines		KINASE_iKiP_STK26_UP	Growth factor/RTK	Upstream Activation
REACTOME_IKK_COMPLEX_RECRUITMENT_MEDIATED_BY_RIP1	http://www.gsea-msigdb.org/gsea/msigdb/cards/REACTOME_IKK_COMPLEX_RECRUITMENT_MEDIATED_BY_RIP1	Cytokines/Inflammation	Cytokines		KINASE_iKiP_STK3_UP	Growth factor/RTK	Upstream Activation
REACTOME_IRAK2_MEDIATED_ACTIVATION_OF_TAK1_COMPLEX	http://www.gsea-msigdb.org/gsea/msigdb/cards/REACTOME_IRAK2_MEDIATED_ACTIVATION_OF_TAK1_COMPLEX	Cytokines/Inflammation	Cytokines		KINASE_iKiP_STK33_UP	Growth factor/RTK	Upstream Activation
REACTOME_FCGR3A_MEDIATED_IL10_SYNTHESIS	http://www.gsea-msigdb.org/gsea/msigdb/cards/REACTOME_FCGR3A_MEDIATED_IL10_SYNTHESIS	Cytokines/Inflammation	Cytokines		KINASE_iKiP_STK38L_UP	Growth factor/RTK	Upstream Activation
REACTOME_LTC4_CYSLTR_MEDIATED_IL4_PRODUCTION	http://www.gsea-msigdb.org/gsea/msigdb/cards/REACTOME_LTC4_CYSLTR_MEDIATED_IL4_PRODUCTION	Cytokines/Inflammation	Cytokines		KINASE_iKiP_STK4_UP	Growth factor/RTK	Upstream Activation
REACTOME_SIGNALING_BY_CSF3_G_CSF	http://www.gsea-msigdb.org/gsea/msigdb/cards/REACTOME_SIGNALING_BY_CSF3_G_CSF	Cytokines/Inflammation	Cytokines		KINASE_iKiP_TAOK1_UP	p38	Overall Activation
REACTOME_INACTIVATION_OF_CSF3_G_CSF_SIGNALING	http://www.gsea-msigdb.org/gsea/msigdb/cards/REACTOME_INACTIVATION_OF_CSF3_G_CSF_SIGNALING	Cytokines/Inflammation	Cytokines		KINASE_iKiP_TAOK3_UP	p38	Overall Activation
WP_REGULATORY_CIRCUITS_OF_THE_STAT3_SIGNALING_PATHWAY	http://www.gsea-msigdb.org/gsea/msigdb/cards/WP_REGULATORY_CIRCUITS_OF_THE_STAT3_SIGNALING_PATHWAY	Cytokines/Inflammation	Cytokines		KINASE_iKiP_TBK1_UP	Other	Other kinases
WP_IL6_SIGNALING_PATHWAY	http://www.gsea-msigdb.org/gsea/msigdb/cards/WP_IL6_SIGNALING_PATHWAY	Cytokines/Inflammation	Cytokines		KINASE_iKiP_TGFBR1_UP	Growth factor/RTK	TGFB activation
WP_IL9_SIGNALING_PATHWAY	http://www.gsea-msigdb.org/gsea/msigdb/cards/WP_IL9_SIGNALING_PATHWAY	Cytokines/Inflammation	Cytokines		KINASE_iKiP_TLK2_UP	Gene expression	Chromatin regulation
WP_IL10_ANTIINFLAMMATORY_SIGNALING_PATHWAY	http://www.gsea-msigdb.org/gsea/msigdb/cards/WP_IL10_ANTIINFLAMMATORY_SIGNALING_PATHWAY	Cytokines/Inflammation	Cytokines		KINASE_iKiP_TNIK_UP	JNK	Activation
WP_CYTOKINES_AND_INFLAMMATORY_RESPONSE	http://www.gsea-msigdb.org/gsea/msigdb/cards/WP_CYTOKINES_AND_INFLAMMATORY_RESPONSE	Cytokines/Inflammation	Cytokines		KINASE_iKiP_TSSK1_UP	Other	Other kinases
WP_ONCOSTATIN_M_SIGNALING_PATHWAY	http://www.gsea-msigdb.org/gsea/msigdb/cards/WP_ONCOSTATIN_M_SIGNALING_PATHWAY	Cytokines/Inflammation	Cytokines		KINASE_iKiP_ULK3_UP	Protein degradation	Autophagy
WP_IL7_SIGNALING_PATHWAY	http://www.gsea-msigdb.org/gsea/msigdb/cards/WP_IL7_SIGNALING_PATHWAY	Cytokines/Inflammation	Cytokines		KINASE_iKiP_VRK1_UP	MAPK	Inhibition
WP_IL17_SIGNALING_PATHWAY	http://www.gsea-msigdb.org/gsea/msigdb/cards/WP_IL17_SIGNALING_PATHWAY	Cytokines/Inflammation	Cytokines		KINASE_iKiP_WNK1_UP	Ion channels	Activation
WP_CHEMOKINE_SIGNALING_PATHWAY	http://www.gsea-msigdb.org/gsea/msigdb/cards/WP_CHEMOKINE_SIGNALING_PATHWAY	Cytokines/Inflammation	Cytokines		KINASE_iKiP_WNK2_UP	Ion channels	Activation
WP_THYMIC_STROMAL_LYMPHOPOIETIN_TSLP_SIGNALING_PATHWAY	http://www.gsea-msigdb.org/gsea/msigdb/cards/WP_THYMIC_STROMAL_LYMPHOPOIETIN_TSLP_SIGNALING_PATHWAY	Cytokines/Inflammation	Cytokines		KINASE_iKiP_WNK3_UP	Ion channels	Activation
WP_IL5_SIGNALING_PATHWAY	http://www.gsea-msigdb.org/gsea/msigdb/cards/WP_IL5_SIGNALING_PATHWAY	Cytokines/Inflammation	Cytokines		KINASE_PSP_Abl_ABL1_UP	PMI	Migration
WP_IL1_AND_MEGAKARYOCYTES_IN_OBESITY	http://www.gsea-msigdb.org/gsea/msigdb/cards/WP_IL1_AND_MEGAKARYOCYTES_IN_OBESITY	Cytokines/Inflammation	Cytokines		KINASE_PSP_Akt1_AKT1_UP	PI3K/AKT/mTOR	Activation
WP_IL2_SIGNALING_PATHWAY	http://www.gsea-msigdb.org/gsea/msigdb/cards/WP_IL2_SIGNALING_PATHWAY	Cytokines/Inflammation	Cytokines		KINASE_PSP_Akt2_AKT2_UP	PI3K/AKT/mTOR	Activation
WP_IL18_SIGNALING_PATHWAY	http://www.gsea-msigdb.org/gsea/msigdb/cards/WP_IL18_SIGNALING_PATHWAY	Cytokines/Inflammation	Cytokines		KINASE_PSP_AMPKA2_PRKAA2_UP	Metabolism	Oxydative phosphorylation
WP_IL4_SIGNALING_PATHWAY	http://www.gsea-msigdb.org/gsea/msigdb/cards/WP_IL4_SIGNALING_PATHWAY	Cytokines/Inflammation	Cytokines		KINASE_PSP_ARAF_UP	MAPK	Upstream Activation
WP_IL1_SIGNALING_PATHWAY	http://www.gsea-msigdb.org/gsea/msigdb/cards/WP_IL1_SIGNALING_PATHWAY	Cytokines/Inflammation	Cytokines		KINASE_PSP_ASK1_MAP3K5_UP	MAPK	Other MAPK
WP_IL3_SIGNALING_PATHWAY	http://www.gsea-msigdb.org/gsea/msigdb/cards/WP_IL3_SIGNALING_PATHWAY	Cytokines/Inflammation	Cytokines		KINASE_PSP_ATM_UP	DNA repair	Activation
WP_SIGNAL_TRANSDUCTION_THROUGH_IL1R	http://www.gsea-msigdb.org/gsea/msigdb/cards/WP_SIGNAL_TRANSDUCTION_THROUGH_IL1R	Cytokines/Inflammation	Cytokines		KINASE_PSP_ATR_UP	DNA repair	Activation
WP_INTERLEUKIN11_SIGNALING_PATHWAY	http://www.gsea-msigdb.org/gsea/msigdb/cards/WP_INTERLEUKIN11_SIGNALING_PATHWAY	Cytokines/Inflammation	Cytokines		KINASE_PSP_AurB_AURKB_UP	Cell cycle	Activation
BIOCARTA_CXCR4_PATHWAY	http://www.gsea-msigdb.org/gsea/msigdb/cards/BIOCARTA_CXCR4_PATHWAY	Cytokines/Inflammation	Cytokines		KINASE_PSP_BRAF_UP	MAPK	Upstream Activation
BIOCARTA_CYTOKINE_PATHWAY	http://www.gsea-msigdb.org/gsea/msigdb/cards/BIOCARTA_CYTOKINE_PATHWAY	Cytokines/Inflammation	Cytokines		KINASE_PSP_CAMK2B_UP	Gene expression	Transcription factors
BIOCARTA_IL17_PATHWAY	http://www.gsea-msigdb.org/gsea/msigdb/cards/BIOCARTA_IL17_PATHWAY	Cytokines/Inflammation	Cytokines		KINASE_PSP_CAMK2D_UP	Gene expression	Transcription factors
BIOCARTA_IL2_PATHWAY	http://www.gsea-msigdb.org/gsea/msigdb/cards/BIOCARTA_IL2_PATHWAY	Cytokines/Inflammation	Cytokines		KINASE_PSP_CDC7_UP	DNA replication	Activation
BIOCARTA_IL3_PATHWAY	http://www.gsea-msigdb.org/gsea/msigdb/cards/BIOCARTA_IL3_PATHWAY	Cytokines/Inflammation	Cytokines		KINASE_PSP_CDK1_UP	Cell cycle	CDKs
BIOCARTA_IL4_PATHWAY	http://www.gsea-msigdb.org/gsea/msigdb/cards/BIOCARTA_IL4_PATHWAY	Cytokines/Inflammation	Cytokines		KINASE_PSP_CDK12_UP	Cell cycle	CDKs
BIOCARTA_IL5_PATHWAY	http://www.gsea-msigdb.org/gsea/msigdb/cards/BIOCARTA_IL5_PATHWAY	Cytokines/Inflammation	Cytokines		KINASE_PSP_CDK14_UP	Cell cycle	CDKs
BIOCARTA_IL6_PATHWAY	http://www.gsea-msigdb.org/gsea/msigdb/cards/BIOCARTA_IL6_PATHWAY	Cytokines/Inflammation	Cytokines		KINASE_PSP_CDK2_UP	Cell cycle	CDKs
BIOCARTA_IL10_PATHWAY	http://www.gsea-msigdb.org/gsea/msigdb/cards/BIOCARTA_IL10_PATHWAY	Cytokines/Inflammation	Cytokines		KINASE_PSP_CDK4_UP	Cell cycle	CDKs
BIOCARTA_IL12_PATHWAY	http://www.gsea-msigdb.org/gsea/msigdb/cards/BIOCARTA_IL12_PATHWAY	Cytokines/Inflammation	Cytokines		KINASE_PSP_CDK5_UP	Cell cycle	CDKs
BIOCARTA_IL2RB_PATHWAY	http://www.gsea-msigdb.org/gsea/msigdb/cards/BIOCARTA_IL2RB_PATHWAY	Cytokines/Inflammation	Cytokines		KINASE_PSP_CDK6_UP	Cell cycle	CDKs
BIOCARTA_IL22BP_PATHWAY	http://www.gsea-msigdb.org/gsea/msigdb/cards/BIOCARTA_IL22BP_PATHWAY	Cytokines/Inflammation	Cytokines		KINASE_PSP_CDK7_UP	Cell cycle	CDKs
BIOCARTA_IL7_PATHWAY	http://www.gsea-msigdb.org/gsea/msigdb/cards/BIOCARTA_IL7_PATHWAY	Cytokines/Inflammation	Cytokines		KINASE_PSP_Chk2_CHEK2_UP	DNA repair	Activation
BIOCARTA_IL1R_PATHWAY	http://www.gsea-msigdb.org/gsea/msigdb/cards/BIOCARTA_IL1R_PATHWAY	Cytokines/Inflammation	Cytokines		KINASE_PSP_CK1A_CSNK1A1_UP	Growth factor/RTK	Upstream Activation
BIOCARTA_TOLL_PATHWAY	http://www.gsea-msigdb.org/gsea/msigdb/cards/BIOCARTA_TOLL_PATHWAY	Cytokines/Inflammation	Cytokines		KINASE_PSP_CK1D_CSNK1D_UP	Growth factor/RTK	Upstream Activation
KEGG_CYTOKINE_CYTOKINE_RECEPTOR_INTERACTION	http://www.gsea-msigdb.org/gsea/msigdb/cards/KEGG_CYTOKINE_CYTOKINE_RECEPTOR_INTERACTION	Cytokines/Inflammation	Cytokines		KINASE_PSP_CK2A1_CSNK2A1_UP	Growth factor/RTK	Upstream Activation
KEGG_CHEMOKINE_SIGNALING_PATHWAY	http://www.gsea-msigdb.org/gsea/msigdb/cards/KEGG_CHEMOKINE_SIGNALING_PATHWAY	Cytokines/Inflammation	Cytokines		KINASE_PSP_CK2A2_CSNK2A2_UP	Growth factor/RTK	Upstream Activation
KEGG_ADIPOCYTOKINE_SIGNALING_PATHWAY	http://www.gsea-msigdb.org/gsea/msigdb/cards/KEGG_ADIPOCYTOKINE_SIGNALING_PATHWAY	Cytokines/Inflammation	Cytokines		KINASE_PSP_CK2B_CSNK2B_UP	Growth factor/RTK	Upstream Activation
PID_IL4_2PATHWAY	http://www.gsea-msigdb.org/gsea/msigdb/cards/PID_IL4_2PATHWAY	Cytokines/Inflammation	Cytokines		KINASE_PSP_CLK1_UP	Other pathways	WNT
PID_IL27_PATHWAY	http://www.gsea-msigdb.org/gsea/msigdb/cards/PID_IL27_PATHWAY	Cytokines/Inflammation	Cytokines		KINASE_PSP_CLK2_UP	Other pathways	WNT
PID_IL12_2PATHWAY	http://www.gsea-msigdb.org/gsea/msigdb/cards/PID_IL12_2PATHWAY	Cytokines/Inflammation	Cytokines		KINASE_PSP_DAPK3_UP	Cell death	Apoptosis
PID_IL1_PATHWAY	http://www.gsea-msigdb.org/gsea/msigdb/cards/PID_IL1_PATHWAY	Cytokines/Inflammation	Cytokines		KINASE_PSP_DNAPK_PRKDC_UP	Other	Other kinases
PID_IL2_1PATHWAY	http://www.gsea-msigdb.org/gsea/msigdb/cards/PID_IL2_1PATHWAY	Cytokines/Inflammation	Cytokines		KINASE_PSP_DYRK2_UP	Other	Other kinases
PID_CXCR4_PATHWAY	http://www.gsea-msigdb.org/gsea/msigdb/cards/PID_CXCR4_PATHWAY	Cytokines/Inflammation	Cytokines		KINASE_PSP_ERK1_MAPK3_UP	MAPK	Overall Activation
PID_IL5_PATHWAY	http://www.gsea-msigdb.org/gsea/msigdb/cards/PID_IL5_PATHWAY	Cytokines/Inflammation	Cytokines		KINASE_PSP_ERK2_MAPK1_UP	MAPK	Overall Activation
PID_IL3_PATHWAY	http://www.gsea-msigdb.org/gsea/msigdb/cards/PID_IL3_PATHWAY	Cytokines/Inflammation	Cytokines		KINASE_PSP_ERK5_MAPK7_UP	MAPK	Other MAPK
PID_IL6_7_PATHWAY	http://www.gsea-msigdb.org/gsea/msigdb/cards/PID_IL6_7_PATHWAY	Cytokines/Inflammation	Cytokines		KINASE_PSP_GSK3A_UP	Other pathways	WNT
PID_IL23_PATHWAY	http://www.gsea-msigdb.org/gsea/msigdb/cards/PID_IL23_PATHWAY	Cytokines/Inflammation	Cytokines		KINASE_PSP_GSK3B_UP	Other pathways	WNT
PID_IL8_CXCR2_PATHWAY	http://www.gsea-msigdb.org/gsea/msigdb/cards/PID_IL8_CXCR2_PATHWAY	Cytokines/Inflammation	Cytokines		KINASE_PSP_HER2_ERBB2_UP	Growth factor/RTK	EGFR activation
PID_CXCR3_PATHWAY	http://www.gsea-msigdb.org/gsea/msigdb/cards/PID_CXCR3_PATHWAY	Cytokines/Inflammation	Cytokines		KINASE_PSP_HIPK2_UP	Cell death	Hippo signaling
PID_IL2_STAT5_PATHWAY	http://www.gsea-msigdb.org/gsea/msigdb/cards/PID_IL2_STAT5_PATHWAY	Cytokines/Inflammation	Cytokines		KINASE_PSP_IKKE_IKBKE_UP	Other	Virus
PID_IL8_CXCR1_PATHWAY	http://www.gsea-msigdb.org/gsea/msigdb/cards/PID_IL8_CXCR1_PATHWAY	Cytokines/Inflammation	Cytokines		KINASE_PSP_JAK2_UP	Cytokines/Inflammation	Cytokines
PID_IL12_STAT4_PATHWAY	http://www.gsea-msigdb.org/gsea/msigdb/cards/PID_IL12_STAT4_PATHWAY	Cytokines/Inflammation	Cytokines		KINASE_PSP_JNK3_MAPK10_UP	JNK	Activation
SIG_IL4RECEPTOR_IN_B_LYPHOCYTES	http://www.gsea-msigdb.org/gsea/msigdb/cards/SIG_IL4RECEPTOR_IN_B_LYPHOCYTES	Cytokines/Inflammation	Cytokines		KINASE_PSP_KIS_UHMK1_UP	Other	Other kinases
SA_MMP_CYTOKINE_CONNECTION	http://www.gsea-msigdb.org/gsea/msigdb/cards/SA_MMP_CYTOKINE_CONNECTION	Cytokines/Inflammation	Cytokines		KINASE_PSP_MEK1_MAP2K1_UP	MAPK	Overall Activation
HALLMARK_IL6_JAK_STAT3_SIGNALING	http://www.gsea-msigdb.org/gsea/msigdb/cards/HALLMARK_IL6_JAK_STAT3_SIGNALING	Cytokines/Inflammation	Cytokines		KINASE_PSP_MEKK6_MAP3K6_UP	MAPK	Other MAPK
HALLMARK_IL2_STAT5_SIGNALING	http://www.gsea-msigdb.org/gsea/msigdb/cards/HALLMARK_IL2_STAT5_SIGNALING	Cytokines/Inflammation	Cytokines		KINASE_PSP_MKK3_MAP2K3_UP	MAPK	Other MAPK
BIOCARTA_NO2IL12_PATHWAY	http://www.gsea-msigdb.org/gsea/msigdb/cards/BIOCARTA_NO2IL12_PATHWAY	Cytokines/Inflammation	Cytokines		KINASE_PSP_MKK4_MAP2K4_UP	MAPK	Other MAPK
BIOCARTA_STAT3_PATHWAY	http://www.gsea-msigdb.org/gsea/msigdb/cards/BIOCARTA_STAT3_PATHWAY	Cytokines/Inflammation	Cytokines		KINASE_PSP_MKK6_MAP2K6_UP	MAPK	Other MAPK
REACTOME_DEX_H_BOX_HELICASES_ACTIVATE_TYPE_I_IFN_AND_INFLAMMATORY_CYTOKINES_PRODUCTION	http://www.gsea-msigdb.org/gsea/msigdb/cards/REACTOME_DEX_H_BOX_HELICASES_ACTIVATE_TYPE_I_IFN_AND_INFLAMMATORY_CYTOKINES_PRODUCTION	Cytokines/Inflammation	Cytokines		KINASE_PSP_mTOR_MTOR_UP	PI3K/AKT/mTOR	Activation
REACTOME_INTERLEUKIN_2_SIGNALING	http://www.gsea-msigdb.org/gsea/msigdb/cards/REACTOME_INTERLEUKIN_2_SIGNALING	Cytokines/Inflammation	Cytokines		KINASE_PSP_NEK2_UP	Cell cycle	Activation
REACTOME_INTERLEUKIN_23_SIGNALING	http://www.gsea-msigdb.org/gsea/msigdb/cards/REACTOME_INTERLEUKIN_23_SIGNALING	Cytokines/Inflammation	Cytokines		KINASE_PSP_NuaK1_NUAK1_UP	PMI	Migration
REACTOME_INTERLEUKIN_36_PATHWAY	http://www.gsea-msigdb.org/gsea/msigdb/cards/REACTOME_INTERLEUKIN_36_PATHWAY	Cytokines/Inflammation	Cytokines		KINASE_PSP_P38A_MAPK14_UP	p38	Overall Activation
REACTOME_STAT5_ACTIVATION	http://www.gsea-msigdb.org/gsea/msigdb/cards/REACTOME_STAT5_ACTIVATION	Cytokines/Inflammation	Cytokines		KINASE_PSP_P38B_MAPK11_UP	p38	Overall Activation
WP_CCL18_SIGNALING_PATHWAY	http://www.gsea-msigdb.org/gsea/msigdb/cards/WP_CCL18_SIGNALING_PATHWAY	Cytokines/Inflammation	Cytokines		KINASE_PSP_P38D_MAPK13_UP	p38	Overall Activation
WP_EMBRYONIC_STEM_CELL_PLURIPOTENCY_PATHWAYS	http://www.gsea-msigdb.org/gsea/msigdb/cards/WP_EMBRYONIC_STEM_CELL_PLURIPOTENCY_PATHWAYS	Cytokines/Inflammation	Cytokines		KINASE_PSP_P38G_MAPK12_UP	p38	Overall Activation
WP_INTERLEUKIN1_IL1_STRUCTURAL_PATHWAY	http://www.gsea-msigdb.org/gsea/msigdb/cards/WP_INTERLEUKIN1_IL1_STRUCTURAL_PATHWAY	Cytokines/Inflammation	Cytokines		KINASE_PSP_p70S6K_RPS6KB1_UP	PI3K/AKT/mTOR	Activation
WP_INTERLEUKIN1_INDUCED_ACTIVATION_OF_NFKB	http://www.gsea-msigdb.org/gsea/msigdb/cards/WP_INTERLEUKIN1_INDUCED_ACTIVATION_OF_NFKB	Cytokines/Inflammation	Cytokines		KINASE_PSP_P70S6KB_RPS6KB2_UP	PI3K/AKT/mTOR	Activation
WP_OVERVIEW_OF_PROINFLAMMATORY_AND_PROFIBROTIC_MEDIATORS	http://www.gsea-msigdb.org/gsea/msigdb/cards/WP_OVERVIEW_OF_PROINFLAMMATORY_AND_PROFIBROTIC_MEDIATORS	Cytokines/Inflammation	Cytokines		KINASE_PSP_PAK1_UP	PMI	Migration
BIOCARTA_LAIR_PATHWAY	http://www.gsea-msigdb.org/gsea/msigdb/cards/BIOCARTA_LAIR_PATHWAY	Cytokines/Inflammation	Inflammation		KINASE_PSP_Pim1_PIM1_UP	Cell cycle	Activation
REACTOME_CLEC7A_DECTIN_1_INDUCES_NFAT_ACTIVATION	http://www.gsea-msigdb.org/gsea/msigdb/cards/REACTOME_CLEC7A_DECTIN_1_INDUCES_NFAT_ACTIVATION	Cytokines/Inflammation	Inflammation		KINASE_PSP_Pim2_PIM2_UP	Cell cycle	Activation
REACTOME_CLEC7A_INFLAMMASOME_PATHWAY	http://www.gsea-msigdb.org/gsea/msigdb/cards/REACTOME_CLEC7A_INFLAMMASOME_PATHWAY	Cytokines/Inflammation	Inflammation		KINASE_PSP_Pim3_PIM3_UP	Cell cycle	Activation
REACTOME_INFLAMMASOMES	http://www.gsea-msigdb.org/gsea/msigdb/cards/REACTOME_INFLAMMASOMES	Cytokines/Inflammation	Inflammation		KINASE_PSP_PKACA_PRKACA_UP	Other	Other kinases
REACTOME_THE_NLRP3_INFLAMMASOME	http://www.gsea-msigdb.org/gsea/msigdb/cards/REACTOME_THE_NLRP3_INFLAMMASOME	Cytokines/Inflammation	Inflammation		KINASE_PSP_PKCA_PRKCA_UP	Other	Other kinases
REACTOME_BIOSYNTHESIS_OF_SPECIALIZED_PRORESOLVING_MEDIATORS_SPMS	http://www.gsea-msigdb.org/gsea/msigdb/cards/REACTOME_BIOSYNTHESIS_OF_SPECIALIZED_PRORESOLVING_MEDIATORS_SPMS	Cytokines/Inflammation	Inflammation		KINASE_PSP_PKCB_iso2_PRKCB_UP	Other	Other kinases
REACTOME_ADORA2B_MEDIATED_ANTI_INFLAMMATORY_CYTOKINES_PRODUCTION	http://www.gsea-msigdb.org/gsea/msigdb/cards/REACTOME_ADORA2B_MEDIATED_ANTI_INFLAMMATORY_CYTOKINES_PRODUCTION	Cytokines/Inflammation	Inflammation		KINASE_PSP_PKCB_PRKCB_UP	Other	Other kinases
REACTOME_CD163_MEDIATING_AN_ANTI_INFLAMMATORY_RESPONSE	http://www.gsea-msigdb.org/gsea/msigdb/cards/REACTOME_CD163_MEDIATING_AN_ANTI_INFLAMMATORY_RESPONSE	Cytokines/Inflammation	Inflammation		KINASE_PSP_PKCD_PRKCD_UP	Other	Other kinases
REACTOME_ANTI_INFLAMMATORY_RESPONSE_FAVOURING_LEISHMANIA_PARASITE_INFECTION	http://www.gsea-msigdb.org/gsea/msigdb/cards/REACTOME_ANTI_INFLAMMATORY_RESPONSE_FAVOURING_LEISHMANIA_PARASITE_INFECTION	Cytokines/Inflammation	Inflammation		KINASE_PSP_PKCG_PRKCG_UP	Other	Other kinases
WP_DEVELOPMENT_AND_HETEROGENEITY_OF_THE_ILC_FAMILY	http://www.gsea-msigdb.org/gsea/msigdb/cards/WP_DEVELOPMENT_AND_HETEROGENEITY_OF_THE_ILC_FAMILY	Cytokines/Inflammation	Inflammation		KINASE_PSP_PKCH_PRKCH_UP	Other	Other kinases
WP_INFLAMMATORY_RESPONSE_PATHWAY	http://www.gsea-msigdb.org/gsea/msigdb/cards/WP_INFLAMMATORY_RESPONSE_PATHWAY	Cytokines/Inflammation	Inflammation		KINASE_PSP_PKCI_PRKCI_UP	Other	Other kinases
WP_SUPRESSION_OF_HMGB1_MEDIATED_INFLAMMATION_BY_THBD	http://www.gsea-msigdb.org/gsea/msigdb/cards/WP_SUPRESSION_OF_HMGB1_MEDIATED_INFLAMMATION_BY_THBD	Cytokines/Inflammation	Inflammation		KINASE_PSP_PKCT_PRKCQ_UP	Other	Other kinases
WP_RESISTIN_AS_A_REGULATOR_OF_INFLAMMATION	http://www.gsea-msigdb.org/gsea/msigdb/cards/WP_RESISTIN_AS_A_REGULATOR_OF_INFLAMMATION	Cytokines/Inflammation	Inflammation		KINASE_PSP_PKG1_PRKG1_UP	Other	Other kinases
WP_CELLS_AND_MOLECULES_INVOLVED_IN_LOCAL_ACUTE_INFLAMMATORY_RESPONSE	http://www.gsea-msigdb.org/gsea/msigdb/cards/WP_CELLS_AND_MOLECULES_INVOLVED_IN_LOCAL_ACUTE_INFLAMMATORY_RESPONSE	Cytokines/Inflammation	Inflammation		KINASE_PSP_PKG2_PRKG2_UP	Other	Other kinases
WP_VITAMIN_D_IN_INFLAMMATORY_DISEASES	http://www.gsea-msigdb.org/gsea/msigdb/cards/WP_VITAMIN_D_IN_INFLAMMATORY_DISEASES	Cytokines/Inflammation	Inflammation		KINASE_PSP_PKM_UP	Other	Other kinases
WP_APOE_AND_MIR146_IN_INFLAMMATION_AND_ATHEROSCLEROSIS	http://www.gsea-msigdb.org/gsea/msigdb/cards/WP_APOE_AND_MIR146_IN_INFLAMMATION_AND_ATHEROSCLEROSIS	Cytokines/Inflammation	Inflammation		KINASE_PSP_PLK1_UP	Cell cycle	Activation
WP_NEUROINFLAMMATION	http://www.gsea-msigdb.org/gsea/msigdb/cards/WP_NEUROINFLAMMATION	Cytokines/Inflammation	Inflammation		KINASE_PSP_PLK2_UP	Cell cycle	Activation
BIOCARTA_INFLAM_PATHWAY	http://www.gsea-msigdb.org/gsea/msigdb/cards/BIOCARTA_INFLAM_PATHWAY	Cytokines/Inflammation	Inflammation		KINASE_PSP_PLK3_UP	Cell cycle	Activation
KEGG_NOD_LIKE_RECEPTOR_SIGNALING_PATHWAY	http://www.gsea-msigdb.org/gsea/msigdb/cards/KEGG_NOD_LIKE_RECEPTOR_SIGNALING_PATHWAY	Cytokines/Inflammation	Inflammation		KINASE_PSP_PRKD1_UP	Other	Other kinases
PID_GMCSF_PATHWAY	http://www.gsea-msigdb.org/gsea/msigdb/cards/PID_GMCSF_PATHWAY	Cytokines/Inflammation	Inflammation		KINASE_PSP_RAF1_UP	MAPK	Upstream Activation
HALLMARK_INFLAMMATORY_RESPONSE	http://www.gsea-msigdb.org/gsea/msigdb/cards/HALLMARK_INFLAMMATORY_RESPONSE	Cytokines/Inflammation	Inflammation		KINASE_PSP_Ret_RET_UP	Growth factor/RTK	RET activation
WP_ALTERED_GLYCOSYLATION_OF_MUC1_IN_TUMOR_MICROENVIRONMENT	http://www.gsea-msigdb.org/gsea/msigdb/cards/WP_ALTERED_GLYCOSYLATION_OF_MUC1_IN_TUMOR_MICROENVIRONMENT	Cytokines/Inflammation	Inflammation		KINASE_PSP_RIPK3_UP	Cell death	Necrosis
WP_NODLIKE_RECEPTOR_NLR_SIGNALING_PATHWAY	http://www.gsea-msigdb.org/gsea/msigdb/cards/WP_NODLIKE_RECEPTOR_NLR_SIGNALING_PATHWAY	Cytokines/Inflammation	Inflammation		KINASE_PSP_ROCK1_UP	PMI	Migration
WP_INFLAMMATORY_BOWEL_DISEASE_SIGNALING	na	Cytokines/Inflammation	Inflammation		KINASE_PSP_ROCK2_UP	PMI	Migration
WP_RESOLVIN_E1_AND_RESOLVIN_D1_SIGNALING_PATHWAYS_PROMOTING_INFLAMMATION_RESOLUTION	na	Cytokines/Inflammation	Inflammation		KINASE_PSP_RSK2_RPS6KA3_UP	PI3K/AKT/mTOR	Activation
REACTOME_TNFR1_INDUCED_PROAPOPTOTIC_SIGNALING	http://www.gsea-msigdb.org/gsea/msigdb/cards/REACTOME_TNFR1_INDUCED_PROAPOPTOTIC_SIGNALING	Cytokines/Inflammation	TNF pathway		KINASE_PSP_SGK1_UP	PI3K/AKT/mTOR	Activation
REACTOME_REGULATION_OF_TNFR1_SIGNALING	http://www.gsea-msigdb.org/gsea/msigdb/cards/REACTOME_REGULATION_OF_TNFR1_SIGNALING	Cytokines/Inflammation	TNF pathway		KINASE_PSP_SGK3_UP	PI3K/AKT/mTOR	Activation
REACTOME_TNFR1_INDUCED_NFKAPPAB_SIGNALING_PATHWAY	http://www.gsea-msigdb.org/gsea/msigdb/cards/REACTOME_TNFR1_INDUCED_NFKAPPAB_SIGNALING_PATHWAY	Cytokines/Inflammation	TNF pathway		KINASE_PSP_SMG1_UP	Cell cycle	Inhibition
REACTOME_TNFR2_NON_CANONICAL_NF_KB_PATHWAY	http://www.gsea-msigdb.org/gsea/msigdb/cards/REACTOME_TNFR2_NON_CANONICAL_NF_KB_PATHWAY	Cytokines/Inflammation	TNF pathway		KINASE_PSP_Src_SRC_UP	Growth factor/RTK	Upstream Activation
REACTOME_TNFS_BIND_THEIR_PHYSIOLOGICAL_RECEPTORS	http://www.gsea-msigdb.org/gsea/msigdb/cards/REACTOME_TNFS_BIND_THEIR_PHYSIOLOGICAL_RECEPTORS	Cytokines/Inflammation	TNF pathway		KINASE_PSP_TAK1_MAP3K7_UP	MAPK	Other MAPK
REACTOME_TNF_RECEPTOR_SUPERFAMILY_TNFSF_MEMBERS_MEDIATING_NON_CANONICAL_NF_KB_PATHWAY	http://www.gsea-msigdb.org/gsea/msigdb/cards/REACTOME_TNF_RECEPTOR_SUPERFAMILY_TNFSF_MEMBERS_MEDIATING_NON_CANONICAL_NF_KB_PATHWAY	Cytokines/Inflammation	TNF pathway		KINASE_PSP_TBK1_UP	Other	Other kinases
REACTOME_TNF_SIGNALING	http://www.gsea-msigdb.org/gsea/msigdb/cards/REACTOME_TNF_SIGNALING	Cytokines/Inflammation	TNF pathway		KINASE_PSP_TTK_UP	Other	Other kinases
WP_CANONICAL_NFKB_PATHWAY	http://www.gsea-msigdb.org/gsea/msigdb/cards/WP_CANONICAL_NFKB_PATHWAY	Cytokines/Inflammation	TNF pathway		PATH_BI_ISCHEMIA	Other	Cardiovascular
BIOCARTA_CD40_PATHWAY	http://www.gsea-msigdb.org/gsea/msigdb/cards/BIOCARTA_CD40_PATHWAY	Cytokines/Inflammation	TNF pathway		PATH_BI_ISCHEMIA_DN	Other	Cardiovascular
BIOCARTA_STRESS_PATHWAY	http://www.gsea-msigdb.org/gsea/msigdb/cards/BIOCARTA_STRESS_PATHWAY	Cytokines/Inflammation	TNF pathway		PATH_BI_ISCHEMIA_UP	Other	Cardiovascular
BIOCARTA_TNFR1_PATHWAY	http://www.gsea-msigdb.org/gsea/msigdb/cards/BIOCARTA_TNFR1_PATHWAY	Cytokines/Inflammation	TNF pathway		PATH_NP_AGE_RAGE_PATHWAY_UP	Other	Other diseases
BIOCARTA_TNFR2_PATHWAY	http://www.gsea-msigdb.org/gsea/msigdb/cards/BIOCARTA_TNFR2_PATHWAY	Cytokines/Inflammation	TNF pathway		PATH_NP_CRH_PATHWAY_UP	Other	Other diseases
PID_NFKAPPAB_ATYPICAL_PATHWAY	http://www.gsea-msigdb.org/gsea/msigdb/cards/PID_NFKAPPAB_ATYPICAL_PATHWAY	Cytokines/Inflammation	TNF pathway		PATH_NP_EGFR1_PATHWAY_UP	Growth factor/RTK	EGFR activation
PID_NFKAPPAB_CANONICAL_PATHWAY	http://www.gsea-msigdb.org/gsea/msigdb/cards/PID_NFKAPPAB_CANONICAL_PATHWAY	Cytokines/Inflammation	TNF pathway		PATH_NP_FGF1_PATHWAY_UP	Growth factor/RTK	FGFR activation
PID_CD40_PATHWAY	http://www.gsea-msigdb.org/gsea/msigdb/cards/PID_CD40_PATHWAY	Cytokines/Inflammation	TNF pathway		PATH_NP_FSH_PATHWAY_UP	Other pathways	Hormones
PID_TNF_PATHWAY	http://www.gsea-msigdb.org/gsea/msigdb/cards/PID_TNF_PATHWAY	Cytokines/Inflammation	TNF pathway		PATH_NP_GASTRIN_PATHWAY_UP	Other pathways	Hormones
SIG_CD40PATHWAYMAP	http://www.gsea-msigdb.org/gsea/msigdb/cards/SIG_CD40PATHWAYMAP	Cytokines/Inflammation	TNF pathway		PATH_NP_GLP1_PATHWAY_UP	Other	Other diseases
HALLMARK_TNFA_SIGNALING_VIA_NFKB	http://www.gsea-msigdb.org/gsea/msigdb/cards/HALLMARK_TNFA_SIGNALING_VIA_NFKB	Cytokines/Inflammation	TNF pathway		PATH_NP_IL11_PATHWAY_UP	Cytokines/Inflammation	Cytokines
REACTOME_TNFR1_MEDIATED_CERAMIDE_PRODUCTION	http://www.gsea-msigdb.org/gsea/msigdb/cards/REACTOME_TNFR1_MEDIATED_CERAMIDE_PRODUCTION	Cytokines/Inflammation	TNF Pathway		PATH_NP_IL2_PATHWAY_UP	Cytokines/Inflammation	Cytokines
WP_RANKLRANK_SIGNALING_PATHWAY	http://www.gsea-msigdb.org/gsea/msigdb/cards/WP_RANKLRANK_SIGNALING_PATHWAY	Cytokines/Inflammation	TNF pathway		PATH_NP_IL3_PATHWAY_UP	Cytokines/Inflammation	Cytokines
WP_TNFALPHA_SIGNALING_PATHWAY	http://www.gsea-msigdb.org/gsea/msigdb/cards/WP_TNFALPHA_SIGNALING_PATHWAY	Cytokines/Inflammation	TNF pathway		PATH_NP_IL4_PATHWAY_UP	Cytokines/Inflammation	Cytokines
REACTOME_TAK1_DEPENDENT_IKK_AND_NF_KAPPA_B_ACTIVATION	na	Cytokines/Inflammation	TNF pathway		PATH_NP_IL6_PATHWAY_UP	Cytokines/Inflammation	Cytokines
REACTOME_REGULATION_OF_IFNA_IFNB_SIGNALING	na	Cytokines/Inflammation	TNF pathway		PATH_NP_IL7_PATHWAY_UP	Cytokines/Inflammation	Cytokines
REACTOME_REGULATION_OF_NF_KAPPA_B_SIGNALING	na	Cytokines/Inflammation	TNF pathway		PATH_NP_KIT_RECEPTOR_PATHWAY_UP	Growth factor/RTK	KIT activation
BIOCARTA_CDC25_PATHWAY	http://www.gsea-msigdb.org/gsea/msigdb/cards/BIOCARTA_CDC25_PATHWAY	DNA repair	Activation		PATH_NP_LEPTIN_PATHWAY_UP	Other pathways	Hormones
KEGG_NON_HOMOLOGOUS_END_JOINING	http://www.gsea-msigdb.org/gsea/msigdb/cards/KEGG_NON_HOMOLOGOUS_END_JOINING	DNA repair	Activation		PATH_NP_NOTCH_PATHWAY_UP	Other pathways	Notch
REACTOME_RECOGNITION_OF_DNA_DAMAGE_BY_PCNA_CONTAINING_REPLICATION_COMPLEX	http://www.gsea-msigdb.org/gsea/msigdb/cards/REACTOME_RECOGNITION_OF_DNA_DAMAGE_BY_PCNA_CONTAINING_REPLICATION_COMPLEX	DNA repair	Activation		PATH_NP_OXYTOCIN_PATHWAY_UP	Other pathways	Hormones
REACTOME_TRANSLESION_SYNTHESIS_BY_POLH	http://www.gsea-msigdb.org/gsea/msigdb/cards/REACTOME_TRANSLESION_SYNTHESIS_BY_POLH	DNA repair	Activation		PATH_NP_PROLACTIN_PATHWAY_UP	Other pathways	Hormones
REACTOME_RECOGNITION_AND_ASSOCIATION_OF_DNA_GLYCOSYLASE_WITH_SITE_CONTAINING_AN_AFFECTED_PURINE	http://www.gsea-msigdb.org/gsea/msigdb/cards/REACTOME_RECOGNITION_AND_ASSOCIATION_OF_DNA_GLYCOSYLASE_WITH_SITE_CONTAINING_AN_AFFECTED_PURINE	DNA repair	Activation		PATH_NP_T_CELL_RECEPTOR_PATHWAY	Other	Immune system
REACTOME_POLB_DEPENDENT_LONG_PATCH_BASE_EXCISION_REPAIR	http://www.gsea-msigdb.org/gsea/msigdb/cards/REACTOME_POLB_DEPENDENT_LONG_PATCH_BASE_EXCISION_REPAIR	DNA repair	Activation		PATH_NP_T_CELL_RECEPTOR_PATHWAY_DN	Other	Immune system
REACTOME_RESOLUTION_OF_AP_SITES_VIA_THE_MULTIPLE_NUCLEOTIDE_PATCH_REPLACEMENT_PATHWAY	http://www.gsea-msigdb.org/gsea/msigdb/cards/REACTOME_RESOLUTION_OF_AP_SITES_VIA_THE_MULTIPLE_NUCLEOTIDE_PATCH_REPLACEMENT_PATHWAY	DNA repair	Activation		PATH_NP_T_CELL_RECEPTOR_PATHWAY_UP	Other	Immune system
REACTOME_INHIBITION_OF_REPLICATION_INITIATION_OF_DAMAGED_DNA_BY_RB1_E2F1	http://www.gsea-msigdb.org/gsea/msigdb/cards/REACTOME_INHIBITION_OF_REPLICATION_INITIATION_OF_DAMAGED_DNA_BY_RB1_E2F1	DNA repair	Activation		PATH_NP_TIE2_PATHWAY_UP	Other	Cardiovascular
REACTOME_ACTIVATION_OF_ATR_IN_RESPONSE_TO_REPLICATION_STRESS	http://www.gsea-msigdb.org/gsea/msigdb/cards/REACTOME_ACTIVATION_OF_ATR_IN_RESPONSE_TO_REPLICATION_STRESS	DNA repair	Activation		PATH_NP_TNF_ALPHA_PATHWAY_UP	Cytokines/Inflammation	TNF pathway
REACTOME_RESOLUTION_OF_SISTER_CHROMATID_COHESION	http://www.gsea-msigdb.org/gsea/msigdb/cards/REACTOME_RESOLUTION_OF_SISTER_CHROMATID_COHESION	DNA repair	Activation		PATH_NP_TSH_PATHWAY_UP	Other pathways	Hormones
REACTOME_MISMATCH_REPAIR	http://www.gsea-msigdb.org/gsea/msigdb/cards/REACTOME_MISMATCH_REPAIR	DNA repair	Activation		PATH_NP_TSLP_PATHWAY	Cytokines/Inflammation	Cytokines
REACTOME_APEX1_INDEPENDENT_RESOLUTION_OF_AP_SITES_VIA_THE_SINGLE_NUCLEOTIDE_REPLACEMENT_PATHWAY	http://www.gsea-msigdb.org/gsea/msigdb/cards/REACTOME_APEX1_INDEPENDENT_RESOLUTION_OF_AP_SITES_VIA_THE_SINGLE_NUCLEOTIDE_REPLACEMENT_PATHWAY	DNA repair	Activation		PATH_NP_TSLP_PATHWAY_DN	Cytokines/Inflammation	Cytokines
REACTOME_PCNA_DEPENDENT_LONG_PATCH_BASE_EXCISION_REPAIR	http://www.gsea-msigdb.org/gsea/msigdb/cards/REACTOME_PCNA_DEPENDENT_LONG_PATCH_BASE_EXCISION_REPAIR	DNA repair	Activation		PATH_NP_TSLP_PATHWAY_UP	Cytokines/Inflammation	Cytokines
REACTOME_TRANSLESION_SYNTHESIS_BY_POLK	http://www.gsea-msigdb.org/gsea/msigdb/cards/REACTOME_TRANSLESION_SYNTHESIS_BY_POLK	DNA repair	Activation		PATH_NP_TWEAK_PATHWAY_UP	Other	Immune system
REACTOME_HDR_THROUGH_SINGLE_STRAND_ANNEALING_SSA	http://www.gsea-msigdb.org/gsea/msigdb/cards/REACTOME_HDR_THROUGH_SINGLE_STRAND_ANNEALING_SSA	DNA repair	Activation		PATH_WP_Breast_cancer_pathway_UP	Other	Cancers
REACTOME_HDR_THROUGH_MMEJ_ALT_NHEJ	http://www.gsea-msigdb.org/gsea/msigdb/cards/REACTOME_HDR_THROUGH_MMEJ_ALT_NHEJ	DNA repair	Activation		PATH_WP_Epithelial_to_mesenchymal_transition_in_colorectal_cancer_UP	Other	Cancers
REACTOME_HDR_THROUGH_HOMOLOGOUS_RECOMBINATION_HRR	http://www.gsea-msigdb.org/gsea/msigdb/cards/REACTOME_HDR_THROUGH_HOMOLOGOUS_RECOMBINATION_HRR	DNA repair	Activation		PATH_WP_Hepatitis_B_infection	Other	Liver
REACTOME_DNA_DOUBLE_STRAND_BREAK_REPAIR	http://www.gsea-msigdb.org/gsea/msigdb/cards/REACTOME_DNA_DOUBLE_STRAND_BREAK_REPAIR	DNA repair	Activation		PATH_WP_Hepatitis_B_infection_DN	Other	Liver
REACTOME_RESOLUTION_OF_D_LOOP_STRUCTURES	http://www.gsea-msigdb.org/gsea/msigdb/cards/REACTOME_RESOLUTION_OF_D_LOOP_STRUCTURES	DNA repair	Activation		PATH_WP_Hepatitis_B_infection_UP	Other	Liver
REACTOME_HOMOLOGY_DIRECTED_REPAIR	http://www.gsea-msigdb.org/gsea/msigdb/cards/REACTOME_HOMOLOGY_DIRECTED_REPAIR	DNA repair	Activation		PATH_WP_Non_small_cell_lung_cancer	Other	Cancers
REACTOME_RESOLUTION_OF_D_LOOP_STRUCTURES_THROUGH_SYNTHESIS_DEPENDENT_STRAND_ANNEALING_SDSA	http://www.gsea-msigdb.org/gsea/msigdb/cards/REACTOME_RESOLUTION_OF_D_LOOP_STRUCTURES_THROUGH_SYNTHESIS_DEPENDENT_STRAND_ANNEALING_SDSA	DNA repair	Activation		PATH_WP_Non_small_cell_lung_cancer_DN	Other	Cancers
REACTOME_NONHOMOLOGOUS_END_JOINING_NHEJ	http://www.gsea-msigdb.org/gsea/msigdb/cards/REACTOME_NONHOMOLOGOUS_END_JOINING_NHEJ	DNA repair	Activation		PATH_WP_Non_small_cell_lung_cancer_UP	Other	Cancers
REACTOME_HOMOLOGOUS_DNA_PAIRING_AND_STRAND_EXCHANGE	http://www.gsea-msigdb.org/gsea/msigdb/cards/REACTOME_HOMOLOGOUS_DNA_PAIRING_AND_STRAND_EXCHANGE	DNA repair	Activation		PATH_WP_Pancreatic_adenocarcinoma_pathway_UP	Other	Cancers
REACTOME_DNA_DOUBLE_STRAND_BREAK_RESPONSE	http://www.gsea-msigdb.org/gsea/msigdb/cards/REACTOME_DNA_DOUBLE_STRAND_BREAK_RESPONSE	DNA repair	Activation		PATH_WP_PI3K_Akt_signaling_pathway	PI3K/AKT/mTOR	Activation
REACTOME_PROCESSING_OF_DNA_DOUBLE_STRAND_BREAK_ENDS	http://www.gsea-msigdb.org/gsea/msigdb/cards/REACTOME_PROCESSING_OF_DNA_DOUBLE_STRAND_BREAK_ENDS	DNA repair	Activation		PATH_WP_PI3K_Akt_signaling_pathway_DN	PI3K/AKT/mTOR	Activation
REACTOME_DNA_DAMAGE_RECOGNITION_IN_GG_NER	http://www.gsea-msigdb.org/gsea/msigdb/cards/REACTOME_DNA_DAMAGE_RECOGNITION_IN_GG_NER	DNA repair	Activation		PATH_WP_PI3K_Akt_signaling_pathway_UP	PI3K/AKT/mTOR	Activation
REACTOME_FORMATION_OF_INCISION_COMPLEX_IN_GG_NER	http://www.gsea-msigdb.org/gsea/msigdb/cards/REACTOME_FORMATION_OF_INCISION_COMPLEX_IN_GG_NER	DNA repair	Activation		PATH_WP_Ras_signaling_UP	MAPK	Overall Activation
REACTOME_GAP_FILLING_DNA_REPAIR_SYNTHESIS_AND_LIGATION_IN_GG_NER	http://www.gsea-msigdb.org/gsea/msigdb/cards/REACTOME_GAP_FILLING_DNA_REPAIR_SYNTHESIS_AND_LIGATION_IN_GG_NER	DNA repair	Activation		PATH_WP_Translation_inhibitors_in_chronically_activated_PDGFRA_cells_UP	Growth factor/RTK	PDGFR activation
REACTOME_NUCLEOTIDE_EXCISION_REPAIR	http://www.gsea-msigdb.org/gsea/msigdb/cards/REACTOME_NUCLEOTIDE_EXCISION_REPAIR	DNA repair	Activation		PERT_P100_DIA_BIX_01338_DN	External stimuli	Drugs
REACTOME_GLOBAL_GENOME_NUCLEOTIDE_EXCISION_REPAIR_GG_NER	http://www.gsea-msigdb.org/gsea/msigdb/cards/REACTOME_GLOBAL_GENOME_NUCLEOTIDE_EXCISION_REPAIR_GG_NER	DNA repair	Activation		PERT_P100_DIA_C646__CHEMBL1797936_	External stimuli	Drugs
REACTOME_DUAL_INCISION_IN_GG_NER	http://www.gsea-msigdb.org/gsea/msigdb/cards/REACTOME_DUAL_INCISION_IN_GG_NER	DNA repair	Activation		PERT_P100_DIA_C646__CHEMBL1797936__UP	External stimuli	Drugs
REACTOME_FORMATION_OF_TC_NER_PRE_INCISION_COMPLEX	http://www.gsea-msigdb.org/gsea/msigdb/cards/REACTOME_FORMATION_OF_TC_NER_PRE_INCISION_COMPLEX	DNA repair	Activation		PERT_P100_DIA_JQ1_S_DN	External stimuli	Drugs
REACTOME_TRANSCRIPTION_COUPLED_NUCLEOTIDE_EXCISION_REPAIR_TC_NER	http://www.gsea-msigdb.org/gsea/msigdb/cards/REACTOME_TRANSCRIPTION_COUPLED_NUCLEOTIDE_EXCISION_REPAIR_TC_NER	DNA repair	Activation		PERT_P100_DIA_MOMELOTINIB_DN	External stimuli	Drugs
REACTOME_DUAL_INCISION_IN_TC_NER	http://www.gsea-msigdb.org/gsea/msigdb/cards/REACTOME_DUAL_INCISION_IN_TC_NER	DNA repair	Activation		PERT_P100_DIA_STAUROSPORINE_DN	External stimuli	Drugs
REACTOME_G2_M_DNA_DAMAGE_CHECKPOINT	http://www.gsea-msigdb.org/gsea/msigdb/cards/REACTOME_G2_M_DNA_DAMAGE_CHECKPOINT	DNA repair	Activation		PERT_P100_DIA2_1271738_62_5	External stimuli	Drugs
REACTOME_G1_S_DNA_DAMAGE_CHECKPOINTS	http://www.gsea-msigdb.org/gsea/msigdb/cards/REACTOME_G1_S_DNA_DAMAGE_CHECKPOINTS	DNA repair	Activation		PERT_P100_DIA2_1271738_62_5_UP	External stimuli	Drugs
REACTOME_BASE_EXCISION_REPAIR	http://www.gsea-msigdb.org/gsea/msigdb/cards/REACTOME_BASE_EXCISION_REPAIR	DNA repair	Activation		PERT_P100_DIA2_AFURESERTIB	External stimuli	Drugs
REACTOME_CHROMOSOME_MAINTENANCE	http://www.gsea-msigdb.org/gsea/msigdb/cards/REACTOME_CHROMOSOME_MAINTENANCE	DNA repair	Activation		PERT_P100_DIA2_AFURESERTIB_UP	External stimuli	Drugs
REACTOME_DNA_REPAIR	http://www.gsea-msigdb.org/gsea/msigdb/cards/REACTOME_DNA_REPAIR	DNA repair	Activation		PERT_P100_DIA2_AMIODARONE	External stimuli	Drugs
REACTOME_BASE_EXCISION_REPAIR_AP_SITE_FORMATION	http://www.gsea-msigdb.org/gsea/msigdb/cards/REACTOME_BASE_EXCISION_REPAIR_AP_SITE_FORMATION	DNA repair	Activation		PERT_P100_DIA2_AMIODARONE_DN	External stimuli	Drugs
REACTOME_DISEASES_OF_BASE_EXCISION_REPAIR	http://www.gsea-msigdb.org/gsea/msigdb/cards/REACTOME_DISEASES_OF_BASE_EXCISION_REPAIR	DNA repair	Activation		PERT_P100_DIA2_AR_A014418	External stimuli	Drugs
WP_NUCLEOTIDE_EXCISION_REPAIR	http://www.gsea-msigdb.org/gsea/msigdb/cards/WP_NUCLEOTIDE_EXCISION_REPAIR	DNA repair	Activation		PERT_P100_DIA2_AR_A014418_UP	External stimuli	Drugs
WP_ATR_SIGNALING	http://www.gsea-msigdb.org/gsea/msigdb/cards/WP_ATR_SIGNALING	DNA repair	Activation		PERT_P100_DIA2_AXITINIB	External stimuli	Drugs
WP_DNA_DAMAGE_RESPONSE	http://www.gsea-msigdb.org/gsea/msigdb/cards/WP_DNA_DAMAGE_RESPONSE	DNA repair	Activation		PERT_P100_DIA2_AXITINIB_DN	External stimuli	Drugs
WP_BASE_EXCISION_REPAIR	http://www.gsea-msigdb.org/gsea/msigdb/cards/WP_BASE_EXCISION_REPAIR	DNA repair	Activation		PERT_P100_DIA2_BAFILOMYCIN_A1	External stimuli	Drugs
WP_HOMOLOGOUS_RECOMBINATION	http://www.gsea-msigdb.org/gsea/msigdb/cards/WP_HOMOLOGOUS_RECOMBINATION	DNA repair	Activation		PERT_P100_DIA2_BAFILOMYCIN_A1_DN	External stimuli	Drugs
WP_DNA_MISMATCH_REPAIR	http://www.gsea-msigdb.org/gsea/msigdb/cards/WP_DNA_MISMATCH_REPAIR	DNA repair	Activation		PERT_P100_DIA2_BAFILOMYCIN_A1_UP	External stimuli	Drugs
WP_ATM_SIGNALING_PATHWAY	http://www.gsea-msigdb.org/gsea/msigdb/cards/WP_ATM_SIGNALING_PATHWAY	DNA repair	Activation		PERT_P100_DIA2_BELINOSTAT	External stimuli	Drugs
WP_DNA_DAMAGE_RESPONSE_ONLY_ATM_DEPENDENT	http://www.gsea-msigdb.org/gsea/msigdb/cards/WP_DNA_DAMAGE_RESPONSE_ONLY_ATM_DEPENDENT	DNA repair	Activation		PERT_P100_DIA2_BELINOSTAT_UP	External stimuli	Drugs
WP_MIRNAS_INVOLVED_IN_DNA_DAMAGE_RESPONSE	http://www.gsea-msigdb.org/gsea/msigdb/cards/WP_MIRNAS_INVOLVED_IN_DNA_DAMAGE_RESPONSE	DNA repair	Activation		PERT_P100_DIA2_BIX_01294	External stimuli	Drugs
WP_MIRNA_REGULATION_OF_DNA_DAMAGE_RESPONSE	http://www.gsea-msigdb.org/gsea/msigdb/cards/WP_MIRNA_REGULATION_OF_DNA_DAMAGE_RESPONSE	DNA repair	Activation		PERT_P100_DIA2_BIX_01294_UP	External stimuli	Drugs
WP_NONHOMOLOGOUS_END_JOINING	http://www.gsea-msigdb.org/gsea/msigdb/cards/WP_NONHOMOLOGOUS_END_JOINING	DNA repair	Activation		PERT_P100_DIA2_BIX_01338_DN	External stimuli	Drugs
WP_DNA_REPAIR_PATHWAYS_FULL_NETWORK	http://www.gsea-msigdb.org/gsea/msigdb/cards/WP_DNA_REPAIR_PATHWAYS_FULL_NETWORK	DNA repair	Activation		PERT_P100_DIA2_BIX_01338_UP	External stimuli	Drugs
WP_DNA_IRDAMAGE_AND_CELLULAR_RESPONSE_VIA_ATR	http://www.gsea-msigdb.org/gsea/msigdb/cards/WP_DNA_IRDAMAGE_AND_CELLULAR_RESPONSE_VIA_ATR	DNA repair	Activation		PERT_P100_DIA2_BMS_345541	External stimuli	Drugs
BIOCARTA_ATM_PATHWAY	http://www.gsea-msigdb.org/gsea/msigdb/cards/BIOCARTA_ATM_PATHWAY	DNA repair	Activation		PERT_P100_DIA2_BMS_345541_UP	External stimuli	Drugs
KEGG_BASE_EXCISION_REPAIR	http://www.gsea-msigdb.org/gsea/msigdb/cards/KEGG_BASE_EXCISION_REPAIR	DNA repair	Activation		PERT_P100_DIA2_BMS_906024	External stimuli	Drugs
KEGG_NUCLEOTIDE_EXCISION_REPAIR	http://www.gsea-msigdb.org/gsea/msigdb/cards/KEGG_NUCLEOTIDE_EXCISION_REPAIR	DNA repair	Activation		PERT_P100_DIA2_BMS_906024_DN	External stimuli	Drugs
KEGG_MISMATCH_REPAIR	http://www.gsea-msigdb.org/gsea/msigdb/cards/KEGG_MISMATCH_REPAIR	DNA repair	Activation		PERT_P100_DIA2_BMS_906024_UP	External stimuli	Drugs
PID_ATR_PATHWAY	http://www.gsea-msigdb.org/gsea/msigdb/cards/PID_ATR_PATHWAY	DNA repair	Activation		PERT_P100_DIA2_BORTEZOMIB	External stimuli	Drugs
PID_ATM_PATHWAY	http://www.gsea-msigdb.org/gsea/msigdb/cards/PID_ATM_PATHWAY	DNA repair	Activation		PERT_P100_DIA2_BOSUTINIB_DN	External stimuli	Drugs
PID_BARD1_PATHWAY	http://www.gsea-msigdb.org/gsea/msigdb/cards/PID_BARD1_PATHWAY	DNA repair	Activation		PERT_P100_DIA2_BOSUTINIB_UP	External stimuli	Drugs
HALLMARK_DNA_REPAIR	http://www.gsea-msigdb.org/gsea/msigdb/cards/HALLMARK_DNA_REPAIR	DNA repair	Activation		PERT_P100_DIA2_BYL719	External stimuli	Drugs
HALLMARK_UV_RESPONSE	http://www.gsea-msigdb.org/gsea/msigdb/cards/HALLMARK_UV_RESPONSE_UP combined UP & DN	DNA repair	Activation		PERT_P100_DIA2_BYL719_DN	External stimuli	Drugs
HALLMARK_UV_RESPONSE_UP	http://www.gsea-msigdb.org/gsea/msigdb/cards/HALLMARK_UV_RESPONSE_UP	DNA repair	Activation		PERT_P100_DIA2_C646__CHEMBL1797936_	External stimuli	Drugs
REACTOME_DISPLACEMENT_OF_DNA_GLYCOSYLASE_BY_APEX1	http://www.gsea-msigdb.org/gsea/msigdb/cards/REACTOME_DISPLACEMENT_OF_DNA_GLYCOSYLASE_BY_APEX1	DNA repair	Activation		PERT_P100_DIA2_C646__CHEMBL1797936__DN	External stimuli	Drugs
REACTOME_SENSING_OF_DNA_DOUBLE_STRAND_BREAKS	http://www.gsea-msigdb.org/gsea/msigdb/cards/REACTOME_SENSING_OF_DNA_DOUBLE_STRAND_BREAKS	DNA repair	Activation		PERT_P100_DIA2_C646__CHEMBL1797936__UP	External stimuli	Drugs
WP_ATM_SIGNALING_IN_DEVELOPMENT_AND_DISEASE	http://www.gsea-msigdb.org/gsea/msigdb/cards/WP_ATM_SIGNALING_IN_DEVELOPMENT_AND_DISEASE	DNA repair	Activation		PERT_P100_DIA2_CALPAIN_INHIBITOR_II_DN	External stimuli	Drugs
WP_DNA_IRDOUBLE_STRAND_BREAKS_AND_CELLULAR_RESPONSE_VIA_ATM	http://www.gsea-msigdb.org/gsea/msigdb/cards/WP_DNA_IRDOUBLE_STRAND_BREAKS_AND_CELLULAR_RESPONSE_VIA_ATM	DNA repair	Activation		PERT_P100_DIA2_CALPAIN_INHIBITOR_II_UP	External stimuli	Drugs
WP_NIPBL_ROLE_IN_DNA_DAMAGE_CORNELIA_DE_LANGE_SYNDROME	http://www.gsea-msigdb.org/gsea/msigdb/cards/WP_NIPBL_ROLE_IN_DNA_DAMAGE_CORNELIA_DE_LANGE_SYNDROME	DNA repair	Activation		PERT_P100_DIA2_CARFILZOMIB	External stimuli	Drugs
WP_NUCLEOTIDE_EXCISION_REPAIR_IN_XERODERMA_PIGMENTOSUM	http://www.gsea-msigdb.org/gsea/msigdb/cards/WP_NUCLEOTIDE_EXCISION_REPAIR_IN_XERODERMA_PIGMENTOSUM	DNA repair	Activation		PERT_P100_DIA2_CARFILZOMIB_UP	External stimuli	Drugs
REACTOME_DNA_DAMAGE_BYPASS	http://www.gsea-msigdb.org/gsea/msigdb/cards/REACTOME_DNA_DAMAGE_BYPASS	DNA repair	Inhibition		PERT_P100_DIA2_CC_401	External stimuli	Drugs
REACTOME_DNA_DAMAGE_REVERSAL	http://www.gsea-msigdb.org/gsea/msigdb/cards/REACTOME_DNA_DAMAGE_REVERSAL	DNA repair	Inhibition		PERT_P100_DIA2_CC_401_UP	External stimuli	Drugs
REACTOME_DISEASES_OF_DNA_REPAIR	http://www.gsea-msigdb.org/gsea/msigdb/cards/REACTOME_DISEASES_OF_DNA_REPAIR	DNA repair	Inhibition		PERT_P100_DIA2_CERITINIB_DN	External stimuli	Drugs
BIOCARTA_ATRBRCA_PATHWAY	http://www.gsea-msigdb.org/gsea/msigdb/cards/BIOCARTA_ATRBRCA_PATHWAY	DNA repair	Inhibition		PERT_P100_DIA2_CI_994	External stimuli	Drugs
HALLMARK_UV_RESPONSE_DN	http://www.gsea-msigdb.org/gsea/msigdb/cards/HALLMARK_UV_RESPONSE_DN	DNA repair	Inhibition		PERT_P100_DIA2_CI_994_DN	External stimuli	Drugs
REACTOME_DISEASES_OF_MISMATCH_REPAIR_MMR	http://www.gsea-msigdb.org/gsea/msigdb/cards/REACTOME_DISEASES_OF_MISMATCH_REPAIR_MMR	DNA repair	Inhibition		PERT_P100_DIA2_CI_994_UP	External stimuli	Drugs
BIOCARTA_TERT_PATHWAY	http://www.gsea-msigdb.org/gsea/msigdb/cards/BIOCARTA_TERT_PATHWAY	DNA replication	Activation		PERT_P100_DIA2_COMPOUND_E	External stimuli	Drugs
PID_DNA_PK_PATHWAY	http://www.gsea-msigdb.org/gsea/msigdb/cards/PID_DNA_PK_PATHWAY	DNA replication	Activation		PERT_P100_DIA2_COMPOUND_E_DN	External stimuli	Drugs
REACTOME_TRANSLESION_SYNTHESIS_BY_Y_FAMILY_DNA_POLYMERASES_BYPASSES_LESIONS_ON_DNA_TEMPLATE	http://www.gsea-msigdb.org/gsea/msigdb/cards/REACTOME_TRANSLESION_SYNTHESIS_BY_Y_FAMILY_DNA_POLYMERASES_BYPASSES_LESIONS_ON_DNA_TEMPLATE	DNA replication	Activation		PERT_P100_DIA2_COMPOUND_E_UP	External stimuli	Drugs
REACTOME_E2F_ENABLED_INHIBITION_OF_PRE_REPLICATION_COMPLEX_FORMATION	http://www.gsea-msigdb.org/gsea/msigdb/cards/REACTOME_E2F_ENABLED_INHIBITION_OF_PRE_REPLICATION_COMPLEX_FORMATION	DNA replication	Activation		PERT_P100_DIA2_CPI_169	External stimuli	Drugs
REACTOME_E2F_MEDIATED_REGULATION_OF_DNA_REPLICATION	http://www.gsea-msigdb.org/gsea/msigdb/cards/REACTOME_E2F_MEDIATED_REGULATION_OF_DNA_REPLICATION	DNA replication	Activation		PERT_P100_DIA2_CPI_169_UP	External stimuli	Drugs
REACTOME_TELOMERE_MAINTENANCE	http://www.gsea-msigdb.org/gsea/msigdb/cards/REACTOME_TELOMERE_MAINTENANCE	DNA replication	Activation		PERT_P100_DIA2_CRIZOTINIB	External stimuli	Drugs
REACTOME_TELOMERE_EXTENSION_BY_TELOMERASE	http://www.gsea-msigdb.org/gsea/msigdb/cards/REACTOME_TELOMERE_EXTENSION_BY_TELOMERASE	DNA replication	Activation		PERT_P100_DIA2_CURCUMIN	External stimuli	Drugs
REACTOME_POLYMERASE_SWITCHING_ON_THE_C_STRAND_OF_THE_TELOMERE	http://www.gsea-msigdb.org/gsea/msigdb/cards/REACTOME_POLYMERASE_SWITCHING_ON_THE_C_STRAND_OF_THE_TELOMERE	DNA replication	Activation		PERT_P100_DIA2_CURCUMIN_UP	External stimuli	Drugs
REACTOME_PROCESSIVE_SYNTHESIS_ON_THE_C_STRAND_OF_THE_TELOMERE	http://www.gsea-msigdb.org/gsea/msigdb/cards/REACTOME_PROCESSIVE_SYNTHESIS_ON_THE_C_STRAND_OF_THE_TELOMERE	DNA replication	Activation		PERT_P100_DIA2_CYCLOSPORINE_DN	External stimuli	Drugs
REACTOME_TELOMERE_C_STRAND_LAGGING_STRAND_SYNTHESIS	http://www.gsea-msigdb.org/gsea/msigdb/cards/REACTOME_TELOMERE_C_STRAND_LAGGING_STRAND_SYNTHESIS	DNA replication	Activation		PERT_P100_DIA2_DACTOLISIB	External stimuli	Drugs
REACTOME_TELOMERE_C_STRAND_SYNTHESIS_INITIATION	http://www.gsea-msigdb.org/gsea/msigdb/cards/REACTOME_TELOMERE_C_STRAND_SYNTHESIS_INITIATION	DNA replication	Activation		PERT_P100_DIA2_DACTOLISIB_DN	External stimuli	Drugs
REACTOME_UNWINDING_OF_DNA	http://www.gsea-msigdb.org/gsea/msigdb/cards/REACTOME_UNWINDING_OF_DNA	DNA replication	Activation		PERT_P100_DIA2_DACTOLISIB_UP	External stimuli	Drugs
REACTOME_EXTENSION_OF_TELOMERES	http://www.gsea-msigdb.org/gsea/msigdb/cards/REACTOME_EXTENSION_OF_TELOMERES	DNA replication	Activation		PERT_P100_DIA2_DASATINIB_DN	External stimuli	Drugs
REACTOME_CONDENSATION_OF_PROPHASE_CHROMOSOMES	http://www.gsea-msigdb.org/gsea/msigdb/cards/REACTOME_CONDENSATION_OF_PROPHASE_CHROMOSOMES	DNA replication	Activation		PERT_P100_DIA2_DAUNORUBICIN	External stimuli	Drugs
REACTOME_SEPARATION_OF_SISTER_CHROMATIDS	http://www.gsea-msigdb.org/gsea/msigdb/cards/REACTOME_SEPARATION_OF_SISTER_CHROMATIDS	DNA replication	Activation		PERT_P100_DIA2_DAUNORUBICIN_UP	External stimuli	Drugs
REACTOME_ESTABLISHMENT_OF_SISTER_CHROMATID_COHESION	http://www.gsea-msigdb.org/gsea/msigdb/cards/REACTOME_ESTABLISHMENT_OF_SISTER_CHROMATID_COHESION	DNA replication	Activation		PERT_P100_DIA2_DECITABINE	External stimuli	Drugs
REACTOME_CONDENSATION_OF_PROMETAPHASE_CHROMOSOMES	http://www.gsea-msigdb.org/gsea/msigdb/cards/REACTOME_CONDENSATION_OF_PROMETAPHASE_CHROMOSOMES	DNA replication	Activation		PERT_P100_DIA2_DECITABINE_UP	External stimuli	Drugs
REACTOME_RECRUITMENT_OF_MITOTIC_CENTROSOME_PROTEINS_AND_COMPLEXES	http://www.gsea-msigdb.org/gsea/msigdb/cards/REACTOME_RECRUITMENT_OF_MITOTIC_CENTROSOME_PROTEINS_AND_COMPLEXES	DNA replication	Activation		PERT_P100_DIA2_DEXAMETHASONE	External stimuli	Drugs
REACTOME_RECRUITMENT_OF_NUMA_TO_MITOTIC_CENTROSOMES	http://www.gsea-msigdb.org/gsea/msigdb/cards/REACTOME_RECRUITMENT_OF_NUMA_TO_MITOTIC_CENTROSOMES	DNA replication	Activation		PERT_P100_DIA2_DEXAMETHASONE_DN	External stimuli	Drugs
REACTOME_TERMINATION_OF_TRANSLESION_DNA_SYNTHESIS	http://www.gsea-msigdb.org/gsea/msigdb/cards/REACTOME_TERMINATION_OF_TRANSLESION_DNA_SYNTHESIS	DNA replication	Activation		PERT_P100_DIA2_DEXAMETHASONE_UP	External stimuli	Drugs
REACTOME_DEPOSITION_OF_NEW_CENPA_CONTAINING_NUCLEOSOMES_AT_THE_CENTROMERE	http://www.gsea-msigdb.org/gsea/msigdb/cards/REACTOME_DEPOSITION_OF_NEW_CENPA_CONTAINING_NUCLEOSOMES_AT_THE_CENTROMERE	DNA replication	Activation		PERT_P100_DIA2_DINACICLIB	External stimuli	Drugs
REACTOME_ASSEMBLY_OF_THE_ORC_COMPLEX_AT_THE_ORIGIN_OF_REPLICATION	http://www.gsea-msigdb.org/gsea/msigdb/cards/REACTOME_ASSEMBLY_OF_THE_ORC_COMPLEX_AT_THE_ORIGIN_OF_REPLICATION	DNA replication	Activation		PERT_P100_DIA2_DINACICLIB_DN	External stimuli	Drugs
REACTOME_CDC6_ASSOCIATION_WITH_THE_ORC_ORIGIN_COMPLEX	http://www.gsea-msigdb.org/gsea/msigdb/cards/REACTOME_CDC6_ASSOCIATION_WITH_THE_ORC_ORIGIN_COMPLEX	DNA replication	Activation		PERT_P100_DIA2_DINACICLIB_UP	External stimuli	Drugs
REACTOME_DNA_REPLICATION_INITIATION	http://www.gsea-msigdb.org/gsea/msigdb/cards/REACTOME_DNA_REPLICATION_INITIATION	DNA replication	Activation		PERT_P100_DIA2_DOXORUBICIN_DN	External stimuli	Drugs
REACTOME_ACTIVATION_OF_THE_PRE_REPLICATIVE_COMPLEX	http://www.gsea-msigdb.org/gsea/msigdb/cards/REACTOME_ACTIVATION_OF_THE_PRE_REPLICATIVE_COMPLEX	DNA replication	Activation		PERT_P100_DIA2_ENDOTHELIN	External stimuli	Drugs
REACTOME_DNA_REPLICATION_PRE_INITIATION	http://www.gsea-msigdb.org/gsea/msigdb/cards/REACTOME_DNA_REPLICATION_PRE_INITIATION	DNA replication	Activation		PERT_P100_DIA2_EPZ_5676	External stimuli	Drugs
REACTOME_SWITCHING_OF_ORIGINS_TO_A_POST_REPLICATIVE_STATE	http://www.gsea-msigdb.org/gsea/msigdb/cards/REACTOME_SWITCHING_OF_ORIGINS_TO_A_POST_REPLICATIVE_STATE	DNA replication	Activation		PERT_P100_DIA2_EPZ_5676_UP	External stimuli	Drugs
REACTOME_POLYMERASE_SWITCHING	http://www.gsea-msigdb.org/gsea/msigdb/cards/REACTOME_POLYMERASE_SWITCHING	DNA replication	Activation		PERT_P100_DIA2_EPZ_5687	External stimuli	Drugs
REACTOME_PROCESSIVE_SYNTHESIS_ON_THE_LAGGING_STRAND	http://www.gsea-msigdb.org/gsea/msigdb/cards/REACTOME_PROCESSIVE_SYNTHESIS_ON_THE_LAGGING_STRAND	DNA replication	Activation		PERT_P100_DIA2_EPZ_5687_DN	External stimuli	Drugs
REACTOME_LAGGING_STRAND_SYNTHESIS	http://www.gsea-msigdb.org/gsea/msigdb/cards/REACTOME_LAGGING_STRAND_SYNTHESIS	DNA replication	Activation		PERT_P100_DIA2_EPZ_5687_UP	External stimuli	Drugs
REACTOME_DNA_STRAND_ELONGATION	http://www.gsea-msigdb.org/gsea/msigdb/cards/REACTOME_DNA_STRAND_ELONGATION	DNA replication	Activation		PERT_P100_DIA2_EPZ004777	External stimuli	Drugs
REACTOME_DNA_REPLICATION	http://www.gsea-msigdb.org/gsea/msigdb/cards/REACTOME_DNA_REPLICATION	DNA replication	Activation		PERT_P100_DIA2_EPZ004777_DN	External stimuli	Drugs
REACTOME_INHIBITION_OF_DNA_RECOMBINATION_AT_TELOMERE	http://www.gsea-msigdb.org/gsea/msigdb/cards/REACTOME_INHIBITION_OF_DNA_RECOMBINATION_AT_TELOMERE	DNA replication	Activation		PERT_P100_DIA2_ERLOTINIB_DN	External stimuli	Drugs
WP_DNA_REPLICATION	http://www.gsea-msigdb.org/gsea/msigdb/cards/WP_DNA_REPLICATION	DNA replication	Activation		PERT_P100_DIA2_ERLOTINIB_UP	External stimuli	Drugs
WP_REGULATION_OF_SISTER_CHROMATID_SEPARATION_AT_THE_METAPHASEANAPHASE_TRANSITION	http://www.gsea-msigdb.org/gsea/msigdb/cards/WP_REGULATION_OF_SISTER_CHROMATID_SEPARATION_AT_THE_METAPHASEANAPHASE_TRANSITION	DNA replication	Activation		PERT_P100_DIA2_ETOPOSIDE	External stimuli	Drugs
KEGG_DNA_REPLICATION	http://www.gsea-msigdb.org/gsea/msigdb/cards/KEGG_DNA_REPLICATION	DNA replication	Activation		PERT_P100_DIA2_ETOPOSIDE_DN	External stimuli	Drugs
KEGG_HOMOLOGOUS_RECOMBINATION	http://www.gsea-msigdb.org/gsea/msigdb/cards/KEGG_HOMOLOGOUS_RECOMBINATION	DNA replication	Activation		PERT_P100_DIA2_ETOPOSIDE_UP	External stimuli	Drugs
KEGG_CYTOSOLIC_DNA_SENSING_PATHWAY	http://www.gsea-msigdb.org/gsea/msigdb/cards/KEGG_CYTOSOLIC_DNA_SENSING_PATHWAY	DNA replication	Activation		PERT_P100_DIA2_EVEROLIMUS_DN	External stimuli	Drugs
PID_TELOMERASE_PATHWAY	http://www.gsea-msigdb.org/gsea/msigdb/cards/PID_TELOMERASE_PATHWAY	DNA replication	Activation		PERT_P100_DIA2_EVEROLIMUS_UP	External stimuli	Drugs
BIOCARTA_TERC_PATHWAY	http://www.gsea-msigdb.org/gsea/msigdb/cards/BIOCARTA_TERC_PATHWAY	DNA replication	Activation		PERT_P100_DIA2_EX527	External stimuli	Drugs
REACTOME_CDT1_ASSOCIATION_WITH_THE_CDC6_ORC_ORIGIN_COMPLEX	http://www.gsea-msigdb.org/gsea/msigdb/cards/REACTOME_CDT1_ASSOCIATION_WITH_THE_CDC6_ORC_ORIGIN_COMPLEX	DNA replication	Activation		PERT_P100_DIA2_EX527_DN	External stimuli	Drugs
REACTOME_SYNTHESIS_OF_DNA	http://www.gsea-msigdb.org/gsea/msigdb/cards/REACTOME_SYNTHESIS_OF_DNA	DNA replication	Activation		PERT_P100_DIA2_EX527_UP	External stimuli	Drugs
REACTOME_REGULATION_OF_HSF1_MEDIATED_HEAT_SHOCK_RESPONSE	http://www.gsea-msigdb.org/gsea/msigdb/cards/REACTOME_REGULATION_OF_HSF1_MEDIATED_HEAT_SHOCK_RESPONSE	External stimuli	Heat stress		PERT_P100_DIA2_EXIFONE	External stimuli	Drugs
REACTOME_CELLULAR_RESPONSE_TO_HEAT_STRESS	http://www.gsea-msigdb.org/gsea/msigdb/cards/REACTOME_CELLULAR_RESPONSE_TO_HEAT_STRESS	External stimuli	Heat stress		PERT_P100_DIA2_EXIFONE_UP	External stimuli	Drugs
REACTOME_ATTENUATION_PHASE	http://www.gsea-msigdb.org/gsea/msigdb/cards/REACTOME_ATTENUATION_PHASE	External stimuli	Heat stress		PERT_P100_DIA2_FLAVOPIRIDOL	External stimuli	Drugs
REACTOME_CYTOPROTECTION_BY_HMOX1	http://www.gsea-msigdb.org/gsea/msigdb/cards/REACTOME_CYTOPROTECTION_BY_HMOX1	External stimuli	Heat stress		PERT_P100_DIA2_FLAVOPIRIDOL_UP	External stimuli	Drugs
REACTOME_REGULATION_OF_HMOX1_EXPRESSION_AND_ACTIVITY	http://www.gsea-msigdb.org/gsea/msigdb/cards/REACTOME_REGULATION_OF_HMOX1_EXPRESSION_AND_ACTIVITY	External stimuli	Heat stress		PERT_P100_DIA2_FLECAINIDE_DN	External stimuli	Drugs
REACTOME_REGULATION_OF_BACH1_ACTIVITY	http://www.gsea-msigdb.org/gsea/msigdb/cards/REACTOME_REGULATION_OF_BACH1_ACTIVITY	External stimuli	Heat stress		PERT_P100_DIA2_FLECAINIDE_UP	External stimuli	Drugs
REACTOME_CELLULAR_RESPONSE_TO_STARVATION	http://www.gsea-msigdb.org/gsea/msigdb/cards/REACTOME_CELLULAR_RESPONSE_TO_STARVATION	External stimuli	Heat stress		PERT_P100_DIA2_GEFITINIB_DN	External stimuli	Drugs
REACTOME_CELLULAR_RESPONSE_TO_CHEMICAL_STRESS	http://www.gsea-msigdb.org/gsea/msigdb/cards/REACTOME_CELLULAR_RESPONSE_TO_CHEMICAL_STRESS	External stimuli	Heat stress		PERT_P100_DIA2_GELDANAMYCIN	External stimuli	Drugs
BIOCARTA_HSP27_PATHWAY	http://www.gsea-msigdb.org/gsea/msigdb/cards/BIOCARTA_HSP27_PATHWAY	External stimuli	Heat stress		PERT_P100_DIA2_GELDANAMYCIN_UP	External stimuli	Drugs
REACTOME_CELLULAR_RESPONSES_TO_STIMULI	http://www.gsea-msigdb.org/gsea/msigdb/cards/REACTOME_CELLULAR_RESPONSES_TO_STIMULI	External stimuli	Heat stress		PERT_P100_DIA2_GINKGETIN_DN	External stimuli	Drugs
REACTOME_REGULATION_OF_GENE_EXPRESSION_BY_HYPOXIA_INDUCIBLE_FACTOR	http://www.gsea-msigdb.org/gsea/msigdb/cards/REACTOME_REGULATION_OF_GENE_EXPRESSION_BY_HYPOXIA_INDUCIBLE_FACTOR	External stimuli	Hypoxia		PERT_P100_DIA2_GOSSYPETIN	External stimuli	Drugs
REACTOME_CELLULAR_RESPONSE_TO_HYPOXIA	http://www.gsea-msigdb.org/gsea/msigdb/cards/REACTOME_CELLULAR_RESPONSE_TO_HYPOXIA	External stimuli	Hypoxia		PERT_P100_DIA2_GOSSYPETIN_UP	External stimuli	Drugs
REACTOME_PTK6_PROMOTES_HIF1A_STABILIZATION	http://www.gsea-msigdb.org/gsea/msigdb/cards/REACTOME_PTK6_PROMOTES_HIF1A_STABILIZATION	External stimuli	Hypoxia		PERT_P100_DIA2_GSK_J4	External stimuli	Drugs
WP_HIF1A_AND_PPARG_REGULATION_OF_GLYCOLYSIS	http://www.gsea-msigdb.org/gsea/msigdb/cards/WP_HIF1A_AND_PPARG_REGULATION_OF_GLYCOLYSIS	External stimuli	Hypoxia		PERT_P100_DIA2_GSK_J4_DN	External stimuli	Drugs
WP_PHOTODYNAMIC_THERAPYINDUCED_HIF1_SURVIVAL_SIGNALING	http://www.gsea-msigdb.org/gsea/msigdb/cards/WP_PHOTODYNAMIC_THERAPYINDUCED_HIF1_SURVIVAL_SIGNALING	External stimuli	Hypoxia		PERT_P100_DIA2_GSK_J4_UP	External stimuli	Drugs
BIOCARTA_HIF_PATHWAY	http://www.gsea-msigdb.org/gsea/msigdb/cards/BIOCARTA_HIF_PATHWAY	External stimuli	Hypoxia		PERT_P100_DIA2_GSK1210151A	External stimuli	Drugs
PID_HIF2PATHWAY	http://www.gsea-msigdb.org/gsea/msigdb/cards/PID_HIF2PATHWAY	External stimuli	Hypoxia		PERT_P100_DIA2_GSK1210151A_DN	External stimuli	Drugs
PID_HIF1_TFPATHWAY	http://www.gsea-msigdb.org/gsea/msigdb/cards/PID_HIF1_TFPATHWAY	External stimuli	Hypoxia		PERT_P100_DIA2_GSK1210151A_UP	External stimuli	Drugs
HALLMARK_HYPOXIA	http://www.gsea-msigdb.org/gsea/msigdb/cards/HALLMARK_HYPOXIA	External stimuli	Hypoxia		PERT_P100_DIA2_GSK126	External stimuli	Drugs
PID_HIF1A_PATHWAY	http://www.gsea-msigdb.org/gsea/msigdb/cards/PID_HIF1A_PATHWAY	External stimuli	Hypoxia		PERT_P100_DIA2_GSK126_UP	External stimuli	Drugs
REACTOME_PTK6_EXPRESSION	http://www.gsea-msigdb.org/gsea/msigdb/cards/REACTOME_PTK6_EXPRESSION	External stimuli	Hypoxia		PERT_P100_DIA2_GSK525762A	External stimuli	Drugs
WP_OVERVIEW_OF_NANOPARTICLE_EFFECTS	http://www.gsea-msigdb.org/gsea/msigdb/cards/WP_OVERVIEW_OF_NANOPARTICLE_EFFECTS	External stimuli	Nanoparticules		PERT_P100_DIA2_GSK525762A_DN	External stimuli	Drugs
WP_NANOPARTICLEMEDIATED_ACTIVATION_OF_RECEPTOR_SIGNALING	http://www.gsea-msigdb.org/gsea/msigdb/cards/WP_NANOPARTICLEMEDIATED_ACTIVATION_OF_RECEPTOR_SIGNALING	External stimuli	Nanoparticules		PERT_P100_DIA2_IBRUTINIB	External stimuli	Drugs
WP_NANOPARTICLE_TRIGGERED_REGULATED_NECROSIS	http://www.gsea-msigdb.org/gsea/msigdb/cards/WP_NANOPARTICLE_TRIGGERED_REGULATED_NECROSIS	External stimuli	Nanoparticules		PERT_P100_DIA2_IBRUTINIB_DN	External stimuli	Drugs
WP_NANOMATERIALINDUCED_INFLAMMASOME_ACTIVATION	http://www.gsea-msigdb.org/gsea/msigdb/cards/WP_NANOMATERIALINDUCED_INFLAMMASOME_ACTIVATION	External stimuli	Nanoparticules		PERT_P100_DIA2_IMATINIB_DN	External stimuli	Drugs
REACTOME_NEUROTOXICITY_OF_CLOSTRIDIUM_TOXINS	http://www.gsea-msigdb.org/gsea/msigdb/cards/REACTOME_NEUROTOXICITY_OF_CLOSTRIDIUM_TOXINS	External stimuli	Toxins		PERT_P100_DIA2_IPI145	External stimuli	Drugs
REACTOME_UPTAKE_AND_FUNCTION_OF_ANTHRAX_TOXINS	http://www.gsea-msigdb.org/gsea/msigdb/cards/REACTOME_UPTAKE_AND_FUNCTION_OF_ANTHRAX_TOXINS	External stimuli	Toxins		PERT_P100_DIA2_IPI145_UP	External stimuli	Drugs
REACTOME_UPTAKE_AND_FUNCTION_OF_DIPHTHERIA_TOXIN	http://www.gsea-msigdb.org/gsea/msigdb/cards/REACTOME_UPTAKE_AND_FUNCTION_OF_DIPHTHERIA_TOXIN	External stimuli	Toxins		PERT_P100_DIA2_ISOPROTERENOL_DN	External stimuli	Drugs
REACTOME_UPTAKE_AND_ACTIONS_OF_BACTERIAL_TOXINS	http://www.gsea-msigdb.org/gsea/msigdb/cards/REACTOME_UPTAKE_AND_ACTIONS_OF_BACTERIAL_TOXINS	External stimuli	Toxins		PERT_P100_DIA2_JQ1_S_DN	External stimuli	Drugs
REACTOME_AFLATOXIN_ACTIVATION_AND_DETOXIFICATION	http://www.gsea-msigdb.org/gsea/msigdb/cards/REACTOME_AFLATOXIN_ACTIVATION_AND_DETOXIFICATION	External stimuli	Toxins		PERT_P100_DIA2_KN_62_DN	External stimuli	Drugs
PID_ANTHRAX_PATHWAY	http://www.gsea-msigdb.org/gsea/msigdb/cards/PID_ANTHRAX_PATHWAY	External stimuli	Toxins		PERT_P100_DIA2_KN_93	External stimuli	Drugs
REACTOME_METALLOTHIONEINS_BIND_METALS	http://www.gsea-msigdb.org/gsea/msigdb/cards/REACTOME_METALLOTHIONEINS_BIND_METALS	External stimuli	Toxins		PERT_P100_DIA2_KN_93_UP	External stimuli	Drugs
REACTOME_TOXICITY_OF_BOTULINUM_TOXIN_TYPE_D_BOTD	http://www.gsea-msigdb.org/gsea/msigdb/cards/REACTOME_TOXICITY_OF_BOTULINUM_TOXIN_TYPE_D_BOTD	External stimuli	Toxins		PERT_P100_DIA2_KU_55933	External stimuli	Drugs
WP_AFLATOXIN_B1_METABOLISM	http://www.gsea-msigdb.org/gsea/msigdb/cards/WP_AFLATOXIN_B1_METABOLISM	External stimuli	Toxins		PERT_P100_DIA2_KU_55933_DN	External stimuli	Drugs
WP_MRNA_PROTEIN_AND_METABOLITE_INDUCATION_PATHWAY_BY_CYCLOSPORIN_A	http://www.gsea-msigdb.org/gsea/msigdb/cards/WP_MRNA_PROTEIN_AND_METABOLITE_INDUCATION_PATHWAY_BY_CYCLOSPORIN_A	External stimuli	Toxins		PERT_P100_DIA2_KU_55933_UP	External stimuli	Drugs
BIOCARTA_RARRXR_PATHWAY	http://www.gsea-msigdb.org/gsea/msigdb/cards/BIOCARTA_RARRXR_PATHWAY	Gene expression	Chromatin regulation		PERT_P100_DIA2_LAPATINIB_DN	External stimuli	Drugs
BIOCARTA_HSWI_SNF_PATHWAY	http://www.gsea-msigdb.org/gsea/msigdb/cards/BIOCARTA_HSWI_SNF_PATHWAY	Gene expression	Chromatin regulation		PERT_P100_DIA2_LENALIDOMIDE	External stimuli	Drugs
PID_HDAC_CLASSII_PATHWAY	http://www.gsea-msigdb.org/gsea/msigdb/cards/PID_HDAC_CLASSII_PATHWAY	Gene expression	Chromatin regulation		PERT_P100_DIA2_LENALIDOMIDE_DN	External stimuli	Drugs
PID_HDAC_CLASSI_PATHWAY	http://www.gsea-msigdb.org/gsea/msigdb/cards/PID_HDAC_CLASSI_PATHWAY	Gene expression	Chromatin regulation		PERT_P100_DIA2_LENALIDOMIDE_UP	External stimuli	Drugs
PID_RXR_VDR_PATHWAY	http://www.gsea-msigdb.org/gsea/msigdb/cards/PID_RXR_VDR_PATHWAY	Gene expression	Chromatin regulation		PERT_P100_DIA2_LOSMAPIMOD	External stimuli	Drugs
REACTOME_METHYLATION	http://www.gsea-msigdb.org/gsea/msigdb/cards/REACTOME_METHYLATION	Gene expression	Chromatin regulation		PERT_P100_DIA2_LOSMAPIMOD_UP	External stimuli	Drugs
REACTOME_EPIGENETIC_REGULATION_OF_GENE_EXPRESSION	http://www.gsea-msigdb.org/gsea/msigdb/cards/REACTOME_EPIGENETIC_REGULATION_OF_GENE_EXPRESSION	Gene expression	Chromatin regulation		PERT_P100_DIA2_LY_294002	PI3K/AKT/mTOR	Inhibition
REACTOME_PRC2_METHYLATES_HISTONES_AND_DNA	http://www.gsea-msigdb.org/gsea/msigdb/cards/REACTOME_PRC2_METHYLATES_HISTONES_AND_DNA	Gene expression	Chromatin regulation		PERT_P100_DIA2_LY_294002_DN	PI3K/AKT/mTOR	Inhibition
REACTOME_HDACS_DEACETYLATE_HISTONES	http://www.gsea-msigdb.org/gsea/msigdb/cards/REACTOME_HDACS_DEACETYLATE_HISTONES	Gene expression	Chromatin regulation		PERT_P100_DIA2_LY_294002_UP	PI3K/AKT/mTOR	Inhibition
REACTOME_PKMTS_METHYLATE_HISTONE_LYSINES	http://www.gsea-msigdb.org/gsea/msigdb/cards/REACTOME_PKMTS_METHYLATE_HISTONE_LYSINES	Gene expression	Chromatin regulation		PERT_P100_DIA2_METHYLSTAT	External stimuli	Drugs
REACTOME_HDMS_DEMETHYLATE_HISTONES	http://www.gsea-msigdb.org/gsea/msigdb/cards/REACTOME_HDMS_DEMETHYLATE_HISTONES	Gene expression	Chromatin regulation		PERT_P100_DIA2_MILRINONE_DN	External stimuli	Drugs
REACTOME_HATS_ACETYLATE_HISTONES	http://www.gsea-msigdb.org/gsea/msigdb/cards/REACTOME_HATS_ACETYLATE_HISTONES	Gene expression	Chromatin regulation		PERT_P100_DIA2_MOMELOTINIB	External stimuli	Drugs
REACTOME_RMTS_METHYLATE_HISTONE_ARGININES	http://www.gsea-msigdb.org/gsea/msigdb/cards/REACTOME_RMTS_METHYLATE_HISTONE_ARGININES	Gene expression	Chromatin regulation		PERT_P100_DIA2_MOMELOTINIB_UP	External stimuli	Drugs
REACTOME_CHROMATIN_MODIFYING_ENZYMES	http://www.gsea-msigdb.org/gsea/msigdb/cards/REACTOME_CHROMATIN_MODIFYING_ENZYMES	Gene expression	Chromatin regulation		PERT_P100_DIA2_MS_275	External stimuli	Drugs
REACTOME_DNA_METHYLATION	http://www.gsea-msigdb.org/gsea/msigdb/cards/REACTOME_DNA_METHYLATION	Gene expression	Chromatin regulation		PERT_P100_DIA2_MS_275_DN	External stimuli	Drugs
REACTOME_ORC1_REMOVAL_FROM_CHROMATIN	http://www.gsea-msigdb.org/gsea/msigdb/cards/REACTOME_ORC1_REMOVAL_FROM_CHROMATIN	Gene expression	Chromatin regulation		PERT_P100_DIA2_MS_275_UP	External stimuli	Drugs
REACTOME_PROTEIN_METHYLATION	http://www.gsea-msigdb.org/gsea/msigdb/cards/REACTOME_PROTEIN_METHYLATION	Gene expression	Chromatin regulation		PERT_P100_DIA2_NICLOSAMIDE_DN	External stimuli	Drugs
WP_TUMOR_SUPPRESSOR_ACTIVITY_OF_SMARCB1	http://www.gsea-msigdb.org/gsea/msigdb/cards/WP_TUMOR_SUPPRESSOR_ACTIVITY_OF_SMARCB1	Gene expression	Chromatin regulation		PERT_P100_DIA2_NILOTINIB	External stimuli	Drugs
WP_HISTONE_MODIFICATIONS	http://www.gsea-msigdb.org/gsea/msigdb/cards/WP_HISTONE_MODIFICATIONS	Gene expression	Chromatin regulation		PERT_P100_DIA2_NILOTINIB_UP	External stimuli	Drugs
WP_METHYLATION_PATHWAYS	http://www.gsea-msigdb.org/gsea/msigdb/cards/WP_METHYLATION_PATHWAYS	Gene expression	Chromatin regulation		PERT_P100_DIA2_OKADAIC_ACID	External stimuli	Drugs
WP_ETHANOL_EFFECTS_ON_HISTONE_MODIFICATIONS	http://www.gsea-msigdb.org/gsea/msigdb/cards/WP_ETHANOL_EFFECTS_ON_HISTONE_MODIFICATIONS	Gene expression	Chromatin regulation		PERT_P100_DIA2_OKADAIC_ACID_DN	External stimuli	Drugs
BIOCARTA_AKAP95_PATHWAY	http://www.gsea-msigdb.org/gsea/msigdb/cards/BIOCARTA_AKAP95_PATHWAY	Gene expression	Chromatin regulation		PERT_P100_DIA2_OLAPARIB	External stimuli	Drugs
BIOCARTA_HDAC_PATHWAY	http://www.gsea-msigdb.org/gsea/msigdb/cards/BIOCARTA_HDAC_PATHWAY	Gene expression	Chromatin regulation		PERT_P100_DIA2_OLAPARIB_DN	External stimuli	Drugs
PID_HDAC_CLASSIII_PATHWAY	http://www.gsea-msigdb.org/gsea/msigdb/cards/PID_HDAC_CLASSIII_PATHWAY	Gene expression	Chromatin regulation		PERT_P100_DIA2_OLMESARTAN_DN	External stimuli	Drugs
BIOCARTA_PRC2_PATHWAY	http://www.gsea-msigdb.org/gsea/msigdb/cards/BIOCARTA_PRC2_PATHWAY	Gene expression	Chromatin regulation		PERT_P100_DIA2_OSI_027	External stimuli	Drugs
WP_CYTOSINE_METHYLATION	http://www.gsea-msigdb.org/gsea/msigdb/cards/WP_CYTOSINE_METHYLATION	Gene expression	Chromatin regulation		PERT_P100_DIA2_OSI_027_UP	External stimuli	Drugs
WP_INTERACTOME_OF_POLYCOMB_REPRESSIVE_COMPLEX_2_PRC2	http://www.gsea-msigdb.org/gsea/msigdb/cards/WP_INTERACTOME_OF_POLYCOMB_REPRESSIVE_COMPLEX_2_PRC2	Gene expression	Chromatin regulation		PERT_P100_DIA2_PAZOPANIB	External stimuli	Drugs
BIOCARTA_DICER_PATHWAY	http://www.gsea-msigdb.org/gsea/msigdb/cards/BIOCARTA_DICER_PATHWAY	Gene expression	RNA degradation		PERT_P100_DIA2_PAZOPANIB_DN	External stimuli	Drugs
REACTOME_GENE_SILENCING_BY_RNA	http://www.gsea-msigdb.org/gsea/msigdb/cards/REACTOME_GENE_SILENCING_BY_RNA	Gene expression	RNA degradation		PERT_P100_DIA2_PAZOPANIB_UP	External stimuli	Drugs
REACTOME_DEADENYLATION_DEPENDENT_MRNA_DECAY	http://www.gsea-msigdb.org/gsea/msigdb/cards/REACTOME_DEADENYLATION_DEPENDENT_MRNA_DECAY	Gene expression	RNA degradation		PERT_P100_DIA2_PD_0332991	External stimuli	Drugs
REACTOME_DEADENYLATION_OF_MRNA	http://www.gsea-msigdb.org/gsea/msigdb/cards/REACTOME_DEADENYLATION_OF_MRNA	Gene expression	RNA degradation		PERT_P100_DIA2_PD_0332991_DN	External stimuli	Drugs
REACTOME_MRNA_DECAY_BY_3_TO_5_EXORIBONUCLEASE	http://www.gsea-msigdb.org/gsea/msigdb/cards/REACTOME_MRNA_DECAY_BY_3_TO_5_EXORIBONUCLEASE	Gene expression	RNA degradation		PERT_P100_DIA2_PD_0332991_UP	External stimuli	Drugs
REACTOME_AUF1_HNRNP_D0_BINDS_AND_DESTABILIZES_MRNA	http://www.gsea-msigdb.org/gsea/msigdb/cards/REACTOME_AUF1_HNRNP_D0_BINDS_AND_DESTABILIZES_MRNA	Gene expression	RNA degradation		PERT_P100_DIA2_PD0325901	MAPK	Overall Inhibition
REACTOME_TRISTETRAPROLIN_TTP_ZFP36_BINDS_AND_DESTABILIZES_MRNA	http://www.gsea-msigdb.org/gsea/msigdb/cards/REACTOME_TRISTETRAPROLIN_TTP_ZFP36_BINDS_AND_DESTABILIZES_MRNA	Gene expression	RNA degradation		PERT_P100_DIA2_PD0325901_UP	MAPK	Overall Inhibition
REACTOME_KSRP_KHSRP_BINDS_AND_DESTABILIZES_MRNA	http://www.gsea-msigdb.org/gsea/msigdb/cards/REACTOME_KSRP_KHSRP_BINDS_AND_DESTABILIZES_MRNA	Gene expression	RNA degradation		PERT_P100_DIA2_PONATINIB_DN	External stimuli	Drugs
KEGG_RNA_DEGRADATION	http://www.gsea-msigdb.org/gsea/msigdb/cards/KEGG_RNA_DEGRADATION	Gene expression	RNA degradation		PERT_P100_DIA2_PRAVASTATIN_DN	External stimuli	Drugs
REACTOME_MRNA_DECAY_BY_5_TO_3_EXORIBONUCLEASE	http://www.gsea-msigdb.org/gsea/msigdb/cards/REACTOME_MRNA_DECAY_BY_5_TO_3_EXORIBONUCLEASE	Gene expression	RNA degradation		PERT_P100_DIA2_PRI_724	External stimuli	Drugs
REACTOME_POST_TRANSCRIPTIONAL_SILENCING_BY_SMALL_RNAS	na	Gene expression	RNA degradation		PERT_P100_DIA2_PRI_724_UP	External stimuli	Drugs
BIOCARTA_CPSF_PATHWAY	http://www.gsea-msigdb.org/gsea/msigdb/cards/BIOCARTA_CPSF_PATHWAY	Gene expression	RNA synthesis		PERT_P100_DIA2_PS_1145	External stimuli	Drugs
BIOCARTA_SAM68_PATHWAY	http://www.gsea-msigdb.org/gsea/msigdb/cards/BIOCARTA_SAM68_PATHWAY	Gene expression	RNA synthesis		PERT_P100_DIA2_PS_1145_DN	External stimuli	Drugs
REACTOME_FORMATION_OF_RNA_POL_II_ELONGATION_COMPLEX	http://www.gsea-msigdb.org/gsea/msigdb/cards/REACTOME_FORMATION_OF_RNA_POL_II_ELONGATION_COMPLEX	Gene expression	RNA synthesis		PERT_P100_DIA2_PS_1145_UP	External stimuli	Drugs
REACTOME_FORMATION_OF_THE_EARLY_ELONGATION_COMPLEX	http://www.gsea-msigdb.org/gsea/msigdb/cards/REACTOME_FORMATION_OF_THE_EARLY_ELONGATION_COMPLEX	Gene expression	RNA synthesis		PERT_P100_DIA2_REGORAFENIB	External stimuli	Drugs
REACTOME_SNRNP_ASSEMBLY	http://www.gsea-msigdb.org/gsea/msigdb/cards/REACTOME_SNRNP_ASSEMBLY	Gene expression	RNA synthesis		PERT_P100_DIA2_REGORAFENIB_DN	External stimuli	Drugs
REACTOME_MICRORNA_MIRNA_BIOGENESIS	http://www.gsea-msigdb.org/gsea/msigdb/cards/REACTOME_MICRORNA_MIRNA_BIOGENESIS	Gene expression	RNA synthesis		PERT_P100_DIA2_REGORAFENIB_UP	External stimuli	Drugs
REACTOME_SMALL_INTERFERING_RNA_SIRNA_BIOGENESIS	http://www.gsea-msigdb.org/gsea/msigdb/cards/REACTOME_SMALL_INTERFERING_RNA_SIRNA_BIOGENESIS	Gene expression	RNA synthesis		PERT_P100_DIA2_RESVERATROL	External stimuli	Drugs
REACTOME_BUTYRATE_RESPONSE_FACTOR_1_BRF1_BINDS_AND_DESTABILIZES_MRNA	http://www.gsea-msigdb.org/gsea/msigdb/cards/REACTOME_BUTYRATE_RESPONSE_FACTOR_1_BRF1_BINDS_AND_DESTABILIZES_MRNA	Gene expression	RNA synthesis		PERT_P100_DIA2_RESVERATROL_DN	External stimuli	Drugs
REACTOME_HUR_ELAVL1_BINDS_AND_STABILIZES_MRNA	http://www.gsea-msigdb.org/gsea/msigdb/cards/REACTOME_HUR_ELAVL1_BINDS_AND_STABILIZES_MRNA	Gene expression	RNA synthesis		PERT_P100_DIA2_RESVERATROL_UP	External stimuli	Drugs
REACTOME_REGULATION_OF_MRNA_STABILITY_BY_PROTEINS_THAT_BIND_AU_RICH_ELEMENTS	http://www.gsea-msigdb.org/gsea/msigdb/cards/REACTOME_REGULATION_OF_MRNA_STABILITY_BY_PROTEINS_THAT_BIND_AU_RICH_ELEMENTS	Gene expression	RNA synthesis		PERT_P100_DIA2_RGFP966_DN	External stimuli	Drugs
REACTOME_TRANSCRIPTIONAL_REGULATION_OF_PLURIPOTENT_STEM_CELLS	http://www.gsea-msigdb.org/gsea/msigdb/cards/REACTOME_TRANSCRIPTIONAL_REGULATION_OF_PLURIPOTENT_STEM_CELLS	Gene expression	RNA synthesis		PERT_P100_DIA2_RGFP966_UP	External stimuli	Drugs
REACTOME_TRANSCRIPTIONAL_REGULATION_BY_SMALL_RNAS	http://www.gsea-msigdb.org/gsea/msigdb/cards/REACTOME_TRANSCRIPTIONAL_REGULATION_BY_SMALL_RNAS	Gene expression	RNA synthesis		PERT_P100_DIA2_RO4929097	External stimuli	Drugs
REACTOME_PIWI_INTERACTING_RNA_PIRNA_BIOGENESIS	http://www.gsea-msigdb.org/gsea/msigdb/cards/REACTOME_PIWI_INTERACTING_RNA_PIRNA_BIOGENESIS	Gene expression	RNA synthesis		PERT_P100_DIA2_RO4929097_DN	External stimuli	Drugs
REACTOME_RRNA_MODIFICATION_IN_THE_MITOCHONDRION	http://www.gsea-msigdb.org/gsea/msigdb/cards/REACTOME_RRNA_MODIFICATION_IN_THE_MITOCHONDRION	Gene expression	RNA synthesis		PERT_P100_DIA2_RO4929097_UP	External stimuli	Drugs
REACTOME_RNA_POLYMERASE_II_TRANSCRIBES_SNRNA_GENES	http://www.gsea-msigdb.org/gsea/msigdb/cards/REACTOME_RNA_POLYMERASE_II_TRANSCRIBES_SNRNA_GENES	Gene expression	RNA synthesis		PERT_P100_DIA2_ROLIPRAM_DN	External stimuli	Drugs
REACTOME_MRNA_CAPPING	http://www.gsea-msigdb.org/gsea/msigdb/cards/REACTOME_MRNA_CAPPING	Gene expression	RNA synthesis		PERT_P100_DIA2_ROSCOVITINE_DN	External stimuli	Drugs
REACTOME_MRNA_SPLICING_MINOR_PATHWAY	http://www.gsea-msigdb.org/gsea/msigdb/cards/REACTOME_MRNA_SPLICING_MINOR_PATHWAY	Gene expression	RNA synthesis		PERT_P100_DIA2_RUXOLITINIB	External stimuli	Drugs
REACTOME_MRNA_SPLICING	http://www.gsea-msigdb.org/gsea/msigdb/cards/REACTOME_MRNA_SPLICING	Gene expression	RNA synthesis		PERT_P100_DIA2_RUXOLITINIB_UP	External stimuli	Drugs
REACTOME_MRNA_EDITING_C_TO_U_CONVERSION	http://www.gsea-msigdb.org/gsea/msigdb/cards/REACTOME_MRNA_EDITING_C_TO_U_CONVERSION	Gene expression	RNA synthesis		PERT_P100_DIA2_SALERMIDE_DN	External stimuli	Drugs
REACTOME_PROCESSING_OF_CAPPED_INTRON_CONTAINING_PRE_MRNA	http://www.gsea-msigdb.org/gsea/msigdb/cards/REACTOME_PROCESSING_OF_CAPPED_INTRON_CONTAINING_PRE_MRNA	Gene expression	RNA synthesis		PERT_P100_DIA2_SCH_900776	MAPK	Overall Inhibition
REACTOME_ACTIVATION_OF_THE_MRNA_UPON_BINDING_OF_THE_CAP_BINDING_COMPLEX_AND_EIFS_AND_SUBSEQUENT_BINDING_TO_43S	http://www.gsea-msigdb.org/gsea/msigdb/cards/REACTOME_ACTIVATION_OF_THE_MRNA_UPON_BINDING_OF_THE_CAP_BINDING_COMPLEX_AND_EIFS_AND_SUBSEQUENT_BINDING_TO_43S	Gene expression	RNA synthesis		PERT_P100_DIA2_SCH_900776_DN	MAPK	Overall Inhibition
REACTOME_RNA_POLYMERASE_I_TRANSCRIPTION_INITIATION	http://www.gsea-msigdb.org/gsea/msigdb/cards/REACTOME_RNA_POLYMERASE_I_TRANSCRIPTION_INITIATION	Gene expression	RNA synthesis		PERT_P100_DIA2_SCH_900776_UP	MAPK	Overall Inhibition
REACTOME_RNA_POLYMERASE_I_PROMOTER_ESCAPE	http://www.gsea-msigdb.org/gsea/msigdb/cards/REACTOME_RNA_POLYMERASE_I_PROMOTER_ESCAPE	Gene expression	RNA synthesis		PERT_P100_DIA2_SELUMETINIB	MAPK	Overall Inhibition
REACTOME_RNA_POLYMERASE_III_CHAIN_ELONGATION	http://www.gsea-msigdb.org/gsea/msigdb/cards/REACTOME_RNA_POLYMERASE_III_CHAIN_ELONGATION	Gene expression	RNA synthesis		PERT_P100_DIA2_SELUMETINIB_UP	MAPK	Overall Inhibition
REACTOME_RNA_POLYMERASE_II_TRANSCRIPTION_TERMINATION	http://www.gsea-msigdb.org/gsea/msigdb/cards/REACTOME_RNA_POLYMERASE_II_TRANSCRIPTION_TERMINATION	Gene expression	RNA synthesis		PERT_P100_DIA2_SEMAGACESTAT	External stimuli	Drugs
REACTOME_RNA_POLYMERASE_II_TRANSCRIPTION	http://www.gsea-msigdb.org/gsea/msigdb/cards/REACTOME_RNA_POLYMERASE_II_TRANSCRIPTION	Gene expression	RNA synthesis		PERT_P100_DIA2_SEMAGACESTAT_DN	External stimuli	Drugs
REACTOME_RNA_POLYMERASE_I_TRANSCRIPTION_TERMINATION	http://www.gsea-msigdb.org/gsea/msigdb/cards/REACTOME_RNA_POLYMERASE_I_TRANSCRIPTION_TERMINATION	Gene expression	RNA synthesis		PERT_P100_DIA2_SEMAGACESTAT_UP	External stimuli	Drugs
REACTOME_RNA_POLYMERASE_I_TRANSCRIPTION	http://www.gsea-msigdb.org/gsea/msigdb/cards/REACTOME_RNA_POLYMERASE_I_TRANSCRIPTION	Gene expression	RNA synthesis		PERT_P100_DIA2_SIROLIMUS	External stimuli	Drugs
REACTOME_RNA_POLYMERASE_III_TRANSCRIPTION_TERMINATION	http://www.gsea-msigdb.org/gsea/msigdb/cards/REACTOME_RNA_POLYMERASE_III_TRANSCRIPTION_TERMINATION	Gene expression	RNA synthesis		PERT_P100_DIA2_SIROLIMUS_DN	External stimuli	Drugs
REACTOME_RNA_POLYMERASE_III_TRANSCRIPTION	http://www.gsea-msigdb.org/gsea/msigdb/cards/REACTOME_RNA_POLYMERASE_III_TRANSCRIPTION	Gene expression	RNA synthesis		PERT_P100_DIA2_SIROLIMUS_UP	External stimuli	Drugs
REACTOME_PROCESSING_OF_CAPPED_INTRONLESS_PRE_MRNA	http://www.gsea-msigdb.org/gsea/msigdb/cards/REACTOME_PROCESSING_OF_CAPPED_INTRONLESS_PRE_MRNA	Gene expression	RNA synthesis		PERT_P100_DIA2_SMER_3	External stimuli	Drugs
REACTOME_MRNA_EDITING	http://www.gsea-msigdb.org/gsea/msigdb/cards/REACTOME_MRNA_EDITING	Gene expression	RNA synthesis		PERT_P100_DIA2_SMER_3_UP	External stimuli	Drugs
REACTOME_RNA_POLYMERASE_III_TRANSCRIPTION_INITIATION_FROM_TYPE_1_PROMOTER	http://www.gsea-msigdb.org/gsea/msigdb/cards/REACTOME_RNA_POLYMERASE_III_TRANSCRIPTION_INITIATION_FROM_TYPE_1_PROMOTER	Gene expression	RNA synthesis		PERT_P100_DIA2_SORAFENIB	MAPK	Overall Inhibition
REACTOME_RNA_POLYMERASE_III_TRANSCRIPTION_INITIATION_FROM_TYPE_3_PROMOTER	http://www.gsea-msigdb.org/gsea/msigdb/cards/REACTOME_RNA_POLYMERASE_III_TRANSCRIPTION_INITIATION_FROM_TYPE_3_PROMOTER	Gene expression	RNA synthesis		PERT_P100_DIA2_SORAFENIB_DN	MAPK	Overall Inhibition
REACTOME_PROCESSING_OF_INTRONLESS_PRE_MRNAS	http://www.gsea-msigdb.org/gsea/msigdb/cards/REACTOME_PROCESSING_OF_INTRONLESS_PRE_MRNAS	Gene expression	RNA synthesis		PERT_P100_DIA2_SOTRASTAURIN	External stimuli	Drugs
REACTOME_TRANSCRIPTIONAL_REGULATION_BY_VENTX	http://www.gsea-msigdb.org/gsea/msigdb/cards/REACTOME_TRANSCRIPTIONAL_REGULATION_BY_VENTX	Gene expression	RNA synthesis		PERT_P100_DIA2_SOTRASTAURIN_DN	External stimuli	Drugs
REACTOME_TRANSCRIPTIONAL_REGULATION_BY_THE_AP_2_TFAP2_FAMILY_OF_TRANSCRIPTION_FACTORS	http://www.gsea-msigdb.org/gsea/msigdb/cards/REACTOME_TRANSCRIPTIONAL_REGULATION_BY_THE_AP_2_TFAP2_FAMILY_OF_TRANSCRIPTION_FACTORS	Gene expression	RNA synthesis		PERT_P100_DIA2_SP600125	External stimuli	Drugs
REACTOME_RRNA_PROCESSING_IN_THE_MITOCHONDRION	http://www.gsea-msigdb.org/gsea/msigdb/cards/REACTOME_RRNA_PROCESSING_IN_THE_MITOCHONDRION	Gene expression	RNA synthesis		PERT_P100_DIA2_SP600125_UP	External stimuli	Drugs
REACTOME_TRANSCRIPTIONAL_REGULATION_BY_E2F6	http://www.gsea-msigdb.org/gsea/msigdb/cards/REACTOME_TRANSCRIPTIONAL_REGULATION_BY_E2F6	Gene expression	RNA synthesis		PERT_P100_DIA2_STAUROSPORINE	External stimuli	Drugs
REACTOME_METABOLISM_OF_RNA	http://www.gsea-msigdb.org/gsea/msigdb/cards/REACTOME_METABOLISM_OF_RNA	Gene expression	RNA synthesis		PERT_P100_DIA2_STAUROSPORINE_DN	External stimuli	Drugs
REACTOME_TRANSCRIPTIONAL_REGULATION_BY_MECP2	http://www.gsea-msigdb.org/gsea/msigdb/cards/REACTOME_TRANSCRIPTIONAL_REGULATION_BY_MECP2	Gene expression	RNA synthesis		PERT_P100_DIA2_TACROLIMUS_DN	External stimuli	Drugs
WP_EUKARYOTIC_TRANSCRIPTION_INITIATION	http://www.gsea-msigdb.org/gsea/msigdb/cards/WP_EUKARYOTIC_TRANSCRIPTION_INITIATION	Gene expression	RNA synthesis		PERT_P100_DIA2_TAXOL_DN	External stimuli	Drugs
WP_MITOCHONDRIAL_GENE_EXPRESSION	http://www.gsea-msigdb.org/gsea/msigdb/cards/WP_MITOCHONDRIAL_GENE_EXPRESSION	Gene expression	RNA synthesis		PERT_P100_DIA2_TBB	External stimuli	Drugs
WP_EXRNA_MECHANISM_OF_ACTION_AND_BIOGENESIS	http://www.gsea-msigdb.org/gsea/msigdb/cards/WP_EXRNA_MECHANISM_OF_ACTION_AND_BIOGENESIS	Gene expression	RNA synthesis		PERT_P100_DIA2_TBB_DN	External stimuli	Drugs
WP_MRNA_PROCESSING	http://www.gsea-msigdb.org/gsea/msigdb/cards/WP_MRNA_PROCESSING	Gene expression	RNA synthesis		PERT_P100_DIA2_TBB_UP	External stimuli	Drugs
BIOCARTA_RNA_PATHWAY	http://www.gsea-msigdb.org/gsea/msigdb/cards/BIOCARTA_RNA_PATHWAY	Gene expression	RNA synthesis		PERT_P100_DIA2_TG101348	External stimuli	Drugs
KEGG_RNA_POLYMERASE	http://www.gsea-msigdb.org/gsea/msigdb/cards/KEGG_RNA_POLYMERASE	Gene expression	RNA synthesis		PERT_P100_DIA2_TG101348_DN	External stimuli	Drugs
KEGG_SPLICEOSOME	http://www.gsea-msigdb.org/gsea/msigdb/cards/KEGG_SPLICEOSOME	Gene expression	RNA synthesis		PERT_P100_DIA2_TG101348_UP	External stimuli	Drugs
BIOCARTA_SM_PATHWAY	http://www.gsea-msigdb.org/gsea/msigdb/cards/BIOCARTA_SM_PATHWAY	Gene expression	RNA synthesis		PERT_P100_DIA2_TOFACITINIB	External stimuli	Drugs
REACTOME_MECP2_REGULATES_TRANSCRIPTION_FACTORS	http://www.gsea-msigdb.org/gsea/msigdb/cards/REACTOME_MECP2_REGULATES_TRANSCRIPTION_FACTORS	Gene expression	RNA synthesis		PERT_P100_DIA2_TRAMETINIB	MAPK	Overall Inhibition
REACTOME_PTK6_REGULATES_PROTEINS_INVOLVED_IN_RNA_PROCESSING	http://www.gsea-msigdb.org/gsea/msigdb/cards/REACTOME_PTK6_REGULATES_PROTEINS_INVOLVED_IN_RNA_PROCESSING	Gene expression	RNA synthesis		PERT_P100_DIA2_TRAMETINIB_DN	MAPK	Overall Inhibition
REACTOME_SLBP_DEPENDENT_PROCESSING_OF_REPLICATION_DEPENDENT_HISTONE_PRE_MRNAS	http://www.gsea-msigdb.org/gsea/msigdb/cards/REACTOME_SLBP_DEPENDENT_PROCESSING_OF_REPLICATION_DEPENDENT_HISTONE_PRE_MRNAS	Gene expression	RNA synthesis		PERT_P100_DIA2_TRAMETINIB_UP	MAPK	Overall Inhibition
WP_DDX1_AS_A_REGULATORY_COMPONENT_OF_THE_DROSHA_MICROPROCESSOR	http://www.gsea-msigdb.org/gsea/msigdb/cards/WP_DDX1_AS_A_REGULATORY_COMPONENT_OF_THE_DROSHA_MICROPROCESSOR	Gene expression	RNA synthesis		PERT_P100_DIA2_TRETINOIN_DN	External stimuli	Drugs
WP_MIRNA_BIOGENESIS	http://www.gsea-msigdb.org/gsea/msigdb/cards/WP_MIRNA_BIOGENESIS	Gene expression	RNA synthesis		PERT_P100_DIA2_TRICHOSTATIN_A	External stimuli	Drugs
REACTOME_REGULATION_OF_GENE_EXPRESSION_IN_ENDOCRINE_COMMITTED_NEUROG3_PROGENITOR_CELLS	na	Gene expression	RNA synthesis		PERT_P100_DIA2_TRICHOSTATIN_A_DN	External stimuli	Drugs
REACTOME_RNA_POLYMERASE_II_PRE_TRANSCRIPTION_EVENTS	na	Gene expression	RNA synthesis		PERT_P100_DIA2_TRICHOSTATIN_A_UP	External stimuli	Drugs
REACTOME_NUCLEAR_EVENTS_MEDIATED_BY_NFE2L2	na	Gene expression	RNA synthesis		PERT_P100_DIA2_UNC_0321	External stimuli	Drugs
WP_ARYL_HYDROCARBON_RECEPTOR_PATHWAY_WP2586	http://www.gsea-msigdb.org/gsea/msigdb/cards/WP_ARYL_HYDROCARBON_RECEPTOR_PATHWAY_WP2586	Gene expression	Transcription factors		PERT_P100_DIA2_UNC_0321_DN	External stimuli	Drugs
WP_ARYL_HYDROCARBON_RECEPTOR_PATHWAY_WP2873	http://www.gsea-msigdb.org/gsea/msigdb/cards/WP_ARYL_HYDROCARBON_RECEPTOR_PATHWAY_WP2873	Gene expression	Transcription factors		PERT_P100_DIA2_UNC_0646_DN	External stimuli	Drugs
BIOCARTA_VDR_PATHWAY	http://www.gsea-msigdb.org/gsea/msigdb/cards/BIOCARTA_VDR_PATHWAY	Gene expression	Transcription factors		PERT_P100_DIA2_UNC_0646_UP	External stimuli	Drugs
BIOCARTA_RANBP2_PATHWAY	http://www.gsea-msigdb.org/gsea/msigdb/cards/BIOCARTA_RANBP2_PATHWAY	Gene expression	Transcription factors		PERT_P100_DIA2_UNC1215	External stimuli	Drugs
BIOCARTA_PPARG_PATHWAY	http://www.gsea-msigdb.org/gsea/msigdb/cards/BIOCARTA_PPARG_PATHWAY	Gene expression	Transcription factors		PERT_P100_DIA2_UNC1215_DN	External stimuli	Drugs
KEGG_BASAL_TRANSCRIPTION_FACTORS	http://www.gsea-msigdb.org/gsea/msigdb/cards/KEGG_BASAL_TRANSCRIPTION_FACTORS	Gene expression	Transcription factors		PERT_P100_DIA2_UNC1215_UP	External stimuli	Drugs
PID_MYC_PATHWAY	http://www.gsea-msigdb.org/gsea/msigdb/cards/PID_MYC_PATHWAY	Gene expression	Transcription factors		PERT_P100_DIA2_VANDETANIB_DN	External stimuli	Drugs
PID_CMYB_PATHWAY	http://www.gsea-msigdb.org/gsea/msigdb/cards/PID_CMYB_PATHWAY	Gene expression	Transcription factors		PERT_P100_DIA2_VEMURAFENIB	MAPK	Overall Inhibition
PID_HNF3A_PATHWAY	http://www.gsea-msigdb.org/gsea/msigdb/cards/PID_HNF3A_PATHWAY	Gene expression	Transcription factors		PERT_P100_DIA2_VEMURAFENIB_DN	MAPK	Overall Inhibition
REACTOME_TRANSCRIPTION_OF_E2F_TARGETS_UNDER_NEGATIVE_CONTROL_BY_DREAM_COMPLEX	http://www.gsea-msigdb.org/gsea/msigdb/cards/REACTOME_TRANSCRIPTION_OF_E2F_TARGETS_UNDER_NEGATIVE_CONTROL_BY_DREAM_COMPLEX	Gene expression	Transcription factors		PERT_P100_DIA2_VEMURAFENIB_UP	MAPK	Overall Inhibition
REACTOME_TRANSCRIPTION_OF_E2F_TARGETS_UNDER_NEGATIVE_CONTROL_BY_P107_RBL1_AND_P130_RBL2_IN_COMPLEX_WITH_HDAC1	http://www.gsea-msigdb.org/gsea/msigdb/cards/REACTOME_TRANSCRIPTION_OF_E2F_TARGETS_UNDER_NEGATIVE_CONTROL_BY_P107_RBL1_AND_P130_RBL2_IN_COMPLEX_WITH_HDAC1	Gene expression	Transcription factors		PERT_P100_DIA2_VERAPAMIL	External stimuli	Drugs
REACTOME_RORA_ACTIVATES_GENE_EXPRESSION	http://www.gsea-msigdb.org/gsea/msigdb/cards/REACTOME_RORA_ACTIVATES_GENE_EXPRESSION	Gene expression	Transcription factors		PERT_P100_DIA2_VERAPAMIL_UP	External stimuli	Drugs
REACTOME_BMAL1_CLOCK_NPAS2_ACTIVATES_CIRCADIAN_GENE_EXPRESSION	http://www.gsea-msigdb.org/gsea/msigdb/cards/REACTOME_BMAL1_CLOCK_NPAS2_ACTIVATES_CIRCADIAN_GENE_EXPRESSION	Gene expression	Transcription factors		PERT_P100_DIA2_VERTEPORFIN	External stimuli	Drugs
REACTOME_NUCLEAR_EVENTS_KINASE_AND_TRANSCRIPTION_FACTOR_ACTIVATION	http://www.gsea-msigdb.org/gsea/msigdb/cards/REACTOME_NUCLEAR_EVENTS_KINASE_AND_TRANSCRIPTION_FACTOR_ACTIVATION	Gene expression	Transcription factors		PERT_P100_DIA2_VERTEPORFIN_UP	External stimuli	Drugs
REACTOME_ACTIVATION_OF_PPARGC1A_PGC_1ALPHA_BY_PHOSPHORYLATION	http://www.gsea-msigdb.org/gsea/msigdb/cards/REACTOME_ACTIVATION_OF_PPARGC1A_PGC_1ALPHA_BY_PHOSPHORYLATION	Gene expression	Transcription factors		PERT_P100_DIA2_VORINOSTAT	External stimuli	Drugs
REACTOME_TRANSCRIPTIONAL_ACTIVITY_OF_SMAD2_SMAD3_SMAD4_HETEROTRIMER	http://www.gsea-msigdb.org/gsea/msigdb/cards/REACTOME_TRANSCRIPTIONAL_ACTIVITY_OF_SMAD2_SMAD3_SMAD4_HETEROTRIMER	Gene expression	Transcription factors		PERT_P100_DIA2_VU0155056	External stimuli	Drugs
REACTOME_SMAD2_SMAD3_SMAD4_HETEROTRIMER_REGULATES_TRANSCRIPTION	http://www.gsea-msigdb.org/gsea/msigdb/cards/REACTOME_SMAD2_SMAD3_SMAD4_HETEROTRIMER_REGULATES_TRANSCRIPTION	Gene expression	Transcription factors		PERT_P100_DIA2_VX_970	External stimuli	Drugs
REACTOME_ACTIVATION_OF_GENE_EXPRESSION_BY_SREBF_SREBP	http://www.gsea-msigdb.org/gsea/msigdb/cards/REACTOME_ACTIVATION_OF_GENE_EXPRESSION_BY_SREBF_SREBP	Gene expression	Transcription factors		PERT_P100_DIA2_VX_970_DN	External stimuli	Drugs
REACTOME_HSF1_ACTIVATION	http://www.gsea-msigdb.org/gsea/msigdb/cards/REACTOME_HSF1_ACTIVATION	Gene expression	Transcription factors		PERT_P100_DIA2_VX_970_UP	External stimuli	Drugs
REACTOME_HSF1_DEPENDENT_TRANSACTIVATION	http://www.gsea-msigdb.org/gsea/msigdb/cards/REACTOME_HSF1_DEPENDENT_TRANSACTIVATION	Gene expression	Transcription factors		PERT_P100_DIA2_ZEBULARINE	External stimuli	Drugs
REACTOME_ATF4_ACTIVATES_GENES_IN_RESPONSE_TO_ENDOPLASMIC_RETICULUM_STRESS	http://www.gsea-msigdb.org/gsea/msigdb/cards/REACTOME_ATF4_ACTIVATES_GENES_IN_RESPONSE_TO_ENDOPLASMIC_RETICULUM_STRESS	Gene expression	Transcription factors		PERT_P100_DIA2_ZEBULARINE_DN	External stimuli	Drugs
REACTOME_UNFOLDED_PROTEIN_RESPONSE_UPR	http://www.gsea-msigdb.org/gsea/msigdb/cards/REACTOME_UNFOLDED_PROTEIN_RESPONSE_UPR	Gene expression	Transcription factors		PERT_P100_DIA2_ZEBULARINE_UP	External stimuli	Drugs
REACTOME_NUCLEAR_RECEPTOR_TRANSCRIPTION_PATHWAY	http://www.gsea-msigdb.org/gsea/msigdb/cards/REACTOME_NUCLEAR_RECEPTOR_TRANSCRIPTION_PATHWAY	Gene expression	Transcription factors		PERT_P100_PRM_DACTOLISIB_DN	External stimuli	Drugs
REACTOME_SIGNALING_BY_RETINOIC_ACID	http://www.gsea-msigdb.org/gsea/msigdb/cards/REACTOME_SIGNALING_BY_RETINOIC_ACID	Gene expression	Transcription factors		PERT_P100_PRM_DMSO_DN	External stimuli	Drugs
REACTOME_NEGATIVE_REGULATION_OF_ACTIVITY_OF_TFAP2_AP_2_FAMILY_TRANSCRIPTION_FACTORS	http://www.gsea-msigdb.org/gsea/msigdb/cards/REACTOME_NEGATIVE_REGULATION_OF_ACTIVITY_OF_TFAP2_AP_2_FAMILY_TRANSCRIPTION_FACTORS	Gene expression	Transcription factors		PERT_P100_PRM_JQ1_S_UP	External stimuli	Drugs
REACTOME_ACTIVATION_OF_THE_TFAP2_AP_2_FAMILY_OF_TRANSCRIPTION_FACTORS	http://www.gsea-msigdb.org/gsea/msigdb/cards/REACTOME_ACTIVATION_OF_THE_TFAP2_AP_2_FAMILY_OF_TRANSCRIPTION_FACTORS	Gene expression	Transcription factors		PERT_P100_PRM_KN_93_DN	External stimuli	Drugs
REACTOME_TFAP2_AP_2_FAMILY_REGULATES_TRANSCRIPTION_OF_GROWTH_FACTORS_AND_THEIR_RECEPTORS	http://www.gsea-msigdb.org/gsea/msigdb/cards/REACTOME_TFAP2_AP_2_FAMILY_REGULATES_TRANSCRIPTION_OF_GROWTH_FACTORS_AND_THEIR_RECEPTORS	Gene expression	Transcription factors		PERT_P100_PRM_MOMELOTINIB_DN	External stimuli	Drugs
REACTOME_ARYL_HYDROCARBON_RECEPTOR_SIGNALLING	http://www.gsea-msigdb.org/gsea/msigdb/cards/REACTOME_ARYL_HYDROCARBON_RECEPTOR_SIGNALLING	Gene expression	Transcription factors		PERT_P100_PRM_NERATINIB_DN	External stimuli	Drugs
REACTOME_SIGNALING_BY_NUCLEAR_RECEPTORS	http://www.gsea-msigdb.org/gsea/msigdb/cards/REACTOME_SIGNALING_BY_NUCLEAR_RECEPTORS	Gene expression	Transcription factors		PERT_P100_PRM_NILOTINIB_DN	External stimuli	Drugs
REACTOME_REGULATION_OF_EXPRESSION_OF_SLITS_AND_ROBOS	http://www.gsea-msigdb.org/gsea/msigdb/cards/REACTOME_REGULATION_OF_EXPRESSION_OF_SLITS_AND_ROBOS	Gene expression	Transcription factors		PERT_P100_PRM_SEMAGACESTAT_DN	External stimuli	Drugs
REACTOME_REGULATION_OF_MECP2_EXPRESSION_AND_ACTIVITY	http://www.gsea-msigdb.org/gsea/msigdb/cards/REACTOME_REGULATION_OF_MECP2_EXPRESSION_AND_ACTIVITY	Gene expression	Transcription factors		PERT_PSP_4_HT_UP	External stimuli	Drugs
REACTOME_NR1H2_AND_NR1H3_MEDIATED_SIGNALING	http://www.gsea-msigdb.org/gsea/msigdb/cards/REACTOME_NR1H2_AND_NR1H3_MEDIATED_SIGNALING	Gene expression	Transcription factors		PERT_PSP_ACH_UP	External stimuli	Drugs
REACTOME_NR1H2_NR1H3_REGULATE_GENE_EXPRESSION_LINKED_TO_LIPOGENESIS	http://www.gsea-msigdb.org/gsea/msigdb/cards/REACTOME_NR1H2_NR1H3_REGULATE_GENE_EXPRESSION_LINKED_TO_LIPOGENESIS	Gene expression	Transcription factors		PERT_PSP_ADRIAMYCIN_UP	External stimuli	Drugs
REACTOME_NR1H3_NR1H2_REGULATE_GENE_EXPRESSION_LINKED_TO_CHOLESTEROL_TRANSPORT_AND_EFFLUX	http://www.gsea-msigdb.org/gsea/msigdb/cards/REACTOME_NR1H3_NR1H2_REGULATE_GENE_EXPRESSION_LINKED_TO_CHOLESTEROL_TRANSPORT_AND_EFFLUX	Gene expression	Transcription factors		PERT_PSP_AG1478_DN	External stimuli	Drugs
REACTOME_NR1H2_NR1H3_REGULATE_GENE_EXPRESSION_TO_CONTROL_BILE_ACID_HOMEOSTASIS	http://www.gsea-msigdb.org/gsea/msigdb/cards/REACTOME_NR1H2_NR1H3_REGULATE_GENE_EXPRESSION_TO_CONTROL_BILE_ACID_HOMEOSTASIS	Gene expression	Transcription factors		PERT_PSP_ANGIOTENSIN_2_UP	External stimuli	Drugs
REACTOME_RESPONSE_OF_EIF2AK4_GCN2_TO_AMINO_ACID_DEFICIENCY	http://www.gsea-msigdb.org/gsea/msigdb/cards/REACTOME_RESPONSE_OF_EIF2AK4_GCN2_TO_AMINO_ACID_DEFICIENCY	Gene expression	Transcription factors		PERT_PSP_ANISOMYCIN_UP	External stimuli	Drugs
WP_NUCLEAR_RECEPTORS_METAPATHWAY	http://www.gsea-msigdb.org/gsea/msigdb/cards/WP_NUCLEAR_RECEPTORS_METAPATHWAY	Gene expression	Transcription factors		PERT_PSP_ANTI_CD3	External stimuli	Drugs
WP_PPAR_SIGNALING_PATHWAY	http://www.gsea-msigdb.org/gsea/msigdb/cards/WP_PPAR_SIGNALING_PATHWAY	Gene expression	Transcription factors		PERT_PSP_ANTI_CD3_UP	External stimuli	Drugs
WP_PTF1A_RELATED_REGULATORY_PATHWAY	http://www.gsea-msigdb.org/gsea/msigdb/cards/WP_PTF1A_RELATED_REGULATORY_PATHWAY	Gene expression	Transcription factors		PERT_PSP_ANTI_IGM_UP	External stimuli	Drugs
WP_NUCLEAR_RECEPTORS	http://www.gsea-msigdb.org/gsea/msigdb/cards/WP_NUCLEAR_RECEPTORS	Gene expression	Transcription factors		PERT_PSP_BACTERIAL_INFECTION_UP	External stimuli	Drugs
WP_ID_SIGNALING_PATHWAY	http://www.gsea-msigdb.org/gsea/msigdb/cards/WP_ID_SIGNALING_PATHWAY	Gene expression	Transcription factors		PERT_PSP_BDNF_UP	External stimuli	Drugs
BIOCARTA_RELA_PATHWAY	http://www.gsea-msigdb.org/gsea/msigdb/cards/BIOCARTA_RELA_PATHWAY	Gene expression	Transcription factors		PERT_PSP_BMP2_UP	External stimuli	Drugs
BIOCARTA_PPARA_PATHWAY	http://www.gsea-msigdb.org/gsea/msigdb/cards/BIOCARTA_PPARA_PATHWAY	Gene expression	Transcription factors		PERT_PSP_BRADYKININ_UP	External stimuli	Drugs
BIOCARTA_PITX2_PATHWAY	http://www.gsea-msigdb.org/gsea/msigdb/cards/BIOCARTA_PITX2_PATHWAY	Gene expression	Transcription factors		PERT_PSP_CARBACHOL_UP	External stimuli	Drugs
BIOCARTA_PML_PATHWAY	http://www.gsea-msigdb.org/gsea/msigdb/cards/BIOCARTA_PML_PATHWAY	Gene expression	Transcription factors		PERT_PSP_CISPLATIN_UP	External stimuli	Drugs
BIOCARTA_MAL_PATHWAY	http://www.gsea-msigdb.org/gsea/msigdb/cards/BIOCARTA_MAL_PATHWAY	Gene expression	Transcription factors		PERT_PSP_CXCL12_UP	External stimuli	Drugs
BIOCARTA_CARM1_PATHWAY	http://www.gsea-msigdb.org/gsea/msigdb/cards/BIOCARTA_CARM1_PATHWAY	Gene expression	Transcription factors		PERT_PSP_CYCLIC_STRETCH_UP	External stimuli	Drugs
KEGG_PPAR_SIGNALING_PATHWAY	http://www.gsea-msigdb.org/gsea/msigdb/cards/KEGG_PPAR_SIGNALING_PATHWAY	Gene expression	Transcription factors		PERT_PSP_DASATINIB_DN	External stimuli	Drugs
PID_E2F_PATHWAY	http://www.gsea-msigdb.org/gsea/msigdb/cards/PID_E2F_PATHWAY	Gene expression	Transcription factors		PERT_PSP_DEPOLARIZATION_UP	External stimuli	Drugs
PID_MYC_ACTIV_PATHWAY	http://www.gsea-msigdb.org/gsea/msigdb/cards/PID_MYC_ACTIV_PATHWAY	Gene expression	Transcription factors		PERT_PSP_EPINEPHRINE_UP	External stimuli	Drugs
PID_HNF3B_PATHWAY	http://www.gsea-msigdb.org/gsea/msigdb/cards/PID_HNF3B_PATHWAY	Gene expression	Transcription factors		PERT_PSP_EPO_UP	External stimuli	Drugs
PID_ATF2_PATHWAY	http://www.gsea-msigdb.org/gsea/msigdb/cards/PID_ATF2_PATHWAY	Gene expression	Transcription factors		PERT_PSP_ERLOTINIB_DN	External stimuli	Drugs
PID_AP1_PATHWAY	http://www.gsea-msigdb.org/gsea/msigdb/cards/PID_AP1_PATHWAY	Gene expression	Transcription factors		PERT_PSP_ETOPOSIDE_UP	External stimuli	Drugs
PID_FOXM1_PATHWAY	http://www.gsea-msigdb.org/gsea/msigdb/cards/PID_FOXM1_PATHWAY	Gene expression	Transcription factors		PERT_PSP_EXERCISE	External stimuli	Drugs
PID_MYC_REPRESS_PATHWAY	http://www.gsea-msigdb.org/gsea/msigdb/cards/PID_MYC_REPRESS_PATHWAY	Gene expression	Transcription factors		PERT_PSP_EXERCISE_UP	External stimuli	Drugs
HALLMARK_E2F_TARGETS	http://www.gsea-msigdb.org/gsea/msigdb/cards/HALLMARK_E2F_TARGETS	Gene expression	Transcription factors		PERT_PSP_FGF1_UP	External stimuli	Drugs
HALLMARK_MYC_TARGETS_V1	http://www.gsea-msigdb.org/gsea/msigdb/cards/HALLMARK_MYC_TARGETS_V1	Gene expression	Transcription factors		PERT_PSP_FIBRONECTIN_UP	External stimuli	Drugs
HALLMARK_MYC_TARGETS_V2	http://www.gsea-msigdb.org/gsea/msigdb/cards/HALLMARK_MYC_TARGETS_V2	Gene expression	Transcription factors		PERT_PSP_FMLP_UP	External stimuli	Drugs
BIOCARTA_FOSB_PATHWAY	http://www.gsea-msigdb.org/gsea/msigdb/cards/BIOCARTA_FOSB_PATHWAY	Gene expression	Transcription factors		PERT_PSP_FORSKOLIN_IBMX_UP	External stimuli	Drugs
REACTOME_CAMK_IV_MEDIATED_PHOSPHORYLATION_OF_CREB	http://www.gsea-msigdb.org/gsea/msigdb/cards/REACTOME_CAMK_IV_MEDIATED_PHOSPHORYLATION_OF_CREB	Gene expression	Transcription factors		PERT_PSP_FORSKOLIN_UP	External stimuli	Drugs
REACTOME_CHREBP_ACTIVATES_METABOLIC_GENE_EXPRESSION	http://www.gsea-msigdb.org/gsea/msigdb/cards/REACTOME_CHREBP_ACTIVATES_METABOLIC_GENE_EXPRESSION	Gene expression	Transcription factors		PERT_PSP_GDNF_UP	External stimuli	Drugs
REACTOME_CREB1_PHOSPHORYLATION_THROUGH_THE_ACTIVATION_OF_CAMKII_CAMKK_CAMKIV_CASCASDE	http://www.gsea-msigdb.org/gsea/msigdb/cards/REACTOME_CREB1_PHOSPHORYLATION_THROUGH_THE_ACTIVATION_OF_CAMKII_CAMKK_CAMKIV_CASCASDE	Gene expression	Transcription factors		PERT_PSP_GEFITINIB_DN	External stimuli	Drugs
REACTOME_GLI_PROTEINS_BIND_PROMOTERS_OF_HH_RESPONSIVE_GENES_TO_PROMOTE_TRANSCRIPTION	http://www.gsea-msigdb.org/gsea/msigdb/cards/REACTOME_GLI_PROTEINS_BIND_PROMOTERS_OF_HH_RESPONSIVE_GENES_TO_PROMOTE_TRANSCRIPTION	Gene expression	Transcription factors		PERT_PSP_GENISTEIN_UP	External stimuli	Drugs
REACTOME_NR1H2_NR1H3_REGULATE_GENE_EXPRESSION_LINKED_TO_GLUCONEOGENESIS	http://www.gsea-msigdb.org/gsea/msigdb/cards/REACTOME_NR1H2_NR1H3_REGULATE_GENE_EXPRESSION_LINKED_TO_GLUCONEOGENESIS	Gene expression	Transcription factors		PERT_PSP_GHRELIN_UP	External stimuli	Drugs
REACTOME_NR1H2_NR1H3_REGULATE_GENE_EXPRESSION_LINKED_TO_TRIGLYCERIDE_LIPOLYSIS_IN_ADIPOSE	http://www.gsea-msigdb.org/gsea/msigdb/cards/REACTOME_NR1H2_NR1H3_REGULATE_GENE_EXPRESSION_LINKED_TO_TRIGLYCERIDE_LIPOLYSIS_IN_ADIPOSE	Gene expression	Transcription factors		PERT_PSP_GM_CSF_UP	External stimuli	Drugs
REACTOME_NR1H2_NR1H3_REGULATE_GENE_EXPRESSION_TO_LIMIT_CHOLESTEROL_UPTAKE	http://www.gsea-msigdb.org/gsea/msigdb/cards/REACTOME_NR1H2_NR1H3_REGULATE_GENE_EXPRESSION_TO_LIMIT_CHOLESTEROL_UPTAKE	Gene expression	Transcription factors		PERT_PSP_H2O2_UP	External stimuli	Drugs
WP_PPARALPHA_PATHWAY	http://www.gsea-msigdb.org/gsea/msigdb/cards/WP_PPARALPHA_PATHWAY	Gene expression	Transcription factors		PERT_PSP_HEREGULIN_UP	External stimuli	Drugs
WP_TRANSCRIPTIONAL_ACTIVATION_BY_NRF2_IN_RESPONSE_TO_PHYTOCHEMICALS	http://www.gsea-msigdb.org/gsea/msigdb/cards/WP_TRANSCRIPTIONAL_ACTIVATION_BY_NRF2_IN_RESPONSE_TO_PHYTOCHEMICALS	Gene expression	Transcription factors		PERT_PSP_HGF_UP	External stimuli	Drugs
REACTOME_TRANSCRIPTIONAL_REGULATION_BY_NPAS4	na	Gene expression	Transcription factors		PERT_PSP_HISTAMINE_UP	External stimuli	Drugs
REACTOME_REGULATION_OF_NPAS4_GENE_EXPRESSION	na	Gene expression	Transcription factors		PERT_PSP_HYDROXYUREA_UP	External stimuli	Drugs
REACTOME_REGULATION_OF_NPAS4_GENE_TRANSCRIPTION	na	Gene expression	Transcription factors		PERT_PSP_HYPOXIA_UP	External stimuli	Drugs
REACTOME_REGULATION_OF_NPAS4_MRNA_TRANSLATION	na	Gene expression	Transcription factors		PERT_PSP_IFN_BETA_UP	External stimuli	Drugs
REACTOME_NPAS4_REGULATES_EXPRESSION_OF_TARGET_GENES	na	Gene expression	Transcription factors		PERT_PSP_IFN_GAMMA_UP	External stimuli	Drugs
BIOCARTA_PLC_PATHWAY	http://www.gsea-msigdb.org/gsea/msigdb/cards/BIOCARTA_PLC_PATHWAY	GPCR	Activation		PERT_PSP_IGF_1_UP	External stimuli	Drugs
BIOCARTA_PKC_PATHWAY	http://www.gsea-msigdb.org/gsea/msigdb/cards/BIOCARTA_PKC_PATHWAY	GPCR	Activation		PERT_PSP_IL_1A_UP	Cytokines/Inflammation	Cytokines
REACTOME_PKA_MEDIATED_PHOSPHORYLATION_OF_CREB	http://www.gsea-msigdb.org/gsea/msigdb/cards/REACTOME_PKA_MEDIATED_PHOSPHORYLATION_OF_CREB	GPCR	Activation		PERT_PSP_IL_1B_UP	Cytokines/Inflammation	Cytokines
REACTOME_DAG_AND_IP3_SIGNALING	http://www.gsea-msigdb.org/gsea/msigdb/cards/REACTOME_DAG_AND_IP3_SIGNALING	GPCR	Activation		PERT_PSP_IL_2_UP	Cytokines/Inflammation	Cytokines
REACTOME_SIGNALING_BY_GPCR	http://www.gsea-msigdb.org/gsea/msigdb/cards/REACTOME_SIGNALING_BY_GPCR	GPCR	Activation		PERT_PSP_IL_6_UP	Cytokines/Inflammation	Cytokines
REACTOME_CLASS_B_2_SECRETIN_FAMILY_RECEPTORS	http://www.gsea-msigdb.org/gsea/msigdb/cards/REACTOME_CLASS_B_2_SECRETIN_FAMILY_RECEPTORS	GPCR	Activation		PERT_PSP_IMATINIB_DN	External stimuli	Drugs
REACTOME_PEPTIDE_LIGAND_BINDING_RECEPTORS	http://www.gsea-msigdb.org/gsea/msigdb/cards/REACTOME_PEPTIDE_LIGAND_BINDING_RECEPTORS	GPCR	Activation		PERT_PSP_INSULIN_UP	External stimuli	Drugs
REACTOME_AMINE_LIGAND_BINDING_RECEPTORS	http://www.gsea-msigdb.org/gsea/msigdb/cards/REACTOME_AMINE_LIGAND_BINDING_RECEPTORS	GPCR	Activation		PERT_PSP_IONIZING_RADIATION_UP	External stimuli	Drugs
REACTOME_VASOPRESSIN_LIKE_RECEPTORS	http://www.gsea-msigdb.org/gsea/msigdb/cards/REACTOME_VASOPRESSIN_LIKE_RECEPTORS	GPCR	Activation		PERT_PSP_IONOMYCIN_UP	External stimuli	Drugs
REACTOME_EICOSANOID_LIGAND_BINDING_RECEPTORS	http://www.gsea-msigdb.org/gsea/msigdb/cards/REACTOME_EICOSANOID_LIGAND_BINDING_RECEPTORS	GPCR	Activation		PERT_PSP_ISOPROTERENOL_UP	External stimuli	Drugs
REACTOME_PROSTANOID_LIGAND_RECEPTORS	http://www.gsea-msigdb.org/gsea/msigdb/cards/REACTOME_PROSTANOID_LIGAND_RECEPTORS	GPCR	Activation		PERT_PSP_LAPATINIB_DN	External stimuli	Drugs
REACTOME_CALCITONIN_LIKE_LIGAND_RECEPTORS	http://www.gsea-msigdb.org/gsea/msigdb/cards/REACTOME_CALCITONIN_LIKE_LIGAND_RECEPTORS	GPCR	Activation		PERT_PSP_LITHIUM_UP	External stimuli	Drugs
REACTOME_GLUCAGON_TYPE_LIGAND_RECEPTORS	http://www.gsea-msigdb.org/gsea/msigdb/cards/REACTOME_GLUCAGON_TYPE_LIGAND_RECEPTORS	GPCR	Activation		PERT_PSP_LPA_UP	External stimuli	Drugs
REACTOME_CREB1_PHOSPHORYLATION_THROUGH_THE_ACTIVATION_OF_ADENYLATE_CYCLASE	http://www.gsea-msigdb.org/gsea/msigdb/cards/REACTOME_CREB1_PHOSPHORYLATION_THROUGH_THE_ACTIVATION_OF_ADENYLATE_CYCLASE	GPCR	Activation		PERT_PSP_LPS_UP	External stimuli	Drugs
REACTOME_GPCR_LIGAND_BINDING	http://www.gsea-msigdb.org/gsea/msigdb/cards/REACTOME_GPCR_LIGAND_BINDING	GPCR	Activation		PERT_PSP_LY294002	PI3K/AKT/mTOR	Inhibition
REACTOME_COOPERATION_OF_PDCL_PHLP1_AND_TRIC_CCT_IN_G_PROTEIN_BETA_FOLDING	http://www.gsea-msigdb.org/gsea/msigdb/cards/REACTOME_COOPERATION_OF_PDCL_PHLP1_AND_TRIC_CCT_IN_G_PROTEIN_BETA_FOLDING	GPCR	Activation		PERT_PSP_LY294002_DN	PI3K/AKT/mTOR	Inhibition
WP_GPCRS_CLASS_A_RHODOPSINLIKE	http://www.gsea-msigdb.org/gsea/msigdb/cards/WP_GPCRS_CLASS_A_RHODOPSINLIKE	GPCR	Activation		PERT_PSP_LY294002_UP	PI3K/AKT/mTOR	Inhibition
WP_GPCRS_OTHER	http://www.gsea-msigdb.org/gsea/msigdb/cards/WP_GPCRS_OTHER	GPCR	Activation		PERT_PSP_METFORMIN_DN	External stimuli	Drugs
WP_GPCRS_CLASS_C_METABOTROPIC_GLUTAMATE_PHEROMONE	http://www.gsea-msigdb.org/gsea/msigdb/cards/WP_GPCRS_CLASS_C_METABOTROPIC_GLUTAMATE_PHEROMONE	GPCR	Activation		PERT_PSP_NGF_UP	External stimuli	Drugs
WP_PEPTIDE_GPCRS	http://www.gsea-msigdb.org/gsea/msigdb/cards/WP_PEPTIDE_GPCRS	GPCR	Activation		PERT_PSP_NOCODAZOLE_UP	External stimuli	Drugs
WP_SMALL_LIGAND_GPCRS	http://www.gsea-msigdb.org/gsea/msigdb/cards/WP_SMALL_LIGAND_GPCRS	GPCR	Activation		PERT_PSP_OKADAIC_ACID_UP	External stimuli	Drugs
WP_MONOAMINE_GPCRS	http://www.gsea-msigdb.org/gsea/msigdb/cards/WP_MONOAMINE_GPCRS	GPCR	Activation		PERT_PSP_ONCOSTATIN_M_UP	External stimuli	Drugs
WP_GPCRS_CLASS_B_SECRETINLIKE	http://www.gsea-msigdb.org/gsea/msigdb/cards/WP_GPCRS_CLASS_B_SECRETINLIKE	GPCR	Activation		PERT_PSP_PAR1_ACTIVATING_PEPTIDE_UP	External stimuli	Drugs
BIOCARTA_AGPCR_PATHWAY	http://www.gsea-msigdb.org/gsea/msigdb/cards/BIOCARTA_AGPCR_PATHWAY	GPCR	Activation		PERT_PSP_PAR2_ACTIVATING_PEPTIDE_UP	External stimuli	Drugs
BIOCARTA_BIOPEPTIDES_PATHWAY	http://www.gsea-msigdb.org/gsea/msigdb/cards/BIOCARTA_BIOPEPTIDES_PATHWAY	GPCR	Activation		PERT_PSP_PD98059_DN	MAPK	Overall Inhibition
BIOCARTA_PLCE_PATHWAY	http://www.gsea-msigdb.org/gsea/msigdb/cards/BIOCARTA_PLCE_PATHWAY	GPCR	Activation		PERT_PSP_PD98059_UP	MAPK	Overall Inhibition
BIOCARTA_AKAP13_PATHWAY	http://www.gsea-msigdb.org/gsea/msigdb/cards/BIOCARTA_AKAP13_PATHWAY	GPCR	Activation		PERT_PSP_PDGF_UP	Growth factor/RTK	PDGFR inhibition
BIOCARTA_BARRESTIN_SRC_PATHWAY	http://www.gsea-msigdb.org/gsea/msigdb/cards/BIOCARTA_BARRESTIN_SRC_PATHWAY	GPCR	Activation		PERT_PSP_PHORBOL_ESTER	External stimuli	Drugs
BIOCARTA_BARRESTIN_PATHWAY	http://www.gsea-msigdb.org/gsea/msigdb/cards/BIOCARTA_BARRESTIN_PATHWAY	GPCR	Activation		PERT_PSP_PHORBOL_ESTER_DN	External stimuli	Drugs
REACTOME_ADENYLATE_CYCLASE_ACTIVATING_PATHWAY	http://www.gsea-msigdb.org/gsea/msigdb/cards/REACTOME_ADENYLATE_CYCLASE_ACTIVATING_PATHWAY	GPCR	Activation		PERT_PSP_PHORBOL_ESTER_IONOMYCIN_UP	External stimuli	Drugs
REACTOME_P2Y_RECEPTORS	http://www.gsea-msigdb.org/gsea/msigdb/cards/REACTOME_P2Y_RECEPTORS	GPCR	Activation		PERT_PSP_PHORBOL_ESTER_UP	External stimuli	Drugs
WP_CELLTYPE_DEPENDENT_SELECTIVITY_OF_CCK2R_SIGNALING	http://www.gsea-msigdb.org/gsea/msigdb/cards/WP_CELLTYPE_DEPENDENT_SELECTIVITY_OF_CCK2R_SIGNALING	GPCR	Activation		PERT_PSP_PRL_UP	External stimuli	Drugs
REACTOME_ACTIVATION_OF_RAC1	http://www.gsea-msigdb.org/gsea/msigdb/cards/REACTOME_ACTIVATION_OF_RAC1	GPCR	CDC42/RAC1		PERT_PSP_RAPAMYCIN	PI3K/AKT/mTOR	Inhibition
REACTOME_INACTIVATION_OF_CDC42_AND_RAC1	http://www.gsea-msigdb.org/gsea/msigdb/cards/REACTOME_INACTIVATION_OF_CDC42_AND_RAC1	GPCR	CDC42/RAC1		PERT_PSP_RAPAMYCIN_DN	PI3K/AKT/mTOR	Inhibition
WP_RALA_DOWNSTREAM_REGULATED_GENES	http://www.gsea-msigdb.org/gsea/msigdb/cards/WP_RALA_DOWNSTREAM_REGULATED_GENES	GPCR	CDC42/RAC1		PERT_PSP_RAPAMYCIN_UP	PI3K/AKT/mTOR	Inhibition
BIOCARTA_ARAP_PATHWAY	http://www.gsea-msigdb.org/gsea/msigdb/cards/BIOCARTA_ARAP_PATHWAY	GPCR	CDC42/RAC1		PERT_PSP_RESVERATROL_UP	External stimuli	Drugs
BIOCARTA_RAC1_PATHWAY	http://www.gsea-msigdb.org/gsea/msigdb/cards/BIOCARTA_RAC1_PATHWAY	GPCR	CDC42/RAC1		PERT_PSP_RGD_UP	External stimuli	Drugs
BIOCARTA_CDC42RAC_PATHWAY	http://www.gsea-msigdb.org/gsea/msigdb/cards/BIOCARTA_CDC42RAC_PATHWAY	GPCR	CDC42/RAC1		PERT_PSP_SCF_UP	External stimuli	Drugs
BIOCARTA_GPCR_PATHWAY	http://www.gsea-msigdb.org/gsea/msigdb/cards/BIOCARTA_GPCR_PATHWAY	GPCR	CDC42/RAC1		PERT_PSP_SERUM_UP	External stimuli	Drugs
PID_CDC42_PATHWAY	http://www.gsea-msigdb.org/gsea/msigdb/cards/PID_CDC42_PATHWAY	GPCR	CDC42/RAC1		PERT_PSP_SII_ANGIOTENSIN_2_UP	External stimuli	Drugs
PID_CDC42_REG_PATHWAY	http://www.gsea-msigdb.org/gsea/msigdb/cards/PID_CDC42_REG_PATHWAY	GPCR	CDC42/RAC1		PERT_PSP_SIRNA_DN	External stimuli	Drugs
PID_RAC1_REG_PATHWAY	http://www.gsea-msigdb.org/gsea/msigdb/cards/PID_RAC1_REG_PATHWAY	GPCR	CDC42/RAC1		PERT_PSP_SORBITOL_UP	External stimuli	Drugs
PID_RAC1_PATHWAY	http://www.gsea-msigdb.org/gsea/msigdb/cards/PID_RAC1_PATHWAY	GPCR	CDC42/RAC1		PERT_PSP_SPHINGOSINE_1_PHOSPHATE_UP	External stimuli	Drugs
BIOCARTA_TUBBY_PATHWAY	http://www.gsea-msigdb.org/gsea/msigdb/cards/BIOCARTA_TUBBY_PATHWAY	GPCR	Galpha activity		PERT_PSP_SU11274_DN	External stimuli	Drugs
REACTOME_G_PROTEIN_MEDIATED_EVENTS	http://www.gsea-msigdb.org/gsea/msigdb/cards/REACTOME_G_PROTEIN_MEDIATED_EVENTS	GPCR	Galpha activity		PERT_PSP_TGF_ALPHA_UP	Growth factor/RTK	TGFB inhibition
REACTOME_EFFECTS_OF_PIP2_HYDROLYSIS	http://www.gsea-msigdb.org/gsea/msigdb/cards/REACTOME_EFFECTS_OF_PIP2_HYDROLYSIS	GPCR	Galpha activity		PERT_PSP_TGF_BETA_UP	Growth factor/RTK	TGFB inhibition
REACTOME_SYNTHESIS_OF_IP2_IP_AND_INS_IN_THE_CYTOSOL	http://www.gsea-msigdb.org/gsea/msigdb/cards/REACTOME_SYNTHESIS_OF_IP2_IP_AND_INS_IN_THE_CYTOSOL	GPCR	Galpha activity		PERT_PSP_THAPSIGARGIN_UP	External stimuli	Drugs
REACTOME_G_PROTEIN_ACTIVATION	http://www.gsea-msigdb.org/gsea/msigdb/cards/REACTOME_G_PROTEIN_ACTIVATION	GPCR	Galpha activity		PERT_PSP_THC_DN	External stimuli	Drugs
REACTOME_G_PROTEIN_BETA_GAMMA_SIGNALLING	http://www.gsea-msigdb.org/gsea/msigdb/cards/REACTOME_G_PROTEIN_BETA_GAMMA_SIGNALLING	GPCR	Galpha activity		PERT_PSP_THROMBIN_UP	External stimuli	Drugs
REACTOME_G_ALPHA_Q_SIGNALLING_EVENTS	http://www.gsea-msigdb.org/gsea/msigdb/cards/REACTOME_G_ALPHA_Q_SIGNALLING_EVENTS	GPCR	Galpha activity		PERT_PSP_TNF_UP	External stimuli	Drugs
REACTOME_G_ALPHA_12_13_SIGNALLING_EVENTS	http://www.gsea-msigdb.org/gsea/msigdb/cards/REACTOME_G_ALPHA_12_13_SIGNALLING_EVENTS	GPCR	Galpha activity		PERT_PSP_TORIN1_DN	External stimuli	Drugs
REACTOME_G_ALPHA_S_SIGNALLING_EVENTS	http://www.gsea-msigdb.org/gsea/msigdb/cards/REACTOME_G_ALPHA_S_SIGNALLING_EVENTS	GPCR	Galpha activity		PERT_PSP_TPO_UP	External stimuli	Drugs
REACTOME_G_ALPHA_I_SIGNALLING_EVENTS	http://www.gsea-msigdb.org/gsea/msigdb/cards/REACTOME_G_ALPHA_I_SIGNALLING_EVENTS	GPCR	Galpha activity		PERT_PSP_U0126_DN	External stimuli	Drugs
REACTOME_G_ALPHA_Z_SIGNALLING_EVENTS	http://www.gsea-msigdb.org/gsea/msigdb/cards/REACTOME_G_ALPHA_Z_SIGNALLING_EVENTS	GPCR	Galpha activity		PERT_PSP_UV_UP	External stimuli	Drugs
REACTOME_G_BETA_GAMMA_SIGNALLING_THROUGH_CDC42	http://www.gsea-msigdb.org/gsea/msigdb/cards/REACTOME_G_BETA_GAMMA_SIGNALLING_THROUGH_CDC42	GPCR	Galpha activity		PERT_PSP_VANADATE_UP	External stimuli	Drugs
WP_PKCGAMMA_CALCIUM_SIGNALING_PATHWAY_IN_ATAXIA	http://www.gsea-msigdb.org/gsea/msigdb/cards/WP_PKCGAMMA_CALCIUM_SIGNALING_PATHWAY_IN_ATAXIA	GPCR	Galpha activity		PERT_PSP_VIRUS_INFECTION_UP	External stimuli	Drugs
WP_G13_SIGNALING_PATHWAY	http://www.gsea-msigdb.org/gsea/msigdb/cards/WP_G13_SIGNALING_PATHWAY	GPCR	Galpha activity		PERT_PSP_WORTMANNIN_DN	External stimuli	Drugs
WP_ENDOTHELIN_PATHWAYS	http://www.gsea-msigdb.org/gsea/msigdb/cards/WP_ENDOTHELIN_PATHWAYS	GPCR	Galpha activity		PERT_PSP_Y27632_DN	External stimuli	Drugs
WP_G_PROTEIN_SIGNALING_PATHWAYS	http://www.gsea-msigdb.org/gsea/msigdb/cards/WP_G_PROTEIN_SIGNALING_PATHWAYS	GPCR	Galpha activity
BIOCARTA_CACAM_PATHWAY	http://www.gsea-msigdb.org/gsea/msigdb/cards/BIOCARTA_CACAM_PATHWAY	GPCR	Galpha activity
REACTOME_ADENYLATE_CYCLASE_INHIBITORY_PATHWAY	http://www.gsea-msigdb.org/gsea/msigdb/cards/REACTOME_ADENYLATE_CYCLASE_INHIBITORY_PATHWAY	GPCR	Inhibition
REACTOME_RHO_GTPASE_EFFECTORS	http://www.gsea-msigdb.org/gsea/msigdb/cards/REACTOME_RHO_GTPASE_EFFECTORS	GPCR	Rho GTPase
REACTOME_CGMP_EFFECTS	http://www.gsea-msigdb.org/gsea/msigdb/cards/REACTOME_CGMP_EFFECTS	GPCR	Rho GTPase
REACTOME_RHO_GTPASES_ACTIVATE_PKNS	http://www.gsea-msigdb.org/gsea/msigdb/cards/REACTOME_RHO_GTPASES_ACTIVATE_PKNS	GPCR	Rho GTPase
REACTOME_RHO_GTPASES_ACTIVATE_CIT	http://www.gsea-msigdb.org/gsea/msigdb/cards/REACTOME_RHO_GTPASES_ACTIVATE_CIT	GPCR	Rho GTPase
REACTOME_RHO_GTPASES_ACTIVATE_IQGAPS	http://www.gsea-msigdb.org/gsea/msigdb/cards/REACTOME_RHO_GTPASES_ACTIVATE_IQGAPS	GPCR	Rho GTPase
REACTOME_RHO_GTPASES_ACTIVATE_ROCKS	http://www.gsea-msigdb.org/gsea/msigdb/cards/REACTOME_RHO_GTPASES_ACTIVATE_ROCKS	GPCR	Rho GTPase
REACTOME_RHO_GTPASES_ACTIVATE_PAKS	http://www.gsea-msigdb.org/gsea/msigdb/cards/REACTOME_RHO_GTPASES_ACTIVATE_PAKS	GPCR	Rho GTPase
REACTOME_RHO_GTPASES_ACTIVATE_WASPS_AND_WAVES	http://www.gsea-msigdb.org/gsea/msigdb/cards/REACTOME_RHO_GTPASES_ACTIVATE_WASPS_AND_WAVES	GPCR	Rho GTPase
REACTOME_RHO_GTPASES_ACTIVATE_FORMINS	http://www.gsea-msigdb.org/gsea/msigdb/cards/REACTOME_RHO_GTPASES_ACTIVATE_FORMINS	GPCR	Rho GTPase
REACTOME_RHO_GTPASES_ACTIVATE_RHOTEKIN_AND_RHOPHILINS	http://www.gsea-msigdb.org/gsea/msigdb/cards/REACTOME_RHO_GTPASES_ACTIVATE_RHOTEKIN_AND_RHOPHILINS	GPCR	Rho GTPase
REACTOME_RHO_GTPASES_ACTIVATE_NADPH_OXIDASES	http://www.gsea-msigdb.org/gsea/msigdb/cards/REACTOME_RHO_GTPASES_ACTIVATE_NADPH_OXIDASES	GPCR	Rho GTPase
REACTOME_RAB_GEFS_EXCHANGE_GTP_FOR_GDP_ON_RABS	http://www.gsea-msigdb.org/gsea/msigdb/cards/REACTOME_RAB_GEFS_EXCHANGE_GTP_FOR_GDP_ON_RABS	GPCR	Rho GTPase
REACTOME_RHOA_GTPASE_CYCLE	http://www.gsea-msigdb.org/gsea/msigdb/cards/REACTOME_RHOA_GTPASE_CYCLE	GPCR	Rho GTPase
REACTOME_RHOB_GTPASE_CYCLE	http://www.gsea-msigdb.org/gsea/msigdb/cards/REACTOME_RHOB_GTPASE_CYCLE	GPCR	Rho GTPase
REACTOME_RHOC_GTPASE_CYCLE	http://www.gsea-msigdb.org/gsea/msigdb/cards/REACTOME_RHOC_GTPASE_CYCLE	GPCR	Rho GTPase
REACTOME_CDC42_GTPASE_CYCLE	http://www.gsea-msigdb.org/gsea/msigdb/cards/REACTOME_CDC42_GTPASE_CYCLE	GPCR	Rho GTPase
REACTOME_RAC1_GTPASE_CYCLE	http://www.gsea-msigdb.org/gsea/msigdb/cards/REACTOME_RAC1_GTPASE_CYCLE	GPCR	Rho GTPase
REACTOME_RAC2_GTPASE_CYCLE	http://www.gsea-msigdb.org/gsea/msigdb/cards/REACTOME_RAC2_GTPASE_CYCLE	GPCR	Rho GTPase
REACTOME_RHOD_GTPASE_CYCLE	http://www.gsea-msigdb.org/gsea/msigdb/cards/REACTOME_RHOD_GTPASE_CYCLE	GPCR	Rho GTPase
REACTOME_RHOQ_GTPASE_CYCLE	http://www.gsea-msigdb.org/gsea/msigdb/cards/REACTOME_RHOQ_GTPASE_CYCLE	GPCR	Rho GTPase
REACTOME_RHOH_GTPASE_CYCLE	http://www.gsea-msigdb.org/gsea/msigdb/cards/REACTOME_RHOH_GTPASE_CYCLE	GPCR	Rho GTPase
REACTOME_RHOG_GTPASE_CYCLE	http://www.gsea-msigdb.org/gsea/msigdb/cards/REACTOME_RHOG_GTPASE_CYCLE	GPCR	Rho GTPase
REACTOME_RHOJ_GTPASE_CYCLE	http://www.gsea-msigdb.org/gsea/msigdb/cards/REACTOME_RHOJ_GTPASE_CYCLE	GPCR	Rho GTPase
REACTOME_RHOU_GTPASE_CYCLE	http://www.gsea-msigdb.org/gsea/msigdb/cards/REACTOME_RHOU_GTPASE_CYCLE	GPCR	Rho GTPase
REACTOME_RHOBTB1_GTPASE_CYCLE	http://www.gsea-msigdb.org/gsea/msigdb/cards/REACTOME_RHOBTB1_GTPASE_CYCLE	GPCR	Rho GTPase
REACTOME_RAC3_GTPASE_CYCLE	http://www.gsea-msigdb.org/gsea/msigdb/cards/REACTOME_RAC3_GTPASE_CYCLE	GPCR	Rho GTPase
REACTOME_RHOV_GTPASE_CYCLE	http://www.gsea-msigdb.org/gsea/msigdb/cards/REACTOME_RHOV_GTPASE_CYCLE	GPCR	Rho GTPase
REACTOME_RHOT1_GTPASE_CYCLE	http://www.gsea-msigdb.org/gsea/msigdb/cards/REACTOME_RHOT1_GTPASE_CYCLE	GPCR	Rho GTPase
REACTOME_RHOF_GTPASE_CYCLE	http://www.gsea-msigdb.org/gsea/msigdb/cards/REACTOME_RHOF_GTPASE_CYCLE	GPCR	Rho GTPase
REACTOME_RND3_GTPASE_CYCLE	http://www.gsea-msigdb.org/gsea/msigdb/cards/REACTOME_RND3_GTPASE_CYCLE	GPCR	Rho GTPase
REACTOME_RND2_GTPASE_CYCLE	http://www.gsea-msigdb.org/gsea/msigdb/cards/REACTOME_RND2_GTPASE_CYCLE	GPCR	Rho GTPase
REACTOME_RND1_GTPASE_CYCLE	http://www.gsea-msigdb.org/gsea/msigdb/cards/REACTOME_RND1_GTPASE_CYCLE	GPCR	Rho GTPase
REACTOME_RHOBTB3_ATPASE_CYCLE	http://www.gsea-msigdb.org/gsea/msigdb/cards/REACTOME_RHOBTB3_ATPASE_CYCLE	GPCR	Rho GTPase
REACTOME_RHOBTB_GTPASE_CYCLE	http://www.gsea-msigdb.org/gsea/msigdb/cards/REACTOME_RHOBTB_GTPASE_CYCLE	GPCR	Rho GTPase
REACTOME_MIRO_GTPASE_CYCLE	http://www.gsea-msigdb.org/gsea/msigdb/cards/REACTOME_MIRO_GTPASE_CYCLE	GPCR	Rho GTPase
REACTOME_SIGNALING_BY_RHO_GTPASES_MIRO_GTPASES_AND_RHOBTB3	http://www.gsea-msigdb.org/gsea/msigdb/cards/REACTOME_SIGNALING_BY_RHO_GTPASES_MIRO_GTPASES_AND_RHOBTB3	GPCR	Rho GTPase
BIOCARTA_RHO_PATHWAY	http://www.gsea-msigdb.org/gsea/msigdb/cards/BIOCARTA_RHO_PATHWAY	GPCR	Rho GTPase
PID_RHOA_PATHWAY	http://www.gsea-msigdb.org/gsea/msigdb/cards/PID_RHOA_PATHWAY	GPCR	Rho GTPase
PID_RHOA_REG_PATHWAY	http://www.gsea-msigdb.org/gsea/msigdb/cards/PID_RHOA_REG_PATHWAY	GPCR	Rho GTPase
SIG_REGULATION_OF_THE_ACTIN_CYTOSKELETON_BY_RHO_GTPASES	http://www.gsea-msigdb.org/gsea/msigdb/cards/SIG_REGULATION_OF_THE_ACTIN_CYTOSKELETON_BY_RHO_GTPASES	GPCR	Rho GTPase
REACTOME_RHO_GTPASES_ACTIVATE_KTN1	http://www.gsea-msigdb.org/gsea/msigdb/cards/REACTOME_RHO_GTPASES_ACTIVATE_KTN1	GPCR	Rho GTPase
REACTOME_RHOBTB2_GTPASE_CYCLE	http://www.gsea-msigdb.org/gsea/msigdb/cards/REACTOME_RHOBTB2_GTPASE_CYCLE	GPCR	Rho GTPase
REACTOME_GAB1_SIGNALOSOME	http://www.gsea-msigdb.org/gsea/msigdb/cards/REACTOME_GAB1_SIGNALOSOME	Growth factor/RTK	Downstream effectors
REACTOME_DOWNSTREAM_SIGNAL_TRANSDUCTION	http://www.gsea-msigdb.org/gsea/msigdb/cards/REACTOME_DOWNSTREAM_SIGNAL_TRANSDUCTION	Growth factor/RTK	Downstream effectors
REACTOME_RECEPTOR_TYPE_TYROSINE_PROTEIN_PHOSPHATASES	http://www.gsea-msigdb.org/gsea/msigdb/cards/REACTOME_RECEPTOR_TYPE_TYROSINE_PROTEIN_PHOSPHATASES	Growth factor/RTK	Downstream effectors
REACTOME_DISEASES_OF_SIGNAL_TRANSDUCTION_BY_GROWTH_FACTOR_RECEPTORS_AND_SECOND_MESSENGERS	http://www.gsea-msigdb.org/gsea/msigdb/cards/REACTOME_DISEASES_OF_SIGNAL_TRANSDUCTION_BY_GROWTH_FACTOR_RECEPTORS_AND_SECOND_MESSENGERS	Growth factor/RTK	Downstream effectors
REACTOME_INTRACELLULAR_SIGNALING_BY_SECOND_MESSENGERS	http://www.gsea-msigdb.org/gsea/msigdb/cards/REACTOME_INTRACELLULAR_SIGNALING_BY_SECOND_MESSENGERS	Growth factor/RTK	Downstream effectors
REACTOME_SIGNALING_BY_RECEPTOR_TYROSINE_KINASES	http://www.gsea-msigdb.org/gsea/msigdb/cards/REACTOME_SIGNALING_BY_RECEPTOR_TYROSINE_KINASES	Growth factor/RTK	Downstream effectors
REACTOME_RHO_GTPASE_CYCLE	http://www.gsea-msigdb.org/gsea/msigdb/cards/REACTOME_RHO_GTPASE_CYCLE	Growth factor/RTK	Downstream effectors
WP_INTEGRATED_CANCER_PATHWAY	http://www.gsea-msigdb.org/gsea/msigdb/cards/WP_INTEGRATED_CANCER_PATHWAY	Growth factor/RTK	Downstream effectors
BIOCARTA_SRCRPTP_PATHWAY	http://www.gsea-msigdb.org/gsea/msigdb/cards/BIOCARTA_SRCRPTP_PATHWAY	Growth factor/RTK	Downstream effectors
BIOCARTA_CBL_PATHWAY	http://www.gsea-msigdb.org/gsea/msigdb/cards/BIOCARTA_CBL_PATHWAY	Growth factor/RTK	Downstream effectors
PID_PTP1B_PATHWAY	http://www.gsea-msigdb.org/gsea/msigdb/cards/PID_PTP1B_PATHWAY	Growth factor/RTK	Downstream effectors
PID_LKB1_PATHWAY	http://www.gsea-msigdb.org/gsea/msigdb/cards/PID_LKB1_PATHWAY	Growth factor/RTK	Downstream effectors
PID_TCPTP_PATHWAY	http://www.gsea-msigdb.org/gsea/msigdb/cards/PID_TCPTP_PATHWAY	Growth factor/RTK	Downstream effectors
PID_SHP2_PATHWAY	http://www.gsea-msigdb.org/gsea/msigdb/cards/PID_SHP2_PATHWAY	Growth factor/RTK	Downstream effectors
PID_ALK2_PATHWAY	http://www.gsea-msigdb.org/gsea/msigdb/cards/PID_ALK2_PATHWAY	Growth factor/RTK	Downstream effectors
REACTOME_NUCLEAR_EVENTS_STIMULATED_BY_ALK_SIGNALING_IN_CANCER	http://www.gsea-msigdb.org/gsea/msigdb/cards/REACTOME_NUCLEAR_EVENTS_STIMULATED_BY_ALK_SIGNALING_IN_CANCER	Growth factor/RTK	Downstream effectors
REACTOME_STAT3_NUCLEAR_EVENTS_DOWNSTREAM_OF_ALK_SIGNALING	http://www.gsea-msigdb.org/gsea/msigdb/cards/REACTOME_STAT3_NUCLEAR_EVENTS_DOWNSTREAM_OF_ALK_SIGNALING	Growth factor/RTK	Downstream effectors
WP_GLIOBLASTOMA_SIGNALING_PATHWAYS	http://www.gsea-msigdb.org/gsea/msigdb/cards/WP_GLIOBLASTOMA_SIGNALING_PATHWAYS	Growth factor/RTK	Downstream effectors
BIOCARTA_EGFR_SMRTE_PATHWAY	http://www.gsea-msigdb.org/gsea/msigdb/cards/BIOCARTA_EGFR_SMRTE_PATHWAY	Growth factor/RTK	EGFR activation
BIOCARTA_ERBB3_PATHWAY	http://www.gsea-msigdb.org/gsea/msigdb/cards/BIOCARTA_ERBB3_PATHWAY	Growth factor/RTK	EGFR activation
BIOCARTA_ERBB4_PATHWAY	http://www.gsea-msigdb.org/gsea/msigdb/cards/BIOCARTA_ERBB4_PATHWAY	Growth factor/RTK	EGFR activation
REACTOME_SIGNALING_BY_ERBB2	http://www.gsea-msigdb.org/gsea/msigdb/cards/REACTOME_SIGNALING_BY_ERBB2	Growth factor/RTK	EGFR activation
REACTOME_SIGNALING_BY_ERBB2_IN_CANCER	http://www.gsea-msigdb.org/gsea/msigdb/cards/REACTOME_SIGNALING_BY_ERBB2_IN_CANCER	Growth factor/RTK	EGFR activation
REACTOME_SIGNALING_BY_ERBB4	http://www.gsea-msigdb.org/gsea/msigdb/cards/REACTOME_SIGNALING_BY_ERBB4	Growth factor/RTK	EGFR activation
REACTOME_SHC1_EVENTS_IN_ERBB2_SIGNALING	http://www.gsea-msigdb.org/gsea/msigdb/cards/REACTOME_SHC1_EVENTS_IN_ERBB2_SIGNALING	Growth factor/RTK	EGFR activation
REACTOME_PI3K_EVENTS_IN_ERBB4_SIGNALING	http://www.gsea-msigdb.org/gsea/msigdb/cards/REACTOME_PI3K_EVENTS_IN_ERBB4_SIGNALING	Growth factor/RTK	EGFR activation
REACTOME_SHC1_EVENTS_IN_ERBB4_SIGNALING	http://www.gsea-msigdb.org/gsea/msigdb/cards/REACTOME_SHC1_EVENTS_IN_ERBB4_SIGNALING	Growth factor/RTK	EGFR activation
REACTOME_NUCLEAR_SIGNALING_BY_ERBB4	http://www.gsea-msigdb.org/gsea/msigdb/cards/REACTOME_NUCLEAR_SIGNALING_BY_ERBB4	Growth factor/RTK	EGFR activation
REACTOME_GRB7_EVENTS_IN_ERBB2_SIGNALING	http://www.gsea-msigdb.org/gsea/msigdb/cards/REACTOME_GRB7_EVENTS_IN_ERBB2_SIGNALING	Growth factor/RTK	EGFR activation
REACTOME_SIGNALING_BY_EGFR_IN_CANCER	http://www.gsea-msigdb.org/gsea/msigdb/cards/REACTOME_SIGNALING_BY_EGFR_IN_CANCER	Growth factor/RTK	EGFR activation
REACTOME_SIGNALING_BY_EGFR	http://www.gsea-msigdb.org/gsea/msigdb/cards/REACTOME_SIGNALING_BY_EGFR	Growth factor/RTK	EGFR activation
REACTOME_SHC1_EVENTS_IN_EGFR_SIGNALING	http://www.gsea-msigdb.org/gsea/msigdb/cards/REACTOME_SHC1_EVENTS_IN_EGFR_SIGNALING	Growth factor/RTK	EGFR activation
REACTOME_EGFR_DOWNREGULATION	http://www.gsea-msigdb.org/gsea/msigdb/cards/REACTOME_EGFR_DOWNREGULATION	Growth factor/RTK	EGFR activation
REACTOME_GRB2_EVENTS_IN_ERBB2_SIGNALING	http://www.gsea-msigdb.org/gsea/msigdb/cards/REACTOME_GRB2_EVENTS_IN_ERBB2_SIGNALING	Growth factor/RTK	EGFR activation
REACTOME_PI3K_EVENTS_IN_ERBB2_SIGNALING	http://www.gsea-msigdb.org/gsea/msigdb/cards/REACTOME_PI3K_EVENTS_IN_ERBB2_SIGNALING	Growth factor/RTK	EGFR activation
REACTOME_EGFR_INTERACTS_WITH_PHOSPHOLIPASE_C_GAMMA	http://www.gsea-msigdb.org/gsea/msigdb/cards/REACTOME_EGFR_INTERACTS_WITH_PHOSPHOLIPASE_C_GAMMA	Growth factor/RTK	EGFR activation
REACTOME_EGFR_TRANSACTIVATION_BY_GASTRIN	http://www.gsea-msigdb.org/gsea/msigdb/cards/REACTOME_EGFR_TRANSACTIVATION_BY_GASTRIN	Growth factor/RTK	EGFR activation
REACTOME_ERBB2_REGULATES_CELL_MOTILITY	http://www.gsea-msigdb.org/gsea/msigdb/cards/REACTOME_ERBB2_REGULATES_CELL_MOTILITY	Growth factor/RTK	EGFR activation
REACTOME_ERBB2_ACTIVATES_PTK6_SIGNALING	http://www.gsea-msigdb.org/gsea/msigdb/cards/REACTOME_ERBB2_ACTIVATES_PTK6_SIGNALING	Growth factor/RTK	EGFR activation
REACTOME_SIGNALING_BY_PTK6	http://www.gsea-msigdb.org/gsea/msigdb/cards/REACTOME_SIGNALING_BY_PTK6	Growth factor/RTK	EGFR activation
REACTOME_CONSTITUTIVE_SIGNALING_BY_OVEREXPRESSED_ERBB2	http://www.gsea-msigdb.org/gsea/msigdb/cards/REACTOME_CONSTITUTIVE_SIGNALING_BY_OVEREXPRESSED_ERBB2	Growth factor/RTK	EGFR activation
WP_EGFR_TYROSINE_KINASE_INHIBITOR_RESISTANCE	http://www.gsea-msigdb.org/gsea/msigdb/cards/WP_EGFR_TYROSINE_KINASE_INHIBITOR_RESISTANCE	Growth factor/RTK	EGFR activation
WP_RELATIONSHIP_BETWEEN_INFLAMMATION_COX2_AND_EGFR	http://www.gsea-msigdb.org/gsea/msigdb/cards/WP_RELATIONSHIP_BETWEEN_INFLAMMATION_COX2_AND_EGFR	Growth factor/RTK	EGFR activation
WP_EGFEGFR_SIGNALING_PATHWAY	http://www.gsea-msigdb.org/gsea/msigdb/cards/WP_EGFEGFR_SIGNALING_PATHWAY	Growth factor/RTK	EGFR activation
WP_ERBB_SIGNALING_PATHWAY	http://www.gsea-msigdb.org/gsea/msigdb/cards/WP_ERBB_SIGNALING_PATHWAY	Growth factor/RTK	EGFR activation
BIOCARTA_EGF_PATHWAY	http://www.gsea-msigdb.org/gsea/msigdb/cards/BIOCARTA_EGF_PATHWAY	Growth factor/RTK	EGFR activation
BIOCARTA_CARDIACEGF_PATHWAY	http://www.gsea-msigdb.org/gsea/msigdb/cards/BIOCARTA_CARDIACEGF_PATHWAY	Growth factor/RTK	EGFR activation
BIOCARTA_HER2_PATHWAY	http://www.gsea-msigdb.org/gsea/msigdb/cards/BIOCARTA_HER2_PATHWAY	Growth factor/RTK	EGFR activation
KEGG_ERBB_SIGNALING_PATHWAY	http://www.gsea-msigdb.org/gsea/msigdb/cards/KEGG_ERBB_SIGNALING_PATHWAY	Growth factor/RTK	EGFR activation
PID_ERBB4_PATHWAY	http://www.gsea-msigdb.org/gsea/msigdb/cards/PID_ERBB4_PATHWAY	Growth factor/RTK	EGFR activation
PID_ERBB1_DOWNSTREAM_PATHWAY	http://www.gsea-msigdb.org/gsea/msigdb/cards/PID_ERBB1_DOWNSTREAM_PATHWAY	Growth factor/RTK	EGFR activation
PID_ERBB2_ERBB3_PATHWAY	http://www.gsea-msigdb.org/gsea/msigdb/cards/PID_ERBB2_ERBB3_PATHWAY	Growth factor/RTK	EGFR activation
PID_ERBB_NETWORK_PATHWAY	http://www.gsea-msigdb.org/gsea/msigdb/cards/PID_ERBB_NETWORK_PATHWAY	Growth factor/RTK	EGFR activation
REACTOME_CONSTITUTIVE_SIGNALING_BY_EGFRVIII	http://www.gsea-msigdb.org/gsea/msigdb/cards/REACTOME_CONSTITUTIVE_SIGNALING_BY_EGFRVIII	Growth factor/RTK	EGFR activation
REACTOME_CONSTITUTIVE_SIGNALING_BY_LIGAND_RESPONSIVE_EGFR_CANCER_VARIANTS	http://www.gsea-msigdb.org/gsea/msigdb/cards/REACTOME_CONSTITUTIVE_SIGNALING_BY_LIGAND_RESPONSIVE_EGFR_CANCER_VARIANTS	Growth factor/RTK	EGFR activation
REACTOME_PTK6_REGULATES_RTKS_AND_THEIR_EFFECTORS_AKT1_AND_DOK1	http://www.gsea-msigdb.org/gsea/msigdb/cards/REACTOME_PTK6_REGULATES_RTKS_AND_THEIR_EFFECTORS_AKT1_AND_DOK1	Growth factor/RTK	EGFR activation
REACTOME_SIGNALING_BY_ERBB2_ECD_MUTANTS	http://www.gsea-msigdb.org/gsea/msigdb/cards/REACTOME_SIGNALING_BY_ERBB2_ECD_MUTANTS	Growth factor/RTK	EGFR activation
REACTOME_DOWNREGULATION_OF_ERBB2_ERBB3_SIGNALING	http://www.gsea-msigdb.org/gsea/msigdb/cards/REACTOME_DOWNREGULATION_OF_ERBB2_ERBB3_SIGNALING	Growth factor/RTK	EGFR inhibition
REACTOME_DOWNREGULATION_OF_ERBB2_SIGNALING	http://www.gsea-msigdb.org/gsea/msigdb/cards/REACTOME_DOWNREGULATION_OF_ERBB2_SIGNALING	Growth factor/RTK	EGFR inhibition
PID_ERBB1_RECEPTOR_PROXIMAL_PATHWAY	http://www.gsea-msigdb.org/gsea/msigdb/cards/PID_ERBB1_RECEPTOR_PROXIMAL_PATHWAY	Growth factor/RTK	EGFR inhibition
PID_ERBB1_INTERNALIZATION_PATHWAY	http://www.gsea-msigdb.org/gsea/msigdb/cards/PID_ERBB1_INTERNALIZATION_PATHWAY	Growth factor/RTK	EGFR inhibition
REACTOME_DOWNREGULATION_OF_ERBB4_SIGNALING	http://www.gsea-msigdb.org/gsea/msigdb/cards/REACTOME_DOWNREGULATION_OF_ERBB4_SIGNALING	Growth factor/RTK	EGFR inhibition
REACTOME_EPH_EPHRIN_SIGNALING	http://www.gsea-msigdb.org/gsea/msigdb/cards/REACTOME_EPH_EPHRIN_SIGNALING	Growth factor/RTK	Ephrin activation
REACTOME_EPHB_MEDIATED_FORWARD_SIGNALING	http://www.gsea-msigdb.org/gsea/msigdb/cards/REACTOME_EPHB_MEDIATED_FORWARD_SIGNALING	Growth factor/RTK	Ephrin activation
REACTOME_EPHA_MEDIATED_GROWTH_CONE_COLLAPSE	http://www.gsea-msigdb.org/gsea/msigdb/cards/REACTOME_EPHA_MEDIATED_GROWTH_CONE_COLLAPSE	Growth factor/RTK	Ephrin activation
REACTOME_EPHRIN_SIGNALING	http://www.gsea-msigdb.org/gsea/msigdb/cards/REACTOME_EPHRIN_SIGNALING	Growth factor/RTK	Ephrin activation
REACTOME_EPH_EPHRIN_MEDIATED_REPULSION_OF_CELLS	http://www.gsea-msigdb.org/gsea/msigdb/cards/REACTOME_EPH_EPHRIN_MEDIATED_REPULSION_OF_CELLS	Growth factor/RTK	Ephrin activation
BIOCARTA_EPHA4_PATHWAY	http://www.gsea-msigdb.org/gsea/msigdb/cards/BIOCARTA_EPHA4_PATHWAY	Growth factor/RTK	Ephrin activation
PID_EPHB_FWD_PATHWAY	http://www.gsea-msigdb.org/gsea/msigdb/cards/PID_EPHB_FWD_PATHWAY	Growth factor/RTK	Ephrin activation
PID_EPHA_FWDPATHWAY	http://www.gsea-msigdb.org/gsea/msigdb/cards/PID_EPHA_FWDPATHWAY	Growth factor/RTK	Ephrin activation
PID_EPHRINB_REV_PATHWAY	http://www.gsea-msigdb.org/gsea/msigdb/cards/PID_EPHRINB_REV_PATHWAY	Growth factor/RTK	Ephrin activation
PID_EPHA2_FWD_PATHWAY	http://www.gsea-msigdb.org/gsea/msigdb/cards/PID_EPHA2_FWD_PATHWAY	Growth factor/RTK	Ephrin activation
REACTOME_SIGNALING_BY_FGFR_IN_DISEASE	http://www.gsea-msigdb.org/gsea/msigdb/cards/REACTOME_SIGNALING_BY_FGFR_IN_DISEASE	Growth factor/RTK	FGFR activation
REACTOME_SIGNALING_BY_CYTOSOLIC_FGFR1_FUSION_MUTANTS	http://www.gsea-msigdb.org/gsea/msigdb/cards/REACTOME_SIGNALING_BY_CYTOSOLIC_FGFR1_FUSION_MUTANTS	Growth factor/RTK	FGFR activation
REACTOME_FGFR1_MUTANT_RECEPTOR_ACTIVATION	http://www.gsea-msigdb.org/gsea/msigdb/cards/REACTOME_FGFR1_MUTANT_RECEPTOR_ACTIVATION	Growth factor/RTK	FGFR activation
REACTOME_FGFR2_MUTANT_RECEPTOR_ACTIVATION	http://www.gsea-msigdb.org/gsea/msigdb/cards/REACTOME_FGFR2_MUTANT_RECEPTOR_ACTIVATION	Growth factor/RTK	FGFR activation
REACTOME_SIGNALING_BY_FGFR	http://www.gsea-msigdb.org/gsea/msigdb/cards/REACTOME_SIGNALING_BY_FGFR	Growth factor/RTK	FGFR activation
REACTOME_FGFR3_LIGAND_BINDING_AND_ACTIVATION	http://www.gsea-msigdb.org/gsea/msigdb/cards/REACTOME_FGFR3_LIGAND_BINDING_AND_ACTIVATION	Growth factor/RTK	FGFR activation
REACTOME_FGFR2_LIGAND_BINDING_AND_ACTIVATION	http://www.gsea-msigdb.org/gsea/msigdb/cards/REACTOME_FGFR2_LIGAND_BINDING_AND_ACTIVATION	Growth factor/RTK	FGFR activation
REACTOME_FGFR1_LIGAND_BINDING_AND_ACTIVATION	http://www.gsea-msigdb.org/gsea/msigdb/cards/REACTOME_FGFR1_LIGAND_BINDING_AND_ACTIVATION	Growth factor/RTK	FGFR activation
REACTOME_FGFR1B_LIGAND_BINDING_AND_ACTIVATION	http://www.gsea-msigdb.org/gsea/msigdb/cards/REACTOME_FGFR1B_LIGAND_BINDING_AND_ACTIVATION	Growth factor/RTK	FGFR activation
REACTOME_FGFR3B_LIGAND_BINDING_AND_ACTIVATION	http://www.gsea-msigdb.org/gsea/msigdb/cards/REACTOME_FGFR3B_LIGAND_BINDING_AND_ACTIVATION	Growth factor/RTK	FGFR activation
REACTOME_FGFR1C_LIGAND_BINDING_AND_ACTIVATION	http://www.gsea-msigdb.org/gsea/msigdb/cards/REACTOME_FGFR1C_LIGAND_BINDING_AND_ACTIVATION	Growth factor/RTK	FGFR activation
REACTOME_FGFR2C_LIGAND_BINDING_AND_ACTIVATION	http://www.gsea-msigdb.org/gsea/msigdb/cards/REACTOME_FGFR2C_LIGAND_BINDING_AND_ACTIVATION	Growth factor/RTK	FGFR activation
REACTOME_FGFR2B_LIGAND_BINDING_AND_ACTIVATION	http://www.gsea-msigdb.org/gsea/msigdb/cards/REACTOME_FGFR2B_LIGAND_BINDING_AND_ACTIVATION	Growth factor/RTK	FGFR activation
REACTOME_PHOSPHOLIPASE_C_MEDIATED_CASCADE_FGFR2	http://www.gsea-msigdb.org/gsea/msigdb/cards/REACTOME_PHOSPHOLIPASE_C_MEDIATED_CASCADE_FGFR2	Growth factor/RTK	FGFR activation
REACTOME_PHOSPHOLIPASE_C_MEDIATED_CASCADE_FGFR4	http://www.gsea-msigdb.org/gsea/msigdb/cards/REACTOME_PHOSPHOLIPASE_C_MEDIATED_CASCADE_FGFR4	Growth factor/RTK	FGFR activation
REACTOME_DOWNSTREAM_SIGNALING_OF_ACTIVATED_FGFR1	http://www.gsea-msigdb.org/gsea/msigdb/cards/REACTOME_DOWNSTREAM_SIGNALING_OF_ACTIVATED_FGFR1	Growth factor/RTK	FGFR activation
REACTOME_SHC_MEDIATED_CASCADE_FGFR1	http://www.gsea-msigdb.org/gsea/msigdb/cards/REACTOME_SHC_MEDIATED_CASCADE_FGFR1	Growth factor/RTK	FGFR activation
REACTOME_PI_3K_CASCADE_FGFR1	http://www.gsea-msigdb.org/gsea/msigdb/cards/REACTOME_PI_3K_CASCADE_FGFR1	Growth factor/RTK	FGFR activation
REACTOME_FRS_MEDIATED_FGFR1_SIGNALING	http://www.gsea-msigdb.org/gsea/msigdb/cards/REACTOME_FRS_MEDIATED_FGFR1_SIGNALING	Growth factor/RTK	FGFR activation
REACTOME_PI_3K_CASCADE_FGFR2	http://www.gsea-msigdb.org/gsea/msigdb/cards/REACTOME_PI_3K_CASCADE_FGFR2	Growth factor/RTK	FGFR activation
REACTOME_DOWNSTREAM_SIGNALING_OF_ACTIVATED_FGFR2	http://www.gsea-msigdb.org/gsea/msigdb/cards/REACTOME_DOWNSTREAM_SIGNALING_OF_ACTIVATED_FGFR2	Growth factor/RTK	FGFR activation
REACTOME_FRS_MEDIATED_FGFR2_SIGNALING	http://www.gsea-msigdb.org/gsea/msigdb/cards/REACTOME_FRS_MEDIATED_FGFR2_SIGNALING	Growth factor/RTK	FGFR activation
REACTOME_SHC_MEDIATED_CASCADE_FGFR3	http://www.gsea-msigdb.org/gsea/msigdb/cards/REACTOME_SHC_MEDIATED_CASCADE_FGFR3	Growth factor/RTK	FGFR activation
REACTOME_FRS_MEDIATED_FGFR3_SIGNALING	http://www.gsea-msigdb.org/gsea/msigdb/cards/REACTOME_FRS_MEDIATED_FGFR3_SIGNALING	Growth factor/RTK	FGFR activation
REACTOME_DOWNSTREAM_SIGNALING_OF_ACTIVATED_FGFR3	http://www.gsea-msigdb.org/gsea/msigdb/cards/REACTOME_DOWNSTREAM_SIGNALING_OF_ACTIVATED_FGFR3	Growth factor/RTK	FGFR activation
REACTOME_PI_3K_CASCADE_FGFR3	http://www.gsea-msigdb.org/gsea/msigdb/cards/REACTOME_PI_3K_CASCADE_FGFR3	Growth factor/RTK	FGFR activation
REACTOME_FRS_MEDIATED_FGFR4_SIGNALING	http://www.gsea-msigdb.org/gsea/msigdb/cards/REACTOME_FRS_MEDIATED_FGFR4_SIGNALING	Growth factor/RTK	FGFR activation
REACTOME_DOWNSTREAM_SIGNALING_OF_ACTIVATED_FGFR4	http://www.gsea-msigdb.org/gsea/msigdb/cards/REACTOME_DOWNSTREAM_SIGNALING_OF_ACTIVATED_FGFR4	Growth factor/RTK	FGFR activation
REACTOME_SHC_MEDIATED_CASCADE_FGFR4	http://www.gsea-msigdb.org/gsea/msigdb/cards/REACTOME_SHC_MEDIATED_CASCADE_FGFR4	Growth factor/RTK	FGFR activation
REACTOME_PI_3K_CASCADE_FGFR4	http://www.gsea-msigdb.org/gsea/msigdb/cards/REACTOME_PI_3K_CASCADE_FGFR4	Growth factor/RTK	FGFR activation
REACTOME_SIGNALING_BY_FGFR1	http://www.gsea-msigdb.org/gsea/msigdb/cards/REACTOME_SIGNALING_BY_FGFR1	Growth factor/RTK	FGFR activation
REACTOME_SIGNALING_BY_FGFR2	http://www.gsea-msigdb.org/gsea/msigdb/cards/REACTOME_SIGNALING_BY_FGFR2	Growth factor/RTK	FGFR activation
REACTOME_SIGNALING_BY_FGFR3	http://www.gsea-msigdb.org/gsea/msigdb/cards/REACTOME_SIGNALING_BY_FGFR3	Growth factor/RTK	FGFR activation
REACTOME_SIGNALING_BY_FGFR4	http://www.gsea-msigdb.org/gsea/msigdb/cards/REACTOME_SIGNALING_BY_FGFR4	Growth factor/RTK	FGFR activation
REACTOME_SIGNALING_BY_FGFR2_IN_DISEASE	http://www.gsea-msigdb.org/gsea/msigdb/cards/REACTOME_SIGNALING_BY_FGFR2_IN_DISEASE	Growth factor/RTK	FGFR activation
REACTOME_SIGNALING_BY_FGFR4_IN_DISEASE	http://www.gsea-msigdb.org/gsea/msigdb/cards/REACTOME_SIGNALING_BY_FGFR4_IN_DISEASE	Growth factor/RTK	FGFR activation
REACTOME_SIGNALING_BY_FGFR1_IN_DISEASE	http://www.gsea-msigdb.org/gsea/msigdb/cards/REACTOME_SIGNALING_BY_FGFR1_IN_DISEASE	Growth factor/RTK	FGFR activation
REACTOME_FGFR2_ALTERNATIVE_SPLICING	http://www.gsea-msigdb.org/gsea/msigdb/cards/REACTOME_FGFR2_ALTERNATIVE_SPLICING	Growth factor/RTK	FGFR activation
REACTOME_SIGNALING_BY_FGFR2_IIIA_TM	http://www.gsea-msigdb.org/gsea/msigdb/cards/REACTOME_SIGNALING_BY_FGFR2_IIIA_TM	Growth factor/RTK	FGFR activation
REACTOME_SIGNALING_BY_FGFR3_FUSIONS_IN_CANCER	http://www.gsea-msigdb.org/gsea/msigdb/cards/REACTOME_SIGNALING_BY_FGFR3_FUSIONS_IN_CANCER	Growth factor/RTK	FGFR activation
PID_FGF_PATHWAY	http://www.gsea-msigdb.org/gsea/msigdb/cards/PID_FGF_PATHWAY	Growth factor/RTK	FGFR activation
WP_FGF23_SIGNALING_IN_HYPOPHOSPHATEMIC_RICKETS_AND_RELATED_DISORDERS	http://www.gsea-msigdb.org/gsea/msigdb/cards/WP_FGF23_SIGNALING_IN_HYPOPHOSPHATEMIC_RICKETS_AND_RELATED_DISORDERS	Growth factor/RTK	FGFR activation
WP_FGFR3_SIGNALING_IN_CHONDROCYTE_PROLIFERATION_AND_TERMINAL_DIFFERENTIATION	http://www.gsea-msigdb.org/gsea/msigdb/cards/WP_FGFR3_SIGNALING_IN_CHONDROCYTE_PROLIFERATION_AND_TERMINAL_DIFFERENTIATION	Growth factor/RTK	FGFR activation
REACTOME_SPRY_REGULATION_OF_FGF_SIGNALING	http://www.gsea-msigdb.org/gsea/msigdb/cards/REACTOME_SPRY_REGULATION_OF_FGF_SIGNALING	Growth factor/RTK	FGFR inhibition
REACTOME_NEGATIVE_REGULATION_OF_FGFR1_SIGNALING	http://www.gsea-msigdb.org/gsea/msigdb/cards/REACTOME_NEGATIVE_REGULATION_OF_FGFR1_SIGNALING	Growth factor/RTK	FGFR inhibition
REACTOME_NEGATIVE_REGULATION_OF_FGFR2_SIGNALING	http://www.gsea-msigdb.org/gsea/msigdb/cards/REACTOME_NEGATIVE_REGULATION_OF_FGFR2_SIGNALING	Growth factor/RTK	FGFR inhibition
REACTOME_NEGATIVE_REGULATION_OF_FGFR3_SIGNALING	http://www.gsea-msigdb.org/gsea/msigdb/cards/REACTOME_NEGATIVE_REGULATION_OF_FGFR3_SIGNALING	Growth factor/RTK	FGFR inhibition
REACTOME_NEGATIVE_REGULATION_OF_FGFR4_SIGNALING	http://www.gsea-msigdb.org/gsea/msigdb/cards/REACTOME_NEGATIVE_REGULATION_OF_FGFR4_SIGNALING	Growth factor/RTK	FGFR inhibition
REACTOME_FGFRL1_MODULATION_OF_FGFR1_SIGNALING	http://www.gsea-msigdb.org/gsea/msigdb/cards/REACTOME_FGFRL1_MODULATION_OF_FGFR1_SIGNALING	Growth factor/RTK	FGFR inhibition
REACTOME_GROWTH_HORMONE_RECEPTOR_SIGNALING	http://www.gsea-msigdb.org/gsea/msigdb/cards/REACTOME_GROWTH_HORMONE_RECEPTOR_SIGNALING	Growth factor/RTK	GH activation
BIOCARTA_GH_PATHWAY	http://www.gsea-msigdb.org/gsea/msigdb/cards/BIOCARTA_GH_PATHWAY	Growth factor/RTK	GH activation
WP_HEPATOCYTE_GROWTH_FACTOR_RECEPTOR_SIGNALING	http://www.gsea-msigdb.org/gsea/msigdb/cards/WP_HEPATOCYTE_GROWTH_FACTOR_RECEPTOR_SIGNALING	Growth factor/RTK	HGFR activation
REACTOME_IRS_MEDIATED_SIGNALLING	http://www.gsea-msigdb.org/gsea/msigdb/cards/REACTOME_IRS_MEDIATED_SIGNALLING	Growth factor/RTK	IGFR1 activation
REACTOME_SIGNALING_BY_TYPE_1_INSULIN_LIKE_GROWTH_FACTOR_1_RECEPTOR_IGF1R	http://www.gsea-msigdb.org/gsea/msigdb/cards/REACTOME_SIGNALING_BY_TYPE_1_INSULIN_LIKE_GROWTH_FACTOR_1_RECEPTOR_IGF1R	Growth factor/RTK	IGFR1 activation
REACTOME_SHC_RELATED_EVENTS_TRIGGERED_BY_IGF1R	http://www.gsea-msigdb.org/gsea/msigdb/cards/REACTOME_SHC_RELATED_EVENTS_TRIGGERED_BY_IGF1R	Growth factor/RTK	IGFR1 activation
REACTOME_REGULATION_OF_INSULIN_LIKE_GROWTH_FACTOR_IGF_TRANSPORT_AND_UPTAKE_BY_INSULIN_LIKE_GROWTH_FACTOR_BINDING_PROTEINS_IGFBPS	http://www.gsea-msigdb.org/gsea/msigdb/cards/REACTOME_REGULATION_OF_INSULIN_LIKE_GROWTH_FACTOR_IGF_TRANSPORT_AND_UPTAKE_BY_INSULIN_LIKE_GROWTH_FACTOR_BINDING_PROTEINS_IGFBPS	Growth factor/RTK	IGFR1 activation
REACTOME_SYNTHESIS_SECRETION_AND_INACTIVATION_OF_GLUCOSE_DEPENDENT_INSULINOTROPIC_POLYPEPTIDE_GIP	http://www.gsea-msigdb.org/gsea/msigdb/cards/REACTOME_SYNTHESIS_SECRETION_AND_INACTIVATION_OF_GLUCOSE_DEPENDENT_INSULINOTROPIC_POLYPEPTIDE_GIP	Growth factor/RTK	IGFR1 activation
BIOCARTA_IGF1_PATHWAY	http://www.gsea-msigdb.org/gsea/msigdb/cards/BIOCARTA_IGF1_PATHWAY	Growth factor/RTK	IGFR1 activation
BIOCARTA_IGF1R_PATHWAY	http://www.gsea-msigdb.org/gsea/msigdb/cards/BIOCARTA_IGF1R_PATHWAY	Growth factor/RTK	IGFR1 activation
BIOCARTA_LONGEVITY_PATHWAY	http://www.gsea-msigdb.org/gsea/msigdb/cards/BIOCARTA_LONGEVITY_PATHWAY	Growth factor/RTK	IGFR1 activation
PID_IGF1_PATHWAY	http://www.gsea-msigdb.org/gsea/msigdb/cards/PID_IGF1_PATHWAY	Growth factor/RTK	IGFR1 activation
REACTOME_SIGNALING_BY_SCF_KIT	http://www.gsea-msigdb.org/gsea/msigdb/cards/REACTOME_SIGNALING_BY_SCF_KIT	Growth factor/RTK	KIT activation
REACTOME_REGULATION_OF_KIT_SIGNALING	http://www.gsea-msigdb.org/gsea/msigdb/cards/REACTOME_REGULATION_OF_KIT_SIGNALING	Growth factor/RTK	KIT activation
REACTOME_SIGNALING_BY_KIT_IN_DISEASE	http://www.gsea-msigdb.org/gsea/msigdb/cards/REACTOME_SIGNALING_BY_KIT_IN_DISEASE	Growth factor/RTK	KIT activation
WP_KIT_RECEPTOR_SIGNALING_PATHWAY	http://www.gsea-msigdb.org/gsea/msigdb/cards/WP_KIT_RECEPTOR_SIGNALING_PATHWAY	Growth factor/RTK	KIT activation
PID_KIT_PATHWAY	http://www.gsea-msigdb.org/gsea/msigdb/cards/PID_KIT_PATHWAY	Growth factor/RTK	KIT activation
BIOCARTA_GLEEVEC_PATHWAY	http://www.gsea-msigdb.org/gsea/msigdb/cards/BIOCARTA_GLEEVEC_PATHWAY	Growth factor/RTK	KIT inhibition
REACTOME_SIGNALING_BY_MET	http://www.gsea-msigdb.org/gsea/msigdb/cards/REACTOME_SIGNALING_BY_MET	Growth factor/RTK	MET activation
REACTOME_MET_RECEPTOR_ACTIVATION	http://www.gsea-msigdb.org/gsea/msigdb/cards/REACTOME_MET_RECEPTOR_ACTIVATION	Growth factor/RTK	MET activation
REACTOME_NEGATIVE_REGULATION_OF_MET_ACTIVITY	http://www.gsea-msigdb.org/gsea/msigdb/cards/REACTOME_NEGATIVE_REGULATION_OF_MET_ACTIVITY	Growth factor/RTK	MET activation
REACTOME_MET_ACTIVATES_RAS_SIGNALING	http://www.gsea-msigdb.org/gsea/msigdb/cards/REACTOME_MET_ACTIVATES_RAS_SIGNALING	Growth factor/RTK	MET activation
REACTOME_MET_ACTIVATES_PI3K_AKT_SIGNALING	http://www.gsea-msigdb.org/gsea/msigdb/cards/REACTOME_MET_ACTIVATES_PI3K_AKT_SIGNALING	Growth factor/RTK	MET activation
REACTOME_MET_ACTIVATES_PTPN11	http://www.gsea-msigdb.org/gsea/msigdb/cards/REACTOME_MET_ACTIVATES_PTPN11	Growth factor/RTK	MET activation
REACTOME_MET_ACTIVATES_PTK2_SIGNALING	http://www.gsea-msigdb.org/gsea/msigdb/cards/REACTOME_MET_ACTIVATES_PTK2_SIGNALING	Growth factor/RTK	MET activation
REACTOME_MET_INTERACTS_WITH_TNS_PROTEINS	http://www.gsea-msigdb.org/gsea/msigdb/cards/REACTOME_MET_INTERACTS_WITH_TNS_PROTEINS	Growth factor/RTK	MET activation
REACTOME_MET_ACTIVATES_RAP1_AND_RAC1	http://www.gsea-msigdb.org/gsea/msigdb/cards/REACTOME_MET_ACTIVATES_RAP1_AND_RAC1	Growth factor/RTK	MET activation
REACTOME_MET_RECEPTOR_RECYCLING	http://www.gsea-msigdb.org/gsea/msigdb/cards/REACTOME_MET_RECEPTOR_RECYCLING	Growth factor/RTK	MET activation
WP_MET_IN_TYPE_1_PAPILLARY_RENAL_CELL_CARCINOMA	http://www.gsea-msigdb.org/gsea/msigdb/cards/WP_MET_IN_TYPE_1_PAPILLARY_RENAL_CELL_CARCINOMA	Growth factor/RTK	MET activation
BIOCARTA_MET_PATHWAY	http://www.gsea-msigdb.org/gsea/msigdb/cards/BIOCARTA_MET_PATHWAY	Growth factor/RTK	MET activation
PID_MET_PATHWAY	http://www.gsea-msigdb.org/gsea/msigdb/cards/PID_MET_PATHWAY	Growth factor/RTK	MET activation
REACTOME_SIGNALING_BY_NTRKS	http://www.gsea-msigdb.org/gsea/msigdb/cards/REACTOME_SIGNALING_BY_NTRKS	Growth factor/RTK	NTRKs activation
REACTOME_ARMS_MEDIATED_ACTIVATION	http://www.gsea-msigdb.org/gsea/msigdb/cards/REACTOME_ARMS_MEDIATED_ACTIVATION	Growth factor/RTK	NTRKs activation
REACTOME_RETROGRADE_NEUROTROPHIN_SIGNALLING	http://www.gsea-msigdb.org/gsea/msigdb/cards/REACTOME_RETROGRADE_NEUROTROPHIN_SIGNALLING	Growth factor/RTK	NTRKs activation
REACTOME_ACTIVATION_OF_TRKA_RECEPTORS	http://www.gsea-msigdb.org/gsea/msigdb/cards/REACTOME_ACTIVATION_OF_TRKA_RECEPTORS	Growth factor/RTK	NTRKs activation
REACTOME_NGF_INDEPENDANT_TRKA_ACTIVATION	http://www.gsea-msigdb.org/gsea/msigdb/cards/REACTOME_NGF_INDEPENDANT_TRKA_ACTIVATION	Growth factor/RTK	NTRKs activation
REACTOME_P75NTR_SIGNALS_VIA_NF_KB	http://www.gsea-msigdb.org/gsea/msigdb/cards/REACTOME_P75NTR_SIGNALS_VIA_NF_KB	Growth factor/RTK	NTRKs activation
REACTOME_P75NTR_REGULATES_AXONOGENESIS	http://www.gsea-msigdb.org/gsea/msigdb/cards/REACTOME_P75NTR_REGULATES_AXONOGENESIS	Growth factor/RTK	NTRKs activation
REACTOME_P75_NTR_RECEPTOR_MEDIATED_SIGNALLING	http://www.gsea-msigdb.org/gsea/msigdb/cards/REACTOME_P75_NTR_RECEPTOR_MEDIATED_SIGNALLING	Growth factor/RTK	NTRKs activation
REACTOME_P75NTR_RECRUITS_SIGNALLING_COMPLEXES	http://www.gsea-msigdb.org/gsea/msigdb/cards/REACTOME_P75NTR_RECRUITS_SIGNALLING_COMPLEXES	Growth factor/RTK	NTRKs activation
REACTOME_NF_KB_IS_ACTIVATED_AND_SIGNALS_SURVIVAL	http://www.gsea-msigdb.org/gsea/msigdb/cards/REACTOME_NF_KB_IS_ACTIVATED_AND_SIGNALS_SURVIVAL	Growth factor/RTK	NTRKs activation
REACTOME_SIGNALING_BY_NTRK2_TRKB	http://www.gsea-msigdb.org/gsea/msigdb/cards/REACTOME_SIGNALING_BY_NTRK2_TRKB	Growth factor/RTK	NTRKs activation
REACTOME_ACTIVATED_NTRK2_SIGNALS_THROUGH_RAS	http://www.gsea-msigdb.org/gsea/msigdb/cards/REACTOME_ACTIVATED_NTRK2_SIGNALS_THROUGH_RAS	Growth factor/RTK	NTRKs activation
REACTOME_ACTIVATED_NTRK2_SIGNALS_THROUGH_FRS2_AND_FRS3	http://www.gsea-msigdb.org/gsea/msigdb/cards/REACTOME_ACTIVATED_NTRK2_SIGNALS_THROUGH_FRS2_AND_FRS3	Growth factor/RTK	NTRKs activation
REACTOME_NGF_STIMULATED_TRANSCRIPTION	http://www.gsea-msigdb.org/gsea/msigdb/cards/REACTOME_NGF_STIMULATED_TRANSCRIPTION	Growth factor/RTK	NTRKs activation
REACTOME_ACTIVATED_NTRK2_SIGNALS_THROUGH_FYN	http://www.gsea-msigdb.org/gsea/msigdb/cards/REACTOME_ACTIVATED_NTRK2_SIGNALS_THROUGH_FYN	Growth factor/RTK	NTRKs activation
REACTOME_NTRK2_ACTIVATES_RAC1	http://www.gsea-msigdb.org/gsea/msigdb/cards/REACTOME_NTRK2_ACTIVATES_RAC1	Growth factor/RTK	NTRKs activation
WP_BRAINDERIVED_NEUROTROPHIC_FACTOR_BDNF_SIGNALING_PATHWAY	http://www.gsea-msigdb.org/gsea/msigdb/cards/WP_BRAINDERIVED_NEUROTROPHIC_FACTOR_BDNF_SIGNALING_PATHWAY	Growth factor/RTK	NTRKs activation
WP_BDNFTRKB_SIGNALING	http://www.gsea-msigdb.org/gsea/msigdb/cards/WP_BDNFTRKB_SIGNALING	Growth factor/RTK	NTRKs activation
BIOCARTA_NGF_PATHWAY	http://www.gsea-msigdb.org/gsea/msigdb/cards/BIOCARTA_NGF_PATHWAY	Growth factor/RTK	NTRKs activation
BIOCARTA_TRKA_PATHWAY	http://www.gsea-msigdb.org/gsea/msigdb/cards/BIOCARTA_TRKA_PATHWAY	Growth factor/RTK	NTRKs activation
KEGG_NEUROTROPHIN_SIGNALING_PATHWAY	http://www.gsea-msigdb.org/gsea/msigdb/cards/KEGG_NEUROTROPHIN_SIGNALING_PATHWAY	Growth factor/RTK	NTRKs activation
PID_P75_NTR_PATHWAY	http://www.gsea-msigdb.org/gsea/msigdb/cards/PID_P75_NTR_PATHWAY	Growth factor/RTK	NTRKs activation
PID_TRKR_PATHWAY	http://www.gsea-msigdb.org/gsea/msigdb/cards/PID_TRKR_PATHWAY	Growth factor/RTK	NTRKs activation
SA_TRKA_RECEPTOR	http://www.gsea-msigdb.org/gsea/msigdb/cards/SA_TRKA_RECEPTOR	Growth factor/RTK	NTRKs activation
REACTOME_ACTIVATED_NTRK3_SIGNALS_THROUGH_PI3K	http://www.gsea-msigdb.org/gsea/msigdb/cards/REACTOME_ACTIVATED_NTRK3_SIGNALS_THROUGH_PI3K	Growth factor/RTK	NTRKs activation
REACTOME_ACTIVATED_NTRK3_SIGNALS_THROUGH_RAS	http://www.gsea-msigdb.org/gsea/msigdb/cards/REACTOME_ACTIVATED_NTRK3_SIGNALS_THROUGH_RAS	Growth factor/RTK	NTRKs activation
REACTOME_SIGNALING_BY_NTRK3_TRKC	http://www.gsea-msigdb.org/gsea/msigdb/cards/REACTOME_SIGNALING_BY_NTRK3_TRKC	Growth factor/RTK	NTRKs activation
REACTOME_SIGNALING_BY_PDGF	http://www.gsea-msigdb.org/gsea/msigdb/cards/REACTOME_SIGNALING_BY_PDGF	Growth factor/RTK	PDGFR activation
REACTOME_SIGNALING_BY_PDGFR_IN_DISEASE	http://www.gsea-msigdb.org/gsea/msigdb/cards/REACTOME_SIGNALING_BY_PDGFR_IN_DISEASE	Growth factor/RTK	PDGFR activation
REACTOME_SIGNALING_BY_PDGFRA_TRANSMEMBRANE_JUXTAMEMBRANE_AND_KINASE_DOMAIN_MUTANTS	http://www.gsea-msigdb.org/gsea/msigdb/cards/REACTOME_SIGNALING_BY_PDGFRA_TRANSMEMBRANE_JUXTAMEMBRANE_AND_KINASE_DOMAIN_MUTANTS	Growth factor/RTK	PDGFR activation
WP_PDGFRBETA_PATHWAY	http://www.gsea-msigdb.org/gsea/msigdb/cards/WP_PDGFRBETA_PATHWAY	Growth factor/RTK	PDGFR activation
WP_PDGF_PATHWAY	http://www.gsea-msigdb.org/gsea/msigdb/cards/WP_PDGF_PATHWAY	Growth factor/RTK	PDGFR activation
WP_TRANSLATION_INHIBITORS_IN_CHRONICALLY_ACTIVATED_PDGFRA_CELLS	http://www.gsea-msigdb.org/gsea/msigdb/cards/WP_TRANSLATION_INHIBITORS_IN_CHRONICALLY_ACTIVATED_PDGFRA_CELLS	Growth factor/RTK	PDGFR activation
BIOCARTA_PDGF_PATHWAY	http://www.gsea-msigdb.org/gsea/msigdb/cards/BIOCARTA_PDGF_PATHWAY	Growth factor/RTK	PDGFR activation
PID_PDGFRB_PATHWAY	http://www.gsea-msigdb.org/gsea/msigdb/cards/PID_PDGFRB_PATHWAY	Growth factor/RTK	PDGFR activation
PID_PDGFRA_PATHWAY	http://www.gsea-msigdb.org/gsea/msigdb/cards/PID_PDGFRA_PATHWAY	Growth factor/RTK	PDGFR activation
REACTOME_SIGNALING_BY_MEMBRANE_TETHERED_FUSIONS_OF_PDGFRA_OR_PDGFRB	http://www.gsea-msigdb.org/gsea/msigdb/cards/REACTOME_SIGNALING_BY_MEMBRANE_TETHERED_FUSIONS_OF_PDGFRA_OR_PDGFRB	Growth factor/RTK	PDGFR activation
REACTOME_RET_SIGNALING	http://www.gsea-msigdb.org/gsea/msigdb/cards/REACTOME_RET_SIGNALING	Growth factor/RTK	RET activation
PID_RET_PATHWAY	http://www.gsea-msigdb.org/gsea/msigdb/cards/PID_RET_PATHWAY	Growth factor/RTK	RET activation
BIOCARTA_MSP_PATHWAY	http://www.gsea-msigdb.org/gsea/msigdb/cards/BIOCARTA_MSP_PATHWAY	Growth factor/RTK	Ron activation
REACTOME_SIGNALING_BY_MST1	http://www.gsea-msigdb.org/gsea/msigdb/cards/REACTOME_SIGNALING_BY_MST1	Growth factor/RTK	Ron activation
REACTOME_SIGNALING_BY_ACTIVIN	http://www.gsea-msigdb.org/gsea/msigdb/cards/REACTOME_SIGNALING_BY_ACTIVIN	Growth factor/RTK	TGFB activation
REACTOME_SIGNALING_BY_TGF_BETA_RECEPTOR_COMPLEX	http://www.gsea-msigdb.org/gsea/msigdb/cards/REACTOME_SIGNALING_BY_TGF_BETA_RECEPTOR_COMPLEX	Growth factor/RTK	TGFB activation
REACTOME_SIGNALING_BY_BMP	http://www.gsea-msigdb.org/gsea/msigdb/cards/REACTOME_SIGNALING_BY_BMP	Growth factor/RTK	TGFB activation
REACTOME_TGF_BETA_RECEPTOR_SIGNALING_ACTIVATES_SMADS	http://www.gsea-msigdb.org/gsea/msigdb/cards/REACTOME_TGF_BETA_RECEPTOR_SIGNALING_ACTIVATES_SMADS	Growth factor/RTK	TGFB activation
REACTOME_DOWNREGULATION_OF_SMAD2_3_SMAD4_TRANSCRIPTIONAL_ACTIVITY	http://www.gsea-msigdb.org/gsea/msigdb/cards/REACTOME_DOWNREGULATION_OF_SMAD2_3_SMAD4_TRANSCRIPTIONAL_ACTIVITY	Growth factor/RTK	TGFB activation
REACTOME_LOSS_OF_FUNCTION_OF_SMAD2_3_IN_CANCER	http://www.gsea-msigdb.org/gsea/msigdb/cards/REACTOME_LOSS_OF_FUNCTION_OF_SMAD2_3_IN_CANCER	Growth factor/RTK	TGFB activation
REACTOME_SIGNALING_BY_TGF_BETA_RECEPTOR_COMPLEX_IN_CANCER	http://www.gsea-msigdb.org/gsea/msigdb/cards/REACTOME_SIGNALING_BY_TGF_BETA_RECEPTOR_COMPLEX_IN_CANCER	Growth factor/RTK	TGFB activation
REACTOME_SIGNALING_BY_TGFB_FAMILY_MEMBERS	http://www.gsea-msigdb.org/gsea/msigdb/cards/REACTOME_SIGNALING_BY_TGFB_FAMILY_MEMBERS	Growth factor/RTK	TGFB activation
WP_TGFBETA_SIGNALING_PATHWAY	http://www.gsea-msigdb.org/gsea/msigdb/cards/WP_TGFBETA_SIGNALING_PATHWAY	Growth factor/RTK	TGFB activation
WP_CANONICAL_AND_NONCANONICAL_TGFB_SIGNALING	http://www.gsea-msigdb.org/gsea/msigdb/cards/WP_CANONICAL_AND_NONCANONICAL_TGFB_SIGNALING	Growth factor/RTK	TGFB activation
WP_TGFBETA_RECEPTOR_SIGNALING	http://www.gsea-msigdb.org/gsea/msigdb/cards/WP_TGFBETA_RECEPTOR_SIGNALING	Growth factor/RTK	TGFB activation
BIOCARTA_TGFB_PATHWAY	http://www.gsea-msigdb.org/gsea/msigdb/cards/BIOCARTA_TGFB_PATHWAY	Growth factor/RTK	TGFB activation
KEGG_TGF_BETA_SIGNALING_PATHWAY	http://www.gsea-msigdb.org/gsea/msigdb/cards/KEGG_TGF_BETA_SIGNALING_PATHWAY	Growth factor/RTK	TGFB activation
PID_SMAD2_3NUCLEAR_PATHWAY	http://www.gsea-msigdb.org/gsea/msigdb/cards/PID_SMAD2_3NUCLEAR_PATHWAY	Growth factor/RTK	TGFB activation
PID_BMP_PATHWAY	http://www.gsea-msigdb.org/gsea/msigdb/cards/PID_BMP_PATHWAY	Growth factor/RTK	TGFB activation
PID_SMAD2_3PATHWAY	http://www.gsea-msigdb.org/gsea/msigdb/cards/PID_SMAD2_3PATHWAY	Growth factor/RTK	TGFB activation
PID_TGFBR_PATHWAY	http://www.gsea-msigdb.org/gsea/msigdb/cards/PID_TGFBR_PATHWAY	Growth factor/RTK	TGFB activation
HALLMARK_TGF_BETA_SIGNALING	http://www.gsea-msigdb.org/gsea/msigdb/cards/HALLMARK_TGF_BETA_SIGNALING	Growth factor/RTK	TGFB activation
WP_TGFBETA_RECEPTOR_SIGNALING_IN_SKELETAL_DYSPLASIAS	http://www.gsea-msigdb.org/gsea/msigdb/cards/WP_TGFBETA_RECEPTOR_SIGNALING_IN_SKELETAL_DYSPLASIAS	Growth factor/RTK	TGFB activation
REACTOME_DOWNREGULATION_OF_TGF_BETA_RECEPTOR_SIGNALING	http://www.gsea-msigdb.org/gsea/msigdb/cards/REACTOME_DOWNREGULATION_OF_TGF_BETA_RECEPTOR_SIGNALING	Growth factor/RTK	TGFB inhibition
PID_VEGF_VEGFR_PATHWAY	http://www.gsea-msigdb.org/gsea/msigdb/cards/PID_VEGF_VEGFR_PATHWAY	Growth factor/RTK	VEGFR activation
REACTOME_SIGNALING_BY_VEGF	http://www.gsea-msigdb.org/gsea/msigdb/cards/REACTOME_SIGNALING_BY_VEGF	Growth factor/RTK	VEGFR activation
REACTOME_VEGF_LIGAND_RECEPTOR_INTERACTIONS	http://www.gsea-msigdb.org/gsea/msigdb/cards/REACTOME_VEGF_LIGAND_RECEPTOR_INTERACTIONS	Growth factor/RTK	VEGFR activation
REACTOME_VEGFR2_MEDIATED_VASCULAR_PERMEABILITY	http://www.gsea-msigdb.org/gsea/msigdb/cards/REACTOME_VEGFR2_MEDIATED_VASCULAR_PERMEABILITY	Growth factor/RTK	VEGFR activation
REACTOME_VEGFR2_MEDIATED_CELL_PROLIFERATION	http://www.gsea-msigdb.org/gsea/msigdb/cards/REACTOME_VEGFR2_MEDIATED_CELL_PROLIFERATION	Growth factor/RTK	VEGFR activation
WP_ROBO4_AND_VEGF_SIGNALING_PATHWAYS_CROSSTALK	http://www.gsea-msigdb.org/gsea/msigdb/cards/WP_ROBO4_AND_VEGF_SIGNALING_PATHWAYS_CROSSTALK	Growth factor/RTK	VEGFR activation
WP_VEGFAVEGFR2_SIGNALING_PATHWAY	http://www.gsea-msigdb.org/gsea/msigdb/cards/WP_VEGFAVEGFR2_SIGNALING_PATHWAY	Growth factor/RTK	VEGFR activation
BIOCARTA_VEGF_PATHWAY	http://www.gsea-msigdb.org/gsea/msigdb/cards/BIOCARTA_VEGF_PATHWAY	Growth factor/RTK	VEGFR activation
KEGG_VEGF_SIGNALING_PATHWAY	http://www.gsea-msigdb.org/gsea/msigdb/cards/KEGG_VEGF_SIGNALING_PATHWAY	Growth factor/RTK	VEGFR activation
PID_VEGFR1_PATHWAY	http://www.gsea-msigdb.org/gsea/msigdb/cards/PID_VEGFR1_PATHWAY	Growth factor/RTK	VEGFR activation
PID_VEGFR1_2_PATHWAY	http://www.gsea-msigdb.org/gsea/msigdb/cards/PID_VEGFR1_2_PATHWAY	Growth factor/RTK	VEGFR activation
WP_VEGFAVEGFR2_SIGNALING	na	Growth factor/RTK	VEGFR activation
WP_TYPE_II_INTERFERON_SIGNALING	na	Interferon	Activation
BIOCARTA_PCAF_PATHWAY	http://www.gsea-msigdb.org/gsea/msigdb/cards/BIOCARTA_PCAF_PATHWAY	Interferon	Activation
BIOCARTA_IFNA_PATHWAY	http://www.gsea-msigdb.org/gsea/msigdb/cards/BIOCARTA_IFNA_PATHWAY	Interferon	Activation
BIOCARTA_IFNG_PATHWAY	http://www.gsea-msigdb.org/gsea/msigdb/cards/BIOCARTA_IFNG_PATHWAY	Interferon	Activation
REACTOME_ANTIVIRAL_MECHANISM_BY_IFN_STIMULATED_GENES	http://www.gsea-msigdb.org/gsea/msigdb/cards/REACTOME_ANTIVIRAL_MECHANISM_BY_IFN_STIMULATED_GENES	Interferon	Activation
REACTOME_ZBP1_DAI_MEDIATED_INDUCTION_OF_TYPE_I_IFNS	http://www.gsea-msigdb.org/gsea/msigdb/cards/REACTOME_ZBP1_DAI_MEDIATED_INDUCTION_OF_TYPE_I_IFNS	Interferon	Activation
REACTOME_IRF3_MEDIATED_INDUCTION_OF_TYPE_I_IFN	http://www.gsea-msigdb.org/gsea/msigdb/cards/REACTOME_IRF3_MEDIATED_INDUCTION_OF_TYPE_I_IFN	Interferon	Activation
REACTOME_INTERFERON_GAMMA_SIGNALING	http://www.gsea-msigdb.org/gsea/msigdb/cards/REACTOME_INTERFERON_GAMMA_SIGNALING	Interferon	Activation
REACTOME_REGULATION_OF_IFNG_SIGNALING	http://www.gsea-msigdb.org/gsea/msigdb/cards/REACTOME_REGULATION_OF_IFNG_SIGNALING	Interferon	Activation
REACTOME_GENE_AND_PROTEIN_EXPRESSION_BY_JAK_STAT_SIGNALING_AFTER_INTERLEUKIN_12_STIMULATION	http://www.gsea-msigdb.org/gsea/msigdb/cards/REACTOME_GENE_AND_PROTEIN_EXPRESSION_BY_JAK_STAT_SIGNALING_AFTER_INTERLEUKIN_12_STIMULATION	Interferon	Activation
REACTOME_INTERFERON_ALPHA_BETA_SIGNALING	http://www.gsea-msigdb.org/gsea/msigdb/cards/REACTOME_INTERFERON_ALPHA_BETA_SIGNALING	Interferon	Activation
REACTOME_REGULATION_OF_IFNA_SIGNALING	http://www.gsea-msigdb.org/gsea/msigdb/cards/REACTOME_REGULATION_OF_IFNA_SIGNALING	Interferon	Activation
REACTOME_INTERFERON_SIGNALING	http://www.gsea-msigdb.org/gsea/msigdb/cards/REACTOME_INTERFERON_SIGNALING	Interferon	Activation
REACTOME_TRAF3_DEPENDENT_IRF_ACTIVATION_PATHWAY	http://www.gsea-msigdb.org/gsea/msigdb/cards/REACTOME_TRAF3_DEPENDENT_IRF_ACTIVATION_PATHWAY	Interferon	Activation
REACTOME_NEGATIVE_REGULATORS_OF_DDX58_IFIH1_SIGNALING	http://www.gsea-msigdb.org/gsea/msigdb/cards/REACTOME_NEGATIVE_REGULATORS_OF_DDX58_IFIH1_SIGNALING	Interferon	Activation
WP_INTERFERON_TYPE_I_SIGNALING_PATHWAYS	http://www.gsea-msigdb.org/gsea/msigdb/cards/WP_INTERFERON_TYPE_I_SIGNALING_PATHWAYS	Interferon	Activation
WP_OVERVIEW_OF_INTERFERONSMEDIATED_SIGNALING_PATHWAY	http://www.gsea-msigdb.org/gsea/msigdb/cards/WP_OVERVIEW_OF_INTERFERONSMEDIATED_SIGNALING_PATHWAY	Interferon	Activation
WP_TYPE_II_INTERFERON_SIGNALING_IFNG	http://www.gsea-msigdb.org/gsea/msigdb/cards/WP_TYPE_II_INTERFERON_SIGNALING_IFNG	Interferon	Activation
WP_TYPE_III_INTERFERON_SIGNALING	http://www.gsea-msigdb.org/gsea/msigdb/cards/WP_TYPE_III_INTERFERON_SIGNALING	Interferon	Activation
KEGG_RIG_I_LIKE_RECEPTOR_SIGNALING_PATHWAY	http://www.gsea-msigdb.org/gsea/msigdb/cards/KEGG_RIG_I_LIKE_RECEPTOR_SIGNALING_PATHWAY	Interferon	Activation
KEGG_JAK_STAT_SIGNALING_PATHWAY	http://www.gsea-msigdb.org/gsea/msigdb/cards/KEGG_JAK_STAT_SIGNALING_PATHWAY	Interferon	Activation
PID_IFNG_PATHWAY	http://www.gsea-msigdb.org/gsea/msigdb/cards/PID_IFNG_PATHWAY	Interferon	Activation
HALLMARK_INTERFERON_ALPHA_RESPONSE	http://www.gsea-msigdb.org/gsea/msigdb/cards/HALLMARK_INTERFERON_ALPHA_RESPONSE	Interferon	Activation
HALLMARK_INTERFERON_GAMMA_RESPONSE	http://www.gsea-msigdb.org/gsea/msigdb/cards/HALLMARK_INTERFERON_GAMMA_RESPONSE	Interferon	Activation
REACTOME_IRF3_MEDIATED_ACTIVATION_OF_TYPE_1_IFN	http://www.gsea-msigdb.org/gsea/msigdb/cards/REACTOME_IRF3_MEDIATED_ACTIVATION_OF_TYPE_1_IFN	Interferon	Activation
REACTOME_LRR_FLII_INTERACTING_PROTEIN_1_LRRFIP1_ACTIVATES_TYPE_I_IFN_PRODUCTION	http://www.gsea-msigdb.org/gsea/msigdb/cards/REACTOME_LRR_FLII_INTERACTING_PROTEIN_1_LRRFIP1_ACTIVATES_TYPE_I_IFN_PRODUCTION	Interferon	Activation
REACTOME_DDX58_IFIH1_MEDIATED_INDUCTION_OF_INTERFERON_ALPHA_BETA	http://www.gsea-msigdb.org/gsea/msigdb/cards/REACTOME_DDX58_IFIH1_MEDIATED_INDUCTION_OF_INTERFERON_ALPHA_BETA	Interferon	Inhibition
BIOCARTA_TID_PATHWAY	http://www.gsea-msigdb.org/gsea/msigdb/cards/BIOCARTA_TID_PATHWAY	Interferon	Inhibition
BIOCARTA_ION_PATHWAY	http://www.gsea-msigdb.org/gsea/msigdb/cards/BIOCARTA_ION_PATHWAY	Ion channels	Activation
REACTOME_CA_DEPENDENT_EVENTS	http://www.gsea-msigdb.org/gsea/msigdb/cards/REACTOME_CA_DEPENDENT_EVENTS	Ion channels	Activation
REACTOME_CA2_ACTIVATED_K_CHANNELS	http://www.gsea-msigdb.org/gsea/msigdb/cards/REACTOME_CA2_ACTIVATED_K_CHANNELS	Ion channels	Activation
REACTOME_INWARDLY_RECTIFYING_K_CHANNELS	http://www.gsea-msigdb.org/gsea/msigdb/cards/REACTOME_INWARDLY_RECTIFYING_K_CHANNELS	Ion channels	Activation
REACTOME_POTASSIUM_CHANNELS	http://www.gsea-msigdb.org/gsea/msigdb/cards/REACTOME_POTASSIUM_CHANNELS	Ion channels	Activation
REACTOME_CYTOSOLIC_IRON_SULFUR_CLUSTER_ASSEMBLY	http://www.gsea-msigdb.org/gsea/msigdb/cards/REACTOME_CYTOSOLIC_IRON_SULFUR_CLUSTER_ASSEMBLY	Ion channels	Activation
REACTOME_STIMULI_SENSING_CHANNELS	http://www.gsea-msigdb.org/gsea/msigdb/cards/REACTOME_STIMULI_SENSING_CHANNELS	Ion channels	Activation
REACTOME_ROLE_OF_LAT2_NTAL_LAB_ON_CALCIUM_MOBILIZATION	http://www.gsea-msigdb.org/gsea/msigdb/cards/REACTOME_ROLE_OF_LAT2_NTAL_LAB_ON_CALCIUM_MOBILIZATION	Ion channels	Activation
REACTOME_TRP_CHANNELS	http://www.gsea-msigdb.org/gsea/msigdb/cards/REACTOME_TRP_CHANNELS	Ion channels	Activation
REACTOME_REDUCTION_OF_CYTOSOLIC_CA_LEVELS	http://www.gsea-msigdb.org/gsea/msigdb/cards/REACTOME_REDUCTION_OF_CYTOSOLIC_CA_LEVELS	Ion channels	Activation
REACTOME_TRANSPORT_OF_INORGANIC_CATIONS_ANIONS_AND_AMINO_ACIDS_OLIGOPEPTIDES	http://www.gsea-msigdb.org/gsea/msigdb/cards/REACTOME_TRANSPORT_OF_INORGANIC_CATIONS_ANIONS_AND_AMINO_ACIDS_OLIGOPEPTIDES	Ion channels	Activation
REACTOME_SODIUM_CALCIUM_EXCHANGERS	http://www.gsea-msigdb.org/gsea/msigdb/cards/REACTOME_SODIUM_CALCIUM_EXCHANGERS	Ion channels	Activation
REACTOME_SODIUM_PROTON_EXCHANGERS	http://www.gsea-msigdb.org/gsea/msigdb/cards/REACTOME_SODIUM_PROTON_EXCHANGERS	Ion channels	Activation
REACTOME_ORGANIC_ANION_TRANSPORTERS	http://www.gsea-msigdb.org/gsea/msigdb/cards/REACTOME_ORGANIC_ANION_TRANSPORTERS	Ion channels	Activation
REACTOME_ORGANIC_CATION_TRANSPORT	http://www.gsea-msigdb.org/gsea/msigdb/cards/REACTOME_ORGANIC_CATION_TRANSPORT	Ion channels	Activation
REACTOME_ORGANIC_CATION_ANION_ZWITTERION_TRANSPORT	http://www.gsea-msigdb.org/gsea/msigdb/cards/REACTOME_ORGANIC_CATION_ANION_ZWITTERION_TRANSPORT	Ion channels	Activation
REACTOME_ION_HOMEOSTASIS	http://www.gsea-msigdb.org/gsea/msigdb/cards/REACTOME_ION_HOMEOSTASIS	Ion channels	Activation
REACTOME_RESPONSE_TO_METAL_IONS	http://www.gsea-msigdb.org/gsea/msigdb/cards/REACTOME_RESPONSE_TO_METAL_IONS	Ion channels	Activation
REACTOME_TRANSPORT_OF_ORGANIC_ANIONS	http://www.gsea-msigdb.org/gsea/msigdb/cards/REACTOME_TRANSPORT_OF_ORGANIC_ANIONS	Ion channels	Activation
REACTOME_ION_CHANNEL_TRANSPORT	http://www.gsea-msigdb.org/gsea/msigdb/cards/REACTOME_ION_CHANNEL_TRANSPORT	Ion channels	Activation
WP_COPPER_HOMEOSTASIS	http://www.gsea-msigdb.org/gsea/msigdb/cards/WP_COPPER_HOMEOSTASIS	Ion channels	Activation
WP_ELECTRON_TRANSPORT_CHAIN_OXPHOS_SYSTEM_IN_MITOCHONDRIA	http://www.gsea-msigdb.org/gsea/msigdb/cards/WP_ELECTRON_TRANSPORT_CHAIN_OXPHOS_SYSTEM_IN_MITOCHONDRIA	Ion channels	Activation
WP_ZINC_HOMEOSTASIS	http://www.gsea-msigdb.org/gsea/msigdb/cards/WP_ZINC_HOMEOSTASIS	Ion channels	Activation
KEGG_CALCIUM_SIGNALING_PATHWAY	http://www.gsea-msigdb.org/gsea/msigdb/cards/KEGG_CALCIUM_SIGNALING_PATHWAY	Ion channels	Activation
REACTOME_CATION_COUPLED_CHLORIDE_COTRANSPORTERS	http://www.gsea-msigdb.org/gsea/msigdb/cards/REACTOME_CATION_COUPLED_CHLORIDE_COTRANSPORTERS	Ion channels	Activation
REACTOME_TANDEM_PORE_DOMAIN_POTASSIUM_CHANNELS	http://www.gsea-msigdb.org/gsea/msigdb/cards/REACTOME_TANDEM_PORE_DOMAIN_POTASSIUM_CHANNELS	Ion channels	Activation
WP_HFE_EFFECT_ON_HEPCIDIN_PRODUCTION	http://www.gsea-msigdb.org/gsea/msigdb/cards/WP_HFE_EFFECT_ON_HEPCIDIN_PRODUCTION	Ion channels	Inhibition
REACTOME_NRAGE_SIGNALS_DEATH_THROUGH_JNK	http://www.gsea-msigdb.org/gsea/msigdb/cards/REACTOME_NRAGE_SIGNALS_DEATH_THROUGH_JNK	JNK	Activation
REACTOME_JNK_C_JUN_KINASES_PHOSPHORYLATION_AND_ACTIVATION_MEDIATED_BY_ACTIVATED_HUMAN_TAK1	http://www.gsea-msigdb.org/gsea/msigdb/cards/REACTOME_JNK_C_JUN_KINASES_PHOSPHORYLATION_AND_ACTIVATION_MEDIATED_BY_ACTIVATED_HUMAN_TAK1	JNK	Activation
PID_TCR_JNK_PATHWAY	http://www.gsea-msigdb.org/gsea/msigdb/cards/PID_TCR_JNK_PATHWAY	JNK	Activation
BIOCARTA_DSP_PATHWAY	http://www.gsea-msigdb.org/gsea/msigdb/cards/BIOCARTA_DSP_PATHWAY	MAPK	Downstream targets
REACTOME_ERK_MAPK_TARGETS	http://www.gsea-msigdb.org/gsea/msigdb/cards/REACTOME_ERK_MAPK_TARGETS	MAPK	Downstream targets
REACTOME_ERKS_ARE_INACTIVATED	http://www.gsea-msigdb.org/gsea/msigdb/cards/REACTOME_ERKS_ARE_INACTIVATED	MAPK	Downstream targets
REACTOME_PERK_REGULATES_GENE_EXPRESSION	http://www.gsea-msigdb.org/gsea/msigdb/cards/REACTOME_PERK_REGULATES_GENE_EXPRESSION	MAPK	Downstream targets
REACTOME_MAPK_TARGETS_NUCLEAR_EVENTS_MEDIATED_BY_MAP_KINASES	http://www.gsea-msigdb.org/gsea/msigdb/cards/REACTOME_MAPK_TARGETS_NUCLEAR_EVENTS_MEDIATED_BY_MAP_KINASES	MAPK	Downstream targets
REACTOME_ACTIVATION_OF_THE_AP_1_FAMILY_OF_TRANSCRIPTION_FACTORS	http://www.gsea-msigdb.org/gsea/msigdb/cards/REACTOME_ACTIVATION_OF_THE_AP_1_FAMILY_OF_TRANSCRIPTION_FACTORS	MAPK	Downstream targets
REACTOME_NEGATIVE_FEEDBACK_REGULATION_OF_MAPK_PATHWAY	http://www.gsea-msigdb.org/gsea/msigdb/cards/REACTOME_NEGATIVE_FEEDBACK_REGULATION_OF_MAPK_PATHWAY	MAPK	Downstream targets
REACTOME_NEGATIVE_REGULATION_OF_MAPK_PATHWAY	http://www.gsea-msigdb.org/gsea/msigdb/cards/REACTOME_NEGATIVE_REGULATION_OF_MAPK_PATHWAY	MAPK	Downstream targets
REACTOME_RAS_SIGNALING_DOWNSTREAM_OF_NF1_LOSS_OF_FUNCTION_VARIANTS	http://www.gsea-msigdb.org/gsea/msigdb/cards/REACTOME_RAS_SIGNALING_DOWNSTREAM_OF_NF1_LOSS_OF_FUNCTION_VARIANTS	MAPK	Downstream targets
REACTOME_GASTRIN_CREB_SIGNALLING_PATHWAY_VIA_PKC_AND_MAPK	http://www.gsea-msigdb.org/gsea/msigdb/cards/REACTOME_GASTRIN_CREB_SIGNALLING_PATHWAY_VIA_PKC_AND_MAPK	MAPK	Downstream targets
BIOCARTA_ETS_PATHWAY	http://www.gsea-msigdb.org/gsea/msigdb/cards/BIOCARTA_ETS_PATHWAY	MAPK	Downstream targets
BIOCARTA_NFKB_PATHWAY	http://www.gsea-msigdb.org/gsea/msigdb/cards/BIOCARTA_NFKB_PATHWAY	MAPK	Downstream targets
BIOCARTA_SPRY_PATHWAY	http://www.gsea-msigdb.org/gsea/msigdb/cards/BIOCARTA_SPRY_PATHWAY	MAPK	Downstream targets
BIOCARTA_TPO_PATHWAY	http://www.gsea-msigdb.org/gsea/msigdb/cards/BIOCARTA_TPO_PATHWAY	MAPK	Downstream targets
BIOCARTA_CREB_PATHWAY	http://www.gsea-msigdb.org/gsea/msigdb/cards/BIOCARTA_CREB_PATHWAY	MAPK	Downstream targets
PID_FRA_PATHWAY	http://www.gsea-msigdb.org/gsea/msigdb/cards/PID_FRA_PATHWAY	MAPK	Downstream targets
REACTOME_RSK_ACTIVATION	http://www.gsea-msigdb.org/gsea/msigdb/cards/REACTOME_RSK_ACTIVATION	MAPK	Downstream targets
REACTOME_MAPK6_MAPK4_SIGNALING	http://www.gsea-msigdb.org/gsea/msigdb/cards/REACTOME_MAPK6_MAPK4_SIGNALING	MAPK	Other MAPK
BIOCARTA_ERK5_PATHWAY	http://www.gsea-msigdb.org/gsea/msigdb/cards/BIOCARTA_ERK5_PATHWAY	MAPK	Other MAPK
WP_HOSTPATHOGEN_INTERACTION_OF_HUMAN_CORONAVIRUSES_MAPK_SIGNALING	http://www.gsea-msigdb.org/gsea/msigdb/cards/WP_HOSTPATHOGEN_INTERACTION_OF_HUMAN_CORONAVIRUSES_MAPK_SIGNALING	MAPK	Other MAPK
REACTOME_MAPK3_ERK1_ACTIVATION	http://www.gsea-msigdb.org/gsea/msigdb/cards/REACTOME_MAPK3_ERK1_ACTIVATION	MAPK	Overall Activation
REACTOME_MAP2K_AND_MAPK_ACTIVATION	http://www.gsea-msigdb.org/gsea/msigdb/cards/REACTOME_MAP2K_AND_MAPK_ACTIVATION	MAPK	Upstream Activation
REACTOME_MAPK_FAMILY_SIGNALING_CASCADES	http://www.gsea-msigdb.org/gsea/msigdb/cards/REACTOME_MAPK_FAMILY_SIGNALING_CASCADES	MAPK	Overall Activation
REACTOME_SIGNALING_BY_MODERATE_KINASE_ACTIVITY_BRAF_MUTANTS	http://www.gsea-msigdb.org/gsea/msigdb/cards/REACTOME_SIGNALING_BY_MODERATE_KINASE_ACTIVITY_BRAF_MUTANTS	MAPK	Overall Activation
REACTOME_ONCOGENIC_MAPK_SIGNALING	http://www.gsea-msigdb.org/gsea/msigdb/cards/REACTOME_ONCOGENIC_MAPK_SIGNALING	MAPK	Overall Activation
REACTOME_SIGNALING_BY_MAPK_MUTANTS	http://www.gsea-msigdb.org/gsea/msigdb/cards/REACTOME_SIGNALING_BY_MAPK_MUTANTS	MAPK	Overall Activation
WP_RAS_SIGNALING	http://www.gsea-msigdb.org/gsea/msigdb/cards/WP_RAS_SIGNALING	MAPK	Overall Activation
WP_MAPK_PATHWAY_IN_CONGENITAL_THYROID_CANCER	http://www.gsea-msigdb.org/gsea/msigdb/cards/WP_MAPK_PATHWAY_IN_CONGENITAL_THYROID_CANCER	MAPK	Overall Activation
WP_PILOCYTIC_ASTROCYTOMA	http://www.gsea-msigdb.org/gsea/msigdb/cards/WP_PILOCYTIC_ASTROCYTOMA	MAPK	Overall Activation
WP_MAPK_SIGNALING_PATHWAY	http://www.gsea-msigdb.org/gsea/msigdb/cards/WP_MAPK_SIGNALING_PATHWAY	MAPK	Overall Activation
WP_ERK_PATHWAY_IN_HUNTINGTONS_DISEASE	http://www.gsea-msigdb.org/gsea/msigdb/cards/WP_ERK_PATHWAY_IN_HUNTINGTONS_DISEASE	MAPK	Overall Activation
WP_MAPK_CASCADE	http://www.gsea-msigdb.org/gsea/msigdb/cards/WP_MAPK_CASCADE	MAPK	Overall Activation
BIOCARTA_ERK_PATHWAY	http://www.gsea-msigdb.org/gsea/msigdb/cards/BIOCARTA_ERK_PATHWAY	MAPK	Overall Activation
BIOCARTA_MAPK_PATHWAY	http://www.gsea-msigdb.org/gsea/msigdb/cards/BIOCARTA_MAPK_PATHWAY	MAPK	Overall Activation
BIOCARTA_RAS_PATHWAY	http://www.gsea-msigdb.org/gsea/msigdb/cards/BIOCARTA_RAS_PATHWAY	MAPK	Overall Activation
KEGG_MAPK_SIGNALING_PATHWAY	http://www.gsea-msigdb.org/gsea/msigdb/cards/KEGG_MAPK_SIGNALING_PATHWAY	MAPK	Overall Activation
KEGG_PATHWAYS_IN_CANCER	http://www.gsea-msigdb.org/gsea/msigdb/cards/KEGG_PATHWAYS_IN_CANCER	MAPK	Overall Activation
PID_RAS_PATHWAY	http://www.gsea-msigdb.org/gsea/msigdb/cards/PID_RAS_PATHWAY	MAPK	Overall Activation
HALLMARK_KRAS_SIGNALING	http://www.gsea-msigdb.org/gsea/msigdb/cards/HALLMARK_KRAS_SIGNALING_UP combined UP & DN	MAPK	Overall Activation
HALLMARK_KRAS_SIGNALING_UP	http://www.gsea-msigdb.org/gsea/msigdb/cards/HALLMARK_KRAS_SIGNALING_UP	MAPK	Overall Activation
REACTOME_ACTIVATION_OF_RAS_IN_B_CELLS	http://www.gsea-msigdb.org/gsea/msigdb/cards/REACTOME_ACTIVATION_OF_RAS_IN_B_CELLS	MAPK	Overall activation
REACTOME_CREB_PHOSPHORYLATION	http://www.gsea-msigdb.org/gsea/msigdb/cards/REACTOME_CREB_PHOSPHORYLATION	MAPK	Overall activation
REACTOME_ESTROGEN_STIMULATED_SIGNALING_THROUGH_PRKCZ	http://www.gsea-msigdb.org/gsea/msigdb/cards/REACTOME_ESTROGEN_STIMULATED_SIGNALING_THROUGH_PRKCZ	MAPK	Overall activation
REACTOME_MAPK1_ERK2_ACTIVATION	http://www.gsea-msigdb.org/gsea/msigdb/cards/REACTOME_MAPK1_ERK2_ACTIVATION	MAPK	Overall activation
REACTOME_SIGNALING_BY_BRAF_AND_RAF1_FUSIONS	http://www.gsea-msigdb.org/gsea/msigdb/cards/REACTOME_SIGNALING_BY_BRAF_AND_RAF1_FUSIONS	MAPK	Overall activation
WP_SEROTONIN_HTR1_GROUP_AND_FOS_PATHWAY	http://www.gsea-msigdb.org/gsea/msigdb/cards/WP_SEROTONIN_HTR1_GROUP_AND_FOS_PATHWAY	MAPK	Overall activation
HALLMARK_KRAS_SIGNALING_DN	http://www.gsea-msigdb.org/gsea/msigdb/cards/HALLMARK_KRAS_SIGNALING_DN	MAPK	Overall Inhibition
WP_MAPK_AND_NFKB_SIGNALING_PATHWAYS_INHIBITED_BY_YERSINIA_YOPJ	http://www.gsea-msigdb.org/gsea/msigdb/cards/WP_MAPK_AND_NFKB_SIGNALING_PATHWAYS_INHIBITED_BY_YERSINIA_YOPJ	MAPK	Overall Inhibition
REACTOME_RAF_INDEPENDENT_MAPK1_3_ACTIVATION	http://www.gsea-msigdb.org/gsea/msigdb/cards/REACTOME_RAF_INDEPENDENT_MAPK1_3_ACTIVATION	MAPK	Upstream Activation
REACTOME_SIGNALLING_TO_RAS	http://www.gsea-msigdb.org/gsea/msigdb/cards/REACTOME_SIGNALLING_TO_RAS	MAPK	Upstream Activation
REACTOME_PROLONGED_ERK_ACTIVATION_EVENTS	http://www.gsea-msigdb.org/gsea/msigdb/cards/REACTOME_PROLONGED_ERK_ACTIVATION_EVENTS	MAPK	Upstream Activation
REACTOME_SIGNALLING_TO_ERKS	http://www.gsea-msigdb.org/gsea/msigdb/cards/REACTOME_SIGNALLING_TO_ERKS	MAPK	Upstream Activation
REACTOME_FCERI_MEDIATED_MAPK_ACTIVATION	http://www.gsea-msigdb.org/gsea/msigdb/cards/REACTOME_FCERI_MEDIATED_MAPK_ACTIVATION	MAPK	Upstream Activation
REACTOME_P130CAS_LINKAGE_TO_MAPK_SIGNALING_FOR_INTEGRINS	http://www.gsea-msigdb.org/gsea/msigdb/cards/REACTOME_P130CAS_LINKAGE_TO_MAPK_SIGNALING_FOR_INTEGRINS	MAPK	Upstream Activation
REACTOME_CREB1_PHOSPHORYLATION_THROUGH_NMDA_RECEPTOR_MEDIATED_ACTIVATION_OF_RAS_SIGNALING	http://www.gsea-msigdb.org/gsea/msigdb/cards/REACTOME_CREB1_PHOSPHORYLATION_THROUGH_NMDA_RECEPTOR_MEDIATED_ACTIVATION_OF_RAS_SIGNALING	MAPK	Upstream Activation
REACTOME_RAS_ACTIVATION_UPON_CA2_INFLUX_THROUGH_NMDA_RECEPTOR	http://www.gsea-msigdb.org/gsea/msigdb/cards/REACTOME_RAS_ACTIVATION_UPON_CA2_INFLUX_THROUGH_NMDA_RECEPTOR	MAPK	Upstream Activation
REACTOME_REGULATION_OF_RAS_BY_GAPS	http://www.gsea-msigdb.org/gsea/msigdb/cards/REACTOME_REGULATION_OF_RAS_BY_GAPS	MAPK	Upstream Activation
REACTOME_RAF_ACTIVATION	http://www.gsea-msigdb.org/gsea/msigdb/cards/REACTOME_RAF_ACTIVATION	MAPK	Upstream Activation
REACTOME_MAP3K8_TPL2_DEPENDENT_MAPK1_3_ACTIVATION	http://www.gsea-msigdb.org/gsea/msigdb/cards/REACTOME_MAP3K8_TPL2_DEPENDENT_MAPK1_3_ACTIVATION	MAPK	Upstream Activation
REACTOME_PTK6_REGULATES_RHO_GTPASES_RAS_GTPASE_AND_MAP_KINASES	http://www.gsea-msigdb.org/gsea/msigdb/cards/REACTOME_PTK6_REGULATES_RHO_GTPASES_RAS_GTPASE_AND_MAP_KINASES	MAPK	Upstream Activation
REACTOME_CREB3_FACTORS_ACTIVATE_GENES	http://www.gsea-msigdb.org/gsea/msigdb/cards/REACTOME_CREB3_FACTORS_ACTIVATE_GENES	MAPK	Upstream Activation
REACTOME_FLT3_SIGNALING	http://www.gsea-msigdb.org/gsea/msigdb/cards/REACTOME_FLT3_SIGNALING	MAPK	Upstream Activation
REACTOME_RAS_PROCESSING	http://www.gsea-msigdb.org/gsea/msigdb/cards/REACTOME_RAS_PROCESSING	MAPK	Upstream Activation
REACTOME_SIGNALING_BY_MRAS_COMPLEX_MUTANTS	http://www.gsea-msigdb.org/gsea/msigdb/cards/REACTOME_SIGNALING_BY_MRAS_COMPLEX_MUTANTS	MAPK	Upstream Activation
REACTOME_FLT3_SIGNALING_IN_DISEASE	http://www.gsea-msigdb.org/gsea/msigdb/cards/REACTOME_FLT3_SIGNALING_IN_DISEASE	MAPK	Upstream Activation
REACTOME_STAT5_ACTIVATION_DOWNSTREAM_OF_FLT3_ITD_MUTANTS	http://www.gsea-msigdb.org/gsea/msigdb/cards/REACTOME_STAT5_ACTIVATION_DOWNSTREAM_OF_FLT3_ITD_MUTANTS	MAPK	Upstream Activation
REACTOME_SIGNALING_BY_FLT3_FUSION_PROTEINS	http://www.gsea-msigdb.org/gsea/msigdb/cards/REACTOME_SIGNALING_BY_FLT3_FUSION_PROTEINS	MAPK	Upstream Activation
REACTOME_SIGNALING_BY_FLT3_ITD_AND_TKD_MUTANTS	http://www.gsea-msigdb.org/gsea/msigdb/cards/REACTOME_SIGNALING_BY_FLT3_ITD_AND_TKD_MUTANTS	MAPK	Upstream Activation
REACTOME_NEGATIVE_REGULATION_OF_FLT3	http://www.gsea-msigdb.org/gsea/msigdb/cards/REACTOME_NEGATIVE_REGULATION_OF_FLT3	MAPK	Upstream Activation
REACTOME_FLT3_SIGNALING_THROUGH_SRC_FAMILY_KINASES	http://www.gsea-msigdb.org/gsea/msigdb/cards/REACTOME_FLT3_SIGNALING_THROUGH_SRC_FAMILY_KINASES	MAPK	Upstream Activation
BIOCARTA_HCMV_PATHWAY	http://www.gsea-msigdb.org/gsea/msigdb/cards/BIOCARTA_HCMV_PATHWAY	MAPK	Upstream Activation
BIOCARTA_PYK2_PATHWAY	http://www.gsea-msigdb.org/gsea/msigdb/cards/BIOCARTA_PYK2_PATHWAY	MAPK	Upstream Activation
BIOCARTA_BARR_MAPK_PATHWAY	http://www.gsea-msigdb.org/gsea/msigdb/cards/BIOCARTA_BARR_MAPK_PATHWAY	MAPK	Upstream Activation
PID_TCR_RAS_PATHWAY	http://www.gsea-msigdb.org/gsea/msigdb/cards/PID_TCR_RAS_PATHWAY	MAPK	Upstream Activation
PID_MAPK_TRK_PATHWAY	http://www.gsea-msigdb.org/gsea/msigdb/cards/PID_MAPK_TRK_PATHWAY	MAPK	Upstream Activation
REACTOME_ERYTHROPOIETIN_ACTIVATES_RAS	http://www.gsea-msigdb.org/gsea/msigdb/cards/REACTOME_ERYTHROPOIETIN_ACTIVATES_RAS	MAPK	Upstream Activation
REACTOME_FLT3_SIGNALING_BY_CBL_MUTANTS	http://www.gsea-msigdb.org/gsea/msigdb/cards/REACTOME_FLT3_SIGNALING_BY_CBL_MUTANTS	MAPK	Upstream Activation
REACTOME_GRB2_SOS_PROVIDES_LINKAGE_TO_MAPK_SIGNALING_FOR_INTEGRINS	http://www.gsea-msigdb.org/gsea/msigdb/cards/REACTOME_GRB2_SOS_PROVIDES_LINKAGE_TO_MAPK_SIGNALING_FOR_INTEGRINS	MAPK	Upstream Activation
REACTOME_SOS_MEDIATED_SIGNALLING	http://www.gsea-msigdb.org/gsea/msigdb/cards/REACTOME_SOS_MEDIATED_SIGNALLING	MAPK	Upstream Activation
REACTOME_TETRAHYDROBIOPTERIN_BH4_SYNTHESIS_RECYCLING_SALVAGE_AND_REGULATION	http://www.gsea-msigdb.org/gsea/msigdb/cards/REACTOME_TETRAHYDROBIOPTERIN_BH4_SYNTHESIS_RECYCLING_SALVAGE_AND_REGULATION	Metabolism	Amino Acids
REACTOME_REVERSIBLE_HYDRATION_OF_CARBON_DIOXIDE	http://www.gsea-msigdb.org/gsea/msigdb/cards/REACTOME_REVERSIBLE_HYDRATION_OF_CARBON_DIOXIDE	Metabolism	Amino Acids
REACTOME_SULFUR_AMINO_ACID_METABOLISM	http://www.gsea-msigdb.org/gsea/msigdb/cards/REACTOME_SULFUR_AMINO_ACID_METABOLISM	Metabolism	Amino Acids
REACTOME_METABOLISM_OF_INGESTED_SEMET_SEC_MESEC_INTO_H2SE	http://www.gsea-msigdb.org/gsea/msigdb/cards/REACTOME_METABOLISM_OF_INGESTED_SEMET_SEC_MESEC_INTO_H2SE	Metabolism	Amino Acids
REACTOME_SELENOAMINO_ACID_METABOLISM	http://www.gsea-msigdb.org/gsea/msigdb/cards/REACTOME_SELENOAMINO_ACID_METABOLISM	Metabolism	Amino Acids
REACTOME_METABOLISM_OF_POLYAMINES	http://www.gsea-msigdb.org/gsea/msigdb/cards/REACTOME_METABOLISM_OF_POLYAMINES	Metabolism	Amino Acids
REACTOME_GLYOXYLATE_METABOLISM_AND_GLYCINE_DEGRADATION	http://www.gsea-msigdb.org/gsea/msigdb/cards/REACTOME_GLYOXYLATE_METABOLISM_AND_GLYCINE_DEGRADATION	Metabolism	Amino Acids
REACTOME_ASSOCIATION_OF_TRIC_CCT_WITH_TARGET_PROTEINS_DURING_BIOSYNTHESIS	http://www.gsea-msigdb.org/gsea/msigdb/cards/REACTOME_ASSOCIATION_OF_TRIC_CCT_WITH_TARGET_PROTEINS_DURING_BIOSYNTHESIS	Metabolism	Amino Acids
REACTOME_UREA_CYCLE	http://www.gsea-msigdb.org/gsea/msigdb/cards/REACTOME_UREA_CYCLE	Metabolism	Amino Acids
REACTOME_BRANCHED_CHAIN_AMINO_ACID_CATABOLISM	http://www.gsea-msigdb.org/gsea/msigdb/cards/REACTOME_BRANCHED_CHAIN_AMINO_ACID_CATABOLISM	Metabolism	Amino Acids
REACTOME_HISTIDINE_CATABOLISM	http://www.gsea-msigdb.org/gsea/msigdb/cards/REACTOME_HISTIDINE_CATABOLISM	Metabolism	Amino Acids
REACTOME_PROPIONYL_COA_CATABOLISM	http://www.gsea-msigdb.org/gsea/msigdb/cards/REACTOME_PROPIONYL_COA_CATABOLISM	Metabolism	Amino Acids
REACTOME_TRYPTOPHAN_CATABOLISM	http://www.gsea-msigdb.org/gsea/msigdb/cards/REACTOME_TRYPTOPHAN_CATABOLISM	Metabolism	Amino Acids
REACTOME_METABOLISM_OF_AMINO_ACIDS_AND_DERIVATIVES	http://www.gsea-msigdb.org/gsea/msigdb/cards/REACTOME_METABOLISM_OF_AMINO_ACIDS_AND_DERIVATIVES	Metabolism	Amino Acids
REACTOME_CITRIC_ACID_CYCLE_TCA_CYCLE	http://www.gsea-msigdb.org/gsea/msigdb/cards/REACTOME_CITRIC_ACID_CYCLE_TCA_CYCLE	Metabolism	Amino Acids
REACTOME_PYRIMIDINE_SALVAGE	http://www.gsea-msigdb.org/gsea/msigdb/cards/REACTOME_PYRIMIDINE_SALVAGE	Metabolism	Amino Acids
REACTOME_PHENYLALANINE_AND_TYROSINE_METABOLISM	http://www.gsea-msigdb.org/gsea/msigdb/cards/REACTOME_PHENYLALANINE_AND_TYROSINE_METABOLISM	Metabolism	Amino Acids
REACTOME_PHENYLALANINE_METABOLISM	http://www.gsea-msigdb.org/gsea/msigdb/cards/REACTOME_PHENYLALANINE_METABOLISM	Metabolism	Amino Acids
REACTOME_GLUTAMATE_AND_GLUTAMINE_METABOLISM	http://www.gsea-msigdb.org/gsea/msigdb/cards/REACTOME_GLUTAMATE_AND_GLUTAMINE_METABOLISM	Metabolism	Amino Acids
REACTOME_METABOLISM_OF_COFACTORS	http://www.gsea-msigdb.org/gsea/msigdb/cards/REACTOME_METABOLISM_OF_COFACTORS	Metabolism	Amino Acids
REACTOME_REACTIONS_SPECIFIC_TO_THE_COMPLEX_N_GLYCAN_SYNTHESIS_PATHWAY	http://www.gsea-msigdb.org/gsea/msigdb/cards/REACTOME_REACTIONS_SPECIFIC_TO_THE_COMPLEX_N_GLYCAN_SYNTHESIS_PATHWAY	Metabolism	Amino Acids
REACTOME_SERINE_BIOSYNTHESIS	http://www.gsea-msigdb.org/gsea/msigdb/cards/REACTOME_SERINE_BIOSYNTHESIS	Metabolism	Amino Acids
WP_UREA_CYCLE_AND_ASSOCIATED_PATHWAYS	http://www.gsea-msigdb.org/gsea/msigdb/cards/WP_UREA_CYCLE_AND_ASSOCIATED_PATHWAYS	Metabolism	Amino Acids
WP_AMINO_ACID_METABOLISM_PATHWAY_EXCERPT_HISTIDINE_CATABOLISM_EXTENSION	http://www.gsea-msigdb.org/gsea/msigdb/cards/WP_AMINO_ACID_METABOLISM_PATHWAY_EXCERPT_HISTIDINE_CATABOLISM_EXTENSION	Metabolism	Amino Acids
WP_UREA_CYCLE_AND_RELATED_DISEASES	http://www.gsea-msigdb.org/gsea/msigdb/cards/WP_UREA_CYCLE_AND_RELATED_DISEASES	Metabolism	Amino Acids
WP_CYSTEINE_AND_METHIONINE_CATABOLISM	http://www.gsea-msigdb.org/gsea/msigdb/cards/WP_CYSTEINE_AND_METHIONINE_CATABOLISM	Metabolism	Amino Acids
WP_BIOMARKERS_FOR_UREA_CYCLE_DISORDERS	http://www.gsea-msigdb.org/gsea/msigdb/cards/WP_BIOMARKERS_FOR_UREA_CYCLE_DISORDERS	Metabolism	Amino Acids
WP_UREA_CYCLE_AND_METABOLISM_OF_AMINO_GROUPS	http://www.gsea-msigdb.org/gsea/msigdb/cards/WP_UREA_CYCLE_AND_METABOLISM_OF_AMINO_GROUPS	Metabolism	Amino Acids
WP_ALANINE_AND_ASPARTATE_METABOLISM	http://www.gsea-msigdb.org/gsea/msigdb/cards/WP_ALANINE_AND_ASPARTATE_METABOLISM	Metabolism	Amino Acids
WP_METHIONINE_DE_NOVO_AND_SALVAGE_PATHWAY	http://www.gsea-msigdb.org/gsea/msigdb/cards/WP_METHIONINE_DE_NOVO_AND_SALVAGE_PATHWAY	Metabolism	Amino Acids
WP_TRYPTOPHAN_CATABOLISM_LEADING_TO_NAD_PRODUCTION	http://www.gsea-msigdb.org/gsea/msigdb/cards/WP_TRYPTOPHAN_CATABOLISM_LEADING_TO_NAD_PRODUCTION	Metabolism	Amino Acids
WP_AMINO_ACID_METABOLISM	http://www.gsea-msigdb.org/gsea/msigdb/cards/WP_AMINO_ACID_METABOLISM	Metabolism	Amino Acids
WP_PHASE_I_BIOTRANSFORMATIONS_NON_P450	http://www.gsea-msigdb.org/gsea/msigdb/cards/WP_PHASE_I_BIOTRANSFORMATIONS_NON_P450	Metabolism	Amino Acids
WP_TRYPTOPHAN_METABOLISM	http://www.gsea-msigdb.org/gsea/msigdb/cards/WP_TRYPTOPHAN_METABOLISM	Metabolism	Amino Acids
BIOCARTA_ACE2_PATHWAY	http://www.gsea-msigdb.org/gsea/msigdb/cards/BIOCARTA_ACE2_PATHWAY	Metabolism	Amino Acids
KEGG_ALANINE_ASPARTATE_AND_GLUTAMATE_METABOLISM	http://www.gsea-msigdb.org/gsea/msigdb/cards/KEGG_ALANINE_ASPARTATE_AND_GLUTAMATE_METABOLISM	Metabolism	Amino Acids
KEGG_GLYCINE_SERINE_AND_THREONINE_METABOLISM	http://www.gsea-msigdb.org/gsea/msigdb/cards/KEGG_GLYCINE_SERINE_AND_THREONINE_METABOLISM	Metabolism	Amino Acids
KEGG_CYSTEINE_AND_METHIONINE_METABOLISM	http://www.gsea-msigdb.org/gsea/msigdb/cards/KEGG_CYSTEINE_AND_METHIONINE_METABOLISM	Metabolism	Amino Acids
KEGG_VALINE_LEUCINE_AND_ISOLEUCINE_DEGRADATION	http://www.gsea-msigdb.org/gsea/msigdb/cards/KEGG_VALINE_LEUCINE_AND_ISOLEUCINE_DEGRADATION	Metabolism	Amino Acids
KEGG_VALINE_LEUCINE_AND_ISOLEUCINE_BIOSYNTHESIS	http://www.gsea-msigdb.org/gsea/msigdb/cards/KEGG_VALINE_LEUCINE_AND_ISOLEUCINE_BIOSYNTHESIS	Metabolism	Amino Acids
KEGG_LYSINE_DEGRADATION	http://www.gsea-msigdb.org/gsea/msigdb/cards/KEGG_LYSINE_DEGRADATION	Metabolism	Amino Acids
KEGG_ARGININE_AND_PROLINE_METABOLISM	http://www.gsea-msigdb.org/gsea/msigdb/cards/KEGG_ARGININE_AND_PROLINE_METABOLISM	Metabolism	Amino Acids
KEGG_HISTIDINE_METABOLISM	http://www.gsea-msigdb.org/gsea/msigdb/cards/KEGG_HISTIDINE_METABOLISM	Metabolism	Amino Acids
KEGG_TYROSINE_METABOLISM	http://www.gsea-msigdb.org/gsea/msigdb/cards/KEGG_TYROSINE_METABOLISM	Metabolism	Amino Acids
KEGG_PHENYLALANINE_METABOLISM	http://www.gsea-msigdb.org/gsea/msigdb/cards/KEGG_PHENYLALANINE_METABOLISM	Metabolism	Amino Acids
KEGG_TRYPTOPHAN_METABOLISM	http://www.gsea-msigdb.org/gsea/msigdb/cards/KEGG_TRYPTOPHAN_METABOLISM	Metabolism	Amino Acids
KEGG_BETA_ALANINE_METABOLISM	http://www.gsea-msigdb.org/gsea/msigdb/cards/KEGG_BETA_ALANINE_METABOLISM	Metabolism	Amino Acids
KEGG_SELENOAMINO_ACID_METABOLISM	http://www.gsea-msigdb.org/gsea/msigdb/cards/KEGG_SELENOAMINO_ACID_METABOLISM	Metabolism	Amino Acids
KEGG_NITROGEN_METABOLISM	http://www.gsea-msigdb.org/gsea/msigdb/cards/KEGG_NITROGEN_METABOLISM	Metabolism	Amino Acids
REACTOME_ASPARTATE_AND_ASPARAGINE_METABOLISM	http://www.gsea-msigdb.org/gsea/msigdb/cards/REACTOME_ASPARTATE_AND_ASPARAGINE_METABOLISM	Metabolism	Amino Acids
REACTOME_LYSINE_CATABOLISM	http://www.gsea-msigdb.org/gsea/msigdb/cards/REACTOME_LYSINE_CATABOLISM	Metabolism	Amino Acids
REACTOME_METHIONINE_SALVAGE_PATHWAY	http://www.gsea-msigdb.org/gsea/msigdb/cards/REACTOME_METHIONINE_SALVAGE_PATHWAY	Metabolism	Amino Acids
REACTOME_SULFIDE_OXIDATION_TO_SULFATE	http://www.gsea-msigdb.org/gsea/msigdb/cards/REACTOME_SULFIDE_OXIDATION_TO_SULFATE	Metabolism	Amino Acids
REACTOME_TYROSINE_CATABOLISM	http://www.gsea-msigdb.org/gsea/msigdb/cards/REACTOME_TYROSINE_CATABOLISM	Metabolism	Amino Acids
WP_GAMMAGLUTAMYL_CYCLE_FOR_THE_BIOSYNTHESIS_AND_DEGRADATION_OF_GLUTATHIONE_INCLUDING_DISEASES	http://www.gsea-msigdb.org/gsea/msigdb/cards/WP_GAMMAGLUTAMYL_CYCLE_FOR_THE_BIOSYNTHESIS_AND_DEGRADATION_OF_GLUTATHIONE_INCLUDING_DISEASES	Metabolism	Amino Acids
WP_METHIONINE_METABOLISM_LEADING_TO_SULFUR_AMINO_ACIDS_AND_RELATED_DISORDERS	http://www.gsea-msigdb.org/gsea/msigdb/cards/WP_METHIONINE_METABOLISM_LEADING_TO_SULFUR_AMINO_ACIDS_AND_RELATED_DISORDERS	Metabolism	Amino Acids
WP_SERINE_METABOLISM	http://www.gsea-msigdb.org/gsea/msigdb/cards/WP_SERINE_METABOLISM	Metabolism	Amino Acids
WP_LEUCINE_ISOLEUCINE_AND_VALINE_METABOLISM	na	Metabolism	Amino Acids
WP_AMINO_ACID_METABOLISM_IN_TRIPLENEGATIVE_BREAST_CANCER_CELLS	na	Metabolism	Amino Acids
WP_BIOSYNTHESIS_AND_REGENERATION_OF_TETRAHYDROBIOPTERIN_AND_CATABOLISM_OF_PHENYLALANINE	na	Metabolism	Amino Acids
WP_TYROSINE_METABOLISM_AND_RELATED_DISORDERS	na	Metabolism	Amino Acids
BIOCARTA_CHREBP_PATHWAY	http://www.gsea-msigdb.org/gsea/msigdb/cards/BIOCARTA_CHREBP_PATHWAY	Metabolism	Carbohydrates
BIOCARTA_AMAN_PATHWAY	http://www.gsea-msigdb.org/gsea/msigdb/cards/BIOCARTA_AMAN_PATHWAY	Metabolism	Carbohydrates
KEGG_GLYCOSAMINOGLYCAN_DEGRADATION	http://www.gsea-msigdb.org/gsea/msigdb/cards/KEGG_GLYCOSAMINOGLYCAN_DEGRADATION	Metabolism	Carbohydrates
KEGG_GLYCOSAMINOGLYCAN_BIOSYNTHESIS_KERATAN_SULFATE	http://www.gsea-msigdb.org/gsea/msigdb/cards/KEGG_GLYCOSAMINOGLYCAN_BIOSYNTHESIS_KERATAN_SULFATE	Metabolism	Carbohydrates
KEGG_GLYCOSYLPHOSPHATIDYLINOSITOL_GPI_ANCHOR_BIOSYNTHESIS	http://www.gsea-msigdb.org/gsea/msigdb/cards/KEGG_GLYCOSYLPHOSPHATIDYLINOSITOL_GPI_ANCHOR_BIOSYNTHESIS	Metabolism	Carbohydrates
KEGG_GLYCOSPHINGOLIPID_BIOSYNTHESIS_GLOBO_SERIES	http://www.gsea-msigdb.org/gsea/msigdb/cards/KEGG_GLYCOSPHINGOLIPID_BIOSYNTHESIS_GLOBO_SERIES	Metabolism	Carbohydrates
REACTOME_SYNTHESIS_OF_GLYCOSYLPHOSPHATIDYLINOSITOL_GPI	http://www.gsea-msigdb.org/gsea/msigdb/cards/REACTOME_SYNTHESIS_OF_GLYCOSYLPHOSPHATIDYLINOSITOL_GPI	Metabolism	Carbohydrates
REACTOME_GLYCOSAMINOGLYCAN_METABOLISM	http://www.gsea-msigdb.org/gsea/msigdb/cards/REACTOME_GLYCOSAMINOGLYCAN_METABOLISM	Metabolism	Carbohydrates
REACTOME_GLUCAGON_SIGNALING_IN_METABOLIC_REGULATION	http://www.gsea-msigdb.org/gsea/msigdb/cards/REACTOME_GLUCAGON_SIGNALING_IN_METABOLIC_REGULATION	Metabolism	Carbohydrates
REACTOME_INTEGRATION_OF_ENERGY_METABOLISM	http://www.gsea-msigdb.org/gsea/msigdb/cards/REACTOME_INTEGRATION_OF_ENERGY_METABOLISM	Metabolism	Carbohydrates
REACTOME_KERATAN_SULFATE_KERATIN_METABOLISM	http://www.gsea-msigdb.org/gsea/msigdb/cards/REACTOME_KERATAN_SULFATE_KERATIN_METABOLISM	Metabolism	Carbohydrates
REACTOME_HEPARAN_SULFATE_HEPARIN_HS_GAG_METABOLISM	http://www.gsea-msigdb.org/gsea/msigdb/cards/REACTOME_HEPARAN_SULFATE_HEPARIN_HS_GAG_METABOLISM	Metabolism	Carbohydrates
REACTOME_REGULATION_OF_GLUCOKINASE_BY_GLUCOKINASE_REGULATORY_PROTEIN	http://www.gsea-msigdb.org/gsea/msigdb/cards/REACTOME_REGULATION_OF_GLUCOKINASE_BY_GLUCOKINASE_REGULATORY_PROTEIN	Metabolism	Carbohydrates
REACTOME_CHONDROITIN_SULFATE_DERMATAN_SULFATE_METABOLISM	http://www.gsea-msigdb.org/gsea/msigdb/cards/REACTOME_CHONDROITIN_SULFATE_DERMATAN_SULFATE_METABOLISM	Metabolism	Carbohydrates
REACTOME_BIOTIN_TRANSPORT_AND_METABOLISM	http://www.gsea-msigdb.org/gsea/msigdb/cards/REACTOME_BIOTIN_TRANSPORT_AND_METABOLISM	Metabolism	Carbohydrates
REACTOME_A_TETRASACCHARIDE_LINKER_SEQUENCE_IS_REQUIRED_FOR_GAG_SYNTHESIS	http://www.gsea-msigdb.org/gsea/msigdb/cards/REACTOME_A_TETRASACCHARIDE_LINKER_SEQUENCE_IS_REQUIRED_FOR_GAG_SYNTHESIS	Metabolism	Carbohydrates
REACTOME_KERATAN_SULFATE_BIOSYNTHESIS	http://www.gsea-msigdb.org/gsea/msigdb/cards/REACTOME_KERATAN_SULFATE_BIOSYNTHESIS	Metabolism	Carbohydrates
REACTOME_KERATAN_SULFATE_DEGRADATION	http://www.gsea-msigdb.org/gsea/msigdb/cards/REACTOME_KERATAN_SULFATE_DEGRADATION	Metabolism	Carbohydrates
REACTOME_CHONDROITIN_SULFATE_BIOSYNTHESIS	http://www.gsea-msigdb.org/gsea/msigdb/cards/REACTOME_CHONDROITIN_SULFATE_BIOSYNTHESIS	Metabolism	Carbohydrates
REACTOME_DERMATAN_SULFATE_BIOSYNTHESIS	http://www.gsea-msigdb.org/gsea/msigdb/cards/REACTOME_DERMATAN_SULFATE_BIOSYNTHESIS	Metabolism	Carbohydrates
REACTOME_HS_GAG_BIOSYNTHESIS	http://www.gsea-msigdb.org/gsea/msigdb/cards/REACTOME_HS_GAG_BIOSYNTHESIS	Metabolism	Carbohydrates
REACTOME_HS_GAG_DEGRADATION	http://www.gsea-msigdb.org/gsea/msigdb/cards/REACTOME_HS_GAG_DEGRADATION	Metabolism	Carbohydrates
REACTOME_REGULATION_OF_PYRUVATE_DEHYDROGENASE_PDH_COMPLEX	http://www.gsea-msigdb.org/gsea/msigdb/cards/REACTOME_REGULATION_OF_PYRUVATE_DEHYDROGENASE_PDH_COMPLEX	Metabolism	Carbohydrates
REACTOME_GLYCOGEN_STORAGE_DISEASES	http://www.gsea-msigdb.org/gsea/msigdb/cards/REACTOME_GLYCOGEN_STORAGE_DISEASES	Metabolism	Carbohydrates
REACTOME_GLYCOGEN_SYNTHESIS	http://www.gsea-msigdb.org/gsea/msigdb/cards/REACTOME_GLYCOGEN_SYNTHESIS	Metabolism	Carbohydrates
REACTOME_DEFECTS_IN_BIOTIN_BTN_METABOLISM	http://www.gsea-msigdb.org/gsea/msigdb/cards/REACTOME_DEFECTS_IN_BIOTIN_BTN_METABOLISM	Metabolism	Carbohydrates
REACTOME_DISEASES_ASSOCIATED_WITH_GLYCOSAMINOGLYCAN_METABOLISM	http://www.gsea-msigdb.org/gsea/msigdb/cards/REACTOME_DISEASES_ASSOCIATED_WITH_GLYCOSAMINOGLYCAN_METABOLISM	Metabolism	Carbohydrates
REACTOME_SYNTHESIS_SECRETION_AND_INACTIVATION_OF_GLUCAGON_LIKE_PEPTIDE_1_GLP_1	http://www.gsea-msigdb.org/gsea/msigdb/cards/REACTOME_SYNTHESIS_SECRETION_AND_INACTIVATION_OF_GLUCAGON_LIKE_PEPTIDE_1_GLP_1	Metabolism	Carbohydrates
REACTOME_SIALIC_ACID_METABOLISM	http://www.gsea-msigdb.org/gsea/msigdb/cards/REACTOME_SIALIC_ACID_METABOLISM	Metabolism	Carbohydrates
REACTOME_SYNTHESIS_OF_UDP_N_ACETYL_GLUCOSAMINE	http://www.gsea-msigdb.org/gsea/msigdb/cards/REACTOME_SYNTHESIS_OF_UDP_N_ACETYL_GLUCOSAMINE	Metabolism	Carbohydrates
REACTOME_FORMATION_OF_XYLULOSE_5_PHOSPHATE	http://www.gsea-msigdb.org/gsea/msigdb/cards/REACTOME_FORMATION_OF_XYLULOSE_5_PHOSPHATE	Metabolism	Carbohydrates
REACTOME_DISEASES_OF_CARBOHYDRATE_METABOLISM	http://www.gsea-msigdb.org/gsea/msigdb/cards/REACTOME_DISEASES_OF_CARBOHYDRATE_METABOLISM	Metabolism	Carbohydrates
REACTOME_DISEASES_OF_METABOLISM	http://www.gsea-msigdb.org/gsea/msigdb/cards/REACTOME_DISEASES_OF_METABOLISM	Metabolism	Carbohydrates
REACTOME_GDP_FUCOSE_BIOSYNTHESIS	http://www.gsea-msigdb.org/gsea/msigdb/cards/REACTOME_GDP_FUCOSE_BIOSYNTHESIS	Metabolism	Carbohydrates
REACTOME_GLYCOLYSIS	http://www.gsea-msigdb.org/gsea/msigdb/cards/REACTOME_GLYCOLYSIS	Metabolism	Carbohydrates
REACTOME_GLYCOGEN_BREAKDOWN_GLYCOGENOLYSIS	http://www.gsea-msigdb.org/gsea/msigdb/cards/REACTOME_GLYCOGEN_BREAKDOWN_GLYCOGENOLYSIS	Metabolism	Carbohydrates
REACTOME_PYRUVATE_METABOLISM	http://www.gsea-msigdb.org/gsea/msigdb/cards/REACTOME_PYRUVATE_METABOLISM	Metabolism	Carbohydrates
REACTOME_GLUCOSE_METABOLISM	http://www.gsea-msigdb.org/gsea/msigdb/cards/REACTOME_GLUCOSE_METABOLISM	Metabolism	Carbohydrates
REACTOME_GALACTOSE_CATABOLISM	http://www.gsea-msigdb.org/gsea/msigdb/cards/REACTOME_GALACTOSE_CATABOLISM	Metabolism	Carbohydrates
REACTOME_PENTOSE_PHOSPHATE_PATHWAY	http://www.gsea-msigdb.org/gsea/msigdb/cards/REACTOME_PENTOSE_PHOSPHATE_PATHWAY	Metabolism	Carbohydrates
REACTOME_METABOLISM_OF_CARBOHYDRATES	http://www.gsea-msigdb.org/gsea/msigdb/cards/REACTOME_METABOLISM_OF_CARBOHYDRATES	Metabolism	Carbohydrates
REACTOME_PYRUVATE_METABOLISM_AND_CITRIC_ACID_TCA_CYCLE	http://www.gsea-msigdb.org/gsea/msigdb/cards/REACTOME_PYRUVATE_METABOLISM_AND_CITRIC_ACID_TCA_CYCLE	Metabolism	Carbohydrates
REACTOME_GLYCOGEN_METABOLISM	http://www.gsea-msigdb.org/gsea/msigdb/cards/REACTOME_GLYCOGEN_METABOLISM	Metabolism	Carbohydrates
REACTOME_REGULATION_OF_GLYCOLYSIS_BY_FRUCTOSE_2_6_BISPHOSPHATE_METABOLISM	http://www.gsea-msigdb.org/gsea/msigdb/cards/REACTOME_REGULATION_OF_GLYCOLYSIS_BY_FRUCTOSE_2_6_BISPHOSPHATE_METABOLISM	Metabolism	Carbohydrates
WP_GLYCOLYSIS_AND_GLUCONEOGENESIS	http://www.gsea-msigdb.org/gsea/msigdb/cards/WP_GLYCOLYSIS_AND_GLUCONEOGENESIS	Metabolism	Carbohydrates
WP_PROTEOGLYCAN_BIOSYNTHESIS	http://www.gsea-msigdb.org/gsea/msigdb/cards/WP_PROTEOGLYCAN_BIOSYNTHESIS	Metabolism	Carbohydrates
WP_GLYCOGEN_SYNTHESIS_AND_DEGRADATION	http://www.gsea-msigdb.org/gsea/msigdb/cards/WP_GLYCOGEN_SYNTHESIS_AND_DEGRADATION	Metabolism	Carbohydrates
WP_BENZOAPYRENE_METABOLISM	http://www.gsea-msigdb.org/gsea/msigdb/cards/WP_BENZOAPYRENE_METABOLISM	Metabolism	Carbohydrates
WP_GLYCOSAMINOGLYCAN_DEGRADATION	http://www.gsea-msigdb.org/gsea/msigdb/cards/WP_GLYCOSAMINOGLYCAN_DEGRADATION	Metabolism	Carbohydrates
WP_BIOTIN_METABOLISM_INCLUDING_IEMS	http://www.gsea-msigdb.org/gsea/msigdb/cards/WP_BIOTIN_METABOLISM_INCLUDING_IEMS	Metabolism	Carbohydrates
WP_TCA_CYCLE_AND_DEFICIENCY_OF_PYRUVATE_DEHYDROGENASE_COMPLEX_PDHC	http://www.gsea-msigdb.org/gsea/msigdb/cards/WP_TCA_CYCLE_AND_DEFICIENCY_OF_PYRUVATE_DEHYDROGENASE_COMPLEX_PDHC	Metabolism	Carbohydrates
WP_PENTOSE_PHOSPHATE_METABOLISM	http://www.gsea-msigdb.org/gsea/msigdb/cards/WP_PENTOSE_PHOSPHATE_METABOLISM	Metabolism	Carbohydrates
KEGG_GLYCOLYSIS_GLUCONEOGENESIS	http://www.gsea-msigdb.org/gsea/msigdb/cards/KEGG_GLYCOLYSIS_GLUCONEOGENESIS	Metabolism	Carbohydrates
KEGG_PENTOSE_PHOSPHATE_PATHWAY	http://www.gsea-msigdb.org/gsea/msigdb/cards/KEGG_PENTOSE_PHOSPHATE_PATHWAY	Metabolism	Carbohydrates
KEGG_PENTOSE_AND_GLUCURONATE_INTERCONVERSIONS	http://www.gsea-msigdb.org/gsea/msigdb/cards/KEGG_PENTOSE_AND_GLUCURONATE_INTERCONVERSIONS	Metabolism	Carbohydrates
KEGG_FRUCTOSE_AND_MANNOSE_METABOLISM	http://www.gsea-msigdb.org/gsea/msigdb/cards/KEGG_FRUCTOSE_AND_MANNOSE_METABOLISM	Metabolism	Carbohydrates
KEGG_GALACTOSE_METABOLISM	http://www.gsea-msigdb.org/gsea/msigdb/cards/KEGG_GALACTOSE_METABOLISM	Metabolism	Carbohydrates
KEGG_ASCORBATE_AND_ALDARATE_METABOLISM	http://www.gsea-msigdb.org/gsea/msigdb/cards/KEGG_ASCORBATE_AND_ALDARATE_METABOLISM	Metabolism	Carbohydrates
KEGG_STARCH_AND_SUCROSE_METABOLISM	http://www.gsea-msigdb.org/gsea/msigdb/cards/KEGG_STARCH_AND_SUCROSE_METABOLISM	Metabolism	Carbohydrates
KEGG_GLYCOSAMINOGLYCAN_BIOSYNTHESIS_CHONDROITIN_SULFATE	http://www.gsea-msigdb.org/gsea/msigdb/cards/KEGG_GLYCOSAMINOGLYCAN_BIOSYNTHESIS_CHONDROITIN_SULFATE	Metabolism	Carbohydrates
KEGG_GLYCOSAMINOGLYCAN_BIOSYNTHESIS_HEPARAN_SULFATE	http://www.gsea-msigdb.org/gsea/msigdb/cards/KEGG_GLYCOSAMINOGLYCAN_BIOSYNTHESIS_HEPARAN_SULFATE	Metabolism	Carbohydrates
KEGG_PYRUVATE_METABOLISM	http://www.gsea-msigdb.org/gsea/msigdb/cards/KEGG_PYRUVATE_METABOLISM	Metabolism	Carbohydrates
KEGG_GLYOXYLATE_AND_DICARBOXYLATE_METABOLISM	http://www.gsea-msigdb.org/gsea/msigdb/cards/KEGG_GLYOXYLATE_AND_DICARBOXYLATE_METABOLISM	Metabolism	Carbohydrates
HALLMARK_GLYCOLYSIS	http://www.gsea-msigdb.org/gsea/msigdb/cards/HALLMARK_GLYCOLYSIS	Metabolism	Carbohydrates
BIOCARTA_FEEDER_PATHWAY	http://www.gsea-msigdb.org/gsea/msigdb/cards/BIOCARTA_FEEDER_PATHWAY	Metabolism	Carbohydrates
REACTOME_DIGESTION_OF_DIETARY_CARBOHYDRATE	http://www.gsea-msigdb.org/gsea/msigdb/cards/REACTOME_DIGESTION_OF_DIETARY_CARBOHYDRATE	Metabolism	Carbohydrates
REACTOME_FRUCTOSE_CATABOLISM	http://www.gsea-msigdb.org/gsea/msigdb/cards/REACTOME_FRUCTOSE_CATABOLISM	Metabolism	Carbohydrates
REACTOME_FRUCTOSE_METABOLISM	http://www.gsea-msigdb.org/gsea/msigdb/cards/REACTOME_FRUCTOSE_METABOLISM	Metabolism	Carbohydrates
REACTOME_GLUCONEOGENESIS	http://www.gsea-msigdb.org/gsea/msigdb/cards/REACTOME_GLUCONEOGENESIS	Metabolism	Carbohydrates
REACTOME_SYNTHESIS_OF_GDP_MANNOSE	http://www.gsea-msigdb.org/gsea/msigdb/cards/REACTOME_SYNTHESIS_OF_GDP_MANNOSE	Metabolism	Carbohydrates
WP_AEROBIC_GLYCOLYSIS	http://www.gsea-msigdb.org/gsea/msigdb/cards/WP_AEROBIC_GLYCOLYSIS	Metabolism	Carbohydrates
WP_CORI_CYCLE	http://www.gsea-msigdb.org/gsea/msigdb/cards/WP_CORI_CYCLE	Metabolism	Carbohydrates
WP_TRANSSULFURATION_ONECARBON_METABOLISM_AND_RELATED_PATHWAYS	na	Metabolism	Carbohydrates
WP_DISORDERS_IN_KETOLYSIS	na	Metabolism	Carbohydrates
WP_GLUCOSE_METABOLISM_IN_TRIPLENEGATIVE_BREAST_CANCER_CELLS	na	Metabolism	Carbohydrates
WP_GLYOXYLATE_METABOLISM	na	Metabolism	Carbohydrates
WP_ROLES_OF_CERAMIDES_IN_THE_DEVELOPMENT_OF_INSULIN_RESISTANCE	na	Metabolism	Carbohydrates
WP_BIOSYNTHESIS_AND_TURNOVER_OF_1DEOXYSPHINGOID_BASES	na	Metabolism	Carbohydrates
WP_DISORDERS_OF_FRUCTOSE_METABOLISM	na	Metabolism	Carbohydrates
WP_DISORDERS_OF_GALACTOSE_METABOLISM	na	Metabolism	Carbohydrates
REACTOME_NFE2L2_REGULATING_ANTI_OXIDANT_DETOXIFICATION_ENZYMES	na	Metabolism	Carbohydrates
REACTOME_NFE2L2_REGULATES_PENTOSE_PHOSPHATE_PATHWAY_GENES	na	Metabolism	Carbohydrates
BIOCARTA_FXR_PATHWAY	http://www.gsea-msigdb.org/gsea/msigdb/cards/BIOCARTA_FXR_PATHWAY	Metabolism	Cholesterol
REACTOME_SYNTHESIS_OF_BILE_ACIDS_AND_BILE_SALTS_VIA_24_HYDROXYCHOLESTEROL	http://www.gsea-msigdb.org/gsea/msigdb/cards/REACTOME_SYNTHESIS_OF_BILE_ACIDS_AND_BILE_SALTS_VIA_24_HYDROXYCHOLESTEROL	Metabolism	Cholesterol
WP_CHOLESTEROL_METABOLISM_WITH_BLOCH_AND_KANDUTSCHRUSSELL_PATHWAYS	http://www.gsea-msigdb.org/gsea/msigdb/cards/WP_CHOLESTEROL_METABOLISM_WITH_BLOCH_AND_KANDUTSCHRUSSELL_PATHWAYS	Metabolism	Cholesterol
WP_MEVALONATE_ARM_OF_CHOLESTEROL_BIOSYNTHESIS_PATHWAY	http://www.gsea-msigdb.org/gsea/msigdb/cards/WP_MEVALONATE_ARM_OF_CHOLESTEROL_BIOSYNTHESIS_PATHWAY	Metabolism	Cholesterol
WP_STATIN_INHIBITION_OF_CHOLESTEROL_PRODUCTION	http://www.gsea-msigdb.org/gsea/msigdb/cards/WP_STATIN_INHIBITION_OF_CHOLESTEROL_PRODUCTION	Metabolism	Cholesterol
WP_CHOLESTASIS	na	Metabolism	Cholesterol
WP_LDL_INFLUENCE_ON_CD14_AND_TLR4	na	Metabolism	Cholesterol
WP_CHOLESTEROL_METABOLISM	na	Metabolism	Cholesterol
REACTOME_CYTOSOLIC_SULFONATION_OF_SMALL_MOLECULES	http://www.gsea-msigdb.org/gsea/msigdb/cards/REACTOME_CYTOSOLIC_SULFONATION_OF_SMALL_MOLECULES	Metabolism	General
REACTOME_DIGESTION	http://www.gsea-msigdb.org/gsea/msigdb/cards/REACTOME_DIGESTION	Metabolism	General
REACTOME_DIGESTION_AND_ABSORPTION	http://www.gsea-msigdb.org/gsea/msigdb/cards/REACTOME_DIGESTION_AND_ABSORPTION	Metabolism	General
REACTOME_GLUCURONIDATION	http://www.gsea-msigdb.org/gsea/msigdb/cards/REACTOME_GLUCURONIDATION	Metabolism	General
REACTOME_MELANIN_BIOSYNTHESIS	http://www.gsea-msigdb.org/gsea/msigdb/cards/REACTOME_MELANIN_BIOSYNTHESIS	Metabolism	General
REACTOME_MISCELLANEOUS_SUBSTRATES	http://www.gsea-msigdb.org/gsea/msigdb/cards/REACTOME_MISCELLANEOUS_SUBSTRATES	Metabolism	General
REACTOME_MOLYBDENUM_COFACTOR_BIOSYNTHESIS	http://www.gsea-msigdb.org/gsea/msigdb/cards/REACTOME_MOLYBDENUM_COFACTOR_BIOSYNTHESIS	Metabolism	General
REACTOME_PKA_MEDIATED_PHOSPHORYLATION_OF_KEY_METABOLIC_FACTORS	http://www.gsea-msigdb.org/gsea/msigdb/cards/REACTOME_PKA_MEDIATED_PHOSPHORYLATION_OF_KEY_METABOLIC_FACTORS	Metabolism	General
REACTOME_PP2A_MEDIATED_DEPHOSPHORYLATION_OF_KEY_METABOLIC_FACTORS	http://www.gsea-msigdb.org/gsea/msigdb/cards/REACTOME_PP2A_MEDIATED_DEPHOSPHORYLATION_OF_KEY_METABOLIC_FACTORS	Metabolism	General
REACTOME_TRANSPORT_AND_SYNTHESIS_OF_PAPS	http://www.gsea-msigdb.org/gsea/msigdb/cards/REACTOME_TRANSPORT_AND_SYNTHESIS_OF_PAPS	Metabolism	General
WP_CATALYTIC_CYCLE_OF_MAMMALIAN_FLAVINCONTAINING_MONOOXYGENASES_FMOS	http://www.gsea-msigdb.org/gsea/msigdb/cards/WP_CATALYTIC_CYCLE_OF_MAMMALIAN_FLAVINCONTAINING_MONOOXYGENASES_FMOS	Metabolism	General
WP_GASTRIC_ACID_PRODUCTION	http://www.gsea-msigdb.org/gsea/msigdb/cards/WP_GASTRIC_ACID_PRODUCTION	Metabolism	General
WP_SECRETION_OF_HYDROCHLORIC_ACID_IN_PARIETAL_CELLS	http://www.gsea-msigdb.org/gsea/msigdb/cards/WP_SECRETION_OF_HYDROCHLORIC_ACID_IN_PARIETAL_CELLS	Metabolism	General
WP_METABOLIC_REPROGRAMMING_IN_PANCREATIC_CANCER	na	Metabolism	General
WP_BIOTIN_METABOLISM_INCLUDING_IMDS	na	Metabolism	General
REACTOME_GLUTATHIONE_CONJUGATION	http://www.gsea-msigdb.org/gsea/msigdb/cards/REACTOME_GLUTATHIONE_CONJUGATION	Metabolism	Glutathione
REACTOME_GLUTATHIONE_SYNTHESIS_AND_RECYCLING	http://www.gsea-msigdb.org/gsea/msigdb/cards/REACTOME_GLUTATHIONE_SYNTHESIS_AND_RECYCLING	Metabolism	Glutathione
WP_GLUTATHIONE_METABOLISM	http://www.gsea-msigdb.org/gsea/msigdb/cards/WP_GLUTATHIONE_METABOLISM	Metabolism	Glutathione
WP_TRANSSULFURATION_PATHWAY	http://www.gsea-msigdb.org/gsea/msigdb/cards/WP_TRANSSULFURATION_PATHWAY	Metabolism	Glutathione
KEGG_GLUTATHIONE_METABOLISM	http://www.gsea-msigdb.org/gsea/msigdb/cards/KEGG_GLUTATHIONE_METABOLISM	Metabolism	Glutathione
KEGG_NICOTINATE_AND_NICOTINAMIDE_METABOLISM	http://www.gsea-msigdb.org/gsea/msigdb/cards/KEGG_NICOTINATE_AND_NICOTINAMIDE_METABOLISM	Metabolism	Hormones and NT
REACTOME_METABOLISM_OF_STEROID_HORMONES	http://www.gsea-msigdb.org/gsea/msigdb/cards/REACTOME_METABOLISM_OF_STEROID_HORMONES	Metabolism	Hormones and NT
REACTOME_PREGNENOLONE_BIOSYNTHESIS	http://www.gsea-msigdb.org/gsea/msigdb/cards/REACTOME_PREGNENOLONE_BIOSYNTHESIS	Metabolism	Hormones and NT
REACTOME_METABOLISM_OF_AMINE_DERIVED_HORMONES	http://www.gsea-msigdb.org/gsea/msigdb/cards/REACTOME_METABOLISM_OF_AMINE_DERIVED_HORMONES	Metabolism	Hormones and NT
REACTOME_PEPTIDE_HORMONE_BIOSYNTHESIS	http://www.gsea-msigdb.org/gsea/msigdb/cards/REACTOME_PEPTIDE_HORMONE_BIOSYNTHESIS	Metabolism	Hormones and NT
REACTOME_THYROXINE_BIOSYNTHESIS	http://www.gsea-msigdb.org/gsea/msigdb/cards/REACTOME_THYROXINE_BIOSYNTHESIS	Metabolism	Hormones and NT
REACTOME_PEPTIDE_HORMONE_METABOLISM	http://www.gsea-msigdb.org/gsea/msigdb/cards/REACTOME_PEPTIDE_HORMONE_METABOLISM	Metabolism	Hormones and NT
REACTOME_INCRETIN_SYNTHESIS_SECRETION_AND_INACTIVATION	http://www.gsea-msigdb.org/gsea/msigdb/cards/REACTOME_INCRETIN_SYNTHESIS_SECRETION_AND_INACTIVATION	Metabolism	Hormones and NT
REACTOME_SYNTHESIS_SECRETION_AND_DEACYLATION_OF_GHRELIN	http://www.gsea-msigdb.org/gsea/msigdb/cards/REACTOME_SYNTHESIS_SECRETION_AND_DEACYLATION_OF_GHRELIN	Metabolism	Hormones and NT
REACTOME_CREATINE_METABOLISM	http://www.gsea-msigdb.org/gsea/msigdb/cards/REACTOME_CREATINE_METABOLISM	Metabolism	Hormones and NT
REACTOME_METABOLISM_OF_STEROIDS	http://www.gsea-msigdb.org/gsea/msigdb/cards/REACTOME_METABOLISM_OF_STEROIDS	Metabolism	Hormones and NT
REACTOME_MECP2_REGULATES_TRANSCRIPTION_OF_NEURONAL_LIGANDS	http://www.gsea-msigdb.org/gsea/msigdb/cards/REACTOME_MECP2_REGULATES_TRANSCRIPTION_OF_NEURONAL_LIGANDS	Metabolism	Hormones and NT
WP_ESTROGEN_METABOLISM	http://www.gsea-msigdb.org/gsea/msigdb/cards/WP_ESTROGEN_METABOLISM	Metabolism	Hormones and NT
KEGG_STEROID_BIOSYNTHESIS	http://www.gsea-msigdb.org/gsea/msigdb/cards/KEGG_STEROID_BIOSYNTHESIS	Metabolism	Hormones and NT
KEGG_STEROID_HORMONE_BIOSYNTHESIS	http://www.gsea-msigdb.org/gsea/msigdb/cards/KEGG_STEROID_HORMONE_BIOSYNTHESIS	Metabolism	Hormones and NT
KEGG_TAURINE_AND_HYPOTAURINE_METABOLISM	http://www.gsea-msigdb.org/gsea/msigdb/cards/KEGG_TAURINE_AND_HYPOTAURINE_METABOLISM	Metabolism	Hormones and NT
REACTOME_ANDROGEN_BIOSYNTHESIS	http://www.gsea-msigdb.org/gsea/msigdb/cards/REACTOME_ANDROGEN_BIOSYNTHESIS	Metabolism	Hormones and NT
REACTOME_CHOLINE_CATABOLISM	http://www.gsea-msigdb.org/gsea/msigdb/cards/REACTOME_CHOLINE_CATABOLISM	Metabolism	Hormones and NT
REACTOME_EICOSANOIDS	http://www.gsea-msigdb.org/gsea/msigdb/cards/REACTOME_EICOSANOIDS	Metabolism	Hormones and NT
REACTOME_ESTROGEN_BIOSYNTHESIS	http://www.gsea-msigdb.org/gsea/msigdb/cards/REACTOME_ESTROGEN_BIOSYNTHESIS	Metabolism	Hormones and NT
REACTOME_GLUCOCORTICOID_BIOSYNTHESIS	http://www.gsea-msigdb.org/gsea/msigdb/cards/REACTOME_GLUCOCORTICOID_BIOSYNTHESIS	Metabolism	Hormones and NT
REACTOME_MINERALOCORTICOID_BIOSYNTHESIS	http://www.gsea-msigdb.org/gsea/msigdb/cards/REACTOME_MINERALOCORTICOID_BIOSYNTHESIS	Metabolism	Hormones and NT
REACTOME_SEROTONIN_AND_MELATONIN_BIOSYNTHESIS	http://www.gsea-msigdb.org/gsea/msigdb/cards/REACTOME_SEROTONIN_AND_MELATONIN_BIOSYNTHESIS	Metabolism	Hormones and NT
WP_ACETYLCHOLINE_SYNTHESIS	http://www.gsea-msigdb.org/gsea/msigdb/cards/WP_ACETYLCHOLINE_SYNTHESIS	Metabolism	Hormones and NT
WP_ALTERNATIVE_PATHWAY_OF_FETAL_ANDROGEN_SYNTHESIS	http://www.gsea-msigdb.org/gsea/msigdb/cards/WP_ALTERNATIVE_PATHWAY_OF_FETAL_ANDROGEN_SYNTHESIS	Metabolism	Hormones and NT
WP_BIOGENIC_AMINE_SYNTHESIS	http://www.gsea-msigdb.org/gsea/msigdb/cards/WP_BIOGENIC_AMINE_SYNTHESIS	Metabolism	Hormones and NT
WP_CLASSICAL_PATHWAY_OF_STEROIDOGENESIS_WITH_GLUCOCORTICOID_AND_MINERALOCORTICOID_METABOLISM	http://www.gsea-msigdb.org/gsea/msigdb/cards/WP_CLASSICAL_PATHWAY_OF_STEROIDOGENESIS_WITH_GLUCOCORTICOID_AND_MINERALOCORTICOID_METABOLISM	Metabolism	Hormones and NT
WP_DOPAMINE_METABOLISM	http://www.gsea-msigdb.org/gsea/msigdb/cards/WP_DOPAMINE_METABOLISM	Metabolism	Hormones and NT
WP_GABA_METABOLISM_AKA_GHB	http://www.gsea-msigdb.org/gsea/msigdb/cards/WP_GABA_METABOLISM_AKA_GHB	Metabolism	Hormones and NT
WP_STEROID_BIOSYNTHESIS	http://www.gsea-msigdb.org/gsea/msigdb/cards/WP_STEROID_BIOSYNTHESIS	Metabolism	Hormones and NT
WP_ESTROGEN_METABOLISM_WP5276	na	Metabolism	Hormones and NT
WP_GLUCOCORTICOID_BIOSYNTHESIS	na	Metabolism	Hormones and NT
WP_MINERALOCORTICOID_BIOSYNTHESIS	na	Metabolism	Hormones and NT
WP_ESTROGEN_METABOLISM_WP697	na	Metabolism	Hormones and NT
WP_STEROID_HORMONE_PRECURSOR_BIOSYNTHESIS	na	Metabolism	Hormones and NT
BIOCARTA_NUCLEARRS_PATHWAY	http://www.gsea-msigdb.org/gsea/msigdb/cards/BIOCARTA_NUCLEARRS_PATHWAY	Metabolism	Lipids
BIOCARTA_EICOSANOID_PATHWAY	http://www.gsea-msigdb.org/gsea/msigdb/cards/BIOCARTA_EICOSANOID_PATHWAY	Metabolism	Lipids
BIOCARTA_SLRP_PATHWAY	http://www.gsea-msigdb.org/gsea/msigdb/cards/BIOCARTA_SLRP_PATHWAY	Metabolism	Lipids
BIOCARTA_PLCD_PATHWAY	http://www.gsea-msigdb.org/gsea/msigdb/cards/BIOCARTA_PLCD_PATHWAY	Metabolism	Lipids
KEGG_N_GLYCAN_BIOSYNTHESIS	http://www.gsea-msigdb.org/gsea/msigdb/cards/KEGG_N_GLYCAN_BIOSYNTHESIS	Metabolism	Lipids
KEGG_OTHER_GLYCAN_DEGRADATION	http://www.gsea-msigdb.org/gsea/msigdb/cards/KEGG_OTHER_GLYCAN_DEGRADATION	Metabolism	Lipids
KEGG_O_GLYCAN_BIOSYNTHESIS	http://www.gsea-msigdb.org/gsea/msigdb/cards/KEGG_O_GLYCAN_BIOSYNTHESIS	Metabolism	Lipids
KEGG_GLYCEROLIPID_METABOLISM	http://www.gsea-msigdb.org/gsea/msigdb/cards/KEGG_GLYCEROLIPID_METABOLISM	Metabolism	Lipids
KEGG_GLYCEROPHOSPHOLIPID_METABOLISM	http://www.gsea-msigdb.org/gsea/msigdb/cards/KEGG_GLYCEROPHOSPHOLIPID_METABOLISM	Metabolism	Lipids
KEGG_ETHER_LIPID_METABOLISM	http://www.gsea-msigdb.org/gsea/msigdb/cards/KEGG_ETHER_LIPID_METABOLISM	Metabolism	Lipids
KEGG_ARACHIDONIC_ACID_METABOLISM	http://www.gsea-msigdb.org/gsea/msigdb/cards/KEGG_ARACHIDONIC_ACID_METABOLISM	Metabolism	Lipids
KEGG_LINOLEIC_ACID_METABOLISM	http://www.gsea-msigdb.org/gsea/msigdb/cards/KEGG_LINOLEIC_ACID_METABOLISM	Metabolism	Lipids
KEGG_ALPHA_LINOLENIC_ACID_METABOLISM	http://www.gsea-msigdb.org/gsea/msigdb/cards/KEGG_ALPHA_LINOLENIC_ACID_METABOLISM	Metabolism	Lipids
KEGG_SPHINGOLIPID_METABOLISM	http://www.gsea-msigdb.org/gsea/msigdb/cards/KEGG_SPHINGOLIPID_METABOLISM	Metabolism	Lipids
KEGG_GLYCOSPHINGOLIPID_BIOSYNTHESIS_LACTO_AND_NEOLACTO_SERIES	http://www.gsea-msigdb.org/gsea/msigdb/cards/KEGG_GLYCOSPHINGOLIPID_BIOSYNTHESIS_LACTO_AND_NEOLACTO_SERIES	Metabolism	Lipids
KEGG_GLYCOSPHINGOLIPID_BIOSYNTHESIS_GANGLIO_SERIES	http://www.gsea-msigdb.org/gsea/msigdb/cards/KEGG_GLYCOSPHINGOLIPID_BIOSYNTHESIS_GANGLIO_SERIES	Metabolism	Lipids
KEGG_PANTOTHENATE_AND_COA_BIOSYNTHESIS	http://www.gsea-msigdb.org/gsea/msigdb/cards/KEGG_PANTOTHENATE_AND_COA_BIOSYNTHESIS	Metabolism	Lipids
REACTOME_ACYL_CHAIN_REMODELLING_OF_PC	http://www.gsea-msigdb.org/gsea/msigdb/cards/REACTOME_ACYL_CHAIN_REMODELLING_OF_PC	Metabolism	Lipids
REACTOME_ACYL_CHAIN_REMODELING_OF_CL	http://www.gsea-msigdb.org/gsea/msigdb/cards/REACTOME_ACYL_CHAIN_REMODELING_OF_CL	Metabolism	Lipids
REACTOME_ACYL_CHAIN_REMODELLING_OF_PS	http://www.gsea-msigdb.org/gsea/msigdb/cards/REACTOME_ACYL_CHAIN_REMODELLING_OF_PS	Metabolism	Lipids
REACTOME_ACYL_CHAIN_REMODELLING_OF_PE	http://www.gsea-msigdb.org/gsea/msigdb/cards/REACTOME_ACYL_CHAIN_REMODELLING_OF_PE	Metabolism	Lipids
REACTOME_ACYL_CHAIN_REMODELING_OF_DAG_AND_TAG	http://www.gsea-msigdb.org/gsea/msigdb/cards/REACTOME_ACYL_CHAIN_REMODELING_OF_DAG_AND_TAG	Metabolism	Lipids
REACTOME_ACYL_CHAIN_REMODELLING_OF_PI	http://www.gsea-msigdb.org/gsea/msigdb/cards/REACTOME_ACYL_CHAIN_REMODELLING_OF_PI	Metabolism	Lipids
REACTOME_ACYL_CHAIN_REMODELLING_OF_PG	http://www.gsea-msigdb.org/gsea/msigdb/cards/REACTOME_ACYL_CHAIN_REMODELLING_OF_PG	Metabolism	Lipids
REACTOME_HYDROLYSIS_OF_LPC	http://www.gsea-msigdb.org/gsea/msigdb/cards/REACTOME_HYDROLYSIS_OF_LPC	Metabolism	Lipids
REACTOME_SYNTHESIS_OF_PG	http://www.gsea-msigdb.org/gsea/msigdb/cards/REACTOME_SYNTHESIS_OF_PG	Metabolism	Lipids
REACTOME_SYNTHESIS_OF_PA	http://www.gsea-msigdb.org/gsea/msigdb/cards/REACTOME_SYNTHESIS_OF_PA	Metabolism	Lipids
REACTOME_SYNTHESIS_OF_PC	http://www.gsea-msigdb.org/gsea/msigdb/cards/REACTOME_SYNTHESIS_OF_PC	Metabolism	Lipids
REACTOME_GLYCEROPHOSPHOLIPID_BIOSYNTHESIS	http://www.gsea-msigdb.org/gsea/msigdb/cards/REACTOME_GLYCEROPHOSPHOLIPID_BIOSYNTHESIS	Metabolism	Lipids
REACTOME_SYNTHESIS_OF_PIPS_AT_THE_ER_MEMBRANE	http://www.gsea-msigdb.org/gsea/msigdb/cards/REACTOME_SYNTHESIS_OF_PIPS_AT_THE_ER_MEMBRANE	Metabolism	Lipids
REACTOME_INOSITOL_PHOSPHATE_METABOLISM	http://www.gsea-msigdb.org/gsea/msigdb/cards/REACTOME_INOSITOL_PHOSPHATE_METABOLISM	Metabolism	Lipids
REACTOME_PI_METABOLISM	http://www.gsea-msigdb.org/gsea/msigdb/cards/REACTOME_PI_METABOLISM	Metabolism	Lipids
REACTOME_PHOSPHOLIPID_METABOLISM	http://www.gsea-msigdb.org/gsea/msigdb/cards/REACTOME_PHOSPHOLIPID_METABOLISM	Metabolism	Lipids
REACTOME_TRIGLYCERIDE_CATABOLISM	http://www.gsea-msigdb.org/gsea/msigdb/cards/REACTOME_TRIGLYCERIDE_CATABOLISM	Metabolism	Lipids
REACTOME_REGULATION_OF_CHOLESTEROL_BIOSYNTHESIS_BY_SREBP_SREBF	http://www.gsea-msigdb.org/gsea/msigdb/cards/REACTOME_REGULATION_OF_CHOLESTEROL_BIOSYNTHESIS_BY_SREBP_SREBF	Metabolism	Lipids
REACTOME_SYNTHESIS_OF_PIPS_AT_THE_PLASMA_MEMBRANE	http://www.gsea-msigdb.org/gsea/msigdb/cards/REACTOME_SYNTHESIS_OF_PIPS_AT_THE_PLASMA_MEMBRANE	Metabolism	Lipids
REACTOME_SYNTHESIS_OF_PIPS_AT_THE_EARLY_ENDOSOME_MEMBRANE	http://www.gsea-msigdb.org/gsea/msigdb/cards/REACTOME_SYNTHESIS_OF_PIPS_AT_THE_EARLY_ENDOSOME_MEMBRANE	Metabolism	Lipids
REACTOME_SYNTHESIS_OF_PIPS_AT_THE_LATE_ENDOSOME_MEMBRANE	http://www.gsea-msigdb.org/gsea/msigdb/cards/REACTOME_SYNTHESIS_OF_PIPS_AT_THE_LATE_ENDOSOME_MEMBRANE	Metabolism	Lipids
REACTOME_SPHINGOLIPID_DE_NOVO_BIOSYNTHESIS	http://www.gsea-msigdb.org/gsea/msigdb/cards/REACTOME_SPHINGOLIPID_DE_NOVO_BIOSYNTHESIS	Metabolism	Lipids
REACTOME_GLYCOSPHINGOLIPID_METABOLISM	http://www.gsea-msigdb.org/gsea/msigdb/cards/REACTOME_GLYCOSPHINGOLIPID_METABOLISM	Metabolism	Lipids
REACTOME_THE_FATTY_ACID_CYCLING_MODEL	http://www.gsea-msigdb.org/gsea/msigdb/cards/REACTOME_THE_FATTY_ACID_CYCLING_MODEL	Metabolism	Lipids
REACTOME_PLASMA_LIPOPROTEIN_ASSEMBLY_REMODELING_AND_CLEARANCE	http://www.gsea-msigdb.org/gsea/msigdb/cards/REACTOME_PLASMA_LIPOPROTEIN_ASSEMBLY_REMODELING_AND_CLEARANCE	Metabolism	Lipids
REACTOME_SYNTHESIS_OF_IP3_AND_IP4_IN_THE_CYTOSOL	http://www.gsea-msigdb.org/gsea/msigdb/cards/REACTOME_SYNTHESIS_OF_IP3_AND_IP4_IN_THE_CYTOSOL	Metabolism	Lipids
REACTOME_CHOLESTEROL_BIOSYNTHESIS	http://www.gsea-msigdb.org/gsea/msigdb/cards/REACTOME_CHOLESTEROL_BIOSYNTHESIS	Metabolism	Lipids
REACTOME_SYNTHESIS_OF_BILE_ACIDS_AND_BILE_SALTS_VIA_7ALPHA_HYDROXYCHOLESTEROL	http://www.gsea-msigdb.org/gsea/msigdb/cards/REACTOME_SYNTHESIS_OF_BILE_ACIDS_AND_BILE_SALTS_VIA_7ALPHA_HYDROXYCHOLESTEROL	Metabolism	Lipids
REACTOME_SYNTHESIS_OF_BILE_ACIDS_AND_BILE_SALTS_VIA_27_HYDROXYCHOLESTEROL	http://www.gsea-msigdb.org/gsea/msigdb/cards/REACTOME_SYNTHESIS_OF_BILE_ACIDS_AND_BILE_SALTS_VIA_27_HYDROXYCHOLESTEROL	Metabolism	Lipids
REACTOME_CARNITINE_METABOLISM	http://www.gsea-msigdb.org/gsea/msigdb/cards/REACTOME_CARNITINE_METABOLISM	Metabolism	Lipids
REACTOME_ALPHA_LINOLENIC_OMEGA3_AND_LINOLEIC_OMEGA6_ACID_METABOLISM	http://www.gsea-msigdb.org/gsea/msigdb/cards/REACTOME_ALPHA_LINOLENIC_OMEGA3_AND_LINOLEIC_OMEGA6_ACID_METABOLISM	Metabolism	Lipids
REACTOME_LINOLEIC_ACID_LA_METABOLISM	http://www.gsea-msigdb.org/gsea/msigdb/cards/REACTOME_LINOLEIC_ACID_LA_METABOLISM	Metabolism	Lipids
REACTOME_CYTOCHROME_P450_ARRANGED_BY_SUBSTRATE_TYPE	http://www.gsea-msigdb.org/gsea/msigdb/cards/REACTOME_CYTOCHROME_P450_ARRANGED_BY_SUBSTRATE_TYPE	Metabolism	Lipids
REACTOME_ENDOGENOUS_STEROLS	http://www.gsea-msigdb.org/gsea/msigdb/cards/REACTOME_ENDOGENOUS_STEROLS	Metabolism	Lipids
REACTOME_SYNTHESIS_OF_EPOXY_EET_AND_DIHYDROXYEICOSATRIENOIC_ACIDS_DHET	http://www.gsea-msigdb.org/gsea/msigdb/cards/REACTOME_SYNTHESIS_OF_EPOXY_EET_AND_DIHYDROXYEICOSATRIENOIC_ACIDS_DHET	Metabolism	Lipids
REACTOME_SYNTHESIS_OF_5_EICOSATETRAENOIC_ACIDS	http://www.gsea-msigdb.org/gsea/msigdb/cards/REACTOME_SYNTHESIS_OF_5_EICOSATETRAENOIC_ACIDS	Metabolism	Lipids
REACTOME_SYNTHESIS_OF_LEUKOTRIENES_LT_AND_EOXINS_EX	http://www.gsea-msigdb.org/gsea/msigdb/cards/REACTOME_SYNTHESIS_OF_LEUKOTRIENES_LT_AND_EOXINS_EX	Metabolism	Lipids
REACTOME_SYNTHESIS_OF_LIPOXINS_LX	http://www.gsea-msigdb.org/gsea/msigdb/cards/REACTOME_SYNTHESIS_OF_LIPOXINS_LX	Metabolism	Lipids
REACTOME_SYNTHESIS_OF_12_EICOSATETRAENOIC_ACID_DERIVATIVES	http://www.gsea-msigdb.org/gsea/msigdb/cards/REACTOME_SYNTHESIS_OF_12_EICOSATETRAENOIC_ACID_DERIVATIVES	Metabolism	Lipids
REACTOME_ARACHIDONIC_ACID_METABOLISM	http://www.gsea-msigdb.org/gsea/msigdb/cards/REACTOME_ARACHIDONIC_ACID_METABOLISM	Metabolism	Lipids
REACTOME_SYNTHESIS_OF_15_EICOSATETRAENOIC_ACID_DERIVATIVES	http://www.gsea-msigdb.org/gsea/msigdb/cards/REACTOME_SYNTHESIS_OF_15_EICOSATETRAENOIC_ACID_DERIVATIVES	Metabolism	Lipids
REACTOME_HYALURONAN_METABOLISM	http://www.gsea-msigdb.org/gsea/msigdb/cards/REACTOME_HYALURONAN_METABOLISM	Metabolism	Lipids
REACTOME_HYALURONAN_BIOSYNTHESIS_AND_EXPORT	http://www.gsea-msigdb.org/gsea/msigdb/cards/REACTOME_HYALURONAN_BIOSYNTHESIS_AND_EXPORT	Metabolism	Lipids
REACTOME_HYALURONAN_UPTAKE_AND_DEGRADATION	http://www.gsea-msigdb.org/gsea/msigdb/cards/REACTOME_HYALURONAN_UPTAKE_AND_DEGRADATION	Metabolism	Lipids
REACTOME_SYNTHESIS_OF_PROSTAGLANDINS_PG_AND_THROMBOXANES_TX	http://www.gsea-msigdb.org/gsea/msigdb/cards/REACTOME_SYNTHESIS_OF_PROSTAGLANDINS_PG_AND_THROMBOXANES_TX	Metabolism	Lipids
REACTOME_ALPHA_OXIDATION_OF_PHYTANATE	http://www.gsea-msigdb.org/gsea/msigdb/cards/REACTOME_ALPHA_OXIDATION_OF_PHYTANATE	Metabolism	Lipids
REACTOME_BETA_OXIDATION_OF_PRISTANOYL_COA	http://www.gsea-msigdb.org/gsea/msigdb/cards/REACTOME_BETA_OXIDATION_OF_PRISTANOYL_COA	Metabolism	Lipids
REACTOME_PEROXISOMAL_LIPID_METABOLISM	http://www.gsea-msigdb.org/gsea/msigdb/cards/REACTOME_PEROXISOMAL_LIPID_METABOLISM	Metabolism	Lipids
REACTOME_REGULATION_OF_LIPID_METABOLISM_BY_PPARALPHA	http://www.gsea-msigdb.org/gsea/msigdb/cards/REACTOME_REGULATION_OF_LIPID_METABOLISM_BY_PPARALPHA	Metabolism	Lipids
REACTOME_FREE_FATTY_ACIDS_REGULATE_INSULIN_SECRETION	http://www.gsea-msigdb.org/gsea/msigdb/cards/REACTOME_FREE_FATTY_ACIDS_REGULATE_INSULIN_SECRETION	Metabolism	Lipids
REACTOME_LYSOSPHINGOLIPID_AND_LPA_RECEPTORS	http://www.gsea-msigdb.org/gsea/msigdb/cards/REACTOME_LYSOSPHINGOLIPID_AND_LPA_RECEPTORS	Metabolism	Lipids
REACTOME_ARACHIDONATE_PRODUCTION_FROM_DAG	http://www.gsea-msigdb.org/gsea/msigdb/cards/REACTOME_ARACHIDONATE_PRODUCTION_FROM_DAG	Metabolism	Lipids
REACTOME_SPHINGOLIPID_METABOLISM	http://www.gsea-msigdb.org/gsea/msigdb/cards/REACTOME_SPHINGOLIPID_METABOLISM	Metabolism	Lipids
REACTOME_BIOSYNTHESIS_OF_THE_N_GLYCAN_PRECURSOR_DOLICHOL_LIPID_LINKED_OLIGOSACCHARIDE_LLO_AND_TRANSFER_TO_A_NASCENT_PROTEIN	http://www.gsea-msigdb.org/gsea/msigdb/cards/REACTOME_BIOSYNTHESIS_OF_THE_N_GLYCAN_PRECURSOR_DOLICHOL_LIPID_LINKED_OLIGOSACCHARIDE_LLO_AND_TRANSFER_TO_A_NASCENT_PROTEIN	Metabolism	Lipids
REACTOME_SYNTHESIS_OF_SUBSTRATES_IN_N_GLYCAN_BIOSYTHESIS	http://www.gsea-msigdb.org/gsea/msigdb/cards/REACTOME_SYNTHESIS_OF_SUBSTRATES_IN_N_GLYCAN_BIOSYTHESIS	Metabolism	Lipids
REACTOME_METABOLISM_OF_LIPIDS	http://www.gsea-msigdb.org/gsea/msigdb/cards/REACTOME_METABOLISM_OF_LIPIDS	Metabolism	Lipids
REACTOME_GLYCEROPHOSPHOLIPID_CATABOLISM	http://www.gsea-msigdb.org/gsea/msigdb/cards/REACTOME_GLYCEROPHOSPHOLIPID_CATABOLISM	Metabolism	Lipids
REACTOME_KETONE_BODY_METABOLISM	http://www.gsea-msigdb.org/gsea/msigdb/cards/REACTOME_KETONE_BODY_METABOLISM	Metabolism	Lipids
REACTOME_FATTY_ACYL_COA_BIOSYNTHESIS	http://www.gsea-msigdb.org/gsea/msigdb/cards/REACTOME_FATTY_ACYL_COA_BIOSYNTHESIS	Metabolism	Lipids
REACTOME_TRIGLYCERIDE_BIOSYNTHESIS	http://www.gsea-msigdb.org/gsea/msigdb/cards/REACTOME_TRIGLYCERIDE_BIOSYNTHESIS	Metabolism	Lipids
REACTOME_SYNTHESIS_OF_VERY_LONG_CHAIN_FATTY_ACYL_COAS	http://www.gsea-msigdb.org/gsea/msigdb/cards/REACTOME_SYNTHESIS_OF_VERY_LONG_CHAIN_FATTY_ACYL_COAS	Metabolism	Lipids
REACTOME_MITOCHONDRIAL_FATTY_ACID_BETA_OXIDATION	http://www.gsea-msigdb.org/gsea/msigdb/cards/REACTOME_MITOCHONDRIAL_FATTY_ACID_BETA_OXIDATION	Metabolism	Lipids
REACTOME_TRANSPORT_OF_FATTY_ACIDS	http://www.gsea-msigdb.org/gsea/msigdb/cards/REACTOME_TRANSPORT_OF_FATTY_ACIDS	Metabolism	Lipids
REACTOME_VLDL_ASSEMBLY	http://www.gsea-msigdb.org/gsea/msigdb/cards/REACTOME_VLDL_ASSEMBLY	Metabolism	Lipids
REACTOME_VLDLR_INTERNALISATION_AND_DEGRADATION	http://www.gsea-msigdb.org/gsea/msigdb/cards/REACTOME_VLDLR_INTERNALISATION_AND_DEGRADATION	Metabolism	Lipids
REACTOME_ASSEMBLY_OF_ACTIVE_LPL_AND_LIPC_LIPASE_COMPLEXES	http://www.gsea-msigdb.org/gsea/msigdb/cards/REACTOME_ASSEMBLY_OF_ACTIVE_LPL_AND_LIPC_LIPASE_COMPLEXES	Metabolism	Lipids
REACTOME_HDL_ASSEMBLY	http://www.gsea-msigdb.org/gsea/msigdb/cards/REACTOME_HDL_ASSEMBLY	Metabolism	Lipids
REACTOME_PLASMA_LIPOPROTEIN_ASSEMBLY	http://www.gsea-msigdb.org/gsea/msigdb/cards/REACTOME_PLASMA_LIPOPROTEIN_ASSEMBLY	Metabolism	Lipids
REACTOME_PLASMA_LIPOPROTEIN_REMODELING	http://www.gsea-msigdb.org/gsea/msigdb/cards/REACTOME_PLASMA_LIPOPROTEIN_REMODELING	Metabolism	Lipids
REACTOME_HDL_CLEARANCE	http://www.gsea-msigdb.org/gsea/msigdb/cards/REACTOME_HDL_CLEARANCE	Metabolism	Lipids
REACTOME_LDL_CLEARANCE	http://www.gsea-msigdb.org/gsea/msigdb/cards/REACTOME_LDL_CLEARANCE	Metabolism	Lipids
REACTOME_PLASMA_LIPOPROTEIN_CLEARANCE	http://www.gsea-msigdb.org/gsea/msigdb/cards/REACTOME_PLASMA_LIPOPROTEIN_CLEARANCE	Metabolism	Lipids
REACTOME_VLDL_CLEARANCE	http://www.gsea-msigdb.org/gsea/msigdb/cards/REACTOME_VLDL_CLEARANCE	Metabolism	Lipids
REACTOME_HDL_REMODELING	http://www.gsea-msigdb.org/gsea/msigdb/cards/REACTOME_HDL_REMODELING	Metabolism	Lipids
REACTOME_FATTY_ACID_METABOLISM	http://www.gsea-msigdb.org/gsea/msigdb/cards/REACTOME_FATTY_ACID_METABOLISM	Metabolism	Lipids
REACTOME_TRIGLYCERIDE_METABOLISM	http://www.gsea-msigdb.org/gsea/msigdb/cards/REACTOME_TRIGLYCERIDE_METABOLISM	Metabolism	Lipids
REACTOME_BIOSYNTHESIS_OF_EPA_DERIVED_SPMS	http://www.gsea-msigdb.org/gsea/msigdb/cards/REACTOME_BIOSYNTHESIS_OF_EPA_DERIVED_SPMS	Metabolism	Lipids
REACTOME_BIOSYNTHESIS_OF_MARESINS	http://www.gsea-msigdb.org/gsea/msigdb/cards/REACTOME_BIOSYNTHESIS_OF_MARESINS	Metabolism	Lipids
REACTOME_N_GLYCAN_ANTENNAE_ELONGATION_IN_THE_MEDIAL_TRANS_GOLGI	http://www.gsea-msigdb.org/gsea/msigdb/cards/REACTOME_N_GLYCAN_ANTENNAE_ELONGATION_IN_THE_MEDIAL_TRANS_GOLGI	Metabolism	Lipids
REACTOME_N_GLYCAN_ANTENNAE_ELONGATION	http://www.gsea-msigdb.org/gsea/msigdb/cards/REACTOME_N_GLYCAN_ANTENNAE_ELONGATION	Metabolism	Lipids
REACTOME_TERMINATION_OF_O_GLYCAN_BIOSYNTHESIS	http://www.gsea-msigdb.org/gsea/msigdb/cards/REACTOME_TERMINATION_OF_O_GLYCAN_BIOSYNTHESIS	Metabolism	Lipids
WP_METABOLISM_OF_ALPHALINOLENIC_ACID	http://www.gsea-msigdb.org/gsea/msigdb/cards/WP_METABOLISM_OF_ALPHALINOLENIC_ACID	Metabolism	Lipids
WP_METABOLISM_OF_SPINGOLIPIDS_IN_ER_AND_GOLGI_APPARATUS	http://www.gsea-msigdb.org/gsea/msigdb/cards/WP_METABOLISM_OF_SPINGOLIPIDS_IN_ER_AND_GOLGI_APPARATUS	Metabolism	Lipids
WP_SPHINGOLIPID_METABOLISM_INTEGRATED_PATHWAY	http://www.gsea-msigdb.org/gsea/msigdb/cards/WP_SPHINGOLIPID_METABOLISM_INTEGRATED_PATHWAY	Metabolism	Lipids
WP_GANGLIO_SPHINGOLIPID_METABOLISM	http://www.gsea-msigdb.org/gsea/msigdb/cards/WP_GANGLIO_SPHINGOLIPID_METABOLISM	Metabolism	Lipids
WP_FATTY_ACID_BIOSYNTHESIS	http://www.gsea-msigdb.org/gsea/msigdb/cards/WP_FATTY_ACID_BIOSYNTHESIS	Metabolism	Lipids
WP_LEPTIN_AND_ADIPONECTIN	http://www.gsea-msigdb.org/gsea/msigdb/cards/WP_LEPTIN_AND_ADIPONECTIN	Metabolism	Lipids
WP_SREBF_AND_MIR33_IN_CHOLESTEROL_AND_LIPID_HOMEOSTASIS	http://www.gsea-msigdb.org/gsea/msigdb/cards/WP_SREBF_AND_MIR33_IN_CHOLESTEROL_AND_LIPID_HOMEOSTASIS	Metabolism	Lipids
WP_OXYSTEROLS_DERIVED_FROM_CHOLESTEROL	http://www.gsea-msigdb.org/gsea/msigdb/cards/WP_OXYSTEROLS_DERIVED_FROM_CHOLESTEROL	Metabolism	Lipids
WP_GLYCEROPHOSPHOLIPID_BIOSYNTHETIC_PATHWAY	http://www.gsea-msigdb.org/gsea/msigdb/cards/WP_GLYCEROPHOSPHOLIPID_BIOSYNTHETIC_PATHWAY	Metabolism	Lipids
WP_TRANSCRIPTION_FACTOR_REGULATION_IN_ADIPOGENESIS	http://www.gsea-msigdb.org/gsea/msigdb/cards/WP_TRANSCRIPTION_FACTOR_REGULATION_IN_ADIPOGENESIS	Metabolism	Lipids
WP_SPHINGOLIPID_PATHWAY	http://www.gsea-msigdb.org/gsea/msigdb/cards/WP_SPHINGOLIPID_PATHWAY	Metabolism	Lipids
WP_NUCLEAR_RECEPTORS_IN_LIPID_METABOLISM_AND_TOXICITY	http://www.gsea-msigdb.org/gsea/msigdb/cards/WP_NUCLEAR_RECEPTORS_IN_LIPID_METABOLISM_AND_TOXICITY	Metabolism	Lipids
WP_METABOLIC_PATHWAY_OF_LDL_HDL_AND_TG_INCLUDING_DISEASES	http://www.gsea-msigdb.org/gsea/msigdb/cards/WP_METABOLIC_PATHWAY_OF_LDL_HDL_AND_TG_INCLUDING_DISEASES	Metabolism	Lipids
WP_LIPID_METABOLISM_PATHWAY	http://www.gsea-msigdb.org/gsea/msigdb/cards/WP_LIPID_METABOLISM_PATHWAY	Metabolism	Lipids
WP_GLYCEROLIPIDS_AND_GLYCEROPHOSPHOLIPIDS	http://www.gsea-msigdb.org/gsea/msigdb/cards/WP_GLYCEROLIPIDS_AND_GLYCEROPHOSPHOLIPIDS	Metabolism	Lipids
WP_7OXOC_AND_7BETAHC_PATHWAYS	http://www.gsea-msigdb.org/gsea/msigdb/cards/WP_7OXOC_AND_7BETAHC_PATHWAYS	Metabolism	Lipids
WP_EICOSANOID_SYNTHESIS	http://www.gsea-msigdb.org/gsea/msigdb/cards/WP_EICOSANOID_SYNTHESIS	Metabolism	Lipids
WP_PROSTAGLANDIN_SYNTHESIS_AND_REGULATION	http://www.gsea-msigdb.org/gsea/msigdb/cards/WP_PROSTAGLANDIN_SYNTHESIS_AND_REGULATION	Metabolism	Lipids
WP_DEGRADATION_PATHWAY_OF_SPHINGOLIPIDS_INCLUDING_DISEASES	http://www.gsea-msigdb.org/gsea/msigdb/cards/WP_DEGRADATION_PATHWAY_OF_SPHINGOLIPIDS_INCLUDING_DISEASES	Metabolism	Lipids
WP_OXIDATION_BY_CYTOCHROME_P450	http://www.gsea-msigdb.org/gsea/msigdb/cards/WP_OXIDATION_BY_CYTOCHROME_P450	Metabolism	Lipids
WP_PHOSPHOINOSITIDES_METABOLISM	http://www.gsea-msigdb.org/gsea/msigdb/cards/WP_PHOSPHOINOSITIDES_METABOLISM	Metabolism	Lipids
WP_TRANSCRIPTIONAL_CASCADE_REGULATING_ADIPOGENESIS	http://www.gsea-msigdb.org/gsea/msigdb/cards/WP_TRANSCRIPTIONAL_CASCADE_REGULATING_ADIPOGENESIS	Metabolism	Lipids
WP_CHOLESTEROL_BIOSYNTHESIS_WITH_SKELETAL_DYSPLASIAS	http://www.gsea-msigdb.org/gsea/msigdb/cards/WP_CHOLESTEROL_BIOSYNTHESIS_WITH_SKELETAL_DYSPLASIAS	Metabolism	Lipids
WP_KETOGENESIS_AND_KETOLYSIS	http://www.gsea-msigdb.org/gsea/msigdb/cards/WP_KETOGENESIS_AND_KETOLYSIS	Metabolism	Lipids
WP_TRIACYLGLYCERIDE_SYNTHESIS	http://www.gsea-msigdb.org/gsea/msigdb/cards/WP_TRIACYLGLYCERIDE_SYNTHESIS	Metabolism	Lipids
WP_CHOLESTEROL_BIOSYNTHESIS_PATHWAY	http://www.gsea-msigdb.org/gsea/msigdb/cards/WP_CHOLESTEROL_BIOSYNTHESIS_PATHWAY	Metabolism	Lipids
BIOCARTA_CERAMIDE_PATHWAY	http://www.gsea-msigdb.org/gsea/msigdb/cards/BIOCARTA_CERAMIDE_PATHWAY	Metabolism	Lipids
BIOCARTA_PGC1A_PATHWAY	http://www.gsea-msigdb.org/gsea/msigdb/cards/BIOCARTA_PGC1A_PATHWAY	Metabolism	Lipids
KEGG_FATTY_ACID_METABOLISM	http://www.gsea-msigdb.org/gsea/msigdb/cards/KEGG_FATTY_ACID_METABOLISM	Metabolism	Lipids
KEGG_INOSITOL_PHOSPHATE_METABOLISM	http://www.gsea-msigdb.org/gsea/msigdb/cards/KEGG_INOSITOL_PHOSPHATE_METABOLISM	Metabolism	Lipids
KEGG_PROPANOATE_METABOLISM	http://www.gsea-msigdb.org/gsea/msigdb/cards/KEGG_PROPANOATE_METABOLISM	Metabolism	Lipids
KEGG_BUTANOATE_METABOLISM	http://www.gsea-msigdb.org/gsea/msigdb/cards/KEGG_BUTANOATE_METABOLISM	Metabolism	Lipids
KEGG_TERPENOID_BACKBONE_BIOSYNTHESIS	http://www.gsea-msigdb.org/gsea/msigdb/cards/KEGG_TERPENOID_BACKBONE_BIOSYNTHESIS	Metabolism	Lipids
KEGG_SULFUR_METABOLISM	http://www.gsea-msigdb.org/gsea/msigdb/cards/KEGG_SULFUR_METABOLISM	Metabolism	Lipids
KEGG_BIOSYNTHESIS_OF_UNSATURATED_FATTY_ACIDS	http://www.gsea-msigdb.org/gsea/msigdb/cards/KEGG_BIOSYNTHESIS_OF_UNSATURATED_FATTY_ACIDS	Metabolism	Lipids
KEGG_PEROXISOME	http://www.gsea-msigdb.org/gsea/msigdb/cards/KEGG_PEROXISOME	Metabolism	Lipids
PID_LYSOPHOSPHOLIPID_PATHWAY	http://www.gsea-msigdb.org/gsea/msigdb/cards/PID_LYSOPHOSPHOLIPID_PATHWAY	Metabolism	Lipids
PID_CERAMIDE_PATHWAY	http://www.gsea-msigdb.org/gsea/msigdb/cards/PID_CERAMIDE_PATHWAY	Metabolism	Lipids
HALLMARK_CHOLESTEROL_HOMEOSTASIS	http://www.gsea-msigdb.org/gsea/msigdb/cards/HALLMARK_CHOLESTEROL_HOMEOSTASIS	Metabolism	Lipids
HALLMARK_ADIPOGENESIS	http://www.gsea-msigdb.org/gsea/msigdb/cards/HALLMARK_ADIPOGENESIS	Metabolism	Lipids
HALLMARK_FATTY_ACID_METABOLISM	http://www.gsea-msigdb.org/gsea/msigdb/cards/HALLMARK_FATTY_ACID_METABOLISM	Metabolism	Lipids
HALLMARK_PEROXISOME	http://www.gsea-msigdb.org/gsea/msigdb/cards/HALLMARK_PEROXISOME	Metabolism	Lipids
BIOCARTA_LDL_PATHWAY	http://www.gsea-msigdb.org/gsea/msigdb/cards/BIOCARTA_LDL_PATHWAY	Metabolism	Lipids
BIOCARTA_VOBESITY_PATHWAY	http://www.gsea-msigdb.org/gsea/msigdb/cards/BIOCARTA_VOBESITY_PATHWAY	Metabolism	Lipids
PID_LPA4_PATHWAY	http://www.gsea-msigdb.org/gsea/msigdb/cards/PID_LPA4_PATHWAY	Metabolism	Lipids
REACTOME_BETA_OXIDATION_OF_BUTANOYL_COA_TO_ACETYL_COA	http://www.gsea-msigdb.org/gsea/msigdb/cards/REACTOME_BETA_OXIDATION_OF_BUTANOYL_COA_TO_ACETYL_COA	Metabolism	Lipids
REACTOME_BETA_OXIDATION_OF_DECANOYL_COA_TO_OCTANOYL_COA_COA	http://www.gsea-msigdb.org/gsea/msigdb/cards/REACTOME_BETA_OXIDATION_OF_DECANOYL_COA_TO_OCTANOYL_COA_COA	Metabolism	Lipids
REACTOME_BETA_OXIDATION_OF_HEXANOYL_COA_TO_BUTANOYL_COA	http://www.gsea-msigdb.org/gsea/msigdb/cards/REACTOME_BETA_OXIDATION_OF_HEXANOYL_COA_TO_BUTANOYL_COA	Metabolism	Lipids
REACTOME_BETA_OXIDATION_OF_LAUROYL_COA_TO_DECANOYL_COA_COA	http://www.gsea-msigdb.org/gsea/msigdb/cards/REACTOME_BETA_OXIDATION_OF_LAUROYL_COA_TO_DECANOYL_COA_COA	Metabolism	Lipids
REACTOME_BETA_OXIDATION_OF_OCTANOYL_COA_TO_HEXANOYL_COA	http://www.gsea-msigdb.org/gsea/msigdb/cards/REACTOME_BETA_OXIDATION_OF_OCTANOYL_COA_TO_HEXANOYL_COA	Metabolism	Lipids
REACTOME_BETA_OXIDATION_OF_VERY_LONG_CHAIN_FATTY_ACIDS	http://www.gsea-msigdb.org/gsea/msigdb/cards/REACTOME_BETA_OXIDATION_OF_VERY_LONG_CHAIN_FATTY_ACIDS	Metabolism	Lipids
REACTOME_BIOSYNTHESIS_OF_MARESIN_LIKE_SPMS	http://www.gsea-msigdb.org/gsea/msigdb/cards/REACTOME_BIOSYNTHESIS_OF_MARESIN_LIKE_SPMS	Metabolism	Lipids
REACTOME_CHYLOMICRON_ASSEMBLY	http://www.gsea-msigdb.org/gsea/msigdb/cards/REACTOME_CHYLOMICRON_ASSEMBLY	Metabolism	Lipids
REACTOME_CHYLOMICRON_CLEARANCE	http://www.gsea-msigdb.org/gsea/msigdb/cards/REACTOME_CHYLOMICRON_CLEARANCE	Metabolism	Lipids
REACTOME_CHYLOMICRON_REMODELING	http://www.gsea-msigdb.org/gsea/msigdb/cards/REACTOME_CHYLOMICRON_REMODELING	Metabolism	Lipids
REACTOME_COENZYME_A_BIOSYNTHESIS	http://www.gsea-msigdb.org/gsea/msigdb/cards/REACTOME_COENZYME_A_BIOSYNTHESIS	Metabolism	Lipids
REACTOME_DIGESTION_OF_DIETARY_LIPID	http://www.gsea-msigdb.org/gsea/msigdb/cards/REACTOME_DIGESTION_OF_DIETARY_LIPID	Metabolism	Lipids
REACTOME_FATTY_ACIDS	http://www.gsea-msigdb.org/gsea/msigdb/cards/REACTOME_FATTY_ACIDS	Metabolism	Lipids
REACTOME_LDL_REMODELING	http://www.gsea-msigdb.org/gsea/msigdb/cards/REACTOME_LDL_REMODELING	Metabolism	Lipids
REACTOME_LEUKOTRIENE_RECEPTORS	http://www.gsea-msigdb.org/gsea/msigdb/cards/REACTOME_LEUKOTRIENE_RECEPTORS	Metabolism	Lipids
REACTOME_LIPID_PARTICLE_ORGANIZATION	http://www.gsea-msigdb.org/gsea/msigdb/cards/REACTOME_LIPID_PARTICLE_ORGANIZATION	Metabolism	Lipids
REACTOME_N_GLYCAN_TRIMMING_AND_ELONGATION_IN_THE_CIS_GOLGI	http://www.gsea-msigdb.org/gsea/msigdb/cards/REACTOME_N_GLYCAN_TRIMMING_AND_ELONGATION_IN_THE_CIS_GOLGI	Metabolism	Lipids
REACTOME_N_GLYCAN_TRIMMING_IN_THE_ER_AND_CALNEXIN_CALRETICULIN_CYCLE	http://www.gsea-msigdb.org/gsea/msigdb/cards/REACTOME_N_GLYCAN_TRIMMING_IN_THE_ER_AND_CALNEXIN_CALRETICULIN_CYCLE	Metabolism	Lipids
REACTOME_SYNTHESIS_OF_DOLICHYL_PHOSPHATE	http://www.gsea-msigdb.org/gsea/msigdb/cards/REACTOME_SYNTHESIS_OF_DOLICHYL_PHOSPHATE	Metabolism	Lipids
REACTOME_SYNTHESIS_OF_KETONE_BODIES	http://www.gsea-msigdb.org/gsea/msigdb/cards/REACTOME_SYNTHESIS_OF_KETONE_BODIES	Metabolism	Lipids
REACTOME_SYNTHESIS_OF_PE	http://www.gsea-msigdb.org/gsea/msigdb/cards/REACTOME_SYNTHESIS_OF_PE	Metabolism	Lipids
REACTOME_SYNTHESIS_OF_PI	http://www.gsea-msigdb.org/gsea/msigdb/cards/REACTOME_SYNTHESIS_OF_PI	Metabolism	Lipids
REACTOME_SYNTHESIS_OF_PIPS_AT_THE_GOLGI_MEMBRANE	http://www.gsea-msigdb.org/gsea/msigdb/cards/REACTOME_SYNTHESIS_OF_PIPS_AT_THE_GOLGI_MEMBRANE	Metabolism	Lipids
REACTOME_SYNTHESIS_OF_PYROPHOSPHATES_IN_THE_CYTOSOL	http://www.gsea-msigdb.org/gsea/msigdb/cards/REACTOME_SYNTHESIS_OF_PYROPHOSPHATES_IN_THE_CYTOSOL	Metabolism	Lipids
REACTOME_WAX_AND_PLASMALOGEN_BIOSYNTHESIS	http://www.gsea-msigdb.org/gsea/msigdb/cards/REACTOME_WAX_AND_PLASMALOGEN_BIOSYNTHESIS	Metabolism	Lipids
WP_ARACHIDONATE_EPOXYGENASE_EPOXIDE_HYDROLASE	http://www.gsea-msigdb.org/gsea/msigdb/cards/WP_ARACHIDONATE_EPOXYGENASE_EPOXIDE_HYDROLASE	Metabolism	Lipids
WP_EICOSANOID_METABOLISM_VIA_CYCLOOXYGENASES_COX	http://www.gsea-msigdb.org/gsea/msigdb/cards/WP_EICOSANOID_METABOLISM_VIA_CYCLOOXYGENASES_COX	Metabolism	Lipids
WP_EICOSANOID_METABOLISM_VIA_CYTOCHROME_P450_MONOOXYGENASES_PATHWAY	http://www.gsea-msigdb.org/gsea/msigdb/cards/WP_EICOSANOID_METABOLISM_VIA_CYTOCHROME_P450_MONOOXYGENASES_PATHWAY	Metabolism	Lipids
WP_EICOSANOID_METABOLISM_VIA_LIPOOXYGENASES_LOX	http://www.gsea-msigdb.org/gsea/msigdb/cards/WP_EICOSANOID_METABOLISM_VIA_LIPOOXYGENASES_LOX	Metabolism	Lipids
WP_FATTY_ACID_OMEGAOXIDATION	http://www.gsea-msigdb.org/gsea/msigdb/cards/WP_FATTY_ACID_OMEGAOXIDATION	Metabolism	Lipids
WP_KENNEDY_PATHWAY_FROM_SPHINGOLIPIDS	http://www.gsea-msigdb.org/gsea/msigdb/cards/WP_KENNEDY_PATHWAY_FROM_SPHINGOLIPIDS	Metabolism	Lipids
WP_KETONE_BODIES_SYNTHESIS_AND_DEGRADATION	http://www.gsea-msigdb.org/gsea/msigdb/cards/WP_KETONE_BODIES_SYNTHESIS_AND_DEGRADATION	Metabolism	Lipids
WP_LIPID_PARTICLES_COMPOSITION	http://www.gsea-msigdb.org/gsea/msigdb/cards/WP_LIPID_PARTICLES_COMPOSITION	Metabolism	Lipids
WP_MEVALONATE_PATHWAY	http://www.gsea-msigdb.org/gsea/msigdb/cards/WP_MEVALONATE_PATHWAY	Metabolism	Lipids
WP_OMEGA3_OMEGA6_FATTY_ACID_SYNTHESIS	http://www.gsea-msigdb.org/gsea/msigdb/cards/WP_OMEGA3_OMEGA6_FATTY_ACID_SYNTHESIS	Metabolism	Lipids
WP_OMEGA9_FATTY_ACID_SYNTHESIS	http://www.gsea-msigdb.org/gsea/msigdb/cards/WP_OMEGA9_FATTY_ACID_SYNTHESIS	Metabolism	Lipids
WP_SPHINGOLIPID_METABOLISM_OVERVIEW	http://www.gsea-msigdb.org/gsea/msigdb/cards/WP_SPHINGOLIPID_METABOLISM_OVERVIEW	Metabolism	Lipids
WP_STEROL_REGULATORY_ELEMENTBINDING_PROTEINS_SREBP_SIGNALING	http://www.gsea-msigdb.org/gsea/msigdb/cards/WP_STEROL_REGULATORY_ELEMENTBINDING_PROTEINS_SREBP_SIGNALING	Metabolism	Lipids
REACTOME_SYNTHESIS_OF_16_20_HYDROXYEICOSATETRAENOIC_ACIDS_HETE	na	Metabolism	Lipids
REACTOME_FREE_FATTY_ACID_RECEPTORS	na	Metabolism	Lipids
REACTOME_INTESTINAL_ABSORPTION	na	Metabolism	Lipids
WP_ARYLAMINE_METABOLISM	na	Metabolism	Lipids
WP_CHOLESTEROL_SYNTHESIS_DISORDERS	na	Metabolism	Lipids
WP_SYNTHESIS_OF_CERAMIDES_AND_1DEOXYCERAMIDES	na	Metabolism	Lipids
WP_LINOLEIC_ACID_METABOLISM_AFFECTED_BY_SARSCOV2	na	Metabolism	Lipids
WP_LEUKOTRIENE_METABOLIC_PATHWAY	na	Metabolism	Lipids
WP_DISORDERS_IN_KETONE_BODY_SYNTHESIS	na	Metabolism	Lipids
WP_NEOLACTO_SERIES_SPHINGOLIPID_METABOLISM	na	Metabolism	Lipids
WP_ETHER_LIPID_BIOSYNTHESIS	na	Metabolism	Lipids
WP_GANGLIO_SERIES_SPHINGOLIPID_METABOLISM	na	Metabolism	Lipids
WP_METABOLISM_OF_SPHINGOLIPIDS_IN_ER_AND_GOLGI_APPARATUS	na	Metabolism	Lipids
WP_GLYCOSPHINGOLIPID_METABOLISM	na	Metabolism	Lipids
REACTOME_METABOLISM_OF_NUCLEOTIDES	http://www.gsea-msigdb.org/gsea/msigdb/cards/REACTOME_METABOLISM_OF_NUCLEOTIDES	Metabolism	Nucleic acids
REACTOME_INTERCONVERSION_OF_NUCLEOTIDE_DI_AND_TRIPHOSPHATES	http://www.gsea-msigdb.org/gsea/msigdb/cards/REACTOME_INTERCONVERSION_OF_NUCLEOTIDE_DI_AND_TRIPHOSPHATES	Metabolism	Nucleic acids
REACTOME_PYRIMIDINE_CATABOLISM	http://www.gsea-msigdb.org/gsea/msigdb/cards/REACTOME_PYRIMIDINE_CATABOLISM	Metabolism	Nucleic acids
REACTOME_PURINE_RIBONUCLEOSIDE_MONOPHOSPHATE_BIOSYNTHESIS	http://www.gsea-msigdb.org/gsea/msigdb/cards/REACTOME_PURINE_RIBONUCLEOSIDE_MONOPHOSPHATE_BIOSYNTHESIS	Metabolism	Nucleic acids
REACTOME_PURINE_SALVAGE	http://www.gsea-msigdb.org/gsea/msigdb/cards/REACTOME_PURINE_SALVAGE	Metabolism	Nucleic acids
REACTOME_PURINE_CATABOLISM	http://www.gsea-msigdb.org/gsea/msigdb/cards/REACTOME_PURINE_CATABOLISM	Metabolism	Nucleic acids
REACTOME_NUCLEOTIDE_SALVAGE	http://www.gsea-msigdb.org/gsea/msigdb/cards/REACTOME_NUCLEOTIDE_SALVAGE	Metabolism	Nucleic acids
WP_PURINE_METABOLISM_AND_RELATED_DISORDERS	http://www.gsea-msigdb.org/gsea/msigdb/cards/WP_PURINE_METABOLISM_AND_RELATED_DISORDERS	Metabolism	Nucleic acids
WP_NUCLEOTIDE_METABOLISM	http://www.gsea-msigdb.org/gsea/msigdb/cards/WP_NUCLEOTIDE_METABOLISM	Metabolism	Nucleic acids
WP_PURINE_METABOLISM	http://www.gsea-msigdb.org/gsea/msigdb/cards/WP_PURINE_METABOLISM	Metabolism	Nucleic acids
WP_PURINERGIC_SIGNALING	http://www.gsea-msigdb.org/gsea/msigdb/cards/WP_PURINERGIC_SIGNALING	Metabolism	Nucleic acids
WP_PATHWAYS_OF_NUCLEIC_ACID_METABOLISM_AND_INNATE_IMMUNE_SENSING	http://www.gsea-msigdb.org/gsea/msigdb/cards/WP_PATHWAYS_OF_NUCLEIC_ACID_METABOLISM_AND_INNATE_IMMUNE_SENSING	Metabolism	Nucleic acids
WP_PYRIMIDINE_METABOLISM	http://www.gsea-msigdb.org/gsea/msigdb/cards/WP_PYRIMIDINE_METABOLISM	Metabolism	Nucleic acids
WP_BIOMARKERS_FOR_PYRIMIDINE_METABOLISM_DISORDERS	http://www.gsea-msigdb.org/gsea/msigdb/cards/WP_BIOMARKERS_FOR_PYRIMIDINE_METABOLISM_DISORDERS	Metabolism	Nucleic acids
WP_PYRIMIDINE_METABOLISM_AND_RELATED_DISEASES	http://www.gsea-msigdb.org/gsea/msigdb/cards/WP_PYRIMIDINE_METABOLISM_AND_RELATED_DISEASES	Metabolism	Nucleic acids
KEGG_PURINE_METABOLISM	http://www.gsea-msigdb.org/gsea/msigdb/cards/KEGG_PURINE_METABOLISM	Metabolism	Nucleic acids
KEGG_PYRIMIDINE_METABOLISM	http://www.gsea-msigdb.org/gsea/msigdb/cards/KEGG_PYRIMIDINE_METABOLISM	Metabolism	Nucleic acids
KEGG_AMINO_SUGAR_AND_NUCLEOTIDE_SUGAR_METABOLISM	http://www.gsea-msigdb.org/gsea/msigdb/cards/KEGG_AMINO_SUGAR_AND_NUCLEOTIDE_SUGAR_METABOLISM	Metabolism	Nucleic acids
REACTOME_NUCLEOTIDE_BIOSYNTHESIS	http://www.gsea-msigdb.org/gsea/msigdb/cards/REACTOME_NUCLEOTIDE_BIOSYNTHESIS	Metabolism	Nucleic acids
REACTOME_NUCLEOTIDE_CATABOLISM	http://www.gsea-msigdb.org/gsea/msigdb/cards/REACTOME_NUCLEOTIDE_CATABOLISM	Metabolism	Nucleic acids
REACTOME_NUCLEOTIDE_LIKE_PURINERGIC_RECEPTORS	http://www.gsea-msigdb.org/gsea/msigdb/cards/REACTOME_NUCLEOTIDE_LIKE_PURINERGIC_RECEPTORS	Metabolism	Nucleic acids
REACTOME_TRANSPORT_OF_NUCLEOTIDE_SUGARS	http://www.gsea-msigdb.org/gsea/msigdb/cards/REACTOME_TRANSPORT_OF_NUCLEOTIDE_SUGARS	Metabolism	Nucleic acids
WP_NUCLEOTIDE_GPCRS	http://www.gsea-msigdb.org/gsea/msigdb/cards/WP_NUCLEOTIDE_GPCRS	Metabolism	Nucleic acids
KEGG_ONE_CARBON_POOL_BY_FOLATE	http://www.gsea-msigdb.org/gsea/msigdb/cards/KEGG_ONE_CARBON_POOL_BY_FOLATE	Metabolism	One carbon
WP_ONECARBON_METABOLISM	http://www.gsea-msigdb.org/gsea/msigdb/cards/WP_ONECARBON_METABOLISM	Metabolism	One carbon
WP_ONECARBON_METABOLISM_AND_RELATED_PATHWAYS	http://www.gsea-msigdb.org/gsea/msigdb/cards/WP_ONECARBON_METABOLISM_AND_RELATED_PATHWAYS	Metabolism	One carbon
WP_TRANSSULFURATION_AND_ONECARBON_METABOLISM	http://www.gsea-msigdb.org/gsea/msigdb/cards/WP_TRANSSULFURATION_AND_ONECARBON_METABOLISM	Metabolism	One carbon
REACTOME_MITOCHONDRIAL_IRON_SULFUR_CLUSTER_BIOGENESIS	http://www.gsea-msigdb.org/gsea/msigdb/cards/REACTOME_MITOCHONDRIAL_IRON_SULFUR_CLUSTER_BIOGENESIS	Metabolism	Oxydative phosphorylation
REACTOME_THE_CITRIC_ACID_TCA_CYCLE_AND_RESPIRATORY_ELECTRON_TRANSPORT	http://www.gsea-msigdb.org/gsea/msigdb/cards/REACTOME_THE_CITRIC_ACID_TCA_CYCLE_AND_RESPIRATORY_ELECTRON_TRANSPORT	Metabolism	Oxydative phosphorylation
REACTOME_MITOCHONDRIAL_BIOGENESIS	http://www.gsea-msigdb.org/gsea/msigdb/cards/REACTOME_MITOCHONDRIAL_BIOGENESIS	Metabolism	Oxydative phosphorylation
REACTOME_RESPIRATORY_ELECTRON_TRANSPORT_ATP_SYNTHESIS_BY_CHEMIOSMOTIC_COUPLING_AND_HEAT_PRODUCTION_BY_UNCOUPLING_PROTEINS	http://www.gsea-msigdb.org/gsea/msigdb/cards/REACTOME_RESPIRATORY_ELECTRON_TRANSPORT_ATP_SYNTHESIS_BY_CHEMIOSMOTIC_COUPLING_AND_HEAT_PRODUCTION_BY_UNCOUPLING_PROTEINS	Metabolism	Oxydative phosphorylation
REACTOME_AMPK_INHIBITS_CHREBP_TRANSCRIPTIONAL_ACTIVATION_ACTIVITY	http://www.gsea-msigdb.org/gsea/msigdb/cards/REACTOME_AMPK_INHIBITS_CHREBP_TRANSCRIPTIONAL_ACTIVATION_ACTIVITY	Metabolism	Oxydative phosphorylation
REACTOME_MITOCHONDRIAL_UNCOUPLING	http://www.gsea-msigdb.org/gsea/msigdb/cards/REACTOME_MITOCHONDRIAL_UNCOUPLING	Metabolism	Oxydative phosphorylation
REACTOME_NICOTINATE_METABOLISM	http://www.gsea-msigdb.org/gsea/msigdb/cards/REACTOME_NICOTINATE_METABOLISM	Metabolism	Oxydative phosphorylation
REACTOME_UBIQUINOL_BIOSYNTHESIS	http://www.gsea-msigdb.org/gsea/msigdb/cards/REACTOME_UBIQUINOL_BIOSYNTHESIS	Metabolism	Oxydative phosphorylation
REACTOME_CRISTAE_FORMATION	http://www.gsea-msigdb.org/gsea/msigdb/cards/REACTOME_CRISTAE_FORMATION	Metabolism	Oxydative phosphorylation
REACTOME_ACTIVATION_OF_AMPK_DOWNSTREAM_OF_NMDARS	http://www.gsea-msigdb.org/gsea/msigdb/cards/REACTOME_ACTIVATION_OF_AMPK_DOWNSTREAM_OF_NMDARS	Metabolism	Oxydative phosphorylation
WP_TCA_CYCLE_AKA_KREBS_OR_CITRIC_ACID_CYCLE	http://www.gsea-msigdb.org/gsea/msigdb/cards/WP_TCA_CYCLE_AKA_KREBS_OR_CITRIC_ACID_CYCLE	Metabolism	Oxydative phosphorylation
WP_NAD_BIOSYNTHETIC_PATHWAYS	http://www.gsea-msigdb.org/gsea/msigdb/cards/WP_NAD_BIOSYNTHETIC_PATHWAYS	Metabolism	Oxydative phosphorylation
WP_ENERGY_METABOLISM	http://www.gsea-msigdb.org/gsea/msigdb/cards/WP_ENERGY_METABOLISM	Metabolism	Oxydative phosphorylation
WP_OXIDATIVE_PHOSPHORYLATION	http://www.gsea-msigdb.org/gsea/msigdb/cards/WP_OXIDATIVE_PHOSPHORYLATION	Metabolism	Oxydative phosphorylation
WP_AMPACTIVATED_PROTEIN_KINASE_AMPK_SIGNALING	http://www.gsea-msigdb.org/gsea/msigdb/cards/WP_AMPACTIVATED_PROTEIN_KINASE_AMPK_SIGNALING	Metabolism	Oxydative phosphorylation
WP_NAD_METABOLISM_SIRTUINS_AND_AGING	http://www.gsea-msigdb.org/gsea/msigdb/cards/WP_NAD_METABOLISM_SIRTUINS_AND_AGING	Metabolism	Oxydative phosphorylation
WP_MITOCHONDRIAL_COMPLEX_I_ASSEMBLY_MODEL_OXPHOS_SYSTEM	http://www.gsea-msigdb.org/gsea/msigdb/cards/WP_MITOCHONDRIAL_COMPLEX_I_ASSEMBLY_MODEL_OXPHOS_SYSTEM	Metabolism	Oxydative phosphorylation
WP_NAD_METABOLISM	http://www.gsea-msigdb.org/gsea/msigdb/cards/WP_NAD_METABOLISM	Metabolism	Oxydative phosphorylation
WP_NAD_BIOSYNTHESIS_II_FROM_TRYPTOPHAN	http://www.gsea-msigdb.org/gsea/msigdb/cards/WP_NAD_BIOSYNTHESIS_II_FROM_TRYPTOPHAN	Metabolism	Oxydative phosphorylation
BIOCARTA_MITOCHONDRIA_PATHWAY	http://www.gsea-msigdb.org/gsea/msigdb/cards/BIOCARTA_MITOCHONDRIA_PATHWAY	Metabolism	Oxydative phosphorylation
KEGG_CITRATE_CYCLE_TCA_CYCLE	http://www.gsea-msigdb.org/gsea/msigdb/cards/KEGG_CITRATE_CYCLE_TCA_CYCLE	Metabolism	Oxydative phosphorylation
KEGG_OXIDATIVE_PHOSPHORYLATION	http://www.gsea-msigdb.org/gsea/msigdb/cards/KEGG_OXIDATIVE_PHOSPHORYLATION	Metabolism	Oxydative phosphorylation
HALLMARK_OXIDATIVE_PHOSPHORYLATION	http://www.gsea-msigdb.org/gsea/msigdb/cards/HALLMARK_OXIDATIVE_PHOSPHORYLATION	Metabolism	Oxydative phosphorylation
BIOCARTA_ETC_PATHWAY	http://www.gsea-msigdb.org/gsea/msigdb/cards/BIOCARTA_ETC_PATHWAY	Metabolism	Oxydative phosphorylation
BIOCARTA_KREB_PATHWAY	http://www.gsea-msigdb.org/gsea/msigdb/cards/BIOCARTA_KREB_PATHWAY	Metabolism	Oxydative phosphorylation
REACTOME_MITOCHONDRIAL_FATTY_ACID_BETA_OXIDATION_OF_SATURATED_FATTY_ACIDS	http://www.gsea-msigdb.org/gsea/msigdb/cards/REACTOME_MITOCHONDRIAL_FATTY_ACID_BETA_OXIDATION_OF_SATURATED_FATTY_ACIDS	Metabolism	Oxydative phosphorylation
REACTOME_MITOCHONDRIAL_FATTY_ACID_BETA_OXIDATION_OF_UNSATURATED_FATTY_ACIDS	http://www.gsea-msigdb.org/gsea/msigdb/cards/REACTOME_MITOCHONDRIAL_FATTY_ACID_BETA_OXIDATION_OF_UNSATURATED_FATTY_ACIDS	Metabolism	Oxydative phosphorylation
WP_KREBS_CYCLE_DISORDERS	http://www.gsea-msigdb.org/gsea/msigdb/cards/WP_KREBS_CYCLE_DISORDERS	Metabolism	Oxydative phosphorylation
WP_MITOCHONDRIAL_COMPLEX_II_ASSEMBLY	http://www.gsea-msigdb.org/gsea/msigdb/cards/WP_MITOCHONDRIAL_COMPLEX_II_ASSEMBLY	Metabolism	Oxydative phosphorylation
WP_MITOCHONDRIAL_COMPLEX_III_ASSEMBLY	http://www.gsea-msigdb.org/gsea/msigdb/cards/WP_MITOCHONDRIAL_COMPLEX_III_ASSEMBLY	Metabolism	Oxydative phosphorylation
WP_MITOCHONDRIAL_COMPLEX_IV_ASSEMBLY	http://www.gsea-msigdb.org/gsea/msigdb/cards/WP_MITOCHONDRIAL_COMPLEX_IV_ASSEMBLY	Metabolism	Oxydative phosphorylation
WP_MITOCHONDRIAL_FATTY_ACID_SYNTHESIS_PATHWAY	http://www.gsea-msigdb.org/gsea/msigdb/cards/WP_MITOCHONDRIAL_FATTY_ACID_SYNTHESIS_PATHWAY	Metabolism	Oxydative phosphorylation
WP_MITOCHONDRIAL_LONG_CHAIN_FATTY_ACID_BETAOXIDATION	http://www.gsea-msigdb.org/gsea/msigdb/cards/WP_MITOCHONDRIAL_LONG_CHAIN_FATTY_ACID_BETAOXIDATION	Metabolism	Oxydative phosphorylation
WP_TCA_CYCLE_NUTRIENT_USE_AND_INVASIVENESS_OF_OVARIAN_CANCER	http://www.gsea-msigdb.org/gsea/msigdb/cards/WP_TCA_CYCLE_NUTRIENT_USE_AND_INVASIVENESS_OF_OVARIAN_CANCER	Metabolism	Oxydative phosphorylation
REACTOME_FORMATION_OF_ATP_BY_CHEMIOSMOTIC_COUPLING	na	Metabolism	Oxydative phosphorylation
WP_MITOCHONDRIAL_BETA_OXIDATION	na	Metabolism	Oxydative phosphorylation
WP_MITOCHONDRIAL_BETAOXIDATION	na	Metabolism	Oxydative phosphorylation
KEGG_RIBOFLAVIN_METABOLISM	http://www.gsea-msigdb.org/gsea/msigdb/cards/KEGG_RIBOFLAVIN_METABOLISM	Metabolism	Vitamines
REACTOME_COBALAMIN_CBL_VITAMIN_B12_TRANSPORT_AND_METABOLISM	http://www.gsea-msigdb.org/gsea/msigdb/cards/REACTOME_COBALAMIN_CBL_VITAMIN_B12_TRANSPORT_AND_METABOLISM	Metabolism	Vitamines
REACTOME_METABOLISM_OF_FOLATE_AND_PTERINES	http://www.gsea-msigdb.org/gsea/msigdb/cards/REACTOME_METABOLISM_OF_FOLATE_AND_PTERINES	Metabolism	Vitamines
REACTOME_VITAMIN_D_CALCIFEROL_METABOLISM	http://www.gsea-msigdb.org/gsea/msigdb/cards/REACTOME_VITAMIN_D_CALCIFEROL_METABOLISM	Metabolism	Vitamines
REACTOME_VITAMIN_B1_THIAMIN_METABOLISM	http://www.gsea-msigdb.org/gsea/msigdb/cards/REACTOME_VITAMIN_B1_THIAMIN_METABOLISM	Metabolism	Vitamines
REACTOME_VITAMIN_C_ASCORBATE_METABOLISM	http://www.gsea-msigdb.org/gsea/msigdb/cards/REACTOME_VITAMIN_C_ASCORBATE_METABOLISM	Metabolism	Vitamines
REACTOME_VITAMIN_B2_RIBOFLAVIN_METABOLISM	http://www.gsea-msigdb.org/gsea/msigdb/cards/REACTOME_VITAMIN_B2_RIBOFLAVIN_METABOLISM	Metabolism	Vitamines
REACTOME_METABOLISM_OF_WATER_SOLUBLE_VITAMINS_AND_COFACTORS	http://www.gsea-msigdb.org/gsea/msigdb/cards/REACTOME_METABOLISM_OF_WATER_SOLUBLE_VITAMINS_AND_COFACTORS	Metabolism	Vitamines
REACTOME_METABOLISM_OF_VITAMINS_AND_COFACTORS	http://www.gsea-msigdb.org/gsea/msigdb/cards/REACTOME_METABOLISM_OF_VITAMINS_AND_COFACTORS	Metabolism	Vitamines
REACTOME_NICOTINAMIDE_SALVAGING	http://www.gsea-msigdb.org/gsea/msigdb/cards/REACTOME_NICOTINAMIDE_SALVAGING	Metabolism	Vitamines
REACTOME_VITAMIN_B5_PANTOTHENATE_METABOLISM	http://www.gsea-msigdb.org/gsea/msigdb/cards/REACTOME_VITAMIN_B5_PANTOTHENATE_METABOLISM	Metabolism	Vitamines
REACTOME_VITAMINS	http://www.gsea-msigdb.org/gsea/msigdb/cards/REACTOME_VITAMINS	Metabolism	Vitamines
REACTOME_DEFECTS_IN_COBALAMIN_B12_METABOLISM	http://www.gsea-msigdb.org/gsea/msigdb/cards/REACTOME_DEFECTS_IN_COBALAMIN_B12_METABOLISM	Metabolism	Vitamines
REACTOME_DEFECTS_IN_VITAMIN_AND_COFACTOR_METABOLISM	http://www.gsea-msigdb.org/gsea/msigdb/cards/REACTOME_DEFECTS_IN_VITAMIN_AND_COFACTOR_METABOLISM	Metabolism	Vitamines
REACTOME_RA_BIOSYNTHESIS_PATHWAY	http://www.gsea-msigdb.org/gsea/msigdb/cards/REACTOME_RA_BIOSYNTHESIS_PATHWAY	Metabolism	Vitamines
REACTOME_METABOLISM_OF_FAT_SOLUBLE_VITAMINS	http://www.gsea-msigdb.org/gsea/msigdb/cards/REACTOME_METABOLISM_OF_FAT_SOLUBLE_VITAMINS	Metabolism	Vitamines
WP_VITAMIN_B12_METABOLISM	http://www.gsea-msigdb.org/gsea/msigdb/cards/WP_VITAMIN_B12_METABOLISM	Metabolism	Vitamines
WP_VITAMIN_B12_DISORDERS	http://www.gsea-msigdb.org/gsea/msigdb/cards/WP_VITAMIN_B12_DISORDERS	Metabolism	Vitamines
WP_DISORDERS_OF_FOLATE_METABOLISM_AND_TRANSPORT	http://www.gsea-msigdb.org/gsea/msigdb/cards/WP_DISORDERS_OF_FOLATE_METABOLISM_AND_TRANSPORT	Metabolism	Vitamines
WP_RIBOFLAVIN_AND_COQ_DISORDERS	http://www.gsea-msigdb.org/gsea/msigdb/cards/WP_RIBOFLAVIN_AND_COQ_DISORDERS	Metabolism	Vitamines
WP_FOLATE_METABOLISM	http://www.gsea-msigdb.org/gsea/msigdb/cards/WP_FOLATE_METABOLISM	Metabolism	Vitamines
WP_THIAMINE_METABOLIC_PATHWAYS	http://www.gsea-msigdb.org/gsea/msigdb/cards/WP_THIAMINE_METABOLIC_PATHWAYS	Metabolism	Vitamines
WP_VITAMIN_A_AND_CAROTENOID_METABOLISM	http://www.gsea-msigdb.org/gsea/msigdb/cards/WP_VITAMIN_A_AND_CAROTENOID_METABOLISM	Metabolism	Vitamines
WP_NONGENOMIC_ACTIONS_OF_125_DIHYDROXYVITAMIN_D3	http://www.gsea-msigdb.org/gsea/msigdb/cards/WP_NONGENOMIC_ACTIONS_OF_125_DIHYDROXYVITAMIN_D3	Metabolism	Vitamines
WP_VITAMIN_D_METABOLISM	http://www.gsea-msigdb.org/gsea/msigdb/cards/WP_VITAMIN_D_METABOLISM	Metabolism	Vitamines
WP_VITAMIN_DSENSITIVE_CALCIUM_SIGNALING_IN_DEPRESSION	http://www.gsea-msigdb.org/gsea/msigdb/cards/WP_VITAMIN_DSENSITIVE_CALCIUM_SIGNALING_IN_DEPRESSION	Metabolism	Vitamines
WP_VITAMIN_D_RECEPTOR_PATHWAY	http://www.gsea-msigdb.org/gsea/msigdb/cards/WP_VITAMIN_D_RECEPTOR_PATHWAY	Metabolism	Vitamines
BIOCARTA_VITCB_PATHWAY	http://www.gsea-msigdb.org/gsea/msigdb/cards/BIOCARTA_VITCB_PATHWAY	Metabolism	Vitamines
KEGG_FOLATE_BIOSYNTHESIS	http://www.gsea-msigdb.org/gsea/msigdb/cards/KEGG_FOLATE_BIOSYNTHESIS	Metabolism	Vitamines
WP_NONCLASSICAL_ROLE_OF_VITAMIN_D	http://www.gsea-msigdb.org/gsea/msigdb/cards/WP_NONCLASSICAL_ROLE_OF_VITAMIN_D	Metabolism	Vitamines
REACTOME_UPTAKE_OF_DIETARY_COBALAMINS_INTO_ENTEROCYTES	na	Metabolism	Vitamines
REACTOME_COBALAMIN_CBL_METABOLISM	na	Metabolism	Vitamines
WP_RETINOL_METABOLISM	na	Metabolism	Vitamines
WP_VITAMIN_K_METABOLISM_AND_ACTIVATION_OF_DEPENDENT_PROTEINS	na	Metabolism	Vitamines
BIOCARTA_MRP_PATHWAY	http://www.gsea-msigdb.org/gsea/msigdb/cards/BIOCARTA_MRP_PATHWAY	Metabolism	Xenobiotics
REACTOME_PHASE_II_CONJUGATION_OF_COMPOUNDS	http://www.gsea-msigdb.org/gsea/msigdb/cards/REACTOME_PHASE_II_CONJUGATION_OF_COMPOUNDS	Metabolism	Xenobiotics
REACTOME_BIOLOGICAL_OXIDATIONS	http://www.gsea-msigdb.org/gsea/msigdb/cards/REACTOME_BIOLOGICAL_OXIDATIONS	Metabolism	Xenobiotics
REACTOME_PHASE_I_FUNCTIONALIZATION_OF_COMPOUNDS	http://www.gsea-msigdb.org/gsea/msigdb/cards/REACTOME_PHASE_I_FUNCTIONALIZATION_OF_COMPOUNDS	Metabolism	Xenobiotics
REACTOME_XENOBIOTICS	http://www.gsea-msigdb.org/gsea/msigdb/cards/REACTOME_XENOBIOTICS	Metabolism	Xenobiotics
WP_ASPIRIN_AND_MIRNAS	http://www.gsea-msigdb.org/gsea/msigdb/cards/WP_ASPIRIN_AND_MIRNAS	Metabolism	Xenobiotics
WP_PREGNANE_X_RECEPTOR_PATHWAY	http://www.gsea-msigdb.org/gsea/msigdb/cards/WP_PREGNANE_X_RECEPTOR_PATHWAY	Metabolism	Xenobiotics
WP_CODEINE_AND_MORPHINE_METABOLISM	http://www.gsea-msigdb.org/gsea/msigdb/cards/WP_CODEINE_AND_MORPHINE_METABOLISM	Metabolism	Xenobiotics
WP_FLUOROACETIC_ACID_TOXICITY	http://www.gsea-msigdb.org/gsea/msigdb/cards/WP_FLUOROACETIC_ACID_TOXICITY	Metabolism	Xenobiotics
KEGG_METABOLISM_OF_XENOBIOTICS_BY_CYTOCHROME_P450	http://www.gsea-msigdb.org/gsea/msigdb/cards/KEGG_METABOLISM_OF_XENOBIOTICS_BY_CYTOCHROME_P450	Metabolism	Xenobiotics
HALLMARK_XENOBIOTIC_METABOLISM	http://www.gsea-msigdb.org/gsea/msigdb/cards/HALLMARK_XENOBIOTIC_METABOLISM	Metabolism	Xenobiotics
REACTOME_AMINO_ACID_CONJUGATION	http://www.gsea-msigdb.org/gsea/msigdb/cards/REACTOME_AMINO_ACID_CONJUGATION	Metabolism	Xenobiotics
REACTOME_CONJUGATION_OF_BENZOATE_WITH_GLYCINE	http://www.gsea-msigdb.org/gsea/msigdb/cards/REACTOME_CONJUGATION_OF_BENZOATE_WITH_GLYCINE	Metabolism	Xenobiotics
WP_GLUCURONIDATION	http://www.gsea-msigdb.org/gsea/msigdb/cards/WP_GLUCURONIDATION	Metabolism	Xenobiotics
WP_SULFATION_BIOTRANSFORMATION_REACTION	http://www.gsea-msigdb.org/gsea/msigdb/cards/WP_SULFATION_BIOTRANSFORMATION_REACTION	Metabolism	Xenobiotics
WP_VALPROIC_ACID_PATHWAY	http://www.gsea-msigdb.org/gsea/msigdb/cards/WP_VALPROIC_ACID_PATHWAY	Metabolism	Xenobiotics
REACTOME_SIGNALING_BY_LEPTIN	http://www.gsea-msigdb.org/gsea/msigdb/cards/REACTOME_SIGNALING_BY_LEPTIN	Other	Adipocytes
REACTOME_TRANSCRIPTIONAL_REGULATION_OF_WHITE_ADIPOCYTE_DIFFERENTIATION	http://www.gsea-msigdb.org/gsea/msigdb/cards/REACTOME_TRANSCRIPTIONAL_REGULATION_OF_WHITE_ADIPOCYTE_DIFFERENTIATION	Other	Adipocytes
WP_ADIPOGENESIS	http://www.gsea-msigdb.org/gsea/msigdb/cards/WP_ADIPOGENESIS	Other	Adipocytes
WP_THERMOGENESIS	http://www.gsea-msigdb.org/gsea/msigdb/cards/WP_THERMOGENESIS	Other	Adipocytes
WP_GENES_TARGETED_BY_MIRNAS_IN_ADIPOCYTES	http://www.gsea-msigdb.org/gsea/msigdb/cards/WP_GENES_TARGETED_BY_MIRNAS_IN_ADIPOCYTES	Other	Adipocytes
WP_WHITE_FAT_CELL_DIFFERENTIATION	http://www.gsea-msigdb.org/gsea/msigdb/cards/WP_WHITE_FAT_CELL_DIFFERENTIATION	Other	Adipocytes
WP_DIFFERENTIATION_OF_WHITE_AND_BROWN_ADIPOCYTE	http://www.gsea-msigdb.org/gsea/msigdb/cards/WP_DIFFERENTIATION_OF_WHITE_AND_BROWN_ADIPOCYTE	Other	Adipocytes
WP_LEPTIN_SIGNALING_PATHWAY	http://www.gsea-msigdb.org/gsea/msigdb/cards/WP_LEPTIN_SIGNALING_PATHWAY	Other	Adipocytes
WP_FTO_OBESITY_VARIANT_MECHANISM	http://www.gsea-msigdb.org/gsea/msigdb/cards/WP_FTO_OBESITY_VARIANT_MECHANISM	Other	Adipocytes
BIOCARTA_LEPTIN_PATHWAY	http://www.gsea-msigdb.org/gsea/msigdb/cards/BIOCARTA_LEPTIN_PATHWAY	Other	Adipocytes
BIOCARTA_NPP1_PATHWAY	http://www.gsea-msigdb.org/gsea/msigdb/cards/BIOCARTA_NPP1_PATHWAY	Other	Bones
WP_OSTEOBLAST_SIGNALING	http://www.gsea-msigdb.org/gsea/msigdb/cards/WP_OSTEOBLAST_SIGNALING	Other	Bones
WP_MED_AND_PSEUDOACHONDROPLASIA_GENES	http://www.gsea-msigdb.org/gsea/msigdb/cards/WP_MED_AND_PSEUDOACHONDROPLASIA_GENES	Other	Bones
WP_TYPE_I_COLLAGEN_SYNTHESIS_IN_THE_CONTEXT_OF_OSTEOGENESIS_IMPERFECTA	http://www.gsea-msigdb.org/gsea/msigdb/cards/WP_TYPE_I_COLLAGEN_SYNTHESIS_IN_THE_CONTEXT_OF_OSTEOGENESIS_IMPERFECTA	Other	Bones
WP_OSTEOPONTIN_SIGNALING	http://www.gsea-msigdb.org/gsea/msigdb/cards/WP_OSTEOPONTIN_SIGNALING	Other	Bones
WP_OSTEOCLAST_SIGNALING	http://www.gsea-msigdb.org/gsea/msigdb/cards/WP_OSTEOCLAST_SIGNALING	Other	Bones
WP_AUTOSOMAL_RECESSIVE_OSTEOPETROSIS_PATHWAYS	http://www.gsea-msigdb.org/gsea/msigdb/cards/WP_AUTOSOMAL_RECESSIVE_OSTEOPETROSIS_PATHWAYS	Other	Bones
WP_ENDOCHONDRAL_OSSIFICATION_WITH_SKELETAL_DYSPLASIAS	http://www.gsea-msigdb.org/gsea/msigdb/cards/WP_ENDOCHONDRAL_OSSIFICATION_WITH_SKELETAL_DYSPLASIAS	Other	Bones
WP_ENDOCHONDRAL_OSSIFICATION	http://www.gsea-msigdb.org/gsea/msigdb/cards/WP_ENDOCHONDRAL_OSSIFICATION	Other	Bones
BIOCARTA_RANKL_PATHWAY	http://www.gsea-msigdb.org/gsea/msigdb/cards/BIOCARTA_RANKL_PATHWAY	Other	Bones
PID_AVB3_OPN_PATHWAY	http://www.gsea-msigdb.org/gsea/msigdb/cards/PID_AVB3_OPN_PATHWAY	Other	Bones
WP_BONE_MORPHOGENIC_PROTEIN_BMP_SIGNALING_AND_REGULATION	http://www.gsea-msigdb.org/gsea/msigdb/cards/WP_BONE_MORPHOGENIC_PROTEIN_BMP_SIGNALING_AND_REGULATION	Other	Bones
WP_BONE_MORPHOGENIC_PROTEIN_SIGNALING_AND_REGULATION	na	Other	Bones
WP_OSTEOBLAST_DIFFERENTIATION_AND_RELATED_DISEASES	http://www.gsea-msigdb.org/gsea/msigdb/cards/WP_OSTEOBLAST_DIFFERENTIATION_AND_RELATED_DISEASES	Other	Bones
BIOCARTA_MTA3_PATHWAY	http://www.gsea-msigdb.org/gsea/msigdb/cards/BIOCARTA_MTA3_PATHWAY	Other	Cancers
BIOCARTA_EFP_PATHWAY	http://www.gsea-msigdb.org/gsea/msigdb/cards/BIOCARTA_EFP_PATHWAY	Other	Cancers
REACTOME_OVARIAN_TUMOR_DOMAIN_PROTEASES	http://www.gsea-msigdb.org/gsea/msigdb/cards/REACTOME_OVARIAN_TUMOR_DOMAIN_PROTEASES	Other	Cancers
WP_MELANOMA	http://www.gsea-msigdb.org/gsea/msigdb/cards/WP_MELANOMA	Other	Cancers
WP_CANCER_IMMUNOTHERAPY_BY_PD1_BLOCKADE	http://www.gsea-msigdb.org/gsea/msigdb/cards/WP_CANCER_IMMUNOTHERAPY_BY_PD1_BLOCKADE	Other	Cancers
WP_NCRNAS_INVOLVED_IN_STAT3_SIGNALING_IN_HEPATOCELLULAR_CARCINOMA	http://www.gsea-msigdb.org/gsea/msigdb/cards/WP_NCRNAS_INVOLVED_IN_STAT3_SIGNALING_IN_HEPATOCELLULAR_CARCINOMA	Other	Cancers
WP_MICRORNA_FOR_TARGETING_CANCER_GROWTH_AND_VASCULARIZATION_IN_GLIOBLASTOMA	http://www.gsea-msigdb.org/gsea/msigdb/cards/WP_MICRORNA_FOR_TARGETING_CANCER_GROWTH_AND_VASCULARIZATION_IN_GLIOBLASTOMA	Other	Cancers
WP_BLADDER_CANCER	http://www.gsea-msigdb.org/gsea/msigdb/cards/WP_BLADDER_CANCER	Other	Cancers
WP_METABOLIC_REPROGRAMMING_IN_COLON_CANCER	http://www.gsea-msigdb.org/gsea/msigdb/cards/WP_METABOLIC_REPROGRAMMING_IN_COLON_CANCER	Other	Cancers
WP_DEREGULATION_OF_RAB_AND_RAB_EFFECTOR_GENES_IN_BLADDER_CANCER	http://www.gsea-msigdb.org/gsea/msigdb/cards/WP_DEREGULATION_OF_RAB_AND_RAB_EFFECTOR_GENES_IN_BLADDER_CANCER	Other	Cancers
WP_BREAST_CANCER_PATHWAY	http://www.gsea-msigdb.org/gsea/msigdb/cards/WP_BREAST_CANCER_PATHWAY	Other	Cancers
WP_IMATINIB_AND_CHRONIC_MYELOID_LEUKEMIA	http://www.gsea-msigdb.org/gsea/msigdb/cards/WP_IMATINIB_AND_CHRONIC_MYELOID_LEUKEMIA	Other	Cancers
WP_MFAP5MEDIATED_OVARIAN_CANCER_CELL_MOTILITY_AND_INVASIVENESS	http://www.gsea-msigdb.org/gsea/msigdb/cards/WP_MFAP5MEDIATED_OVARIAN_CANCER_CELL_MOTILITY_AND_INVASIVENESS	Other	Cancers
WP_CAMKK2_PATHWAY	http://www.gsea-msigdb.org/gsea/msigdb/cards/WP_CAMKK2_PATHWAY	Other	Cancers
WP_GASTRIC_CANCER_NETWORK_1	http://www.gsea-msigdb.org/gsea/msigdb/cards/WP_GASTRIC_CANCER_NETWORK_1	Other	Cancers
WP_SMALL_CELL_LUNG_CANCER	http://www.gsea-msigdb.org/gsea/msigdb/cards/WP_SMALL_CELL_LUNG_CANCER	Other	Cancers
WP_PANCREATIC_ADENOCARCINOMA_PATHWAY	http://www.gsea-msigdb.org/gsea/msigdb/cards/WP_PANCREATIC_ADENOCARCINOMA_PATHWAY	Other	Cancers
WP_CHROMOSOMAL_AND_MICROSATELLITE_INSTABILITY_IN_COLORECTAL_CANCER	http://www.gsea-msigdb.org/gsea/msigdb/cards/WP_CHROMOSOMAL_AND_MICROSATELLITE_INSTABILITY_IN_COLORECTAL_CANCER	Other	Cancers
WP_ENDOMETRIAL_CANCER	http://www.gsea-msigdb.org/gsea/msigdb/cards/WP_ENDOMETRIAL_CANCER	Other	Cancers
WP_MIRNA_REGULATION_OF_PROSTATE_CANCER_SIGNALING_PATHWAYS	http://www.gsea-msigdb.org/gsea/msigdb/cards/WP_MIRNA_REGULATION_OF_PROSTATE_CANCER_SIGNALING_PATHWAYS	Other	Cancers
WP_HEREDITARY_LEIOMYOMATOSIS_AND_RENAL_CELL_CARCINOMA_PATHWAY	http://www.gsea-msigdb.org/gsea/msigdb/cards/WP_HEREDITARY_LEIOMYOMATOSIS_AND_RENAL_CELL_CARCINOMA_PATHWAY	Other	Cancers
WP_EPITHELIAL_TO_MESENCHYMAL_TRANSITION_IN_COLORECTAL_CANCER	http://www.gsea-msigdb.org/gsea/msigdb/cards/WP_EPITHELIAL_TO_MESENCHYMAL_TRANSITION_IN_COLORECTAL_CANCER	Other	Cancers
WP_PATHWAYS_AFFECTED_IN_ADENOID_CYSTIC_CARCINOMA	http://www.gsea-msigdb.org/gsea/msigdb/cards/WP_PATHWAYS_AFFECTED_IN_ADENOID_CYSTIC_CARCINOMA	Other	Cancers
WP_HEAD_AND_NECK_SQUAMOUS_CELL_CARCINOMA	http://www.gsea-msigdb.org/gsea/msigdb/cards/WP_HEAD_AND_NECK_SQUAMOUS_CELL_CARCINOMA	Other	Cancers
WP_MICRORNA_NETWORK_ASSOCIATED_WITH_CHRONIC_LYMPHOCYTIC_LEUKEMIA	http://www.gsea-msigdb.org/gsea/msigdb/cards/WP_MICRORNA_NETWORK_ASSOCIATED_WITH_CHRONIC_LYMPHOCYTIC_LEUKEMIA	Other	Cancers
WP_INHIBITION_OF_EXOSOME_BIOGENESIS_AND_SECRETION_BY_MANUMYCIN_A_IN_CRPC_CELLS	http://www.gsea-msigdb.org/gsea/msigdb/cards/WP_INHIBITION_OF_EXOSOME_BIOGENESIS_AND_SECRETION_BY_MANUMYCIN_A_IN_CRPC_CELLS	Other	Cancers
WP_CANCER_IMMUNOTHERAPY_BY_CTLA4_BLOCKADE	http://www.gsea-msigdb.org/gsea/msigdb/cards/WP_CANCER_IMMUNOTHERAPY_BY_CTLA4_BLOCKADE	Other	Cancers
WP_METASTATIC_BRAIN_TUMOR	http://www.gsea-msigdb.org/gsea/msigdb/cards/WP_METASTATIC_BRAIN_TUMOR	Other	Cancers
BIOCARTA_STATHMIN_PATHWAY	http://www.gsea-msigdb.org/gsea/msigdb/cards/BIOCARTA_STATHMIN_PATHWAY	Other	Cancers
BIOCARTA_CTLA4_PATHWAY	http://www.gsea-msigdb.org/gsea/msigdb/cards/BIOCARTA_CTLA4_PATHWAY	Other	Cancers
KEGG_COLORECTAL_CANCER	http://www.gsea-msigdb.org/gsea/msigdb/cards/KEGG_COLORECTAL_CANCER	Other	Cancers
KEGG_RENAL_CELL_CARCINOMA	http://www.gsea-msigdb.org/gsea/msigdb/cards/KEGG_RENAL_CELL_CARCINOMA	Other	Cancers
KEGG_PANCREATIC_CANCER	http://www.gsea-msigdb.org/gsea/msigdb/cards/KEGG_PANCREATIC_CANCER	Other	Cancers
KEGG_ENDOMETRIAL_CANCER	http://www.gsea-msigdb.org/gsea/msigdb/cards/KEGG_ENDOMETRIAL_CANCER	Other	Cancers
KEGG_GLIOMA	http://www.gsea-msigdb.org/gsea/msigdb/cards/KEGG_GLIOMA	Other	Cancers
KEGG_PROSTATE_CANCER	http://www.gsea-msigdb.org/gsea/msigdb/cards/KEGG_PROSTATE_CANCER	Other	Cancers
KEGG_THYROID_CANCER	http://www.gsea-msigdb.org/gsea/msigdb/cards/KEGG_THYROID_CANCER	Other	Cancers
KEGG_BASAL_CELL_CARCINOMA	http://www.gsea-msigdb.org/gsea/msigdb/cards/KEGG_BASAL_CELL_CARCINOMA	Other	Cancers
KEGG_MELANOMA	http://www.gsea-msigdb.org/gsea/msigdb/cards/KEGG_MELANOMA	Other	Cancers
KEGG_BLADDER_CANCER	http://www.gsea-msigdb.org/gsea/msigdb/cards/KEGG_BLADDER_CANCER	Other	Cancers
KEGG_CHRONIC_MYELOID_LEUKEMIA	http://www.gsea-msigdb.org/gsea/msigdb/cards/KEGG_CHRONIC_MYELOID_LEUKEMIA	Other	Cancers
KEGG_ACUTE_MYELOID_LEUKEMIA	http://www.gsea-msigdb.org/gsea/msigdb/cards/KEGG_ACUTE_MYELOID_LEUKEMIA	Other	Cancers
KEGG_SMALL_CELL_LUNG_CANCER	http://www.gsea-msigdb.org/gsea/msigdb/cards/KEGG_SMALL_CELL_LUNG_CANCER	Other	Cancers
KEGG_NON_SMALL_CELL_LUNG_CANCER	http://www.gsea-msigdb.org/gsea/msigdb/cards/KEGG_NON_SMALL_CELL_LUNG_CANCER	Other	Cancers
WP_CLEAR_CELL_RENAL_CELL_CARCINOMA_PATHWAYS	http://www.gsea-msigdb.org/gsea/msigdb/cards/WP_CLEAR_CELL_RENAL_CELL_CARCINOMA_PATHWAYS	Other	Cancers
WP_FOLATEALCOHOL_AND_CANCER_PATHWAY_HYPOTHESES	http://www.gsea-msigdb.org/gsea/msigdb/cards/WP_FOLATEALCOHOL_AND_CANCER_PATHWAY_HYPOTHESES	Other	Cancers
WP_INTERACTIONS_OF_NATURAL_KILLER_CELLS_IN_PANCREATIC_CANCER	http://www.gsea-msigdb.org/gsea/msigdb/cards/WP_INTERACTIONS_OF_NATURAL_KILLER_CELLS_IN_PANCREATIC_CANCER	Other	Cancers
WP_MALIGNANT_PLEURAL_MESOTHELIOMA	http://www.gsea-msigdb.org/gsea/msigdb/cards/WP_MALIGNANT_PLEURAL_MESOTHELIOMA	Other	Cancers
WP_NRP1TRIGGERED_SIGNALING_PATHWAYS_IN_PANCREATIC_CANCER	http://www.gsea-msigdb.org/gsea/msigdb/cards/WP_NRP1TRIGGERED_SIGNALING_PATHWAYS_IN_PANCREATIC_CANCER	Other	Cancers
BIOCARTA_RACC_PATHWAY	http://www.gsea-msigdb.org/gsea/msigdb/cards/BIOCARTA_RACC_PATHWAY	Other	Cardiovascular
KEGG_CARDIAC_MUSCLE_CONTRACTION	http://www.gsea-msigdb.org/gsea/msigdb/cards/KEGG_CARDIAC_MUSCLE_CONTRACTION	Other	Cardiovascular
KEGG_HYPERTROPHIC_CARDIOMYOPATHY_HCM	http://www.gsea-msigdb.org/gsea/msigdb/cards/KEGG_HYPERTROPHIC_CARDIOMYOPATHY_HCM	Other	Cardiovascular
KEGG_ARRHYTHMOGENIC_RIGHT_VENTRICULAR_CARDIOMYOPATHY_ARVC	http://www.gsea-msigdb.org/gsea/msigdb/cards/KEGG_ARRHYTHMOGENIC_RIGHT_VENTRICULAR_CARDIOMYOPATHY_ARVC	Other	Cardiovascular
KEGG_DILATED_CARDIOMYOPATHY	http://www.gsea-msigdb.org/gsea/msigdb/cards/KEGG_DILATED_CARDIOMYOPATHY	Other	Cardiovascular
REACTOME_CALCINEURIN_ACTIVATES_NFAT	http://www.gsea-msigdb.org/gsea/msigdb/cards/REACTOME_CALCINEURIN_ACTIVATES_NFAT	Other	Cardiovascular
REACTOME_PROSTACYCLIN_SIGNALLING_THROUGH_PROSTACYCLIN_RECEPTOR	http://www.gsea-msigdb.org/gsea/msigdb/cards/REACTOME_PROSTACYCLIN_SIGNALLING_THROUGH_PROSTACYCLIN_RECEPTOR	Other	Cardiovascular
REACTOME_CARDIAC_CONDUCTION	http://www.gsea-msigdb.org/gsea/msigdb/cards/REACTOME_CARDIAC_CONDUCTION	Other	Cardiovascular
REACTOME_PHYSIOLOGICAL_FACTORS	http://www.gsea-msigdb.org/gsea/msigdb/cards/REACTOME_PHYSIOLOGICAL_FACTORS	Other	Cardiovascular
WP_CARDIAC_HYPERTROPHIC_RESPONSE	http://www.gsea-msigdb.org/gsea/msigdb/cards/WP_CARDIAC_HYPERTROPHIC_RESPONSE	Other	Cardiovascular
WP_EV_RELEASE_FROM_CARDIAC_CELLS_AND_THEIR_FUNCTIONAL_EFFECTS	http://www.gsea-msigdb.org/gsea/msigdb/cards/WP_EV_RELEASE_FROM_CARDIAC_CELLS_AND_THEIR_FUNCTIONAL_EFFECTS	Other	Cardiovascular
WP_HYPOTHESIZED_PATHWAYS_IN_PATHOGENESIS_OF_CARDIOVASCULAR_DISEASE	http://www.gsea-msigdb.org/gsea/msigdb/cards/WP_HYPOTHESIZED_PATHWAYS_IN_PATHOGENESIS_OF_CARDIOVASCULAR_DISEASE	Other	Cardiovascular
WP_CARDIAC_PROGENITOR_DIFFERENTIATION	http://www.gsea-msigdb.org/gsea/msigdb/cards/WP_CARDIAC_PROGENITOR_DIFFERENTIATION	Other	Cardiovascular
WP_ANGIOGENESIS	http://www.gsea-msigdb.org/gsea/msigdb/cards/WP_ANGIOGENESIS	Other	Cardiovascular
WP_EXTRACELLULAR_VESICLES_IN_THE_CROSSTALK_OF_CARDIAC_CELLS	http://www.gsea-msigdb.org/gsea/msigdb/cards/WP_EXTRACELLULAR_VESICLES_IN_THE_CROSSTALK_OF_CARDIAC_CELLS	Other	Cardiovascular
WP_MICRORNAS_IN_CARDIOMYOCYTE_HYPERTROPHY	http://www.gsea-msigdb.org/gsea/msigdb/cards/WP_MICRORNAS_IN_CARDIOMYOCYTE_HYPERTROPHY	Other	Cardiovascular
WP_PHYSIOLOGICAL_AND_PATHOLOGICAL_HYPERTROPHY_OF_THE_HEART	http://www.gsea-msigdb.org/gsea/msigdb/cards/WP_PHYSIOLOGICAL_AND_PATHOLOGICAL_HYPERTROPHY_OF_THE_HEART	Other	Cardiovascular
WP_NEOVASCULARISATION_PROCESSES	http://www.gsea-msigdb.org/gsea/msigdb/cards/WP_NEOVASCULARISATION_PROCESSES	Other	Cardiovascular
WP_ARRHYTHMOGENIC_RIGHT_VENTRICULAR_CARDIOMYOPATHY	http://www.gsea-msigdb.org/gsea/msigdb/cards/WP_ARRHYTHMOGENIC_RIGHT_VENTRICULAR_CARDIOMYOPATHY	Other	Cardiovascular
WP_PLATELETMEDIATED_INTERACTIONS_WITH_VASCULAR_AND_CIRCULATING_CELLS	http://www.gsea-msigdb.org/gsea/msigdb/cards/WP_PLATELETMEDIATED_INTERACTIONS_WITH_VASCULAR_AND_CIRCULATING_CELLS	Other	Cardiovascular
BIOCARTA_NO1_PATHWAY	http://www.gsea-msigdb.org/gsea/msigdb/cards/BIOCARTA_NO1_PATHWAY	Other	Cardiovascular
BIOCARTA_AMI_PATHWAY	http://www.gsea-msigdb.org/gsea/msigdb/cards/BIOCARTA_AMI_PATHWAY	Other	Cardiovascular
BIOCARTA_GCR_PATHWAY	http://www.gsea-msigdb.org/gsea/msigdb/cards/BIOCARTA_GCR_PATHWAY	Other	Cardiovascular
BIOCARTA_NFAT_PATHWAY	http://www.gsea-msigdb.org/gsea/msigdb/cards/BIOCARTA_NFAT_PATHWAY	Other	Cardiovascular
KEGG_VIRAL_MYOCARDITIS	http://www.gsea-msigdb.org/gsea/msigdb/cards/KEGG_VIRAL_MYOCARDITIS	Other	Cardiovascular
PID_ENDOTHELIN_PATHWAY	http://www.gsea-msigdb.org/gsea/msigdb/cards/PID_ENDOTHELIN_PATHWAY	Other	Cardiovascular
PID_LYMPH_ANGIOGENESIS_PATHWAY	http://www.gsea-msigdb.org/gsea/msigdb/cards/PID_LYMPH_ANGIOGENESIS_PATHWAY	Other	Cardiovascular
SIG_PIP3_SIGNALING_IN_CARDIAC_MYOCTES	http://www.gsea-msigdb.org/gsea/msigdb/cards/SIG_PIP3_SIGNALING_IN_CARDIAC_MYOCTES	Other	Cardiovascular
WP_CALCIUM_REGULATION_IN_CARDIAC_CELLS	http://www.gsea-msigdb.org/gsea/msigdb/cards/WP_CALCIUM_REGULATION_IN_CARDIAC_CELLS	Other	Cardiovascular
WP_KININKALLIKREIN_PATHWAY	http://www.gsea-msigdb.org/gsea/msigdb/cards/WP_KININKALLIKREIN_PATHWAY	Other	Cardiovascular
WP_MIR222_IN_EXERCISEINDUCED_CARDIAC_GROWTH	http://www.gsea-msigdb.org/gsea/msigdb/cards/WP_MIR222_IN_EXERCISEINDUCED_CARDIAC_GROWTH	Other	Cardiovascular
WP_TRANSCRIPTION_FACTORS_REGULATE_MIRNAS_RELATED_TO_CARDIAC_HYPERTROPHY	http://www.gsea-msigdb.org/gsea/msigdb/cards/WP_TRANSCRIPTION_FACTORS_REGULATE_MIRNAS_RELATED_TO_CARDIAC_HYPERTROPHY	Other	Cardiovascular
WP_CONVERSION_OF_ANGIOTENSINOGEN_TO_ANGIOTENSIN_II	na	Other	Cardiovascular
WP_ESTRADIOL_REGULATION_IN_PORTOSINUSOIDAL_VASCULAR_DISEASE	na	Other	Cardiovascular
BIOCARTA_HES_PATHWAY	http://www.gsea-msigdb.org/gsea/msigdb/cards/BIOCARTA_HES_PATHWAY	Other	Circadian cycle
BIOCARTA_CIRCADIAN_PATHWAY	http://www.gsea-msigdb.org/gsea/msigdb/cards/BIOCARTA_CIRCADIAN_PATHWAY	Other	Circadian cycle
KEGG_CIRCADIAN_RHYTHM_MAMMAL	http://www.gsea-msigdb.org/gsea/msigdb/cards/KEGG_CIRCADIAN_RHYTHM_MAMMAL	Other	Circadian cycle
PID_CIRCADIAN_PATHWAY	http://www.gsea-msigdb.org/gsea/msigdb/cards/PID_CIRCADIAN_PATHWAY	Other	Circadian cycle
REACTOME_CIRCADIAN_CLOCK	http://www.gsea-msigdb.org/gsea/msigdb/cards/REACTOME_CIRCADIAN_CLOCK	Other	Circadian cycle
WP_EXERCISEINDUCED_CIRCADIAN_REGULATION	http://www.gsea-msigdb.org/gsea/msigdb/cards/WP_EXERCISEINDUCED_CIRCADIAN_REGULATION	Other	Circadian cycle
REACTOME_OREXIN_AND_NEUROPEPTIDES_FF_AND_QRFP_BIND_TO_THEIR_RESPECTIVE_RECEPTORS	http://www.gsea-msigdb.org/gsea/msigdb/cards/REACTOME_OREXIN_AND_NEUROPEPTIDES_FF_AND_QRFP_BIND_TO_THEIR_RESPECTIVE_RECEPTORS	Other	Circadian cycle
WP_CIRCADIAN_RHYTHM_GENES	http://www.gsea-msigdb.org/gsea/msigdb/cards/WP_CIRCADIAN_RHYTHM_GENES	Other	Circadian cycle
REACTOME_SARS_COV_INFECTIONS	http://www.gsea-msigdb.org/gsea/msigdb/cards/REACTOME_SARS_COV_INFECTIONS	Other	Corona virus
REACTOME_TRANSLATION_OF_SARS_COV_1_STRUCTURAL_PROTEINS	http://www.gsea-msigdb.org/gsea/msigdb/cards/REACTOME_TRANSLATION_OF_SARS_COV_1_STRUCTURAL_PROTEINS	Other	Corona virus
REACTOME_SARS_COV_2_INFECTION	http://www.gsea-msigdb.org/gsea/msigdb/cards/REACTOME_SARS_COV_2_INFECTION	Other	Corona virus
REACTOME_MATURATION_OF_SARS_COV_2_SPIKE_PROTEIN	http://www.gsea-msigdb.org/gsea/msigdb/cards/REACTOME_MATURATION_OF_SARS_COV_2_SPIKE_PROTEIN	Other	Corona virus
REACTOME_TRANSLATION_OF_SARS_COV_2_STRUCTURAL_PROTEINS	http://www.gsea-msigdb.org/gsea/msigdb/cards/REACTOME_TRANSLATION_OF_SARS_COV_2_STRUCTURAL_PROTEINS	Other	Corona virus
WP_ENDOPLASMIC_RETICULUM_STRESS_RESPONSE_IN_CORONAVIRUS_INFECTION	http://www.gsea-msigdb.org/gsea/msigdb/cards/WP_ENDOPLASMIC_RETICULUM_STRESS_RESPONSE_IN_CORONAVIRUS_INFECTION	Other	Corona virus
WP_TYPE_I_INTERFERON_INDUCTION_AND_SIGNALING_DURING_SARSCOV2_INFECTION	http://www.gsea-msigdb.org/gsea/msigdb/cards/WP_TYPE_I_INTERFERON_INDUCTION_AND_SIGNALING_DURING_SARSCOV2_INFECTION	Other	Corona virus
WP_SARS_CORONAVIRUS_AND_INNATE_IMMUNITY	http://www.gsea-msigdb.org/gsea/msigdb/cards/WP_SARS_CORONAVIRUS_AND_INNATE_IMMUNITY	Other	Corona virus
WP_PATHOGENESIS_OF_SARSCOV2_MEDIATED_BY_NSP9NSP10_COMPLEX	http://www.gsea-msigdb.org/gsea/msigdb/cards/WP_PATHOGENESIS_OF_SARSCOV2_MEDIATED_BY_NSP9NSP10_COMPLEX	Other	Corona virus
WP_COVID19_ADVERSE_OUTCOME_PATHWAY	http://www.gsea-msigdb.org/gsea/msigdb/cards/WP_COVID19_ADVERSE_OUTCOME_PATHWAY	Other	Corona virus
WP_STING_PATHWAY_IN_KAWASAKILIKE_DISEASE_AND_COVID19	http://www.gsea-msigdb.org/gsea/msigdb/cards/WP_STING_PATHWAY_IN_KAWASAKILIKE_DISEASE_AND_COVID19	Other	Corona virus
WP_ACTIVATION_OF_NLRP3_INFLAMMASOME_BY_SARSCOV2	http://www.gsea-msigdb.org/gsea/msigdb/cards/WP_ACTIVATION_OF_NLRP3_INFLAMMASOME_BY_SARSCOV2	Other	Corona virus
WP_RAS_AND_BRADYKININ_PATHWAYS_IN_COVID19	http://www.gsea-msigdb.org/gsea/msigdb/cards/WP_RAS_AND_BRADYKININ_PATHWAYS_IN_COVID19	Other	Corona virus
BIOCARTA_SARS_PATHWAY	http://www.gsea-msigdb.org/gsea/msigdb/cards/BIOCARTA_SARS_PATHWAY	Other	Corona virus
REACTOME_ATTACHMENT_AND_ENTRY	http://www.gsea-msigdb.org/gsea/msigdb/cards/REACTOME_ATTACHMENT_AND_ENTRY	Other	Corona virus
REACTOME_MATURATION_OF_SARS_COV_1_NUCLEOPROTEIN	http://www.gsea-msigdb.org/gsea/msigdb/cards/REACTOME_MATURATION_OF_SARS_COV_1_NUCLEOPROTEIN	Other	Corona virus
REACTOME_MATURATION_OF_SARS_COV_1_SPIKE_PROTEIN	http://www.gsea-msigdb.org/gsea/msigdb/cards/REACTOME_MATURATION_OF_SARS_COV_1_SPIKE_PROTEIN	Other	Corona virus
REACTOME_MATURATION_OF_SARS_COV_2_NUCLEOPROTEIN	http://www.gsea-msigdb.org/gsea/msigdb/cards/REACTOME_MATURATION_OF_SARS_COV_2_NUCLEOPROTEIN	Other	Corona virus
REACTOME_TRANSLATION_OF_REPLICASE_AND_ASSEMBLY_OF_THE_REPLICATION_TRANSCRIPTION_COMPLEX	http://www.gsea-msigdb.org/gsea/msigdb/cards/REACTOME_TRANSLATION_OF_REPLICASE_AND_ASSEMBLY_OF_THE_REPLICATION_TRANSCRIPTION_COMPLEX	Other	Corona virus
WP_ANTIVIRAL_AND_ANTIINFLAMMATORY_EFFECTS_OF_NRF2_ON_SARSCOV2_PATHWAY	http://www.gsea-msigdb.org/gsea/msigdb/cards/WP_ANTIVIRAL_AND_ANTIINFLAMMATORY_EFFECTS_OF_NRF2_ON_SARSCOV2_PATHWAY	Other	Corona virus
WP_FOXP3_IN_COVID19	http://www.gsea-msigdb.org/gsea/msigdb/cards/WP_FOXP3_IN_COVID19	Other	Corona virus
WP_HIJACK_OF_UBIQUITINATION_BY_SARSCOV2	http://www.gsea-msigdb.org/gsea/msigdb/cards/WP_HIJACK_OF_UBIQUITINATION_BY_SARSCOV2	Other	Corona virus
WP_HOSTPATHOGEN_INTERACTION_OF_HUMAN_CORONAVIRUSES_APOPTOSIS	http://www.gsea-msigdb.org/gsea/msigdb/cards/WP_HOSTPATHOGEN_INTERACTION_OF_HUMAN_CORONAVIRUSES_APOPTOSIS	Other	Corona virus
WP_HOSTPATHOGEN_INTERACTION_OF_HUMAN_CORONAVIRUSES_AUTOPHAGY	http://www.gsea-msigdb.org/gsea/msigdb/cards/WP_HOSTPATHOGEN_INTERACTION_OF_HUMAN_CORONAVIRUSES_AUTOPHAGY	Other	Corona virus
WP_HOSTPATHOGEN_INTERACTION_OF_HUMAN_CORONAVIRUSES_INTERFERON_INDUCTION	http://www.gsea-msigdb.org/gsea/msigdb/cards/WP_HOSTPATHOGEN_INTERACTION_OF_HUMAN_CORONAVIRUSES_INTERFERON_INDUCTION	Other	Corona virus
WP_LINOLEIC_ACID_METABOLISM_AFFECTED_BY_CORONAVIRUS_INFECTION	http://www.gsea-msigdb.org/gsea/msigdb/cards/WP_LINOLEIC_ACID_METABOLISM_AFFECTED_BY_CORONAVIRUS_INFECTION	Other	Corona virus
WP_MITOCHONDRIAL_IMMUNE_RESPONSE_TO_SARSCOV2	http://www.gsea-msigdb.org/gsea/msigdb/cards/WP_MITOCHONDRIAL_IMMUNE_RESPONSE_TO_SARSCOV2	Other	Corona virus
WP_NETWORK_MAP_OF_SARSCOV2_SIGNALING_PATHWAY	http://www.gsea-msigdb.org/gsea/msigdb/cards/WP_NETWORK_MAP_OF_SARSCOV2_SIGNALING_PATHWAY	Other	Corona virus
WP_NSP1_FROM_SARSCOV2_INHIBITS_TRANSLATION_INITIATION_IN_THE_HOST_CELL	http://www.gsea-msigdb.org/gsea/msigdb/cards/WP_NSP1_FROM_SARSCOV2_INHIBITS_TRANSLATION_INITIATION_IN_THE_HOST_CELL	Other	Corona virus
WP_PROSTAGLANDIN_SIGNALING	http://www.gsea-msigdb.org/gsea/msigdb/cards/WP_PROSTAGLANDIN_SIGNALING	Other	Corona virus
WP_SARSCOV2_ALTERING_ANGIOGENESIS_VIA_NRP1	http://www.gsea-msigdb.org/gsea/msigdb/cards/WP_SARSCOV2_ALTERING_ANGIOGENESIS_VIA_NRP1	Other	Corona virus
WP_SARSCOV2_AND_COVID19_PATHWAY	http://www.gsea-msigdb.org/gsea/msigdb/cards/WP_SARSCOV2_AND_COVID19_PATHWAY	Other	Corona virus
WP_SARSCOV2_B117_VARIANT_ANTAGONISES_INNATE_IMMUNE_ACTIVATION	http://www.gsea-msigdb.org/gsea/msigdb/cards/WP_SARSCOV2_B117_VARIANT_ANTAGONISES_INNATE_IMMUNE_ACTIVATION	Other	Corona virus
WP_SARSCOV2_REPLICATION_ORGANELLE_FORMATION	http://www.gsea-msigdb.org/gsea/msigdb/cards/WP_SARSCOV2_REPLICATION_ORGANELLE_FORMATION	Other	Corona virus
WP_TCELL_ACTIVATION_SARSCOV2	http://www.gsea-msigdb.org/gsea/msigdb/cards/WP_TCELL_ACTIVATION_SARSCOV2	Other	Corona virus
REACTOME_METAL_SEQUESTRATION_BY_ANTIMICROBIAL_PROTEINS	na	Other	Corona virus
REACTOME_MATURATION_OF_SARSCOV1_NUCLEOPROTEIN	na	Other	Corona virus
REACTOME_MATURATION_OF_SARSCOV1_SPIKE_PROTEIN	na	Other	Corona virus
REACTOME_TRANSLATION_OF_SARSCOV1_STRUCTURAL_PROTEINS	na	Other	Corona virus
REACTOME_MATURATION_OF_SARSCOV2_SPIKE_PROTEIN	na	Other	Corona virus
REACTOME_MATURATION_OF_SARSCOV2_NUCLEOPROTEIN	na	Other	Corona virus
REACTOME_TRANSLATION_OF_SARSCOV2_STRUCTURAL_PROTEINS	na	Other	Corona virus
REACTOME_SARS_COV_2_ACTIVATES_MODULATES_INNATE_AND_ADAPTIVE_IMMUNE_RESPONSES	na	Other	Corona virus
REACTOME_SARS_COV_2_TARGETS_PDZ_PROTEINS_IN_CELL_CELL_JUNCTION	na	Other	Corona virus
REACTOME_SARS_COV_2_HOST_INTERACTIONS	na	Other	Corona virus
REACTOME_SARS_COV_2_MODULATES_AUTOPHAGY	na	Other	Corona virus
REACTOME_ATORVASTATIN_ADME	na	Other	Corona virus
REACTOME_SARS_COV_2_TARGETS_HOST_INTRACELLULAR_SIGNALLING_AND_REGULATORY_PATHWAYS	na	Other	Corona virus
REACTOME_EARLY_SARS_COV_2_INFECTION_EVENTS	na	Other	Corona virus
WP_SARSCOV2_AND_ACE2_RECEPTOR_MOLECULAR_MECHANISMS	na	Other	Corona virus
WP_EXTRAFOLLICULAR_B_CELL_ACTIVATION_BY_SARSCOV2	na	Other	Corona virus
WP_SARSCOV2_MITOCHONDRIAL_CHRONIC_OXIDATIVE_STRESS_AND_ENDOTHELIAL_DYSFUNCTION	na	Other	Corona virus
WP_COVID19_THROMBOSIS_AND_ANTICOAGULATION	na	Other	Corona virus
REACTOMEMATURATION_OF__SARS_COV_1_NUCLEOPROTEIN	na	Other	Corona virus
REACTOME_SARS_COV_1_HOST_INTERACTIONS	na	Other	Corona virus
REACTOME_SARS_COV_1_ACTIVATES_MODULATES_INNATE_IMMUNE_RESPONSES	na	Other	Corona virus
REACTOME_SARS_COV_1_MODULATES_HOST_TRANSLATION_MACHINERY	na	Other	Corona virus
REACTOME_SARS_COV_1_TARGETS_HOST_INTRACELLULAR_SIGNALLING_AND_REGULATORY_PATHWAYS	na	Other	Corona virus
REACTOME_LATE_SARS_COV_2_INFECTION_EVENTS	na	Other	Corona virus
WP_EXTRAFOLLICULAR_AND_FOLLICULAR_B_CELL_ACTIVATION_BY_SARSCOV2	na	Other	Corona virus
WP_PERTURBATIONS_TO_HOSTCELL_AUTOPHAGY_INDUCED_BY_SARSCOV2_PROTEINS	na	Other	Corona virus
WP_COVID19_AND_ENDOTHELIAL_CELL_SENESCENCE	na	Other	Corona virus
REACTOME_DEFECTIVE_CFTR_CAUSES_CYSTIC_FIBROSIS	http://www.gsea-msigdb.org/gsea/msigdb/cards/REACTOME_DEFECTIVE_CFTR_CAUSES_CYSTIC_FIBROSIS	Other	Cystic fibrosis
BIOCARTA_CFTR_PATHWAY	http://www.gsea-msigdb.org/gsea/msigdb/cards/BIOCARTA_CFTR_PATHWAY	Other	Cystic fibrosis
BIOCARTA_MITR_PATHWAY	http://www.gsea-msigdb.org/gsea/msigdb/cards/BIOCARTA_MITR_PATHWAY	Other	Development
REACTOME_DEVELOPMENTAL_BIOLOGY	http://www.gsea-msigdb.org/gsea/msigdb/cards/REACTOME_DEVELOPMENTAL_BIOLOGY	Other	Development
REACTOME_ORGANELLE_BIOGENESIS_AND_MAINTENANCE	http://www.gsea-msigdb.org/gsea/msigdb/cards/REACTOME_ORGANELLE_BIOGENESIS_AND_MAINTENANCE	Other	Development
REACTOME_REGULATION_OF_BETA_CELL_DEVELOPMENT	http://www.gsea-msigdb.org/gsea/msigdb/cards/REACTOME_REGULATION_OF_BETA_CELL_DEVELOPMENT	Other	Development
REACTOME_SEMA3A_PAK_DEPENDENT_AXON_REPULSION	http://www.gsea-msigdb.org/gsea/msigdb/cards/REACTOME_SEMA3A_PAK_DEPENDENT_AXON_REPULSION	Other	Development
REACTOME_NETRIN_MEDIATED_REPULSION_SIGNALS	http://www.gsea-msigdb.org/gsea/msigdb/cards/REACTOME_NETRIN_MEDIATED_REPULSION_SIGNALS	Other	Development
REACTOME_RECYCLING_PATHWAY_OF_L1	http://www.gsea-msigdb.org/gsea/msigdb/cards/REACTOME_RECYCLING_PATHWAY_OF_L1	Other	Development
REACTOME_INTERACTION_BETWEEN_L1_AND_ANKYRINS	http://www.gsea-msigdb.org/gsea/msigdb/cards/REACTOME_INTERACTION_BETWEEN_L1_AND_ANKYRINS	Other	Development
REACTOME_SIGNAL_TRANSDUCTION_BY_L1	http://www.gsea-msigdb.org/gsea/msigdb/cards/REACTOME_SIGNAL_TRANSDUCTION_BY_L1	Other	Development
REACTOME_ACTIVATION_OF_ANTERIOR_HOX_GENES_IN_HINDBRAIN_DEVELOPMENT_DURING_EARLY_EMBRYOGENESIS	http://www.gsea-msigdb.org/gsea/msigdb/cards/REACTOME_ACTIVATION_OF_ANTERIOR_HOX_GENES_IN_HINDBRAIN_DEVELOPMENT_DURING_EARLY_EMBRYOGENESIS	Other	Development
REACTOME_LGI_ADAM_INTERACTIONS	http://www.gsea-msigdb.org/gsea/msigdb/cards/REACTOME_LGI_ADAM_INTERACTIONS	Other	Development
REACTOME_TRANSCRIPTIONAL_REGULATION_OF_GRANULOPOIESIS	http://www.gsea-msigdb.org/gsea/msigdb/cards/REACTOME_TRANSCRIPTIONAL_REGULATION_OF_GRANULOPOIESIS	Other	Development
REACTOME_EGR2_AND_SOX10_MEDIATED_INITIATION_OF_SCHWANN_CELL_MYELINATION	http://www.gsea-msigdb.org/gsea/msigdb/cards/REACTOME_EGR2_AND_SOX10_MEDIATED_INITIATION_OF_SCHWANN_CELL_MYELINATION	Other	Development
REACTOME_NERVOUS_SYSTEM_DEVELOPMENT	http://www.gsea-msigdb.org/gsea/msigdb/cards/REACTOME_NERVOUS_SYSTEM_DEVELOPMENT	Other	Development
WP_HAIR_FOLLICLE_DEVELOPMENT_CYTODIFFERENTIATION_PART_3_OF_3	http://www.gsea-msigdb.org/gsea/msigdb/cards/WP_HAIR_FOLLICLE_DEVELOPMENT_CYTODIFFERENTIATION_PART_3_OF_3	Other	Development
WP_GENES_CONTROLLING_NEPHROGENESIS	http://www.gsea-msigdb.org/gsea/msigdb/cards/WP_GENES_CONTROLLING_NEPHROGENESIS	Other	Development
WP_MOLYBDENUM_COFACTOR_MOCO_BIOSYNTHESIS	http://www.gsea-msigdb.org/gsea/msigdb/cards/WP_MOLYBDENUM_COFACTOR_MOCO_BIOSYNTHESIS	Other	Development
WP_OLIGODENDROCYTE_SPECIFICATION_AND_DIFFERENTIATION_LEADING_TO_MYELIN_COMPONENTS_FOR_CNS	http://www.gsea-msigdb.org/gsea/msigdb/cards/WP_OLIGODENDROCYTE_SPECIFICATION_AND_DIFFERENTIATION_LEADING_TO_MYELIN_COMPONENTS_FOR_CNS	Other	Development
WP_HYPOTHETICAL_CRANIOFACIAL_DEVELOPMENT_PATHWAY	http://www.gsea-msigdb.org/gsea/msigdb/cards/WP_HYPOTHETICAL_CRANIOFACIAL_DEVELOPMENT_PATHWAY	Other	Development
WP_HEMATOPOIETIC_STEM_CELL_GENE_REGULATION_BY_GABP_ALPHABETA_COMPLEX	http://www.gsea-msigdb.org/gsea/msigdb/cards/WP_HEMATOPOIETIC_STEM_CELL_GENE_REGULATION_BY_GABP_ALPHABETA_COMPLEX	Other	Development
WP_HEART_DEVELOPMENT	http://www.gsea-msigdb.org/gsea/msigdb/cards/WP_HEART_DEVELOPMENT	Other	Development
WP_ENDODERM_DIFFERENTIATION	http://www.gsea-msigdb.org/gsea/msigdb/cards/WP_ENDODERM_DIFFERENTIATION	Other	Development
WP_MAMMARY_GLAND_DEVELOPMENT_PATHWAY_EMBRYONIC_DEVELOPMENT_STAGE_1_OF_4	http://www.gsea-msigdb.org/gsea/msigdb/cards/WP_MAMMARY_GLAND_DEVELOPMENT_PATHWAY_EMBRYONIC_DEVELOPMENT_STAGE_1_OF_4	Other	Development
WP_TRANSCRIPTION_COFACTORS_SKI_AND_SKIL_PROTEIN_PARTNERS	http://www.gsea-msigdb.org/gsea/msigdb/cards/WP_TRANSCRIPTION_COFACTORS_SKI_AND_SKIL_PROTEIN_PARTNERS	Other	Development
WP_METAPATHWAY_BIOTRANSFORMATION_PHASE_I_AND_II	http://www.gsea-msigdb.org/gsea/msigdb/cards/WP_METAPATHWAY_BIOTRANSFORMATION_PHASE_I_AND_II	Other	Development
WP_UNFOLDED_PROTEIN_RESPONSE	http://www.gsea-msigdb.org/gsea/msigdb/cards/WP_UNFOLDED_PROTEIN_RESPONSE	Other	Development
WP_DOPAMINERGIC_NEUROGENESIS	http://www.gsea-msigdb.org/gsea/msigdb/cards/WP_DOPAMINERGIC_NEUROGENESIS	Other	Development
WP_MAMMARY_GLAND_DEVELOPMENT_PATHWAY_PUBERTY_STAGE_2_OF_4	http://www.gsea-msigdb.org/gsea/msigdb/cards/WP_MAMMARY_GLAND_DEVELOPMENT_PATHWAY_PUBERTY_STAGE_2_OF_4	Other	Development
WP_LET7_INHIBITION_OF_ES_CELL_REPROGRAMMING	http://www.gsea-msigdb.org/gsea/msigdb/cards/WP_LET7_INHIBITION_OF_ES_CELL_REPROGRAMMING	Other	Development
WP_DEVELOPMENT_OF_URETERIC_COLLECTION_SYSTEM	http://www.gsea-msigdb.org/gsea/msigdb/cards/WP_DEVELOPMENT_OF_URETERIC_COLLECTION_SYSTEM	Other	Development
WP_ECTODERM_DIFFERENTIATION	http://www.gsea-msigdb.org/gsea/msigdb/cards/WP_ECTODERM_DIFFERENTIATION	Other	Development
WP_SOMITOGENESIS_IN_THE_CONTEXT_OF_SPONDYLOCOSTAL_DYSOSTOSIS	http://www.gsea-msigdb.org/gsea/msigdb/cards/WP_SOMITOGENESIS_IN_THE_CONTEXT_OF_SPONDYLOCOSTAL_DYSOSTOSIS	Other	Development
WP_GENES_RELATED_TO_PRIMARY_CILIUM_DEVELOPMENT_BASED_ON_CRISPR	http://www.gsea-msigdb.org/gsea/msigdb/cards/WP_GENES_RELATED_TO_PRIMARY_CILIUM_DEVELOPMENT_BASED_ON_CRISPR	Other	Development
WP_MAMMARY_GLAND_DEVELOPMENT_PATHWAY_PREGNANCY_AND_LACTATION_STAGE_3_OF_4	http://www.gsea-msigdb.org/gsea/msigdb/cards/WP_MAMMARY_GLAND_DEVELOPMENT_PATHWAY_PREGNANCY_AND_LACTATION_STAGE_3_OF_4	Other	Development
WP_MAMMARY_GLAND_DEVELOPMENT_PATHWAY_INVOLUTION_STAGE_4_OF_4	http://www.gsea-msigdb.org/gsea/msigdb/cards/WP_MAMMARY_GLAND_DEVELOPMENT_PATHWAY_INVOLUTION_STAGE_4_OF_4	Other	Development
WP_MESODERMAL_COMMITMENT_PATHWAY	http://www.gsea-msigdb.org/gsea/msigdb/cards/WP_MESODERMAL_COMMITMENT_PATHWAY	Other	Development
WP_NEURAL_CREST_DIFFERENTIATION	http://www.gsea-msigdb.org/gsea/msigdb/cards/WP_NEURAL_CREST_DIFFERENTIATION	Other	Development
WP_NEPHROGENESIS	http://www.gsea-msigdb.org/gsea/msigdb/cards/WP_NEPHROGENESIS	Other	Development
WP_HAIR_FOLLICLE_DEVELOPMENT_ORGANOGENESIS_PART_2_OF_3	http://www.gsea-msigdb.org/gsea/msigdb/cards/WP_HAIR_FOLLICLE_DEVELOPMENT_ORGANOGENESIS_PART_2_OF_3	Other	Development
WP_PRIMARY_FOCAL_SEGMENTAL_GLOMERULOSCLEROSIS_FSGS	http://www.gsea-msigdb.org/gsea/msigdb/cards/WP_PRIMARY_FOCAL_SEGMENTAL_GLOMERULOSCLEROSIS_FSGS	Other	Development
WP_SRF_AND_MIRS_IN_SMOOTH_MUSCLE_DIFFERENTIATION_AND_PROLIFERATION	http://www.gsea-msigdb.org/gsea/msigdb/cards/WP_SRF_AND_MIRS_IN_SMOOTH_MUSCLE_DIFFERENTIATION_AND_PROLIFERATION	Other	Development
KEGG_AXON_GUIDANCE	http://www.gsea-msigdb.org/gsea/msigdb/cards/KEGG_AXON_GUIDANCE	Other	Development
REACTOME_TRANSCRIPTIONAL_REGULATION_OF_TESTIS_DIFFERENTIATION	http://www.gsea-msigdb.org/gsea/msigdb/cards/REACTOME_TRANSCRIPTIONAL_REGULATION_OF_TESTIS_DIFFERENTIATION	Other	Development
WP_BMP_SIGNALING_IN_EYELID_DEVELOPMENT	http://www.gsea-msigdb.org/gsea/msigdb/cards/WP_BMP_SIGNALING_IN_EYELID_DEVELOPMENT	Other	Development
WP_EDA_SIGNALING_IN_HAIR_FOLLICLE_DEVELOPMENT	http://www.gsea-msigdb.org/gsea/msigdb/cards/WP_EDA_SIGNALING_IN_HAIR_FOLLICLE_DEVELOPMENT	Other	Development
WP_OSX_AND_MIRNAS_IN_TOOTH_DEVELOPMENT	http://www.gsea-msigdb.org/gsea/msigdb/cards/WP_OSX_AND_MIRNAS_IN_TOOTH_DEVELOPMENT	Other	Development
REACTOME_GERM_LAYER_FORMATION_AT_GASTRULATION	na	Other	Development
WP_SOMATIC_SEX_DETERMINATION	http://www.gsea-msigdb.org/gsea/msigdb/cards/WP_SOMATIC_SEX_DETERMINATION	Other	Development
REACTOME_EPITHELIAL_MESENCHYMAL_TRANSITION_EMT_DURING_GASTRULATION	na	Other	Development
REACTOME_GASTRULATION	na	Other	Development
REACTOME_FORMATION_OF_PARAXIAL_MESODERM	na	Other	Development
REACTOME_FORMATION_OF_AXIAL_MESODERM	na	Other	Development
BIOCARTA_GHRELIN_PATHWAY	http://www.gsea-msigdb.org/gsea/msigdb/cards/BIOCARTA_GHRELIN_PATHWAY	Other	Digestive tract
KEGG_PATHOGENIC_ESCHERICHIA_COLI_INFECTION	http://www.gsea-msigdb.org/gsea/msigdb/cards/KEGG_PATHOGENIC_ESCHERICHIA_COLI_INFECTION	Other	Digestive tract
WP_GASTRIN_SIGNALING_PATHWAY	http://www.gsea-msigdb.org/gsea/msigdb/cards/WP_GASTRIN_SIGNALING_PATHWAY	Other	Digestive tract
WP_GASTRIC_CANCER_NETWORK_2	http://www.gsea-msigdb.org/gsea/msigdb/cards/WP_GASTRIC_CANCER_NETWORK_2	Other	Digestive tract
KEGG_EPITHELIAL_CELL_SIGNALING_IN_HELICOBACTER_PYLORI_INFECTION	http://www.gsea-msigdb.org/gsea/msigdb/cards/KEGG_EPITHELIAL_CELL_SIGNALING_IN_HELICOBACTER_PYLORI_INFECTION	Other	Digestive tract
WP_EFFECT_OF_INTESTINAL_MICROBIOME_ON_ANTICOAGULANT_RESPONSE_OF_VITAMIN_K_ANTAGONISTS	na	Other	Digestive tract
WP_DISORDERS_OF_BILE_ACID_SYNTHESIS_AND_BILIARY_TRANSPORT	na	Other	Digestive tract
BIOCARTA_ACETAMINOPHEN_PATHWAY	http://www.gsea-msigdb.org/gsea/msigdb/cards/BIOCARTA_ACETAMINOPHEN_PATHWAY	Other	Drugs
BIOCARTA_FLUMAZENIL_PATHWAY	http://www.gsea-msigdb.org/gsea/msigdb/cards/BIOCARTA_FLUMAZENIL_PATHWAY	Other	Drugs
BIOCARTA_CB1R_PATHWAY	http://www.gsea-msigdb.org/gsea/msigdb/cards/BIOCARTA_CB1R_PATHWAY	Other	Drugs
REACTOME_OPIOID_SIGNALLING	http://www.gsea-msigdb.org/gsea/msigdb/cards/REACTOME_OPIOID_SIGNALLING	Other	Drugs
WP_TAMOXIFEN_METABOLISM	http://www.gsea-msigdb.org/gsea/msigdb/cards/WP_TAMOXIFEN_METABOLISM	Other	Drugs
WP_PHOTODYNAMIC_THERAPYINDUCED_AP1_SURVIVAL_SIGNALING	http://www.gsea-msigdb.org/gsea/msigdb/cards/WP_PHOTODYNAMIC_THERAPYINDUCED_AP1_SURVIVAL_SIGNALING	Other	Drugs
WP_LNCRNAMEDIATED_MECHANISMS_OF_THERAPEUTIC_RESISTANCE	http://www.gsea-msigdb.org/gsea/msigdb/cards/WP_LNCRNAMEDIATED_MECHANISMS_OF_THERAPEUTIC_RESISTANCE	Other	Drugs
WP_PHOTODYNAMIC_THERAPYINDUCED_NFKB_SURVIVAL_SIGNALING	http://www.gsea-msigdb.org/gsea/msigdb/cards/WP_PHOTODYNAMIC_THERAPYINDUCED_NFKB_SURVIVAL_SIGNALING	Other	Drugs
WP_IRINOTECAN_PATHWAY	http://www.gsea-msigdb.org/gsea/msigdb/cards/WP_IRINOTECAN_PATHWAY	Other	Drugs
WP_SULINDAC_METABOLIC_PATHWAY	http://www.gsea-msigdb.org/gsea/msigdb/cards/WP_SULINDAC_METABOLIC_PATHWAY	Other	Drugs
WP_COMMON_PATHWAYS_UNDERLYING_DRUG_ADDICTION	http://www.gsea-msigdb.org/gsea/msigdb/cards/WP_COMMON_PATHWAYS_UNDERLYING_DRUG_ADDICTION	Other	Drugs
WP_PHOTODYNAMIC_THERAPYINDUCED_UNFOLDED_PROTEIN_RESPONSE	http://www.gsea-msigdb.org/gsea/msigdb/cards/WP_PHOTODYNAMIC_THERAPYINDUCED_UNFOLDED_PROTEIN_RESPONSE	Other	Drugs
WP_CONSTITUTIVE_ANDROSTANE_RECEPTOR_PATHWAY	http://www.gsea-msigdb.org/gsea/msigdb/cards/WP_CONSTITUTIVE_ANDROSTANE_RECEPTOR_PATHWAY	Other	Drugs
WP_PHOTODYNAMIC_THERAPYINDUCED_NFE2L2_NRF2_SURVIVAL_SIGNALING	http://www.gsea-msigdb.org/gsea/msigdb/cards/WP_PHOTODYNAMIC_THERAPYINDUCED_NFE2L2_NRF2_SURVIVAL_SIGNALING	Other	Drugs
WP_FLUOROPYRIMIDINE_ACTIVITY	http://www.gsea-msigdb.org/gsea/msigdb/cards/WP_FLUOROPYRIMIDINE_ACTIVITY	Other	Drugs
WP_CANNABINOID_RECEPTOR_SIGNALING	http://www.gsea-msigdb.org/gsea/msigdb/cards/WP_CANNABINOID_RECEPTOR_SIGNALING	Other	Drugs
KEGG_LIMONENE_AND_PINENE_DEGRADATION	http://www.gsea-msigdb.org/gsea/msigdb/cards/KEGG_LIMONENE_AND_PINENE_DEGRADATION	Other	Drugs
KEGG_DRUG_METABOLISM_CYTOCHROME_P450	http://www.gsea-msigdb.org/gsea/msigdb/cards/KEGG_DRUG_METABOLISM_CYTOCHROME_P450	Other	Drugs
KEGG_DRUG_METABOLISM_OTHER_ENZYMES	http://www.gsea-msigdb.org/gsea/msigdb/cards/KEGG_DRUG_METABOLISM_OTHER_ENZYMES	Other	Drugs
REACTOME_ABACAVIR_METABOLISM	http://www.gsea-msigdb.org/gsea/msigdb/cards/REACTOME_ABACAVIR_METABOLISM	Other	Drugs
REACTOME_ABACAVIR_TRANSMEMBRANE_TRANSPORT	http://www.gsea-msigdb.org/gsea/msigdb/cards/REACTOME_ABACAVIR_TRANSMEMBRANE_TRANSPORT	Other	Drugs
REACTOME_ABACAVIR_TRANSPORT_AND_METABOLISM	http://www.gsea-msigdb.org/gsea/msigdb/cards/REACTOME_ABACAVIR_TRANSPORT_AND_METABOLISM	Other	Drugs
WP_NICOTINE_METABOLISM_IN_LIVER_CELLS	http://www.gsea-msigdb.org/gsea/msigdb/cards/WP_NICOTINE_METABOLISM_IN_LIVER_CELLS	Other	Drugs
REACTOME_RIBAVIRIN_ADME	na	Other	Drugs
REACTOME_PREDNISONE_ADME	na	Other	Drugs
WP_SILDENAFIL_TREATMENT	na	Other	Drugs
REACTOME_HEMOSTASIS	http://www.gsea-msigdb.org/gsea/msigdb/cards/REACTOME_HEMOSTASIS	Other	Erythrocytes
REACTOME_ERYTHROCYTES_TAKE_UP_CARBON_DIOXIDE_AND_RELEASE_OXYGEN	http://www.gsea-msigdb.org/gsea/msigdb/cards/REACTOME_ERYTHROCYTES_TAKE_UP_CARBON_DIOXIDE_AND_RELEASE_OXYGEN	Other	Erythrocytes
REACTOME_METABOLISM_OF_PORPHYRINS	http://www.gsea-msigdb.org/gsea/msigdb/cards/REACTOME_METABOLISM_OF_PORPHYRINS	Other	Erythrocytes
REACTOME_HEME_BIOSYNTHESIS	http://www.gsea-msigdb.org/gsea/msigdb/cards/REACTOME_HEME_BIOSYNTHESIS	Other	Erythrocytes
REACTOME_HEME_DEGRADATION	http://www.gsea-msigdb.org/gsea/msigdb/cards/REACTOME_HEME_DEGRADATION	Other	Erythrocytes
REACTOME_SCAVENGING_OF_HEME_FROM_PLASMA	http://www.gsea-msigdb.org/gsea/msigdb/cards/REACTOME_SCAVENGING_OF_HEME_FROM_PLASMA	Other	Erythrocytes
REACTOME_SIGNALING_BY_ERYTHROPOIETIN	http://www.gsea-msigdb.org/gsea/msigdb/cards/REACTOME_SIGNALING_BY_ERYTHROPOIETIN	Other	Erythrocytes
REACTOME_ERYTHROPOIETIN_ACTIVATES_PHOSPHOINOSITIDE_3_KINASE_PI3K	http://www.gsea-msigdb.org/gsea/msigdb/cards/REACTOME_ERYTHROPOIETIN_ACTIVATES_PHOSPHOINOSITIDE_3_KINASE_PI3K	Other	Erythrocytes
REACTOME_BLOOD_GROUP_SYSTEMS_BIOSYNTHESIS	http://www.gsea-msigdb.org/gsea/msigdb/cards/REACTOME_BLOOD_GROUP_SYSTEMS_BIOSYNTHESIS	Other	Erythrocytes
REACTOME_RESPONSE_OF_EIF2AK1_HRI_TO_HEME_DEFICIENCY	http://www.gsea-msigdb.org/gsea/msigdb/cards/REACTOME_RESPONSE_OF_EIF2AK1_HRI_TO_HEME_DEFICIENCY	Other	Erythrocytes
REACTOME_HEME_SIGNALING	http://www.gsea-msigdb.org/gsea/msigdb/cards/REACTOME_HEME_SIGNALING	Other	Erythrocytes
WP_HEME_BIOSYNTHESIS	http://www.gsea-msigdb.org/gsea/msigdb/cards/WP_HEME_BIOSYNTHESIS	Other	Erythrocytes
WP_EPO_RECEPTOR_SIGNALING	http://www.gsea-msigdb.org/gsea/msigdb/cards/WP_EPO_RECEPTOR_SIGNALING	Other	Erythrocytes
BIOCARTA_EPO_PATHWAY	http://www.gsea-msigdb.org/gsea/msigdb/cards/BIOCARTA_EPO_PATHWAY	Other	Erythrocytes
BIOCARTA_ERYTH_PATHWAY	http://www.gsea-msigdb.org/gsea/msigdb/cards/BIOCARTA_ERYTH_PATHWAY	Other	Erythrocytes
BIOCARTA_EPONFKB_PATHWAY	http://www.gsea-msigdb.org/gsea/msigdb/cards/BIOCARTA_EPONFKB_PATHWAY	Other	Erythrocytes
BIOCARTA_AHSP_PATHWAY	http://www.gsea-msigdb.org/gsea/msigdb/cards/BIOCARTA_AHSP_PATHWAY	Other	Erythrocytes
KEGG_PORPHYRIN_AND_CHLOROPHYLL_METABOLISM	http://www.gsea-msigdb.org/gsea/msigdb/cards/KEGG_PORPHYRIN_AND_CHLOROPHYLL_METABOLISM	Other	Erythrocytes
PID_FANCONI_PATHWAY	http://www.gsea-msigdb.org/gsea/msigdb/cards/PID_FANCONI_PATHWAY	Other	Erythrocytes
PID_EPO_PATHWAY	http://www.gsea-msigdb.org/gsea/msigdb/cards/PID_EPO_PATHWAY	Other	Erythrocytes
HALLMARK_HEME_METABOLISM	http://www.gsea-msigdb.org/gsea/msigdb/cards/HALLMARK_HEME_METABOLISM	Other	Erythrocytes
REACTOME_ERYTHROCYTES_TAKE_UP_OXYGEN_AND_RELEASE_CARBON_DIOXIDE	http://www.gsea-msigdb.org/gsea/msigdb/cards/REACTOME_ERYTHROCYTES_TAKE_UP_OXYGEN_AND_RELEASE_CARBON_DIOXIDE	Other	Erythrocytes
REACTOME_ERYTHROPOIETIN_ACTIVATES_PHOSPHOLIPASE_C_GAMMA_PLCG	http://www.gsea-msigdb.org/gsea/msigdb/cards/REACTOME_ERYTHROPOIETIN_ACTIVATES_PHOSPHOLIPASE_C_GAMMA_PLCG	Other	Erythrocytes
REACTOME_ERYTHROPOIETIN_ACTIVATES_STAT5	http://www.gsea-msigdb.org/gsea/msigdb/cards/REACTOME_ERYTHROPOIETIN_ACTIVATES_STAT5	Other	Erythrocytes
PID_RETINOIC_ACID_PATHWAY	http://www.gsea-msigdb.org/gsea/msigdb/cards/PID_RETINOIC_ACID_PATHWAY	Other	Eyes
REACTOME_THE_RETINOID_CYCLE_IN_CONES_DAYLIGHT_VISION	http://www.gsea-msigdb.org/gsea/msigdb/cards/REACTOME_THE_RETINOID_CYCLE_IN_CONES_DAYLIGHT_VISION	Other	Eyes
REACTOME_VISUAL_PHOTOTRANSDUCTION	http://www.gsea-msigdb.org/gsea/msigdb/cards/REACTOME_VISUAL_PHOTOTRANSDUCTION	Other	Eyes
REACTOME_RETINOID_CYCLE_DISEASE_EVENTS	http://www.gsea-msigdb.org/gsea/msigdb/cards/REACTOME_RETINOID_CYCLE_DISEASE_EVENTS	Other	Eyes
REACTOME_THE_CANONICAL_RETINOID_CYCLE_IN_RODS_TWILIGHT_VISION	http://www.gsea-msigdb.org/gsea/msigdb/cards/REACTOME_THE_CANONICAL_RETINOID_CYCLE_IN_RODS_TWILIGHT_VISION	Other	Eyes
REACTOME_THE_PHOTOTRANSDUCTION_CASCADE	http://www.gsea-msigdb.org/gsea/msigdb/cards/REACTOME_THE_PHOTOTRANSDUCTION_CASCADE	Other	Eyes
REACTOME_DEFECTIVE_CHST6_CAUSES_MCDC1	http://www.gsea-msigdb.org/gsea/msigdb/cards/REACTOME_DEFECTIVE_CHST6_CAUSES_MCDC1	Other	Eyes
REACTOME_CLASS_A_1_RHODOPSIN_LIKE_RECEPTORS	http://www.gsea-msigdb.org/gsea/msigdb/cards/REACTOME_CLASS_A_1_RHODOPSIN_LIKE_RECEPTORS	Other	Eyes
REACTOME_FORMATION_OF_THE_CORNIFIED_ENVELOPE	http://www.gsea-msigdb.org/gsea/msigdb/cards/REACTOME_FORMATION_OF_THE_CORNIFIED_ENVELOPE	Other	Eyes
REACTOME_TFAP2A_ACTS_AS_A_TRANSCRIPTIONAL_REPRESSOR_DURING_RETINOIC_ACID_INDUCED_CELL_DIFFERENTIATION	http://www.gsea-msigdb.org/gsea/msigdb/cards/REACTOME_TFAP2A_ACTS_AS_A_TRANSCRIPTIONAL_REPRESSOR_DURING_RETINOIC_ACID_INDUCED_CELL_DIFFERENTIATION	Other	Eyes
KEGG_RETINOL_METABOLISM	http://www.gsea-msigdb.org/gsea/msigdb/cards/KEGG_RETINOL_METABOLISM	Other	Eyes
BIOCARTA_RHODOPSIN_PATHWAY	http://www.gsea-msigdb.org/gsea/msigdb/cards/BIOCARTA_RHODOPSIN_PATHWAY	Other	Eyes
PID_CONE_PATHWAY	http://www.gsea-msigdb.org/gsea/msigdb/cards/PID_CONE_PATHWAY	Other	Eyes
PID_RHODOPSIN_PATHWAY	http://www.gsea-msigdb.org/gsea/msigdb/cards/PID_RHODOPSIN_PATHWAY	Other	Eyes
REACTOME_ACTIVATION_OF_THE_PHOTOTRANSDUCTION_CASCADE	http://www.gsea-msigdb.org/gsea/msigdb/cards/REACTOME_ACTIVATION_OF_THE_PHOTOTRANSDUCTION_CASCADE	Other	Eyes
REACTOME_OPSINS	http://www.gsea-msigdb.org/gsea/msigdb/cards/REACTOME_OPSINS	Other	Eyes
WP_GPR143_IN_MELANOCYTES_AND_RETINAL_PIGMENT_EPITHELIUM_CELLS	http://www.gsea-msigdb.org/gsea/msigdb/cards/WP_GPR143_IN_MELANOCYTES_AND_RETINAL_PIGMENT_EPITHELIUM_CELLS	Other	Eyes
REACTOME_RECYCLING_OF_BILE_ACIDS_AND_SALTS	http://www.gsea-msigdb.org/gsea/msigdb/cards/REACTOME_RECYCLING_OF_BILE_ACIDS_AND_SALTS	Other	Gall bladder
REACTOME_SYNTHESIS_OF_BILE_ACIDS_AND_BILE_SALTS	http://www.gsea-msigdb.org/gsea/msigdb/cards/REACTOME_SYNTHESIS_OF_BILE_ACIDS_AND_BILE_SALTS	Other	Gall bladder
REACTOME_BILE_ACID_AND_BILE_SALT_METABOLISM	http://www.gsea-msigdb.org/gsea/msigdb/cards/REACTOME_BILE_ACID_AND_BILE_SALT_METABOLISM	Other	Gall bladder
WP_FARNESOID_X_RECEPTOR_PATHWAY	http://www.gsea-msigdb.org/gsea/msigdb/cards/WP_FARNESOID_X_RECEPTOR_PATHWAY	Other	Gall bladder
WP_DRUG_INDUCTION_OF_BILE_ACID_PATHWAY	http://www.gsea-msigdb.org/gsea/msigdb/cards/WP_DRUG_INDUCTION_OF_BILE_ACID_PATHWAY	Other	Gall bladder
KEGG_PRIMARY_BILE_ACID_BIOSYNTHESIS	http://www.gsea-msigdb.org/gsea/msigdb/cards/KEGG_PRIMARY_BILE_ACID_BIOSYNTHESIS	Other	Gall bladder
HALLMARK_BILE_ACID_METABOLISM	http://www.gsea-msigdb.org/gsea/msigdb/cards/HALLMARK_BILE_ACID_METABOLISM	Other	Gall bladder
WP_BILE_ACIDS_SYNTHESIS_AND_ENTEROHEPATIC_CIRCULATION	http://www.gsea-msigdb.org/gsea/msigdb/cards/WP_BILE_ACIDS_SYNTHESIS_AND_ENTEROHEPATIC_CIRCULATION	Other	Gall bladder
BIOCARTA_GRANULOCYTES_PATHWAY	http://www.gsea-msigdb.org/gsea/msigdb/cards/BIOCARTA_GRANULOCYTES_PATHWAY	Other	Immune system
BIOCARTA_LYM_PATHWAY	http://www.gsea-msigdb.org/gsea/msigdb/cards/BIOCARTA_LYM_PATHWAY	Other	Immune system
BIOCARTA_BLYMPHOCYTE_PATHWAY	http://www.gsea-msigdb.org/gsea/msigdb/cards/BIOCARTA_BLYMPHOCYTE_PATHWAY	Other	Immune system
BIOCARTA_MONOCYTE_PATHWAY	http://www.gsea-msigdb.org/gsea/msigdb/cards/BIOCARTA_MONOCYTE_PATHWAY	Other	Immune system
BIOCARTA_LYMPHOCYTE_PATHWAY	http://www.gsea-msigdb.org/gsea/msigdb/cards/BIOCARTA_LYMPHOCYTE_PATHWAY	Other	Immune system
BIOCARTA_NEUTROPHIL_PATHWAY	http://www.gsea-msigdb.org/gsea/msigdb/cards/BIOCARTA_NEUTROPHIL_PATHWAY	Other	Immune system
BIOCARTA_MHC_PATHWAY	http://www.gsea-msigdb.org/gsea/msigdb/cards/BIOCARTA_MHC_PATHWAY	Other	Immune system
BIOCARTA_BBCELL_PATHWAY	http://www.gsea-msigdb.org/gsea/msigdb/cards/BIOCARTA_BBCELL_PATHWAY	Other	Immune system
BIOCARTA_EOSINOPHILS_PATHWAY	http://www.gsea-msigdb.org/gsea/msigdb/cards/BIOCARTA_EOSINOPHILS_PATHWAY	Other	Immune system
BIOCARTA_ALTERNATIVE_PATHWAY	http://www.gsea-msigdb.org/gsea/msigdb/cards/BIOCARTA_ALTERNATIVE_PATHWAY	Other	Immune system
KEGG_PRIMARY_IMMUNODEFICIENCY	http://www.gsea-msigdb.org/gsea/msigdb/cards/KEGG_PRIMARY_IMMUNODEFICIENCY	Other	Immune system
REACTOME_GPVI_MEDIATED_ACTIVATION_CASCADE	http://www.gsea-msigdb.org/gsea/msigdb/cards/REACTOME_GPVI_MEDIATED_ACTIVATION_CASCADE	Other	Immune system
REACTOME_DOWNSTREAM_SIGNALING_EVENTS_OF_B_CELL_RECEPTOR_BCR	http://www.gsea-msigdb.org/gsea/msigdb/cards/REACTOME_DOWNSTREAM_SIGNALING_EVENTS_OF_B_CELL_RECEPTOR_BCR	Other	Immune system
REACTOME_ROS_AND_RNS_PRODUCTION_IN_PHAGOCYTES	http://www.gsea-msigdb.org/gsea/msigdb/cards/REACTOME_ROS_AND_RNS_PRODUCTION_IN_PHAGOCYTES	Other	Immune system
REACTOME_CROSS_PRESENTATION_OF_PARTICULATE_EXOGENOUS_ANTIGENS_PHAGOSOMES	http://www.gsea-msigdb.org/gsea/msigdb/cards/REACTOME_CROSS_PRESENTATION_OF_PARTICULATE_EXOGENOUS_ANTIGENS_PHAGOSOMES	Other	Immune system
REACTOME_ANTIGEN_PROCESSING_CROSS_PRESENTATION	http://www.gsea-msigdb.org/gsea/msigdb/cards/REACTOME_ANTIGEN_PROCESSING_CROSS_PRESENTATION	Other	Immune system
REACTOME_CROSS_PRESENTATION_OF_SOLUBLE_EXOGENOUS_ANTIGENS_ENDOSOMES	http://www.gsea-msigdb.org/gsea/msigdb/cards/REACTOME_CROSS_PRESENTATION_OF_SOLUBLE_EXOGENOUS_ANTIGENS_ENDOSOMES	Other	Immune system
REACTOME_ADAPTIVE_IMMUNE_SYSTEM	http://www.gsea-msigdb.org/gsea/msigdb/cards/REACTOME_ADAPTIVE_IMMUNE_SYSTEM	Other	Immune system
REACTOME_BETA_DEFENSINS	http://www.gsea-msigdb.org/gsea/msigdb/cards/REACTOME_BETA_DEFENSINS	Other	Immune system
REACTOME_DEFENSINS	http://www.gsea-msigdb.org/gsea/msigdb/cards/REACTOME_DEFENSINS	Other	Immune system
REACTOME_NEF_MEDIATES_DOWN_MODULATION_OF_CELL_SURFACE_RECEPTORS_BY_RECRUITING_THEM_TO_CLATHRIN_ADAPTERS	http://www.gsea-msigdb.org/gsea/msigdb/cards/REACTOME_NEF_MEDIATES_DOWN_MODULATION_OF_CELL_SURFACE_RECEPTORS_BY_RECRUITING_THEM_TO_CLATHRIN_ADAPTERS	Other	Immune system
REACTOME_NEF_MEDIATED_DOWNREGULATION_OF_MHC_CLASS_I_COMPLEX_CELL_SURFACE_EXPRESSION	http://www.gsea-msigdb.org/gsea/msigdb/cards/REACTOME_NEF_MEDIATED_DOWNREGULATION_OF_MHC_CLASS_I_COMPLEX_CELL_SURFACE_EXPRESSION	Other	Immune system
REACTOME_NEF_AND_SIGNAL_TRANSDUCTION	http://www.gsea-msigdb.org/gsea/msigdb/cards/REACTOME_NEF_AND_SIGNAL_TRANSDUCTION	Other	Immune system
REACTOME_MYD88_INDEPENDENT_TLR4_CASCADE	http://www.gsea-msigdb.org/gsea/msigdb/cards/REACTOME_MYD88_INDEPENDENT_TLR4_CASCADE	Other	Immune system
REACTOME_COMPLEMENT_CASCADE	http://www.gsea-msigdb.org/gsea/msigdb/cards/REACTOME_COMPLEMENT_CASCADE	Other	Immune system
REACTOME_INITIAL_TRIGGERING_OF_COMPLEMENT	http://www.gsea-msigdb.org/gsea/msigdb/cards/REACTOME_INITIAL_TRIGGERING_OF_COMPLEMENT	Other	Immune system
REACTOME_TERMINAL_PATHWAY_OF_COMPLEMENT	http://www.gsea-msigdb.org/gsea/msigdb/cards/REACTOME_TERMINAL_PATHWAY_OF_COMPLEMENT	Other	Immune system
REACTOME_CREATION_OF_C4_AND_C2_ACTIVATORS	http://www.gsea-msigdb.org/gsea/msigdb/cards/REACTOME_CREATION_OF_C4_AND_C2_ACTIVATORS	Other	Immune system
REACTOME_NEF_MEDIATED_CD4_DOWN_REGULATION	http://www.gsea-msigdb.org/gsea/msigdb/cards/REACTOME_NEF_MEDIATED_CD4_DOWN_REGULATION	Other	Immune system
REACTOME_TOLL_LIKE_RECEPTOR_9_TLR9_CASCADE	http://www.gsea-msigdb.org/gsea/msigdb/cards/REACTOME_TOLL_LIKE_RECEPTOR_9_TLR9_CASCADE	Other	Immune system
REACTOME_TOLL_LIKE_RECEPTOR_TLR1_TLR2_CASCADE	http://www.gsea-msigdb.org/gsea/msigdb/cards/REACTOME_TOLL_LIKE_RECEPTOR_TLR1_TLR2_CASCADE	Other	Immune system
REACTOME_INNATE_IMMUNE_SYSTEM	http://www.gsea-msigdb.org/gsea/msigdb/cards/REACTOME_INNATE_IMMUNE_SYSTEM	Other	Immune system
REACTOME_NOD1_2_SIGNALING_PATHWAY	http://www.gsea-msigdb.org/gsea/msigdb/cards/REACTOME_NOD1_2_SIGNALING_PATHWAY	Other	Immune system
REACTOME_NUCLEOTIDE_BINDING_DOMAIN_LEUCINE_RICH_REPEAT_CONTAINING_RECEPTOR_NLR_SIGNALING_PATHWAYS	http://www.gsea-msigdb.org/gsea/msigdb/cards/REACTOME_NUCLEOTIDE_BINDING_DOMAIN_LEUCINE_RICH_REPEAT_CONTAINING_RECEPTOR_NLR_SIGNALING_PATHWAYS	Other	Immune system
REACTOME_TOLL_LIKE_RECEPTOR_CASCADES	http://www.gsea-msigdb.org/gsea/msigdb/cards/REACTOME_TOLL_LIKE_RECEPTOR_CASCADES	Other	Immune system
REACTOME_TICAM1_RIP1_MEDIATED_IKK_COMPLEX_RECRUITMENT	http://www.gsea-msigdb.org/gsea/msigdb/cards/REACTOME_TICAM1_RIP1_MEDIATED_IKK_COMPLEX_RECRUITMENT	Other	Immune system
REACTOME_ALTERNATIVE_COMPLEMENT_ACTIVATION	http://www.gsea-msigdb.org/gsea/msigdb/cards/REACTOME_ALTERNATIVE_COMPLEMENT_ACTIVATION	Other	Immune system
REACTOME_ACTIVATION_OF_C3_AND_C5	http://www.gsea-msigdb.org/gsea/msigdb/cards/REACTOME_ACTIVATION_OF_C3_AND_C5	Other	Immune system
REACTOME_RIP_MEDIATED_NFKB_ACTIVATION_VIA_ZBP1	http://www.gsea-msigdb.org/gsea/msigdb/cards/REACTOME_RIP_MEDIATED_NFKB_ACTIVATION_VIA_ZBP1	Other	Immune system
REACTOME_NEF_MEDIATED_CD8_DOWN_REGULATION	http://www.gsea-msigdb.org/gsea/msigdb/cards/REACTOME_NEF_MEDIATED_CD8_DOWN_REGULATION	Other	Immune system
REACTOME_STING_MEDIATED_INDUCTION_OF_HOST_IMMUNE_RESPONSES	http://www.gsea-msigdb.org/gsea/msigdb/cards/REACTOME_STING_MEDIATED_INDUCTION_OF_HOST_IMMUNE_RESPONSES	Other	Immune system
REACTOME_CYTOSOLIC_SENSORS_OF_PATHOGEN_ASSOCIATED_DNA	http://www.gsea-msigdb.org/gsea/msigdb/cards/REACTOME_CYTOSOLIC_SENSORS_OF_PATHOGEN_ASSOCIATED_DNA	Other	Immune system
REACTOME_IMMUNOREGULATORY_INTERACTIONS_BETWEEN_A_LYMPHOID_AND_A_NON_LYMPHOID_CELL	http://www.gsea-msigdb.org/gsea/msigdb/cards/REACTOME_IMMUNOREGULATORY_INTERACTIONS_BETWEEN_A_LYMPHOID_AND_A_NON_LYMPHOID_CELL	Other	Immune system
REACTOME_TCR_SIGNALING	http://www.gsea-msigdb.org/gsea/msigdb/cards/REACTOME_TCR_SIGNALING	Other	Immune system
REACTOME_GENERATION_OF_SECOND_MESSENGER_MOLECULES	http://www.gsea-msigdb.org/gsea/msigdb/cards/REACTOME_GENERATION_OF_SECOND_MESSENGER_MOLECULES	Other	Immune system
REACTOME_FCGR_ACTIVATION	http://www.gsea-msigdb.org/gsea/msigdb/cards/REACTOME_FCGR_ACTIVATION	Other	Immune system
REACTOME_ROLE_OF_PHOSPHOLIPIDS_IN_PHAGOCYTOSIS	http://www.gsea-msigdb.org/gsea/msigdb/cards/REACTOME_ROLE_OF_PHOSPHOLIPIDS_IN_PHAGOCYTOSIS	Other	Immune system
[truncated: 1,187 more rows]
