# Supplementary material for: Multi-omics dissection of MAPK-driven senescence unveils therapeutic vulnerabilities in KIAA1549::BRAF-fusion pediatric low-grade glioma models
Source: Signal Transduct Target Ther. 2025 Jun 23;10:197. doi: 10.1038/s41392-025-02279-8 (PMC12185702; doi:10.1038/s41392-025-02279-8)
Supplement: Supplementary file 29 — Dataset 1 [file 41392_2025_2279_MOESM29_ESM.xlsx]

## Sheet: RNAseq (norm reads)
Gene Symbol	Gene ID	BT66OFF_Control_1	BT66OFF_Control_2	BT66OFF_Control_3	BT66OFF_Tram15min_1	BT66OFF_Tram15min_2	BT66OFF_Tram15min_3	BT66OFF_Tram1h_1	BT66OFF_Tram1h_2	BT66OFF_Tram1h_3	BT66OFF_Tram6h_1	BT66OFF_Tram6h_2	BT66OFF_Tram6h_3	BT66OFF_Tram24h_1	BT66OFF_Tram24h_2	BT66OFF_Tram24h_3
A1BG	ENSG00000121410	5.77634	6.11566	6.33499	5.94023	6.86175	6.00536	6.7984	7.6694	6.15193	6.2037	7.38755	6.52828	5.77234	7.07244	7.7196
A1CF	ENSG00000148584	1.51338	2.00331	0.287425	0.287425	0.287425	2.00017	0.287425	1.49491	1.61466	0.287425	0.287425	2.31615	0.287425	1.51034	0.287425
A2M	ENSG00000175899	9.26729	11.6643	0.287425	9.98623	11.871	2.3344	9.97199	11.9433	2.73299	9.8341	11.9479	0.287425	9.4815	11.3597	2.13017
A2ML1	ENSG00000166535	1.97582	0.287425	0.287425	2.53969	0.287425	0.287425	2.95199	0.287425	0.287425	0.287425	1.60213	0.287425	1.52216	2.30188	0.287425
A3GALT2	ENSG00000184389	1.51338	2.338	2.44076	0.287425	0.287425	1.53195	1.50051	1.95155	0.287425	0.287425	1.60213	1.98426	1.52216	1.51034	1.63168
A4GALT	ENSG00000128274	9.97629	9.90502	11.3264	10.1252	11.4475	10.9031	11.0346	12.0035	11.4574	11.395	11.9448	10.45	11.1871	12.2035	10.0608
A4GNT	ENSG00000118017	0.287425	0.287425	0.287425	1.95274	1.53641	0.287425	0.287425	0.287425	0.287425	1.99807	2.09178	1.51982	0.287425	1.97182	0.287425
AAAS	ENSG00000094914	11.9653	11.8353	12.3039	11.8888	12.068	12.1663	11.9912	11.9407	12.3346	11.8811	12.018	12.6478	11.9779	12.0743	12.2529
AACS	ENSG00000081760	10.863	10.2874	10.355	10.7681	11.0145	10.3557	11.0496	11.0317	10.4598	11.1704	11.0443	11.2434	11.135	10.933	11.7186
AADAC	ENSG00000114771	3.54468	4.62575	0.287425	2.27996	2.006	0.287425	1.50051	2.94172	0.287425	0.287425	2.94016	0.287425	2.31967	0.287425	0.287425
AADACL2	ENSG00000197953	1.51338	0.287425	0.287425	0.287425	2.006	0.287425	1.50051	0.287425	0.287425	1.53035	0.287425	0.287425	2.31967	2.30188	0.287425
AADACL3	ENSG00000188984	0.287425	0.287425	0.287425	1.49582	1.53641	0.287425	0.287425	0.287425	0.287425	1.99807	0.287425	0.287425	0.287425	1.51034	0.287425
AADACL4	ENSG00000204518	0.287425	0.287425	0.287425	0.287425	2.006	0.287425	1.95891	1.95155	0.287425	0.287425	1.60213	0.287425	1.52216	0.287425	0.287425
AADAT	ENSG00000109576	8.73248	8.42559	10.8166	8.44371	7.91224	10.9975	8.22783	7.77463	10.9293	8.62036	8.13668	10.813	8.90472	7.95503	10.5092
AAGAB	ENSG00000103591	12.7938	12.704	13.1906	12.6072	12.3001	13.177	12.4251	12.2568	13.2336	12.5537	12.1246	13.2743	12.9279	12.5343	12.775
AAK1	ENSG00000115977	12.7938	12.626	12.1127	12.3374	12.173	12.2693	12.2399	12.1645	12.0701	12.1795	12.1351	12.1946	12.4221	12.2182	12.1673
AAMDC	ENSG00000087884	9.05021	9.10187	9.72148	9.52115	9.21007	9.68222	9.67051	9.03926	9.62594	9.63174	9.20398	10.3458	10.0101	9.96333	10.6971
AAMP	ENSG00000127837	13.2427	12.6833	13.6545	12.617	12.9647	13.4722	13.1196	13.142	13.7378	13.1361	12.969	13.2072	13.212	13.2372	13.0989
AANAT	ENSG00000129673	1.97582	2.00331	0.287425	2.53969	0.287425	0.287425	1.95891	2.27859	1.61466	0.287425	1.60213	1.51982	1.52216	1.51034	0.287425
AAR2	ENSG00000131043	12.27	12.1229	12.202	12.0847	12.22	12.1173	12.3693	12.472	12.3225	12.8165	12.8242	12.0948	12.5862	12.5837	12.1341
AARD	ENSG00000205002	7.07991	6.53333	0.287425	6.26368	4.9363	0.287425	6.40547	4.84117	0.287425	6.52375	5.33631	1.51982	6.42649	5.30859	2.76024
AARS1	ENSG00000090861	14.5918	14.159	15.1536	14.2514	14.221	15.3829	14.2878	14.2487	15.3167	14.516	14.297	15.1953	14.614	14.4439	15.5958
AARS2	ENSG00000124608	11.5079	11.4202	11.4952	11.1071	11.4581	11.22	11.4296	11.6409	11.342	11.4109	11.8576	11.4211	11.4462	12.1407	11.0201
AARSD1	ENSG00000266967	10.2644	10.1525	10.7507	10.0739	10.2515	10.7003	10.0575	10.3065	10.8088	10.5021	10.6384	10.5435	10.4122	10.5747	10.4221
AASDH	ENSG00000157426	10.7547	10.7701	10.4365	10.7815	10.4918	10.606	10.5144	10.1893	10.344	10.4983	10.3938	10.3862	10.6414	10.3808	10.4257
AASDHPPT	ENSG00000149313	12.3708	12.4526	13.0748	12.2618	12.0578	13.2054	11.9779	11.7842	13.0031	12.3153	12.1361	13.0394	12.289	12.039	12.9322
AASS	ENSG00000008311	11.5377	11.3913	10.7849	11.53	11.2938	11.1445	11.2719	11.1219	10.8886	10.6685	9.99542	10.0175	10.9761	10.6701	10.6136
AATF	ENSG00000275700	12.8174	12.6886	12.5747	12.175	12.3768	12.405	12.172	12.3787	12.6606	12.8374	12.6147	12.2659	12.8725	12.7075	12.1187
AATK	ENSG00000181409	5.44541	4.15994	3.46024	6.39397	5.92633	3.17596	7.19961	6.93104	3.74507	6.83505	6.69194	4.80382	5.3019	5.667	4.7166
ABAT	ENSG00000183044	7.24028	7.24598	7.73757	7.37311	7.50397	7.85401	7.26114	7.83312	7.83566	6.59737	6.83601	7.80616	7.29703	7.2328	7.22206
ABCA1	ENSG00000165029	12.8263	13.6127	13.5074	13.0695	13.6003	13.717	13.0093	13.5442	13.5404	10.9619	12.4681	14.2657	11.731	12.5828	14.0498
ABCA10	ENSG00000154263	6.0453	7.14083	8.37963	7.06624	8.07209	8.73308	7.15399	7.70116	8.72973	5.51592	6.12367	8.49584	5.64112	6.28187	8.02091
ABCA12	ENSG00000144452	4.63437	7.42764	2.44076	4.35881	5.36935	0.287425	3.92143	5.2028	1.61466	5.28571	7.43358	3.15315	4.13374	7.29397	2.99023
ABCA13	ENSG00000179869	7.36016	8.46968	3.59766	5.68414	7.22302	3.4593	6.258	7.32266	3.48162	6.50856	7.88168	4.34646	6.51906	7.94961	4.77788
ABCA2	ENSG00000107331	10.8492	10.4014	12.1819	10.9787	11.5828	11.9953	12.1498	11.968	12.4692	11.4271	11.616	11.9192	10.4011	11.5247	11.6151
ABCA3	ENSG00000167972	10.2916	9.74138	4.45611	10.4408	10.9228	4.83132	11.2926	11.1929	4.91111	10.9983	11.0938	6.42084	11.2081	11.6545	6.5817
ABCA4	ENSG00000198691	4.63437	5.46312	5.65147	5.40377	5.4993	6.13002	4.65854	5.49158	5.90749	5.09535	5.51832	6.62826	3.30588	4.39123	6.97026
ABCA5	ENSG00000154265	9.91469	10.2373	1.60323	10.6204	10.6205	0.287425	10.2432	10.329	0.287425	9.8432	9.75921	1.51982	10.1151	10.1379	0.287425
ABCA6	ENSG00000154262	9.9803	10.4362	9.38847	10.9352	11.1701	9.7469	10.963	10.8902	9.51235	8.57371	8.61535	8.75473	7.84207	7.64872	9.32961
ABCA7	ENSG00000064687	9.14625	8.6195	9.25872	9.06618	9.73162	8.9766	9.88532	9.79676	9.10546	9.09208	9.66974	9.21596	9.17982	10.4333	11.6492
ABCA8	ENSG00000141338	9.45015	10.1525	5.03772	10.4817	10.6636	5.51966	10.6314	10.3512	5.64527	8.8088	8.50759	4.754	8.40384	8.63996	4.51532
ABCA9	ENSG00000154258	6.92189	7.96439	5.08477	8.19838	8.8236	5.86889	8.30499	8.69901	5.36387	6.49322	6.59805	6.15953	4.41744	5.9753	6.25596
ABCB1	ENSG00000085563	9.62102	9.42455	0.287425	8.71694	8.91951	0.287425	8.6322	8.69271	0.287425	10.0422	10.0672	1.98426	9.94481	10.1767	0.287425
ABCB10	ENSG00000135776	10.7963	10.3074	10.747	10.6981	10.1402	10.8914	10.4658	10.0006	10.6398	11.0071	10.1301	10.9607	11.0574	10.2862	10.2642
ABCB11	ENSG00000073734	1.97582	0.287425	0.287425	2.27996	0.287425	0.287425	1.50051	1.95155	0.287425	1.53035	2.43912	0.287425	0.287425	2.30188	1.63168
ABCB4	ENSG00000005471	4.52105	5.10451	0.287425	5.85228	6.73565	0.287425	5.90829	6.34425	2.10807	5.35532	5.7688	2.31615	5.19361	5.37486	0.287425
ABCB5	ENSG00000004846	1.51338	0.287425	0.287425	0.287425	0.287425	0.287425	0.287425	0.287425	0.287425	0.287425	0.287425	0.287425	0.287425	2.78197	0.287425
ABCB6	ENSG00000115657	10.6661	11.1117	9.00449	9.53357	10.4229	9.02823	9.88393	10.3422	8.99076	10.7147	11.8525	10.0293	10.6163	11.526	10.4945
ABCB7	ENSG00000131269	11.1138	11.123	10.9157	11.4372	11.3044	11.0225	11.2374	11.051	10.9816	10.7982	10.375	10.639	11.2356	11.1262	10.6721
ABCB8	ENSG00000197150	10.7632	10.1865	12.205	9.72982	10.0398	11.612	10.3552	10.378	12.0259	10.6795	10.9595	11.9694	10.917	11.3941	12.3615
ABCB9	ENSG00000150967	9.15101	8.79357	8.51017	8.92518	9.27497	8.07682	9.67536	9.60531	8.4706	9.04022	10.0182	9.26115	9.17982	9.54498	9.03934
ABCC1	ENSG00000103222	13.0316	13.1602	12.4741	13.1325	13.8218	12.5349	13.3048	13.7968	12.496	13.197	13.7799	12.3309	12.9182	13.3943	13.0473
ABCC10	ENSG00000124574	10.8455	10.5784	11.3839	10.3015	10.6232	11.1616	10.7496	10.6005	11.4229	10.95	11.3571	11.24	10.8399	11.2416	11.6725
ABCC11	ENSG00000121270	3.28889	3.46401	4.22302	3.72443	4.08342	4.78143	3.73427	3.38581	5.1096	3.45614	3.94218	4.85196	3.96754	4.32554	6.35963
ABCC12	ENSG00000140798	0.287425	0.287425	0.287425	0.287425	0.287425	0.287425	1.50051	0.287425	0.287425	0.287425	2.94016	0.287425	1.52216	1.51034	0.287425
ABCC2	ENSG00000023839	7.33529	7.68048	9.21187	6.76291	6.59746	9.39404	6.59493	7.10254	9.06127	7.02845	7.90801	9.55042	6.79069	7.06243	8.99496
ABCC3	ENSG00000108846	11.4478	12.3502	1.60323	11.8556	12.7808	1.53195	12.0236	12.8831	0.287425	11.5322	12.6688	2.31615	10.9071	12.096	1.63168
ABCC4	ENSG00000125257	11.7688	11.899	10.9311	11.8209	11.9615	11.1622	11.7972	11.6323	10.9227	11.9536	12.0364	9.62492	12.0662	11.9798	9.64482
ABCC5	ENSG00000114770	12.4638	12.3781	12.0899	12.2264	12.1709	11.9653	12.1361	11.9162	11.8914	11.4442	11.6761	11.652	11.7209	11.995	11.6072
ABCC6	ENSG00000091262	7.93524	8.13835	0.287425	8.59696	8.97358	1.53195	8.96628	9.2101	2.96144	8.83338	9.80895	4.34646	8.29461	9.23764	4.2811
ABCC8	ENSG00000006071	1.97582	2.338	1.60323	2.27996	0.287425	0.287425	2.54743	0.287425	0.287425	2.81681	2.43912	0.287425	2.99148	2.5636	0.287425
ABCC9	ENSG00000069431	6.62638	6.0538	2.94204	5.80621	5.56013	3.17596	5.90829	5.16682	1.61466	6.36417	6.35179	4.41226	6.60605	6.34932	1.63168
ABCD1	ENSG00000101986	9.72994	8.91739	9.20656	9.07349	9.62184	8.40748	10.0413	10.1668	9.19545	9.87611	10.4192	9.07376	9.9778	10.6485	10.0669
ABCD2	ENSG00000173208	5.01503	5.58481	0.287425	4.6478	4.08342	2.59904	4.80768	3.81904	0.287425	4.55891	5.03531	2.57917	4.99279	4.73245	0.287425
ABCD3	ENSG00000117528	12.6975	13.2438	11.6725	12.6682	12.8175	11.8055	12.455	12.6871	11.5049	12.5771	12.5112	12.1418	12.6949	12.8075	11.6119
ABCD4	ENSG00000119688	11.7035	11.2617	10.8278	12.0077	11.9413	10.7666	12.1522	11.8716	10.7618	11.2254	11.1024	10.8775	11.2787	11.3587	11.3229
ABCE1	ENSG00000164163	13.8096	13.482	14.0239	13.3966	13.128	14.174	13.3031	13.1114	14.1156	14.0418	13.3283	13.3859	13.7193	13.0014	12.7021
ABCF1	ENSG00000204574	14.0293	13.5835	13.405	13.6939	13.598	13.4354	13.8172	13.6865	13.444	14.0119	13.6176	12.8956	13.993	13.7379	12.9607
ABCF2	ENSG00000033050 | ENSG00000285292	13.3991	13.082	14.0669	12.8296	12.86	14.0089	12.9443	12.9277	14.1078	13.8533	13.4739	13.7704	13.5549	13.3472	13.1803
ABCF3	ENSG00000161204	12.5721	12.5792	11.8047	11.9869	12.5359	11.6031	12.2132	12.5628	11.6914	12.5891	12.9483	11.9405	12.4668	12.7959	11.9966
ABCG1	ENSG00000160179	8.80066	8.55027	0.287425	9.05392	9.95743	0.287425	9.36895	9.85156	0.287425	7.1112	7.90801	0.287425	8.08853	8.32526	2.13017
ABCG2	ENSG00000118777	7.82646	8.00308	1.60323	7.67808	7.39973	2.3344	7.64431	7.28124	1.61466	8.34493	7.72023	0.287425	8.53154	7.57317	2.99023
ABCG4	ENSG00000172350	7.60861	6.71748	5.82765	8.4661	8.13338	5.82037	8.81915	8.06557	5.8806	7.6222	7.30081	7.17333	8.10853	7.70772	7.80287
ABHD1	ENSG00000143994	3.54468	3.58687	0.287425	4.74886	3.33335	0.287425	4.23503	3.25292	0.287425	4.22786	4.13379	0.287425	3.67503	3.94242	0.287425
ABHD10	ENSG00000144827	11.5634	11.3687	11.4788	11.4699	11.0381	11.6528	11.2423	10.8735	11.4704	10.8668	10.8458	11.655	11.1368	10.74	11.1031
ABHD11	ENSG00000106077	10.8076	9.94247	11.884	10.0775	9.9042	11.5394	10.4704	9.86002	11.8229	10.7089	10.5261	10.6044	10.7377	10.818	9.43541
ABHD12	ENSG00000100997	12.2415	12.3778	10.7929	12.3474	12.8696	10.7794	12.6041	12.8879	10.9505	12.9366	13.2514	12.5513	12.979	13.4985	11.9177
ABHD12B	ENSG00000131969	3.54468	2.00331	0.287425	3.91137	2.82731	0.287425	3.11667	2.75498	0.287425	3.89372	3.45817	0.287425	3.77937	2.5636	0.287425
ABHD13	ENSG00000139826	11.0149	11.4227	10.3394	10.9525	10.9975	10.6448	10.8722	10.9601	10.3575	10.9646	10.9139	10.0844	10.9177	10.7826	9.82945
ABHD14A	ENSG00000248487	8.36182	7.50671	9.314	8.21169	8.07209	9.24813	8.92614	8.24	9.51454	8.60973	8.22309	9.6792	8.49402	8.71856	9.45426
ABHD14A-ACY1	ENSG00000114786	8.41024	7.85381	8.69945	8.28907	8.72749	9.13371	8.60872	8.58109	8.90999	8.55535	8.68931	7.85414	7.62322	8.11856	8.28064
ABHD14B	ENSG00000114779	10.9358	11.1448	12.4605	11.376	11.92	12.4742	11.5686	11.9453	12.7141	11.1674	11.6539	12.3652	10.7827	11.4344	12.6471
ABHD15	ENSG00000168792	11.3253	10.686	10.0901	11.3166	10.8302	9.90787	11.4083	10.8888	9.93927	10.8977	10.5762	10.45	11.4064	10.9088	10.3858
ABHD16A	ENSG00000204427	11.7842	11.6631	10.7973	11.4311	11.8234	10.5175	11.8951	11.9569	10.6268	11.7411	11.8453	10.9034	11.8348	12.1418	11.5243
ABHD16B	ENSG00000183260	0.287425	0.287425	0.287425	0.287425	0.287425	0.287425	0.287425	0.287425	0.287425	1.99807	0.287425	0.287425	0.287425	0.287425	1.63168
ABHD17A	ENSG00000129968	10.8352	9.84086	11.47	10.4437	10.9191	10.3429	11.328	11.4532	11.086	11.5615	11.5924	10.5921	10.7401	11.3454	10.9776
ABHD17B	ENSG00000107362	10.6677	11.0142	9.84774	10.8081	10.7791	9.90497	10.394	10.5895	9.86065	10.5958	10.6858	9.84272	10.48	10.2851	9.30905
ABHD17C	ENSG00000136379	12.7714	14.2824	10.2391	13.6748	14.8579	10.3841	13.4534	14.8238	10.355	11.5843	11.876	10.0869	11.456	12.0191	9.6074
ABHD18	ENSG00000164074	10.1118	9.99415	9.66848	10.5696	10.263	9.69405	10.2637	9.86563	9.30815	10.0142	9.71703	9.46995	10.0312	9.66727	9.50488
ABHD2	ENSG00000140526	15.544	16.1871	13.38	15.1185	16.1593	13.2297	15.043	16.177	13.2147	14.9497	15.7436	13.4096	14.8742	15.2765	13.234
ABHD3	ENSG00000158201	11.684	11.0203	9.39081	11.4296	10.5445	9.36051	11.1325	10.5613	9.09381	11.086	10.3416	9.31786	11.2853	10.5965	7.78808
ABHD4	ENSG00000100439	12.8492	13.5326	11.1513	12.9738	13.54	11.2247	13.1925	13.5235	11.358	12.7205	13.3517	12.7154	13.5004	14.2548	13.1813
ABHD5	ENSG00000011198	12.1182	12.7433	10.8543	11.9572	12.227	10.8603	11.7573	12.1823	10.8026	12.5988	12.9723	10.8467	12.3619	12.7469	10.0791
ABHD6	ENSG00000163686	10.611	11.1516	9.67425	10.632	10.9372	9.89622	10.5252	10.9195	9.74248	10.404	10.6501	9.76013	10.1898	10.34	9.15045
ABHD8	ENSG00000127220	9.07044	8.28013	10.4068	9.20353	10.2388	9.61272	10.5866	10.9188	10.4945	9.29375	10.5303	10.4847	9.5342	10.5525	10.8157
ABI1	ENSG00000136754	12.4938	12.7209	12.8194	12.5689	12.5877	13.0011	12.394	12.3661	12.921	12.3735	12.1616	13.0786	12.7238	12.5046	13.212
ABI2	ENSG00000138443	13.4224	13.1875	13.5915	13.9	13.5138	13.9564	13.7351	13.3598	13.7009	12.7958	12.3647	13.6148	13.098	12.6814	13.5796
ABI3	ENSG00000108798	6.57066	5.25883	11.1616	6.29738	5.46789	10.6953	7.09727	6.22697	11.0764	6.27723	5.55212	9.22283	6.53393	5.52832	9.29343
ABI3BP	ENSG00000154175	11.0522	11.6081	9.83406	11.4363	11.7925	10.2372	11.2187	11.7967	9.64003	10.9915	11.2961	10.1567	11.3534	11.3035	14.1723
ABITRAM	ENSG00000119328	11.4136	11.5392	10.5818	11.4206	11.2949	10.697	11.1425	11.2341	10.6587	11.3472	11.22	10.5288	11.3168	11.1068	9.84561
ABL1	ENSG00000097007	14.3293	14.2807	15.0814	14.0603	14.7419	14.9525	14.4702	14.9173	15.2872	14.2527	14.6174	13.8639	14.2058	14.5339	14.1456
ABL2	ENSG00000143322	13.7319	13.6673	14.0521	13.3445	13.4555	14.2656	13.3499	13.7143	14.285	14.4224	14.3648	13.3179	13.9385	13.7577	13.3896
ABLIM1	ENSG00000099204	12.7247	13.4491	5.48617	12.9856	13.4792	6.20751	13.0015	13.3734	5.67688	13.0758	13.566	7.30864	13.6318	14.1672	8.30162
ABLIM2	ENSG00000163995	5.13527	5.75001	5.1745	5.16897	6.46064	5.98349	5.562	6.84268	5.284	4.96774	6.03087	5.42919	4.90389	5.46889	4.7166
ABLIM3	ENSG00000173210	12.5333	12.5342	8.54419	12.3282	12.3076	8.84641	12.447	12.1899	9.01258	12.2232	12.783	8.49584	12.6242	12.9004	9.43066
ABO	ENSG00000175164	0.287425	0.287425	0.287425	1.49582	1.53641	2.00017	0.287425	0.287425	0.287425	0.287425	1.60213	1.51982	0.287425	2.5636	1.63168
ABR	ENSG00000159842	13.7421	13.1703	14.8743	13.7161	13.9568	14.8035	14.1586	14.1645	15.0474	13.3742	13.2467	14.3391	13.6826	13.5871	14.6027
ABRA	ENSG00000174429	0.287425	1.53435	0.287425	0.287425	0.287425	0.287425	0.287425	1.95155	0.287425	0.287425	2.09178	1.51982	1.52216	1.97182	1.63168
ABRACL	ENSG00000146386	10.8738	11.0797	11.5888	10.8212	10.6303	11.8225	10.5216	10.5111	11.6758	11.0898	10.7581	10.5823	10.8074	10.8239	9.81494
ABRAXAS1	ENSG00000163322	10.2578	10.9407	11.3117	10.4266	10.6365	11.756	10.4732	10.5439	11.5294	10.2309	10.2962	12.4629	10.4972	10.635	12.9208
ABRAXAS2	ENSG00000165660	11.7907	11.6934	11.1759	11.7329	11.4754	11.3917	11.6093	11.4307	11.2926	11.9399	11.6358	11.3864	11.967	11.521	11.2131
ABT1	ENSG00000146109	10.7492	10.4291	11.7113	10.4697	10.6062	11.4174	10.8192	11.1078	11.5278	11.051	11.0743	10.6903	10.8066	10.8408	10.5416
ABTB1	ENSG00000114626	10.6809	10.8744	11.7373	11.6134	12.6587	11.2288	12.1897	12.8805	11.6231	9.65262	10.0976	9.83676	9.1536	10.2689	10.9784
ABTB2	ENSG00000166016	11.1588	11.7001	6.90552	11.1083	12.015	6.29887	11.4453	12.2285	6.95761	11.6424	12.8812	7.4636	11.0942	11.8938	7.2866
AC000093.1	ENSG00000284874	4.68784	4.88497	9.51824	6.02312	7.27834	8.81891	7.78861	7.81001	9.81169	7.48929	7.36872	10.3321	6.42649	7.26807	10.8066
AC000120.3	ENSG00000285772	3.85812	3.90207	2.44076	3.10777	2.34108	3.79963	3.39699	2.94172	1.61466	3.69176	2.09178	2.31615	2.99148	1.51034	2.99023
AC000120.4	ENSG00000285953	7.29288	7.31791	8.26189	7.41973	7.72582	7.805	6.6875	7.29795	7.26873	7.22705	7.34964	7.44021	7.5299	5.74422	6.90322
AC001226.2	ENSG00000283208	3.28889	3.58687	4.45611	4.79684	5.06789	3.79963	3.92143	3.90941	4.15927	4.55891	4.98667	5.02987	5.03526	4.7822	4.89312
AC002310.4	ENSG00000261459	1.51338	0.287425	2.71464	3.10777	3.1843	2.00017	2.7648	3.90941	4.15927	2.81681	4.45379	4.20503	2.31967	3.28297	3.51331
AC002985.1	ENSG00000268193	3.65704	0.287425	3.72289	2.75657	2.82731	2.3344	3.73427	2.5382	2.45769	2.81681	3.30592	4.34646	0.287425	3.75479	0.287425
AC002996.1	ENSG00000257767	0.287425	0.287425	2.44076	0.287425	0.287425	0.287425	2.28705	0.287425	0.287425	0.287425	0.287425	0.287425	0.287425	3.28297	0.287425
AC003002.2	ENSG00000268533	0.287425	0.287425	0.287425	4.15253	0.287425	3.00927	0.287425	0.287425	0.287425	2.59642	0.287425	0.287425	0.287425	0.287425	0.287425
AC003002.3	ENSG00000269533	4.33228	3.3294	2.71464	4.15253	3.80881	3.17596	4.00652	3.90941	2.10807	5.13549	4.30271	3.55767	4.70769	4.87681	4.19366
AC003005.1	ENSG00000268107	6.2543	5.96695	6.982	6.37831	6.64032	7.11508	6.42096	6.68645	7.00815	6.56837	7.04022	6.85744	6.14591	6.29903	8.05219
AC003006.1	ENSG00000269026	1.51338	0.287425	1.60323	1.49582	0.287425	3.00927	0.287425	2.27859	3.32879	0.287425	0.287425	2.57917	0.287425	1.97182	3.1872
AC004076.1	ENSG00000268163	2.56861	0.287425	0.287425	1.95274	2.006	0.287425	3.39699	4.22263	0.287425	0.287425	2.09178	2.98723	0.287425	0.287425	3.1872
AC004223.3	ENSG00000267618	2.78729	0.287425	0.287425	1.95274	0.287425	0.287425	0.287425	0.287425	0.287425	0.287425	2.09178	3.15315	0.287425	1.97182	2.13017
AC004687.2	ENSG00000285897	2.30647	0.287425	0.287425	2.27996	2.82731	2.00017	2.54743	2.75498	1.61466	3.00637	3.30592	1.98426	1.98733	2.5636	2.48284
AC004691.2	ENSG00000250424	2.56861	2.00331	2.94204	2.27996	3.90635	2.59904	0.287425	2.27859	0.287425	0.287425	0.287425	1.98426	1.98733	2.30188	0.287425
AC004706.3	ENSG00000282936	7.66955	7.53716	7.75946	7.65877	8.25328	7.59039	8.28397	8.53954	7.63317	7.89167	8.40042	7.44805	7.25278	7.83667	8.1246
AC004805.1	ENSG00000266076	4.57883	0.287425	0.287425	1.95274	1.53641	0.287425	0.287425	0.287425	2.96144	5.17454	5.03531	5.71573	0.287425	4.02771	3.35971
AC004832.3	ENSG00000249590	8.44164	8.1727	7.99295	8.47348	7.49622	8.77504	7.1906	6.99392	8.90333	6.38095	6.03087	8.80136	9.04882	7.35266	7.832
AC004922.1	ENSG00000284292	8.51727	6.74383	10.7813	6.72628	8.01352	10.5289	8.13227	7.88934	11.066	8.20123	7.61231	10.1898	8.57531	7.99242	8.96897
AC004997.1	ENSG00000248751	5.13527	3.90207	6.0092	5.13207	4.98151	5.66416	5.18003	6.32807	5.43954	5.57546	6.03087	5.6628	6.47352	6.21112	6.64872
AC005020.2	ENSG00000272647	2.30647	2.82375	3.30794	4.53909	5.43579	2.3344	5.21603	5.12993	0.287425	3.17295	5.08236	3.55767	4.41744	3.28297	5.27928
AC005041.1	ENSG00000159239	2.78729	4.73511	1.60323	3.72443	4.31363	0.287425	4.16285	3.81904	0.287425	2.81681	4.38024	0.287425	3.15755	4.39123	0.287425
AC005154.5	ENSG00000281039	2.56861	2.60296	0.287425	4.35881	2.34108	0.287425	4.16285	3.38581	0.287425	0.287425	2.43912	0.287425	0.287425	3.94242	0.287425
AC005324.3	ENSG00000251537	2.78729	4.93164	0.287425	3.82097	2.006	0.287425	2.54743	3.10604	0.287425	3.17295	5.6799	2.31615	4.28261	5.27427	2.48284
AC005324.4	ENSG00000255104	3.65704	3.46401	0.287425	5.09419	5.18845	0.287425	4.80768	0.287425	2.73299	4.07055	4.0412	2.57917	4.05306	1.51034	1.63168
AC005520.3	ENSG00000258653	7.3846	7.65987	6.90552	7.76491	7.27834	6.68488	7.53468	7.4098	6.38019	6.8105	6.18954	7.16385	7.24377	6.65938	6.81843
AC005670.2	ENSG00000262633	1.51338	0.287425	1.60323	1.95274	0.287425	0.287425	2.28705	2.75498	1.61466	0.287425	1.60213	0.287425	2.583	1.97182	1.63168
AC005702.1	ENSG00000267318	1.51338	1.53435	1.60323	0.287425	2.006	1.53195	1.95891	2.27859	2.10807	2.59642	0.287425	0.287425	2.31967	0.287425	1.63168
AC005726.1	ENSG00000258472	0.287425	0.287425	2.71464	2.27996	1.53641	2.00017	0.287425	0.287425	0.287425	1.99807	2.71286	0.287425	0.287425	1.97182	0.287425
AC005832.4	ENSG00000272921	9.69291	10.0755	9.29664	9.55983	9.18375	9.49599	8.89875	8.57082	9.02797	9.49975	9.21457	9.46416	9.75486	9.79065	9.55596
AC005833.1	ENSG00000255639	10.4193	10.5148	10.1535	10.0604	9.84894	10.0605	9.99933	9.48095	9.9196	10.0889	9.6406	10.276	10.6285	10.4516	10.2042
AC005943.1	ENSG00000267059	2.30647	0.287425	6.51737	0.287425	2.60632	3.00927	0.287425	0.287425	6.3013	2.59642	3.30592	3.55767	0.287425	0.287425	6.1673
AC006030.1	ENSG00000264324	2.78729	3.6999	4.04344	3.2547	2.60632	3.69502	4.36932	4.47942	0.287425	2.33199	3.13506	0.287425	4.35161	2.78197	2.48284
AC006059.2	ENSG00000280571	4.46084	5.14467	0.287425	2.94338	4.38281	2.3344	2.95199	4.92975	0.287425	3.79632	4.83002	1.51982	3.30588	4.96557	4.44142
AC006064.6	ENSG00000285238	11.2212	10.822	10.3001	10.7192	10.5275	10.3631	10.5341	10.6139	9.91464	11.0132	10.6126	9.83676	10.7304	9.97938	9.16769
AC006254.1	ENSG00000243696	6.86512	6.93894	5.98462	6.97551	7.04305	5.71813	6.99749	6.72403	5.7078	6.7211	7.16552	6.33889	6.62006	7.05234	6.3991
AC006486.1	ENSG00000268643	0.287425	4.62575	0.287425	3.38762	0.287425	0.287425	0.287425	2.75498	0.287425	0.287425	0.287425	0.287425	0.287425	2.5636	0.287425
AC006538.2	ENSG00000267001	0.287425	0.287425	0.287425	0.287425	0.287425	2.59904	0.287425	0.287425	0.287425	2.59642	0.287425	0.287425	0.287425	0.287425	2.76024
AC006978.2	ENSG00000281593	3.85812	5.25883	0.287425	3.91137	2.34108	3.4593	2.28705	4.64572	1.61466	2.81681	2.09178	0.287425	5.36982	5.27427	0.287425
AC007040.2	ENSG00000258881	4.33228	3.3294	8.58153	3.50904	3.80881	7.86003	4.00652	4.29127	7.75656	2.81681	3.72073	7.6586	2.80257	4.45404	5.863
AC007192.1	ENSG00000268173	9.36878	8.41743	9.43907	9.18115	9.44779	9.62336	9.74008	9.76256	10.187	9.37135	9.27143	10.0692	9.20326	9.95253	10.8981
AC007244.1	ENSG00000286265	0.287425	0.287425	0.287425	0.287425	0.287425	0.287425	0.287425	0.287425	2.10807	0.287425	0.287425	0.287425	0.287425	0.287425	0.287425
AC007326.4	ENSG00000283809	0.287425	0.287425	0.287425	0.287425	0.287425	0.287425	1.50051	1.95155	0.287425	0.287425	2.09178	0.287425	0.287425	1.51034	0.287425
AC007906.2	ENSG00000277639	6.32337	8.803	7.93	5.24005	7.42446	7.38895	5.86363	7.14934	7.2995	5.84105	8.31939	7.92886	5.52679	8.36245	8.3875
AC007998.2	ENSG00000267140	3.4226	3.01361	2.44076	2.53969	2.60632	2.3344	2.28705	2.75498	2.73299	2.59642	1.60213	0.287425	3.56238	1.51034	2.48284
AC008012.1	ENSG00000285901	9.26947	10.649	10.9182	9.21459	10.3256	10.543	9.71673	10.228	10.7764	9.68337	10.5471	11.1594	9.98728	10.6197	10.5839
AC008073.3	ENSG00000276087	1.51338	2.00331	2.44076	3.50904	3.33335	2.8196	3.51859	1.49491	0.287425	1.53035	1.60213	3.15315	1.52216	3.28297	3.35971
AC008397.2	ENSG00000285188	5.62036	8.93179	3.59766	7.3085	9.36077	4.62041	6.72542	9.61535	3.61947	6.33002	9.67358	0.287425	5.86934	8.76868	3.6518
AC008481.3	ENSG00000267477	1.51338	0.287425	0.287425	0.287425	0.287425	0.287425	0.287425	0.287425	0.287425	0.287425	0.287425	0.287425	0.287425	0.287425	0.287425
AC008575.1	ENSG00000258864	0.287425	0.287425	0.287425	0.287425	0.287425	0.287425	0.287425	0.287425	0.287425	0.287425	0.287425	0.287425	0.287425	0.287425	0.287425
AC008581.2	ENSG00000285000	7.89044	8.08266	6.76831	5.91874	6.30947	6.06903	7.48396	6.2784	6.21785	6.27723	5.87941	7.99455	8.36696	7.75821	6.49329
AC008676.3	ENSG00000285868	3.14102	4.68147	4.305	4.53909	4.63032	4.07396	3.63054	4.22263	4.32859	4.30048	4.65419	3.67024	4.21011	3.53852	4.0009
AC008687.1	ENSG00000267335	0.287425	0.287425	0.287425	1.95274	0.287425	0.287425	0.287425	0.287425	0.287425	0.287425	2.09178	2.57917	0.287425	0.287425	2.48284
AC008687.4	ENSG00000268655	2.30647	0.287425	4.88655	1.95274	2.006	4.78143	3.26386	1.49491	5.4022	2.59642	2.09178	5.97649	0.287425	1.97182	5.61734
AC008687.8	ENSG00000283663	0.287425	0.287425	2.44076	0.287425	0.287425	2.59904	1.95891	1.49491	0.287425	0.287425	0.287425	3.77451	0.287425	0.287425	2.48284
AC008695.1	ENSG00000273217	4.26339	2.00331	5.33875	3.99637	3.1843	4.56246	4.54974	2.75498	2.96144	4.36958	4.22074	4.04805	5.15563	2.30188	2.99023
AC008750.8	ENSG00000269403	2.56861	2.00331	2.94204	0.287425	2.34108	0.287425	2.28705	3.38581	0.287425	3.32169	4.65419	2.7985	2.583	2.30188	0.287425
AC008758.1	ENSG00000196826	6.45231	7.01665	5.03772	5.63226	3.90635	5.74438	5.84077	3.10604	4.24643	5.4852	5.33631	6.90377	4.80914	5.6932	6.8038
AC008758.5	ENSG00000268870	2.97551	2.00331	3.72289	1.95274	2.006	3.4593	3.39699	2.75498	3.15722	3.32169	3.45817	2.57917	0.287425	0.287425	3.1872
AC008758.6	ENSG00000269755	2.30647	0.287425	0.287425	2.75657	2.34108	2.59904	0.287425	2.27859	2.10807	0.287425	0.287425	1.98426	2.31967	1.97182	2.99023
AC008763.2	ENSG00000268400	6.00381	6.75683	3.46024	7.523	5.70183	0.287425	4.98515	6.06063	2.73299	6.69451	1.60213	3.30135	6.71444	6.46024	2.99023
AC008763.3	ENSG00000269711	1.51338	1.53435	7.66984	2.27996	4.5119	5.48894	4.98515	4.88614	6.90523	4.43551	5.55212	6.23397	2.99148	5.84114	6.51141
AC008764.1	ENSG00000141979	1.97582	2.338	2.09322	0.287425	0.287425	2.8196	1.50051	0.287425	2.10807	0.287425	2.43912	0.287425	1.98733	0.287425	2.13017
AC008764.4	ENSG00000268790	2.56861	3.01361	3.46024	2.94338	3.46805	0.287425	1.95891	2.75498	3.61947	2.33199	3.45817	2.7985	1.98733	1.97182	2.99023
AC008770.1	ENSG00000257355	1.97582	2.00331	2.09322	0.287425	2.006	0.287425	0.287425	0.287425	0.287425	0.287425	0.287425	3.15315	1.98733	0.287425	0.287425
AC008770.2	ENSG00000267179	3.85812	3.18045	3.30794	2.53969	3.99763	4.30396	3.51859	4.79474	2.96144	2.81681	3.30592	1.98426	4.41744	1.97182	3.89378
AC008770.4	ENSG00000286098	5.59264	7.65293	3.13702	6.39397	7.48058	3.79963	7.17241	7.46263	2.73299	7.29057	7.34001	5.86377	5.33626	6.6726	7.25469
AC008878.1	ENSG00000267952	1.51338	3.80458	0.287425	3.38762	0.287425	2.59904	0.287425	0.287425	4.32859	0.287425	0.287425	4.85196	0.287425	0.287425	6.78902
AC008878.2	ENSG00000268614	6.28925	5.96695	7.21107	6.26368	6.61189	6.98909	6.63533	7.20356	7.58404	5.42173	6.21085	7.84229	6.27542	6.72432	7.84634
AC008878.3	ENSG00000268861	2.30647	5.55534	0.287425	2.53969	0.287425	1.53195	1.50051	0.287425	0.287425	1.53035	0.287425	0.287425	2.583	0.287425	0.287425
AC008982.1	ENSG00000268083	6.78169	6.57796	3.83795	6.77491	5.06789	4.23133	5.69543	4.0746	5.82527	6.39753	4.38024	6.23397	6.0036	4.39123	2.76024
AC009070.1	ENSG00000286221	3.85812	3.9933	6.03337	2.53969	3.01734	5.28942	3.39699	3.81904	6.15193	3.00637	3.45817	6.78502	3.15755	1.97182	6.59875
AC009133.6	ENSG00000280893	10.0055	9.31678	9.93689	9.40236	9.52796	9.22036	10.2245	9.54884	9.32819	9.95804	9.83319	10.4617	9.94481	10.0329	10.5427
AC009163.3	ENSG00000260092	2.97551	0.287425	3.46024	1.95274	0.287425	2.00017	0.287425	1.95155	2.45769	2.81681	2.94016	3.55767	0.287425	0.287425	3.77794
AC009163.5	ENSG00000261717	0.287425	1.53435	0.287425	0.287425	0.287425	0.287425	1.50051	0.287425	0.287425	0.287425	0.287425	0.287425	1.98733	0.287425	0.287425
AC009412.1	ENSG00000286075	9.30832	9.69486	10.12	9.47958	9.56551	10.1004	9.35289	9.47729	10.058	10.1341	10.1957	10.8273	9.81695	9.92241	10.7571
AC009690.1	ENSG00000260729	5.98262	6.11566	0.287425	5.57844	5.29969	0.287425	5.38364	6.06063	0.287425	5.8651	7.19789	0.287425	5.49674	6.64603	0.287425
AC009690.3	ENSG00000273025	0.287425	0.287425	0.287425	0.287425	0.287425	0.287425	0.287425	0.287425	0.287425	0.287425	0.287425	0.287425	3.15755	0.287425	0.287425
AC009779.4	ENSG00000258311	9.45015	9.31018	6.64829	9.04651	8.65966	6.24475	9.21754	9.1143	6.43665	9.09462	9.7226	7.47898	9.35954	10.1017	5.94531
AC009879.2	ENSG00000285655	0.287425	0.287425	2.71464	1.95274	3.80881	0.287425	1.95891	3.10604	0.287425	3.32169	5.21493	0.287425	0.287425	2.30188	4.19366
AC009879.3	ENSG00000285791	6.0656	6.40709	3.83795	6.45494	6.94389	3.79963	7.0876	7.76264	3.74507	6.63981	7.02827	4.41226	6.08663	6.93653	7.41727
AC010132.3	ENSG00000256646	12.0183	12.0425	12.0456	11.9256	11.5873	12.1025	11.5961	11.4392	11.8944	11.884	11.7306	12.3229	11.894	11.6665	12.268
AC010197.2	ENSG00000285854	0.287425	1.53435	2.44076	3.62083	3.46805	2.8196	3.39699	2.27859	2.96144	3.32169	2.71286	2.98723	3.43997	3.8517	1.63168
AC010255.3	ENSG00000250803	2.56861	1.53435	0.287425	2.53969	2.006	1.53195	2.95199	2.75498	2.10807	2.81681	2.43912	3.43534	2.31967	1.51034	3.89378
AC010323.1	ENSG00000167774	5.50612	2.00331	6.37336	2.75657	3.90635	5.2533	4.89915	6.02091	6.54333	5.97969	6.05463	5.29644	4.54067	6.47542	6.43752
AC010325.1	ENSG00000261341	0.287425	0.287425	1.60323	0.287425	0.287425	2.59904	1.95891	1.49491	2.10807	1.53035	2.09178	3.15315	0.287425	1.97182	1.63168
AC010326.2	ENSG00000269476	2.30647	2.60296	3.13702	2.27996	0.287425	2.00017	3.92143	0.287425	3.61947	2.81681	0.287425	2.57917	1.98733	3.41655	0.287425
AC010327.2	ENSG00000267110	0.287425	0.287425	2.09322	0.287425	0.287425	0.287425	0.287425	0.287425	0.287425	0.287425	0.287425	0.287425	0.287425	0.287425	0.287425
AC010422.3	ENSG00000269242	10.7398	10.9343	12.0288	10.8384	11.2044	11.8412	10.806	11.1342	12.3221	10.6582	11.0135	11.8211	10.7496	11.0878	12.4133
AC010422.5	ENSG00000269590	0.287425	0.287425	0.287425	0.287425	0.287425	1.53195	1.50051	0.287425	1.61466	0.287425	0.287425	1.98426	0.287425	0.287425	2.76024
AC010422.6	ENSG00000269693	7.17639	7.12086	8.07088	7.98758	8.33382	8.20986	8.12756	8.18267	7.44419	7.65015	8.08571	7.14468	7.21638	7.52295	8.01458
AC010422.8	ENSG00000285589	10.2927	9.2145	7.50686	10.1392	9.5729	7.16449	10.446	9.98136	6.95761	10.0395	9.5453	8.16116	9.38436	8.74697	6.74375
AC010522.1	ENSG00000268750	4.57883	3.80458	5.82765	4.59447	4.98151	5.2533	5.25115	4.64572	5.54607	4.77782	4.83002	4.47517	3.43997	3.53852	3.77794
AC010531.1	ENSG00000131152	0.287425	3.46401	2.94204	3.72443	4.88961	2.59904	3.92143	4.97207	3.96717	0.287425	2.94016	3.96258	3.30588	4.32554	5.401
AC010542.3	ENSG00000260851	1.51338	3.01361	2.71464	0.287425	2.82731	0.287425	1.50051	2.5382	0.287425	1.53035	0.287425	0.287425	0.287425	2.96995	2.76024
AC010547.4	ENSG00000261611	5.64756	7.51438	3.13702	6.99617	7.61558	4.56246	6.42096	7.14934	3.32879	6.7601	7.64397	3.30135	6.10666	7.04219	6.07283
AC010616.1	ENSG00000285505	0.287425	0.287425	4.71759	3.50904	2.34108	5.13917	0.287425	0.287425	3.48162	0.287425	2.71286	2.7985	3.96754	3.75479	2.48284
AC010619.2	ENSG00000269469	2.56861	0.287425	0.287425	4.07658	0.287425	1.53195	0.287425	0.287425	0.287425	2.33199	2.43912	0.287425	0.287425	0.287425	0.287425
AC011005.1	ENSG00000230626	10.4438	9.72824	11.9862	10.2028	10.685	11.5746	10.7287	10.8496	12.0966	10.7221	10.7653	12.4105	10.7003	10.8438	13.3483
AC011195.3	ENSG00000266826	1.97582	0.287425	1.60323	2.75657	0.287425	2.3344	2.54743	1.95155	0.287425	1.53035	0.287425	1.51982	1.52216	1.51034	2.13017
AC011330.3	ENSG00000284772	0.287425	2.00331	0.287425	2.75657	2.34108	2.00017	0.287425	2.94172	1.61466	0.287425	0.287425	1.51982	1.98733	1.97182	0.287425
AC011448.1	ENSG00000258674	5.34927	4.68147	5.65147	5.70939	6.21809	5.2533	5.79393	6.22697	5.43954	6.00156	6.33248	6.33889	5.3019	5.84114	4.3635
AC011455.2	ENSG00000269547	0.287425	0.287425	1.60323	0.287425	0.287425	0.287425	0.287425	0.287425	0.287425	0.287425	0.287425	2.98723	0.287425	0.287425	0.287425
AC011462.1	ENSG00000255730	3.28889	5.43102	2.09322	4.53909	4.63032	4.50208	4.00652	3.9944	4.85689	5.28571	3.59554	4.754	3.56238	3.65078	4.19366
AC011498.4	ENSG00000267385	2.30647	0.287425	0.287425	1.49582	2.60632	0.287425	2.7648	0.287425	0.287425	2.33199	0.287425	0.287425	1.98733	0.287425	0.287425
AC011499.1	ENSG00000267157	4.03426	3.3294	3.94439	0.287425	2.82731	3.58207	2.95199	3.61895	3.48162	4.36958	4.13379	3.43534	3.67503	2.96995	3.35971
AC011511.1	ENSG00000167807	6.3567	6.01103	5.21736	6.78682	6.32707	5.2533	6.55336	6.24432	5.01378	6.49322	7.09853	6.19723	6.29301	6.1744	6.02317
AC011511.4	ENSG00000267303	11.5454	10.6332	11.388	10.9041	10.9564	11.713	11.3372	10.9995	11.7845	11.3208	10.4796	11.6469	11.4155	10.7314	11.0483
AC011530.1	ENSG00000268434	2.56861	3.3294	2.94204	3.99637	2.82731	3.17596	3.11667	2.94172	3.86045	3.98487	2.94016	3.77451	3.56238	2.5636	3.1872
AC012184.2	ENSG00000260537	8.29463	8.6052	9.27401	8.8277	7.93537	9.37737	8.23223	7.79831	8.84891	7.36834	8.83017	8.64649	8.47489	7.85418	9.33471
AC012213.5	ENSG00000285982	8.89158	9.46669	8.13368	8.45867	8.40597	8.34457	8.19217	7.59022	7.94348	8.76154	7.66728	7.60352	8.35863	6.90326	7.18867
AC012254.2	ENSG00000267228	8.64077	7.25517	7.68517	6.7508	8.21126	7.66095	8.48155	8.67363	8.58324	8.41989	8.75965	7.69857	9.02271	8.50232	7.77314
AC012309.1	ENSG00000267360	3.14102	3.01361	2.44076	4.15253	3.99763	4.23133	1.95891	2.75498	3.15722	3.69176	2.94016	3.77451	4.28261	3.41655	4.0009
AC012488.2	ENSG00000286165	1.97582	2.00331	0.287425	0.287425	0.287425	2.00017	1.95891	0.287425	0.287425	0.287425	0.287425	0.287425	0.287425	0.287425	0.287425
AC012531.3	ENSG00000273049	0.287425	1.53435	3.13702	0.287425	1.53641	0.287425	0.287425	0.287425	0.287425	0.287425	0.287425	0.287425	2.31967	0.287425	2.48284
AC012651.1	ENSG00000258461	6.80602	7.82324	8.14481	6.78682	8.00261	7.82358	7.0876	7.71367	7.93043	6.83505	7.92744	8.62936	6.32756	8.4302	10.5002
AC013394.1	ENSG00000279765	7.18569	7.23673	6.31542	7.18797	7.27834	6.73808	6.94489	7.05418	6.50864	7.21775	7.13241	6.01922	6.83938	7.17821	7.07143
AC013470.2	ENSG00000226690	1.51338	2.00331	2.09322	1.49582	0.287425	3.32478	1.50051	0.287425	3.15722	1.53035	1.60213	4.27749	1.52216	1.97182	4.10053
AC013489.1	ENSG00000173867	7.11928	8.06187	6.89238	8.30984	7.99713	7.70169	7.8298	7.1308	7.24785	7.40159	8.19664	6.57198	7.64392	7.89424	6.9833
AC013717.1	ENSG00000285542	3.14102	2.60296	2.71464	2.27996	3.01734	3.00927	2.7648	0.287425	3.74507	1.99807	1.60213	1.98426	2.99148	2.96995	3.1872
AC015688.4	ENSG00000266728	3.14102	4.37832	0.287425	0.287425	4.31363	3.58207	4.60517	0.287425	4.61691	3.57886	0.287425	3.55767	4.21011	4.83028	2.99023
AC015802.6	ENSG00000284526	6.21848	6.50279	3.30794	7.34922	7.91224	2.3344	7.35282	8.07529	3.48162	7.13117	7.77846	3.87165	6.27542	7.48597	3.77794
AC015813.2	ENSG00000266086	8.14052	7.72083	6.0092	8.99098	9.34142	5.98349	8.36628	9.28953	5.57991	6.8105	8.26951	6.01922	7.34839	7.03197	6.14426
AC017083.3	ENSG00000273398	4.88381	0.287425	6.25506	2.53969	3.01734	5.35904	3.83093	4.29127	5.73808	4.77782	4.52375	3.15315	0.287425	3.94242	4.89312
AC018362.3	ENSG00000285942	5.05624	0.287425	2.44076	5.68414	5.80595	4.43903	6.18729	5.54858	3.74507	4.36958	4.83002	5.26125	5.07651	5.43822	4.94745
AC018512.1	ENSG00000262560	2.78729	0.287425	0.287425	2.75657	0.287425	0.287425	0.287425	2.27859	2.45769	0.287425	0.287425	0.287425	2.80257	0.287425	0.287425
AC018523.2	ENSG00000256206	4.9726	5.02067	5.90827	4.22464	4.16435	6.14979	2.7648	3.81904	5.1096	4.49853	2.71286	4.98741	2.583	5.00798	4.3635
AC018630.2	ENSG00000275778	8.21055	7.65987	8.42599	8.18044	8.47469	8.63834	8.77765	8.46011	8.75214	8.45991	8.32428	8.56954	8.33336	8.18466	8.89844
AC018755.2	ENSG00000268500	0.287425	0.287425	1.60323	0.287425	0.287425	0.287425	0.287425	0.287425	1.61466	0.287425	2.71286	1.51982	0.287425	0.287425	0.287425
AC018809.3	ENSG00000288550	7.14812	6.93894	3.46024	6.96507	7.36607	3.79963	7.13533	6.74856	6.03488	6.0231	6.07801	2.31615	6.45801	6.29903	7.16597
AC019117.4	ENSG00000283321	7.77808	8.40922	1.60323	7.80058	8.41834	0.287425	8.29662	8.5325	2.96144	7.2363	8.57074	3.87165	8.00564	8.10399	4.5856
AC019257.8	ENSG00000283239	9.51616	9.92387	9.36486	9.45367	10.3102	9.19443	9.78864	10.1949	9.37467	10.0773	9.92466	9.06104	9.97099	10.0368	7.82477
AC020907.6	ENSG00000285526	0.287425	0.287425	0.287425	1.49582	2.006	0.287425	0.287425	0.287425	0.287425	2.33199	0.287425	0.287425	0.287425	2.30188	0.287425
AC020915.5	ENSG00000283515	7.9074	7.4756	8.71447	8.41331	8.55155	8.88525	8.96364	8.9363	8.6162	7.95465	8.80588	8.60853	8.23217	8.31265	9.42111
AC020922.1	ENSG00000267706	3.76114	0.287425	2.09322	3.99637	4.31363	2.00017	4.00652	5.68195	1.61466	4.67253	5.08236	0.287425	2.80257	3.41655	2.99023
AC021087.5	ENSG00000286001	5.53554	3.9933	3.46024	3.2547	4.68606	3.32478	5.53376	3.38581	1.61466	1.99807	5.649	5.18818	4.99279	4.92187	3.6518
AC022137.3	ENSG00000286261	6.40529	6.69063	6.27546	7.08565	7.29632	6.76396	6.72542	7.50643	6.54333	6.74722	7.31071	6.43669	6.10666	6.42941	6.54698
AC022384.1	ENSG00000272410	10.4084	10.1538	10.4411	9.96281	10.3102	10.4984	10.5909	10.6123	10.8519	10.659	9.86545	10.9634	10.6119	10.2077	11.3659
AC022400.7	ENSG00000272916	9.97361	9.35788	7.54936	10.0156	9.86258	7.40548	10.4442	10.473	7.64919	9.87759	9.61087	7.55353	9.0846	8.90657	7.49217
AC022414.1	ENSG00000284762	4.88381	4.68147	0.287425	5.37248	5.18845	2.00017	5.79393	4.0746	0.287425	5.2496	5.29698	1.98426	3.67503	5.64031	0.287425
AC022415.3	ENSG00000286132	9.09533	8.64769	10.0102	9.38484	8.6422	9.92518	9.29733	8.53602	9.69891	9.33523	8.88089	10.9337	9.26915	8.4302	10.124
AC022826.2	ENSG00000258677	4.52105	5.52525	5.79974	1.95274	5.85531	3.89707	5.66971	5.27216	6.70528	5.88876	5.82517	6.37223	5.55624	6.05827	6.63226
AC023055.1	ENSG00000257390	5.89456	3.90207	3.46024	6.54183	3.99763	3.79963	5.28543	5.01319	4.91111	5.09535	4.93633	6.55756	5.69505	5.16612	6.09703
AC024558.2	ENSG00000288436	0.287425	0.287425	3.30794	0.287425	0.287425	3.17596	0.287425	0.287425	3.15722	0.287425	0.287425	3.96258	1.52216	0.287425	2.48284
AC024592.3	ENSG00000267740	6.73175	5.72376	7.75946	5.63226	7.07465	7.01087	6.89029	7.01429	7.41639	7.29942	7.54681	7.23806	7.05054	7.96581	7.35843
AC025165.3	ENSG00000257921	5.70046	4.56778	6.95695	4.69922	5.53003	6.13002	5.0263	6.36026	6.47309	5.76638	6.63003	7.11545	5.55624	5.30859	6.77409
AC025165.6	ENSG00000287908	4.78916	3.01361	4.52608	4.79684	3.99763	3.89707	5.28543	5.7072	4.96336	4.30048	5.55212	5.22518	4.05306	4.39123	4.83666
AC025263.2	ENSG00000258052	0.287425	0.287425	0.287425	1.95274	2.006	2.00017	0.287425	1.49491	0.287425	0.287425	0.287425	0.287425	0.287425	0.287425	0.287425
AC025283.2	ENSG00000285329	5.31574	4.88497	3.72289	5.09419	4.38281	3.00927	4.36932	4.22263	2.73299	4.77782	4.71523	2.7985	4.65414	4.68092	2.13017
AC025287.4	ENSG00000284484	0.287425	0.287425	0.287425	1.95274	2.60632	1.53195	0.287425	0.287425	2.45769	1.53035	3.13506	0.287425	0.287425	2.78197	0.287425
AC026316.4	ENSG00000285218	0.287425	0.287425	0.287425	0.287425	0.287425	0.287425	0.287425	3.25292	0.287425	0.287425	0.287425	0.287425	0.287425	1.51034	0.287425
AC026464.1	ENSG00000259900	0.287425	0.287425	0.287425	0.287425	1.53641	0.287425	0.287425	0.287425	0.287425	0.287425	0.287425	0.287425	1.52216	0.287425	2.99023
AC026464.4	ENSG00000260914	11.6828	11.4395	12.4532	11.4334	11.7944	12.3587	11.7489	11.923	12.567	12.0544	11.9614	12.467	11.9789	11.9113	12.2703
AC026464.6	ENSG00000272617	10.1947	10.1672	10.0887	9.92829	9.45781	9.82733	9.46173	9.24067	9.99358	9.97194	9.58459	9.74748	9.90962	9.73659	9.35241
AC026740.3	ENSG00000286094	0.287425	1.53435	2.71464	0.287425	3.1843	3.98825	2.28705	0.287425	2.10807	2.81681	3.59554	3.15315	0.287425	1.51034	0.287425
AC026954.2	ENSG00000261915	3.76114	3.3294	0.287425	2.53969	3.33335	0.287425	3.63054	3.25292	0.287425	3.17295	3.72073	2.7985	2.583	3.28297	2.76024
AC027644.4	ENSG00000284461	6.73175	6.17498	7.04276	6.56967	5.80595	6.69837	6.03452	6.02091	7.39756	7.03906	5.98213	5.02987	6.94326	6.90326	6.5817
AC027796.3	ENSG00000262304	2.78729	3.6999	3.30794	3.10777	3.59099	3.00927	2.95199	5.09206	0.287425	5.01155	4.93633	3.43534	2.99148	5.43822	2.48284
AC034228.3	ENSG00000281938	3.28889	0.287425	0.287425	0.287425	3.59099	0.287425	0.287425	0.287425	0.287425	0.287425	0.287425	0.287425	0.287425	0.287425	0.287425
AC036214.3	ENSG00000276418	4.03426	2.00331	1.60323	3.38762	3.59099	0.287425	3.83093	4.0746	2.45769	4.22786	4.65419	3.30135	3.67503	4.02771	2.13017
AC037459.1	ENSG00000248235	0.287425	2.338	5.4507	2.75657	2.34108	4.23133	2.54743	3.38581	4.80055	3.79632	5.17208	4.85196	3.43997	3.8517	4.19366
AC040162.1	ENSG00000261884	9.07545	8.73894	7.66984	8.30157	8.50592	6.69837	8.73801	9.11901	7.2995	8.93909	9.32125	6.88079	8.50538	9.11707	8.71908
AC046185.1	ENSG00000125695	0.287425	0.287425	0.287425	0.287425	0.287425	0.287425	1.50051	1.49491	0.287425	0.287425	0.287425	0.287425	0.287425	1.51034	0.287425
AC048338.1	ENSG00000256861	2.30647	0.287425	5.03772	0.287425	2.006	4.15481	1.50051	3.25292	4.32859	2.81681	2.94016	4.12869	2.31967	3.13527	4.5856
AC048338.2	ENSG00000284934	1.51338	2.00331	1.60323	0.287425	1.53641	1.53195	1.50051	2.5382	1.61466	0.287425	3.83576	1.51982	1.52216	0.287425	0.287425
AC053503.6	ENSG00000286143	0.287425	1.53435	0.287425	0.287425	2.34108	0.287425	0.287425	0.287425	2.10807	3.00637	4.52375	2.57917	0.287425	3.13527	0.287425
AC055811.2	ENSG00000264187	0.287425	2.00331	0.287425	0.287425	3.46805	0.287425	2.7648	2.5382	0.287425	4.36958	2.43912	0.287425	0.287425	0.287425	3.6518
AC055839.2	ENSG00000286190	9.32314	9.26768	9.99185	10.4056	10.1477	9.49406	10.5857	10.4885	9.96828	11.0299	11.0852	14.1933	10.2884	10.7657	15.0103
AC058822.1	ENSG00000282278	6.5127	5.33019	2.09322	4.6478	5.14938	2.3344	6.43628	5.57626	4.47998	1.99807	2.09178	5.39713	4.80914	3.41655	7.40763
AC067968.1	ENSG00000267022	7.03943	7.05924	7.07803	7.61269	6.98881	6.81436	7.27825	6.46756	5.8806	7.13117	6.44464	7.04484	6.89801	6.56324	6.41844
AC068234.1	ENSG00000259753	2.78729	3.58687	6.14847	5.24005	3.59099	5.66416	6.64855	7.49198	6.80872	4.96774	6.92893	4.98741	5.15563	6.88064	6.31906
AC068533.4	ENSG00000249319	4.19102	6.32218	2.44076	6.37831	6.12053	0.287425	3.73427	4.92975	0.287425	3.98487	5.12792	5.18818	5.43467	5.04917	3.51331
AC068547.1	ENSG00000283228	9.07044	9.34932	9.82024	9.05392	8.89022	10.1318	8.78664	8.48221	9.88621	9.39011	8.38176	9.78664	8.98534	8.57806	9.63245
AC068580.4	ENSG00000250644	8.25541	9.30134	11.1269	8.7013	10.4889	10.3956	9.3789	10.7154	10.8588	9.79395	11.0583	10.8622	8.65906	10.5516	9.44487
AC068775.1	ENSG00000255641	7.4632	8.54653	0.287425	8.60371	8.3119	0.287425	8.56757	8.43011	0.287425	7.18946	7.34964	0.287425	6.74031	6.61896	0.287425
AC068831.8	ENSG00000284946	11.7132	9.56048	10.2584	11.7444	10.3804	10.0487	11.5669	10.3229	9.57446	11.4879	9.05882	10.4094	11.3804	9.37946	9.52062
AC068896.3	ENSG00000258539	4.46084	4.62575	3.13702	4.93187	5.53003	4.56246	5.44558	4.92975	3.48162	4.49853	5.3746	4.27749	5.33626	5.20308	5.401
AC068946.1	ENSG00000280537	6.00381	5.85048	6.46503	6.15762	6.07958	5.93874	5.28543	5.57626	5.1096	5.60434	5.95713	6.1785	6.25762	5.61312	5.65044
AC068946.2	ENSG00000284820	7.91301	8.09295	6.87911	7.60599	8.18737	5.09903	7.50592	7.71367	5.4022	7.92636	9.37649	7.35939	7.11127	8.69283	7.83919
AC069257.4	ENSG00000272741	1.97582	3.01361	0.287425	3.38762	3.80881	2.3344	0.287425	3.50719	0.287425	0.287425	2.43912	0.287425	1.98733	0.287425	3.35971
AC069288.1	ENSG00000286192	6.92189	5.96695	8.59377	6.83349	8.06162	8.57398	7.8978	8.47488	9.02797	8.63791	8.85744	8.94675	8.01097	8.07938	8.69945
AC069368.1	ENSG00000249240	0.287425	0.287425	3.13702	2.75657	3.99763	2.59904	2.95199	3.9944	3.48162	3.17295	4.45379	2.31615	4.75931	3.65078	3.89378
AC069444.2	ENSG00000285585	0.287425	0.287425	0.287425	0.287425	0.287425	0.287425	0.287425	3.25292	0.287425	0.287425	2.43912	0.287425	1.52216	0.287425	1.63168
AC069503.2	ENSG00000256950	7.94075	8.36322	7.63868	7.95101	7.6369	7.63314	7.46914	7.57658	7.34936	8.1965	7.7569	7.81224	7.97873	7.81298	8.08281
AC072022.2	ENSG00000285938	0.287425	1.53435	0.287425	2.75657	3.01734	0.287425	2.28705	2.75498	1.61466	1.53035	0.287425	0.287425	0.287425	2.30188	0.287425
AC073082.1	ENSG00000279956	0.287425	0.287425	0.287425	0.287425	0.287425	0.287425	0.287425	0.287425	0.287425	0.287425	1.60213	1.51982	1.98733	1.97182	0.287425
AC073111.4	ENSG00000284691	6.95491	7.6106	8.56919	7.70343	8.2254	8.66262	8.02993	8.52896	8.84196	6.68103	7.94661	9.56851	6.71444	7.48597	9.98989
AC073508.2	ENSG00000264058	3.65704	3.3294	2.71464	3.91137	3.70408	0.287425	2.54743	0.287425	2.45769	1.53035	2.71286	3.30135	2.31967	4.18437	2.99023
AC073585.1	ENSG00000286088	7.44782	6.66328	7.10107	6.6501	6.81262	7.39724	6.53924	5.78041	7.48937	6.65368	4.59045	7.01349	6.47352	5.49891	6.97026
AC073610.2	ENSG00000272822	5.34927	5.80112	3.59766	6.54183	6.68195	4.30396	5.99366	6.68645	4.06645	5.35532	4.98667	5.07111	6.02481	5.90978	5.91839
AC073612.1	ENSG00000258064	0.287425	3.6999	5.13034	0.287425	2.34108	6.80192	4.00652	0.287425	6.23917	1.99807	3.30592	6.10106	3.77937	0.287425	7.04679
AC073896.1	ENSG00000144785	6.18175	6.37372	9.66074	6.40946	7.55713	8.05078	7.58367	7.66297	9.53838	7.32565	8.25932	8.02631	7.49234	9.40146	9.52954
AC074143.1	ENSG00000265690	2.97551	2.338	5.74225	4.15253	4.5119	3.89707	3.73427	5.65624	4.55008	3.45614	5.33631	4.04805	2.80257	4.68092	6.86145
AC078815.1	ENSG00000288591	0.287425	0.287425	0.287425	0.287425	2.34108	0.287425	0.287425	0.287425	0.287425	0.287425	0.287425	0.287425	0.287425	2.30188	0.287425
AC078927.1	ENSG00000228144	0.287425	0.287425	0.287425	0.287425	0.287425	0.287425	0.287425	2.5382	0.287425	0.287425	0.287425	0.287425	0.287425	0.287425	0.287425
AC079447.1	ENSG00000241962	3.4226	3.6999	4.04344	3.50904	2.34108	3.79963	1.95891	4.35677	1.61466	1.53035	1.60213	3.15315	2.99148	2.78197	4.5856
AC079594.2	ENSG00000248710	6.89945	6.93894	5.79974	5.68414	5.61849	2.3344	6.53924	5.52036	1.61466	5.95749	2.94016	6.2698	7.02971	5.86439	4.77788
AC084337.2	ENSG00000283977	2.78729	0.287425	2.71464	0.287425	0.287425	1.53195	0.287425	2.75498	3.74507	0.287425	2.71286	0.287425	2.31967	1.97182	0.287425
AC087289.3	ENSG00000267426	5.28141	4.68147	5.37704	5.16897	4.44881	4.97139	5.99366	5.43222	4.68077	5.32094	4.77377	5.1112	4.80914	5.08922	5.97173
AC087632.2	ENSG00000259316	7.70233	7.53716	8.29224	7.65877	7.44072	8.26072	7.56984	6.72403	7.97558	7.99334	7.01622	8.88746	8.22303	7.19664	7.92279
AC087721.2	ENSG00000285920	3.65704	3.58687	6.05713	3.91137	1.53641	4.56246	3.83093	2.27859	5.8532	4.77782	2.43912	5.60785	2.99148	3.13527	6.07283
AC090004.1	ENSG00000268279	1.97582	3.3294	1.60323	3.10777	2.60632	2.00017	0.287425	2.27859	0.287425	1.53035	2.43912	0.287425	2.31967	0.287425	0.287425
AC090360.1	ENSG00000267127	4.88381	4.83673	4.13605	4.2933	4.88961	4.87955	4.9428	4.84117	4.40628	3.98487	4.65419	5.42919	5.40261	5.37486	4.94745
AC090517.4	ENSG00000285253	3.28889	4.62575	4.52608	4.84327	3.33335	5.09903	4.23503	4.84117	2.45769	4.55891	5.79726	0.287425	6.04571	4.96557	4.65259
AC090527.3	ENSG00000260170	3.28889	0.287425	1.60323	0.287425	4.84136	1.53195	2.28705	6.34425	3.48162	1.99807	2.94016	0.287425	1.98733	3.8517	0.287425
AC091167.2	ENSG00000261147	5.01503	4.93164	2.94204	4.59447	4.31363	3.98825	4.16285	4.69713	2.73299	3.57886	3.83576	3.77451	3.43997	5.43822	0.287425
AC091167.6	ENSG00000275674	0.287425	1.53435	0.287425	0.287425	1.53641	0.287425	1.50051	2.27859	0.287425	1.53035	1.60213	0.287425	0.287425	1.97182	0.287425
AC091167.7	ENSG00000284626	4.57883	3.58687	2.71464	5.3405	5.46789	4.9262	5.0663	5.60342	3.48162	3.98487	5.3746	2.98723	5.07651	3.8517	6.09703
AC091551.1	ENSG00000267699	5.31574	4.83673	5.55458	5.16897	4.98151	6.06903	5.562	5.7072	5.98527	6.27723	4.88416	6.37223	3.43997	4.92187	6.54698
AC091959.3	ENSG00000275740	9.16753	8.57617	9.77976	7.3085	8.15817	9.23431	8.43272	8.46752	9.24106	8.83338	8.71562	9.20906	9.1608	8.53889	9.34989
AC092042.3	ENSG00000273291	0.287425	1.53435	0.287425	0.287425	0.287425	0.287425	0.287425	0.287425	0.287425	1.99807	0.287425	0.287425	0.287425	1.97182	0.287425
AC092073.1	ENSG00000266953	0.287425	0.287425	0.287425	0.287425	0.287425	2.00017	0.287425	0.287425	0.287425	1.99807	0.287425	0.287425	0.287425	0.287425	0.287425
AC092143.1	ENSG00000198211	4.9726	3.80458	5.52078	3.91137	4.57233	3.79963	6.35797	4.84117	4.32859	4.55891	5.12792	5.97649	2.583	1.51034	6.83291
AC092329.3	ENSG00000283201	0.287425	2.82375	0.287425	0.287425	3.59099	0.287425	2.54743	1.49491	0.287425	1.53035	0.287425	1.98426	2.80257	0.287425	0.287425
AC092587.1	ENSG00000273155	3.94891	2.00331	2.09322	0.287425	4.08342	3.98825	2.95199	3.61895	3.96717	3.57886	3.72073	3.77451	3.67503	3.13527	2.48284
AC092647.5	ENSG00000249773	5.62036	6.13571	5.82765	5.20495	6.01589	5.84483	4.65854	5.2379	6.43665	6.63981	5.6799	6.37223	5.77234	6.34932	5.09911
AC092718.3	ENSG00000260643	7.62238	7.12086	8.43961	7.05644	6.53824	8.37846	7.06806	6.9523	8.10893	6.74722	6.91601	8.40615	7.02971	6.6726	8.80605
AC092718.8	ENSG00000284512	4.398	3.90207	0.287425	4.59447	3.46805	2.59904	3.83093	3.61895	1.61466	5.09535	4.52375	2.57917	5.40261	4.18437	2.48284
AC092835.1	ENSG00000233757	7.06989	7.05924	7.837	7.24949	7.25094	8.07682	7.09727	7.02437	7.79305	7.20838	7.10991	8.27129	6.98713	6.68571	7.88854
AC093155.3	ENSG00000267561	5.8248	6.4397	2.71464	5.98227	6.01589	2.3344	5.14311	5.80401	2.10807	5.60434	5.33631	4.85196	5.69505	5.23911	4.51532
AC093227.2	ENSG00000267552	1.51338	0.287425	0.287425	0.287425	1.53641	0.287425	0.287425	1.49491	0.287425	1.53035	0.287425	1.51982	0.287425	0.287425	0.287425
AC093323.1	ENSG00000170846	10.7955	10.6341	9.58104	10.7408	10.6267	9.5912	10.4602	10.4507	9.53623	10.2344	10.4339	10.9965	10.4401	10.1894	9.78918
AC093512.2	ENSG00000285043	9.38502	7.25517	8.87012	8.38226	8.68718	8.06126	9.88113	8.90392	8.92651	9.33738	8.45053	9.01165	8.8404	8.82009	8.62652
AC093525.1	ENSG00000259784	0.287425	0.287425	2.71464	0.287425	0.287425	0.287425	0.287425	0.287425	0.287425	2.81681	3.94218	0.287425	3.56238	1.97182	0.287425
AC093525.2	ENSG00000260272	7.24918	5.77579	6.05713	6.84493	6.90926	6.52759	7.58367	7.37872	6.97041	7.04958	6.61413	6.92639	6.79069	6.65938	3.89378
AC093668.1	ENSG00000270249	0.287425	0.287425	0.287425	2.75657	1.53641	1.53195	0.287425	2.94172	2.45769	3.57886	0.287425	0.287425	0.287425	0.287425	0.287425
AC093827.5	ENSG00000285458	5.01503	5.22177	4.13605	5.70939	5.43579	4.37309	5.81754	4.69713	3.74507	5.17454	6.0067	4.47517	6.25762	5.37486	5.09911
AC093884.1	ENSG00000286239	4.73939	0.287425	3.30794	4.53909	5.2265	3.98825	4.23503	0.287425	4.55008	0.287425	4.30271	3.67024	3.56238	5.34211	5.19201
AC093899.2	ENSG00000251569	6.75694	8.4538	5.03772	7.72215	8.2254	4.37309	7.55588	6.29515	4.40628	5.84105	6.80832	4.04805	7.10133	6.6726	5.09911
AC096887.1	ENSG00000272305	2.56861	1.53435	3.13702	2.94338	3.70408	2.8196	2.7648	3.50719	2.45769	3.32169	3.45817	1.98426	2.99148	2.5636	0.287425
AC097104.1	ENSG00000285528	2.97551	3.90207	1.60323	2.53969	3.33335	0.287425	1.50051	1.49491	1.61466	4.36958	4.22074	2.31615	1.52216	2.96995	0.287425
AC097625.2	ENSG00000285602	2.30647	1.53435	1.60323	1.95274	0.287425	1.53195	2.95199	0.287425	1.61466	0.287425	2.09178	0.287425	1.98733	0.287425	0.287425
AC097634.4	ENSG00000285708	1.51338	2.60296	0.287425	2.53969	2.34108	0.287425	0.287425	3.61895	0.287425	0.287425	2.71286	0.287425	2.80257	0.287425	0.287425
AC097637.1	ENSG00000173366	3.28889	2.60296	3.13702	2.75657	6.32707	3.58207	5.58969	6.56743	4.74191	4.87591	5.95713	5.6628	4.90389	5.55715	2.48284
AC098484.3	ENSG00000283580	7.68931	7.93037	8.3937	7.71593	7.99162	8.32732	7.63105	7.92204	8.17678	8.20594	8.76326	8.80136	8.13802	8.19844	8.97877
AC098582.1	ENSG00000287542	8.47616	7.89554	8.13925	8.29324	7.82823	7.86003	7.67693	7.4251	7.41639	8.3234	8.3046	6.35566	8.77308	8.37464	6.759
AC098588.2	ENSG00000285713	6.34013	6.03257	4.38255	4.9742	5.2265	3.79963	5.95161	5.65624	4.24643	5.38891	4.77377	3.67024	5.64112	4.62748	2.76024
AC098650.1	ENSG00000283563	3.76114	4.50736	3.30794	4.53909	3.70408	2.3344	3.73427	4.15053	3.32879	4.22786	4.59045	3.43534	2.583	5.00798	4.10053
AC098850.3	ENSG00000266302	5.24624	2.60296	0.287425	4.93187	5.40295	1.53195	5.64353	4.41941	0.287425	4.43551	3.45817	0.287425	3.15755	4.87681	0.287425
AC099489.1	ENSG00000188897	3.28889	4.15994	6.0092	4.74886	5.56013	6.80192	5.562	6.59474	6.70528	4.96774	6.37084	6.04012	3.77937	5.20308	6.18998
AC099811.2	ENSG00000267261	1.97582	5.36459	0.287425	4.93187	0.287425	3.58207	0.287425	0.287425	0.287425	3.00637	0.287425	1.51982	3.30588	3.13527	0.287425
AC104109.3	ENSG00000272772	2.78729	3.58687	2.94204	3.91137	2.006	3.17596	3.11667	3.10604	2.73299	4.07055	3.13506	1.98426	3.77937	3.53852	3.1872
AC104389.5	ENSG00000239920	2.30647	2.00331	1.60323	3.10777	2.006	3.89707	2.95199	3.38581	2.96144	3.17295	2.71286	2.98723	3.77937	4.02771	4.77788
AC104389.6	ENSG00000284931	4.19102	4.07905	0.287425	4.93187	5.10921	0.287425	5.41494	4.69713	0.287425	6.36417	4.83002	0.287425	7.96234	6.3979	0.287425
AC104452.1	ENSG00000283189	10.0759	10.0781	9.86636	10.7239	10.6303	9.90642	10.602	10.3877	9.5189	9.23269	9.6268	9.75224	9.50997	10.1127	10.8764
AC104472.3	ENSG00000284952	7.58771	7.68048	6.66385	6.78682	7.58665	7.47763	7.26114	7.60372	6.9831	6.66742	7.57172	6.32193	7.39799	7.3771	7.29709
AC105052.1	ENSG00000205236	0.287425	4.30917	3.13702	4.07658	6.17986	2.8196	6.37397	6.6737	4.47998	4.96774	6.03087	3.55767	5.11661	4.73245	4.94745
AC105052.3	ENSG00000267645	10.4592	9.44276	9.28663	10.6045	11.0361	9.22735	11.4103	11.2832	9.4543	10.7667	10.6933	9.13331	10.7134	10.7611	8.8846
AC106886.6	ENSG00000282034	12.4523	11.6426	11.6015	12.2551	11.9244	11.1947	12.4813	12.1366	11.3408	12.83	12.5364	11.598	12.6871	12.3665	10.7118
AC107871.1	ENSG00000260007	9.32525	8.08266	9.37671	9.43109	8.87235	9.24124	9.67697	9.0833	9.36501	8.84551	8.46833	9.82627	9.06426	7.91664	8.04599
AC107959.5	ENSG00000284956	2.30647	0.287425	2.71464	1.95274	0.287425	4.07396	2.28705	2.27859	3.74507	2.59642	2.43912	3.87165	0.287425	2.30188	5.36156
AC108488.2	ENSG00000286905	7.78422	7.34398	7.44517	6.58339	6.98881	6.96698	6.16905	6.43771	6.61031	7.83801	7.99653	7.44021	7.66433	7.25933	8.2964
AC109583.1	ENSG00000206549	0.287425	0.287425	4.45611	2.53969	0.287425	4.07396	0.287425	0.287425	4.06645	0.287425	0.287425	4.04805	1.52216	0.287425	5.43939
AC110275.1	ENSG00000254673	3.54468	0.287425	0.287425	2.27996	0.287425	0.287425	2.28705	0.287425	0.287425	0.287425	0.287425	0.287425	0.287425	0.287425	0.287425
AC112128.1	ENSG00000285943	9.31257	9.38534	8.37491	9.47591	9.03376	8.09223	9.0079	8.74544	7.45334	8.69938	8.69687	8.51462	8.69257	8.56039	7.39793
AC112229.3	ENSG00000257207	0.287425	0.287425	0.287425	0.287425	0.287425	0.287425	0.287425	0.287425	0.287425	0.287425	0.287425	0.287425	0.287425	0.287425	2.13017
AC112504.2	ENSG00000285558	0.287425	0.287425	0.287425	0.287425	1.53641	1.53195	1.50051	2.5382	0.287425	0.287425	2.09178	0.287425	1.52216	1.51034	0.287425
AC113348.1	ENSG00000285891	0.287425	0.287425	0.287425	0.287425	2.006	0.287425	0.287425	1.95155	0.287425	1.53035	0.287425	1.51982	0.287425	0.287425	0.287425
AC113348.2	ENSG00000285978	0.287425	0.287425	2.09322	3.2547	0.287425	0.287425	2.7648	0.287425	2.45769	0.287425	2.43912	0.287425	0.287425	0.287425	3.1872
AC114490.2	ENSG00000271741	9.00364	9.85905	9.26893	9.02153	9.65008	9.57119	8.97942	9.47546	9.15956	8.96156	9.74468	9.63525	9.48724	9.62198	9.92717
AC114490.3	ENSG00000284773	7.64279	8.00308	6.85219	8.43239	8.52129	7.15474	8.22783	8.54655	7.27906	7.72432	8.29964	7.1543	7.60925	7.70772	7.52821
AC116366.3	ENSG00000283782	10.8832	10.9972	10.2234	11.144	10.3549	10.9155	10.2669	10.0801	10.7891	10.5686	10.2116	10.6628	11.049	10.6401	10.9686
AC117378.1	ENSG00000285625	4.46084	0.287425	5.74225	2.27996	0.287425	1.53195	0.287425	0.287425	4.15927	3.17295	0.287425	4.89854	0.287425	3.53852	0.287425
AC117457.1	ENSG00000275163	1.97582	2.00331	0.287425	0.287425	0.287425	0.287425	0.287425	0.287425	0.287425	1.99807	1.60213	0.287425	0.287425	0.287425	0.287425
AC118281.1	ENSG00000288380	0.287425	0.287425	1.60323	0.287425	0.287425	0.287425	1.50051	1.95155	2.73299	1.99807	2.43912	2.31615	0.287425	3.13527	1.63168
AC118549.1	ENSG00000036549	12.6918	12.7331	12.6552	12.6472	12.5399	12.8996	12.4373	12.4112	12.6998	12.7751	12.4576	12.7666	12.54	12.2131	12.8623
AC118553.2	ENSG00000283761	9.49573	9.83627	9.56663	9.72673	9.44175	9.42275	9.40834	9.16527	9.35528	9.44697	9.33828	9.30064	9.90105	9.34477	9.00778
AC119396.1	ENSG00000263264	0.287425	0.287425	0.287425	0.287425	0.287425	0.287425	0.287425	0.287425	0.287425	0.287425	0.287425	0.287425	0.287425	0.287425	3.77794
AC119674.2	ENSG00000284686	4.46084	5.39819	2.44076	4.79684	4.84136	2.8196	4.49209	5.05316	4.06645	4.55891	5.08236	2.57917	4.65414	4.02771	1.63168
AC120057.2	ENSG00000262526	11.4897	12.2061	10.9652	11.7116	11.9908	11.0385	11.6559	11.7595	11.1401	11.7399	12.1613	11.7114	11.9129	12.5004	12.441
AC120114.4	ENSG00000281348	8.02608	7.17996	8.03543	7.69081	8.34682	7.24937	7.97328	8.10883	7.94996	7.52746	7.47819	8.39808	7.98415	7.53748	6.51141
AC124312.1	ENSG00000214265	4.26339	3.58687	0.287425	0.287425	3.1843	0.287425	1.95891	2.27859	0.287425	3.00637	2.09178	0.287425	3.30588	4.32554	0.287425
AC126283.2	ENSG00000285330	9.34199	9.36638	0.287425	9.37699	8.89612	0.287425	9.31609	7.91664	0.287425	9.18574	9.32614	0.287425	9.7244	9.78305	3.6518
AC129492.3	ENSG00000263620	0.287425	0.287425	0.287425	0.287425	0.287425	0.287425	0.287425	0.287425	0.287425	0.287425	2.09178	0.287425	0.287425	0.287425	0.287425
AC131160.1	ENSG00000283765	8.16894	7.63896	5.95962	8.16683	7.67175	6.65753	8.23223	7.25581	7.00815	8.63442	7.71278	7.52417	8.29461	7.06243	6.6811
AC132217.2	ENSG00000284779	0.287425	0.287425	0.287425	0.287425	1.53641	0.287425	0.287425	0.287425	1.61466	0.287425	0.287425	0.287425	0.287425	0.287425	0.287425
AC134669.1	ENSG00000265118	6.08562	6.09533	6.63256	4.93187	6.36164	5.82037	6.22308	6.62154	6.34129	3.57886	6.33248	5.79165	4.28261	5.12818	6.47494
AC135050.2	ENSG00000255439	4.57883	4.2365	6.10352	1.95274	5.67458	5.39263	6.22308	6.92028	5.79679	5.8651	5.93168	5.55073	4.80914	6.41374	5.77571
AC135178.3	ENSG00000263809	3.94891	5.22177	4.305	4.74886	4.73971	2.59904	5.25115	2.94172	1.61466	2.59642	3.59554	4.04805	3.96754	5.27427	3.1872
AC137834.1	ENSG00000258830	5.01503	4.50736	6.39217	6.22919	6.78742	7.51621	7.68337	7.73836	6.99568	6.49322	5.55212	6.77258	6.97629	5.7935	8.30162
AC138696.1	ENSG00000264668	4.46084	3.90207	6.5344	5.3405	7.29632	6.46586	5.47558	7.43268	6.90523	3.98487	5.29698	6.28738	3.67503	4.83028	7.75805
AC138811.2	ENSG00000260342	6.52741	5.39819	4.52608	6.12045	4.88961	4.15481	5.72069	4.47942	2.73299	6.2037	4.30271	4.98741	6.32756	5.23911	5.401
AC138894.1	ENSG00000261832	5.05624	5.82601	4.5928	4.2933	5.78061	5.17823	6.07426	4.84117	4.40628	6.29504	6.37084	6.19723	5.19361	6.01738	6.1673
AC138969.1	ENSG00000183889	12.11	11.7098	11.8652	12.2695	12.4922	11.6463	12.7197	12.7301	12.1744	12.6908	12.3997	11.8211	12.0118	12.2795	12.4778
AC139491.7	ENSG00000285476	0.287425	0.287425	0.287425	0.287425	2.60632	2.3344	0.287425	0.287425	1.61466	0.287425	0.287425	0.287425	1.52216	0.287425	0.287425
AC139530.2	ENSG00000262660	7.13857	6.70412	4.45611	7.36519	5.9718	5.45755	5.97279	6.29515	6.17424	6.83505	4.0412	5.3308	6.94326	6.03797	4.5856
AC142391.1	ENSG00000279686	2.56861	0.287425	4.65655	0.287425	0.287425	4.67611	0.287425	0.287425	0.287425	0.287425	0.287425	0.287425	0.287425	0.287425	0.287425
AC231657.3	ENSG00000288053	3.76114	3.58687	0.287425	2.75657	3.1843	2.3344	3.11667	4.15053	2.45769	4.22786	2.71286	3.55767	3.30588	3.13527	2.76024
AC233723.1	ENSG00000262165	3.28889	3.58687	4.22302	3.38762	3.46805	4.43903	3.51859	3.38581	5.19944	2.59642	3.59554	4.59328	4.05306	5.12818	5.58346
AC233992.2	ENSG00000271698	6.14407	5.29495	6.33499	6.1015	5.80595	5.74438	6.27515	5.78041	5.54607	5.93494	5.85254	4.7024	5.43467	5.27427	4.94745
AC242842.3	ENSG00000286185	8.75453	8.92892	8.20985	9.08076	9.20532	8.85246	9.0232	9.03678	8.26775	9.12978	9.42742	8.19416	9.23317	9.01954	9.0641
AC243547.3	ENSG00000280778	2.30647	0.287425	0.287425	1.95274	0.287425	2.00017	0.287425	0.287425	0.287425	0.287425	2.94016	0.287425	0.287425	0.287425	0.287425
AC244197.3	ENSG00000241489	10.7963	10.9633	8.47532	11.1498	11.1362	8.37846	11.3719	11.1878	8.17125	10.7738	11.1814	8.9018	10.2107	11.0529	10.1459
AC244517.10	ENSG00000279983	0.287425	0.287425	0.287425	2.27996	2.82731	0.287425	0.287425	0.287425	0.287425	3.79632	0.287425	0.287425	0.287425	0.287425	0.287425
AC245033.1	ENSG00000260836	5.34927	4.73511	0.287425	0.287425	4.38281	0.287425	4.54974	4.69713	0.287425	4.8277	4.38024	0.287425	3.15755	5.667	0.287425
AC253536.7	ENSG00000285762	0.287425	0.287425	2.44076	0.287425	0.287425	0.287425	0.287425	0.287425	0.287425	3.00637	0.287425	0.287425	0.287425	0.287425	0.287425
AC253572.1	ENSG00000286106	6.4368	6.42349	7.06637	6.59698	6.69556	7.01087	6.64855	7.2124	7.17229	7.61513	7.52145	5.79165	7.16	7.3278	7.46454
ACAA1	ENSG00000060971	11.4435	11.5463	11.6453	11.1935	11.6659	11.3506	11.5105	11.5532	11.4827	11.6644	11.9692	11.4561	11.458	12.1009	12.1851
ACAA2	ENSG00000167315	12.2844	12.6287	12.1418	12.9063	12.8016	12.2769	12.8319	12.6752	12.3346	13.0348	12.8999	12.7082	12.5804	12.6161	12.666
ACACA	ENSG00000278540	13.2723	12.8449	13.3043	12.6412	12.2448	13.4285	12.6791	12.2765	13.3115	12.6384	12.3308	13.5528	13.1642	12.7953	13.4992
ACACB	ENSG00000076555	9.37082	7.82324	7.65435	8.73855	8.20651	7.87197	8.96892	7.97496	7.84958	8.93626	8.22832	8.7983	8.91611	8.46101	9.53619
ACAD10	ENSG00000111271	10.7578	10.9897	11.3798	11.085	11.3953	11.4138	11.2623	11.5032	11.5246	10.9387	11.5013	11.2086	10.7272	11.4168	11.0296
ACAD11	ENSG00000240303	11.6478	12.0265	12.3355	12.1631	12.5686	12.6712	11.8717	12.2677	12.4818	11.0582	11.3612	11.5967	11.3825	11.5806	12.684
ACAD8	ENSG00000151498	12.3362	12.3987	10.6192	12.6581	12.8914	10.8922	12.433	12.6253	10.9521	11.8143	11.6852	11.0909	11.4074	11.4713	10.314
ACAD9	ENSG00000177646	12.2535	11.8701	12.0967	11.8683	11.8612	11.9203	12.1148	11.8344	12.0476	12.4323	12.2601	12.1097	12.4367	12.3619	11.8015
ACADL	ENSG00000115361	3.14102	2.60296	0.287425	2.75657	3.01734	0.287425	2.7648	2.94172	0.287425	4.36958	4.22074	0.287425	4.90389	4.73245	0.287425
ACADM	ENSG00000117054	12.1554	12.3387	12.2995	12.1767	11.7269	12.5157	11.9273	11.6141	12.47	11.8	11.6383	12.1082	12.1789	11.912	11.579
ACADS	ENSG00000122971	8.31596	7.61774	9.36962	8.76588	9.31079	8.93165	9.71516	9.69636	9.52759	9.44697	9.30401	9.19981	9.20326	9.87458	10.0171
ACADSB	ENSG00000196177	10.3548	11.2242	11.2993	9.78577	10.0649	11.6942	9.66401	9.88788	11.5109	10.1851	10.7018	11.204	10.1408	10.6215	10.9169
ACADVL	ENSG00000072778	15.8455	15.8684	13.8683	15.9088	16.3233	13.5647	16.1553	16.3872	13.7701	16.0812	16.1788	13.6634	15.4558	15.9088	14.2835
ACAN	ENSG00000157766	3.85812	3.9933	0.287425	4.48148	4.63032	0.287425	4.9428	4.79474	0.287425	5.32094	4.59045	0.287425	4.35161	3.75479	0.287425
ACAP1	ENSG00000072818	4.83726	4.50736	2.71464	5.49375	5.29969	3.17596	6.30885	5.30563	4.32859	5.09535	5.33631	4.27749	5.46604	5.23911	5.51323
ACAP2	ENSG00000114331	12.8326	13.0165	12.8489	12.8097	12.7095	13.1415	12.6214	12.6704	12.8857	12.4552	12.3112	12.811	12.671	12.4754	12.5712
ACAP3	ENSG00000131584	10.9073	10.423	10.0418	10.2182	11.1979	9.32836	11.1401	11.6466	9.82056	11.8814	12.5819	10.7035	11.3809	12.5507	10.0807
ACAT1	ENSG00000075239	11.6125	11.7882	12.7375	11.6558	11.4222	12.6893	11.401	11.2045	12.7452	11.6315	11.5974	12.787	12.0492	12.1631	12.7112
ACAT2	ENSG00000120437	12.3312	11.698	12.0382	11.7546	10.9899	12.018	11.6139	10.9944	12.0282	11.9769	11.0816	13.1842	12.3167	11.4344	11.0359
ACBD3	ENSG00000182827	12.7504	13.1843	12.2238	12.8258	12.7646	12.4656	12.5717	12.7915	12.2648	12.5862	12.5519	12.0317	12.8028	12.763	12.6765
ACBD4	ENSG00000181513	8.15953	8.01935	8.03543	8.89524	9.69143	8.20041	9.46173	9.80555	8.52802	8.15322	8.86754	8.33184	8.21383	9.29434	9.53397
ACBD5	ENSG00000107897	12.1182	12.2909	12.4008	12.0982	12.0059	12.509	12.0707	11.9213	12.4292	11.572	11.7534	12.8035	12.1183	11.957	12.8179
ACBD6	ENSG00000230124	11.2707	11.2849	11.5761	11.126	11.3144	11.5087	11.2879	11.3373	11.7635	11.5807	11.6563	11.8846	11.3519	11.652	11.8915
ACBD7	ENSG00000176244	8.99837	6.92749	4.93872	9.72673	7.95813	5.2533	9.582	7.90032	4.85689	8.85455	6.99181	7.14468	8.99343	6.69869	8.70733
ACCS	ENSG00000110455	10.523	10.3552	8.95477	10.8821	10.8201	8.9543	10.9866	10.6647	8.82091	10.4925	10.5741	8.89608	10.263	10.5939	10.5427
ACCSL	ENSG00000205126	1.51338	0.287425	0.287425	0.287425	0.287425	0.287425	0.287425	0.287425	0.287425	1.53035	1.60213	0.287425	1.98733	1.51034	0.287425
ACD	ENSG00000102977	10.5681	9.36001	11.8811	9.96019	10.0973	11.3345	10.5788	10.4517	11.8681	10.2401	9.94228	11.3874	10.6345	10.4697	11.4927
ACE	ENSG00000159640	4.9726	4.15994	1.60323	5.52254	5.33494	2.59904	5.41494	5.16682	2.73299	5.21256	5.4119	3.67024	4.48037	5.40689	6.35963
ACE2	ENSG00000130234	1.51338	0.287425	0.287425	1.49582	0.287425	0.287425	0.287425	0.287425	0.287425	1.99807	0.287425	1.51982	1.52216	0.287425	0.287425
ACER1	ENSG00000167769	1.97582	2.00331	0.287425	2.53969	1.53641	0.287425	1.50051	2.5382	0.287425	1.53035	1.60213	2.7985	1.52216	0.287425	0.287425
ACER2	ENSG00000177076	8.64752	10.9471	8.22566	9.04651	10.844	7.91303	8.90702	10.7575	7.79305	8.94192	11.2614	8.0158	8.36696	10.5694	6.59875
ACER3	ENSG00000078124	12.5679	12.3713	12.2033	12.4111	11.6954	12.3675	12.3688	11.4869	12.2035	12.3142	11.4389	11.9997	12.4042	11.664	11.2378
ACHE	ENSG00000087085	4.83726	6.35674	5.21736	6.00284	7.91224	5.17823	6.22308	8.27839	5.61296	6.4777	8.18053	7.14468	5.52679	7.78281	8.80971
ACIN1	ENSG00000100813	14.7994	14.5052	14.1111	14.6646	14.4473	14.1867	14.6756	14.4467	14.2249	14.6451	14.3969	14.0797	14.5019	14.3939	14.1015
ACKR1	ENSG00000213088	3.14102	4.07905	0.287425	2.94338	4.84136	0.287425	3.51859	4.84117	0.287425	3.79632	4.65419	0.287425	3.77937	4.68092	0.287425
ACKR2	ENSG00000144648	3.76114	4.78682	2.94204	3.72443	5.29969	2.8196	3.26386	4.53702	2.45769	3.17295	6.07801	3.55767	4.35161	4.51421	3.77794
ACKR3	ENSG00000144476	6.28925	9.11202	5.79974	7.16077	9.21481	6.71172	7.46914	10.2464	6.83696	9.52827	10.509	5.29644	7.97329	8.92049	4.3635
ACKR4	ENSG00000129048	3.4226	4.4443	4.45611	3.62083	5.10921	5.28942	3.83093	5.01319	4.68077	3.69176	4.52375	4.27749	2.583	3.13527	10.5892
ACLY	ENSG00000131473	14.4108	13.9144	14.2136	13.8441	13.6933	14.2113	14.082	13.7191	14.2208	14.6863	14.1128	14.2097	14.5602	14.1328	13.2402
ACO1	ENSG00000122729	14.3456	14.5811	12.0419	14.3483	14.4059	11.7336	14.2083	14.3004	11.8119	13.8704	13.9521	11.9213	14.2529	14.3386	11.3547
ACO2	ENSG00000100412	13.1764	13.1113	12.9523	12.843	13.377	12.6358	13.3609	13.4906	12.9117	13.3828	13.6433	12.8148	13.4615	14.0518	12.763
ACOD1	ENSG00000102794	5.0963	5.0632	6.27546	4.15253	3.01734	6.58679	2.95199	2.75498	6.19621	3.45614	3.59554	1.98426	1.98733	1.97182	0.287425
ACOT1	ENSG00000184227	9.22956	9.17389	8.83275	8.9624	9.04444	9.13618	9.40445	9.23418	9.11702	9.77187	9.90683	9.83676	10.0468	10.1344	10.7226
ACOT11	ENSG00000162390	7.02913	5.8982	9.63334	6.68869	6.1002	9.37528	7.06806	6.26146	9.68344	7.8858	7.29084	9.23873	7.45377	7.70772	8.81702
ACOT12	ENSG00000172497	3.14102	3.46401	0.287425	3.91137	3.90635	0.287425	3.11667	3.90941	0.287425	5.8651	5.95713	0.287425	5.58509	5.37486	0.287425
ACOT13	ENSG00000112304	10.569	10.8397	11.8547	10.6831	10.4623	11.9774	10.6155	10.3975	11.8479	10.4385	11.0211	12.0936	10.961	11.2992	11.9266
ACOT2	ENSG00000119673	11.3765	11.277	10.459	11.2628	11.156	10.4858	11.4146	11.2748	10.7235	11.7552	11.7692	11.3223	11.9446	11.962	12.0664
ACOT4	ENSG00000177465	7.96796	7.31791	2.94204	8.14849	6.77465	2.59904	7.8471	7.08339	3.32879	8.17261	8.00874	2.98723	9.1869	8.29565	4.44142
ACOT6	ENSG00000205669	1.51338	0.287425	0.287425	1.95274	3.01734	0.287425	0.287425	2.27859	0.287425	1.53035	1.60213	1.51982	0.287425	0.287425	0.287425
ACOT7	ENSG00000097021	12.3088	12.1713	14.9727	11.4653	12.2889	14.4962	12.209	12.4835	14.9782	12.0277	12.368	13.8936	12.3966	12.8907	13.1582
ACOT8	ENSG00000101473	10.2884	10.0159	10.3001	10.3129	10.6557	9.89036	10.7503	10.7492	10.0847	10.6012	10.8157	10.068	10.5113	11.0446	10.4899
ACOT9	ENSG00000123130	12.4778	12.6127	12.4677	12.4002	12.2959	12.5323	12.2651	12.248	12.5767	13.1835	12.8617	12.0192	13.1616	12.9631	12.8243
ACOX1	ENSG00000161533	12.3453	12.5976	11.3362	12.3046	12.3539	11.3324	12.1553	12.1744	11.2301	12.0377	12.2275	11.5299	12.3971	12.4535	11.9492
ACOX2	ENSG00000168306	8.89158	8.51628	10.3369	6.40946	6.25534	10.054	6.86786	6.29515	10.2696	5.6604	4.38024	8.43009	4.21011	2.96995	7.31783
ACOX3	ENSG00000087008	10.3773	10.1365	10.2712	10.1087	10.3069	10.0395	10.3472	10.3492	10.2876	10.6172	10.4895	10.4529	10.4011	10.6069	10.5349
ACOXL	ENSG00000153093	0.287425	2.82375	0.287425	1.95274	0.287425	0.287425	2.28705	2.27859	0.287425	1.99807	1.60213	1.51982	1.52216	2.5636	2.13017
ACP1	ENSG00000143727	12.664	12.6478	13.0506	12.6068	12.6002	13.1668	12.4841	12.6145	13.2044	12.7585	12.6473	13.3129	12.6244	12.4306	12.9996
ACP2	ENSG00000134575	12.28	11.8853	11.3012	11.9299	11.5438	11.0918	12.2262	11.6475	11.4872	12.4391	12.2683	11.4595	12.6864	12.8462	12.3496
ACP3	ENSG00000014257	5.34927	6.70412	0.287425	5.24005	5.14938	0.287425	4.89915	5.33834	0.287425	4.67253	4.45379	0.287425	2.99148	3.65078	0.287425
ACP5	ENSG00000102575	3.76114	3.6999	2.09322	4.53909	5.2265	2.3344	5.38364	5.52036	3.48162	5.21256	5.3746	1.51982	3.30588	4.7822	4.77788
ACP6	ENSG00000162836	10.4782	10.945	8.85664	11.0127	11.3044	8.78771	10.833	11.126	8.71459	10.1304	10.6285	8.78907	10.0494	10.557	9.52954
ACP7	ENSG00000183760	9.2607	9.6847	8.31212	9.27501	10.7655	8.40337	9.64105	11.0778	8.62836	8.66556	9.33586	8.45753	8.5129	8.44183	7.09565
ACR	ENSG00000100312	1.97582	1.53435	0.287425	3.38762	3.33335	1.53195	4.08683	3.72252	2.45769	2.81681	3.59554	1.51982	2.80257	1.97182	3.35971
ACRBP	ENSG00000111644	5.34927	4.93164	2.44076	6.0823	6.23684	4.15481	5.84077	6.2784	2.73299	5.63264	6.31291	3.43534	5.69505	5.86439	3.6518
ACRV1	ENSG00000134940	2.30647	2.00331	0.287425	2.27996	2.006	1.53195	1.50051	1.95155	2.73299	2.33199	1.60213	2.57917	2.583	1.97182	3.1872
ACSBG1	ENSG00000103740	1.97582	3.6999	2.09322	3.50904	3.01734	2.00017	2.7648	3.38581	1.61466	3.57886	3.13506	3.67024	3.87656	2.5636	2.76024
ACSBG2	ENSG00000130377	0.287425	0.287425	0.287425	0.287425	1.53641	0.287425	1.50051	0.287425	0.287425	0.287425	1.60213	0.287425	1.52216	1.51034	2.13017
ACSF2	ENSG00000167107	9.26947	8.65117	9.68191	10.0481	9.76105	9.72566	10.339	9.62862	9.96188	9.33092	8.68931	10.0135	9.45049	9.3875	10.8517
ACSF3	ENSG00000176715	10.4895	10.1038	10.7643	10.4285	10.6816	10.6587	10.9111	10.877	10.7627	10.9223	11.0539	10.7108	10.5475	10.8525	10.8464
ACSL1	ENSG00000151726	13.4474	14.1578	11.2659	13.7234	14.2134	11.3755	13.511	14.2853	11.3628	13.5172	13.8953	11.5368	13.4541	13.589	11.487
ACSL3	ENSG00000123983	13.2364	13.5037	13.9716	13.2829	13.1904	14.06	13.0688	12.9037	13.8766	12.885	13.0294	14.2905	13.3093	13.0054	15.3676
ACSL4	ENSG00000068366	15.5338	17.0161	14.327	15.7028	16.5967	14.7101	15.4137	16.6203	14.491	15.1284	15.3529	14.2114	14.6902	14.6927	13.1302
ACSL5	ENSG00000197142	7.70233	7.40305	4.04344	8.34651	7.797	4.15481	8.62219	7.54893	4.61691	8.20594	7.29084	3.43534	8.18115	7.43256	5.7454
ACSL6	ENSG00000164398	5.0963	5.92148	0.287425	5.63226	6.30947	0.287425	5.66971	6.59474	0.287425	5.42173	5.98213	0.287425	5.66833	5.49891	0.287425
ACSM1	ENSG00000166743	0.287425	0.287425	0.287425	0.287425	0.287425	0.287425	0.287425	1.49491	0.287425	0.287425	0.287425	0.287425	0.287425	1.51034	0.287425
ACSM3	ENSG00000005187	2.56861	2.82375	3.13702	4.15253	2.82731	3.58207	3.51859	3.72252	3.32879	1.99807	2.43912	3.67024	3.43997	2.5636	6.1673
ACSM4	ENSG00000215009	1.51338	0.287425	0.287425	1.95274	0.287425	0.287425	1.95891	1.95155	0.287425	1.53035	1.60213	0.287425	1.52216	1.51034	0.287425
ACSS1	ENSG00000154930	7.35192	7.50671	10.4635	8.72004	9.44779	10.41	8.93156	9.33275	10.5743	8.41583	8.76686	9.24999	9.40876	10.1248	10.4716
ACSS2	ENSG00000131069	12.0511	12.3462	11.4216	12.3198	12.4787	11.5732	12.3911	12.3492	11.6357	11.2421	11.3397	11.9512	11.7017	11.8311	11.9841
ACSS3	ENSG00000111058	10.2322	9.96645	0.287425	10.9877	10.1637	0.287425	10.7625	10.0594	0.287425	8.97544	8.40042	0.287425	9.8852	9.55394	0.287425
ACTA1	ENSG00000143632	3.85812	5.18373	1.60323	5.30779	5.46789	1.53195	6.93413	5.78041	0.287425	7.02845	8.67788	1.98426	6.75307	7.65539	2.76024
ACTA2	ENSG00000107796	11.0936	12.9548	13.2213	12.0991	13.4676	13.0568	12.1617	13.4077	13.1793	12.7773	13.0894	13.7012	14.1252	14.0769	15.5303
ACTB	ENSG00000075624	18.1529	17.8082	18.9954	17.531	17.8227	18.7328	18.2679	18.2069	19.1208	20.0394	19.6474	19.364	19.5202	19.7959	19.3124
ACTBL2	ENSG00000169067	5.01503	6.90431	0.287425	5.6056	7.0216	0.287425	5.562	7.07372	0.287425	8.3829	9.62085	0.287425	6.64766	8.34604	1.63168
ACTC1	ENSG00000159251	6.95491	9.05001	1.60323	8.22487	8.71752	2.3344	9.29523	8.19164	2.10807	13.3905	11.7003	1.98426	10.7615	10.7841	3.51331
ACTG1	ENSG00000184009	17.7986	17.7995	18.5287	17.3738	17.97	18.1666	17.9193	18.1634	18.5618	19.7804	19.437	18.8852	18.8355	19.261	19.2644
ACTG2	ENSG00000163017	9.58632	9.96924	7.77387	8.01315	9.15202	7.56117	8.30499	9.12604	7.8565	10.3708	10.759	8.28448	11.4672	11.8631	8.8636
ACTL10	ENSG00000182584	5.67425	5.72376	0.287425	4.74886	5.06789	1.53195	4.60517	5.85008	1.61466	6.16547	6.38965	1.98426	5.52679	5.86439	0.287425
ACTL6A	ENSG00000136518	12.9809	12.4633	13.2477	12.7771	12.1054	13.2261	12.6297	12.0541	13.1999	12.5855	11.7625	13.4062	12.9268	12.0693	12.2251
ACTL8	ENSG00000117148	1.97582	3.01361	2.09322	2.27996	2.34108	1.53195	3.11667	1.49491	0.287425	3.00637	3.59554	0.287425	3.43997	3.53852	1.63168
ACTN1	ENSG00000072110	15.3687	15.289	15.4628	14.9565	15.7107	15.3495	15.4052	15.8172	15.5314	16.6324	16.4373	14.3225	16.2529	16.3912	14.8542
ACTN2	ENSG00000077522	4.26339	4.78682	7.38073	4.9742	4.79144	7.65405	5.14311	5.43222	7.71913	6.36417	6.37084	8.00522	4.35161	5.00798	9.83486
ACTN3	ENSG00000248746	1.51338	2.00331	1.60323	2.27996	2.006	1.53195	3.26386	2.75498	1.61466	1.53035	2.43912	3.55767	2.80257	3.53852	4.19366
ACTN4	ENSG00000130402	14.4987	13.8272	15.6889	13.7793	14.26	15.3443	14.576	14.5458	15.6739	15.5035	15.6369	15.6223	15.3461	15.8371	16.0881
ACTR10	ENSG00000131966	12.5913	12.9368	12.3385	12.4697	12.32	12.3556	12.2922	12.0646	12.3469	12.7335	12.8092	12.7891	12.965	12.9899	12.8647
ACTR1A	ENSG00000138107	14.1439	13.9675	14.2123	13.8231	13.8732	14.0483	14.0267	13.8868	14.2902	13.9879	13.9398	14.3596	14.6174	14.7548	14.3678
ACTR1B	ENSG00000115073	11.7834	11.348	12.2627	12.0534	12.4017	11.9642	12.4958	12.5059	12.2716	12.0554	12.0225	11.9107	11.8568	12.1433	12.1142
ACTR2	ENSG00000138071	15.1678	15.1534	15.546	15.0576	14.6648	15.7461	14.9202	14.5198	15.5555	15.1071	14.5926	15.2418	15.4841	15.0431	15.1826
ACTR3	ENSG00000115091	14.569	14.8054	15.3141	14.3138	14.2181	15.4291	14.1197	14.131	15.4064	15.1451	14.6663	15.2052	15.1187	14.9464	15.1595
ACTR3B	ENSG00000133627	9.43852	9.46273	10.5539	9.05392	9.43162	10.5439	8.97942	9.22983	10.6637	10.0448	9.7226	10.0603	9.37614	9.25971	9.03308
ACTR3C	ENSG00000106526	4.52105	5.14467	1.60323	5.73421	4.98151	2.3344	4.98515	4.53702	1.61466	5.21256	5.649	0.287425	5.74703	5.90978	0.287425
ACTR5	ENSG00000101442	9.9803	9.90063	10.1808	9.60087	9.74149	10.0355	9.55593	9.76857	10.1704	10.3195	10.4741	10.068	10.125	10.1848	9.38962
ACTR6	ENSG00000075089	11.5241	11.5699	11.235	11.7186	11.5201	11.3974	11.3991	11.1979	11.1187	10.8114	10.4475	10.7157	11.3387	10.9053	10.8139
ACTR8	ENSG00000113812	12.0597	12.0309	11.2291	11.7539	11.726	11.2432	11.6402	11.5549	11.0608	12.0227	11.8525	11.3002	12.0345	11.7056	11.3795
ACTRT3	ENSG00000184378	8.51358	8.30689	6.66385	7.88054	7.54214	7.40548	7.82399	7.61042	7.22667	8.6026	8.32916	8.03674	8.72207	8.25667	8.23775
ACVR1	ENSG00000115170	12.1017	12.693	13.2567	11.9888	12.2799	13.2583	11.8947	12.2517	13.2669	11.5444	12.2997	12.6941	11.8849	12.2086	12.6317
ACVR1B	ENSG00000135503	11.6646	11.5045	12.1731	12.0699	12.0099	12.1517	12.0284	11.9657	12.2253	11.7391	11.4479	11.8528	11.5251	11.2187	11.9404
ACVR1C	ENSG00000123612	6.87665	6.80769	3.13702	7.11428	7.21359	2.3344	6.90138	7.07372	2.96144	6.78552	5.87941	4.41226	6.53393	6.03797	3.35971
ACVR2A	ENSG00000121989	10.0289	10.5139	9.6034	10.3565	10.2047	9.78847	10.0211	9.7535	9.54481	10.2413	10.5143	9.51914	9.96826	10.2612	9.47288
ACVR2B	ENSG00000114739	9.81031	9.70663	10.8484	10.3555	10.3333	10.9741	10.0274	10.0347	10.6538	8.80569	8.87423	10.2505	8.95805	8.6059	10.7342
ACVRL1	ENSG00000139567	6.16303	5.9444	7.03081	7.523	7.35754	6.62965	8.05497	7.44773	7.2373	6.8592	5.87941	6.45236	6.12642	5.23911	7.97595
ACY1	ENSG00000243989	10.886	10.5366	11.9896	10.5799	11.054	11.9428	11.0564	11.2001	12.3184	10.7873	10.8861	11.4556	10.2641	10.6962	11.183
ACY3	ENSG00000132744	0.287425	0.287425	4.8324	0.287425	0.287425	5.28942	0.287425	0.287425	5.1096	0.287425	0.287425	5.22518	0.287425	0.287425	6.6156
ACYP1	ENSG00000119640	10.3945	10.3754	8.76584	10.7044	10.428	8.80027	10.3512	10.1702	8.52802	9.37763	9.4455	8.94121	10.0364	9.86164	8.2964
ACYP2	ENSG00000170634	8.92806	9.41023	7.69277	8.55232	8.36397	7.57586	8.28397	8.38781	7.71152	8.21532	8.59929	7.70512	8.7478	9.02986	8.22134
AD000671.1	ENSG00000188223	5.38204	4.62575	5.33875	4.6478	4.44881	4.56246	5.76993	5.09206	4.85689	4.43551	3.59554	6.61439	4.90389	2.78197	6.84725
AD000671.2	ENSG00000267120	4.63437	3.9933	5.68237	5.24005	2.60632	5.51966	5.90829	4.97207	4.47998	3.17295	3.45817	5.39713	3.15755	4.39123	6.64872
ADA	ENSG00000196839	7.76573	7.96439	10.8569	8.51344	9.5165	10.5988	8.98984	9.5242	10.7746	8.67579	9.9518	10.7518	8.6108	9.0976	11.5977
ADA2	ENSG00000093072	7.99467	8.58348	5.13034	8.17592	8.35542	6.368	8.09414	8.06068	6.38019	7.9434	8.33402	6.1785	8.88746	9.4387	8.18793
ADAD2	ENSG00000140955	1.51338	0.287425	0.287425	0.287425	0.287425	0.287425	0.287425	1.95155	0.287425	2.33199	1.60213	0.287425	0.287425	1.97182	0.287425
ADAL	ENSG00000168803	10.4515	10.5395	9.45257	10.4586	10.1759	9.75337	10.1556	9.95658	9.42437	10.6727	10.7867	9.58638	10.6753	10.4857	9.70903
ADAM10	ENSG00000137845	13.6702	14.0936	13.7644	14.1268	14.0547	14.034	13.9421	13.925	13.8102	13.2263	13.1553	13.7727	13.6034	13.5749	13.5989
ADAM11	ENSG00000073670	6.84177	4.62575	5.25897	7.86938	6.77465	4.83132	8.15097	7.50643	5.1096	7.9434	6.92893	6.95967	7.01919	5.7935	7.03432
ADAM12	ENSG00000148848	13.807	14.3993	14.2406	12.8516	13.5248	14.3703	12.9319	13.4511	14.3227	13.7905	14.5472	14.542	14.2193	14.995	15.5623
ADAM15	ENSG00000143537	13.3854	12.5847	11.9286	12.9394	13.3582	11.616	13.6796	13.5132	12.106	13.4921	13.3257	11.8417	13.546	13.8801	12.2921
ADAM17	ENSG00000151694	12.8387	13.0678	12.7496	13.2133	13.2939	13.127	13.1116	13.1771	13.0356	12.3691	12.3775	12.3814	12.9153	12.8533	13.061
ADAM19	ENSG00000135074	12.4028	12.0449	14.6528	12.5376	12.542	14.8262	12.6625	12.5242	14.6359	12.0217	11.7041	14.5011	12.9691	12.7169	14.2417
ADAM20	ENSG00000134007	3.4226	4.15994	2.71464	3.10777	3.46805	3.4593	2.95199	2.94172	3.15722	3.79632	4.22074	2.57917	3.43997	4.02771	1.63168
ADAM21	ENSG00000139985	6.42114	5.43102	5.55458	6.68869	5.83084	6.49706	6.86786	5.54858	6.05906	6.53878	5.73977	5.57957	7.34839	5.667	4.89312
ADAM22	ENSG00000008277	9.03743	8.554	8.0825	9.71431	8.59577	8.61365	9.31194	8.27418	8.36791	8.70605	7.58809	7.95109	8.62128	7.85997	6.54698
ADAM23	ENSG00000114948	7.87327	8.6195	11.5796	7.97202	8.52129	11.8832	7.99931	8.3839	11.9169	7.8858	8.20727	11.8014	7.99494	8.30842	10.8955
ADAM28	ENSG00000042980	8.33699	10.0651	6.87911	9.07592	9.89391	7.26758	8.94501	9.96183	7.22667	7.36834	8.33402	6.37223	7.02971	8.76251	6.3991
ADAM29	ENSG00000168594	1.97582	4.83673	0.287425	3.50904	4.38281	0.287425	3.11667	3.61895	0.287425	3.17295	5.649	0.287425	3.15755	5.16612	0.287425
ADAM30	ENSG00000134249	0.287425	0.287425	0.287425	0.287425	1.53641	0.287425	1.50051	0.287425	0.287425	0.287425	2.71286	0.287425	0.287425	1.97182	0.287425
ADAM32	ENSG00000197140	7.01876	6.90431	4.305	7.41973	6.77465	4.23133	7.10688	7.31447	4.06645	6.3472	6.61413	6.77258	6.34452	6.3979	5.54877
ADAM33	ENSG00000149451	6.48282	6.28676	2.71464	7.523	7.75211	1.53195	7.84136	7.71367	2.96144	7.35141	7.43358	2.31615	6.88648	8.12819	5.36156
ADAM8	ENSG00000151651	9.66491	9.56233	5.74225	9.67	11.0461	4.87955	10.6602	11.6145	5.1096	9.72008	10.3938	5.29644	7.83609	8.64332	6.1673
ADAM9	ENSG00000168615	15.4815	15.4642	15.132	15.9988	15.6097	15.2601	15.8461	15.3937	15.1559	15.7759	15.3112	15.3521	15.8687	15.6566	15.7331
ADAMDEC1	ENSG00000134028	2.56861	4.2365	0.287425	2.53969	2.82731	0.287425	2.28705	2.75498	0.287425	3.17295	3.45817	0.287425	2.99148	4.02771	0.287425
ADAMTS1	ENSG00000154734	13.5701	14.2802	2.44076	13.783	14.4775	3.17596	14.1528	14.603	4.96336	13.4899	13.2938	5.18818	13.3789	13.1712	4.83666
ADAMTS10	ENSG00000142303	3.28889	2.60296	9.73627	5.46438	5.58961	9.48436	5.95161	5.73202	9.71421	3.57886	3.45817	10.2989	3.67503	4.45404	11.9595
ADAMTS12	ENSG00000151388	12.3197	12.7871	10.5653	12.3406	12.7997	10.769	12.2029	12.6732	10.7169	11.8197	11.9886	9.79742	12.7988	12.6136	9.82221
ADAMTS13	ENSG00000160323	6.92189	7.18958	8.80144	7.69081	8.58849	8.65226	8.43272	9.05163	8.93307	7.98239	8.81634	8.49584	7.20714	8.50602	10.0012
ADAMTS14	ENSG00000138316	10.5823	10.9724	11.9181	9.64733	10.6791	11.3297	10.4404	10.91	11.5975	11.9658	13.4061	10.4323	10.9583	12.4152	7.92279
ADAMTS15	ENSG00000166106	7.23133	6.60697	0.287425	7.82965	8.02435	0.287425	8.47415	8.2226	1.61466	8.93909	8.85744	3.43534	8.32056	7.66204	2.48284
ADAMTS16	ENSG00000145536	7.31848	6.67702	9.77797	6.13915	5.75483	9.84107	6.05453	6.32807	9.70083	8.08832	8.55833	9.22739	7.38164	7.55186	8.7461
ADAMTS17	ENSG00000140470	3.54468	2.00331	5.65147	2.53969	3.33335	5.28942	1.50051	3.10604	5.19944	1.53035	3.59554	6.35566	3.15755	2.30188	9.34989
ADAMTS18	ENSG00000140873	6.84177	6.42349	2.09322	5.24005	6.05866	0.287425	5.50497	6.32807	2.10807	3.79632	5.08236	0.287425	2.31967	1.97182	2.13017
ADAMTS19	ENSG00000145808	7.09973	9.8933	7.71535	7.20581	9.12963	7.87791	7.36088	8.66721	7.52452	6.99615	8.12551	6.58626	6.06632	8.66333	4.5856
ADAMTS2	ENSG00000087116	7.64279	8.16784	2.09322	8.37439	9.4737	0.287425	8.9207	9.64667	0.287425	9.79864	10.5823	2.31615	9.24903	10.6824	4.19366
ADAMTS20	ENSG00000173157	1.51338	2.00331	3.46024	1.95274	1.53641	4.43903	1.95891	1.95155	4.06645	0.287425	2.71286	3.15315	0.287425	2.30188	5.05031
ADAMTS3	ENSG00000156140	10.136	10.0833	10.8953	10.5893	10.4663	11.1628	10.2872	10.4224	10.7673	10.3064	10.0467	10.2003	10.5188	10.3849	10.5656
ADAMTS4	ENSG00000158859	7.52313	5.72376	14.7773	7.67808	7.44072	14.8205	8.09414	7.85022	14.8758	7.84407	6.53187	12.8364	7.96783	6.63256	12.4589
ADAMTS5	ENSG00000154736	10.1947	12.1394	0.287425	10.0884	11.3759	0.287425	9.83707	11.2509	0.287425	10.6452	11.1821	0.287425	11.3286	11.477	0.287425
ADAMTS6	ENSG00000049192	11.3332	11.823	11.8077	10.2701	10.6859	12.1394	9.85286	10.6639	12.073	12.206	12.4115	11.7677	10.9388	10.9296	11.5715
ADAMTS7	ENSG00000136378	9.15101	9.72824	8.37963	9.80492	11.4739	7.96415	10.5597	11.8508	8.66032	10.3411	11.7031	7.84823	10.0455	11.8621	9.46127
ADAMTS8	ENSG00000134917	4.9726	5.52525	2.94204	5.75861	6.1991	3.4593	6.93413	6.48226	4.91111	7.7439	7.62029	9.37242	6.79069	7.82487	8.487
ADAMTS9	ENSG00000163638	8.46856	8.73238	0.287425	9.19909	8.7891	1.53195	9.31402	8.95485	1.61466	8.6026	7.82064	1.51982	8.14288	7.47091	1.63168
ADAMTSL1	ENSG00000178031	13.2656	13.4564	14.8881	13.1408	13.765	15.0519	13.2585	13.6949	15.0634	13.0174	13.5533	13.7833	12.7549	13.7022	13.7732
ADAMTSL2	ENSG00000197859	1.97582	2.338	0.287425	1.49582	2.60632	0.287425	2.7648	1.49491	0.287425	2.59642	3.45817	1.51982	2.80257	3.65078	1.63168
ADAMTSL3	ENSG00000156218	4.19102	4.78682	2.94204	5.55076	5.94925	1.53195	5.76993	5.27216	2.45769	5.21256	5.17208	2.31615	4.54067	5.00798	2.48284
ADAMTSL4	ENSG00000143382	11.0208	9.99003	8.58153	11.4736	11.7376	8.5849	12.1877	11.9929	9.14552	12.02	11.9692	8.21727	11.8337	12.012	10.2628
ADAMTSL5	ENSG00000185761	7.89044	7.17996	9.92564	9.05638	8.69397	9.88448	9.14711	8.66399	10.1382	9.87906	8.84046	9.88808	9.92521	9.0976	10.5137
ADAP1	ENSG00000105963	6.62638	5.77579	3.83795	6.19385	7.2041	4.43903	6.98712	8.12296	4.55008	7.40979	7.36872	5.22518	6.96537	6.83432	5.09911
ADAP2	ENSG00000184060	7.85589	7.4756	4.52608	8.52415	8.54404	3.89707	8.71306	8.5325	4.24643	7.55728	7.13241	5.02987	8.04249	7.7644	7.08359
ADAR	ENSG00000160710	15.2817	15.4131	15.8512	15.2538	15.2637	16.1127	15.3533	15.2748	16.1194	15.387	15.2351	16.1087	15.6359	15.5423	17.0293
ADARB1	ENSG00000197381	10.9919	11.1349	11.2034	11.3063	11.7314	11.365	11.4697	11.8146	11.3396	11.1436	11.2154	11.0542	10.929	11.1977	11.0367
ADARB2	ENSG00000185736	4.63437	4.2365	0.287425	4.59447	5.70183	0.287425	4.89915	5.43222	0.287425	4.07055	5.44825	0.287425	3.96754	4.83028	0.287425
ADAT1	ENSG00000065457	11.5121	11.4187	11.8517	11.0716	11.0002	11.9733	11.0919	10.9995	11.9284	11.6635	11.7411	11.7041	11.4462	11.2901	11.2316
ADAT2	ENSG00000189007	9.97092	9.78168	10.5008	9.96805	9.58758	10.744	9.6311	9.30408	10.1621	10.1791	9.91496	9.6421	9.30209	9.20388	8.24318
ADAT3	ENSG00000213638	3.94891	2.338	6.14847	2.94338	2.34108	3.79963	4.30375	4.53702	5.9598	4.96774	5.7688	5.63559	4.28261	5.16612	5.401
ADCK1	ENSG00000063761	9.62615	9.55863	9.57488	9.06374	9.25902	9.5912	9.22638	9.35886	9.78477	9.55068	9.74102	9.92083	9.78157	10.0316	9.62831
ADCK2	ENSG00000133597	11.2514	10.1648	10.9279	11.1035	11.164	11.0418	11.5708	11.2471	11.2505	11.7207	11.1264	11.4375	11.9522	11.6719	11.9496
ADCK5	ENSG00000173137	7.81452	6.66328	8.84985	7.18797	8.1183	7.87197	8.12756	8.5879	8.62432	8.67238	9.36466	8.43009	7.85397	8.80516	8.66345
ADCY1	ENSG00000164742	10.8129	11.4135	6.50013	10.727	11.8218	6.76396	11.3961	11.7375	6.94469	11.1113	12.4805	6.40482	10.3262	11.3029	5.91839
ADCY10	ENSG00000143199	3.4226	4.56778	3.72289	3.82097	4.57233	3.4593	3.73427	4.53702	3.15722	3.45614	4.59045	3.67024	3.67503	3.28297	3.51331
ADCY2	ENSG00000078295	0.287425	3.18045	0.287425	0.287425	2.34108	0.287425	1.50051	2.27859	0.287425	1.53035	1.60213	0.287425	1.52216	2.30188	2.13017
ADCY3	ENSG00000138031	12.0934	10.4965	13.1432	12.1027	11.747	13.0442	12.5525	11.9423	13.2945	12.2824	11.5979	12.7017	12.1485	11.4217	12.329
ADCY4	ENSG00000129467	8.6775	10.314	1.60323	10.1334	11.531	2.59904	10.4442	11.4722	3.15722	9.00549	10.9906	1.98426	7.9006	10.0482	3.6518
ADCY5	ENSG00000173175	5.24624	2.338	3.13702	5.01532	5.10921	2.3344	5.21603	5.12993	2.96144	5.51592	5.3746	1.51982	4.80914	3.75479	4.0009
ADCY6	ENSG00000174233	13.2718	12.9167	11.3203	13.7183	13.8079	11.3421	13.8365	13.8066	11.5898	12.845	12.5451	11.2524	13.2919	13.224	11.9913
ADCY7	ENSG00000121281	10.6418	9.94673	11.9896	10.7666	10.124	12.2568	10.9722	10.0764	12.3527	10.326	10.3136	11.3549	11.2231	11.1382	12.037
ADCY8	ENSG00000155897	7.31	9.27448	1.60323	8.55232	10.5464	2.59904	8.48892	10.7933	3.32879	6.33002	8.65863	5.60785	5.33626	6.49043	6.3991
ADCY9	ENSG00000162104	11.0292	11.1192	11.2034	11.3309	12.1345	11.1402	11.771	12.2547	11.3322	12.0687	12.512	11.4551	12.0062	12.8017	11.9185
ADCYAP1	ENSG00000141433	2.78729	2.60296	3.59766	2.94338	3.01734	3.4593	4.23503	3.81904	3.61947	7.10111	6.33248	2.57917	5.43467	4.62748	2.13017
ADCYAP1R1	ENSG00000078549	1.97582	2.338	5.1745	1.95274	3.01734	5.6364	1.95891	3.25292	5.06249	3.00637	3.13506	2.7985	1.52216	1.51034	2.13017
ADD1	ENSG00000087274	14.4262	14.1353	14.1015	14.3208	14.188	14.1058	14.5799	14.1993	14.2416	14.566	14.446	14.3827	14.7835	14.8173	14.5678
ADD2	ENSG00000075340	6.57066	5.82601	14.4513	7.11428	6.65433	14.469	6.93413	6.36026	14.4937	6.63981	5.4119	14.435	7.34839	6.42941	13.7301
ADD3	ENSG00000148700	12.3662	12.4796	14.5909	12.9	12.6541	14.8557	12.7524	12.4842	14.67	12.0896	12.0062	14.0941	12.6949	12.6149	14.1474
ADGB	ENSG00000118492	0.287425	0.287425	0.287425	0.287425	0.287425	0.287425	1.95891	0.287425	1.61466	1.99807	1.60213	0.287425	0.287425	1.51034	0.287425
ADGRA1	ENSG00000197177	2.30647	3.6999	0.287425	3.10777	2.006	0.287425	2.54743	0.287425	0.287425	3.57886	4.98667	0.287425	2.80257	3.75479	0.287425
ADGRA2	ENSG00000020181	10.0276	10.619	13.5887	11.0303	11.6113	13.4395	11.4103	11.9094	13.7618	10.9625	12.056	13.1607	11.1055	12.1451	13.4182
ADGRA3	ENSG00000152990	13.4742	14.0846	12.7742	13.2905	13.487	12.9582	13.1563	13.2978	12.7986	12.3782	12.6365	12.0668	12.4687	12.8096	11.7978
ADGRB1	ENSG00000181790	1.97582	2.82375	7.18973	1.95274	2.82731	7.02163	2.7648	3.10604	7.63317	2.33199	1.60213	6.30476	0.287425	1.51034	4.89312
ADGRB2	ENSG00000121753	10.6024	11.0304	11.1745	11.0038	12.7115	10.8625	11.9657	13.1938	11.4047	11.3039	13.0545	11.0803	10.943	12.7043	12.56
ADGRB3	ENSG00000135298	7.39265	8.56882	3.59766	8.65657	8.65966	2.8196	8.62887	8.43389	3.32879	7.75037	7.64397	2.7985	7.55198	8.73756	1.63168
ADGRD1	ENSG00000111452	2.30647	3.58687	2.09322	3.38762	5.36935	3.00927	3.51859	4.92975	2.96144	4.30048	5.17208	3.15315	3.96754	4.92187	1.63168
ADGRD2	ENSG00000180264	1.51338	0.287425	0.287425	0.287425	0.287425	0.287425	2.54743	1.49491	0.287425	0.287425	0.287425	0.287425	1.98733	0.287425	0.287425
ADGRE1	ENSG00000174837	3.65704	1.53435	11.4854	3.62083	3.46805	11.5087	3.83093	3.25292	11.6522	3.45614	2.94016	10.1399	3.43997	2.5636	10.9472
ADGRE2	ENSG00000127507	5.01503	4.93164	5.33875	5.16897	5.14938	5.74438	5.41494	5.54858	5.8806	4.77782	4.38024	4.85196	4.21011	3.75479	5.05031
ADGRE5	ENSG00000123146	13.8095	12.5275	12.9469	13.5546	13.4055	12.7685	14.0936	13.6104	12.9576	13.3643	12.6363	11.7384	13.6974	13.1064	12.0319
ADGRF1	ENSG00000153292	1.97582	3.01361	0.287425	1.95274	1.53641	0.287425	2.28705	1.49491	0.287425	0.287425	2.09178	0.287425	0.287425	1.97182	0.287425
ADGRF2	ENSG00000164393	0.287425	2.00331	0.287425	2.75657	2.006	0.287425	2.54743	0.287425	1.61466	2.33199	2.43912	0.287425	1.98733	1.97182	0.287425
ADGRF3	ENSG00000173567	5.05624	4.07905	2.44076	4.48148	4.73971	3.17596	4.85415	4.5924	2.45769	4.77782	4.88416	3.67024	4.21011	4.45404	5.32101
ADGRF4	ENSG00000153294	4.57883	4.73511	0.287425	2.94338	3.46805	0.287425	3.11667	2.94172	0.287425	3.57886	4.13379	0.287425	3.87656	3.94242	0.287425
ADGRF5	ENSG00000069122	6.7444	6.9503	0.287425	6.12045	6.1002	1.53195	6.09372	5.7072	0.287425	6.08584	5.85254	0.287425	5.07651	4.32554	1.63168
ADGRG1	ENSG00000205336	10.5303	10.3994	7.7522	9.66839	10.4352	7.73477	10.3763	10.9249	8.14325	10.7778	12.1385	11.0439	10.6895	11.3209	11.5817
ADGRG2	ENSG00000173698	2.78729	3.18045	0.287425	2.53969	3.1843	0.287425	3.11667	1.95155	0.287425	2.33199	2.09178	0.287425	2.80257	2.5636	0.287425
ADGRG3	ENSG00000182885	4.68784	5.36459	0.287425	5.70939	6.21809	0.287425	5.76993	6.66084	0.287425	5.4852	5.95713	0.287425	3.56238	3.8517	2.99023
ADGRG4	ENSG00000156920	2.56861	2.60296	3.30794	4.22464	2.006	0.287425	3.83093	1.95155	0.287425	3.17295	3.30592	1.51982	3.43997	3.65078	0.287425
ADGRG5	ENSG00000159618	4.88381	3.46401	0.287425	4.42145	4.5119	1.53195	4.75967	3.72252	1.61466	3.69176	2.94016	1.51982	2.99148	2.5636	2.76024
ADGRG6	ENSG00000112414	7.60168	6.28676	0.287425	7.97202	6.96652	0.287425	7.78861	6.78458	0.287425	7.17991	5.79726	2.7985	8.15735	6.47542	2.13017
ADGRG7	ENSG00000144820	1.97582	2.00331	0.287425	2.27996	0.287425	0.287425	0.287425	0.287425	0.287425	1.53035	1.60213	0.287425	1.52216	0.287425	2.48284
ADGRL1	ENSG00000072071	10.8896	10.3701	12.2053	11.526	11.8695	12.1378	12.204	12.1645	12.5256	11.3467	11.1152	13.5845	10.8884	11.1238	12.5703
ADGRL2	ENSG00000117114	8.45708	11.0829	11.316	9.18115	10.5899	11.635	9.03834	10.4348	11.5005	7.78228	8.72676	11.1924	8.06314	9.55036	11.1595
ADGRL3	ENSG00000150471	7.72803	9.34932	0.287425	7.7769	8.47073	0.287425	7.54885	8.08013	0.287425	6.96311	7.60428	0.287425	7.10133	8.69607	0.287425
ADGRL4	ENSG00000162618	11.3648	12.0521	16.0683	11.5966	11.3917	16.2251	11.4631	11.1237	16.1584	10.5585	10.2648	15.0319	10.3889	10.4687	14.0008
ADGRV1	ENSG00000164199	6.93298	6.78248	1.60323	6.72628	5.36935	3.58207	6.18729	5.68195	3.15722	7.09095	5.98213	3.15315	6.72743	5.81752	4.44142
ADH1B	ENSG00000196616	2.56861	5.69702	0.287425	5.27432	6.21809	0.287425	5.25115	5.54858	0.287425	5.09535	7.5043	0.287425	4.21011	7.07244	0.287425
ADH1C	ENSG00000248144	0.287425	2.82375	0.287425	0.287425	1.53641	0.287425	1.50051	1.95155	0.287425	1.53035	2.09178	0.287425	1.52216	2.5636	0.287425
ADH4	ENSG00000198099	1.51338	2.60296	4.38255	2.53969	3.59099	4.56246	1.95891	3.10604	5.01378	1.53035	0.287425	2.57917	0.287425	2.30188	1.63168
ADH5	ENSG00000197894	13.6335	14.0105	13.891	13.9465	13.914	14.0379	13.7568	13.7597	13.9408	14.0435	14.2305	14.1805	14.0594	14.1774	13.887
ADH7	ENSG00000196344	1.97582	0.287425	0.287425	0.287425	0.287425	0.287425	0.287425	0.287425	0.287425	0.287425	0.287425	0.287425	0.287425	0.287425	0.287425
ADHFE1	ENSG00000147576	8.42209	9.47655	5.25897	9.57364	10.0883	5.45755	9.31816	9.92331	5.32449	8.73243	10.1605	6.2698	8.37524	9.47123	8.55408
ADI1	ENSG00000182551	13.0913	12.9165	13.2556	12.6206	12.3923	13.172	12.5928	12.3333	13.2305	13.077	12.9267	14.2006	13.5714	13.2443	13.3691
ADIPOQ	ENSG00000181092	2.56861	0.287425	0.287425	2.94338	2.006	0.287425	2.7648	2.27859	0.287425	3.32169	0.287425	0.287425	1.52216	2.5636	1.63168
ADIPOR1	ENSG00000159346	13.861	13.7977	13.5364	14.0176	13.9695	13.5931	13.9537	13.8921	13.5213	13.6258	13.4165	13.3837	13.8458	13.4999	13.1821
ADIPOR2	ENSG00000006831	13.8443	13.7175	13.322	13.8394	13.5389	13.5254	13.7457	13.3982	13.4049	13.828	13.3641	13.4103	13.8443	13.3917	12.6735
ADIRF	ENSG00000148671	8.31172	8.47362	0.287425	8.21169	9.48746	0.287425	9.14011	9.46994	0.287425	9.01089	9.43196	0.287425	8.38756	9.50118	0.287425
ADK	ENSG00000156110	12.1613	12.1995	10.8569	12.0026	11.6767	10.8944	11.8671	11.5268	10.9657	11.961	11.6785	11.274	12.3287	12.1678	10.9662
ADM	ENSG00000148926	10.4242	11.0371	12.3227	11.3656	12.6985	11.9746	12.1258	13.2283	11.8775	12.2872	13.9122	12.6152	11.6514	13.237	13.1526
ADM2	ENSG00000128165	8.17362	8.05662	8.34627	8.49542	9.2077	8.61009	9.07307	9.83161	9.04925	8.74544	9.44775	8.29321	9.08712	9.54498	9.23466
ADM5	ENSG00000224420	6.28925	4.73511	5.98462	5.3405	5.67458	5.05773	6.72542	6.88753	6.9831	6.12621	5.61742	6.45236	5.55624	5.20308	3.35971
ADNP	ENSG00000101126	14.1015	14.0353	13.8481	14.26	13.9984	14.0605	14.0658	13.9456	13.9595	14.3177	14.0015	13.9378	13.9723	13.6258	14.1283
ADNP2	ENSG00000101544	11.8093	11.6184	12.1205	11.6321	11.6758	12.3211	11.691	11.969	12.4266	12.1158	11.8983	12.0156	11.9941	11.7468	11.7848
ADO	ENSG00000181915	12.0587	12.4658	11.9896	12.1081	12.1166	11.9051	11.8457	12.0703	11.8557	12.0093	12.1186	11.6461	11.7688	11.5301	11.4423
ADORA1	ENSG00000163485	9.58632	9.26085	2.09322	9.73904	10.3333	2.3344	10.268	10.3641	2.96144	8.72588	9.64843	4.04805	9.16319	9.59445	2.13017
ADORA2A	ENSG00000128271	8.87442	9.23322	6.55123	8.50626	10.5473	4.23133	9.40834	11.1042	6.90523	6.56837	7.57172	5.88703	7.82404	8.70897	9.66519
ADORA2B	ENSG00000170425	11.6064	12.1855	9.70089	11.4722	12.2689	9.83955	11.6232	12.3877	9.58699	10.7072	11.8872	9.21136	10.8599	11.2783	9.03308
ADORA3	ENSG00000282608	0.287425	1.53435	0.287425	1.49582	0.287425	0.287425	0.287425	0.287425	0.287425	0.287425	2.43912	0.287425	0.287425	1.97182	0.287425
ADPGK	ENSG00000159322	13.2649	13.3211	12.5292	13.1392	12.9527	12.3993	12.9651	12.8917	12.501	13.163	12.9253	12.2503	13.3005	13.1416	12.8391
ADPRH	ENSG00000144843	9.63297	9.37062	0.287425	9.59242	9.24752	1.53195	9.46547	9.07848	1.61466	9.36714	9.5599	1.98426	10.3155	10.1917	2.76024
ADPRHL1	ENSG00000153531	5.59264	6.19422	5.25897	5.01532	5.78061	4.72974	5.64353	6.1554	5.06249	6.90631	8.18592	6.43669	6.25762	6.88064	6.09703
ADPRM	ENSG00000170222	9.26509	9.6555	9.57899	9.33097	9.59304	9.92947	9.43337	9.74591	9.74061	9.36504	9.55158	9.45252	9.0617	9.35915	10.284
ADPRS	ENSG00000116863	11.4298	11.0411	11.0304	11.1979	11.4852	11.0265	11.6261	11.6761	11.244	11.8847	11.9077	11.1083	11.7786	11.9131	11.8019
ADRA1A	ENSG00000120907	1.97582	3.46401	1.60323	1.95274	4.63032	0.287425	1.95891	4.22263	0.287425	2.59642	3.30592	0.287425	0.287425	3.13527	0.287425
ADRA1B	ENSG00000170214	6.76937	6.83246	11.5543	6.97551	7.30523	11.2183	7.43903	7.4552	11.6665	7.83801	7.76412	13.2951	7.22557	7.26807	11.2627
ADRA1D	ENSG00000171873	7.66291	8.53526	2.09322	8.56966	9.96728	1.53195	8.79261	10.1099	2.45769	8.86353	9.40911	3.87165	7.5299	8.71217	3.1872
ADRA2A	ENSG00000150594	3.28889	3.6999	0.287425	3.91137	3.70408	0.287425	4.08683	4.35677	1.61466	5.28571	6.12367	3.67024	3.15755	5.08922	4.10053
ADRA2B	ENSG00000274286	2.30647	1.53435	0.287425	2.27996	3.70408	0.287425	3.11667	3.38581	2.10807	2.81681	3.13506	0.287425	2.80257	1.97182	0.287425
ADRA2C	ENSG00000184160	0.287425	2.338	4.04344	0.287425	2.34108	4.30396	2.54743	2.5382	4.61691	3.89372	2.43912	6.84562	1.52216	2.5636	7.15448
ADRB1	ENSG00000043591	2.56861	1.53435	6.41073	3.62083	3.59099	6.77672	3.26386	3.90941	6.85087	3.17295	2.43912	7.53893	2.583	2.78197	7.09565
ADRB2	ENSG00000169252	7.01876	7.67364	7.9681	7.55816	8.20651	7.88382	7.93063	8.51831	7.04493	8.50651	8.91698	7.4636	8.0003	8.0442	6.81843
ADRB3	ENSG00000188778	0.287425	2.00331	0.287425	0.287425	0.287425	0.287425	2.54743	1.95155	0.287425	2.33199	2.09178	0.287425	1.52216	0.287425	0.287425
ADRM1	ENSG00000130706	12.2697	11.5932	13.5529	11.2057	12.0562	12.8276	12.0233	12.4258	13.4983	12.4207	12.6777	13.2785	12.4118	12.9469	12.7745
ADSL	ENSG00000239900	12.8155	12.5643	12.7327	12.3295	12.2594	12.6599	12.3568	12.1179	12.6684	12.8604	12.4503	12.1463	12.9616	12.5126	12.2421
ADSS1	ENSG00000185100	7.66291	8.34181	7.87759	9.0928	10.1563	7.99725	9.42955	10.0728	8.3187	8.44802	9.26635	7.94002	7.61625	8.36653	7.46454
ADSS2	ENSG00000035687	12.3349	12.9827	13.703	12.449	13.093	13.9141	12.2979	13.0673	13.7021	12.0076	11.7661	12.6027	12.3269	12.1442	12.9379
ADTRP	ENSG00000111863	6.49783	7.63192	12.5167	5.0553	6.46064	12.6477	4.9428	6.72403	12.4055	5.95749	7.09853	10.5617	4.80914	5.61312	10.2919
AEBP1	ENSG00000106624	13.3739	12.8711	11.308	13.8692	14.4244	11.3586	14.4113	14.6627	11.7277	14.2748	14.3657	10.8371	13.672	14.1253	11.8548
AEBP2	ENSG00000139154	11.5951	12.0195	10.8105	11.9849	11.9956	11.1346	11.8414	11.838	10.851	11.6823	11.7064	10.6895	11.4893	11.6348	10.6198
AEN	ENSG00000181026	12.5858	13.8079	13.253	12.1333	13.8421	12.9425	12.719	14.4348	13.2612	13.0949	14.1348	12.8022	12.4757	14.0302	13.1238
AF196969.1	ENSG00000286268	5.56437	5.69702	5.8819	6.00284	5.43579	5.84483	6.11293	6.00063	5.8532	6.27723	5.87941	5.52129	6.53393	5.76907	5.58346
AFAP1	ENSG00000196526	14.3914	14.2869	13.2731	14.6448	14.9036	13.353	14.9106	14.9469	13.3887	14.8074	14.6348	12.3878	14.7517	14.9425	12.4127
AFAP1L1	ENSG00000157510	9.55436	8.67191	14.572	10.1181	9.76428	14.6119	10.3154	9.83017	14.7464	9.31355	8.73781	12.0277	9.81998	9.19932	11.9897
AFAP1L2	ENSG00000169129	10.9692	11.5345	0.287425	11.37	11.7825	0.287425	11.5764	11.705	0.287425	10.0435	10.6404	1.51982	10.7488	11.3443	0.287425
AFDN	ENSG00000130396	13.6005	13.4322	13.9312	13.6467	13.606	14.2294	13.5822	13.6288	14.0226	13.1851	12.783	12.6817	13.3206	12.9856	13.6181
AFF1	ENSG00000172493	12.8869	12.749	9.84774	12.7389	12.604	10.1843	12.6933	12.443	9.94738	12.3709	12.3504	10.9006	12.8268	12.6575	11.2621
AFF2	ENSG00000155966	9.31469	10.702	1.60323	8.55232	9.33055	3.32478	8.39793	9.43826	2.45769	8.36193	9.04406	4.47517	8.77621	9.66727	1.63168
AFF3	ENSG00000144218	8.90008	9.83474	13.0116	8.81902	9.77554	13.3601	8.82207	9.75199	13.2769	7.92064	8.90722	11.5029	7.38984	8.1754	12.4901
AFF4	ENSG00000072364	14.7744	14.8196	14.2764	14.6551	14.4722	14.6549	14.562	14.5043	14.2767	14.802	14.441	14.4114	14.6682	14.4088	14.3367
AFG1L	ENSG00000135537	9.23405	9.44477	9.33602	8.71382	8.47469	9.45488	8.69406	8.44893	9.25159	8.79322	8.99272	9.49097	9.56166	9.31767	9.133
AFG3L2	ENSG00000141385	13.1994	12.9572	13.0209	12.9145	12.7782	13.097	12.8765	12.7427	13.161	13.5756	13.2813	12.752	13.3177	13.0625	12.4217
AFM	ENSG00000079557	0.287425	0.287425	0.287425	0.287425	0.287425	0.287425	0.287425	0.287425	0.287425	0.287425	1.60213	1.51982	0.287425	0.287425	0.287425
AFMID	ENSG00000183077	10.363	9.64155	10.5455	10.7423	10.5501	10.8804	10.9187	10.4253	10.8911	10.505	9.95338	10.2313	10.1457	9.88739	10.0867
AFP	ENSG00000081051	7.31848	5.66978	3.30794	5.30779	4.16435	2.8196	5.14311	4.22263	3.61947	7.39335	6.35179	4.47517	8.66582	7.59417	3.77794
AFTPH	ENSG00000119844	11.7252	11.9857	11.095	11.9232	11.8571	11.6938	11.6838	11.7539	11.3476	11.42	11.4196	11.4643	11.7486	11.5695	12.3103
AGA	ENSG00000038002	10.735	11.3887	9.61945	10.8737	10.992	9.7469	10.6446	10.7918	9.86065	10.938	11.2141	10.073	11.1953	11.6006	10.2655
AGAP1	ENSG00000157985	12.0303	12.3467	12.5022	12.0571	12.6302	12.5339	12.2909	12.652	12.8004	11.661	12.3546	12.0734	11.8943	12.5501	12.0006
AGAP2	ENSG00000135439	7.9787	6.74383	7.30337	9.73904	9.39663	7.15474	10.3881	9.78051	7.64919	7.85011	7.35922	6.58626	7.81798	7.27676	7.17736
AGAP3	ENSG00000133612	11.7232	10.9993	12.7405	11.9788	12.5801	12.3819	12.6197	12.8876	12.8165	11.4865	11.3983	12.2678	11.5472	11.7659	12.385
AGAP4	ENSG00000188234	9.70104	9.60249	8.79439	10.0232	10.1686	9.11623	9.92252	10.1496	8.74843	9.79239	9.71889	8.39403	9.31935	9.49002	8.52316
AGAP5	ENSG00000172650	8.52828	8.04607	6.81086	8.25946	7.57933	6.71172	7.97328	8.20941	5.1096	7.51231	7.65955	6.33889	7.68446	7.90549	7.18867
AGAP6	ENSG00000204149	10.175	9.91375	9.01666	10.1961	10.3888	8.63133	10.0122	10.2899	8.56647	10.0276	9.97999	7.90057	9.60454	9.8602	8.22134
AGAP9	ENSG00000204172	8.99043	8.67875	8.67663	8.8842	8.82049	8.91153	9.02066	8.88745	8.01319	9.19999	9.15811	8.13712	8.47874	8.73756	8.02091
AGBL1	ENSG00000273540	0.287425	2.338	0.287425	2.27996	0.287425	0.287425	1.50051	2.27859	0.287425	0.287425	1.60213	0.287425	2.31967	1.97182	0.287425
AGBL2	ENSG00000165923	7.39265	6.78248	6.10352	8.09204	7.21359	6.38478	7.8811	7.01429	6.21785	6.68103	6.95441	6.72176	6.81524	6.79858	8.16522
AGBL3	ENSG00000146856	6.27188	5.92148	6.99436	6.0823	5.18845	6.52759	6.05453	5.65624	6.77991	5.546	5.4119	7.25603	6.06632	6.15568	7.71179
AGBL4	ENSG00000186094	1.97582	1.53435	0.287425	1.49582	2.006	0.287425	1.50051	1.95155	0.287425	0.287425	2.09178	0.287425	1.98733	1.97182	0.287425
AGBL5	ENSG00000084693	11.622	11.6409	11.5296	12.026	12.1064	11.5135	12.155	11.9768	11.6073	11.5991	11.5185	11.7598	11.718	11.8956	12.0903
AGER	ENSG00000204305	9.27602	8.67191	8.52728	9.57536	9.6003	8.22391	9.54537	9.61034	7.9564	8.31033	8.73045	7.86003	8.58248	8.64667	8.57577
AGFG1	ENSG00000173744	13.7714	14.0672	12.7548	13.863	13.9726	12.8777	13.6495	13.8631	12.8236	13.9876	13.6533	12.3954	13.9347	13.9004	12.3908
AGFG2	ENSG00000106351	9.37489	8.57617	11.0461	8.7107	8.757	10.7087	9.28045	8.7696	10.8362	8.89013	9.01105	11.1854	9.76749	9.37946	11.0018
AGGF1	ENSG00000164252	12.2368	12.3537	11.417	12.4526	12.2407	11.6407	12.2259	11.992	11.4938	11.9128	11.9614	11.2417	12.2462	12.099	11.1702
AGK	ENSG00000006530	12.0065	11.7715	12.1957	11.7413	11.5028	12.3063	11.6332	11.2853	12.2639	12.195	11.9874	12.3979	12.1059	11.7812	12.0319
AGL	ENSG00000162688	11.1211	11.3415	10.9502	11.1996	10.6935	11.3139	10.959	10.4348	10.9529	10.875	10.7508	11.4026	11.3763	11.3035	11.0607
AGMAT	ENSG00000116771	8.6775	7.25517	6.58431	7.94039	6.73565	6.51241	7.92521	6.99392	6.70528	8.17261	7.15457	5.97649	8.20921	6.65938	5.19201
AGO1	ENSG00000092847	12.7433	12.3901	12.2212	12.7628	12.3555	12.4477	12.743	12.228	12.3046	11.7568	11.3397	12.1746	12.3943	11.8775	12.3677
AGO2	ENSG00000123908	13.2434	13.0192	13.5453	13.2889	13.4794	13.6283	13.3305	13.5187	13.6257	12.479	11.9727	12.0671	12.5455	12.2563	12.1573
AGO3	ENSG00000126070	11.2087	11.4074	10.7724	11.3799	11.3352	11.0358	11.1343	11.2487	10.6105	11.0872	10.9782	10.4014	11.0037	10.9185	10.8401
AGO4	ENSG00000134698	10.5583	10.547	11.5807	11.3335	11.0547	12.0584	11.095	10.9363	11.9882	10.1279	9.81765	11.4868	10.6576	10.44	12.0413
AGPAT1	ENSG00000204310	13.5181	13.4256	14.2059	13.3486	13.5496	14.0669	13.5803	13.6001	14.1987	13.4226	13.4772	14.0055	13.6585	13.7978	14.5439
AGPAT2	ENSG00000169692	9.76294	8.49317	10.6731	9.58732	10.0766	10.1181	10.8037	10.7123	10.8725	10.4374	10.3404	9.89669	10.0952	10.44	11.1083
AGPAT3	ENSG00000160216	12.5615	12.3641	12.9715	12.5986	12.7332	12.8943	12.9469	12.9591	13.1425	12.5319	12.5908	12.5804	12.8908	13.0713	13.1798
AGPAT4	ENSG00000026652	12.2499	12.3042	11.1499	12.0997	12.2711	11.1598	12.1086	12.2838	11.1094	11.8066	12.2575	11.5578	11.7152	12.0753	11.4423
AGPAT5	ENSG00000155189	12.4905	12.0847	12.3343	12.3305	11.8601	12.5207	12.1038	11.7482	12.3631	12.3441	11.6828	11.6847	12.2462	11.4334	10.7909
AGPS	ENSG00000018510	12.396	12.4406	12.9133	12.0521	11.6547	13.1873	11.9481	11.5471	12.953	12.3753	12.1517	12.6152	12.6964	12.3824	12.5337
AGRN	ENSG00000188157	13.1293	13.2051	11.9726	13.0491	14.5285	11.6537	13.8616	15.0293	12.2745	13.7244	14.9647	11.8932	13.0408	14.7195	13.1746
AGT	ENSG00000135744	6.21848	7.93037	0.287425	7.23218	8.79227	2.00017	7.56984	8.61816	0.287425	7.60803	9.5988	2.57917	8.35026	10.3254	1.63168
AGTPBP1	ENSG00000135049	11.3301	11.5639	11.6315	11.3355	11.1701	11.8924	11.2175	11.038	11.7895	11.6995	11.2942	11.1249	11.6493	11.4527	11.0437
AGTR1	ENSG00000144891	8.15953	8.2204	0.287425	7.97202	8.2207	0.287425	7.73385	7.87827	0.287425	9.21643	9.10221	0.287425	8.98805	9.07786	0.287425
AGTRAP	ENSG00000177674	11.0718	10.7725	11.3927	10.8583	11.7281	11.0352	11.6542	12.2018	11.5354	11.3252	11.9618	11.3996	11.0321	12.0429	12.0695
AGXT	ENSG00000172482	0.287425	0.287425	0.287425	0.287425	2.60632	0.287425	0.287425	0.287425	0.287425	0.287425	0.287425	0.287425	0.287425	0.287425	0.287425
AHCTF1	ENSG00000153207	12.8951	12.6267	13.055	12.6412	12.3821	13.2658	12.361	12.2272	12.8387	12.7115	12.1176	12.8473	12.4927	11.8924	12.348
AHCY	ENSG00000101444	13.4629	13.0833	14.8835	12.9148	13.1157	14.6775	13.2112	13.1689	14.9673	13.3328	13.1693	14.7139	13.4801	13.302	14.1712
AHCYL1	ENSG00000168710	13.5895	13.8464	13.4501	14.2247	14.2405	13.7181	14.0826	14.1355	13.6373	13.473	13.3872	13.0729	13.4587	13.3437	13.385
AHCYL2	ENSG00000158467	11.6168	12.075	10.3835	11.8332	11.7326	10.5898	11.805	11.5501	10.5099	10.9778	10.7867	10.9063	11.4907	11.4741	10.7619
AHDC1	ENSG00000126705	10.7183	10.611	9.52251	10.6394	11.7873	8.78139	11.5028	12.1769	9.12277	11.2358	12.5179	9.13331	11.0236	12.2154	8.80237
AHI1	ENSG00000135541	12.508	12.603	12.8044	12.7509	12.6253	13.1525	12.5661	12.6655	12.9361	11.8205	11.2936	12.985	11.9975	11.7112	12.1638
AHNAK	ENSG00000124942	15.6834	15.7718	15.7593	15.2857	15.4093	15.6602	15.3387	15.2584	15.3123	15.6838	16.1949	15.7996	15.5818	16.0166	16.1665
AHNAK2	ENSG00000185567	11.4732	12.5159	14.105	10.88	12.2352	13.8578	11.4969	12.3172	13.7537	12.4237	14.3214	13.6947	12.8306	14.2518	13.8234
AHR	ENSG00000106546	14.3748	15.2749	8.32686	14.2429	14.8842	8.94584	14.1394	14.886	8.33364	14.4169	14.6335	9.96383	14.671	14.9787	9.90849
AHRR	ENSG00000063438 | ENSG00000286169	9.89214	10.8466	10.4745	10.5365	11.7511	10.4897	10.9716	12.2534	10.8613	12.2313	12.9713	10.3953	9.5743	10.3889	10.5839
AHSA1	ENSG00000100591	13.2921	13.0157	13.7486	12.8146	12.7726	13.4919	12.726	12.8205	13.5403	12.9087	12.8134	13.2785	13.2639	12.982	12.814
AHSG	ENSG00000145192	0.287425	2.338	3.30794	1.95274	2.006	2.3344	0.287425	1.95155	2.73299	2.33199	2.71286	1.98426	2.80257	3.41655	0.287425
AHSP	ENSG00000169877	0.287425	1.53435	0.287425	0.287425	1.53641	0.287425	0.287425	0.287425	0.287425	1.53035	0.287425	0.287425	0.287425	2.5636	2.13017
AICDA	ENSG00000111732	1.51338	0.287425	2.44076	1.95274	0.287425	2.3344	0.287425	1.49491	1.61466	0.287425	2.43912	0.287425	1.52216	0.287425	0.287425
AIDA	ENSG00000186063	13.0806	13.04	13.485	13.2947	13.109	13.6803	13.1537	12.9429	13.567	12.9446	12.357	13.3854	13.2578	12.7917	13.8971
AIF1	ENSG00000204472	0.287425	0.287425	0.287425	1.49582	0.287425	0.287425	1.50051	1.49491	0.287425	2.59642	0.287425	0.287425	1.52216	0.287425	0.287425
AIF1L	ENSG00000126878	9.5722	8.29357	3.13702	10.3525	9.71334	3.4593	10.4926	9.75502	3.96717	9.98982	8.44155	2.98723	9.38641	7.80699	2.76024
AIFM1	ENSG00000156709	12.1291	12.2703	12.0538	11.7049	11.6929	11.9113	11.646	11.5683	12.0027	11.4787	11.7759	11.988	12.0969	12.1906	11.2607
AIFM2	ENSG00000042286	12.5498	12.1983	11.1007	11.9755	12.3219	11.1178	12.3216	12.5077	11.3512	12.6024	12.8805	10.6712	13.0029	13.2291	11.3881
AIFM3	ENSG00000183773	4.92889	3.9933	3.83795	5.78261	5.33494	3.58207	5.97279	5.80401	3.15722	4.72614	5.55212	3.67024	5.11661	5.23911	5.97173
AIG1	ENSG00000146416	11.3358	11.5383	9.28411	11.7614	11.5727	9.60559	11.6278	11.3623	9.64603	11.3846	11.2028	9.23873	11.4403	11.4859	10.05
AIM2	ENSG00000163568	3.94891	4.30917	12.5183	3.38762	3.01734	12.6566	4.00652	3.25292	12.6424	1.99807	2.43912	11.8986	1.98733	3.13527	14.8665
AIMP1	ENSG00000164022	12.9424	13.1968	12.8274	12.9177	13.0317	12.9723	12.7532	12.9862	12.769	13.031	12.973	12.5124	12.9913	12.9329	12.5248
AIMP2	ENSG00000106305	11.2414	10.7311	11.8055	10.5531	10.4752	11.4855	10.6853	10.5526	11.7135	12.0453	11.829	11.8788	11.6784	11.4178	11.2152
AIP	ENSG00000110711	10.9044	10.2233	12.4619	10.7763	11.5914	12.0929	11.757	11.8913	12.5559	11.4032	11.4724	12.2099	11.017	11.3699	12.3219
AIPL1	ENSG00000129221	2.30647	1.53435	2.09322	0.287425	1.53641	1.53195	1.50051	1.95155	0.287425	2.33199	0.287425	2.57917	1.98733	2.78197	2.99023
AIRE	ENSG00000160224	3.76114	2.338	0.287425	5.20495	3.90635	0.287425	5.50497	4.22263	0.287425	4.43551	2.94016	0.287425	2.31967	1.51034	2.76024
AJAP1	ENSG00000196581	1.97582	3.46401	0.287425	1.95274	3.59099	0.287425	3.63054	3.61895	0.287425	2.33199	3.72073	0.287425	0.287425	3.13527	0.287425
AJM1	ENSG00000232434	7.50838	7.01665	7.57428	6.59698	8.55528	6.5575	8.05992	8.7332	7.10422	7.71111	9.11639	8.1176	7.83609	9.31346	8.57146
AJUBA	ENSG00000129474	12.1494	12.1033	11.7901	12.6951	12.7211	11.8039	12.7543	12.8903	11.7072	14.11	14.1849	12.2522	13.7969	13.5409	12.311
AK1	ENSG00000106992	11.4803	11.7846	11.1779	11.0728	11.7612	10.8708	11.4462	11.8971	11.113	11.4134	12.2453	11.4982	12.1695	13.3898	11.5644
AK2	ENSG00000004455	13.8565	13.7842	13.7381	13.7676	13.616	13.8421	13.6492	13.5116	13.8571	13.7054	13.5504	13.6568	13.7862	13.6089	13.1817
AK3	ENSG00000147853	12.8905	13.5982	12.6673	13.5911	13.9211	12.9379	13.4119	13.7205	12.7966	13.1464	13.4853	12.6195	13.032	13.5271	12.7039
AK4	ENSG00000162433	10.9178	10.9661	5.25897	11.7798	11.7135	5.13917	12.2174	11.7139	5.06249	11.4073	10.8432	4.64888	11.417	10.8784	5.99768
AK5	ENSG00000154027	8.56794	9.3916	2.44076	9.72827	10.4023	1.53195	9.79311	10.332	1.61466	8.77747	9.19866	2.7985	7.47703	8.19844	2.99023
AK6	ENSG00000085231	11.3571	11.3603	10.9319	11.1277	11.0796	11.0517	10.8708	10.9731	10.8648	11.0159	10.6335	10.9872	11.3012	11.0203	10.7881
AK7	ENSG00000140057	5.34927	5.22177	1.60323	5.63226	5.26356	2.00017	5.95161	4.88614	2.10807	5.2496	5.25654	3.15315	5.64112	5.61312	4.10053
AK8	ENSG00000165695	3.94891	3.80458	4.13605	4.84327	4.73971	4.43903	4.80768	4.5924	4.55008	3.98487	4.98667	5.18818	3.15755	4.25669	6.74375
AK9	ENSG00000155085	8.91414	9.7896	7.79522	9.60087	10.0183	7.85401	9.22638	9.68687	7.91727	8.89013	9.24069	8.48445	8.87875	9.50858	8.84586
AKAIN1	ENSG00000231824	0.287425	0.287425	0.287425	0.287425	0.287425	0.287425	0.287425	0.287425	1.61466	1.53035	2.09178	1.51982	0.287425	1.51034	2.13017
AKAP1	ENSG00000121057	11.2481	10.8669	11.5264	10.7067	11.0534	11.3979	10.8552	10.9342	11.4653	11.5578	11.3134	11.0191	11.0948	11.1129	10.1972
AKAP10	ENSG00000108599	12.2362	12.3726	11.2761	12.5547	12.3534	11.4426	12.264	12.1409	11.2354	12.1441	11.9228	11.3772	12.1895	11.9647	11.3159
AKAP11	ENSG00000023516	13.1471	13.1744	12.8504	12.7904	12.5881	13.1559	12.6335	12.5463	12.6387	12.7253	12.4865	12.5093	12.5859	12.2353	12.5824
AKAP12	ENSG00000131016	14.9745	14.6687	13.0871	14.9216	14.9599	13.8023	14.9465	14.8971	13.5049	15.0793	14.1825	14.5944	14.4639	13.8739	16.1757
AKAP13	ENSG00000170776	12.7012	12.7437	13.6114	12.6989	12.7605	13.6223	12.8627	12.844	13.5625	11.8961	11.9882	12.7654	12.3938	12.4969	13.0782
AKAP14	ENSG00000186471	0.287425	2.60296	0.287425	1.95274	1.53641	0.287425	1.50051	1.95155	0.287425	2.33199	3.13506	2.7985	1.52216	1.97182	2.13017
AKAP17A	ENSG00000197976	10.8433	10.5516	11.6623	10.7469	11.3011	11.461	11.098	11.5086	11.7034	11.0286	10.8661	11.2144	10.6576	10.8684	11.8963
AKAP3	ENSG00000111254	4.73939	5.46312	8.47532	5.70939	5.85531	8.44795	5.18003	5.2028	8.35332	5.17454	6.76577	9.21136	5.49674	5.76907	10.3409
AKAP5	ENSG00000179841	8.80369	6.99487	4.71759	8.83057	7.6084	5.17823	8.8932	7.49922	4.91111	9.33738	7.65955	8.02631	9.29119	7.66865	8.73843
AKAP6	ENSG00000151320	6.45231	7.18958	4.305	6.79863	6.64032	4.72974	6.51057	6.26146	4.85689	5.91204	7.37817	4.7024	7.28829	7.72051	4.83666
AKAP7	ENSG00000118507	9.49386	9.29912	9.71215	9.63091	8.9137	10.1355	9.35087	8.70215	10.1052	9.53203	8.97726	10.2164	9.75803	9.17861	10.1986
AKAP8	ENSG00000105127	11.5754	11.4038	11.6541	11.2129	11.2263	11.4174	11.3594	11.5773	11.85	11.5684	11.4713	11.3935	11.4264	11.4817	11.2813
AKAP8L	ENSG00000011243	11.9144	11.8761	11.7998	12.0521	12.4893	11.6598	12.2653	12.5802	11.9345	11.7239	11.7866	11.484	11.8652	12.2146	12.0858
AKAP9	ENSG00000127914	12.3013	12.4333	10.9002	11.8577	11.6976	11.1965	11.7214	11.6987	10.4563	11.4012	11.4591	10.8054	11.5045	11.6027	11.6213
AKIP1	ENSG00000166452	10.6256	10.8197	11.2811	10.713	10.8068	11.119	10.6845	10.78	11.234	10.2193	10.7084	11.734	11.1005	11.5576	11.9413
AKIRIN1	ENSG00000174574	13.3304	13.4845	13.2986	13.343	13.3242	13.518	13.288	13.3819	13.5272	13.7714	13.395	13.2974	13.382	13.1444	12.6563
AKIRIN2	ENSG00000135334	11.894	12.0326	11.9422	12.054	12.1589	11.947	12.0134	12.0725	11.886	11.8039	11.767	12.4498	11.7727	11.5656	12.7724
AKNA	ENSG00000106948	10.881	10.2221	10.7688	10.4808	10.7452	10.8804	10.9924	10.9841	11.0503	10.3896	10.571	10.7769	10.4082	10.7282	12.0193
AKNAD1	ENSG00000162641	6.10537	6.67702	5.98462	5.9614	5.75483	5.98349	6.05453	6.04091	6.12926	4.92256	5.44825	5.42919	4.41744	4.51421	4.94745
AKR1A1	ENSG00000117448	12.1194	12.5254	12.7396	12.2605	12.6926	12.7717	12.3383	12.7643	12.8903	12.3172	12.5532	12.6542	12.1394	12.7121	13.2692
AKR1B1	ENSG00000085662	15.4004	15.8269	13.4969	15.2955	15.8594	13.3017	15.3	15.937	13.47	15.5119	15.7369	14.0292	15.6582	15.838	15.3652
AKR1B10	ENSG00000198074	5.56437	8.50862	3.94439	4.9742	7.33162	4.30396	5.69543	6.76066	3.61947	5.81659	7.98421	6.1403	6.0036	7.68179	8.21029
AKR1B15	ENSG00000227471	5.28141	7.84774	2.71464	7.1237	8.79543	2.00017	7.40048	8.93095	2.45769	5.35532	7.02827	2.7985	2.99148	4.83028	6.14426
AKR1C1	ENSG00000187134	9.1885	10.9478	15.3827	9.07592	10.8577	15.1934	9.06076	10.9874	15.2421	9.70351	11.6737	16.1273	9.26915	11.0216	16.2763
AKR1C2	ENSG00000151632	8.71332	9.90939	10.6595	9.07106	10.3634	10.5373	9.04336	10.4167	10.4183	8.55535	10.1231	11.2817	8.47104	9.9085	11.28
AKR1C3	ENSG00000196139	7.31848	8.42152	14.5494	8.07757	8.90201	14.4568	8.51441	8.71154	14.5273	7.98239	9.09364	14.6691	8.058	9.61857	14.104
AKR1C4	ENSG00000198610	0.287425	0.287425	0.287425	0.287425	0.287425	0.287425	1.95891	0.287425	0.287425	1.99807	0.287425	0.287425	0.287425	0.287425	1.63168
AKR1C8P	ENSG00000264006	0.287425	1.53435	0.287425	1.49582	0.287425	0.287425	1.50051	1.49491	0.287425	0.287425	2.09178	0.287425	1.52216	1.51034	0.287425
AKR1D1	ENSG00000122787	1.51338	1.53435	0.287425	0.287425	1.53641	0.287425	0.287425	2.27859	1.61466	1.53035	2.09178	0.287425	0.287425	0.287425	0.287425
AKR1E2	ENSG00000165568	6.69314	6.09533	2.09322	6.67594	6.46064	0.287425	6.35797	6.19163	0.287425	6.27723	6.14596	0.287425	6.44233	5.9753	1.63168
AKR7A2	ENSG00000053371	11.5033	11.2983	12.2182	11.3907	11.6005	11.8824	11.812	11.7655	12.1916	11.7965	11.7176	12.2168	11.503	11.6203	12.0161
AKR7A3	ENSG00000162482	5.34927	4.68147	3.46024	5.3405	5.43579	4.07396	5.64353	5.60342	3.96717	5.68764	5.87941	3.87165	5.19361	5.34211	4.19366
AKT1	ENSG00000142208	14.042	13.129	14.5427	13.6872	13.9879	14.2053	14.3959	14.2367	14.5363	14.1699	13.7274	14.2232	14.2094	14.1513	14.345
AKT1S1	ENSG00000204673	12.2601	11.9132	13.0417	11.6424	12.1067	12.5897	12.2462	12.3885	13.0135	12.0953	12.2284	12.9361	12.244	12.4657	13.2166
AKT2	ENSG00000105221	12.7662	12.2131	13.2221	12.5234	13.0458	12.9105	13.2148	13.3058	13.2939	12.7469	12.7936	13.0963	12.7389	13.0143	13.3329
AKT3	ENSG00000117020	12.4179	12.8722	13.2285	13.2582	13.5515	13.4387	13.0407	13.4316	13.2599	12.271	11.8121	12.7463	12.7884	12.4564	13.648
AKTIP	ENSG00000166971	10.482	11.0621	10.2009	10.2827	10.298	10.4293	10.0325	10.1702	10.1924	10.4101	10.8131	11.2691	11.0445	11.1971	11.2846
AL020996.2	ENSG00000255054	4.33228	3.80458	3.46024	2.27996	4.16435	3.00927	4.16285	4.15053	2.45769	3.17295	4.38024	3.43534	3.77937	3.28297	4.3635
AL021546.1	ENSG00000111780	0.287425	0.287425	2.71464	0.287425	0.287425	0.287425	2.28705	2.27859	2.73299	0.287425	0.287425	1.98426	2.31967	1.97182	2.13017
AL021997.3	ENSG00000276302	0.287425	2.00331	2.44076	0.287425	1.53641	2.3344	2.28705	2.75498	1.61466	1.53035	0.287425	2.31615	1.52216	0.287425	1.63168
AL022238.4	ENSG00000284431	9.82973	8.89405	8.78019	9.35916	9.20294	8.26072	9.89783	9.90298	8.52802	9.7655	9.79843	8.66679	9.79706	10.0162	9.6158
AL022318.4	ENSG00000284554	0.287425	0.287425	5.1745	1.49582	2.006	5.48894	1.50051	5.37032	3.48162	0.287425	0.287425	5.22518	0.287425	0.287425	7.66399
AL024498.2	ENSG00000272162	0.287425	0.287425	0.287425	0.287425	0.287425	0.287425	0.287425	0.287425	0.287425	3.00637	2.71286	0.287425	0.287425	0.287425	0.287425
AL031315.1	ENSG00000285733	4.83726	3.6999	5.29941	4.74886	5.36935	4.83132	4.16285	5.2028	4.24643	3.98487	3.94218	4.7024	4.35161	4.10819	5.47678
AL031708.1	ENSG00000261732	6.2365	5.87454	6.78263	6.52771	6.93244	6.43397	7.18153	7.22119	7.04493	6.8592	6.87657	6.80956	5.98208	6.97973	7.14291
AL031777.2	ENSG00000282988	7.24918	6.37372	4.45611	6.06284	5.61849	3.89707	7.09727	5.87257	5.47593	7.63624	8.11425	8.84357	7.06084	7.41693	8.52762
AL031847.2	ENSG00000285629	10.2187	10.2739	10.7091	10.3262	10.6575	11.0523	10.2212	10.3799	10.7791	10.0007	10.1997	10.902	9.95589	10.0545	10.7992
AL033529.1	ENSG00000254553	4.26339	3.01361	0.287425	2.94338	2.34108	2.3344	5.21603	3.61895	0.287425	4.15137	4.30271	0.287425	3.77937	5.12818	0.287425
AL034430.1	ENSG00000285508	5.41407	3.3294	5.13034	1.49582	0.287425	5.01521	3.92143	0.287425	0.287425	9.21877	8.93948	1.51982	8.06314	6.82251	4.5856
AL034430.2	ENSG00000285723	6.20024	2.00331	6.99436	5.57844	5.06789	5.79548	3.26386	2.5382	5.15522	6.74722	6.44464	6.04012	5.86934	6.81059	6.759
AL035078.4	ENSG00000285283	0.287425	0.287425	2.71464	0.287425	3.01734	0.287425	0.287425	0.287425	2.73299	0.287425	0.287425	0.287425	0.287425	0.287425	0.287425
AL035460.1	ENSG00000241690	1.97582	0.287425	0.287425	3.2547	2.82731	2.59904	3.39699	2.5382	2.73299	3.69176	4.77377	1.51982	3.30588	3.65078	0.287425
AL035461.4	ENSG00000286235	10.6908	10.7588	10.955	10.7628	10.424	11.0205	10.2659	10.0095	10.907	10.355	10.0258	10.5186	10.3326	9.78305	8.70733
AL049629.2	ENSG00000284969	11.2934	11.6237	13.5542	11.4704	12.0312	13.8704	11.6725	11.8132	13.7219	11.3001	11.519	13.1095	11.2974	11.6524	12.1356
AL049634.2	ENSG00000260861	0.287425	2.338	2.44076	1.49582	3.01734	0.287425	1.95891	3.50719	2.73299	2.81681	3.13506	1.51982	0.287425	3.94242	0.287425
AL049650.2	ENSG00000256566	3.54468	3.9933	3.94439	5.52254	4.63032	3.17596	4.70999	4.64572	3.48162	4.55891	3.45817	4.754	2.99148	3.8517	5.54877
AL049697.1	ENSG00000213204	4.9726	5.82601	5.33875	4.2933	4.68606	5.09903	4.85415	3.38581	4.06645	4.8277	0.287425	2.7985	4.21011	4.62748	6.07283
AL049779.1	ENSG00000258466	2.78729	2.338	3.13702	3.82097	2.006	2.00017	1.50051	1.49491	1.61466	3.32169	3.30592	2.57917	3.77937	3.13527	1.63168
AL049839.2	ENSG00000273259	0.287425	0.287425	2.09322	0.287425	0.287425	2.59904	0.287425	0.287425	4.55008	0.287425	0.287425	1.98426	0.287425	0.287425	5.8054
AL049844.1	ENSG00000257065	0.287425	0.287425	0.287425	0.287425	0.287425	0.287425	0.287425	2.27859	0.287425	0.287425	0.287425	0.287425	0.287425	0.287425	0.287425
AL049844.3	ENSG00000280148	3.4226	2.338	0.287425	2.27996	2.82731	0.287425	1.95891	0.287425	2.45769	2.33199	2.43912	2.7985	3.67503	0.287425	2.99023
AL096711.2	ENSG00000255330	8.96364	8.92317	11.5559	8.83918	8.66659	11.8481	8.64545	8.38781	11.6109	8.67918	8.98347	11.993	9.61156	9.02986	12.5883
AL109811.3	ENSG00000277726	3.28889	4.83673	2.44076	5.46438	4.5119	4.07396	5.35164	1.95155	4.24643	4.49853	6.40821	5.18818	3.30588	5.46889	3.77794
AL109827.1	ENSG00000272897	0.287425	0.287425	0.287425	2.75657	0.287425	0.287425	0.287425	2.5382	0.287425	0.287425	0.287425	0.287425	0.287425	0.287425	0.287425
AL110118.2	ENSG00000259066	3.4226	2.00331	3.13702	1.95274	0.287425	2.00017	1.95891	2.5382	0.287425	3.32169	3.45817	1.98426	2.31967	2.78197	2.99023
AL117339.4	ENSG00000283930	5.41407	5.29495	5.98462	6.12045	6.27361	5.39263	5.28543	5.52036	5.32449	5.57546	5.90578	6.2698	5.07651	5.84114	6.25596
AL117348.2	ENSG00000255835	0.287425	0.287425	0.287425	0.287425	0.287425	0.287425	0.287425	1.95155	2.45769	0.287425	0.287425	0.287425	0.287425	0.287425	0.287425
AL121594.1	ENSG00000258790	11.7276	12.1921	11.7524	11.8984	11.6925	11.8638	11.5837	11.3717	11.7389	11.1902	11.1095	11.5794	11.7269	11.9427	11.1581
AL121753.1	ENSG00000261582	4.03426	3.6999	2.94204	4.53909	3.1843	2.3344	3.92143	2.94172	3.15722	3.69176	3.94218	2.7985	4.05306	3.94242	3.1872
AL121758.1	ENSG00000270299	7.41655	8.1727	7.60684	6.68869	6.96652	7.94731	6.07426	6.39174	7.88382	7.4341	7.7053	8.59448	6.96537	6.60523	7.16597
AL121845.3	ENSG00000273154	9.17456	8.17754	8.34627	8.70757	9.38197	7.66095	8.87926	9.75653	7.88382	9.08953	9.42969	7.61748	8.49782	9.15526	8.16522
AL121899.2	ENSG00000286022	0.287425	0.287425	0.287425	0.287425	0.287425	1.53195	0.287425	0.287425	4.47998	0.287425	2.09178	0.287425	0.287425	0.287425	0.287425
AL121900.1	ENSG00000284776	9.83121	9.79906	10.8157	9.75731	9.26588	11.0016	9.55066	9.30821	11.0036	10.0263	9.73919	10.747	10.1163	9.78913	10.5634
AL132671.2	ENSG00000282218	0.287425	0.287425	0.287425	0.287425	0.287425	0.287425	0.287425	0.287425	0.287425	0.287425	0.287425	0.287425	0.287425	0.287425	0.287425
AL132780.3	ENSG00000259132	7.66291	5.39819	6.69447	7.58568	8.28514	7.23094	7.19961	6.77267	7.2373	6.24093	6.95441	6.19723	7.73035	7.3278	7.09565
AL133352.1	ENSG00000255339	7.78422	7.18958	8.15585	7.78286	8.02435	7.88382	8.23661	8.36023	7.70387	7.48154	7.99038	6.91513	7.67107	8.17075	7.24389
AL133353.2	ENSG00000285932	4.78916	3.90207	3.83795	4.69922	4.79144	4.30396	5.0663	5.46221	4.06645	5.4852	5.3746	4.47517	5.84569	5.27427	3.6518
AL133500.1	ENSG00000285547	6.62638	3.80458	4.8324	6.45494	5.75483	5.6364	6.83355	5.75642	6.97041	4.30048	3.59554	6.9922	6.32756	5.30859	5.863
AL135905.2	ENSG00000285976	13.1319	14.1313	12.5081	12.7182	13.6211	12.8988	12.7384	13.819	12.729	13.5647	14.2986	12.2925	12.9284	13.7851	12.1777
AL136295.1	ENSG00000254692	12.2501	12.4857	11.9454	11.8612	12.0535	12.0376	11.9003	11.8312	11.8038	12.0979	12.1911	11.8339	12.459	12.6189	12.2492
AL136295.3	ENSG00000259371	1.97582	2.82375	0.287425	0.287425	2.34108	2.00017	2.7648	0.287425	0.287425	1.99807	2.09178	1.51982	1.98733	0.287425	2.13017
AL136295.4	ENSG00000259522	7.09973	5.85048	6.50013	6.79863	6.95525	6.06903	7.49864	7.82738	6.26018	6.87112	7.95295	5.55073	6.48886	6.84604	5.8054
AL136295.5	ENSG00000259529	10.0921	8.90868	8.63382	8.71694	9.03644	8.24703	9.66401	9.64177	8.73349	10.1254	10.0061	9.44275	9.85147	9.66562	8.2486
AL136531.2	ENSG00000274322	3.76114	3.80458	2.09322	5.13207	6.03743	2.00017	5.47558	6.04091	1.61466	3.89372	4.22074	2.7985	2.99148	3.13527	3.1872
AL138752.2	ENSG00000255872	2.78729	3.46401	7.39943	4.07658	2.82731	4.78143	4.70999	4.41941	7.37847	0.287425	4.45379	6.15953	4.05306	4.7822	6.93041
AL139011.2	ENSG00000258465	5.77634	6.01103	6.67924	5.63226	6.77465	6.71172	7.55588	7.78652	7.80024	7.06004	7.05207	6.30476	8.09857	7.02167	10.2932
AL139142.2	ENSG00000285777	4.68784	0.287425	0.287425	3.38762	0.287425	0.287425	3.11667	0.287425	0.287425	3.17295	0.287425	0.287425	3.43997	2.96995	0.287425
AL139260.3	ENSG00000274944	2.78729	2.82375	0.287425	3.91137	3.33335	0.287425	0.287425	2.5382	0.287425	1.53035	0.287425	0.287425	0.287425	4.10819	0.287425
AL139300.1	ENSG00000256500	9.5828	9.89035	10.8399	9.14692	9.60931	10.9031	9.96144	9.97488	10.9186	9.76869	10.076	10.3183	10.5611	11.0617	10.6146
AL139353.1	ENSG00000203546	5.50612	5.10451	6.23436	4.74886	5.02535	6.64366	4.85415	4.88614	6.12926	5.45381	5.12792	6.49839	5.11661	5.46889	6.69702
AL157392.5	ENSG00000282246	4.68784	5.49452	0.287425	5.20495	4.88961	3.4593	4.60517	4.53702	0.287425	3.98487	5.44825	4.59328	4.28261	4.39123	3.51331
AL157935.3	ENSG00000257524	10.9972	10.5885	11.2531	10.9472	12.0319	10.3716	11.8713	12.145	11.2466	11.5569	12.0221	11.3445	11.7829	12.8793	11.4692
AL159163.1	ENSG00000249141	2.56861	0.287425	2.09322	2.53969	2.006	0.287425	1.95891	0.287425	0.287425	1.99807	0.287425	1.98426	1.98733	0.287425	2.76024
AL160269.1	ENSG00000285269	3.54468	2.82375	2.09322	4.35881	3.99763	0.287425	3.39699	4.29127	0.287425	2.59642	4.83002	2.7985	0.287425	3.8517	3.6518
AL160272.2	ENSG00000285082	2.97551	3.58687	0.287425	2.75657	3.46805	0.287425	3.63054	3.9944	0.287425	3.45614	3.13506	0.287425	2.31967	2.5636	0.287425
AL162231.1	ENSG00000187186	7.66291	7.09038	6.90552	7.16989	8.18254	7.01087	8.0893	8.43767	7.41639	7.91489	8.15877	6.61439	7.67778	8.42239	7.22206
AL162231.3	ENSG00000258728	0.287425	0.287425	0.287425	0.287425	0.287425	0.287425	0.287425	0.287425	0.287425	0.287425	0.287425	2.57917	0.287425	0.287425	0.287425
AL162377.3	ENSG00000285444	3.65704	3.01361	1.60323	3.99637	3.1843	2.59904	3.26386	2.94172	2.73299	3.45614	3.72073	2.31615	2.80257	4.02771	2.99023
AL162417.1	ENSG00000285245	1.97582	2.338	2.94204	3.91137	0.287425	3.4593	3.63054	1.95155	2.96144	3.45614	0.287425	4.04805	3.30588	3.28297	8.03351
AL163636.2	ENSG00000259171	6.6668	7.37803	10.5839	7.97723	7.23239	10.4038	7.95211	7.47002	10.5022	7.17991	6.94172	10.7059	7.16955	7.94961	11.5779
AL353579.1	ENSG00000286105	4.33228	4.78682	0.287425	4.15253	3.33335	0.287425	4.43202	4.29127	0.287425	0.287425	5.17208	1.98426	4.05306	5.667	0.287425
AL353588.1	ENSG00000272442	0.287425	2.82375	0.287425	0.287425	0.287425	0.287425	0.287425	0.287425	0.287425	0.287425	2.09178	0.287425	2.31967	2.30188	0.287425
AL355102.2	ENSG00000258691	7.31848	7.81705	0.287425	8.09204	8.80802	0.287425	8.05497	8.43767	0.287425	5.13549	5.71015	0.287425	6.42649	6.49043	2.99023
AL355312.6	ENSG00000285991	3.94891	6.01103	0.287425	5.43439	2.006	0.287425	5.50497	5.54858	0.287425	1.99807	4.30271	3.96258	2.99148	4.73245	4.77788
AL355315.1	ENSG00000249967	1.51338	0.287425	0.287425	1.49582	2.60632	0.287425	0.287425	0.287425	2.45769	0.287425	2.71286	0.287425	1.98733	3.75479	2.48284
AL355385.2	ENSG00000288564	8.40626	8.53903	8.61793	8.18494	8.47863	8.5066	8.11333	8.28679	8.82796	8.21999	7.90801	8.3276	7.94019	8.20755	9.30386
AL355987.3	ENSG00000272896	2.78729	3.18045	2.44076	3.38762	4.5119	0.287425	4.00652	4.29127	4.06645	3.57886	3.59554	3.15315	2.31967	3.8517	4.2811
AL357075.4	ENSG00000288520	5.50612	2.60296	3.83795	4.93187	5.46789	4.62041	5.14311	3.50719	3.86045	5.17454	4.0412	0.287425	5.19361	5.34211	0.287425
AL357673.1	ENSG00000256407	2.56861	1.53435	2.71464	3.10777	4.08342	2.59904	3.73427	4.29127	2.10807	1.99807	2.71286	4.27749	3.30588	3.53852	3.35971
AL358113.1	ENSG00000285130	6.4368	4.93164	6.96953	6.85627	7.8033	6.94453	7.50592	7.16764	6.85087	7.22705	5.85254	6.72176	7.08123	6.26451	5.7454
AL358472.6	ENSG00000285641	7.28425	6.83246	5.1745	6.97551	7.71249	4.67611	7.15399	8.17364	4.96336	6.39753	6.83601	5.57957	6.45801	6.89199	5.99768
AL358472.7	ENSG00000285779	8.7101	8.19197	7.84384	8.70444	7.72582	7.78619	8.30499	7.64349	8.03163	7.97136	7.23994	7.40842	8.24578	7.48597	7.96941
AL359736.1	ENSG00000273167	4.26339	2.338	0.287425	3.2547	0.287425	2.3344	2.7648	3.72252	0.287425	4.43551	3.45817	0.287425	2.583	3.53852	0.287425
AL359922.1	ENSG00000264545	0.287425	0.287425	8.72563	0.287425	0.287425	8.89699	0.287425	0.287425	9.08794	0.287425	0.287425	8.76731	0.287425	0.287425	8.18229
AL360181.3	ENSG00000254536	8.54644	8.41333	7.45415	8.52059	8.92241	7.47763	8.74725	8.84828	7.49824	8.75834	8.11425	7.40842	8.06314	8.46101	7.72737
AL365205.1	ENSG00000124593	9.17922	8.90868	8.20985	9.64242	10.0438	7.72822	10.2744	10.0347	8.00699	8.67579	9.18527	8.60503	9.10714	9.23095	7.72737
AL365214.2	ENSG00000281613	1.97582	1.53435	0.287425	0.287425	0.287425	0.287425	3.11667	3.10604	0.287425	0.287425	0.287425	0.287425	1.98733	0.287425	0.287425
AL365232.1	ENSG00000243501	0.287425	2.00331	0.287425	0.287425	0.287425	2.3344	0.287425	0.287425	0.287425	0.287425	2.71286	2.31615	0.287425	0.287425	0.287425
AL391650.1	ENSG00000236782	0.287425	2.338	0.287425	0.287425	0.287425	0.287425	1.50051	2.27859	0.287425	2.81681	2.09178	0.287425	1.98733	1.51034	2.13017
AL391987.2	ENSG00000204805	4.11479	3.9933	5.77128	3.10777	4.08342	4.72974	4.54974	3.90941	4.96336	3.17295	3.45817	5.42919	4.41744	3.94242	5.32101
AL441992.3	ENSG00000286112	6.16303	5.29495	5.93418	5.75861	6.01589	6.28106	6.82193	7.16764	6.17424	6.12621	5.85254	6.93757	6.10666	5.00798	6.54698
AL445238.1	ENSG00000285566	0.287425	0.287425	0.287425	0.287425	0.287425	0.287425	1.50051	1.49491	0.287425	1.99807	0.287425	0.287425	1.52216	0.287425	0.287425
AL445423.3	ENSG00000286231	2.30647	0.287425	0.287425	0.287425	2.60632	0.287425	2.7648	0.287425	0.287425	3.79632	2.43912	0.287425	4.48037	4.39123	0.287425
AL445524.2	ENSG00000287856	10.5082	10.9979	8.74038	10.7492	10.0623	10.296	9.90335	9.30615	9.56816	10.2286	9.39056	9.49854	10.5456	9.03242	9.58405
AL445685.3	ENSG00000285839	6.59879	6.03257	7.80227	6.90078	7.17524	7.92454	7.05819	8.44519	8.70313	7.87992	8.35809	7.22899	6.08663	5.99649	8.69945
AL451062.4	ENSG00000284989	5.34927	4.50736	5.61989	4.2933	3.46805	4.62041	5.41494	4.22263	6.9185	5.88876	4.98667	6.2698	5.43467	4.02771	6.3795
AL451136.1	ENSG00000288208	2.97551	4.37832	3.59766	0.287425	3.70408	3.4593	3.26386	4.92975	4.47998	1.53035	3.13506	3.87165	0.287425	4.73245	5.77571
AL512428.1	ENSG00000282804	1.51338	1.53435	0.287425	0.287425	2.006	0.287425	0.287425	0.287425	0.287425	0.287425	0.287425	0.287425	0.287425	0.287425	0.287425
AL512506.3	ENSG00000281883	5.31574	5.82601	3.13702	5.73421	5.78061	3.32478	5.21603	5.33834	3.32879	4.77782	5.87941	0.287425	4.85729	5.20308	3.51331
AL512785.2	ENSG00000254706	0.287425	0.287425	5.85503	1.95274	2.006	4.9262	2.7648	3.25292	5.57991	3.17295	3.45817	3.77451	0.287425	3.75479	4.94745
AL513165.2	ENSG00000256966	4.92889	4.68147	3.94439	3.10777	4.88961	4.97139	5.35164	3.81904	5.51143	4.36958	6.23185	5.8161	6.18411	4.32554	5.36156
AL583836.1	ENSG00000276490	1.97582	3.3294	0.287425	0.287425	0.287425	0.287425	1.50051	2.75498	0.287425	0.287425	0.287425	0.287425	0.287425	1.51034	1.63168
AL589666.1	ENSG00000271793	6.20024	5.82601	6.41073	5.43439	6.1991	7.1251	6.11293	6.1554	7.2373	6.33002	6.35179	5.74149	6.74031	6.1175	6.41844
AL590132.1	ENSG00000284299	0.287425	2.338	2.94204	3.38762	3.1843	3.17596	3.63054	2.5382	2.45769	5.2496	4.77377	4.53544	4.21011	3.41655	3.89378
AL590560.2	ENSG00000256029	8.84537	9.67446	8.31705	8.96764	9.53744	8.13251	8.37027	9.03179	8.1147	6.58295	8.02085	8.28009	7.58804	8.54968	8.99496
AL591806.4	ENSG00000270149	7.42443	8.30689	0.287425	6.9117	8.69736	0.287425	8.05497	8.57425	0.287425	7.84407	9.20664	0.287425	7.5299	9.25752	2.76024
AL603832.3	ENSG00000271810	3.54468	3.46401	5.21736	4.2933	3.46805	5.28942	3.39699	3.90941	5.36387	4.22786	2.09178	4.85196	2.80257	3.13527	4.3635
AL627230.1	ENSG00000275493	3.28889	4.37832	4.93872	3.10777	4.57233	4.72974	3.39699	4.97207	4.68077	3.57886	5.55212	5.18818	3.30588	4.87681	4.83666
AL645922.1	ENSG00000244255	2.97551	5.52525	0.287425	5.87477	5.92633	0.287425	6.62199	6.84268	2.73299	6.7211	5.48371	0.287425	5.66833	6.8692	3.89378
AL645941.2	ENSG00000248993	0.287425	0.287425	0.287425	0.287425	0.287425	0.287425	2.28705	0.287425	0.287425	0.287425	0.287425	0.287425	0.287425	0.287425	0.287425
AL662884.4	ENSG00000285085	4.03426	3.6999	6.23436	5.16897	5.4993	6.54262	5.10522	5.82723	6.26018	0.287425	3.72073	6.49839	3.15755	4.02771	6.56444
AL662899.4	ENSG00000263020	9.46932	8.71583	9.14415	9.11186	9.15695	9.02555	8.84522	9.37863	8.83847	9.79395	9.34552	8.89895	9.46608	9.72553	8.17093
AL669918.1	ENSG00000250264	6.62638	4.68147	7.26307	4.69922	6.21809	4.50208	6.64855	6.99392	7.71913	7.3599	7.21907	7.39227	7.13096	8.73441	8.70733
AL691442.2	ENSG00000251246	0.287425	0.287425	0.287425	0.287425	2.006	0.287425	2.54743	0.287425	0.287425	1.99807	0.287425	0.287425	0.287425	0.287425	2.13017
AL713999.1	ENSG00000273088	0.287425	0.287425	0.287425	0.287425	0.287425	0.287425	0.287425	3.10604	0.287425	0.287425	0.287425	0.287425	0.287425	0.287425	4.3635
AL807752.7	ENSG00000284341	0.287425	0.287425	0.287425	2.94338	4.5119	0.287425	4.89915	0.287425	0.287425	4.36958	5.08236	0.287425	2.583	2.78197	2.13017
AL928654.3	ENSG00000257341	3.28889	2.60296	4.71759	4.22464	2.34108	4.15481	1.95891	3.90941	4.40628	5.57546	3.30592	6.9706	2.80257	2.96995	7.42685
ALAD	ENSG00000148218	12.2063	12.152	12.0549	12.3592	12.1872	12.0166	12.4864	12.1716	12.1737	11.9102	11.8913	12.4625	12.0652	12.2222	12.5436
ALAS1	ENSG00000023330	12.8889	13.0661	12.8255	12.8978	13.3295	12.7553	12.9024	13.2382	12.7424	12.7302	12.8501	12.7025	12.7566	12.8699	12.4378
ALB	ENSG00000163631	2.56861	4.62575	2.09322	2.94338	4.5119	1.53195	3.83093	4.41941	0.287425	3.32169	4.83002	2.31615	2.80257	4.62748	2.99023
ALCAM	ENSG00000170017	14.0582	14.9654	14.0855	14.0974	14.5904	14.3555	13.8057	14.5449	14.1365	14.0667	14.4095	14.9511	14.4053	14.6862	16.1959
ALDH16A1	ENSG00000161618	9.62956	8.10316	10.4354	8.54883	8.51747	9.52086	9.42187	8.94958	10.2592	9.62472	9.08789	10.0003	9.48341	9.18324	9.4636
ALDH18A1	ENSG00000059573	13.4115	13.4554	12.7976	13.1276	13.1378	12.8166	13.013	13.1213	12.8147	13.3108	13.2305	12.4168	13.3464	13.1776	13.6037
ALDH1A1	ENSG00000165092	5.70046	6.64941	0.287425	7.02662	7.51169	0.287425	6.81021	6.77267	0.287425	6.55365	7.07549	0.287425	5.2667	5.27427	1.63168
ALDH1A2	ENSG00000128918	5.59264	6.37372	3.13702	6.02312	6.3954	2.59904	5.74552	6.29515	2.10807	5.45381	6.38965	3.55767	4.99279	5.43822	2.48284
ALDH1A3	ENSG00000184254	13.7344	15.0025	17.274	14.4199	15.3959	17.4162	14.2768	15.4302	17.4292	13.7197	14.7305	16.6835	11.9051	12.1024	16.7461
ALDH1B1	ENSG00000137124	10.9337	10.6961	12.3325	10.4744	10.7062	12.2664	10.9643	11.1788	12.3268	12.7189	12.6298	11.8616	11.7574	11.7778	11.2096
ALDH1L1	ENSG00000144908	2.30647	2.60296	0.287425	2.27996	3.59099	2.59904	2.54743	3.61895	0.287425	3.32169	3.13506	2.31615	2.80257	3.53852	1.63168
ALDH1L2	ENSG00000136010	11.8036	11.8191	12.772	11.2949	10.8794	13.3122	11.039	10.8874	12.996	11.3268	11.3684	12.9395	12.026	11.5915	14.0992
ALDH2	ENSG00000111275	10.5091	10.6455	0.287425	10.3625	10.7703	2.00017	10.6893	10.5386	1.61466	10.2596	10.4146	3.77451	10.3683	10.7099	3.6518
ALDH3A1	ENSG00000108602	4.92889	8.46968	0.287425	6.86753	10.3698	0.287425	7.68977	10.4091	0.287425	7.79486	11.7955	0.287425	5.8926	10.442	1.63168
ALDH3A2	ENSG00000072210	13.4901	14.7852	11.0289	13.7565	14.7713	11.1039	13.6927	14.5773	11.1394	13.334	14.995	12.0671	13.5264	14.8939	11.7346
ALDH3B1	ENSG00000006534	10.5511	10.5319	7.64654	10.5687	11.0381	7.58314	11.0283	11.2674	8.22565	11.572	12.3293	9.73472	11.8303	12.5284	11.8781
ALDH3B2	ENSG00000132746	1.51338	1.53435	0.287425	1.49582	0.287425	0.287425	0.287425	1.95155	0.287425	0.287425	1.60213	0.287425	1.52216	0.287425	0.287425
ALDH4A1	ENSG00000159423	10.1007	9.67446	10.1604	9.21459	9.96447	9.7404	9.94144	10.2762	10.2235	10.5814	11.0113	10.35	10.8429	11.5589	10.0882
ALDH5A1	ENSG00000112294	8.44938	7.49124	3.13702	8.41715	7.66485	3.4593	8.56059	7.41747	3.15722	7.75681	7.13241	3.55767	7.90632	6.57738	3.1872
ALDH6A1	ENSG00000119711	10.757	11.4354	8.34144	11.2633	11.3487	8.71993	11.1407	11.1737	8.6324	10.5031	10.7508	8.76418	10.8324	11.0535	8.9624
ALDH7A1	ENSG00000164904	12.038	11.9165	12.191	12.3723	11.862	12.3374	12.3097	11.7042	12.3312	11.8755	11.396	12.3834	11.9769	11.7558	12.0918
ALDH8A1	ENSG00000118514	5.24624	5.80112	2.44076	5.6056	5.80595	2.3344	5.38364	6.04091	2.45769	4.87591	5.08236	5.79165	4.94903	5.27427	5.89096
ALDH9A1	ENSG00000143149	13.3313	13.4384	12.8391	13.3549	13.0049	12.9025	13.2084	12.8699	12.9172	13.0916	13.2215	12.7371	13.6811	13.7042	12.3963
ALDOA	ENSG00000149925	16.0472	15.5367	16.5982	15.2954	16.1981	16.1779	16.1843	16.5252	16.6874	16.3207	16.6526	16.13	16.2023	16.8866	15.7374
ALDOC	ENSG00000109107	10.8601	10.284	11.1691	11.5104	11.1937	11.0835	11.894	11.2621	11.3034	11.5974	11.0143	11.2	10.9882	10.5144	11.073
ALG1	ENSG00000033011	11.4732	11.2798	11.0039	10.6476	10.6187	10.6378	10.803	10.6198	10.8953	11.3621	11.4707	11.1665	11.2509	11.3719	10.7581
ALG10	ENSG00000139133	9.42091	9.16173	9.37907	9.06618	8.78273	9.25042	9.01557	8.61483	8.97496	9.41067	9.07634	9.64551	9.18454	8.65002	7.81021
ALG10B	ENSG00000175548	10.2589	10.3282	10.0728	10.3664	10.3245	10.3737	10.1074	10.1622	9.67369	10.1731	10.116	10.452	10.1102	9.88029	9.52285
ALG11	ENSG00000253710	12.094	12.544	11.716	11.9684	12.0194	11.6489	11.8724	11.9625	11.617	12.2605	12.2353	11.6172	12.0381	12.0574	11.8396
ALG12	ENSG00000182858	10.7159	10.3858	11.0689	10.2028	10.8139	10.5871	10.8235	11.1475	10.9285	10.8314	11.3159	11.0158	10.8877	11.4551	11.5232
ALG13	ENSG00000101901	11.5359	11.7018	11.1738	11.6728	11.4935	11.466	11.4895	11.4359	11.2025	11.4347	11.15	10.6157	11.3243	11.1688	10.7881
ALG14	ENSG00000172339	9.82824	9.60428	9.60743	9.37699	8.76348	9.44091	9.17707	8.5845	9.40564	9.81107	9.52206	9.83227	10.2072	9.74444	9.50714
ALG1L	ENSG00000189366	1.97582	2.338	1.60323	0.287425	2.006	2.3344	1.50051	1.95155	2.96144	0.287425	3.94218	1.51982	1.98733	1.51034	3.51331
ALG1L2	ENSG00000251287	2.30647	1.53435	0.287425	0.287425	1.53641	0.287425	1.50051	1.49491	0.287425	2.81681	0.287425	1.51982	1.52216	1.97182	1.63168
ALG2	ENSG00000119523	12.3461	12.6386	11.0222	12.4883	12.5185	11.0886	12.2613	12.6726	11.1316	12.6453	12.7108	10.9316	12.1922	11.9943	11.1039
ALG3	ENSG00000214160	11.9134	11.7403	11.973	11.2101	11.4047	11.7576	11.3336	11.6211	12.0324	11.7524	11.9475	11.2607	11.6734	11.8472	11.222
ALG5	ENSG00000120697	11.0687	11.2792	10.7813	10.9027	10.7045	10.6758	10.7564	10.6453	10.7045	11.0219	11.0457	10.7557	10.7496	10.7131	10.1718
ALG6	ENSG00000088035	10.2578	10.5281	10.1299	9.84105	9.74313	10.1662	9.66727	9.58503	10.0338	9.77187	9.88877	10.4164	10.1553	10.0608	9.09446
ALG8	ENSG00000159063	11.8989	11.8502	11.8985	11.644	11.3005	11.723	11.5155	11.1669	11.668	11.5317	11.2621	11.7183	11.6801	11.5392	10.976
ALG9	ENSG00000086848	11.6571	11.7098	11.3638	11.3868	11.2286	11.5063	11.2269	11.1266	11.4872	11.5847	11.474	11.9785	11.7844	11.5695	11.7014
ALK	ENSG00000171094	3.65704	4.50736	0.287425	2.27996	3.90635	1.53195	4.00652	3.9944	1.61466	2.33199	4.52375	2.98723	3.15755	4.02771	4.10053
ALKAL1	ENSG00000196711	0.287425	0.287425	0.287425	1.49582	1.53641	0.287425	0.287425	0.287425	0.287425	2.81681	2.71286	1.51982	2.31967	1.51034	0.287425
ALKAL2	ENSG00000189292	2.30647	3.6999	0.287425	5.09419	3.99763	0.287425	3.92143	4.69713	0.287425	3.32169	3.59554	0.287425	3.96754	2.30188	0.287425
ALKBH1	ENSG00000100601	10.6735	10.619	10.3538	10.5773	10.625	10.2383	10.339	10.5699	10.3379	10.8428	10.5513	10.4004	10.6285	10.3513	10.5081
ALKBH2	ENSG00000189046	9.79368	9.31678	10.5434	9.60256	9.6812	10.6733	9.58028	9.63192	10.6784	9.79082	9.84856	10.1068	9.70154	9.80573	10.1589
ALKBH3	ENSG00000166199	10.4428	10.4311	11.0935	10.3753	10.3992	11.1863	10.3852	10.3858	11.2855	10.8222	10.9751	11.3334	10.7076	10.606	11.252
ALKBH4	ENSG00000160993	9.73628	9.36214	10.5382	9.60928	9.81971	10.3663	9.72767	9.84872	10.4449	9.81107	10.0392	10.5554	9.69989	9.97805	10.2014
ALKBH5	ENSG00000091542	13.2614	13.0443	12.2205	13.1312	13.4612	12.1871	13.4316	13.5699	12.225	13.3329	13.514	12.5835	13.4364	13.3657	12.4202
ALKBH6	ENSG00000239382	10.284	9.9021	9.09048	10.1051	10.1024	8.81272	9.88811	9.89888	8.86956	9.87315	9.76642	9.13331	9.96689	10.1802	9.06102
ALKBH7	ENSG00000125652	8.18758	7.76009	10.2062	7.47229	8.7341	9.7355	8.4667	9.28116	10.3696	8.3829	9.14987	10.3677	8.39573	9.49375	11.2047
ALKBH8	ENSG00000137760	10.6875	10.649	11.8406	10.008	9.66399	11.9399	9.77816	9.38059	11.7087	10.4809	10.2443	11.4527	10.4519	10.1139	11.4106
ALLC	ENSG00000151360	0.287425	2.338	0.287425	1.49582	2.34108	1.53195	2.28705	0.287425	0.287425	1.53035	1.60213	0.287425	0.287425	1.97182	1.63168
ALMS1	ENSG00000116127	11.6897	11.3021	11.4848	11.097	10.598	11.6306	11.0919	10.5759	11.4164	11.549	10.8534	11.9701	11.4521	10.815	11.67
ALOX12	ENSG00000108839	2.30647	1.53435	2.09322	2.53969	2.34108	2.00017	2.7648	1.49491	1.61466	3.69176	3.45817	0.287425	3.56238	2.30188	1.63168
ALOX12B	ENSG00000179477	1.97582	2.82375	0.287425	2.27996	2.34108	2.00017	1.50051	3.10604	2.73299	1.99807	2.09178	0.287425	2.583	2.30188	0.287425
ALOX15	ENSG00000161905	1.97582	2.338	2.09322	0.287425	1.53641	0.287425	1.95891	2.75498	0.287425	2.33199	2.09178	0.287425	1.52216	3.28297	1.63168
ALOX15B	ENSG00000179593	2.30647	2.60296	0.287425	3.91137	4.08342	0.287425	4.16285	4.35677	0.287425	3.89372	4.30271	2.31615	2.80257	3.8517	0.287425
ALOX5	ENSG00000012779	6.2365	8.70246	0.287425	7.85814	10.1964	0.287425	8.77162	10.4711	0.287425	8.00961	10.1076	0.287425	6.67474	9.68532	0.287425
ALOX5AP	ENSG00000132965	7.37649	8.27563	0.287425	7.98242	8.57014	0.287425	7.88669	8.29097	0.287425	7.18946	7.8949	1.51982	4.85729	5.58541	0.287425
ALOXE3	ENSG00000179148	3.65704	3.80458	5.82765	3.72443	3.33335	6.00536	3.73427	2.75498	6.32143	4.30048	4.59045	5.15021	3.77937	3.53852	2.99023
ALPG	ENSG00000163286	0.287425	1.53435	0.287425	1.49582	2.006	0.287425	0.287425	0.287425	0.287425	0.287425	1.60213	1.51982	1.52216	1.97182	1.63168
ALPK1	ENSG00000073331	10.1503	9.81623	11.6676	10.8611	10.0986	12.0633	10.8301	9.90161	11.8539	9.40454	8.99272	11.4706	10.4762	10.2055	12.7288
ALPK2	ENSG00000198796	11.2218	10.5196	0.287425	11.2041	10.4513	0.287425	11.4108	10.0945	0.287425	13.6481	12.992	0.287425	12.9925	12.8951	3.1872
ALPK3	ENSG00000136383	9.08294	8.70916	8.37018	10.098	10.3322	8.7033	10.2987	10.4601	8.6162	9.91694	9.96283	9.03526	9.95589	9.98866	10.0731
ALPL	ENSG00000162551	8.09681	9.60967	5.61989	8.1111	10.1928	5.21625	8.64545	10.6039	5.51143	8.65869	10.0687	6.252	7.73679	9.45601	6.41844
ALPP	ENSG00000163283	0.287425	0.287425	0.287425	0.287425	0.287425	1.53195	0.287425	0.287425	0.287425	0.287425	0.287425	0.287425	1.52216	0.287425	1.63168
ALS2	ENSG00000003393	12.6951	12.5555	13.3657	12.7865	12.4988	13.5491	12.7014	12.4265	13.3501	12.6468	12.2514	14.243	12.7638	12.4282	14.6422
ALS2CL	ENSG00000178038	6.52741	6.99487	7.13496	7.81809	9.45381	6.72496	8.27121	9.52065	6.61031	9.75105	10.5823	7.82434	8.19525	8.9908	9.04557
ALX1	ENSG00000180318	4.78916	5.29495	0.287425	4.6478	4.44881	0.287425	4.9428	4.47942	0.287425	5.45381	5.649	0.287425	5.11661	4.87681	0.287425
ALX3	ENSG00000156150	0.287425	2.00331	0.287425	1.95274	3.1843	0.287425	1.95891	2.5382	0.287425	0.287425	2.43912	0.287425	1.98733	2.30188	0.287425
ALX4	ENSG00000052850	3.85812	4.56778	0.287425	3.2547	4.24093	0.287425	4.54974	4.69713	0.287425	5.21256	7.32054	0.287425	4.35161	5.667	0.287425
ALYREF	ENSG00000183684	12.059	10.7532	12.307	11.0228	11.1224	11.916	11.7748	11.3169	12.342	12.4781	11.8457	12.243	12.2819	12.0262	11.1523
AMACR	ENSG00000242110	10.2445	10.7701	10.638	10.1039	9.83977	10.6335	9.73078	10.0372	10.7254	10.5668	10.9461	12.4564	10.3971	10.4235	11.8915
AMBN	ENSG00000178522	1.51338	2.00331	0.287425	1.49582	1.53641	0.287425	0.287425	2.27859	0.287425	2.33199	1.60213	0.287425	2.31967	2.5636	1.63168
AMBP	ENSG00000106927	1.51338	2.338	0.287425	0.287425	1.53641	0.287425	0.287425	2.27859	0.287425	1.53035	2.43912	0.287425	2.80257	2.30188	2.13017
AMBRA1	ENSG00000110497	11.4313	11.1392	11.8329	11.2074	11.5339	11.9562	11.5454	11.5824	12.1337	11.684	11.6984	12.1505	11.511	11.6886	12.7731
AMD1	ENSG00000123505	13.8038	13.7033	13.7339	13.3582	13.3273	13.8306	13.2053	13.4098	13.805	14.8597	14.5206	13.3439	13.7792	13.066	12.7959
AMDHD1	ENSG00000139344	6.7444	6.26872	3.59766	6.26368	5.90304	3.58207	6.24065	5.63007	4.06645	6.66742	6.42654	3.30135	7.20714	6.79858	3.77794
AMDHD2	ENSG00000162066	10.1275	9.1221	10.7733	9.7421	10.2789	9.91799	10.8883	10.9449	10.4609	11.4266	11.758	11.4211	10.2774	11.1583	11.0114
AMER1	ENSG00000184675	9.29977	9.78327	9.53525	9.12833	9.75293	9.55831	9.40639	9.90979	9.44744	8.9837	9.94863	9.44471	8.97176	9.42314	10.2467
AMER2	ENSG00000165566	0.287425	2.00331	0.287425	2.27996	0.287425	0.287425	1.50051	0.287425	0.287425	1.53035	0.287425	0.287425	1.52216	0.287425	0.287425
AMFR	ENSG00000159461	13.0028	12.772	13.7631	13.2515	13.1696	13.8035	13.3714	13.1896	13.9464	13.2094	12.9077	13.7467	13.1712	12.9469	14.3301
AMH	ENSG00000104899	7.25803	4.62575	7.94918	6.12045	6.52305	6.88681	7.49864	7.35496	7.84958	7.52746	7.13241	7.4636	6.76572	6.8692	7.33827
AMHR2	ENSG00000135409	2.56861	0.287425	0.287425	2.27996	0.287425	1.53195	1.50051	2.75498	2.45769	1.53035	3.13506	2.31615	1.98733	1.51034	1.63168
AMIGO1	ENSG00000181754	10.6785	10.389	6.27546	11.3989	10.8994	6.75107	11.1106	10.8532	6.85087	9.99255	10.0599	7.02402	10.6465	10.1248	5.401
AMIGO2	ENSG00000139211	11.0142	10.9499	12.1254	11.3955	11.4505	12.2908	11.1873	11.2433	12.3967	11.0058	10.4464	13.0914	10.1481	9.74912	14.0098
AMIGO3	ENSG00000176020	3.14102	0.287425	0.287425	0.287425	0.287425	0.287425	0.287425	3.25292	0.287425	1.53035	4.71523	0.287425	0.287425	1.51034	0.287425
AMMECR1	ENSG00000101935	11.281	11.2375	11.1199	10.7643	10.8005	11.328	10.7956	10.695	11.0985	10.8787	10.7168	11.3067	11.2995	10.9555	10.4956
AMMECR1L	ENSG00000144233	12.3194	12.3152	12.5508	12.4707	12.5988	12.7881	12.372	12.5368	12.5535	12.8854	12.6507	12.2952	12.4994	12.1593	12.3293
AMN	ENSG00000166126	2.30647	2.82375	3.72289	3.2547	2.82731	2.8196	4.43202	3.72252	3.61947	3.89372	3.83576	3.67024	4.13374	2.96995	2.48284
AMN1	ENSG00000151743	9.24299	10.1672	9.40476	9.56848	10.061	9.66	9.36495	10.0259	9.34549	8.28827	9.11074	9.24324	8.52783	9.15761	9.05795
AMOT	ENSG00000126016	10.5466	10.3052	0.287425	10.4238	9.94038	0.287425	10.6037	9.88373	0.287425	11.6717	11.6885	0.287425	11.7589	11.8545	0.287425
AMOTL1	ENSG00000166025	14.3301	14.6307	7.36177	14.3447	14.6388	7.5009	14.4615	14.5374	7.24785	13.4823	13.7244	5.76679	13.6284	13.9407	4.51532
AMOTL2	ENSG00000114019	12.8157	12.6649	13.2981	13.3874	13.8543	13.5187	14.3431	14.8707	14.5126	14.6702	14.6757	14.2101	14.246	14.4973	14.6298
AMPD1	ENSG00000116748	1.51338	2.00331	0.287425	2.94338	1.53641	0.287425	0.287425	1.49491	0.287425	2.33199	1.60213	0.287425	1.52216	2.5636	0.287425
AMPD2	ENSG00000116337	12.624	12.468	13.4753	12.3489	13.117	13.1493	12.9673	13.5686	13.4682	12.1474	12.2291	12.5077	12.1121	12.6004	13.147
AMPD3	ENSG00000133805	12.0328	13.0704	10.1243	11.9489	13.2021	10.2703	11.8621	13.2077	10.6074	10.7603	12.0157	7.78774	10.5169	11.3795	10.121
AMPH	ENSG00000078053	9.65824	9.88592	0.287425	9.72982	9.97288	0.287425	9.66076	9.88512	0.287425	9.58727	9.37177	0.287425	10.638	10.44	4.0009
AMT	ENSG00000145020	7.08985	6.88076	7.03081	8.16683	7.88873	7.00002	7.8471	7.61042	6.45498	6.04432	7.09853	6.68243	5.8926	6.41374	8.35276
AMY1A	ENSG00000237763	3.65704	4.50736	0.287425	3.38762	4.08342	0.287425	4.00652	3.9944	0.287425	3.00637	3.83576	0.287425	3.15755	4.32554	0.287425
AMY1B	ENSG00000174876	1.51338	0.287425	0.287425	0.287425	2.34108	0.287425	0.287425	0.287425	0.287425	3.00637	0.287425	0.287425	0.287425	0.287425	0.287425
AMY2A	ENSG00000243480	1.51338	1.53435	0.287425	2.53969	2.82731	0.287425	0.287425	0.287425	0.287425	0.287425	0.287425	1.51982	0.287425	2.30188	2.13017
AMY2B	ENSG00000240038	8.78545	10.0173	5.48617	9.8943	10.3014	4.87955	9.60591	9.93404	5.284	8.89889	9.98772	6.21572	8.03729	9.46744	6.41844
AMZ1	ENSG00000174945	6.2365	6.69063	5.33875	5.98227	7.71917	5.57921	5.99366	8.08495	5.90749	8.25681	8.22832	6.52828	6.88648	6.49043	4.83666
AMZ2	ENSG00000196704	11.7603	12.626	12.6193	11.7455	12.2117	12.5944	11.5396	12.1308	12.6126	11.5019	12.4433	12.8054	11.8799	12.4157	13.3585
ANAPC1	ENSG00000153107	12.6834	12.1609	12.6055	12.5618	12.0499	12.6549	12.4742	12.071	12.5065	12.3234	11.7411	12.3972	12.4958	11.8424	11.6751
ANAPC10	ENSG00000164162	10.0237	10.2068	9.73811	9.93767	9.6129	9.82118	9.83418	9.53657	9.71991	9.96778	9.91171	9.28541	9.99133	9.49002	9.20991
ANAPC11	ENSG00000141552	11.2369	10.2985	11.7601	10.6419	11.3088	11.2489	11.6123	11.7809	11.6322	11.8655	12.0039	11.5464	11.5403	12.1433	11.3197
ANAPC13	ENSG00000129055	12.833	13.3277	11.3704	12.9498	13.0248	11.5025	12.7141	12.9708	11.5278	12.6864	12.9978	10.9831	12.6827	12.7099	11.3942
ANAPC15	ENSG00000110200	10.7038	10.4169	10.9415	10.0181	9.85501	10.9226	10.4714	10.1264	11.0321	11.2615	11.0902	11.3695	11.0445	11.1238	10.7371
ANAPC16	ENSG00000166295	12.7109	13.1206	12.0626	12.8468	12.8496	12.2216	12.7238	12.8534	12.1615	12.562	12.9261	12.3023	12.7657	12.9382	12.6687
ANAPC2	ENSG00000176248	11.1553	10.7121	11.1021	10.8226	11.495	10.3332	11.4813	11.8978	10.8793	11.5185	11.9118	11.0746	11.0341	11.6586	10.9954
ANAPC4	ENSG00000053900	11.5176	11.542	10.589	11.2633	10.962	10.669	10.9153	10.7613	10.5669	11.4083	11.1922	10.614	11.3323	11.2543	10.5742
ANAPC5	ENSG00000089053	13.9308	13.7062	13.6481	13.8181	13.7058	13.5515	13.8618	13.6678	13.6947	13.8305	13.5954	13.5358	13.8974	13.7368	13.3888
ANAPC7	ENSG00000196510	12.9043	12.6284	12.2057	12.6826	12.2337	12.0698	12.5355	12.1924	12.1046	12.9716	12.5918	12.255	12.9016	12.5811	11.8959
ANG	ENSG00000214274	6.4368	6.90431	9.47259	7.56509	7.70578	9.75337	7.7462	7.63693	9.74061	7.13117	7.54681	9.78664	7.42216	7.83667	10.3535
ANGEL1	ENSG00000013523	11.0491	11.2024	11.1332	11.4951	11.6411	11.1064	11.4987	11.4795	11.1978	10.5814	10.362	10.4723	10.7544	10.8276	11.7302
ANGEL2	ENSG00000174606	11.5656	11.5731	12.0655	11.4405	11.1318	12.1602	11.1748	10.9594	12.0174	11.5513	11.5354	12.0725	11.2749	10.9467	11.8803
ANGPT1	ENSG00000154188	10.0659	11.563	11.5553	11.0196	11.3695	12.0183	10.6322	11.0349	11.9304	11.2868	11.9134	11.6129	10.9835	12.0479	11.5633
ANGPT2	ENSG00000091879	4.03426	4.37832	11.0274	4.6478	6.1002	11.2739	4.54974	5.87257	11.1882	3.57886	5.03531	8.92445	1.98733	2.30188	6.2343
ANGPT4	ENSG00000101280	1.97582	3.01361	1.60323	1.49582	2.006	0.287425	2.54743	1.49491	0.287425	0.287425	3.59554	1.51982	1.98733	2.78197	2.99023
ANGPTL1	ENSG00000116194	3.28889	2.338	3.13702	3.38762	2.006	4.43903	3.11667	2.27859	3.32879	3.00637	2.09178	5.52129	4.48037	2.78197	7.36841
ANGPTL2	ENSG00000136859	12.6246	13.667	13.7013	13.9713	15.0793	13.5914	14.4721	15.1747	13.7963	13.682	15.0976	12.1038	12.819	14.4996	11.9177
ANGPTL4	ENSG00000167772	8.63738	10.7669	10.6361	10.1781	13.0993	10.0249	11.4655	13.5569	10.7386	9.63699	11.863	10.8115	6.20284	8.034	10.9612
ANGPTL5	ENSG00000187151	1.51338	2.60296	0.287425	1.49582	1.53641	1.53195	1.95891	1.95155	0.287425	2.33199	2.09178	0.287425	1.52216	1.51034	0.287425
ANGPTL6	ENSG00000130812	3.28889	2.82375	4.8324	2.53969	2.82731	5.35904	3.51859	2.75498	5.4022	3.32169	4.0412	5.3308	3.43997	3.13527	7.32809
ANGPTL7	ENSG00000171819	0.287425	1.53435	0.287425	0.287425	0.287425	0.287425	1.50051	1.49491	0.287425	2.59642	3.30592	1.98426	3.87656	3.65078	7.87461
ANGPTL8	ENSG00000130173	1.51338	2.338	0.287425	1.95274	1.53641	1.53195	1.95891	1.95155	2.45769	0.287425	2.43912	1.98426	1.98733	1.51034	3.51331
ANHX	ENSG00000227059	1.51338	1.53435	0.287425	1.95274	1.53641	0.287425	2.54743	2.27859	0.287425	2.59642	0.287425	0.287425	0.287425	1.97182	0.287425
ANK1	ENSG00000029534	10.7143	11.5093	10.1889	11.0082	11.9914	10.3267	11.6139	12.1322	10.355	9.80798	11.5934	13.4006	10.1274	12.0737	14.1669
ANK2	ENSG00000145362	9.53265	9.48243	7.70786	9.35316	8.97079	8.25161	9.53829	9.02679	8.07969	8.95037	8.68931	8.41017	9.63416	9.61686	8.51421
ANK3	ENSG00000151150	9.17222	10.1513	14.1282	9.47958	9.15448	14.4157	9.52222	8.90936	14.1179	8.0832	7.99038	13.9981	8.67591	8.95878	14.1726
ANKAR	ENSG00000151687	7.47083	7.52961	6.89238	8.04324	7.51936	7.13504	7.50592	7.37872	7.0808	7.41794	7.10991	7.04484	7.76226	7.54469	7.58064
ANKDD1A	ENSG00000166839	8.83654	8.6016	6.83855	9.85808	9.73657	7.48543	9.9198	9.74591	7.41639	9.37763	9.01105	7.12526	9.37614	9.21522	7.7196
ANKDD1B	ENSG00000189045	2.56861	3.46401	2.09322	3.50904	2.82731	2.3344	2.7648	2.75498	0.287425	3.17295	4.45379	2.31615	3.56238	4.18437	2.48284
ANKEF1	ENSG00000132623	9.92306	10.6011	0.287425	9.25587	9.19817	0.287425	9.03332	8.97837	0.287425	9.50741	10.0318	0.287425	10.5151	10.6864	0.287425
ANKFN1	ENSG00000153930	1.97582	2.338	2.94204	3.2547	2.82731	3.00927	1.95891	2.5382	3.96717	1.53035	1.60213	1.98426	3.30588	2.5636	3.51331
ANKFY1	ENSG00000185722	13.5633	13.3187	12.859	13.3773	13.1912	12.8966	13.4706	13.1858	12.7919	13.652	13.4651	12.7791	13.5935	13.4376	13.4423
ANKH	ENSG00000154122	11.895	12.0652	12.7141	12.2639	12.4763	12.9041	12.5421	12.4619	12.9388	11.2829	10.7805	11.7452	10.8658	10.697	10.4979
ANKHD1	ENSG00000131503	13.1218	13.121	12.4383	12.9859	13.128	12.5514	13.0853	13.1411	12.3435	13.1976	13.1781	12.5974	12.9483	12.8777	12.4598
ANKHD1-EIF4EBP3	ENSG00000254996	12.6267	12.4825	11.2843	12.6441	12.1959	11.4991	12.2295	12.0356	11.1964	12.1801	11.9276	11.9262	12.4113	11.9854	12.1213
ANKIB1	ENSG00000001629	12.9596	13.2519	12.7439	13.2755	13.103	13.0745	13.1214	13.0378	12.9312	12.9148	12.8617	12.7259	13.1294	13.1015	13.4816
ANKK1	ENSG00000170209	4.26339	5.75001	2.44076	4.42145	6.03743	2.00017	4.43202	6.09929	2.10807	3.32169	6.72193	3.30135	2.583	4.96557	3.1872
ANKLE1	ENSG00000160117	7.47083	6.56324	6.982	7.5442	7.39139	7.38895	7.7462	7.73223	7.36883	6.10617	6.10102	6.9922	6.66126	6.84604	5.65044
ANKLE2	ENSG00000176915	13.9304	13.3476	12.5361	13.7439	13.5817	12.3902	13.7969	13.5741	12.3946	14.3043	13.6525	12.6372	13.9372	13.5306	12.3893
ANKMY1	ENSG00000144504	9.53629	9.31018	10.1158	9.71431	9.92023	10.165	9.54183	9.89751	9.99828	9.47653	9.46779	10.2493	9.28462	9.30711	10.2998
ANKMY2	ENSG00000106524	11.207	11.3788	10.4668	11.0477	10.6893	10.5798	10.8897	10.5482	10.5595	10.5695	10.6743	10.9545	11.4516	11.213	11.6302
ANKRA2	ENSG00000164331	10.4035	11.7933	11.6531	11.259	12.1681	11.8496	10.9794	12.2049	11.722	9.86721	11.1355	10.9559	10.1709	11.3856	11.1342
ANKRD1	ENSG00000148677	5.34927	7.45979	2.71464	7.06624	7.6084	0.287425	7.77662	7.44773	2.10807	8.21532	8.58304	4.7024	7.45377	7.3278	2.48284
ANKRD10	ENSG00000088448	11.7371	12.2081	10.2221	12.3234	12.8258	10.0902	12.1928	12.8456	10.0231	10.9486	11.5496	10.8927	10.9297	11.4518	10.5182
ANKRD11	ENSG00000167522	13.1591	12.9794	14.2624	12.8659	13.3936	14.1362	13.4086	13.6664	14.341	13.2506	13.6167	13.5815	13.1636	13.6202	14.1038
ANKRD12	ENSG00000101745	12.4982	13.1688	13.2655	12.6824	13.1758	13.5752	12.5857	13.11	12.8165	12.431	12.2994	12.4905	12.3692	12.3766	13.0014
ANKRD13A	ENSG00000076513	12.3852	11.9743	11.7888	12.8284	12.5652	11.9949	12.7465	12.5037	12.1605	13.9757	13.8964	13.1738	13.6005	13.4578	12.3162
ANKRD13B	ENSG00000198720	8.85997	8.6991	9.87974	8.68866	9.29746	9.46871	9.31194	9.5153	9.87604	8.29713	8.75965	9.30712	8.76681	9.91964	9.54501
ANKRD13C	ENSG00000118454	11.6155	11.9708	11.9362	11.6959	11.7073	12.1775	11.6794	11.5969	12.0815	11.6437	11.6294	11.1665	11.7601	11.772	11.028
ANKRD13D	ENSG00000172932	11.2218	10.5966	11.5939	11.1347	11.9029	11.3607	11.7447	12.1487	11.7005	10.688	10.8278	10.9056	10.8444	11.2603	11.2459
ANKRD16	ENSG00000134461	7.50095	7.4756	9.63137	8.12992	8.14335	9.50752	7.99414	8.30343	9.64603	7.64321	7.76412	9.11373	6.9979	7.55186	10.0012
ANKRD17	ENSG00000132466	13.937	13.7737	13.9996	13.72	13.4902	14.2209	13.5416	13.3101	13.8968	13.5208	13.0795	13.6168	13.7107	13.3179	13.8861
ANKRD18A	ENSG00000180071	0.287425	0.287425	8.47972	2.94338	2.60632	9.00128	2.54743	1.49491	8.94609	3.32169	1.60213	8.21268	1.98733	2.30188	7.80287
ANKRD18B	ENSG00000230453	7.11928	5.58481	5.68237	7.62601	6.73565	5.32465	7.59054	6.74856	5.79679	6.84718	5.55212	6.45236	7.05054	5.86439	5.83449
ANKRD2	ENSG00000165887	8.21055	5.96695	0.287425	8.04819	7.527	2.3344	8.53235	7.50643	0.287425	8.33636	7.12121	2.31615	8.6826	7.51563	0.287425
ANKRD20A1	ENSG00000260691	4.26339	4.30917	7.16807	4.53909	5.58961	8.07682	4.70999	5.2028	7.52452	4.49853	3.83576	7.58941	3.56238	3.41655	7.5459
ANKRD20A2P	ENSG00000183148	1.51338	0.287425	4.88655	4.22464	0.287425	5.28942	3.63054	1.49491	6.03488	3.79632	3.94218	5.93246	0.287425	1.97182	4.89312
ANKRD20A3P	ENSG00000276203	2.56861	2.00331	3.94439	1.49582	2.34108	6.24475	2.28705	0.287425	4.06645	2.81681	1.60213	6.10106	1.52216	0.287425	6.2343
ANKRD20A4P	ENSG00000172014	0.287425	3.01361	5.65147	1.49582	2.006	6.00536	2.95199	3.50719	5.82527	0.287425	3.59554	7.79391	1.98733	1.97182	6.94381
ANKRD22	ENSG00000152766	6.96575	7.68728	2.09322	6.43994	6.72241	2.3344	6.34178	6.34425	0.287425	4.36958	4.65419	1.98426	3.87656	3.8517	0.287425
ANKRD23	ENSG00000163126	5.70046	5.87454	7.18973	6.13915	6.64032	6.61551	6.89029	7.02437	6.67432	5.84105	6.79428	7.62442	5.9155	6.78647	7.44582
ANKRD24	ENSG00000089847	3.65704	4.62575	6.21336	3.82097	5.56013	6.16929	4.75967	6.09929	6.47309	4.72614	6.25254	6.98144	4.13374	5.64031	8.8636
ANKRD26	ENSG00000107890	11.1229	10.8699	10.4172	11.1047	10.7614	10.867	11.1094	10.642	10.3696	10.8757	10.6315	10.8069	10.8599	10.3889	10.6051
ANKRD27	ENSG00000105186	10.9651	10.8973	11.8329	11.0557	11.143	11.9667	11.0626	11.1873	11.8544	11.5624	11.1236	11.2058	11.3114	10.9254	11.166
ANKRD28	ENSG00000206560	12.8625	13.1759	13.1241	13.3446	13.5716	13.5493	13.201	13.5429	13.3987	11.921	12.0438	12.3842	12.4721	12.3539	11.8387
ANKRD29	ENSG00000154065	10.0185	11.1982	4.45611	10.6573	11.6234	4.9262	10.6471	11.5964	5.15522	9.96639	11.1672	4.34646	9.84404	11.0773	6.35963
ANKRD30A	ENSG00000148513	0.287425	1.53435	0.287425	1.49582	1.53641	0.287425	1.50051	1.49491	2.10807	0.287425	0.287425	0.287425	0.287425	1.51034	1.63168
ANKRD30B	ENSG00000180777	7.59471	7.63192	0.287425	7.15159	7.25094	0.287425	7.20856	7.07372	0.287425	8.76474	8.61934	2.31615	8.27262	7.81894	0.287425
ANKRD30BL	ENSG00000163046	2.30647	2.338	0.287425	1.49582	3.1843	0.287425	2.54743	3.50719	0.287425	1.99807	2.09178	0.287425	1.52216	1.97182	0.287425
ANKRD31	ENSG00000145700	4.11479	4.07905	2.71464	3.50904	2.82731	4.15481	2.28705	3.25292	3.15722	3.32169	4.13379	2.98723	4.41744	3.13527	4.44142
ANKRD33	ENSG00000167612	1.51338	3.9933	0.287425	4.79684	6.59746	0.287425	5.0263	6.43771	0.287425	1.99807	4.22074	0.287425	0.287425	3.53852	2.99023
ANKRD33B	ENSG00000164236	10.0042	10.1252	8.81195	10.5374	11.0724	8.94584	10.6877	10.9509	9.03408	12.149	12.4212	9.74907	11.6161	11.942	10.4197
ANKRD34A	ENSG00000272031	8.5392	8.08781	10.833	9.02405	8.81738	10.5513	9.03834	8.69901	10.4495	7.50468	7.64397	10.0654	8.66244	8.49862	9.21268
ANKRD34B	ENSG00000189127	3.76114	3.80458	0.287425	3.82097	3.70408	0.287425	4.16285	3.61895	0.287425	3.45614	2.94016	0.287425	4.13374	3.28297	0.287425
ANKRD34C	ENSG00000235711	2.30647	1.53435	0.287425	1.95274	1.53641	0.287425	1.50051	2.27859	0.287425	1.99807	0.287425	0.287425	0.287425	1.97182	0.287425
ANKRD35	ENSG00000198483	8.06692	6.78248	1.60323	7.7345	6.17986	2.8196	7.8642	6.29515	3.74507	7.16061	6.18954	4.04805	8.05285	7.3771	3.1872
ANKRD36	ENSG00000135976	9.63126	9.57339	9.0731	10.0106	9.73657	9.25042	9.85713	9.62697	8.85927	9.00279	8.5247	9.07629	8.9246	8.50602	9.21268
ANKRD36B	ENSG00000196912	9.11007	9.05791	9.00144	9.6143	9.56921	9.22503	9.85	9.54185	8.9622	8.7193	8.1029	9.08888	8.40788	8.13776	9.07022
ANKRD36C	ENSG00000174501	7.57361	7.15071	8.33174	7.98758	7.50397	8.63484	8.27547	7.31447	7.98192	7.29057	6.79428	8.66342	7.25278	6.28187	8.81702
ANKRD37	ENSG00000186352	7.31848	7.50671	7.9991	7.523	7.79067	8.10747	7.76453	7.56972	7.87022	7.39335	7.44261	8.18949	6.68809	7.16891	9.32706
ANKRD39	ENSG00000213337	9.54716	8.67191	9.40708	8.7107	9.05239	8.92593	9.18389	9.24929	9.20089	9.19999	9.18527	9.05848	9.48341	9.67878	9.17054
ANKRD40	ENSG00000154945	12.6578	12.6091	12.485	12.54	12.3542	12.736	12.4375	12.2187	12.6124	12.848	12.4416	12.5025	12.8234	12.4538	12.0866
ANKRD42	ENSG00000137494	11.3856	11.4089	9.91592	11.2803	11.4813	10.0141	11.3645	11.5484	9.94576	10.376	10.4719	9.87796	10.5493	10.5345	9.98504
ANKRD44	ENSG00000065413	9.38704	9.03942	11.007	9.52826	8.96237	11.522	9.31402	8.82829	11.2701	8.17261	7.56346	9.30928	9.01213	8.65002	9.60951
ANKRD45	ENSG00000183831	8.25982	7.17996	6.66385	7.83539	6.41199	7.45398	8.02487	6.39174	6.83696	7.64321	6.67671	7.52417	8.30764	7.6217	8.3924
ANKRD46	ENSG00000186106	9.87067	10.3107	9.97168	10.2039	10.16	10.0368	9.97068	9.92062	9.58906	9.95244	10.1371	9.70068	9.85444	9.6755	9.62831
ANKRD49	ENSG00000168876	10.0367	10.3239	9.01363	10.3026	10.3656	9.45884	10.0686	10.3331	9.08206	10.291	10.1809	9.58282	10.1979	10.1236	9.88436
ANKRD50	ENSG00000151458	12.1155	12.1304	11.6285	11.8242	11.4744	11.9149	11.6177	11.3025	11.3982	12.1096	12.0512	12.1523	12.0257	12.0265	12.2089
ANKRD52	ENSG00000139645	14.1225	13.5281	13.6701	13.647	13.5275	13.5139	13.7777	13.728	13.4909	14.5379	14.3059	13.9048	14.3407	13.8856	13.4018
ANKRD53	ENSG00000144031	5.0963	4.4443	2.09322	3.91137	4.98151	0.287425	4.65854	5.2379	0.287425	5.35532	5.55212	1.51982	5.82165	5.40689	2.48284
ANKRD54	ENSG00000100124	10.9212	10.4672	10.9262	10.5627	10.4023	10.5988	10.6545	10.4414	10.7479	11.105	11.2595	11.862	10.8797	10.7977	11.2813
ANKRD55	ENSG00000164512	2.97551	2.338	0.287425	2.53969	2.34108	0.287425	2.28705	1.95155	0.287425	1.99807	2.09178	0.287425	2.583	2.30188	0.287425
ANKRD6	ENSG00000135299	6.40529	6.78248	3.13702	7.38882	7.37456	3.00927	7.49864	7.12144	3.61947	7.21775	6.86317	2.98723	7.32294	7.59417	5.54877
ANKRD61	ENSG00000157999	4.26339	4.88497	4.98907	4.48148	3.90635	4.97139	4.08683	4.15053	4.68077	4.67253	3.72073	4.04805	3.87656	4.32554	3.35971
ANKRD62	ENSG00000181626	0.287425	0.287425	0.287425	0.287425	0.287425	0.287425	0.287425	0.287425	0.287425	1.53035	0.287425	2.7985	0.287425	0.287425	2.48284
ANKRD63	ENSG00000230778	0.287425	0.287425	0.287425	0.287425	0.287425	0.287425	0.287425	0.287425	0.287425	0.287425	0.287425	2.57917	0.287425	0.287425	0.287425
ANKRD65	ENSG00000235098	2.78729	2.82375	1.60323	4.2933	3.80881	0.287425	4.54974	4.35677	1.61466	3.57886	3.94218	2.31615	4.28261	4.39123	2.48284
ANKRD7	ENSG00000106013	4.73939	4.15994	3.72289	5.09419	3.99763	3.98825	4.75967	4.15053	3.32879	4.49853	4.88416	3.15315	5.15563	3.65078	3.35971
ANKRD9	ENSG00000156381	10.3445	9.254	10.9439	10.6492	10.4065	10.7326	10.9846	10.7785	10.9136	10.575	10.2545	11.7228	10.4616	10.4018	9.62207
ANKS1A	ENSG00000064999	11.5098	11.3198	11.4744	11.4177	11.5653	11.4189	11.6518	11.6145	11.5359	11.3274	11.4	11.4701	11.4936	11.6216	11.882
ANKS1B	ENSG00000185046	3.28889	5.10451	10.9723	3.50904	3.99763	11.0686	4.23503	4.29127	11.1195	4.36958	3.83576	11.8124	4.21011	2.78197	11.5226
ANKS3	ENSG00000168096	9.68144	9.18114	9.02271	9.3907	9.78988	8.33165	9.90473	10.0222	9.02491	9.87315	10.0585	8.63966	9.60981	10.1779	9.22919
ANKS4B	ENSG00000175311	0.287425	1.53435	0.287425	0.287425	1.53641	1.53195	0.287425	1.49491	0.287425	0.287425	2.71286	0.287425	0.287425	0.287425	1.63168
ANKS6	ENSG00000165138	11.375	11.09	12.1484	11.4254	11.4288	12.1898	11.5781	11.6352	12.2903	11.1194	11.0428	11.8928	11.0854	11.1758	11.491
ANKUB1	ENSG00000206199	1.51338	1.53435	1.60323	1.49582	2.006	0.287425	2.28705	2.5382	1.61466	1.53035	2.43912	2.57917	1.98733	2.5636	0.287425
ANKZF1	ENSG00000163516	11.4141	11.4714	11.5631	11.9664	12.2609	11.4082	11.9951	12.0318	11.3408	10.7006	11.22	11.7276	10.887	11.4005	12.3562
ANLN	ENSG00000011426	14.8245	12.3133	13.9266	14.3276	12.7189	13.8083	14.2355	12.6289	13.587	14.9571	12.7356	14.2429	15.2491	12.8659	12.4304
ANO1	ENSG00000131620	0.287425	4.15994	13.733	4.07658	6.05866	13.8851	4.65854	5.87257	13.8491	4.15137	4.13379	12.4617	2.583	3.53852	11.2493
ANO10	ENSG00000160746	11.8242	12.4898	12.2547	11.5358	11.924	12.1245	11.5177	11.7905	12.2089	11.7128	12.0527	11.9223	12.0362	12.5672	12.1523
ANO2	ENSG00000047617	2.97551	3.18045	2.94204	3.99637	3.01734	3.58207	3.83093	3.9944	2.10807	2.81681	3.59554	4.41226	4.05306	3.41655	7.56338
ANO3	ENSG00000134343	1.97582	3.01361	4.305	1.49582	2.60632	4.62041	1.95891	3.10604	5.19944	1.99807	2.94016	4.59328	1.52216	1.97182	4.0009
ANO4	ENSG00000151572	4.398	4.15994	0.287425	4.35881	4.38281	0.287425	3.83093	3.38581	0.287425	4.30048	4.22074	1.51982	4.90389	4.10819	0.287425
ANO5	ENSG00000171714	2.30647	2.338	0.287425	2.75657	3.70408	0.287425	1.95891	3.50719	0.287425	3.17295	2.71286	0.287425	2.31967	1.51034	0.287425
ANO6	ENSG00000177119	13.2405	13.1337	13.9623	13.5329	13.2776	14.2349	13.446	13.171	14.0873	12.7312	12.4551	13.4947	13.2425	12.8896	13.8015
ANO7	ENSG00000146205	6.42114	5.22177	8.75498	6.12045	5.90304	8.18134	6.87912	6.36026	8.54524	6.10617	5.33631	8.7098	5.93803	5.30859	8.57577
ANO8	ENSG00000074855	9.88359	9.71165	9.87306	9.70022	10.3441	9.37737	10.4498	10.713	9.60762	9.83105	10.7463	10.526	9.98998	10.9756	10.176
ANO9	ENSG00000185101	2.78729	3.3294	0.287425	3.82097	3.90635	0.287425	3.83093	3.90941	0.287425	4.07055	3.83576	0.287425	3.56238	4.10819	0.287425
ANOS1	ENSG00000011201	7.25803	8.22508	0.287425	7.90259	8.53271	0.287425	7.93603	8.23567	1.61466	8.07291	8.35809	0.287425	7.65076	8.15199	1.63168
ANP32A	ENSG00000140350	13.0397	12.944	13.9085	12.8791	12.803	13.9365	12.8887	12.6663	13.923	12.0645	12.2414	13.7611	12.8272	12.6769	13.0562
ANP32B	ENSG00000136938	14.2854	13.5982	14.0954	14.0757	13.7631	14.3015	13.9902	13.6196	14.1917	14.3278	13.3477	14.3054	14.2705	13.3517	13.9376
ANP32D	ENSG00000139223	3.85812	2.60296	4.305	3.62083	3.1843	4.30396	3.73427	2.94172	4.32859	2.33199	3.30592	4.59328	3.96754	3.65078	3.77794
ANP32E	ENSG00000143401	14.1882	13.3207	13.9123	13.8609	13.0111	14.327	13.743	12.8886	13.9878	13.4039	12.4693	14.1954	13.9696	12.8044	13.6426
ANPEP	ENSG00000166825	14.9671	15.3861	17.857	13.8831	14.4662	17.8007	14.4314	14.7026	17.9683	14.2014	14.7663	17.327	14.1802	14.7674	17.0491
ANTKMT	ENSG00000103254	6.59879	5.49452	8.51875	5.87477	6.76176	7.81741	7.11643	7.63693	8.23629	7.22705	8.04478	8.31051	6.93208	7.80098	7.832
ANTXR1	ENSG00000169604	13.7036	14.3808	14.166	14.543	14.7325	14.3227	14.441	14.5653	14.2825	14.2265	14.1286	14.2983	13.8142	14.1222	15.2552
ANTXR2	ENSG00000163297	13.3571	13.5556	15.4881	13.7984	13.6392	15.5869	13.8136	13.5756	15.601	12.4644	12.578	13.4666	12.9231	13.1768	13.3587
ANXA1	ENSG00000135046	14.9958	15.1544	15.5654	14.5967	14.2669	15.5635	14.5276	14.0357	15.6023	14.9368	14.9361	15.8069	15.8577	15.7761	16.243
ANXA10	ENSG00000109511	5.98262	6.13571	0.287425	2.27996	4.31363	0.287425	3.39699	2.75498	0.287425	5.2496	5.58514	0.287425	3.96754	5.08922	1.63168
ANXA11	ENSG00000122359	13.8384	13.8869	13.7905	13.9051	14.1043	13.5598	14.1434	14.1701	13.8592	13.7747	13.8453	14.2446	14.1751	14.4729	14.4951
ANXA13	ENSG00000104537	2.30647	2.82375	0.287425	1.49582	2.006	0.287425	2.54743	2.94172	0.287425	3.69176	3.30592	1.51982	1.98733	3.65078	2.13017
ANXA2	ENSG00000182718	15.7017	15.7719	15.5424	14.9793	14.854	15.4009	14.9358	14.7013	15.5095	15.8113	15.7544	16.539	16.2852	16.2436	17.0321
ANXA2R	ENSG00000177721	7.62921	7.52961	4.65655	7.87497	8.45481	4.15481	8.32982	8.3642	4.47998	6.79806	7.18718	4.754	7.38164	8.44953	5.14631
ANXA3	ENSG00000138772	10.0995	8.803	0.287425	10.4954	9.0786	0.287425	10.3643	8.76059	0.287425	11.3541	9.76462	0.287425	12.3676	10.9136	1.63168
ANXA4	ENSG00000196975	10.9087	12.6216	12.1758	11.2824	12.092	12.2534	11.3779	11.9523	12.3503	11.3579	12.4261	12.1248	12.0433	13.3299	12.8163
ANXA5	ENSG00000164111	15.8248	16.4435	15.6613	15.8647	16.1332	15.6736	15.7439	16.1649	15.7904	16.0081	16.2172	15.6688	16.0797	16.3272	16.0423
ANXA6	ENSG00000197043	13.9147	13.9532	14.9856	13.7922	13.776	14.8828	14.036	13.683	15.0265	13.7742	13.6089	14.7234	14.4197	14.6043	15.2875
ANXA7	ENSG00000138279	13.9373	14.2176	13.8377	13.733	13.6698	13.8719	13.6292	13.6149	13.9009	13.8839	13.9094	13.6978	14.335	14.2972	13.3563
ANXA8	ENSG00000265190	3.76114	4.07905	4.22302	2.75657	4.31363	4.83132	1.50051	2.75498	4.74191	3.57886	5.95713	5.18818	4.59853	5.52832	4.2811
ANXA8L1	ENSG00000264230	0.287425	2.00331	2.71464	0.287425	2.82731	4.15481	2.7648	2.5382	3.48162	3.79632	4.52375	0.287425	2.583	3.28297	1.63168
ANXA9	ENSG00000143412	4.398	3.90207	2.09322	5.09419	4.16435	0.287425	5.41494	3.9944	1.61466	4.72614	4.13379	1.98426	4.65414	4.18437	0.287425
AOAH	ENSG00000136250	2.78729	3.3294	0.287425	1.49582	2.006	0.287425	1.50051	1.49491	0.287425	1.53035	3.30592	0.287425	0.287425	2.5636	0.287425
AOC2	ENSG00000131480	6.27188	5.96695	6.14847	6.88978	7.05366	6.06903	6.87912	7.26434	6.36087	6.56837	6.59805	6.54299	5.98208	5.40689	5.47678
AOC3	ENSG00000131471	5.50612	5.14467	4.65655	6.36248	6.01589	5.28942	6.51057	6.60821	4.96336	6.00156	6.03087	5.49124	5.66833	5.34211	5.89096
AOPEP	ENSG00000148120	11.0611	10.7971	8.97362	11.0813	11.118	9.06512	11.1604	11.0116	8.99076	12.5824	12.6936	9.63868	11.8182	11.724	10.2708
AOX1	ENSG00000138356	12.6052	13.0901	12.7789	13.1109	13.4747	13.3331	12.7559	13.3523	13.2417	12.8751	13.3508	12.902	13.2354	13.1738	11.3261
AP000295.1	ENSG00000249624	9.13429	9.20978	9.09335	9.14923	9.3522	9.71741	9.1189	9.33275	9.40328	8.8088	8.76686	8.72923	8.87292	8.4949	10.8374
AP000311.1	ENSG00000249209	2.97551	2.60296	3.30794	0.287425	2.006	4.07396	1.95891	1.95155	3.86045	3.32169	3.45817	4.34646	2.583	3.41655	2.76024
AP000350.4	ENSG00000251357	0.287425	0.287425	0.287425	4.15253	0.287425	0.287425	0.287425	1.95155	0.287425	3.17295	0.287425	0.287425	1.52216	0.287425	3.77794
AP000471.1	ENSG00000286224	2.30647	2.00331	0.287425	2.75657	1.53641	1.53195	2.54743	0.287425	0.287425	1.99807	2.09178	2.57917	1.52216	1.51034	1.63168
AP000646.1	ENSG00000285509	6.38928	6.53333	5.25897	6.31393	6.3954	4.78143	6.42096	5.78041	5.1096	6.2592	6.03087	5.15021	6.93208	6.36569	6.07283
AP000781.2	ENSG00000254979	8.1922	7.51438	1.60323	8.60707	8.82049	0.287425	8.64545	8.99384	0.287425	8.34065	8.4639	0.287425	7.79965	7.19664	0.287425
AP000812.5	ENSG00000284922	5.47609	5.66978	4.8324	5.91874	5.36935	5.05773	5.84077	5.85008	5.24234	5.97969	6.42654	5.36435	6.08663	5.88726	5.89096
AP000944.5	ENSG00000285816	11.0967	10.7336	11.186	11.0625	10.4137	11.0783	11.1776	10.6559	10.9816	10.4906	10.1701	10.6679	11.2582	10.3899	8.40214
AP001054.1	ENSG00000288593	0.287425	0.287425	0.287425	0.287425	2.006	0.287425	1.50051	0.287425	0.287425	1.53035	0.287425	1.51982	0.287425	0.287425	0.287425
AP001267.5	ENSG00000285827	6.3567	5.87454	6.64829	6.15762	6.34446	6.85104	6.64855	6.98363	6.80872	6.97421	6.31291	6.06072	6.39426	6.41374	6.5817
AP001273.2	ENSG00000284057	8.51358	9.23786	7.45415	9.00634	8.72749	8.71662	8.68126	8.25291	7.41639	7.7696	7.45159	8.10278	8.03729	7.99768	8.14215
AP001453.5	ENSG00000286264	6.82995	6.51814	7.97435	5.40377	8.21599	8.05603	8.04999	8.82829	7.8565	7.51231	7.90801	7.53157	7.5373	8.69607	8.27004
AP001458.2	ENSG00000255432	1.97582	0.287425	0.287425	0.287425	0.287425	0.287425	1.95891	1.95155	0.287425	2.59642	2.09178	0.287425	0.287425	0.287425	0.287425
AP001781.2	ENSG00000258529	2.56861	0.287425	2.71464	1.49582	3.1843	2.8196	3.39699	4.29127	2.73299	3.57886	3.83576	4.12869	2.99148	3.53852	2.13017
AP001931.1	ENSG00000254732	7.43227	6.0538	9.62144	6.43994	7.74558	9.3456	8.8133	8.69586	9.41034	9.05336	9.58866	8.598	8.04768	9.3612	9.16769
AP001931.2	ENSG00000288534	11.8548	11.449	12.9353	11.455	12.083	12.9155	12.2792	12.3049	12.9104	12.639	12.7395	13.3143	12.4646	12.8949	13.7631
AP002373.1	ENSG00000255663	3.54468	2.00331	0.287425	3.82097	3.70408	2.00017	4.30375	3.25292	0.287425	4.22786	2.09178	2.7985	3.30588	2.5636	4.10053
AP002495.1	ENSG00000254469	7.52313	6.91595	6.44716	7.05644	6.32707	6.83892	7.00779	6.3117	6.32143	7.33429	6.59805	7.23806	7.33995	6.97973	6.63226
AP002748.5	ENSG00000256349	8.11153	8.13338	8.12808	7.89711	8.49818	8.07682	8.4667	8.03599	8.37755	8.59183	8.2439	9.30928	8.67926	8.88968	9.07936
AP002884.2	ENSG00000255292	3.65704	4.07905	2.44076	2.27996	4.24093	2.8196	4.00652	3.72252	2.73299	0.287425	3.13506	3.30135	2.80257	3.28297	3.6518
AP002990.1	ENSG00000255508	10.3579	9.57156	9.23809	9.13533	9.87907	9.42883	9.67536	9.79382	9.35772	9.51882	9.69263	8.91034	9.653	9.62878	8.66345
AP003071.5	ENSG00000287725	5.59264	6.88076	6.5344	7.68446	8.54404	6.67127	7.80641	8.24862	6.61031	5.97969	8.06246	6.80956	6.48886	7.65539	8.6955
AP003108.2	ENSG00000256591	7.03943	7.34398	7.24249	7.70343	7.19454	7.61903	6.96616	7.4847	7.26873	7.38506	7.13241	7.11545	7.33147	7.04219	7.17736
AP003419.1	ENSG00000256514	9.12223	10.369	9.86971	9.58562	10.4513	10.2669	9.33051	10.0643	9.88283	8.85755	9.92466	9.65062	8.99074	10.0932	11.0058
AP006333.1	ENSG00000126500	4.398	4.4443	4.04344	4.35881	5.10921	4.67611	5.41494	5.27216	4.74191	6.24093	7.47819	5.74149	5.2667	5.93195	7.03432
AP1AR	ENSG00000138660	10.9886	11.446	12.5322	10.9617	11.0213	12.8682	10.6471	10.856	12.685	10.3676	10.2404	11.8086	10.4886	10.3979	11.6192
AP1B1	ENSG00000100280	13.2658	12.5566	12.5519	12.669	12.8471	12.1455	13.3361	13.0896	12.4804	13.2796	13.1612	12.1466	13.5606	13.7148	11.7843
AP1G1	ENSG00000166747	13.8584	14.0238	13.7641	13.7202	13.5746	13.9253	13.5646	13.514	13.7642	13.866	13.7161	13.9098	13.9412	13.719	13.9393
AP1G2	ENSG00000213983	11.5838	10.6885	7.61487	11.597	11.3568	7.89557	11.8461	11.2853	7.87704	10.9922	10.5003	7.97298	11.6763	11.3288	9.08542
AP1M1	ENSG00000072958	12.557	11.6661	13.8549	12.157	12.4164	13.4843	12.8131	12.6797	13.9371	12.9796	12.9322	13.5054	13.0064	13.1358	13.1227
AP1M2	ENSG00000129354	6.4368	4.2365	5.33875	6.22919	4.98151	5.42546	6.42096	5.27216	6.10624	7.85011	6.61413	8.01052	8.93583	7.34442	6.1673
AP1S1	ENSG00000106367	12.1823	12.7138	12.9499	12.0567	12.4656	12.7885	12.2015	12.489	12.9249	11.9063	12.7019	13.0749	11.9901	12.9538	12.7608
AP1S2	ENSG00000182287	11.889	12.1033	12.4109	11.9127	12.1472	12.6325	11.7116	12.0545	12.3904	11.2055	11.0612	12.0097	11.4398	10.9763	10.284
AP1S3	ENSG00000152056	10.3172	10.2762	7.84384	9.41584	9.33925	8.0189	9.37095	9.33679	7.74915	10.5777	10.3258	8.81658	10.7615	10.5632	8.31199
AP2A1	ENSG00000196961	12.5405	12.1524	13.3933	12.2535	12.8225	12.8624	12.9212	13.1261	13.3218	12.7642	13.0504	13.2046	12.8543	13.3679	13.6205
AP2A2	ENSG00000183020	12.5154	12.0947	12.8531	12.4347	12.7443	12.5662	12.8618	12.9079	12.8009	12.8269	12.7597	12.6099	12.7759	12.8673	12.5779
AP2B1	ENSG00000006125	15.0902	15.1196	14.7997	15.087	14.7951	14.8664	15.0602	14.6965	14.8172	14.9753	14.6106	14.7738	15.4347	15.2076	14.8755
AP2M1	ENSG00000161203	15.5246	15.2659	15.2315	15.1826	15.309	15.0048	15.4527	15.3493	15.2475	15.6404	15.6256	15.5448	15.8943	16.0211	15.6104
AP2S1	ENSG00000042753	12.808	12.3224	13.7932	12.3614	12.4205	13.6438	12.637	12.5353	13.8136	12.5151	12.2362	12.9904	12.5763	12.522	11.7698
AP3B1	ENSG00000132842	13.1084	13.422	13.0717	12.9775	12.8083	13.0795	12.8664	12.6681	12.9777	12.4498	12.332	12.9008	13.2103	13.1273	12.9066
AP3B2	ENSG00000103723	6.63998	7.04871	0.287425	6.19385	6.5077	2.00017	5.93011	6.36026	2.96144	6.99615	7.69021	3.87165	6.50404	7.08238	3.6518
AP3D1	ENSG00000065000	13.3964	13.1116	14.5894	13.092	13.7057	14.3438	13.6104	13.935	14.6421	13.7826	14.0626	14.238	13.7141	13.9998	14.3315
AP3M1	ENSG00000185009	13.5875	13.6034	13.079	13.4525	13.1414	13.0885	13.2661	12.9561	12.9847	13.448	13.1957	13.2563	13.7387	13.4451	13.0593
AP3M2	ENSG00000070718	11.9669	11.3231	11.4985	11.8898	11.3417	11.6098	11.4914	11.1463	11.4653	11.3784	10.5282	12.6896	11.3125	10.6223	12.129
AP3S1	ENSG00000177879	12.0552	12.8508	12.7598	12.2764	12.6574	13.0261	12.0596	12.4531	12.8914	12.1133	12.4562	12.7301	12.3627	12.6645	13.4366
AP3S2	ENSG00000157823	12.905	13.0717	11.6873	13.0845	13.0207	11.8202	13.0676	13.0503	11.8557	12.7852	12.8313	12.0772	13.0875	13.0106	12.1049
AP4B1	ENSG00000134262	11.0586	11.2815	12.7938	10.6549	10.6276	12.6486	10.393	10.4647	12.4943	10.7254	10.839	11.3318	10.879	10.7549	11.559
AP4E1	ENSG00000081014	11.8302	12.2647	11.2298	11.7447	11.8078	11.5511	11.6336	11.7655	11.1731	11.4601	11.4991	11.0045	11.9246	11.8229	11.0874
AP4M1	ENSG00000221838	10.6248	10.2671	12.2186	10.5409	10.8539	11.967	10.943	10.7926	12.1878	10.9702	10.9309	11.8143	10.7536	11.1238	12.3003
AP4S1	ENSG00000100478	9.96283	10.1733	8.96736	9.82671	9.6254	9.08578	9.78864	9.40394	9.03103	10.1827	10.3868	9.12844	10.1851	10.0796	9.43778
AP5B1	ENSG00000254470	10.4601	10.5628	12.0371	10.702	11.2501	11.9628	11.02	11.7213	12.3109	10.2809	10.4631	11.8711	10.2405	10.4506	11.8097
AP5M1	ENSG00000053770	12.2504	12.4759	11.6516	12.2346	11.9845	11.8898	12.041	11.854	11.6432	12.0816	12.0244	12.0747	12.2907	12.2112	11.6051
AP5S1	ENSG00000125843	10.9108	10.8002	10.3788	10.0932	10.1489	10.1783	10.6388	10.3829	10.3217	11.2592	11.4822	11.0374	11.1123	11.2614	10.703
AP5Z1	ENSG00000242802	10.5928	9.93535	11.2736	10.0207	10.7903	10.4364	10.9524	11.4676	11.1423	11.5752	11.881	11.5505	10.9276	11.7608	11.758
APAF1	ENSG00000120868	11.708	11.6993	12.0236	11.8435	11.6358	12.1009	11.6818	11.3357	11.6175	11.0078	10.7662	13.3069	11.5513	11.3648	12.7973
APBA1	ENSG00000107282	7.39265	8.11835	10.3538	7.2835	7.78432	10.5523	7.72139	8.06068	10.5616	8.92486	9.06468	10.3011	8.21844	8.65669	8.4499
APBA2	ENSG00000034053	10.2534	10.1562	13.1985	10.5205	11.3733	13.0033	11.0804	11.6777	13.3327	10.339	10.6325	12.2494	10.0233	10.6775	12.256
APBA3	ENSG00000011132	9.40108	8.53903	10.9084	9.40429	10.129	10.2475	10.0109	10.5604	10.9569	9.92696	10.2875	10.4244	9.58504	10.194	10.5935
APBB1	ENSG00000166313	11.6666	11.2277	11.1	11.836	12.0413	11.0265	12.36	12.2214	11.4777	11.6385	11.6334	11.2883	12.0805	12.3421	11.668
APBB1IP	ENSG00000077420	5.87168	7.28239	1.60323	6.22919	7.03237	0.287425	6.43628	6.81972	2.73299	6.56837	7.49565	4.98741	6.64766	7.53023	4.9998
APBB2	ENSG00000163697	12.7516	13.2173	13.8262	12.756	13.207	14.1158	12.7028	13.1163	14.0285	11.9477	12.5747	12.1388	12.4729	12.9634	14.357
APBB3	ENSG00000113108	11.0011	11.3918	9.78688	11.4268	11.9587	9.32836	11.6444	12.0688	9.41737	11.466	12.1417	10.3321	10.7393	11.4585	11.1545
APC	ENSG00000134982	12.2727	12.2518	11.6394	11.6804	11.3508	11.9145	11.5889	11.2769	11.3737	12.0347	11.928	12.011	12.1333	11.9033	11.695
APC2	ENSG00000115266	3.28889	2.60296	8.9098	3.2547	3.99763	8.77822	5.35164	4.92975	9.3381	5.21256	5.33631	9.98014	3.15755	4.18437	10.2893
APCDD1	ENSG00000154856	13.0175	14.5775	0.287425	13.4361	15.0001	0.287425	13.5586	14.987	0.287425	13.1541	15.3237	0.287425	13.1423	15.4316	0.287425
APCDD1L	ENSG00000198768	10.611	11.2905	12.3178	10.3654	11.2274	12.3558	10.602	11.5423	12.6502	10.3916	11.1201	11.8569	9.12933	9.8369	11.7103
APCS	ENSG00000132703	1.97582	2.338	0.287425	2.53969	4.08342	0.287425	3.26386	4.0746	0.287425	4.22786	3.30592	0.287425	3.30588	2.96995	0.287425
APEH	ENSG00000164062	12.7213	12.4376	13.1916	12.6585	13.0498	13.0802	13.0049	13.0439	13.2468	12.4222	12.4069	12.194	12.6361	12.9112	12.6609
APELA	ENSG00000248329	2.56861	3.01361	0.287425	2.27996	3.70408	0.287425	2.7648	3.61895	0.287425	1.53035	2.43912	0.287425	2.99148	4.45404	0.287425
APEX1	ENSG00000100823	14.0304	13.9734	14.4231	13.4971	13.6562	14.4048	13.5352	13.6312	14.4653	14.1078	13.9282	14.3995	14.0637	14.1254	14.2473
APEX2	ENSG00000169188	12.2827	11.5345	12.1429	11.6542	11.7625	12.0367	11.9051	11.8114	12.1355	12.5065	12.0959	12.011	12.273	11.8874	11.0114
APH1A	ENSG00000117362	13.984	13.667	14.0211	14.1195	14.0993	13.9559	14.297	14.0508	14.0007	14.277	13.9772	14.0462	14.2949	14.2243	14.4258
APH1B	ENSG00000138613	11.3709	11.7663	11.0078	11.6647	11.7043	11.1707	11.6144	11.6253	11.1855	11.4482	11.688	11.6621	11.8056	11.698	11.9727
API5	ENSG00000166181	13.635	13.5233	13.7728	13.4777	13.1686	13.8129	13.3023	13.0701	13.7425	13.7029	13.2538	13.8629	13.7423	13.2897	13.4187
APIP	ENSG00000149089	11.0311	11.3055	10.5212	11.0146	10.7966	10.5707	10.7511	10.7378	10.3636	10.9365	10.7698	10.2199	10.8173	10.6359	10.0791
APLF	ENSG00000169621	8.92529	8.9432	9.67808	9.35916	9.0812	9.83193	9.13542	9.0833	9.65597	8.11863	7.60428	9.36623	9.54525	9.22198	10.4185
APLN	ENSG00000171388	8.84537	7.36959	10.9847	9.47958	8.90787	11.1358	10.2734	9.17661	11.0214	9.49591	9.45223	9.69411	8.93023	8.1614	7.71179
APLNR	ENSG00000134817	1.51338	1.53435	0.287425	0.287425	0.287425	0.287425	1.95891	1.95155	1.61466	1.99807	0.287425	0.287425	0.287425	1.51034	0.287425
APLP1	ENSG00000105290	8.94185	10.4553	10.4778	9.35716	11.0912	10.3546	9.89367	11.1906	10.6832	9.55991	11.3696	11.0574	9.37614	11.4798	12.6132
APLP2	ENSG00000084234	16.6879	17.4695	18.0489	16.9654	17.6755	18.2899	17.0166	17.5842	18.299	16.8567	17.4446	18.0385	16.5547	17.2161	17.0908
APMAP	ENSG00000101474	13.5482	13.6622	13.7809	13.5396	13.712	13.5662	13.5468	13.6281	13.7088	13.7575	13.8406	13.8365	13.8488	14.0844	13.2596
APOA1	ENSG00000118137	0.287425	1.53435	2.09322	1.49582	3.01734	0.287425	1.50051	2.75498	1.61466	2.81681	0.287425	1.98426	0.287425	1.51034	0.287425
APOB	ENSG00000084674	0.287425	1.53435	0.287425	1.49582	0.287425	0.287425	1.95891	0.287425	0.287425	0.287425	2.71286	0.287425	2.583	1.51034	0.287425
APOBEC1	ENSG00000111701	0.287425	1.53435	0.287425	0.287425	0.287425	0.287425	1.50051	0.287425	0.287425	0.287425	0.287425	0.287425	1.52216	1.51034	2.13017
APOBEC2	ENSG00000124701	1.51338	4.07905	0.287425	2.53969	2.82731	0.287425	3.63054	2.94172	0.287425	3.17295	4.22074	0.287425	2.80257	3.8517	0.287425
APOBEC3A	ENSG00000128383	1.51338	0.287425	3.13702	0.287425	2.006	2.8196	1.95891	0.287425	2.45769	1.53035	0.287425	3.55767	2.31967	1.51034	2.76024
APOBEC3B	ENSG00000179750	9.89923	7.52202	12.8216	9.66356	8.46677	12.6106	9.76608	8.55004	12.7715	9.49012	7.66728	12.6943	9.86917	8.08434	11.2905
APOBEC3C	ENSG00000244509	12.5963	14.5274	13.459	12.8609	14.2524	13.4099	12.9385	14.1509	13.4975	12.3441	14.1752	13.8785	12.7327	14.6848	14.2781
APOBEC3D	ENSG00000243811	6.3567	5.29495	9.85793	7.56509	7.03237	9.91655	7.38477	6.3117	9.85376	5.2496	5.7688	9.74589	6.32756	5.90978	10.6881
APOBEC3F	ENSG00000128394	8.41815	8.93179	8.87681	9.26654	9.53933	9.1583	9.26551	9.44202	9.20089	7.89167	8.62332	9.23647	8.93303	9.51226	11.3287
APOBEC3G	ENSG00000239713	9.19312	9.99963	10.5828	10.0042	10.4673	10.867	10.0287	10.4205	10.9577	9.26242	9.53689	10.9302	9.66993	10.1674	12.6027
APOBEC3H	ENSG00000100298	4.03426	6.28676	1.60323	3.99637	7.27834	2.00017	4.75967	6.96282	2.10807	3.98487	7.46051	1.98426	2.99148	6.56324	3.35971
APOBR	ENSG00000184730	0.287425	2.82375	1.60323	2.94338	3.46805	0.287425	1.50051	2.94172	2.45769	2.81681	4.83002	2.7985	0.287425	2.96995	4.10053
APOC1	ENSG00000130208	7.23133	6.47159	5.68237	7.86377	6.92089	5.45755	8.11809	7.10254	5.57991	7.70446	6.42654	5.71573	6.74031	6.31599	5.77571
APOC2	ENSG00000234906	0.287425	0.287425	0.287425	0.287425	0.287425	0.287425	0.287425	0.287425	0.287425	0.287425	0.287425	0.287425	0.287425	1.51034	0.287425
APOC3	ENSG00000110245	0.287425	1.53435	0.287425	1.49582	1.53641	0.287425	0.287425	0.287425	0.287425	1.53035	1.60213	0.287425	0.287425	2.30188	1.63168
APOC4-APOC2	ENSG00000224916	0.287425	0.287425	0.287425	0.287425	0.287425	0.287425	0.287425	2.27859	0.287425	0.287425	2.43912	0.287425	1.98733	0.287425	0.287425
APOD	ENSG00000189058	8.06188	10.369	2.71464	9.14923	10.6842	0.287425	9.20864	10.5245	2.45769	8.86054	10.5014	1.51982	8.24578	10.2491	3.1872
APOE	ENSG00000130203	11.5445	10.9972	1.60323	11.7641	12.9663	3.00927	13.0777	13.4775	2.73299	12.8989	13.4638	3.67024	11.9453	13.2295	4.94745
APOH	ENSG00000091583	0.287425	0.287425	0.287425	2.27996	1.53641	0.287425	0.287425	0.287425	0.287425	1.99807	1.60213	1.51982	0.287425	0.287425	0.287425
APOL1	ENSG00000100342	10.3712	10.1038	7.62285	11.5036	11.0314	8.55187	11.7331	10.9255	8.53234	11.257	10.5111	9.10632	11.219	11.1334	13.2114
APOL2	ENSG00000128335	12.3427	12.2892	10.7625	12.2229	12.212	10.7375	12.3775	12.1915	10.8071	12.1569	12.2797	11.8802	12.8257	12.9889	13.6221
APOL3	ENSG00000128284	10.7199	10.7121	7.0896	11.4282	11.1628	8.04023	11.5859	11.1635	7.93697	9.98434	9.97533	8.1225	10.6652	10.5154	11.2774
APOL4	ENSG00000100336	5.28141	4.83673	0.287425	6.36248	4.5119	0.287425	6.84508	4.97207	1.61466	6.04432	5.44825	0.287425	6.50404	5.20308	1.63168
APOL6	ENSG00000221963	11.8138	11.9128	11.5243	12.0844	11.5892	12.1409	12.1399	11.6278	11.8247	12.1735	12.2731	12.5117	12.4729	12.2743	14.4154
APOLD1	ENSG00000178878	10.3915	10.1635	9.26128	10.9702	10.3666	9.47068	10.7731	10.3936	8.86271	10.2527	9.98772	10.8977	10.5863	9.81917	11.6145
APOM	ENSG00000204444	7.29288	7.16053	5.1745	7.78879	7.9064	5.84483	7.89225	7.73223	6.17424	7.5199	7.92099	5.76679	7.27949	7.4557	6.07283
APOO	ENSG00000184831	10.8114	10.945	9.89959	10.438	10.1988	9.92518	10.209	10.1322	9.94738	9.88496	9.67932	10.1851	10.6328	10.6593	11.3101
APOOL	ENSG00000155008	11.9203	12.1676	10.7333	11.7957	11.6642	11.2264	11.6311	11.5859	10.79	12.0887	11.6495	11.4296	12.1321	11.9106	11.2214
APP	ENSG00000142192	16.2224	16.785	17.0944	16.8234	17.1912	17.3335	16.828	17.0284	17.3593	16.6015	16.8273	17.2126	16.2105	16.6638	17.3428
APPBP2	ENSG00000062725	11.973	12.2064	11.5033	12.179	11.9484	11.7624	11.9414	11.7383	11.5005	11.6218	11.3469	11.8275	12.025	11.8476	12.4472
APPL1	ENSG00000157500	12.5592	12.4454	12.4445	12.5464	12.1836	12.798	12.4318	12.1084	12.5185	12.3577	11.7981	12.8085	12.7551	12.1791	12.6397
APPL2	ENSG00000136044	11.6529	11.9536	12.4158	12.1843	12.1851	12.4861	12.0649	12.127	12.5299	11.5214	11.7768	11.6797	11.5325	11.6599	11.9139
APRT	ENSG00000198931	11.7579	10.9979	13.0065	10.7231	11.333	12.4661	11.4015	11.6356	12.9586	11.7585	11.8951	12.4898	11.5223	11.9973	12.2469
APTX	ENSG00000137074	12.327	12.3948	11.6647	12.2607	12.1983	11.734	12.1466	12.0231	11.6822	12.4335	12.3772	11.7082	12.4743	12.3857	11.6271
AQP1	ENSG00000240583	6.12485	7.18958	4.5928	7.00639	7.58665	4.87955	7.35282	7.73836	5.06249	6.43014	6.90298	5.49124	6.0036	6.33275	7.08359
AQP10	ENSG00000143595	0.287425	0.287425	0.287425	1.49582	1.53641	0.287425	0.287425	2.27859	0.287425	0.287425	0.287425	0.287425	0.287425	1.97182	0.287425
AQP11	ENSG00000178301	6.4368	6.64941	5.1745	6.26368	6.30947	5.51966	6.30885	6.13694	5.19944	7.36834	8.47715	7.69198	7.12115	7.47091	5.89096
AQP3	ENSG00000165272	6.69314	5.96695	2.44076	8.06296	8.60662	1.53195	8.52161	8.77259	0.287425	10.2076	10.4328	2.7985	8.65566	8.92326	2.76024
AQP5	ENSG00000161798	5.05624	3.6999	0.287425	5.6056	5.56013	0.287425	6.24065	5.30563	0.287425	6.04432	5.48371	0.287425	5.64112	4.7822	0.287425
AQP6	ENSG00000086159	3.54468	2.60296	0.287425	4.69922	3.46805	0.287425	4.80768	3.9944	0.287425	3.00637	2.43912	1.51982	3.56238	4.18437	0.287425
AQP7	ENSG00000165269	2.78729	3.01361	0.287425	4.22464	5.06789	1.53195	4.30375	5.33834	0.287425	3.32169	4.45379	1.51982	2.99148	4.10819	2.99023
AQP8	ENSG00000103375	1.51338	1.53435	0.287425	0.287425	1.53641	0.287425	0.287425	0.287425	0.287425	1.53035	0.287425	1.51982	1.52216	1.97182	2.48284
AQP9	ENSG00000103569	8.7101	10.5158	0.287425	8.91708	10.0384	0.287425	8.84809	9.99552	0.287425	8.46778	10.6905	0.287425	8.3711	9.83249	0.287425
AQR	ENSG00000021776	12.9332	12.7437	12.3993	12.7423	12.385	12.4417	12.6465	12.2464	12.2544	12.9977	12.3754	12.2788	12.8661	12.3779	11.8503
AR	ENSG00000169083	10.4867	10.5711	0.287425	10.4651	10.4065	0.287425	10.5702	10.206	0.287425	9.25788	9.70018	0.287425	9.67831	9.64396	0.287425
ARAF	ENSG00000078061	12.7543	12.3473	12.0156	12.2666	12.5195	11.793	12.8166	12.7677	12.1093	13.0363	13.0196	12.2311	13.0082	13.1911	12.3792
ARAP1	ENSG00000186635	12.4402	12.484	12.9688	12.4642	13.4841	12.8201	13.1487	13.7249	13.1862	12.2985	13.1554	12.4336	12.4426	13.6336	13.3321
ARAP2	ENSG00000047365	10.5628	10.2454	2.44076	10.8356	10.424	0.287425	10.623	10.3208	2.45769	10.2686	9.29655	2.31615	10.6728	9.73501	2.13017
ARAP3	ENSG00000120318	11.8986	10.9141	13.4262	11.6812	11.3854	13.3043	11.9421	11.469	13.4878	10.5174	10.1917	12.2851	11.5035	11.2068	12.8928
ARC	ENSG00000198576	7.8205	7.72083	2.09322	6.84493	8.69397	3.4593	7.94677	9.41738	3.48162	8.00961	9.61487	4.12869	7.29703	8.22112	2.13017
ARCN1	ENSG00000095139	15.1097	15.4224	14.7145	14.9684	15.0614	14.785	14.9192	15.0707	14.6653	14.9202	14.9278	14.3455	15.1064	15.0307	14.8292
AREG	ENSG00000109321	11.8704	11.9362	4.5928	11.3676	11.5499	5.39263	11.1907	11.3493	5.19944	9.84773	9.74468	4.12869	9.51747	9.31978	4.94745
AREL1	ENSG00000119682	12.8328	13.0101	13.1561	12.8201	12.7714	13.1085	12.6545	12.7223	13.2417	13.0795	12.8807	12.5801	12.7473	12.5787	12.5674
ARF1	ENSG00000143761	15.2368	14.9702	15.2589	15.0215	15.3969	14.9668	15.4239	15.6076	15.3355	15.4872	15.4529	15.0417	15.3339	15.5015	15.2967
ARF3	ENSG00000134287	14.8526	14.8458	14.554	14.8505	14.6266	14.5832	14.8746	14.5568	14.6036	14.6337	14.3756	14.4472	15.0565	14.789	14.3671
ARF4	ENSG00000168374	15.356	15.8507	14.691	15.4719	15.571	14.8134	15.3827	15.6088	14.8074	15.5118	15.6022	14.1194	15.5342	15.5392	14.6
ARF5	ENSG00000004059	11.684	11.5625	12.9668	11.6506	12.0555	12.7806	12.0435	12.2187	13.0081	12.2974	12.3909	13.0051	12.2001	12.6932	13.4326
ARF6	ENSG00000165527	13.8254	13.7853	14.5172	13.7154	13.7373	14.7262	13.6539	13.6659	14.551	13.8739	13.617	13.824	13.9428	13.6177	13.5876
ARFGAP1	ENSG00000101199	12.5214	12.1849	12.3461	12.1682	13.2963	11.8477	12.9371	13.7838	12.3631	13.0483	13.5098	11.9276	12.5743	13.3947	13.3137
ARFGAP2	ENSG00000149182	12.5103	12.3427	12.8028	12.253	12.4664	12.6101	12.5481	12.6141	12.9265	13.0754	13.0883	13.1326	12.7689	12.8716	13.0931
ARFGAP3	ENSG00000242247	12.4501	13.036	12.0315	12.6654	13.0559	12.1654	12.516	12.9976	12.1223	12.0678	12.6129	12.166	12.5137	12.7296	12.4265
ARFGEF1	ENSG00000066777	12.9275	13.1839	13.0629	13.1154	13.1305	13.1815	12.8876	12.9144	12.9495	12.6574	12.7019	12.9686	12.9636	12.9339	13.1696
ARFGEF2	ENSG00000124198	13.4058	13.688	12.751	13.4405	13.4912	12.9199	13.3079	13.4152	12.686	13.2511	13.222	12.8325	13.1979	13.1835	12.758
ARFGEF3	ENSG00000112379	10.6826	10.4066	2.09322	10.7254	10.844	0.287425	10.8666	10.797	2.10807	11.1006	10.9421	2.31615	11.1658	10.8662	0.287425
ARFIP1	ENSG00000164144	12.1354	12.4536	11.9034	12.2454	12.081	12.2321	12.0306	11.8809	12.0194	11.7929	11.795	11.7987	12.0293	11.991	11.6645
ARFIP2	ENSG00000132254	12.5655	12.5149	11.8836	12.5107	12.6749	11.7402	12.6823	12.8707	11.9309	12.7563	12.7436	12.1205	12.5628	12.6863	12.537
ARFRP1	ENSG00000101246	11.4646	11.1349	11.4859	11.0557	11.7085	10.9817	11.6806	11.9165	11.2512	11.926	12.3302	11.0256	11.355	11.9728	10.967
ARG2	ENSG00000081181	10.8218	9.99415	10.1916	9.89293	9.37986	10.2498	9.52401	9.34687	10.2128	9.12729	7.8949	8.76103	10.1457	9.14106	8.46857
ARGFX	ENSG00000186103	0.287425	0.287425	0.287425	1.49582	1.53641	0.287425	0.287425	0.287425	0.287425	0.287425	2.71286	0.287425	1.52216	1.51034	0.287425
ARGLU1	ENSG00000134884	13.8138	13.7655	12.288	14.3467	14.1011	12.1823	13.9521	13.8619	11.9724	13.5297	13.1937	12.1208	13.2036	13.1249	12.024
ARHGAP1	ENSG00000175220	13.1412	13.3317	13.2889	12.973	13.678	13.1974	13.4031	13.7726	13.4265	13.1377	13.9085	12.793	13.5296	14.258	13.7765
ARHGAP10	ENSG00000071205	11.3253	11.2719	1.60323	11.1118	11.3363	1.53195	11.3524	11.3573	0.287425	11.4281	11.5704	0.287425	11.768	11.6373	2.13017
ARHGAP11A	ENSG00000198826	13.3279	11.1497	13.3237	13.094	11.7861	13.2952	13.0219	11.6629	13.04	13.1016	10.7526	13.3582	13.0287	10.8172	12.7714
ARHGAP11B	ENSG00000284906 | ENSG00000285077	9.69291	8.00853	9.47259	9.76033	8.51747	9.8057	9.69301	8.40719	9.34549	9.2419	7.5043	9.73312	9.14878	7.64201	9.80763
ARHGAP12	ENSG00000165322	12.5163	13.0494	11.8436	12.8141	13.0676	12.3355	12.7703	13.0493	12.0826	11.381	11.5574	11.748	12.0485	12.099	11.9337
ARHGAP15	ENSG00000075884	1.97582	2.82375	0.287425	2.27996	2.34108	0.287425	3.11667	2.27859	0.287425	1.53035	2.71286	0.287425	1.52216	1.51034	4.2811
ARHGAP17	ENSG00000140750	12.0697	11.8043	12.3926	12.1905	12.2205	12.5367	12.3585	12.2976	12.5583	12.7493	12.5422	13.3266	13.0236	13.0039	14.8415
ARHGAP18	ENSG00000146376	13.2283	13.3465	13.3222	13.336	13.2531	13.484	13.1706	13.004	13.2878	11.0795	10.996	12.6344	11.9144	11.7858	12.5248
ARHGAP19	ENSG00000213390	12.0968	11.051	12.2498	11.9608	11.1822	12.3672	11.8514	11.0899	12.1633	11.1734	9.5988	12.136	11.678	10.3869	11.1217
ARHGAP19-SLIT1	ENSG00000269891	1.97582	2.60296	1.60323	3.10777	2.006	2.3344	1.50051	0.287425	0.287425	2.33199	0.287425	0.287425	0.287425	2.5636	2.13017
ARHGAP20	ENSG00000137727	8.52828	9.08393	0.287425	8.86468	9.3522	0.287425	8.70042	8.71154	0.287425	10.3271	10.8044	0.287425	9.36994	9.61686	0.287425
ARHGAP21	ENSG00000107863	13.3527	13.8493	14.7175	13.2625	13.5098	14.9471	13.3853	13.5349	14.9602	13.279	13.2872	14.8776	13.3848	13.6143	15.0716
ARHGAP22	ENSG00000128805	9.75515	10.4128	12.6829	9.73136	10.4412	12.4527	10.0211	10.5768	12.8034	8.3234	8.77761	9.88663	8.4516	9.25971	9.88262
ARHGAP23	ENSG00000275832	13.1892	12.3248	14.4217	13.0529	13.0881	14.1749	13.609	13.3022	14.4634	14.1461	13.9175	13.371	14.0145	14.1483	12.6236
ARHGAP24	ENSG00000138639	11.7599	12.4034	12.1625	12.1354	12.573	12.5295	12.0884	12.4432	12.5136	10.2493	10.9759	10.6737	11.0503	11.5224	10.7245
ARHGAP25	ENSG00000163219	8.1548	7.66677	3.83795	9.20797	9.023	3.4593	9.03583	8.96797	2.10807	6.50856	6.84966	1.98426	7.54465	7.48597	4.0009
ARHGAP26	ENSG00000145819	11.3967	10.8382	9.04367	11.432	11.0166	9.53596	11.4923	10.9647	9.52542	10.6795	10.1633	8.0625	11.2139	10.6043	7.37831
ARHGAP27	ENSG00000159314	8.78239	7.77933	5.4507	8.67911	8.89317	6.04812	9.1189	9.17435	6.34129	8.3234	8.75603	6.49839	8.86706	8.86398	8.3924
ARHGAP28	ENSG00000088756	3.94891	3.90207	2.44076	2.94338	2.60632	2.8196	2.7648	2.94172	2.10807	3.69176	4.52375	3.67024	4.85729	5.55715	0.287425
ARHGAP29	ENSG00000137962	12.2708	12.3532	9.35292	12.7006	12.7278	10.0605	12.6598	12.5111	9.57865	12.7388	12.3947	10.7262	13.2435	12.8972	10.704
ARHGAP30	ENSG00000186517	4.88381	5.46312	1.60323	4.79684	6.14058	3.4593	5.18003	6.19163	3.15722	5.32094	6.72193	1.51982	4.41744	5.95379	0.287425
ARHGAP31	ENSG00000031081	11.1682	10.9017	14.0501	10.8966	10.6276	14.0642	11.1106	10.6387	14.0654	11.0451	11.333	11.2529	11.3163	11.3423	12.2865
ARHGAP32	ENSG00000134909	11.1132	11.1072	11.7529	11.0265	11.0587	12.0952	11.1266	11.076	12.1799	10.918	10.5986	12.8208	10.9658	10.815	13.3001
ARHGAP33	ENSG00000004777	9.40706	7.30026	9.56663	8.81322	8.17285	8.84641	9.73544	8.66077	9.18999	9.89812	8.67788	10.0345	9.80167	9.50858	10.1859
ARHGAP35	ENSG00000160007	13.3122	13.2745	13.488	13.2173	13.382	13.4914	13.4796	13.445	13.5882	12.9087	12.9635	13.5309	13.3901	13.3703	13.2855
ARHGAP36	ENSG00000147256	0.287425	3.01361	0.287425	1.49582	2.006	0.287425	0.287425	0.287425	0.287425	1.53035	2.09178	0.287425	1.52216	2.5636	0.287425
ARHGAP39	ENSG00000147799	8.85706	7.82324	9.3601	7.94571	8.18737	8.59935	8.90702	8.55004	9.12849	9.12481	9.14711	9.44862	8.82839	8.60245	9.31937
ARHGAP4	ENSG00000089820	6.48282	5.29495	7.23209	7.16989	7.33162	6.87499	7.8978	7.78059	7.55033	7.20838	7.7569	6.64199	5.79721	7.14064	7.83919
ARHGAP40	ENSG00000124143	2.97551	3.18045	1.60323	3.62083	2.82731	1.53195	3.92143	3.38581	3.15722	3.32169	2.71286	0.287425	0.287425	0.287425	0.287425
ARHGAP42	ENSG00000165895	10.3236	10.957	0.287425	10.3644	10.5908	1.53195	10.2464	10.5307	0.287425	11.0974	11.4679	0.287425	11.0715	11.531	2.76024
ARHGAP44	ENSG00000006740	7.55219	7.79831	9.08759	7.41973	8.13838	9.32402	7.72139	7.95928	9.5994	7.44212	7.79266	9.31786	7.31435	7.47846	9.51165
ARHGAP45	ENSG00000180448	5.05624	3.01361	7.75946	6.02312	6.42839	7.5009	6.97668	6.99392	8.10893	6.06523	5.79726	7.23806	5.33626	5.20308	9.37237
ARHGAP5	ENSG00000100852	13.0056	13.4654	13.7204	13.0522	13.2225	14.1265	12.926	13.1066	13.7314	13.117	13.2677	13.2768	13.1695	13.1216	13.1812
ARHGAP6	ENSG00000047648	8.87442	10.2694	6.25506	9.21899	10.1563	6.49706	9.15176	10.1299	6.05906	7.7439	9.25614	5.46055	8.77621	9.81172	4.19366
ARHGAP8	ENSG00000241484	0.287425	0.287425	4.71759	2.27996	3.33335	4.97139	3.11667	4.64572	4.47998	1.53035	2.71286	5.1112	0.287425	1.51034	4.89312
ARHGAP9	ENSG00000123329	4.03426	3.18045	3.30794	3.2547	3.46805	3.32478	4.36932	3.9944	2.96144	3.79632	4.77377	4.7024	3.67503	3.13527	4.65259
ARHGDIA	ENSG00000141522	14.3703	13.4916	15.0156	13.3804	14.16	14.3836	14.444	14.633	15.0467	15.2137	15.2251	14.2898	15.0115	15.4796	14.3377
ARHGDIB	ENSG00000111348	7.08985	5.33019	14.8269	7.27508	6.4765	14.9753	7.14469	6.37608	14.9584	7.49701	5.51832	14.3571	6.41046	5.49891	13.1614
ARHGDIG	ENSG00000242173	3.4226	1.53435	0.287425	4.48148	3.33335	1.53195	5.44558	4.35677	0.287425	5.57546	3.13506	0.287425	4.35161	3.41655	1.63168
ARHGEF1	ENSG00000076928	11.3745	10.4543	12.2521	10.9826	11.4852	11.7788	11.7998	11.9135	12.2855	10.9819	11.1861	10.6961	11.2407	11.7647	11.4778
ARHGEF10	ENSG00000104728	11.6762	11.4982	12.303	11.8919	11.998	12.454	11.9799	12.0788	12.4251	12.0736	12.1475	12.0734	12.0553	12.258	11.7665
ARHGEF10L	ENSG00000074964	10.0809	9.71997	7.49821	10.2226	11.1331	7.01087	11.0434	11.5099	7.77857	10.2332	10.8415	6.77258	10.5881	11.2444	8.15373
ARHGEF11	ENSG00000132694	12.6028	12.2296	12.4905	12.186	12.3834	12.68	12.5623	12.5434	12.6484	12.3925	12.3653	12.552	12.4387	12.3877	12.719
ARHGEF12	ENSG00000196914	14.3453	14.6203	14.118	14.3598	14.5635	14.4488	14.3439	14.5605	14.3444	13.9578	13.9172	14.0723	14.2265	14.2093	14.4282
ARHGEF15	ENSG00000198844	1.51338	2.82375	0.287425	2.75657	1.53641	0.287425	2.28705	2.75498	0.287425	3.00637	2.09178	0.287425	2.583	1.51034	0.287425
ARHGEF16	ENSG00000130762	4.03426	2.82375	1.60323	5.0553	5.10921	2.59904	5.72069	5.4016	2.73299	4.92256	4.13379	1.51982	3.43997	2.30188	2.99023
ARHGEF17	ENSG00000110237	12.0974	11.6755	8.86676	12.3018	12.722	8.89113	12.9314	12.9906	9.23577	13.0193	13.3795	10.8877	12.9153	13.447	11.8436
ARHGEF18	ENSG00000104880	11.5427	10.7781	12.3673	11.3774	11.6659	12.0186	12.0144	11.8778	12.3856	11.707	11.8697	12.2291	11.7743	11.9008	12.4505
ARHGEF19	ENSG00000142632	9.77531	9.00442	9.00144	9.33706	9.71334	8.85847	10.0759	10.1099	9.4543	9.7332	9.36228	9.72185	9.94481	10.1066	10.3771
ARHGEF2	ENSG00000116584	14.1187	13.7701	14.4101	13.7246	14.0433	14.231	14.0276	14.0749	14.1345	13.3431	13.7657	13.1426	13.687	13.7134	14.1379
ARHGEF25	ENSG00000240771	10.4467	9.60068	11.2634	11.3156	11.0912	11.341	11.5073	11.18	11.3797	10.2135	9.2381	11.0733	10.1968	9.89446	12.3255
ARHGEF26	ENSG00000114790	10.0107	9.28797	6.0092	10.1122	9.76266	6.13002	10.0463	9.68211	6.47309	10.2459	9.3694	7.00289	9.75486	8.88685	5.27928
ARHGEF28	ENSG00000214944	11.035	10.3858	11.2173	11.9015	11.6274	11.5163	11.7596	11.5335	11.3476	10.9646	10.2584	11.223	11.2231	10.3075	11.7384
ARHGEF3	ENSG00000163947	11.0266	12.3308	8.11682	11.2162	11.9161	8.38681	11.1924	11.7194	8.42017	10.6021	11.3719	8.52207	11.1999	11.7351	9.15334
ARHGEF33	ENSG00000214694	5.93926	5.29495	2.71464	5.57844	5.06789	3.58207	5.53376	4.5924	2.45769	5.57546	5.48371	2.31615	6.25762	5.90978	4.94745
ARHGEF35	ENSG00000213214	0.287425	2.60296	0.287425	2.53969	2.82731	0.287425	1.50051	1.95155	0.287425	0.287425	0.287425	0.287425	2.31967	2.30188	0.287425
ARHGEF37	ENSG00000183111	7.75327	7.79201	5.25897	7.98758	7.53459	5.74438	8.36628	7.50643	5.73808	8.26587	9.03513	7.08561	9.12443	9.3915	8.26471
ARHGEF38	ENSG00000236699	0.287425	0.287425	0.287425	1.49582	0.287425	0.287425	0.287425	0.287425	0.287425	0.287425	1.60213	0.287425	0.287425	1.51034	1.63168
ARHGEF39	ENSG00000137135	9.88359	7.52202	9.95122	9.91343	8.20651	9.42275	9.76	8.08495	9.55335	9.57457	7.34964	10.0756	9.52493	7.40113	9.25092
ARHGEF4	ENSG00000136002	10.0759	10.0651	0.287425	10.2422	11.0071	0.287425	10.5135	11.3648	0.287425	8.922	8.92344	2.31615	8.00564	8.4949	2.13017
ARHGEF40	ENSG00000165801	12.8183	12.6238	14.1483	12.4242	12.57	13.9172	12.7673	12.8092	14.238	12.4604	12.8778	13.8302	12.8494	12.8765	14.3238
ARHGEF5	ENSG00000050327	2.78729	2.00331	0.287425	2.27996	2.60632	0.287425	3.26386	0.287425	0.287425	3.00637	1.60213	0.287425	0.287425	3.28297	1.63168
ARHGEF6	ENSG00000129675	10.8673	11.4094	11.1471	11.4606	11.3508	11.7398	11.401	11.246	11.6196	10.1192	10.5461	12.0352	11.0785	11.3582	12.8906
ARHGEF7	ENSG00000102606	12.0838	12.0402	12.0217	12.186	12.2657	12.144	12.2538	12.2922	12.1991	11.9307	11.7915	11.3057	12.0479	12.0355	11.354
ARHGEF9	ENSG00000131089	11.1193	11.2804	12.49	11.3446	11.2186	12.8104	11.3341	11.103	12.6836	10.9881	11.1299	12.7711	11.1423	11.1286	12.4992
ARID1A	ENSG00000117713	13.3373	12.9738	14.4963	13.046	13.1405	14.4801	13.113	13.1536	14.4196	13.4712	13.3505	14.4553	13.2087	13.0683	14.8938
ARID1B	ENSG00000049618	12.8014	12.7221	13.4388	12.7005	13.2431	13.5561	12.8616	13.2996	13.6432	12.5201	12.5477	13.7317	12.6923	12.8254	13.9753
ARID2	ENSG00000189079	12.0925	11.9624	12.0805	12.0808	11.7442	12.407	11.8741	11.6141	11.8998	11.3504	11.0301	11.985	11.7506	11.3282	12.1465
ARID3A	ENSG00000116017	9.43268	10.7701	10.8078	9.08318	11.0691	10.6238	9.26551	11.0614	10.6968	8.87245	11.0773	10.5435	8.67255	10.4516	10.6801
ARID3B	ENSG00000179361	8.46856	7.84166	9.88307	7.9668	8.98471	9.79632	8.41736	9.14925	9.78114	8.75834	8.74147	9.33486	7.9006	8.35016	9.6074
ARID3C	ENSG00000205143	1.97582	1.53435	3.46024	1.49582	2.006	2.59904	2.95199	2.27859	3.32879	3.98487	3.59554	1.51982	1.98733	2.30188	3.35971
ARID4A	ENSG00000032219	11.0305	11.173	10.3987	11.6436	11.5499	10.9176	11.5603	11.4593	10.344	10.1719	10.1468	11.285	10.7576	10.5126	11.3465
ARID4B	ENSG00000054267	12.345	12.5327	12.0906	12.7969	12.7652	12.5295	12.5227	12.4757	12.043	12.1456	11.9882	12.0715	12.0931	11.8739	12.4847
ARID5A	ENSG00000196843	9.73153	9.20267	8.22041	9.94433	11.4798	8.2332	11.1924	12.0177	8.83498	11.0517	10.9975	9.09638	10.7011	11.6507	9.70706
ARID5B	ENSG00000150347	13.3824	13.7602	8.7182	14.048	14.2688	9.20628	14.283	14.4036	9.08206	14.3115	13.8474	10.2072	14.2736	14.4501	11.5779
ARIH1	ENSG00000166233	13.0435	13.4628	12.8294	13.1968	13.2249	13.0084	13.0125	13.1296	12.8524	13.1025	13.0746	12.8138	13.0228	13.044	13.0517
ARIH2	ENSG00000177479	13.6797	13.5618	13.2741	13.9351	13.8369	13.4915	13.8962	13.8631	13.5016	13.4229	13.0729	13.0394	13.5718	13.3876	12.7679
ARIH2OS	ENSG00000221883	6.00381	6.11566	6.05713	6.26368	6.80008	5.91583	6.258	6.68645	6.05906	6.88295	7.44261	7.16385	6.59191	7.2417	7.92279
ARL1	ENSG00000120805	13.2178	13.835	13.0133	13.3421	13.3894	13.2576	13.0569	13.3008	13.1165	12.9031	13.111	12.9249	13.0927	13.1645	13.2516
ARL10	ENSG00000175414	11.1254	11.0907	8.31705	11.3486	11.0763	8.6488	11.281	10.9262	8.26255	10.8329	10.3271	8.00522	11.0255	10.572	9.1819
ARL11	ENSG00000152213	1.51338	2.00331	0.287425	1.95274	2.34108	0.287425	1.50051	1.95155	0.287425	0.287425	0.287425	0.287425	1.52216	0.287425	0.287425
ARL13A	ENSG00000174225	2.56861	2.338	3.13702	0.287425	0.287425	2.8196	0.287425	2.27859	2.45769	1.53035	2.71286	2.7985	0.287425	0.287425	4.10053
ARL13B	ENSG00000169379	11.2144	10.6235	10.8712	11.1873	10.5322	11.1531	10.9801	10.2071	10.7608	11.2421	10.2711	11.0959	11.0683	10.1533	10.0344
ARL14	ENSG00000179674	2.30647	2.338	8.15034	2.53969	2.34108	8.6729	2.54743	2.27859	8.40138	3.45614	0.287425	8.30188	1.98733	2.30188	7.47381
ARL14EP	ENSG00000152219	10.9303	11.2713	11.6628	11.068	11.0461	11.6938	10.8452	10.9249	11.4782	11.2873	11.246	11.3318	10.9849	10.975	11.6077
ARL14EPL	ENSG00000268223	4.19102	2.60296	6.39217	3.38762	3.33335	7.64014	3.26386	2.75498	7.35913	3.00637	1.60213	7.97841	2.99148	1.97182	9.03308
ARL15	ENSG00000185305	10.3183	10.9738	10.4377	10.7091	10.8794	10.6995	10.5162	10.5587	10.3912	9.53765	9.92627	10.1204	10.6163	11.1364	10.1047
ARL16	ENSG00000214087	11.4357	11.3442	10.5371	11.3755	11.4615	10.4323	11.4005	11.5175	10.4449	11.3435	11.6215	10.5572	11.3339	11.5187	10.4888
ARL17A	ENSG00000185829	10.2457	9.65202	9.38612	9.82382	9.38407	9.35627	9.65094	9.34887	8.79595	9.64916	9.33101	9.53579	9.92239	9.78913	9.51389
ARL17B	ENSG00000228696	10.7955	10.3466	7.37128	10.2583	9.74804	7.85401	10.105	9.7198	7.68846	9.83714	9.65816	7.76282	10.6276	10.3483	7.82477
ARL2	ENSG00000213465	11.9673	11.657	13.2623	11.7002	12.1491	13.0593	12.2342	12.4013	13.4685	12.1939	12.286	13.2658	12.2742	12.7596	13.2536
ARL2BP	ENSG00000102931	13.2178	13.3401	13.2179	12.9239	12.7479	13.2782	12.8416	12.6865	13.3251	13.2185	13.1444	13.4815	13.573	13.4766	13.7329
ARL2-SNX15	ENSG00000273003	9.96012	10.1025	8.26189	10.2605	9.41526	9.1656	9.13308	8.15999	8.77422	8.99191	8.11989	9.1088	9.87793	8.58856	8.52316
ARL3	ENSG00000138175	11.8475	12.3564	11.0237	11.8392	11.7661	10.9838	11.6202	11.5952	11.0129	11.2711	11.5222	11.2058	11.8284	11.9741	11.3653
ARL4A	ENSG00000122644	10.0494	10.1853	10.7955	10.1438	10.2201	11.2153	10.9255	10.6189	11.0191	11.4831	11.4817	11.128	10.9808	11.0164	10.0882
ARL4C	ENSG00000188042	11.1278	12.2912	14.7568	11.3926	12.7241	14.874	11.9488	13.1822	14.6563	11.6708	13.1696	15.2617	11.5905	12.8706	15.4739
ARL4D	ENSG00000175906	9.00364	8.86133	8.05916	9.333	9.64658	8.07682	9.55593	10.1702	8.05586	10.3613	11.3499	10.5435	9.84105	10.1557	8.51869
ARL5A	ENSG00000162980	11.7591	11.9355	12.3798	11.8718	11.6988	12.8502	11.7405	11.7263	12.6144	11.7681	11.1922	12.1125	11.544	11.116	11.695
ARL5B	ENSG00000165997	11.6608	11.9582	11.7538	11.8619	12.0343	12.1709	11.9178	12.077	11.8287	11.4432	11.2467	11.0947	11.4029	10.9823	11.4399
ARL5C	ENSG00000141748	0.287425	0.287425	0.287425	0.287425	0.287425	0.287425	2.28705	2.94172	0.287425	1.53035	2.09178	0.287425	0.287425	0.287425	0.287425
ARL6	ENSG00000113966	10.333	10.4097	9.90778	10.0678	9.4498	10.2139	9.79757	9.33881	9.74992	9.54882	9.40218	9.80507	10.0584	9.8369	8.92233
ARL6IP1	ENSG00000170540	14.6883	13.7464	14.2409	15.0494	14.1598	13.9932	14.8788	14.0228	13.952	14.8618	13.5507	14.8465	14.8304	13.4867	14.595
ARL6IP4	ENSG00000182196	12.7327	11.9795	12.9042	12.5232	12.8402	12.6375	13.0162	13.0244	12.9742	13.064	12.9662	12.8234	12.8362	13.0455	13.1271
ARL6IP5	ENSG00000144746	13.692	14.2937	11.941	13.9918	14.115	12.2335	13.8393	13.9333	12.1629	12.8134	13.488	12.638	13.7322	14.1271	13.2517
ARL6IP6	ENSG00000177917	11.1576	10.5591	11.5098	11.4172	10.5389	11.5977	11.2826	10.5048	11.6241	11.4104	10.2862	11.8864	11.3675	10.3667	11.5655
ARL8A	ENSG00000143862	11.5336	11.3703	11.6433	11.7018	12.0673	11.4962	12.0309	12.1761	11.7068	12.061	12.0013	11.3228	11.9864	12.1136	12.0217
ARL8B	ENSG00000134108	13.4426	13.9518	13.5341	13.6702	13.7488	13.605	13.5001	13.634	13.6219	13.9923	13.8867	13.9855	13.8625	13.7765	13.6532
ARL9	ENSG00000196503	6.79391	5.58481	5.98462	6.40946	5.43579	6.368	6.15059	4.47942	6.57721	7.37672	6.51484	6.42084	7.20714	6.78647	7.52821
ARMC1	ENSG00000104442	12.5015	12.5202	12.5242	12.5109	12.3051	12.6234	12.2546	12.1281	12.4968	12.6981	12.3789	12.6794	12.622	12.2508	12.0244
ARMC10	ENSG00000170632	11.4027	11.816	12.6267	11.7979	11.7821	12.6729	11.5621	11.6053	12.5644	11.0398	11.0888	12.2998	11.3886	11.2767	12.7348
ARMC12	ENSG00000157343	4.26339	5.46312	4.22302	5.24005	5.87938	4.62041	5.28543	6.09929	4.68077	3.89372	5.3746	4.64888	4.05306	3.75479	6.33949
ARMC2	ENSG00000118690	7.9074	8.24367	7.77387	7.7345	7.47269	7.76712	7.58367	7.47002	7.71152	7.53497	7.34964	8.87007	7.5809	8.12819	8.68755
ARMC3	ENSG00000165309	3.76114	2.60296	0.287425	4.22464	3.70408	0.287425	3.92143	1.95155	0.287425	4.36958	3.13506	0.287425	4.21011	3.13527	0.287425
ARMC4	ENSG00000169126	9.54174	9.45478	13.8715	9.67802	9.67262	14.3638	9.6493	9.41355	14.1533	9.29375	8.98964	12.4408	9.43474	9.45983	11.3936
ARMC5	ENSG00000140691	8.94185	8.20625	8.75135	8.1531	8.84818	8.09223	9.48218	9.74591	9.09381	9.68843	10.0803	8.76418	9.02534	9.62368	8.71517
ARMC6	ENSG00000105676	10.9719	9.71332	12.2556	9.96674	9.92023	11.6756	10.8373	10.328	12.3296	11.6894	11.4247	11.9619	11.3392	11.577	10.9521
ARMC7	ENSG00000125449	9.12948	8.68557	9.65686	8.95186	9.17406	9.31529	9.21087	9.17435	9.28015	9.26694	9.51779	10.1265	9.28022	9.48441	9.52062
ARMC8	ENSG00000114098	11.8996	11.9943	11.4876	11.9383	11.7156	11.7009	11.7459	11.6368	11.4889	12.166	11.8256	11.4251	12.0906	11.7539	11.1645
ARMC9	ENSG00000135931	11.0917	11.1268	11.6	11.113	11.6104	11.62	11.0847	11.6649	11.6778	11.2689	12.1475	11.2109	10.6803	11.1382	11.2661
ARMCX1	ENSG00000126947	11.355	11.8187	10.3309	11.3591	11.7527	10.5597	11.3961	11.729	10.5241	11.4605	11.7893	11.2696	11.5896	12.0107	12.0094
ARMCX2	ENSG00000184867	11.7808	12.4601	7.93	11.7147	12.2872	8.33597	11.6681	12.2024	8.2203	11.628	12.0677	9.43488	11.737	12.2123	10.3968
ARMCX3	ENSG00000102401	13.012	13.7428	12.5711	13.2638	13.555	12.8851	13.0743	13.3897	12.6519	13.2906	13.5572	13.2531	13.1236	13.6855	13.6653
ARMCX4	ENSG00000196440	11.9947	11.515	0.287425	11.7053	11.6032	0.287425	11.7857	11.9526	0.287425	11.754	11.5657	0.287425	11.4585	11.2864	1.63168
ARMCX5	ENSG00000125962	10.3712	10.611	10.8895	10.3763	10.2846	11.0411	10.3482	10.3994	11.0473	10.7303	10.7261	10.6253	10.447	10.4478	10.6579
ARMCX6	ENSG00000198960	11.3735	11.8551	10.8321	11.422	11.4314	10.9637	11.1395	11.3307	10.944	11.2587	11.619	11.7328	11.4788	11.939	11.7964
ARMH1	ENSG00000198520	5.47609	5.77579	5.13034	6.45494	7.2041	5.51966	6.32541	6.94171	5.8532	5.4852	6.29306	6.01922	5.2667	6.78647	8.74993
ARMH3	ENSG00000120029	12.0241	12.259	11.5548	11.8034	11.7773	11.4605	11.8695	11.7768	11.5789	12.0113	12.1361	11.9547	12.1951	12.1713	11.6645
ARMH4	ENSG00000139971	7.89044	8.27563	9.5118	8.18044	8.28514	9.49984	8.338	7.98531	9.31319	8.29271	8.20197	10.8732	8.59316	8.61278	12.6317
ARMS2	ENSG00000254636	0.287425	0.287425	0.287425	1.49582	0.287425	0.287425	0.287425	0.287425	0.287425	1.99807	0.287425	1.51982	1.98733	0.287425	0.287425
ARMT1	ENSG00000146476	12.3857	12.2942	11.5285	12.3172	11.8137	11.6988	12.0646	11.6817	11.4687	12.2247	11.8487	11.6059	12.4603	11.9403	10.9313
ARNT	ENSG00000143437	13.3909	13.6882	11.9046	13.5813	13.7041	12.1483	13.5071	13.5512	11.8326	13.5821	13.6647	12.6104	13.5531	13.7537	12.8436
ARNT2	ENSG00000172379	11.5851	11.9319	2.71464	12.1307	12.6264	3.00927	12.1276	12.6631	4.06645	12.2732	12.3453	2.7985	12.3401	12.4328	4.83666
ARNTL	ENSG00000133794	10.0772	10.5139	10.8569	10.4577	10.8524	11.0084	10.2712	10.7308	11.1058	10.34	10.6829	12.062	10.1649	10.219	11.5934
ARNTL2	ENSG00000029153	12.7331	12.1861	15.7825	12.6808	12.3164	16.1345	12.5808	12.231	15.9472	12.7117	11.5637	15.4628	12.7612	11.9008	15.5632
ARPC1A	ENSG00000241685	13.666	13.2094	15.6057	13.29	13.1763	15.5213	13.4132	13.1344	15.6381	13.6293	13.271	15.2588	13.7852	13.625	14.4226
ARPC1B	ENSG00000130429	13.164	12.8157	15.9422	12.7598	13.0099	15.5894	13.2859	13.3497	16.0203	13.3279	13.1686	15.3847	13.1349	13.3998	13.8415
ARPC2	ENSG00000163466	14.8034	14.939	15.5447	14.7615	14.789	15.5469	14.6917	14.6312	15.5578	14.8495	14.5788	15.0722	14.9269	14.8441	14.6885
ARPC3	ENSG00000111229	13.6736	13.8727	13.621	13.7658	13.7053	13.6573	13.6358	13.5256	13.6038	13.5886	13.4509	13.3319	13.7635	13.6285	13.4815
ARPC4	ENSG00000241553	13.4094	13.3579	14.1223	13.1582	13.1993	13.9232	13.2823	13.2886	14.1694	13.7626	13.599	13.5806	13.6861	13.8082	13.6948
ARPC4-TTLL3	ENSG00000250151	9.75827	8.96856	10.3063	9.81658	10.1976	10.0618	10.2112	10.2432	10.355	10.0618	10.1633	9.98957	9.95036	10.2872	10.2985
ARPC5	ENSG00000162704	13.9622	13.8924	15.1007	14.0071	13.6785	15.0322	13.8869	13.6571	14.9625	14.8371	14.2077	14.7772	14.6326	14.3526	14.6085
ARPC5L	ENSG00000136950	12.6941	12.3273	12.3839	12.29	12.1543	12.446	12.1899	12.0587	12.3836	12.5923	12.3063	11.4787	12.3582	11.9211	10.8685
ARPIN	ENSG00000242498	12.6615	11.9659	12.4763	12.9282	12.243	12.8398	13.0121	12.2301	12.7356	12.7626	12.0746	12.8446	12.8383	12.2632	13.5241
ARPIN-AP3S2	ENSG00000250021	11.8316	11.6635	11.2021	11.6623	11.5182	11.2501	11.7909	11.5112	11.3159	11.7049	11.5222	11.4758	12.2195	12.12	11.8915
ARPP19	ENSG00000128989	14.2886	14.3597	14.3033	14.3797	14.1937	14.6317	14.2556	14.1669	14.4726	14.3941	13.9916	14.489	14.4203	14.074	14.1383
ARPP21	ENSG00000172995	5.0963	6.15548	0.287425	6.34648	6.1991	0.287425	6.38981	6.11823	0.287425	7.33429	7.5043	0.287425	6.10666	7.02167	0.287425
ARRB1	ENSG00000137486	10.1312	10.6358	10.141	10.7013	11.0873	10.1914	11.33	11.3613	10.6538	9.08953	9.73919	9.64722	9.45441	10.1066	9.05795
ARRB2	ENSG00000141480	12.038	10.9986	10.6508	12.0376	11.6428	10.6422	12.2093	11.7306	10.8784	11.7871	10.8711	10.9545	11.7438	11.0138	9.64687
ARRDC1	ENSG00000197070	9.36264	8.76491	10.0448	9.51042	10.0451	9.52276	10.2702	10.4376	9.89295	10.2584	10.1768	8.75473	10.052	10.3748	9.96052
ARRDC2	ENSG00000105643	10.1901	11.2537	12.2382	11.1527	12.5245	12.217	11.126	12.0554	12.3755	10.0618	10.6924	11.8499	9.70154	10.2055	11.8481
ARRDC3	ENSG00000113369	13.1205	13.9473	11.8286	13.6411	14.0465	12.3058	12.5623	12.3619	10.3028	12.2235	13.326	12.4945	12.0155	12.4638	12.8952
ARRDC4	ENSG00000140450	10.2567	10.649	0.287425	10.9961	11.2437	0.287425	10.6372	10.794	0.287425	10.6702	11.4795	0.287425	10.172	10.6291	0.287425
ARRDC5	ENSG00000205784	0.287425	0.287425	0.287425	1.49582	1.53641	0.287425	0.287425	0.287425	0.287425	1.53035	0.287425	0.287425	0.287425	1.97182	0.287425
ARSA	ENSG00000100299	10.5734	10.7286	10.9447	10.7354	11.9509	10.2221	11.5334	12.259	10.8631	11.3397	12.3692	10.5787	10.8196	12.4944	12.8465
ARSB	ENSG00000113273	12.7887	12.7498	11.6166	12.8007	12.304	11.6178	12.659	12.2096	11.5789	12.5029	11.9711	11.8946	12.8906	12.4333	11.6374
ARSD	ENSG00000006756	9.37082	10.1525	8.96736	9.5975	9.98263	9.12375	9.62108	9.80993	9.11414	9.98297	10.3667	8.67349	9.83056	10.6734	9.99795
ARSG	ENSG00000141337	9.53629	10.6714	3.30794	9.91208	11.0481	4.15481	9.94412	11.1196	1.61466	9.60344	10.6384	2.57917	9.19627	9.70154	0.287425
ARSI	ENSG00000183876	10.7231	10.0884	5.29941	9.96412	10.4889	5.51966	10.4145	10.7977	5.7078	11.3192	12.2642	8.66342	11.4672	11.7542	10.8401
ARSJ	ENSG00000180801	13.2178	13.4892	12.3288	13.2099	13.335	12.3853	13.1847	13.218	12.2133	14.0915	13.4029	12.222	13.4912	13.5928	11.8785
ARSK	ENSG00000164291	10.0469	10.0599	10.9076	10.5618	10.0074	11.0124	10.3431	9.86283	10.8035	9.27593	8.80238	11.2674	10.0877	9.73659	10.0912
ARSL	ENSG00000157399	1.97582	2.82375	2.44076	2.53969	0.287425	3.00927	1.50051	2.27859	3.15722	2.33199	2.09178	3.43534	0.287425	2.30188	3.6518
ART3	ENSG00000156219	3.14102	3.18045	4.93872	2.94338	3.99763	5.48894	4.08683	2.27859	5.24234	3.89372	3.72073	5.42919	2.31967	3.94242	5.7454
ART5	ENSG00000167311	1.51338	2.00331	0.287425	3.99637	4.44881	1.53195	3.92143	4.0746	0.287425	3.79632	4.65419	1.98426	1.98733	2.78197	0.287425
ARTN	ENSG00000117407	6.52741	5.96695	5.25897	5.13207	5.87938	4.43903	6.30885	6.66084	4.91111	7.76322	8.40505	7.92324	7.01919	7.55186	8.27004
ARV1	ENSG00000173409	10.7405	10.9654	9.85623	10.7778	10.5064	10.1564	10.4583	10.3848	9.92783	10.5994	10.7112	10.1579	10.6928	10.7525	10.1859
ARVCF	ENSG00000099889	8.7514	8.99623	7.9681	8.62044	10.2991	7.46191	9.45422	10.6688	8.04379	10.0289	11.336	8.6967	9.50432	11.2288	8.63067
ARX	ENSG00000004848	0.287425	1.53435	0.287425	1.95274	1.53641	0.287425	1.50051	1.49491	2.10807	2.33199	2.43912	0.287425	1.98733	1.51034	0.287425
AS3MT	ENSG00000214435	10.0302	9.24018	6.93147	10.6003	9.53933	8.4319	10.5448	9.48278	8.63642	9.80953	9.21983	7.29131	10.7655	10.2066	9.44957
ASAH1	ENSG00000104763	12.2557	13.4403	11.8281	12.8883	13.2203	11.8924	12.6541	13.0964	11.8885	12.6522	13.3344	12.6869	12.659	13.3572	12.5682
ASAH2	ENSG00000188611	8.99308	9.06315	9.17976	8.69183	8.29411	9.66344	8.58829	8.15999	9.11414	8.68932	8.41885	7.61052	8.66919	7.98714	7.71179
ASAH2B	ENSG00000204147	10.8637	10.7876	10.882	10.467	10.1588	11.3538	10.2551	9.92735	10.9689	10.3042	10.2837	9.29414	10.5066	9.86309	9.41631
ASAP1	ENSG00000153317	14.1697	14.2614	14.408	14.458	14.5758	14.7117	14.4453	14.5823	14.5087	14.1435	14.0814	13.958	14.1866	14.1841	14.5614
ASAP2	ENSG00000151693	12.3603	12.4124	14.0101	12.7085	12.6879	14.4013	12.7099	12.6475	14.2904	11.8228	12.2604	13.1549	12.2414	12.3325	14.1841
ASAP3	ENSG00000088280	11.3206	11.4182	8.98914	11.7776	12.3059	9.29547	12.2051	12.3527	9.38905	11.6949	12.2301	10.349	12.0449	12.6736	11.7302
ASB1	ENSG00000065802	13.7874	13.9997	13.8208	13.5311	14.3151	13.9765	13.6127	14.5314	13.8677	13.6037	14.1918	12.925	13.052	13.3913	12.6492
ASB12	ENSG00000198881	2.30647	0.287425	0.287425	3.10777	2.82731	0.287425	2.7648	3.25292	0.287425	0.287425	2.94016	0.287425	1.98733	2.78197	0.287425
ASB13	ENSG00000196372	9.64144	9.83474	12.0397	10.117	10.4673	12.0616	10.336	10.4479	12.1147	9.83257	10.099	11.396	9.33429	9.63723	10.739
ASB14	ENSG00000239388	1.51338	0.287425	1.60323	1.49582	2.34108	1.53195	0.287425	1.49491	0.287425	0.287425	3.45817	0.287425	0.287425	1.51034	0.287425
ASB15	ENSG00000146809	1.97582	0.287425	0.287425	1.95274	0.287425	0.287425	1.50051	1.49491	1.61466	0.287425	2.09178	0.287425	0.287425	0.287425	0.287425
ASB16	ENSG00000161664	1.97582	2.00331	0.287425	1.95274	2.34108	2.00017	2.95199	2.27859	0.287425	2.33199	2.09178	0.287425	1.98733	2.5636	0.287425
ASB2	ENSG00000100628	5.9611	5.61369	2.09322	6.06284	5.33494	3.00927	5.69543	5.68195	2.96144	6.94066	6.25254	2.31615	6.37787	5.76907	5.54877
ASB3	ENSG00000115239	11.3259	11.2702	10.5818	11.5949	11.1979	10.7674	11.4434	11.0324	10.6146	10.7238	10.3074	10.5408	11.261	10.832	10.4819
ASB4	ENSG00000005981	1.97582	3.01361	0.287425	0.287425	0.287425	0.287425	1.95891	0.287425	0.287425	1.53035	1.60213	0.287425	0.287425	0.287425	0.287425
ASB5	ENSG00000164122	4.57883	6.15548	2.94204	4.35881	5.10921	3.79963	5.38364	4.47942	3.86045	7.7439	7.90801	8.43009	6.04571	6.65938	8.54531
ASB6	ENSG00000148331	11.9414	11.6913	12.9706	11.6514	12.3004	12.5353	12.0805	12.5251	12.923	12.2045	12.3763	13.0016	11.9348	12.2174	12.7232
ASB7	ENSG00000183475	11.4284	11.4535	10.892	11.8184	11.6446	11.1869	11.5568	11.3543	10.9585	10.9464	10.8976	10.7901	11.3571	11.037	10.8755
ASB8	ENSG00000177981	11.6745	11.8475	10.8518	11.6371	11.3626	10.8407	11.401	11.1732	10.8327	11.536	11.6525	11.5202	11.7813	11.7922	11.5742
ASB9	ENSG00000102048	2.78729	0.287425	7.58249	1.95274	2.006	8.26072	0.287425	1.49491	7.96922	0.287425	1.60213	6.76004	0.287425	0.287425	6.59875
ASCC1	ENSG00000138303	11.5144	11.7358	11.4777	11.4745	11.441	11.5239	11.2789	11.2706	11.5908	10.9976	11.1908	11.8395	11.494	11.4217	12.3097
ASCC2	ENSG00000100325	12.1861	11.8051	12.0482	11.6599	12.0178	11.7791	12.0878	12.1733	12.0461	12.6375	12.6827	12.0414	12.6244	12.7985	12.1705
ASCC3	ENSG00000112249	13.4697	14.6725	13.0737	12.9503	13.6288	13.2232	12.8613	13.59	12.892	13.1257	13.9097	12.8866	13.6522	14.591	12.9732
ASCL1	ENSG00000139352	0.287425	1.53435	0.287425	0.287425	1.53641	0.287425	1.50051	0.287425	0.287425	1.53035	1.60213	0.287425	0.287425	0.287425	0.287425
ASCL2	ENSG00000183734	0.287425	1.53435	0.287425	0.287425	1.53641	0.287425	2.28705	2.27859	0.287425	0.287425	0.287425	0.287425	0.287425	0.287425	0.287425
ASCL5	ENSG00000232237	2.56861	2.338	0.287425	1.95274	2.34108	0.287425	3.26386	2.27859	0.287425	2.59642	2.09178	1.98426	0.287425	1.97182	0.287425
ASDURF	ENSG00000286053	5.38204	5.85048	5.52078	6.36248	5.94925	6.68488	4.08683	5.12993	6.19621	6.70787	5.7688	6.64199	5.86934	4.10819	4.44142
ASF1A	ENSG00000111875	11.252	11.7521	11.6335	11.1312	11.167	11.8132	10.949	10.9235	11.7324	11.0152	11.4224	11.8939	11.2749	11.491	11.5546
ASF1B	ENSG00000105011	12.2387	9.6847	12.2518	11.9634	10.5962	12.0512	12.082	10.6776	12.2469	12.1819	10.076	13.5777	12.251	10.0507	9.67527
ASGR1	ENSG00000141505	6.21848	5.33019	4.38255	6.21163	6.74876	4.72974	6.82193	7.14934	4.47998	5.05406	4.98667	4.41226	5.36982	4.10819	3.51331
ASGR2	ENSG00000161944	0.287425	0.287425	0.287425	2.27996	1.53641	0.287425	2.54743	0.287425	0.287425	1.53035	1.60213	0.287425	0.287425	0.287425	0.287425
ASH1L	ENSG00000116539	13.4732	13.6779	12.9172	13.3477	13.3057	12.899	13.3125	13.2969	12.729	13.162	13.2171	12.8652	13.0958	13.1268	13.0673
ASH2L	ENSG00000129691	12.6197	12.4106	11.5103	12.4195	12.0446	11.5955	12.4111	11.9566	11.5768	12.7769	12.4309	12.0725	12.762	12.2827	11.6584
ASIC1	ENSG00000110881	9.78758	8.50091	11.2041	10.6711	9.91588	11.3818	10.9814	9.80993	11.5456	10.2652	9.13043	11.0676	9.5689	8.67652	9.42828
ASIC2	ENSG00000108684	0.287425	2.338	1.60323	1.49582	1.53641	2.3344	1.50051	1.95155	0.287425	0.287425	2.71286	6.35566	1.98733	1.97182	4.9998
ASIC3	ENSG00000213199	5.70046	5.18373	6.12617	6.19385	6.74876	5.45755	6.49601	7.00414	5.93388	5.97969	6.51484	6.49839	5.19361	6.28187	6.51141
ASIC4	ENSG00000072182	2.56861	1.53435	2.44076	3.82097	4.88961	1.53195	4.16285	5.2379	0.287425	3.57886	5.48371	3.43534	2.583	3.65078	3.35971
ASIP	ENSG00000101440	1.51338	0.287425	0.287425	1.49582	1.53641	0.287425	0.287425	0.287425	0.287425	0.287425	2.09178	1.51982	0.287425	0.287425	0.287425
ASL	ENSG00000126522	10.4989	10.1817	11.0062	9.16071	10.1452	10.4906	9.81819	10.3126	10.9934	11.2873	11.7218	11.3132	10.9493	11.7284	10.9186
ASMT	ENSG00000196433	1.51338	0.287425	0.287425	0.287425	1.53641	0.287425	0.287425	0.287425	0.287425	1.99807	2.09178	1.98426	1.52216	2.5636	0.287425
ASMTL	ENSG00000169093	9.76138	9.23089	11.8525	10.0382	10.5483	11.6468	10.6413	10.8275	12.09	10.6947	10.4653	12.1229	9.88809	10.0162	12.5159
ASNS	ENSG00000070669	11.4579	11.4851	14.7646	10.8876	10.7353	15.0787	10.6446	10.753	15.0728	11.329	11.2703	14.6583	11.8795	11.4154	14.3745
ASNSD1	ENSG00000138381	12.6483	12.4409	13.1208	12.3218	12.0336	13.1336	12.1603	12.0101	13.2534	13.3085	12.7301	13.2093	12.7955	12.2233	12.7665
ASPA	ENSG00000108381	5.2102	7.94748	1.60323	4.59447	6.97771	2.00017	5.10522	6.96282	1.61466	5.57546	7.09853	0.287425	5.40261	8.39871	1.63168
ASPG	ENSG00000166183	1.97582	1.53435	0.287425	0.287425	0.287425	0.287425	0.287425	0.287425	0.287425	1.53035	2.09178	0.287425	0.287425	1.97182	2.76024
ASPH	ENSG00000198363	15.2294	15.6804	14.9334	15.5695	15.7551	15.2197	15.4165	15.6029	15.098	14.993	15.0946	14.9493	14.6455	14.8261	14.4331
ASPHD1	ENSG00000174939	9.31681	9.01798	10.0388	9.26014	10.7403	9.70911	10.2034	11.4178	10.0891	10.1464	10.965	9.19748	9.31935	10.0005	9.65504
ASPHD2	ENSG00000128203	8.45708	7.9361	9.22766	8.74772	8.50206	9.31529	8.77464	8.79336	9.41737	8.3577	8.39578	8.51089	8.88166	8.38271	8.75754
ASPM	ENSG00000066279	13.3949	10.6217	13.1095	13.2515	11.3812	13.1465	13.0526	11.3302	12.4821	12.5405	10.0481	13.0452	12.7393	10.1332	12.4893
ASPN	ENSG00000106819	3.28889	4.15994	0.287425	3.50904	3.80881	0.287425	3.39699	2.75498	0.287425	3.89372	5.25654	0.287425	5.43467	6.8692	2.48284
ASPRV1	ENSG00000244617	6.0453	6.3905	5.33875	5.55076	5.9718	5.05773	6.16905	6.32807	5.32449	5.32094	6.61413	6.40482	5.98208	6.64603	5.91839
ASPSCR1	ENSG00000169696	9.98431	9.36426	10.2507	9.22338	10.0805	9.49792	10.0857	10.55	10.1856	10.4101	10.9091	10.1241	10.2188	10.7909	10.5171
ASRGL1	ENSG00000162174	11.009	9.42455	1.60323	11.0807	10.2189	1.53195	11.054	10.1346	2.10807	10.7442	9.51565	2.57917	11.2643	9.78	1.63168
ASS1	ENSG00000130707	12.9726	13.7112	4.93872	12.8739	13.7986	5.21625	13.2217	13.9245	5.47593	13.1397	13.5547	5.18818	13.1758	13.9811	7.75044
ASTE1	ENSG00000034533	9.35235	9.26995	9.66268	9.49236	9.03108	9.59301	9.05829	8.85958	9.38666	9.89229	9.8037	10.526	9.47766	9.28361	10.0912
ASTL	ENSG00000188886	2.30647	1.53435	0.287425	0.287425	0.287425	0.287425	0.287425	1.95155	0.287425	1.53035	2.09178	0.287425	1.52216	0.287425	0.287425
ASTN1	ENSG00000152092	2.30647	3.6999	0.287425	3.62083	4.44881	1.53195	3.26386	3.72252	1.61466	3.98487	4.0412	1.98426	3.43997	4.02771	0.287425
ASTN2	ENSG00000148219	7.78422	10.2384	9.20391	7.72834	9.7675	8.93165	7.96273	9.74591	8.76322	7.69779	9.97688	9.18112	8.31627	10.7131	9.7705
ASXL1	ENSG00000171456	14.1492	13.6588	13.4483	14.4538	14.2861	13.4696	14.4188	14.256	13.4853	14.2086	13.4717	13.5159	14.173	13.69	13.8091
ASXL2	ENSG00000143970	13.079	13.0189	12.6411	12.8702	12.717	12.8104	12.8586	12.6432	12.5455	12.723	12.2084	12.2525	12.7116	12.3275	11.6821
ASXL3	ENSG00000141431	5.2102	6.25046	1.60323	5.46438	6.74876	0.287425	4.85415	6.17363	0.287425	5.09535	7.05207	0.287425	5.40261	7.2417	0.287425
ASZ1	ENSG00000154438	0.287425	0.287425	0.287425	0.287425	0.287425	0.287425	0.287425	0.287425	0.287425	0.287425	0.287425	0.287425	0.287425	0.287425	1.63168
ATAD1	ENSG00000138138	12.6611	13.0233	12.5199	12.8765	12.8335	12.6366	12.5992	12.6125	12.4843	12.5163	12.179	12.2829	12.6693	12.5868	12.529
ATAD2	ENSG00000156802	14.2087	12.3933	13.003	13.8242	12.5801	13.0357	13.5355	12.5452	12.8389	13.6409	11.5238	13.4495	13.8501	11.7823	10.8825
ATAD2B	ENSG00000119778	10.2819	10.662	10.3526	10.2039	10.3398	10.5308	9.85286	9.97618	9.93274	10.5548	10.6126	10.577	10.2906	10.3483	10.6931
ATAD3A	ENSG00000197785	10.9129	9.54558	11.9358	9.73904	10.6713	11.2048	10.889	11.2156	11.9592	11.6571	11.6225	11.0599	11.1735	11.4741	10.288
ATAD3B	ENSG00000160072	10.9712	10.0267	11.6792	10.0469	10.7958	10.6953	10.6586	11.038	11.3737	11.9804	11.7946	10.9709	11.051	11.3443	10.0562
ATAD3C	ENSG00000215915	3.4226	2.60296	2.71464	4.15253	3.46805	2.00017	4.43202	4.0746	3.15722	4.07055	4.93633	3.15315	2.99148	2.5636	2.99023
ATAD5	ENSG00000176208	10.9631	8.93179	9.99031	10.824	9.60571	10.0966	10.4742	9.50993	9.73312	10.3968	8.79181	10.2015	10.5309	8.68633	8.17662
ATAT1	ENSG00000137343	11.138	11.2708	9.87306	11.1452	10.9372	9.76943	10.9781	10.9835	9.61783	10.8631	11.0067	9.23647	10.7093	11.1879	9.65504
ATCAY	ENSG00000167654	3.28889	2.00331	3.13702	2.75657	3.33335	4.30396	3.39699	2.5382	3.86045	3.17295	2.71286	6.2698	3.30588	2.78197	7.25469
ATE1	ENSG00000107669	12.6528	12.6696	11.8521	12.7718	12.3826	12.2341	12.6278	12.3285	12.1198	11.7496	11.389	11.3787	12.3465	11.8417	10.6751
ATF1	ENSG00000123268	11.5807	11.6031	11.6507	11.8457	11.6292	11.9994	11.6452	11.5914	11.8273	11.5014	11.0881	11.1347	11.5834	11.0995	10.8981
ATF2	ENSG00000115966	12.3646	12.4957	12.9523	12.6904	12.3928	13.1412	12.5008	12.1602	12.9618	12.3323	11.8876	13.1983	12.4683	12.1875	13.4525
ATF3	ENSG00000162772	11.6533	12.3381	9.64906	11.9628	12.6161	10.2057	13.6097	13.5995	11.3451	12.9507	13.2875	11.2513	12.7888	13.1357	11.697
ATF4	ENSG00000128272	15.2763	15.3727	15.6687	15.2848	15.6352	15.9296	15.4969	15.9753	15.9572	15.7035	15.6511	15.5394	15.2451	15.2632	16.2008
ATF5	ENSG00000169136	11.7661	10.8617	11.8782	10.7036	10.7137	11.604	11.2767	11.1148	12.2485	12.2497	12.0112	12.7013	12.041	11.6797	12.1886
ATF6	ENSG00000118217	13.2982	13.3838	12.9721	13.2903	12.9844	13.2156	13.1735	12.8606	13.0804	13.046	12.839	12.9093	13.4563	13.233	12.9671
ATF6B	ENSG00000213676	12.8304	12.7619	13.3464	12.5147	13.0999	13.1117	13.0073	13.2202	13.3438	12.8229	13.261	13.0608	12.9396	13.6892	13.3812
ATF7	ENSG00000170653	12.8971	12.9548	12.7432	12.8477	12.764	12.8869	12.9283	12.6361	12.6011	12.6031	12.381	13.1639	13.0287	12.9407	13.3957
ATF7IP	ENSG00000171681	13.6113	13.414	14.1757	13.5242	13.1347	14.5056	13.5129	13.0852	14.2685	13.3791	13.1322	14.5078	13.4315	13.1388	14.7216
ATF7IP2	ENSG00000166669	5.89456	5.52525	9.03771	6.19385	5.94925	9.25499	6.01424	5.65624	8.92651	5.81659	5.85254	9.41102	6.10666	5.7935	9.63865
ATF7-NPFF	ENSG00000267281	8.16424	7.64596	5.58761	7.7947	7.14579	5.71813	7.96273	7.36293	5.284	7.17991	7.00407	5.46055	7.18847	7.38516	5.8054
ATG10	ENSG00000152348	9.37692	9.66931	9.70277	9.13998	8.9137	9.76943	9.1189	8.77259	9.71231	8.9699	9.18796	9.71537	9.83506	9.84714	10.3522
ATG101	ENSG00000123395	12.1838	12.0911	11.929	11.8195	12.5822	11.76	12.2787	12.8953	12.0019	12.3977	12.4369	11.4522	12.2667	12.5469	11.6624
ATG12	ENSG00000145782	12.5163	12.6954	12.8702	12.6353	12.6126	13.0739	12.4099	12.5401	12.9259	12.4125	12.2683	12.8259	12.5245	12.2886	13.0334
ATG13	ENSG00000175224	13.0629	13.4332	13.397	13.3694	13.7881	13.5019	13.5079	13.8425	13.6781	13.15	13.4351	13.5957	13.2127	13.547	14.2007
ATG14	ENSG00000126775	11.1254	11.2843	10.8192	11.7857	11.8646	10.8246	11.7041	11.5536	10.4956	11.37	11.0517	11.2552	10.9686	11.0848	11.4434
ATG16L1	ENSG00000085978	11.8628	11.687	12.2773	11.7379	11.7089	12.0678	11.579	11.5782	12.0577	11.936	11.8714	12.4077	11.7676	11.521	11.8338
ATG16L2	ENSG00000168010	11.6852	11.458	9.29914	12.155	12.8589	9.21099	12.2784	12.8089	9.07911	10.8824	11.1031	9.18347	10.8354	11.3172	9.31163
ATG2A	ENSG00000110046	11.056	10.2419	11.1954	10.8477	11.7612	10.7359	11.723	12.2547	11.2294	11.1782	11.3004	11.1825	10.9788	11.5036	11.2634
ATG2B	ENSG00000066739	12.3354	12.5531	11.8964	12.4101	12.4027	12.099	12.261	12.3967	11.7967	11.7239	11.8597	11.6922	12.1006	12.0938	11.9608
ATG3	ENSG00000144848	12.274	12.4325	11.8234	12.2642	12.1058	11.896	12.0603	12.0325	11.8813	12.244	12.1877	12.1684	12.4622	12.2596	11.8436
ATG4A	ENSG00000101844	10.731	11.5477	10.0815	10.4651	10.8705	10.0046	10.3911	10.6696	9.96668	10.4152	11.15	10.4014	11.1277	11.5854	10.2139
ATG4B	ENSG00000168397	11.8036	11.2837	12.1724	11.9154	12.5278	11.8016	12.4342	12.8432	12.3386	12.1753	12.2671	12.0989	11.8329	12.1203	12.0114
ATG4C	ENSG00000125703	10.2062	10.5167	10.416	10.227	9.93752	10.6255	9.99933	9.91521	10.4449	9.38804	9.61287	10.3677	10.1732	10.0057	9.43778
ATG4D	ENSG00000130734	10.2959	9.57339	10.6576	9.82382	10.33	9.85318	10.535	10.8461	10.3079	10.5976	10.738	10.4559	10.5502	10.9088	10.2507
ATG5	ENSG00000057663	11.9937	12.077	12.2543	12.1342	11.8327	12.3572	11.9598	11.6951	12.3083	12.0988	11.8576	12.031	12.2521	11.9179	12.0553
ATG7	ENSG00000197548	12.9152	13.2662	12.6262	12.7804	13.107	12.5287	12.8091	13.0523	12.6814	12.0214	12.2838	11.6237	12.2868	12.5536	11.2872
ATG9A	ENSG00000198925	12.6719	12.2149	13.1851	12.6058	13.0054	12.9265	13.1552	13.2602	13.2368	12.3476	12.5829	13.5331	12.7531	13.0026	13.7062
ATG9B	ENSG00000181652	2.56861	2.00331	3.46024	3.82097	3.01734	2.59904	3.26386	3.61895	2.73299	1.99807	3.13506	2.7985	2.31967	2.96995	4.0009
ATIC	ENSG00000138363	13.2921	12.9033	14.1128	12.9941	12.587	14.0888	12.8477	12.4732	14.2013	13.1007	12.5341	13.5969	13.1668	12.5485	13.3666
ATL1	ENSG00000198513	9.83565	9.86056	2.44076	8.91978	8.13338	2.00017	8.8595	8.07044	2.45769	10.3454	10.116	3.87165	10.8324	10.557	4.2811
ATL2	ENSG00000119787	12.2396	12.0672	11.813	12.1636	11.7689	11.8909	11.9242	11.7535	11.6377	11.9466	11.4276	11.5993	12.0131	11.4618	11.1774
ATL3	ENSG00000184743	13.7694	13.8902	14.5844	13.6353	13.2991	14.7727	13.5337	13.1521	14.6159	13.835	13.5618	14.7229	14.1378	13.9284	14.4335
ATM	ENSG00000149311	12.7592	12.9606	12.9612	12.936	12.7338	13.2547	12.7604	12.7208	12.8138	11.4884	11.7598	12.5365	12.0874	12.1045	13.0882
ATMIN	ENSG00000166454	13.369	13.4149	13.5962	13.4611	13.2978	13.792	13.3514	13.2582	13.7723	13.5434	13.2077	13.9216	13.4194	13.0284	14.3934
ATN1	ENSG00000111676	14.5997	13.7945	14.8595	14.3002	14.7328	14.6518	15.1447	15.1421	14.9056	14.5605	14.4293	14.9973	14.7053	14.899	15.4958
ATOH7	ENSG00000179774	3.65704	3.3294	0.287425	3.82097	3.1843	1.53195	2.95199	3.50719	0.287425	2.33199	3.30592	1.98426	2.31967	2.96995	0.287425
ATOH8	ENSG00000168874	8.21963	7.6106	9.06726	7.51586	7.80957	8.52564	8.32571	8.37605	9.01258	11.1232	10.9837	12.2719	9.71465	10.0709	11.0162
ATOX1	ENSG00000177556	11.655	11.5565	12.7526	11.2515	11.4625	12.5949	11.552	11.5644	12.8	11.6928	11.8967	12.5228	11.7257	12.1681	12.2476
ATP10A	ENSG00000206190	0.287425	2.60296	0.287425	1.95274	1.53641	0.287425	1.50051	0.287425	0.287425	0.287425	0.287425	0.287425	2.583	1.51034	0.287425
ATP10B	ENSG00000118322	1.51338	1.53435	0.287425	2.53969	1.53641	0.287425	1.50051	2.75498	0.287425	0.287425	1.60213	0.287425	2.31967	1.51034	2.13017
ATP10D	ENSG00000145246	12.1264	12.2692	11.5496	12.3881	12.1929	11.7271	12.2683	12.0867	11.7106	12.0227	11.9475	12.44	12.3335	12.3278	12.2106
ATP11A	ENSG00000068650	11.4502	10.7621	13.2687	11.3611	11.202	13.0869	11.566	11.3548	13.14	11.4281	11.1445	12.6937	11.5213	11.1256	11.0154
ATP11B	ENSG00000058063	12.9586	12.9844	12.146	13.2584	12.9872	12.5365	13.1563	12.9206	12.1874	12.5503	11.9797	11.7444	12.8143	12.3784	12.024
ATP11C	ENSG00000101974	11.6491	11.6942	12.1099	12.149	11.7277	12.5786	11.9971	11.6693	12.0852	11.6489	10.8534	11.4226	11.6738	11.3188	11.4358
ATP12A	ENSG00000075673	2.78729	5.52525	2.44076	1.95274	6.72241	1.53195	3.39699	6.17363	2.73299	2.33199	5.85254	0.287425	1.98733	4.02771	1.63168
ATP13A1	ENSG00000105726	11.8883	11.3404	13.1343	11.1584	11.8729	12.5926	11.9707	12.2386	13.0151	12.2281	12.4709	12.557	11.8159	12.5149	12.6878
ATP13A2	ENSG00000159363	11.0624	10.3563	11.4622	10.702	11.2239	10.9872	11.5764	11.6166	11.4223	10.9764	11.1095	11.2652	10.7352	11.2976	10.9505
ATP13A3	ENSG00000133657	15.3311	15.7106	14.0341	15.2611	15.5031	14.3614	14.9556	15.4902	14.0548	15.6542	15.3051	14.0362	14.8964	14.4049	13.7917
ATP13A4	ENSG00000127249	3.28889	4.56778	0.287425	3.82097	4.08342	2.8196	3.83093	4.35677	0.287425	3.00637	2.94016	2.31615	3.30588	2.78197	3.51331
ATP13A5	ENSG00000187527	0.287425	2.00331	0.287425	1.49582	0.287425	0.287425	2.28705	0.287425	0.287425	0.287425	2.09178	0.287425	1.98733	1.97182	0.287425
ATP1A1	ENSG00000163399	15.9272	16.2315	14.7867	15.8252	16.0897	14.8412	15.8196	15.9903	14.8075	15.8101	15.8361	14.2375	15.8018	16.0902	14.5548
ATP1A2	ENSG00000018625	4.03426	5.0632	1.60323	5.37248	5.9718	0.287425	5.38364	5.4016	0.287425	5.60434	6.80832	3.15315	4.94903	6.13672	5.83449
ATP1A3	ENSG00000105409	4.73939	3.3294	8.71447	0.287425	3.80881	8.26978	3.83093	3.9944	8.73724	4.07055	3.45817	8.7098	0.287425	0.287425	8.7034
ATP1A4	ENSG00000132681	0.287425	1.53435	0.287425	1.95274	1.53641	0.287425	1.50051	1.49491	0.287425	0.287425	2.09178	0.287425	0.287425	0.287425	0.287425
ATP1B1	ENSG00000143153	13.0478	13.9164	12.013	13.3255	13.513	12.2967	13.1796	13.2175	12.3109	12.9801	13.2977	13.0087	13.2811	13.8152	11.0722
ATP1B2	ENSG00000129244	7.70233	6.28676	2.71464	8.7013	7.30523	0.287425	8.8308	7.38655	1.61466	8.56639	7.30081	3.43534	7.17904	6.03797	2.48284
ATP1B3	ENSG00000069849	14.5586	14.6176	13.4613	14.5795	14.3933	13.4472	14.3679	14.3082	13.4899	14.6469	14.2293	13.4088	14.4768	14.1248	12.5139
ATP1B4	ENSG00000101892	1.51338	1.53435	0.287425	2.53969	0.287425	0.287425	1.50051	0.287425	0.287425	1.99807	2.94016	1.98426	1.52216	0.287425	2.13017
ATP23	ENSG00000166896	8.7101	8.2711	8.11682	8.66305	8.45481	7.87197	8.54654	8.31579	7.71913	8.25681	7.97801	9.22967	8.74461	8.39073	8.66749
ATP2A1	ENSG00000196296	6.6668	6.09533	5.13034	7.31673	7.69227	4.97139	7.75844	8.2226	5.24234	6.7601	7.31071	7.4244	6.10666	6.96905	6.665
ATP2A2	ENSG00000174437	16.1099	16.4959	15.2298	15.87	16.5479	15.2297	15.8563	16.5962	15.0857	16.2915	16.8848	14.7383	15.8677	16.3606	14.5073
ATP2A3	ENSG00000074370	10.437	10.9738	5.08477	10.5961	12.3186	5.09903	11.2847	12.8898	5.82527	11.9292	13.6659	4.94367	10.4558	12.3713	5.68279
ATP2B1	ENSG00000070961	14.9105	15.5571	8.80846	14.3795	15.0442	9.27986	13.8832	14.9257	8.82796	13.9749	13.9571	9.84569	13.6928	13.8169	7.21101
ATP2B2	ENSG00000157087	2.56861	2.338	1.60323	0.287425	3.90635	1.53195	1.50051	3.90941	0.287425	3.00637	3.45817	5.15021	2.583	3.65078	2.13017
ATP2B3	ENSG00000067842	1.97582	2.338	0.287425	2.75657	3.46805	0.287425	2.54743	4.69713	0.287425	2.59642	3.13506	0.287425	1.52216	2.96995	1.63168
ATP2B4	ENSG00000058668	13.4413	13.9442	15.1822	13.0249	13.1454	15.3135	13.0167	13.1082	15.1635	14.3273	15.2072	16.0788	14.3597	14.9123	16.0317
ATP2C1	ENSG00000017260	13.4294	13.9473	13.285	13.383	13.3727	13.4346	13.1953	13.2227	13.2755	13.6018	13.4093	13.625	13.6278	13.6605	13.2125
ATP2C2	ENSG00000064270	2.97551	1.53435	0.287425	2.27996	0.287425	1.53195	2.54743	0.287425	1.61466	3.00637	2.09178	0.287425	1.98733	2.96995	2.13017
ATP4A	ENSG00000105675	0.287425	1.53435	0.287425	0.287425	1.53641	0.287425	0.287425	0.287425	1.61466	0.287425	0.287425	0.287425	0.287425	0.287425	0.287425
ATP4B	ENSG00000186009	1.97582	3.18045	0.287425	0.287425	0.287425	0.287425	1.95891	2.27859	0.287425	1.99807	1.60213	0.287425	0.287425	1.97182	0.287425
ATP5F1A	ENSG00000152234	15.6086	15.8156	15.2587	15.5415	15.5206	15.153	15.4379	15.3581	15.2788	15.3864	15.4009	15.4144	15.5768	15.7333	15.1112
ATP5F1B	ENSG00000110955	16.3466	16.3645	16.0665	16.0384	15.9238	15.9035	15.9315	15.8209	16.0075	16.1771	16.051	16.0261	16.3725	16.3235	15.6155
ATP5F1C	ENSG00000165629	13.1222	13.3651	13.1409	13.1482	13.0183	13.1502	12.9838	12.8408	13.1613	12.8635	12.8218	13.1494	13.2032	13.1971	12.8227
ATP5F1D	ENSG00000099624	9.76449	8.6266	12.0866	8.9624	10.2023	10.9405	10.1487	10.7852	12.1097	10.3687	10.9603	11.5151	10.0648	11.1965	11.5448
ATP5F1E	ENSG00000124172	13.5987	13.878	13.2736	13.371	13.4282	13.0968	13.2408	13.27	13.0239	13.4155	13.5494	13.0919	13.4988	13.8089	13.0776
ATP5IF1	ENSG00000130770	12.1402	12.1335	11.1988	11.8396	11.7102	11.0673	11.6701	11.5086	11.002	11.8174	11.9598	11.7906	12.0247	12.2816	11.9554
ATP5MC1	ENSG00000159199	12.0999	12.0921	11.5642	11.5167	11.4083	11.4133	11.3579	11.4777	11.3994	11.6734	11.7629	11.1413	11.8318	11.9976	10.1415
ATP5MC2	ENSG00000135390	14.1246	13.8619	14.1549	13.8605	14.0483	14.3434	14.0149	13.9765	14.3299	13.9596	13.8153	14.2341	14.1355	14.166	14.4654
ATP5MC3	ENSG00000154518	13.4389	13.6599	14.0844	13.2426	13.0956	13.9712	13.091	13.0116	14.0844	13.3115	13.4728	14.0169	13.4534	13.853	13.4808
ATP5MD	ENSG00000173915	12.3088	12.5266	11.6628	12.3545	12.1077	11.6302	11.9955	11.9256	11.3203	12.1416	12.0746	11.3403	12.1872	12.2384	11.4836
ATP5ME	ENSG00000169020	11.4293	11.4141	11.0016	11.1083	11.4247	11.0104	11.3614	11.4946	11.0237	11.4748	11.6837	10.9462	11.4764	11.8963	11.0691
ATP5MF	ENSG00000241468	13.086	12.9393	13.0207	12.9449	12.6228	13.1798	12.7743	12.5196	13.0394	12.9818	12.7647	12.9788	13.0637	13.0691	12.8496
ATP5MF-PTCD1	ENSG00000248919	9.60377	8.96856	10.4833	9.20131	9.64658	9.94934	9.723	9.99807	10.2461	10.5622	10.5894	10.2256	9.64104	9.94846	10.4077
ATP5MG	ENSG00000167283	13.1761	13.2608	13.1006	12.9632	13.0702	13.1791	12.8266	12.951	12.9477	12.9952	13.0786	13.0433	13.1549	13.4205	12.5423
ATP5MGL	ENSG00000249222	5.67425	6.07471	5.13034	5.01532	5.29969	5.01521	5.35164	5.2379	5.67688	4.87591	5.4119	5.55073	5.43467	5.93195	5.36156
ATP5MPL	ENSG00000156411	12.1847	12.4698	12.0739	12.106	12.1537	12.0878	11.768	11.9703	11.9937	12.0791	12.1361	12.1454	12.104	12.2163	11.9177
ATP5PB	ENSG00000116459	13.1249	13.3578	13.3009	12.8769	12.8206	13.1879	12.6789	12.6569	13.1836	13.0218	13.0892	13.208	13.3265	13.353	12.8101
ATP5PD	ENSG00000167863	12.6795	13.0576	12.4437	12.5726	12.6324	12.4415	12.3167	12.4674	12.3767	12.5426	12.6453	12.402	12.6558	12.8234	12.0982
ATP5PF	ENSG00000154723	12.3847	12.7806	12.5537	12.3743	12.2782	12.4997	12.2254	12.0581	12.4658	12.3109	12.3013	12.4881	12.3191	12.5142	12.26
ATP5PO	ENSG00000241837	13.3293	13.4926	13.5137	13.2691	13.119	13.59	13.0629	12.9584	13.4776	13.2331	13.1539	13.578	13.4127	13.5739	13.1891
ATP6AP1	ENSG00000071553	13.9933	14.0035	13.0252	14.1302	14.3163	12.7814	14.3639	14.3386	13.0644	14.3267	14.4	13.481	14.3187	14.6535	13.9816
ATP6AP1L	ENSG00000205464	8.29032	8.82785	6.05713	9.14461	9.22891	6.77672	9.07307	9.37667	6.08285	8.01499	9.11921	6.77258	7.92899	8.28708	7.62292
ATP6AP2	ENSG00000182220	14.0949	15.0197	13.2197	14.4369	14.7109	13.4066	14.2056	14.48	13.328	14.0894	14.4744	13.3871	14.1135	14.6136	13.6381
ATP6V0A1	ENSG00000033627	12.5536	12.8258	11.0682	12.5057	12.767	11.0325	12.6594	12.7435	11.0214	11.9543	12.2156	11.8543	12.3577	12.7611	11.8565
ATP6V0A2	ENSG00000185344	11.8383	11.4992	10.8953	11.6113	11.2633	10.9824	11.3269	11.3149	10.8843	11.7431	11.1494	10.2848	11.5847	10.9344	10.4956
ATP6V0A4	ENSG00000105929	3.28889	3.01361	0.287425	3.10777	2.006	1.53195	2.28705	2.5382	1.61466	4.61684	3.13506	1.51982	4.54067	2.96995	0.287425
ATP6V0B	ENSG00000117410	13.1612	13.0621	12.6882	12.9845	13.3132	12.4685	13.1055	13.4895	12.6195	13.5812	13.6794	12.9904	13.1568	13.4251	12.562
ATP6V0C	ENSG00000185883	12.5983	12.3092	12.3655	12.1758	12.7147	11.8412	12.7349	13.031	12.4061	13.3537	13.4977	12.7017	12.9204	13.3823	12.3599
ATP6V0D1	ENSG00000159720	13.6676	13.172	13.5757	13.1615	13.4361	13.3449	13.6719	13.5353	13.622	14.1108	14.0768	14.116	14.0685	14.2546	13.7224
ATP6V0D2	ENSG00000147614	5.01503	5.72376	0.287425	4.69922	6.1002	2.00017	4.70999	5.7072	2.10807	4.72614	5.98213	1.51982	3.87656	4.57196	2.13017
ATP6V0E1	ENSG00000113732	13.3884	13.7123	13.4751	13.3691	13.4443	13.432	13.2745	13.3558	13.41	13.7968	13.9942	13.8753	13.803	14.0802	14.0552
ATP6V0E2	ENSG00000171130	9.81931	9.35574	9.30659	9.29807	9.55435	9.10109	9.93066	9.50274	9.63401	9.63874	9.8263	10.3311	10.1968	10.7486	9.49353
ATP6V1A	ENSG00000114573	12.9104	13.3741	12.4741	13.0314	12.9533	12.6973	12.8368	12.7121	12.4303	12.9005	13.1762	13.4736	13.268	13.3923	13.8332
ATP6V1B1	ENSG00000116039	5.38204	4.97684	4.77614	5.98227	6.4446	4.9262	5.99366	5.89472	4.32859	3.32169	5.48371	5.49124	3.87656	5.20308	6.69702
ATP6V1B2	ENSG00000147416	14.099	14.5022	12.3877	14.5179	14.5733	12.3598	14.3255	14.468	12.4114	14.1002	14.2527	13.1967	14.1623	14.1487	12.6171
ATP6V1C1	ENSG00000155097	13.5737	13.6972	13.5228	13.7024	13.629	13.7689	13.588	13.5883	13.6109	13.482	13.1017	13.4009	13.477	13.1825	12.6103
ATP6V1C2	ENSG00000143882	6.52741	7.13088	2.94204	9.01901	9.46578	3.32478	8.85665	9.58163	2.10807	7.65705	8.11425	2.7985	5.33626	5.27427	0.287425
ATP6V1D	ENSG00000100554	13.6207	13.6366	12.6969	13.6033	13.2978	12.6214	13.3873	13.1465	12.6172	13.7906	13.3208	12.7363	13.8744	13.5571	12.2479
ATP6V1E1	ENSG00000131100	13.6201	14.0793	12.67	13.8747	14.0299	12.5962	13.7247	13.9224	12.6546	13.9642	14.1669	12.971	13.8094	13.9087	12.6145
ATP6V1E2	ENSG00000250565	8.65088	8.91449	10.5941	8.13459	8.42244	10.7359	8.17401	8.24	10.7207	8.55535	9.13879	10.3729	8.97721	9.11949	10.5828
ATP6V1F	ENSG00000128524	12.5369	12.1951	13.0004	12.3152	12.4765	12.8734	12.6341	12.6613	13.1379	13.0275	13.0378	13.085	12.8285	12.9607	13.1124
ATP6V1FNB	ENSG00000272899	7.17639	7.28239	6.25506	7.17896	8.11324	5.77016	7.53468	8.51831	6.61031	7.69779	8.86081	7.55353	6.88648	7.5872	6.33949
ATP6V1G1	ENSG00000136888	12.8217	13.167	12.3988	13.0491	12.9476	12.5788	12.7967	13.0358	12.4573	13.3149	13.3282	13.0817	12.9293	12.9634	13.1508
ATP6V1G2	ENSG00000213760	7.24028	8.09295	3.94439	8.15769	8.4628	3.58207	8.17401	8.06557	4.06645	7.40979	7.98421	4.53544	7.36511	8.03911	5.99768
ATP6V1G2-DDX39B	ENSG00000254870	9.10762	7.46772	8.28723	8.45867	8.28963	8.19091	8.57797	8.06068	8.3582	8.38705	8.35809	8.07774	8.41191	7.96043	6.56444
ATP6V1G3	ENSG00000151418	1.97582	2.82375	0.287425	1.95274	3.1843	0.287425	2.28705	2.5382	0.287425	2.59642	3.30592	0.287425	3.43997	3.53852	0.287425
ATP6V1H	ENSG00000047249	11.969	12.2362	12.4557	11.9894	11.9416	12.2808	11.8874	11.8437	12.4399	11.9328	12.1368	12.6792	12.2414	12.3944	12.4525
ATP7A	ENSG00000165240	10.7143	11.2306	11.1901	10.7598	10.6116	11.3474	10.7595	10.4479	11.0638	10.1204	10.3786	10.8198	10.7623	10.9178	11.2945
ATP7B	ENSG00000123191	7.18569	7.48344	6.96953	7.61269	7.797	6.69837	7.40827	7.81001	6.94469	6.99615	7.15457	6.43669	7.16955	7.55186	7.38815
ATP8A1	ENSG00000124406	6.20024	7.30026	4.22302	6.1015	6.41199	5.21625	6.05453	6.39174	4.68077	5.45381	6.05463	4.41226	5.77234	6.05827	4.9998
ATP8A2	ENSG00000132932	7.45553	7.85381	0.287425	7.86377	7.37456	0.287425	7.77058	7.32266	0.287425	6.79806	7.18718	0.287425	7.30572	7.15955	0.287425
ATP8B1	ENSG00000081923	12.7986	13.2842	0.287425	13.7174	14.0112	0.287425	13.644	13.8301	0.287425	13.7171	14.046	0.287425	13.3618	13.4769	0.287425
ATP8B2	ENSG00000143515	12.6988	12.5156	13.4448	12.7167	13.062	13.5991	12.9212	13.0445	13.6228	13.4573	12.9802	13.3832	13.4513	13.4402	13.761
ATP8B3	ENSG00000130270	8.27297	6.42349	10.3075	9.133	7.75861	9.89329	9.16101	8.22697	9.83813	7.80732	6.80832	10.3698	8.23217	7.15013	10.9211
ATP8B4	ENSG00000104043	9.13188	11.3447	2.94204	9.1423	10.1892	4.15481	8.8133	10.1064	3.48162	8.88132	10.3086	5.88703	8.01627	9.94165	6.2343
ATP9A	ENSG00000054793	12.5237	13.1636	5.82765	13.3721	14.0299	6.71172	13.3754	14.0671	6.85087	12.2328	12.7266	6.98144	11.9823	12.7203	7.55466
ATP9B	ENSG00000166377	10.0211	10.0092	10.0011	9.78577	9.95601	9.95637	9.96408	9.93404	9.94738	10.6795	10.7991	10.1081	10.0233	10.011	10.6115
ATPAF1	ENSG00000123472	12.7331	12.814	12.0243	12.7479	12.4785	12.0502	12.5277	12.3715	12.0689	12.4634	12.4534	12.1128	12.7829	12.6395	12.2258
ATPAF2	ENSG00000171953	10.1598	9.78802	9.69333	10.2017	10.233	9.2999	10.4346	10.3631	9.67369	10.3031	10.2962	9.95973	10.3579	10.4078	9.56249
ATPSCKMT	ENSG00000150756	11.4106	11.7334	10.987	10.6934	10.536	11.0738	10.5439	10.5904	11.0794	10.8161	11.248	10.6035	10.9135	10.9968	10.4004
ATR	ENSG00000175054	12.6218	12.3625	12.6073	12.1461	11.8207	12.5974	11.9585	11.7993	12.288	12.2142	11.8324	11.969	12.2493	11.8867	11.5731
ATRAID	ENSG00000138085	12.2393	13.0661	12.7722	12.5093	12.7965	12.7339	12.3772	12.6718	12.7795	12.3142	12.9637	12.8584	12.338	13.105	13.3836
ATRIP	ENSG00000164053	10.7207	10.2198	10.519	10.1983	10.2189	10.318	10.4154	10.3219	10.5132	10.9358	10.8968	10.8695	10.6337	10.5782	10.5025
ATRN	ENSG00000088812	13.2382	13.7663	13.011	13.3279	13.5286	13.0064	13.1813	13.3836	13.0007	13.0002	13.4064	13.0695	13.1481	13.4422	13.3406
ATRNL1	ENSG00000107518	8.25541	7.14083	0.287425	9.14692	7.77793	1.53195	9.14711	7.93278	0.287425	9.10979	7.58809	0.287425	8.94142	7.92771	0.287425
ATRX	ENSG00000085224	13.2889	13.3971	12.4552	13.3515	13.1127	12.9657	13.2496	13.0929	12.3243	12.9623	12.5755	12.6565	12.9053	12.8322	12.7824
ATXN1	ENSG00000124788	11.8401	12.2825	4.77614	11.9869	12.2436	5.28942	12.0369	12.1904	5.32449	11.0634	11.8064	6.55756	11.9351	12.4374	6.91688
ATXN10	ENSG00000130638	13.4446	13.7299	13.1327	13.3881	13.2978	13.0998	13.2616	13.1159	13.1714	13.4488	13.3394	13.0343	13.7787	13.6653	12.7996
ATXN1L	ENSG00000224470	12.7547	12.696	12.8603	12.9372	12.9542	12.9434	13.0688	13.198	13.075	13.1747	12.9691	12.9131	13.0346	12.7896	13.1216
ATXN2	ENSG00000204842	12.5931	12.3459	12.461	12.7063	12.5672	12.5414	12.5855	12.415	12.054	12.5094	12.1277	12.1802	12.5621	12.3038	12.3414
ATXN2L	ENSG00000168488	13.7427	13.0998	14.2771	13.5318	13.837	14.1454	13.9525	14.1092	14.3692	14.0337	13.6377	14.1345	13.7042	13.4803	14.2117
ATXN3	ENSG00000066427	10.9879	11.4053	10.7007	11.5095	11.5992	11.0504	11.4669	11.4841	10.6448	10.6556	10.7894	11.0315	11.1374	11.2349	11.2425
ATXN3L	ENSG00000123594	0.287425	0.287425	0.287425	0.287425	1.53641	0.287425	0.287425	0.287425	0.287425	0.287425	0.287425	0.287425	0.287425	0.287425	2.13017
ATXN7	ENSG00000163635	12.7551	12.4287	11.5022	12.7503	12.5446	11.8109	12.6498	12.4081	11.2147	12.6507	12.1712	11.2127	12.5687	12.1707	11.5276
ATXN7L1	ENSG00000146776	9.87211	9.90648	10.0973	9.93499	9.74641	10.476	9.96541	9.62862	10.0729	9.48625	10.0152	10.4752	9.75327	9.81172	10.8972
ATXN7L2	ENSG00000162650	9.84595	8.97135	10.0102	9.34714	9.58026	9.70076	10.04	10.0483	10.2182	10.2158	9.91982	9.7789	9.47188	9.27929	8.91555
ATXN7L3	ENSG00000087152	12.2343	12.1689	12.9637	12.1222	12.5328	12.822	12.3876	12.6865	13.0364	12.482	12.6134	13.0977	12.2085	12.4316	13.27
ATXN7L3B	ENSG00000253719	13.0087	13.15	13.4903	13.1658	13.09	13.5791	12.9577	12.92	13.5134	13.0847	13.0709	13.5886	12.9617	12.9921	13.7735
AUH	ENSG00000148090	9.79824	10.4138	9.08471	10.4238	10.8005	9.29103	10.3339	10.7484	9.06127	8.6414	8.98964	9.19516	9.44067	9.85875	9.04867
AUNIP	ENSG00000127423	9.69941	8.04077	9.46373	9.02656	7.91224	9.49019	8.97155	7.95928	9.6776	9.70351	8.36761	10.3076	9.78934	7.52295	7.74279
AUP1	ENSG00000115307	13.0915	12.9145	13.3134	12.6081	13.0183	13.126	12.7797	13.0793	13.299	13.0268	13.1161	12.9773	13.0259	13.1908	12.8485
AURKA	ENSG00000087586	13.4392	11.4182	12.8889	12.9643	11.6754	12.6316	12.7881	11.5157	12.607	13.0749	10.8226	12.7497	13.2646	11.2011	11.9759
AURKAIP1	ENSG00000175756	11.2993	10.6323	12.3388	10.4917	11.3055	11.6938	11.3789	11.6924	12.3597	11.735	12.0699	12.0156	11.5829	12.2012	12.0319
AURKB	ENSG00000178999	12.1133	8.96016	11.992	11.5428	10.2178	11.6415	11.8061	10.1553	11.7759	11.8748	9.10221	12.1702	11.7707	9.35711	10.9857
AURKC	ENSG00000105146	4.92889	5.25883	4.45611	5.40377	5.56013	4.72974	5.58969	5.91653	4.40628	5.546	5.51832	4.7024	5.49674	5.08922	5.09911
AUTS2	ENSG00000158321	9.14863	9.21685	3.46024	9.12599	9.62895	4.07396	9.29102	9.75804	4.68077	9.58908	9.32369	4.47517	8.88456	9.16698	3.51331
AVEN	ENSG00000169857	11.2121	10.9148	11.3074	10.6918	10.2642	11.3607	10.5606	10.1826	11.3598	11.2341	10.6354	11.1825	11.5148	10.9282	12.2165
AVIL	ENSG00000135407	7.09973	7.96439	4.93872	7.94571	7.90053	5.60809	8.08444	8.37605	4.55008	7.01776	8.65475	6.93757	6.93208	8.11372	6.93041
AVL9	ENSG00000105778	12.7271	12.9825	12.9239	12.9313	13.1428	13.1626	12.7492	13.1043	13.0457	12.6855	12.7157	12.3716	12.5039	12.4714	12.1323
AVPI1	ENSG00000119986	10.4961	10.7483	8.1831	10.7867	11.4581	7.93597	10.9504	11.8405	8.49296	12.7958	13.0096	9.37858	11.7123	12.2328	9.47288
AVPR1A	ENSG00000166148	1.97582	3.01361	0.287425	1.49582	2.006	0.287425	1.95891	1.49491	0.287425	2.33199	2.09178	0.287425	2.31967	2.96995	1.63168
AVPR1B	ENSG00000198049	1.51338	2.00331	0.287425	4.22464	2.60632	0.287425	3.73427	3.61895	0.287425	3.45614	2.94016	0.287425	3.30588	1.97182	0.287425
AVPR2	ENSG00000126895	0.287425	3.01361	0.287425	1.49582	2.34108	0.287425	2.54743	2.27859	0.287425	0.287425	2.09178	0.287425	0.287425	1.97182	0.287425
AWAT2	ENSG00000147160	1.51338	0.287425	0.287425	0.287425	1.53641	0.287425	0.287425	0.287425	0.287425	0.287425	0.287425	0.287425	0.287425	0.287425	0.287425
AXDND1	ENSG00000162779	3.76114	3.9933	1.60323	3.10777	3.01734	2.00017	2.28705	2.94172	0.287425	2.81681	4.0412	3.30135	4.13374	4.39123	2.13017
AXIN1	ENSG00000103126	10.6418	9.96365	11.5454	10.4881	10.9606	11.3095	11.2247	11.3383	11.8617	11.0458	10.5175	11.0309	10.8249	10.8394	11.6801
AXIN2	ENSG00000168646	8.06188	8.5277	6.3543	8.61042	9.00672	6.68488	8.52878	8.90392	6.57721	8.55904	9.18796	7.84823	8.5129	8.59552	7.5892
AXL	ENSG00000167601	14.0897	13.6244	13.7528	14.1595	14.3699	13.886	14.2685	14.3626	13.9569	14.7201	14.5095	13.9505	14.7569	14.2208	14.2595
AZGP1	ENSG00000160862	3.28889	3.3294	0.287425	3.10777	3.46805	0.287425	3.63054	2.94172	0.287425	2.81681	2.94016	1.51982	3.56238	3.53852	2.48284
AZI2	ENSG00000163512	12.9153	13.4532	12.442	13.2221	13.2682	12.7204	13.0498	13.1192	12.5856	12.7306	12.8229	12.608	12.9472	13.0383	13.2553
AZIN1	ENSG00000155096	14.2288	14.2924	15.5357	14.518	14.3583	15.6878	14.5186	14.3688	15.5755	15.0183	14.3082	14.9831	14.4568	13.7468	14.9994
AZIN2	ENSG00000142920	9.24965	8.89405	9.13302	9.67	9.65705	8.91442	9.92524	9.68687	8.88992	8.49114	8.74512	9.42499	8.51665	8.50602	11.0343
AZU1	ENSG00000172232	2.30647	2.82375	2.44076	3.50904	4.08342	1.53195	4.16285	4.69713	2.10807	2.33199	3.72073	1.98426	2.80257	3.65078	4.2811
B2M	ENSG00000166710	17.738	18.5121	16.3533	18.3875	18.51	16.6649	18.1648	18.345	16.4867	18.0566	18.2459	16.7203	18.0747	18.4634	18.0428
B3GALNT1	ENSG00000169255	11.2133	10.5665	12.4301	10.7801	9.76428	12.7411	10.6965	9.6434	12.6643	11.3045	10.6413	11.1988	11.7937	10.8848	11.6624
B3GALNT2	ENSG00000162885	12.0412	11.8318	11.9854	12.3038	12.0379	12.2028	12.1626	11.8653	12.1344	12.1401	11.6466	12.2818	11.874	11.4896	11.8724
B3GALT1	ENSG00000172318	7.16703	7.67364	5.48617	6.88978	6.70905	6.24475	6.38981	6.45271	6.10624	8.14833	8.06831	4.80382	8.46329	8.39073	4.0009
B3GALT2	ENSG00000162630	4.33228	3.58687	1.60323	6.22919	4.38281	2.59904	6.11293	4.5924	2.73299	5.6604	4.30271	2.98723	6.57764	4.25669	2.76024
B3GALT4	ENSG00000235863	7.48597	7.72745	4.45611	8.05805	8.79227	3.58207	8.78963	9.05163	5.15522	8.66213	9.65816	5.49124	8.54628	9.95389	8.02091
B3GALT5	ENSG00000183778	3.76114	3.46401	12.5618	3.10777	3.33335	12.6729	2.95199	3.38581	12.2469	3.45614	4.0412	12.4085	3.30588	3.41655	12.2993
B3GALT6	ENSG00000176022	10.3403	10.7112	12.1038	9.93633	10.5407	11.8113	10.2562	10.6313	12.105	10.9294	11.621	12.0463	10.4896	11.1105	11.7575
B3GAT1	ENSG00000109956	6.68003	5.64201	0.287425	7.57885	7.57933	0.287425	7.77662	7.58342	0.287425	6.96311	5.98213	0.287425	5.43467	4.7822	0.287425
B3GAT2	ENSG00000112309	2.78729	3.01361	0.287425	2.75657	3.01734	2.8196	2.95199	2.75498	0.287425	3.69176	2.09178	1.98426	1.52216	1.51034	1.63168
B3GAT3	ENSG00000149541	11.6654	10.89	11.8744	11.144	11.8019	11.3666	12.0281	12.1158	11.8779	11.9477	12.142	11.4409	11.9037	12.65	11.4528
B3GLCT	ENSG00000187676	11.3709	11.2764	11.1374	11.5185	11.1798	11.3313	11.3549	10.9809	11.2093	11.6506	10.8728	11.5048	11.932	11.3366	9.50488
B3GNT10	ENSG00000214654	8.2686	8.2157	9.11898	7.87497	7.42446	9.6703	7.52754	7.31447	9.25944	8.52926	8.83017	9.50042	8.35026	8.0991	9.45894
B3GNT2	ENSG00000170340	10.7531	11.0778	9.27401	10.72	10.872	9.46674	10.5745	10.6148	9.12849	11.001	10.6628	9.41902	10.6576	10.3452	8.89844
B3GNT3	ENSG00000179913	2.78729	1.53435	0.287425	3.50904	2.60632	0.287425	2.28705	1.49491	0.287425	0.287425	2.43912	0.287425	1.98733	0.287425	0.287425
B3GNT4	ENSG00000176383	4.92889	3.58687	2.71464	5.13207	4.73971	2.8196	5.81754	4.64572	2.96144	6.38095	5.87941	4.7024	6.37787	6.24693	5.32101
B3GNT5	ENSG00000176597	13.0967	13.5769	12.9206	12.1222	12.5406	13.2145	11.9749	12.5311	12.88	11.0738	11.333	11.829	11.5568	10.9849	11.904
B3GNT6	ENSG00000198488	0.287425	0.287425	0.287425	1.49582	1.53641	0.287425	1.50051	1.95155	0.287425	1.53035	1.60213	1.51982	0.287425	1.51034	0.287425
B3GNT7	ENSG00000156966	4.26339	3.58687	3.13702	5.82943	6.1991	3.58207	5.97279	6.85402	3.32879	5.28571	6.16792	3.87165	5.19361	5.23911	4.3635
B3GNT8	ENSG00000177191	3.65704	1.53435	0.287425	3.38762	3.80881	1.53195	4.85415	3.90941	1.61466	4.30048	5.21493	1.51982	4.28261	5.55715	0.287425
B3GNT9	ENSG00000237172	11.6504	11.8528	9.17162	11.6259	11.8567	9.29103	11.7931	11.9121	9.3381	11.8143	12.0001	10.5956	11.9218	12.1782	11.5758
B3GNTL1	ENSG00000175711	9.13669	8.87927	10.4932	8.96764	9.25673	10.0825	9.2131	9.25358	10.3254	8.17261	8.40505	9.42101	8.31196	8.72492	9.81494
B4GALNT1	ENSG00000135454	11.8394	10.4868	13.342	11.6366	10.8629	13.0337	11.931	10.9249	13.2253	11.6183	10.4396	13.7947	12.3212	11.7012	13.4221
B4GALNT2	ENSG00000167080	1.51338	2.338	2.94204	3.62083	3.33335	0.287425	3.39699	3.10604	2.45769	2.59642	3.13506	3.77451	1.52216	2.30188	2.13017
B4GALNT3	ENSG00000139044	7.06989	5.46312	2.94204	8.65333	7.95813	2.3344	8.67481	8.10408	1.61466	8.45199	7.04022	2.31615	7.04016	6.33275	2.48284
B4GALNT4	ENSG00000182272	6.94398	6.32218	10.589	7.50148	8.06687	10.2838	8.30081	8.37211	10.7571	7.03906	7.2707	10.0475	6.72743	7.15955	11.1069
B4GALT1	ENSG00000086062	14.8221	15.1936	13.7048	14.7417	15.0015	13.7599	14.8137	14.9873	13.9442	15.5688	15.5186	14.3633	15.3167	15.505	15.628
B4GALT2	ENSG00000117411	11.8339	11.4243	13.0354	11.4391	11.9755	12.7647	12.0655	12.2849	13.0971	12.3002	12.3007	12.637	12.2835	12.6386	13.2786
B4GALT3	ENSG00000158850	12.1736	11.7815	12.9076	12.2851	12.4027	12.6669	12.4653	12.447	12.8868	12.3439	12.0112	12.3569	12.2482	12.0394	11.6446
B4GALT4	ENSG00000121578	11.7332	11.5274	11.2061	11.8946	11.4635	11.3718	11.812	11.4221	11.272	11.9174	11.3054	11.5474	12.2309	11.6805	12.1911
B4GALT5	ENSG00000158470	13.8982	13.7875	13.6718	14.1478	13.9597	13.801	14.2465	13.9097	13.5508	13.8671	13.4145	13.3467	14.1428	13.8556	13.2099
B4GALT6	ENSG00000118276	10.8724	10.7187	12.8105	10.5444	10.1415	13.3206	10.3339	10.0582	13.0093	9.26919	9.02013	10.5644	10.0839	9.55215	9.14756
B4GALT7	ENSG00000027847	10.6842	10.6498	11.3519	10.4352	11.1511	10.8269	11.1483	11.5282	11.3334	11.4053	11.8444	10.9027	11.1502	11.92	11.668
B4GAT1	ENSG00000174684	11.4954	11.9298	11.4936	11.8144	12.1162	11.2189	11.9058	12.1176	11.5049	11.1836	11.7607	11.9086	11.0873	11.88	11.7941
B9D1	ENSG00000108641	10.7429	10.6314	9.95122	10.6508	10.7204	9.9006	10.9656	10.9282	10.0489	10.8458	11.2331	9.9501	10.7093	11.137	10.927
B9D2	ENSG00000123810	8.15006	7.45182	8.76223	7.16989	7.44878	8.38681	8.23223	8.3642	8.82091	8.77112	8.57485	9.68419	7.94019	8.08928	8.78386
BAALC	ENSG00000164929	9.01673	9.90794	3.46024	9.55288	9.82901	2.8196	9.68822	9.63356	2.96144	9.5055	10.2234	2.57917	9.0846	10.3327	4.19366
BAAT	ENSG00000136881	2.30647	4.78682	0.287425	3.38762	3.33335	2.59904	3.83093	4.22263	0.287425	3.32169	3.72073	3.67024	3.43997	3.8517	0.287425
BABAM1	ENSG00000105393	12.469	12.1266	12.7643	12.2898	12.3668	12.5306	12.5167	12.3616	12.7293	12.328	12.243	12.6071	12.4934	12.6208	12.5326
BABAM2	ENSG00000158019	11.9189	12.5372	11.4887	11.9677	12.26	11.5168	11.872	12.1977	11.6462	11.6134	12.0161	11.5202	12.09	12.6136	11.8047
BACE1	ENSG00000186318	13.0336	13.5135	12.5469	13.4456	13.5825	12.4014	13.4234	13.4774	12.4599	13.3625	13.6447	12.9468	13.4856	13.8997	12.9328
BACE2	ENSG00000182240	12.577	13.336	12.1088	12.7358	13.3099	12.1182	12.7718	13.2162	12.2864	12.5089	13.0419	12.2947	12.6281	13.2494	12.6069
BACH1	ENSG00000156273	12.7285	12.9413	13.2626	13.3412	13.4903	13.6962	13.4954	13.486	13.8448	12.3474	12.2826	12.7603	12.4355	12.5124	13.8436
BACH2	ENSG00000112182	8.5715	9.10441	3.30794	9.7421	10.134	3.89707	9.75237	9.92869	3.61947	9.98434	9.52631	4.7024	9.3905	9.77541	4.65259
BAD	ENSG00000002330	10.1586	9.39368	11.1353	9.91479	10.4178	10.3472	10.9957	10.9396	11.0113	10.6225	10.8061	11.3169	10.8097	11.5713	11.6766
BAG1	ENSG00000107262	12.5371	12.7746	11.2893	12.6141	12.8873	11.1911	12.5719	12.8482	11.3377	13.2021	13.2411	11.1021	12.6298	13.0499	11.9257
BAG2	ENSG00000112208	12.1465	11.9004	12.3886	12.0254	11.8086	12.4793	12.1308	12.0974	12.4135	12.9315	12.6517	13.0473	12.6636	12.5521	12.4466
BAG3	ENSG00000151929	12.7408	12.8769	13.8989	12.5891	13.0214	13.5326	12.8468	13.1761	13.7428	12.6104	13.0953	14.0757	12.7159	13.149	13.8359
BAG4	ENSG00000156735	11.558	11.4758	10.9652	11.7413	11.4867	11.2293	11.2926	11.1196	10.8257	11.2524	10.7716	11.2069	11.2582	10.6994	10.7447
BAG5	ENSG00000166170	13.0192	12.9672	12.3961	12.9065	12.8502	12.594	12.9101	12.911	12.5269	13.0583	12.9407	12.0964	13.1701	12.7684	12.0189
BAG6	ENSG00000204463	14.8723	14.6097	14.953	14.5563	15.046	14.6844	15.0217	15.246	14.9886	14.7165	14.8268	14.5716	14.814	15.1698	14.6264
BAHCC1	ENSG00000266074	8.48372	8.20625	11.5904	8.45495	9.28176	11.1395	9.42187	9.72444	11.6277	8.07291	9.16904	10.7939	8.34183	9.429	11.9211
BAHD1	ENSG00000140320	11.5842	11.0311	12.4066	11.6267	11.8729	12.2078	12.0796	12.1258	12.4315	11.8592	11.8277	12.8846	11.6971	11.7425	12.4784
BAIAP2	ENSG00000175866	10.9108	10.0454	9.88804	10.454	11.0118	9.51516	11.2746	11.4759	9.92454	11.7058	11.8038	11.2315	11.0986	11.3072	11.1001
BAIAP2L1	ENSG00000006453	10.5493	10.6757	13.0389	10.9041	11.2775	13.0795	11.1124	11.3433	13.2261	10.5362	10.8356	12.8089	11.0561	11.4276	13.3089
BAIAP2L2	ENSG00000128298	6.45231	4.78682	3.30794	5.24005	5.46789	3.58207	6.20529	6.1554	4.55008	6.00156	5.87941	3.55767	6.12642	5.99649	3.89378
BAIAP3	ENSG00000007516	5.50612	4.2365	5.37704	6.86753	6.61189	5.05773	7.90883	7.39435	5.19944	7.44212	7.21907	5.07111	5.61337	5.86439	4.19366
BAK1	ENSG00000030110	11.554	11.4699	11.7669	11.2052	11.7073	11.4516	11.4059	11.6372	11.6537	11.8562	12.3824	11.6537	11.9376	12.3022	11.3979
BAMBI	ENSG00000095739	9.2782	9.64155	13.2238	9.75124	10.3191	12.979	10.3008	10.5972	12.573	12.4087	12.7229	14.0826	11.6156	11.8336	13.5642
BANF1	ENSG00000175334	13.4848	13.0118	13.5774	12.9722	12.768	13.5151	13.0533	12.748	13.6214	13.2553	12.9674	13.4708	13.4769	13.1745	12.9516
BANK1	ENSG00000153064	3.14102	4.37832	0.287425	3.2547	3.46805	0.287425	2.95199	2.75498	0.287425	3.32169	3.30592	2.7985	3.15755	3.65078	2.13017
BANP	ENSG00000172530	9.52168	8.97692	10.8026	9.33908	9.55248	10.381	9.71202	9.80993	10.6135	9.81416	9.90192	11.0439	9.63932	9.60656	10.5316
BAP1	ENSG00000163930	13.2248	12.5712	13.2911	13.0993	13.1874	13.0394	13.5577	13.4159	13.3338	13.4763	13.1932	13.3043	13.402	13.3694	13.393
BARD1	ENSG00000138376	11.5409	9.97064	10.91	11.4499	10.2699	11.2322	11.1587	10.1028	10.8631	11.7752	10.0046	12.1357	11.7704	10.0018	10.7361
BARX1	ENSG00000131668	0.287425	1.53435	1.60323	2.27996	0.287425	0.287425	1.95891	1.49491	2.10807	1.53035	2.09178	1.98426	1.98733	0.287425	0.287425
BARX2	ENSG00000043039	0.287425	2.338	2.71464	2.94338	0.287425	2.3344	3.26386	2.94172	3.32879	2.33199	2.94016	4.7024	1.52216	2.96995	3.77794
BASP1	ENSG00000176788	13.0112	13.537	13.067	13.3422	13.5967	13.1747	13.2876	13.6529	13.2358	13.6814	14.006	14.639	13.5037	13.7509	15.1591
BATF	ENSG00000156127	0.287425	0.287425	0.287425	1.49582	1.53641	0.287425	0.287425	1.49491	0.287425	0.287425	0.287425	0.287425	0.287425	1.51034	0.287425
BATF2	ENSG00000168062	6.94398	7.38642	11.1436	7.55816	7.73903	11.3979	7.96273	8.07529	11.4041	7.31696	7.74234	10.727	7.84803	8.24344	13.2438
BATF3	ENSG00000123685	9.51984	8.50477	2.09322	9.86512	9.17163	1.53195	10.1193	9.44202	3.32879	9.31573	8.69687	2.31615	9.47573	8.69931	2.76024
BAX	ENSG00000087088	12.344	13.0123	13.2964	12.3221	13.6335	12.8941	12.8803	13.838	13.2033	12.7357	13.8405	13.0112	12.4901	13.9706	13.5249
BAZ1A	ENSG00000198604	13.3392	12.8972	12.4377	12.9964	12.6641	12.6838	12.8219	12.6438	12.3634	13.2502	12.275	11.8082	13.1606	12.4808	11.8512
BAZ1B	ENSG00000009954	14.3438	13.829	14.518	14.0399	13.7142	14.7906	13.921	13.6019	14.5443	14.1559	13.6236	14.7276	14.1699	13.5578	14.2871
BAZ2A	ENSG00000076108	14.1477	13.7919	13.6047	14.2916	14.3842	13.6365	14.4991	14.4287	13.5718	13.6243	13.4496	13.4111	13.8655	13.6045	13.9247
BAZ2B	ENSG00000123636	11.6189	11.8341	12.2093	11.8798	11.7043	12.6501	11.6299	11.4307	12.1093	10.7303	10.7435	11.9997	11.3498	11.2907	12.537
BBC3	ENSG00000105327	7.87327	9.6555	9.97012	8.54182	11.0172	9.23431	9.29313	11.4532	9.69699	8.82421	11.5254	10.0201	8.49782	11.6574	10.886
BBIP1	ENSG00000214413	11.4737	11.823	10.1699	11.3264	11.1027	10.5411	11.062	10.9607	10.2539	10.8608	11.1116	9.89526	11.1477	11.1208	10.2788
BBOF1	ENSG00000119636	9.92306	10.5376	7.78814	9.77982	9.98402	7.98079	9.53473	9.81139	8.00076	10.1635	9.98154	9.11619	9.83056	10.1078	10.4053
BBOX1	ENSG00000129151	3.76114	6.32218	0.287425	2.75657	3.99763	0.287425	2.7648	2.94172	0.287425	2.59642	5.51832	2.31615	4.54067	5.667	2.13017
BBS1	ENSG00000174483	10.4074	10.7483	10.3013	11.0576	11.2169	10.268	11.2639	11.2983	10.4415	10.8601	11.2986	10.8681	10.2142	11.0548	11.3484
BBS10	ENSG00000179941	11.2053	11.7655	11.4689	11.2294	11.2938	11.708	10.7978	10.8749	11.0824	10.9408	11.3384	11.4897	11.1976	11.3298	11.5854
BBS12	ENSG00000181004	8.95551	9.30355	9.19054	9.54589	9.38197	9.20863	9.0079	8.7332	8.75585	8.08832	8.24906	10.9091	8.7478	8.64332	11.1695
BBS2	ENSG00000125124	11.9683	12.5192	11.8033	12.7252	13.0124	11.9757	12.6201	12.8214	11.7754	11.18	11.5704	11.9711	11.6042	11.7593	12.1963
BBS4	ENSG00000140463	11.1047	11.8787	11.5878	11.4869	11.6551	11.5305	11.3645	11.5313	11.5877	10.7188	11.2141	11.3434	11.1073	11.5788	11.2886
BBS5	ENSG00000163093	10.0946	9.40817	10.0072	9.54062	9.48158	10.0722	9.73234	9.97228	10.2709	10.3676	10.295	10.3521	9.99133	10.0993	10.176
BBS7	ENSG00000138686	11.7011	11.8479	10.9198	11.6416	11.494	10.8892	11.5082	11.2695	10.7782	11.8449	11.4657	11.2937	11.8853	11.6719	10.857
BBS9	ENSG00000122507	10.3151	10.9703	9.99339	10.6037	10.3387	10.1392	10.5117	10.1994	10.0169	9.73972	9.47	10.4034	10.6728	10.8983	10.916
BBX	ENSG00000114439	13.631	13.8078	12.5639	13.8189	13.6737	12.9342	13.8097	13.6406	12.6576	12.5641	12.3414	12.5761	13.4542	13.2308	12.5181
BCAM	ENSG00000187244	11.184	10.0768	11.8038	11.6034	11.9055	11.6067	12.5496	12.2809	12.123	12.2858	12.0089	11.7396	11.4749	11.8439	12.6885
BCAN	ENSG00000132692	3.85812	3.01361	5.21736	3.50904	3.70408	3.69502	3.73427	3.61895	4.15927	4.55891	4.38024	3.87165	4.05306	5.46889	5.68279
BCAP29	ENSG00000075790	13.0976	13.2258	14.2929	12.93	12.8167	14.6853	12.7268	12.7396	14.5306	12.5568	12.0248	13.4956	12.7895	12.2303	12.8324
BCAP31	ENSG00000185825	13.9779	14.0327	13.8718	13.6244	13.9035	13.6529	13.8441	13.9433	13.8577	13.7808	13.8501	13.3676	13.7499	14.0772	13.2326
BCAR1	ENSG00000050820	11.652	10.9335	13.3205	10.8604	12.1794	12.5021	12.1928	12.978	13.1592	12.5276	12.8255	11.457	11.9587	12.7874	11.7876
BCAR3	ENSG00000137936	10.8367	10.7311	12.8679	11.0886	11.5942	12.7999	11.1442	11.5492	12.9706	12.7216	12.2898	12.2073	11.3659	11.3177	12.0217
BCAS1	ENSG00000064787	4.78916	6.59254	7.70034	5.09419	5.46789	8.08198	4.54974	6.29515	7.80024	4.43551	5.33631	5.68951	4.80914	5.74422	3.1872
BCAS2	ENSG00000116752	12.1991	12.4521	11.6911	11.9356	11.9113	11.9527	11.8109	11.848	11.8383	12.2791	12.3072	12.1876	12.2667	12.1721	11.5125
BCAS3	ENSG00000141376	9.72037	10.1733	10.0581	10.3505	10.373	10.3037	10.3492	10.3681	10.4183	9.61234	9.48756	9.98554	9.70154	10.1463	11.2479
BCAS4	ENSG00000124243	11.0917	10.4926	10.0596	11.2206	10.9307	10.2759	11.1702	11.1137	10.3948	11.2061	11.0188	10.816	11.2765	10.8135	12.3052
BCAT1	ENSG00000060982	13.795	13.603	14.2889	13.507	13.2188	14.6688	13.2671	13.1339	14.4833	13.3702	12.791	13.6962	13.7318	13.0365	14.2054
BCAT2	ENSG00000105552	10.0211	8.92892	10.6212	9.82959	9.91442	10.2646	10.4366	10.1611	10.7263	10.3303	10.2417	9.95698	10.7655	10.6921	9.60319
BCCIP	ENSG00000107949	13.0284	12.831	12.7695	12.7402	12.4215	12.7675	12.5831	12.3718	12.6306	13.0186	12.5938	12.26	12.9213	12.505	11.5221
BCDIN3D	ENSG00000186666	9.92027	10.166	9.53737	9.81948	9.91297	9.5912	9.48218	9.63685	9.07021	9.70017	9.98309	9.6875	9.6564	9.8251	9.95722
BCHE	ENSG00000114200	8.70687	8.71916	2.09322	9.88187	8.86635	2.3344	9.75237	8.37211	0.287425	9.20941	8.15328	0.287425	9.01478	8.56748	0.287425
BCKDHA	ENSG00000248098	9.91749	9.84391	11.4566	10.2072	11.1349	11.2374	10.953	11.4667	11.7187	10.4425	11.0241	11.4527	10.0481	10.8239	12.0409
BCKDHB	ENSG00000083123	10.9365	11.3506	10.535	10.7575	10.4633	10.83	10.551	10.2453	10.6696	10.5886	10.5356	11.0978	11.0892	11.3901	11.1759
BCKDK	ENSG00000103507	11.6612	11.1534	12.1384	11.4676	11.7693	11.7535	12.0981	11.9961	12.1538	11.8422	11.767	11.5221	11.8475	11.9897	12.0911
BCL10	ENSG00000142867	11.2189	11.6219	12.2553	11.267	11.4349	12.4139	11.2926	11.4292	12.3115	10.7802	10.8347	11.3658	10.95	10.8634	11.6619
BCL11A	ENSG00000119866	4.33228	4.78682	9.01666	5.65843	5.33494	9.18249	5.28543	5.05316	9.1199	3.89372	3.72073	8.62591	3.30588	4.18437	9.9119
BCL11B	ENSG00000127152	2.78729	4.56778	9.53314	3.10777	3.33335	9.91655	3.26386	4.0746	9.7775	3.57886	3.94218	8.23097	1.52216	1.97182	7.09565
BCL2	ENSG00000171791	9.73311	8.99074	11.129	9.90936	9.69482	11.3372	9.90748	9.5471	11.2234	8.70605	7.99038	9.10632	9.57968	9.07038	7.51031
BCL2A1	ENSG00000140379	9.63975	11.3442	11.0085	9.11658	10.6062	11.4836	8.4999	10.7703	11.1094	6.33002	7.57993	8.10774	4.70769	4.92187	6.54698
BCL2L1	ENSG00000171552	14.0159	14.7098	14.1974	13.7874	15.0587	14.1864	14.1901	15.1256	14.4119	13.2343	14.1902	13.3372	13.9542	14.729	13.3942
BCL2L10	ENSG00000137875	5.05624	5.0632	0.287425	5.3405	5.06789	2.00017	5.14311	4.5924	2.73299	4.15137	4.59045	3.15315	4.85729	4.18437	1.63168
BCL2L11	ENSG00000153094	10.5448	11.1479	10.7955	11.3686	11.9473	10.9111	11.2863	11.9087	10.7016	11.4402	11.8461	11.5387	10.7842	11.0779	11.0288
BCL2L12	ENSG00000126453	9.7347	8.06709	11.0849	9.39654	8.95106	10.567	9.98377	9.25999	10.9561	9.7085	8.87756	10.4914	9.76277	9.03242	9.77238
BCL2L13	ENSG00000099968	13.0347	12.9639	13.4414	13.176	13.0974	13.59	13.2522	12.9764	13.5944	13.1021	13.0162	13.2492	13.1299	13.0608	13.8352
BCL2L14	ENSG00000121380	1.97582	1.53435	0.287425	1.49582	0.287425	0.287425	2.95199	1.49491	0.287425	1.53035	2.09178	0.287425	1.52216	1.51034	4.2811
BCL2L15	ENSG00000188761	4.52105	5.36459	4.77614	4.22464	4.24093	5.05773	3.92143	4.64572	4.74191	4.22786	5.03531	3.96258	3.87656	4.02771	3.35971
BCL2L2	ENSG00000129473	13.0532	13.0882	12.6324	13.11	13.2808	12.6364	12.9958	13.2266	12.4655	12.8702	12.8638	12.3768	12.5939	12.6589	12.1275
BCL2L2-PABPN1	ENSG00000258643	9.16283	6.93894	8.85325	8.30984	9.16186	7.17417	9.81233	10.0297	8.82444	9.64569	9.87215	9.25446	8.54261	9.71118	8.78758
BCL3	ENSG00000069399	11.6249	11.5449	11.1171	11.682	12.0292	10.7833	11.9792	12.3249	10.7054	12.0204	13.0177	11.7856	11.7422	12.4895	12.775
BCL6	ENSG00000113916	12.016	12.6735	12.6526	13.1286	14.1005	12.6287	13.3737	13.919	12.6611	11.7524	11.9921	10.8534	11.5334	12.1127	11.252
BCL6B	ENSG00000161940	6.45231	5.46312	7.2934	7.69081	6.87377	7.69498	7.7462	7.31447	7.48937	5.71437	4.98667	5.6628	6.32756	5.20308	8.11278
BCL7A	ENSG00000110987	10.7718	10.4493	13.1551	11.4905	11.7885	13.2768	11.6858	11.7986	13.3078	10.9826	10.7545	12.1208	10.9479	10.4969	12.4434
BCL7B	ENSG00000106635	12.6074	12.0218	12.4315	12.294	12.3834	12.3417	12.7376	12.6845	12.6867	13.0168	12.6645	12.3595	12.8394	12.5892	11.6564
BCL7C	ENSG00000099385	10.2367	9.46273	12.246	9.57879	9.45781	11.6925	10.1843	9.89476	12.1471	10.255	10.0818	12.2134	10.4626	10.5605	12.4321
BCL9	ENSG00000116128	11.726	12.0022	11.5173	11.4306	11.8265	11.7772	11.675	12.0297	11.7492	11.5166	11.8204	11.4226	11.4836	11.622	11.4203
BCL9L	ENSG00000186174	13.0569	12.9544	13.5283	12.7132	13.776	13.1479	13.4031	14.1802	13.4854	13.6338	14.8242	14.5992	13.4092	14.5377	14.9353
BCLAF1	ENSG00000029363	14.4929	14.3435	13.9669	14.2285	13.939	14.1806	14.3358	14.0769	14.0294	14.4832	13.9562	14.1704	14.367	13.7872	13.8047
BCLAF3	ENSG00000173681	10.2039	10.6706	9.60944	10.2411	10.087	10.0046	9.92931	9.75502	9.50797	10.1402	10.28	9.71699	10.1968	10.482	10.4529
BCO1	ENSG00000135697	5.2102	5.22177	0.287425	5.63226	4.98151	2.3344	5.10522	4.53702	2.45769	4.55891	4.83002	4.80382	4.41744	4.92187	8.28064
BCO2	ENSG00000197580	8.16894	8.1727	7.67752	8.83631	8.3935	7.45398	8.28397	7.99046	7.31965	7.78228	6.95441	10.6476	8.60024	7.75199	10.4762
BCOR	ENSG00000183337	11.6309	11.4709	12.046	11.7139	11.8789	12.0629	11.8685	11.9852	11.8269	11.7239	12.1451	13.7036	11.5343	11.296	14.2181
BCORL1	ENSG00000085185	11.8379	10.7245	10.2455	11.8367	11.6827	10.3059	12.3079	11.8451	10.02	12.0551	11.0722	10.9757	11.8678	11.2653	10.9262
BCR	ENSG00000186716	11.9123	11.8253	12.0927	11.6891	12.6554	11.8876	12.306	13.0022	12.3336	11.7556	11.9487	12.1001	11.9355	12.2292	12.1748
BCS1L	ENSG00000074582	11.2674	10.68	12.1021	10.4936	10.632	11.868	10.7012	10.7115	12.0871	11.3616	11.288	11.8113	11.1634	11.2288	11.1624
BDH1	ENSG00000161267	10.1633	9.61859	0.287425	9.04898	9.99369	0.287425	9.19519	10.3003	2.10807	8.30154	9.0676	1.98426	9.03843	8.80215	3.1872
BDH2	ENSG00000164039	11.4512	11.8071	10.3406	12.0213	11.6672	10.6264	11.8087	11.3628	10.5306	11.0464	10.9611	10.8563	11.3482	11.6813	10.7177
BDKRB1	ENSG00000100739	12.3882	12.5908	9.74544	11.6395	12.3973	9.44291	11.9763	12.7056	10.2342	12.0521	12.6052	10.645	11.9158	12.4461	10.2588
BDKRB2	ENSG00000168398	15.9763	16.7037	2.71464	16.2912	16.8665	2.8196	16.2379	16.7972	3.15722	13.8016	14.8693	5.55073	14.2249	15.0622	8.614
BDNF	ENSG00000176697	12.5117	13.3564	12.521	12.8075	13.5711	12.6983	12.8277	13.5498	12.4644	14.2138	14.0539	12.4926	13.1756	13.6774	11.872
BDP1	ENSG00000145734	13.0307	12.9697	12.1198	12.7012	12.3755	12.5962	12.5198	12.2778	11.9202	13.1429	12.5063	12.4339	12.8105	12.4652	11.9471
BEAN1	ENSG00000166546	5.80078	5.25883	10.593	7.64575	7.49622	10.9255	7.94141	7.8615	11.1696	6.7601	6.67671	9.61799	6.18411	6.1175	9.24822
BECN1	ENSG00000126581	12.3045	12.5111	13.1781	12.4318	12.3553	13.1874	12.3242	12.1882	13.1634	12.3321	12.357	12.6685	12.3242	12.3081	12.58
BEGAIN	ENSG00000183092	6.0453	5.02067	0.287425	6.21163	7.15567	0.287425	7.10688	7.11202	0.287425	5.01155	6.58178	0.287425	5.55624	5.84114	0.287425
BEND2	ENSG00000177324	0.287425	0.287425	4.52608	0.287425	0.287425	4.62041	0.287425	1.49491	4.96336	0.287425	0.287425	2.7985	0.287425	0.287425	0.287425
BEND3	ENSG00000178409	9.45208	8.34181	9.90451	9.19909	8.88725	9.99649	9.26122	8.9887	10.3304	9.71016	9.2355	8.69999	9.17746	8.22561	7.05916
BEND4	ENSG00000188848	3.14102	2.00331	0.287425	3.10777	3.01734	0.287425	2.28705	2.75498	0.287425	2.59642	2.43912	0.287425	1.98733	1.97182	0.287425
BEND5	ENSG00000162373	3.76114	3.58687	0.287425	3.82097	4.31363	0.287425	5.35164	4.69713	0.287425	3.00637	4.22074	0.287425	3.43997	3.13527	0.287425
BEND6	ENSG00000151917	10.1762	10.602	8.12246	9.19686	9.24289	8.40337	9.21976	8.89571	8.28834	9.17375	9.5432	9.96793	10.1756	10.4866	10.1546
BEND7	ENSG00000165626	11.5486	11.1479	4.22302	12.2684	11.9352	4.30396	12.142	11.8813	4.55008	10.3676	10.1836	4.59328	11.3174	10.8841	4.9998
BEST1	ENSG00000167995	9.26729	9.93105	7.17894	9.04155	9.46776	7.32085	9.22197	9.86563	7.24785	9.13473	10.4054	7.53157	9.30643	9.91825	8.49157
BEST2	ENSG00000039987	1.51338	0.287425	0.287425	1.49582	0.287425	0.287425	2.28705	1.49491	2.10807	2.59642	2.09178	2.57917	0.287425	0.287425	2.48284
BEST3	ENSG00000127325	6.2365	5.58481	8.43961	4.35881	4.08342	8.74288	4.85415	4.22263	8.6682	4.22786	4.52375	7.85414	5.66833	4.10819	7.69603
BEST4	ENSG00000142959	5.17322	5.02067	1.60323	5.49375	5.36935	2.00017	5.74552	6.3117	2.73299	4.67253	5.73977	1.98426	4.75931	5.93195	4.3635
BET1	ENSG00000105829	11.8581	12.9227	11.8673	12.1645	12.6701	12.0685	11.8109	12.6871	11.83	11.3034	12.1239	11.8671	11.1759	11.5165	12.0603
BET1L	ENSG00000177951	12.772	12.9574	12.6908	12.7607	13.4648	12.579	13.0507	13.7009	12.6439	13.1313	13.4211	12.5103	12.8409	13.1796	13.6769
BEX1	ENSG00000133169	13.0789	13.5082	0.287425	12.712	12.997	0.287425	12.2207	13.2204	0.287425	14.2827	15.0571	0.287425	13.6555	14.0289	0.287425
BEX2	ENSG00000133134	9.77377	10.2728	4.13605	10.663	10.9199	4.30396	10.5589	11.1417	4.24643	10.5502	10.9058	4.64888	9.97372	9.98337	4.65259
BEX3	ENSG00000166681	13.6838	13.9955	14.5598	13.977	13.9738	14.5581	13.8948	14.0154	14.5604	13.856	13.8593	14.5118	13.6296	13.6689	14.9243
BEX4	ENSG00000102409	12.0108	12.5631	12.8096	12.5797	12.68	13.1544	12.353	12.599	13.1035	12.3191	12.4584	12.2319	12.0121	12.1932	12.7984
BEX5	ENSG00000184515	3.65704	3.3294	0.287425	1.95274	3.33335	0.287425	2.95199	3.10604	0.287425	2.81681	2.43912	0.287425	2.99148	2.30188	1.63168
BFAR	ENSG00000103429	12.5514	12.4857	12.9612	12.5492	12.6317	13.005	12.5525	12.5851	12.999	12.5496	12.3938	12.4138	12.7242	12.583	12.6654
BFSP1	ENSG00000125864	7.69583	7.0058	7.21107	7.50869	7.03237	7.76712	7.6377	6.92028	7.71152	7.19895	7.07549	9.36623	7.62322	6.8692	10.0715
BFSP2	ENSG00000170819	1.51338	0.287425	0.287425	1.95274	0.287425	0.287425	1.50051	0.287425	0.287425	1.53035	2.71286	0.287425	0.287425	0.287425	1.63168
BGLAP	ENSG00000242252	7.23133	6.25046	4.77614	7.17896	8.5994	3.79963	9.00019	8.79041	3.74507	8.55904	8.80588	4.12869	7.66433	8.38673	4.5856
BGN	ENSG00000182492	10.6418	11.2826	6.33499	10.6743	12.15	6.31647	11.3182	12.3085	6.52609	11.2137	12.3921	6.66907	10.6465	12.2544	11.5153
BHLHA15	ENSG00000180535	1.51338	0.287425	0.287425	0.287425	2.006	2.00017	2.28705	2.5382	0.287425	2.81681	2.71286	0.287425	1.52216	1.97182	0.287425
BHLHB9	ENSG00000198908	8.9391	8.86433	10.4137	9.39848	9.05767	10.5013	9.42955	8.90119	10.4042	8.45199	8.4639	10.8541	8.91043	8.30417	9.99151
BHLHE40	ENSG00000134107	11.9854	12.5999	11.6369	12.2637	13.0254	11.7519	12.9542	13.1656	11.9684	11.9951	12.8294	12.0456	12.0065	12.522	12.7726
BHLHE41	ENSG00000123095	10.4668	11.3366	13.5387	11.0527	11.368	13.8136	11.5316	11.6199	13.6277	10.5886	10.9123	12.4329	10.9437	11.5665	13.3948
BHMG1	ENSG00000237452	0.287425	1.53435	0.287425	1.95274	2.34108	2.3344	2.54743	2.75498	2.10807	2.59642	1.60213	1.98426	3.30588	2.30188	0.287425
BHMT	ENSG00000145692	5.31574	3.80458	0.287425	5.70939	4.44881	0.287425	5.90829	4.74676	0.287425	7.08072	5.12792	0.287425	6.42649	4.02771	0.287425
BHMT2	ENSG00000132840	10.2765	10.0559	0.287425	9.943	9.52606	0.287425	9.79608	9.59352	0.287425	9.87906	9.78784	0.287425	10.254	9.85731	0.287425
BICC1	ENSG00000122870	12.3427	13.1563	9.80102	13.1376	13.4322	10.4454	12.955	13.2816	10.2182	11.8836	12.3044	9.99091	12.4138	12.8643	11.188
BICD1	ENSG00000151746	11.8736	12.152	11.4113	11.552	11.8796	11.6997	11.4964	11.6466	11.3604	11.105	11.3177	11.7813	11.2582	11.3669	10.7835
BICD2	ENSG00000185963	12.3045	12.1294	12.4663	11.9552	12.2252	12.3933	12.1967	12.2619	12.3658	12.4661	12.5649	11.9887	12.1745	12.2664	11.8868
BICDL1	ENSG00000135127	5.56437	5.52525	1.60323	5.01532	6.3954	2.00017	5.95161	6.9523	2.10807	5.63264	5.71015	1.98426	5.58509	5.43822	0.287425
BICDL2	ENSG00000162069	0.287425	2.00331	1.60323	1.49582	0.287425	1.53195	1.95891	2.75498	0.287425	2.33199	2.43912	3.15315	0.287425	1.51034	3.89378
BICRA	ENSG00000063169	8.9771	8.37169	10.736	8.8534	9.35649	10.3935	9.39075	9.5436	10.6823	9.27369	9.61686	10.1639	8.81019	9.61	11.0327
BICRAL	ENSG00000112624	11.6462	12.0776	10.0057	11.5633	11.5887	10.3332	11.5811	11.4273	10.1452	11.6152	11.7246	10.3953	11.5265	11.5405	11.1113
BID	ENSG00000015475	12.7229	12.0459	10.9793	12.4396	12.0568	10.9376	12.5335	12.184	11.1043	12.3043	11.5491	9.88375	12.7584	12.0204	12.2278
BIK	ENSG00000100290	2.30647	1.53435	0.287425	2.94338	2.34108	2.00017	2.28705	1.95155	1.61466	3.69176	3.59554	1.51982	4.05306	3.41655	2.76024
BIN1	ENSG00000136717	11.9418	11.6613	12.5108	11.4532	12.3015	12.2619	12.1654	12.7406	12.6588	11.6511	12.5093	13.0394	11.6755	12.2751	13.0918
BIN2	ENSG00000110934	1.51338	0.287425	2.94204	0.287425	2.34108	2.00017	2.7648	2.27859	3.61947	1.53035	1.60213	3.43534	1.52216	0.287425	4.10053
BIN3	ENSG00000147439	11.2425	10.7564	10.5684	11.1595	11.4655	10.5373	11.5014	11.6741	10.7918	11.4276	11.1982	10.651	11.2075	11.3926	10.6921
BIRC2	ENSG00000110330	12.7697	12.9089	14.0334	12.8548	12.778	14.4484	12.6163	12.6166	14.1619	12.5923	12.5112	13.3568	12.6668	12.561	13.289
BIRC3	ENSG00000023445	10.4055	11.3016	12.8586	11.4134	12.1577	13.1384	11.0276	12.0782	12.589	10.4944	10.8661	9.51542	10.2851	10.0174	12.4801
BIRC5	ENSG00000089685	13.1557	10.3337	13.306	12.7427	11.2222	12.8796	12.9036	11.3483	13.1304	13.0121	10.5884	13.765	13.1373	10.8698	12.3395
BIRC6	ENSG00000115760	12.9635	12.9069	12.8367	12.668	12.3986	13.0264	12.4648	12.3708	12.4536	12.5001	12.2879	12.3117	12.5386	12.3218	12.4913
BIRC7	ENSG00000101197	0.287425	0.287425	1.60323	0.287425	2.60632	3.69502	1.50051	1.49491	3.48162	0.287425	0.287425	3.30135	1.52216	0.287425	5.68279
BIVM	ENSG00000134897	11.9503	11.8857	13.6152	12.2653	11.8989	13.8155	12.1364	11.7557	13.6264	10.8616	10.4664	12.224	11.6304	11.2831	12.2663
BIVM-ERCC5	ENSG00000270181	6.32337	7.10061	8.65733	7.06624	6.61189	9.0202	6.72542	6.5396	9.25944	5.45381	5.87941	8.16592	6.89801	5.84114	7.91601
BLACAT1	ENSG00000281406	2.78729	3.3294	10.7795	4.84327	4.57233	10.4906	4.70999	3.61895	10.378	2.81681	3.45817	9.38472	1.52216	2.5636	9.36492
BLCAP	ENSG00000166619	12.4602	13.0259	11.6181	12.4502	12.857	11.6209	12.3765	12.7291	11.5316	12.8863	13.368	12.2093	12.8055	13.3544	11.817
BLID	ENSG00000259571	1.97582	1.53435	1.60323	2.53969	2.34108	2.3344	0.287425	1.49491	1.61466	1.53035	2.43912	1.98426	0.287425	0.287425	0.287425
BLK	ENSG00000136573	0.287425	0.287425	0.287425	0.287425	0.287425	1.53195	1.50051	0.287425	1.61466	0.287425	1.60213	1.98426	1.52216	0.287425	0.287425
BLM	ENSG00000197299	10.8084	9.34502	11.5564	10.5884	9.01488	11.6151	10.3257	8.90392	11.3371	10.0799	8.36286	11.1444	10.5872	9.01436	8.73458
BLMH	ENSG00000108578	11.9578	11.5991	11.5822	11.7671	11.5066	11.5239	11.6232	11.3307	11.4916	11.6103	11.083	12.1284	12.064	11.5242	11.9731
BLNK	ENSG00000095585	2.97551	4.56778	0.287425	3.10777	4.44881	0.287425	1.95891	4.74676	0.287425	3.79632	6.21085	0.287425	2.583	5.58541	0.287425
BLOC1S1	ENSG00000135441	11.6424	11.5117	11.5237	11.5095	11.5071	11.4719	11.5829	11.5027	11.4877	11.6306	11.5668	11.4522	11.5954	11.9214	11.6579
BLOC1S2	ENSG00000196072	12.1282	13.4523	12.1446	11.8815	12.7034	12.2022	11.737	12.7003	12.1922	12.2118	13.4395	12.6769	12.1872	13.1671	12.695
BLOC1S3	ENSG00000189114	10.0482	10.1277	10.2712	10.0444	10.4811	10.1638	9.91844	10.4367	10.2901	10.339	10.4949	10.8725	10.3828	10.3879	11.2158
BLOC1S4	ENSG00000186222	9.54896	9.94247	10.1794	9.33706	9.8166	9.96057	9.29733	9.74743	10.0847	9.35658	9.82458	9.57569	9.47188	9.9043	9.57762
BLOC1S5	ENSG00000188428	10.6818	10.8443	10.6232	10.8	10.647	10.8331	10.6003	10.4748	10.6247	9.89812	9.92305	11.2115	10.4042	10.1127	10.6467
BLOC1S5-TXNDC5	ENSG00000259040	12.2879	12.868	11.7286	12.6474	12.366	12.0727	11.9749	11.6306	11.9107	11.5807	11.56	12.002	11.9119	11.5945	11.6665
BLOC1S6	ENSG00000104164	12.9235	13.1929	14.3427	13.0786	13.0005	14.539	12.9265	12.91	14.4353	12.7901	12.6375	13.8713	12.9736	12.8524	13.7465
BLVRA	ENSG00000106605	11.3663	11.2605	11.1513	11.4987	11.5419	11.2535	11.5738	11.3513	11.261	11.2513	11.0874	10.8408	11.882	11.8892	11.9367
BLVRB	ENSG00000090013	8.56438	8.58348	11.2518	8.77487	9.86709	10.712	9.71045	10.2582	11.297	9.86274	10.6305	11.6207	10.2142	11.3082	12.0386
BLZF1	ENSG00000117475	11.8621	12.3451	11.9628	11.5826	11.4655	12.0525	11.4481	11.3855	11.8569	12.0093	11.9511	11.3915	11.9456	11.8646	11.737
BMERB1	ENSG00000166780	12.4314	13.2598	11.4727	12.7728	14.0263	11.6955	13.0146	14.1433	11.7277	12.902	13.4196	11.2241	12.2541	12.6084	11.3727
BMF	ENSG00000104081	9.54896	9.62924	6.5344	11.0278	11.5076	6.40137	11.1639	11.617	6.36087	9.93834	11.0881	11.2155	9.7469	10.4573	10.4727
BMI1	ENSG00000168283	12.8067	12.9975	12.6396	12.7867	12.5966	12.9152	12.5128	12.4842	12.8441	12.8879	12.9241	13.4761	12.9756	12.7203	12.792
BMP1	ENSG00000168487	13.6068	13.4704	11.5412	13.5228	14.1873	11.2512	14.0593	14.3265	11.5882	14.2254	14.6062	11.744	14.3046	15.0428	12.5524
BMP10	ENSG00000163217	2.56861	3.46401	0.287425	2.94338	3.80881	0.287425	1.50051	3.25292	0.287425	1.53035	3.30592	0.287425	1.52216	2.30188	1.63168
BMP2	ENSG00000125845	10.7818	12.8023	10.8424	10.2848	12.2914	10.9574	10.151	12.3487	10.8397	10.5548	12.281	8.04193	9.38641	11.8114	7.65587
BMP2K	ENSG00000138756	12.494	12.485	13.2149	12.3399	12.145	13.5518	12.1296	12.0639	13.3127	12.8059	12.8791	12.6408	12.6837	12.6138	12.5671
BMP3	ENSG00000152785	4.26339	3.90207	5.79974	3.72443	3.80881	6.46586	3.39699	3.38581	5.73808	3.00637	3.13506	6.23397	3.77937	3.41655	8.19355
BMP4	ENSG00000125378	9.43852	10.4372	7.54936	10.824	11.6001	7.38895	10.9309	11.2161	6.95761	9.56175	10.1104	8.76418	9.99804	10.4913	8.63067
BMP5	ENSG00000112175	3.76114	4.2365	0.287425	4.93187	3.99763	0.287425	4.65854	4.15053	0.287425	3.79632	4.0412	0.287425	4.48037	3.13527	0.287425
BMP6	ENSG00000153162	6.92189	8.39682	12.5231	7.523	8.77314	12.5701	7.34473	8.96535	12.6928	8.1286	8.84046	10.9155	5.9155	6.09803	8.80605
BMP7	ENSG00000101144	8.95006	10.7121	0.287425	9.7065	11.0009	0.287425	9.47848	11.2341	0.287425	8.02035	10.0803	1.51982	6.59191	8.0942	2.13017
BMP8A	ENSG00000183682	5.24624	6.53333	0.287425	7.08565	8.757	0.287425	7.20856	8.95222	0.287425	7.22705	8.05069	3.30135	5.43467	5.84114	2.76024
BMP8B	ENSG00000116985	6.42114	6.50279	0.287425	7.50869	7.73244	1.53195	7.95211	7.86711	1.61466	7.97688	7.67496	0.287425	7.63015	7.31942	0.287425
BMPER	ENSG00000164619	11.4565	11.9998	12.1338	11.2996	11.4273	12.041	11.1248	11.2647	12.1006	11.6506	11.9944	12.9793	12.4357	12.5983	12.7076
BMPR1A	ENSG00000107779	12.1282	12.1894	12.1177	12.2887	11.8781	12.4769	12.1205	11.8226	12.2528	12.0247	11.5328	13.3853	12.2189	11.9471	12.5376
BMPR1B	ENSG00000138696	7.60861	7.48344	0.287425	7.33307	6.97771	1.53195	6.86786	6.42255	0.287425	8.15322	7.16552	1.51982	7.59514	6.61896	0.287425
BMPR2	ENSG00000204217	13.0084	13.0861	14.0631	13.1695	12.8264	14.388	13.1037	12.7916	14.0388	12.6817	12.5608	14.3149	13.041	12.927	14.8649
BMS1	ENSG00000165733	13.3959	13.243	12.9121	12.9569	12.7428	12.968	12.8441	12.6702	12.8649	13.1883	12.7781	12.3085	13.1868	12.7165	12.0421
BMT2	ENSG00000164603	10.8278	11.6729	9.73627	11.1555	11.2461	9.96337	11.107	11.2412	10.0246	10.8801	10.5975	10.2616	11.3633	11.4222	10.6198
BNC1	ENSG00000169594	12.7492	12.9973	3.13702	12.9379	12.9665	3.58207	12.6791	12.9178	0.287425	12.1822	12.3137	3.43534	12.2518	12.1788	4.10053
BNC2	ENSG00000173068	11.9963	12.0147	12.0221	11.9936	12.0469	12.3211	11.9085	12.0818	12.2102	11.7313	11.6847	13.0803	11.7066	11.7831	13.4078
BNIP1	ENSG00000113734	10.3424	10.0078	10.1158	9.98365	9.8413	10.0435	9.99028	10.0825	10.1296	10.6163	10.2391	10.1118	10.4953	10.317	9.88436
BNIP2	ENSG00000140299	13.193	13.5255	12.8811	13.3991	13.2995	13.2082	13.1523	13.2451	13.1036	12.9309	12.6768	12.228	13.0807	12.952	12.3733
BNIP3	ENSG00000176171	12.0118	12.3839	12.0999	12.4633	12.7373	12.1526	12.7538	12.6734	12.1404	11.7334	11.9045	11.6806	11.9656	11.9207	12.27
BNIP3L	ENSG00000104765	13.0701	14.0124	13.333	13.9789	14.3116	13.812	14.065	14.3319	13.7754	12.7339	13.0673	13.6893	13.1179	13.4123	13.8686
BNIP5	ENSG00000189325	1.51338	0.287425	0.287425	1.49582	2.006	2.00017	1.50051	1.49491	0.287425	1.99807	2.09178	0.287425	1.52216	1.51034	0.287425
BNIPL	ENSG00000163141	7.00831	5.82601	5.08477	7.7769	6.94389	5.01521	7.32015	6.87645	4.40628	5.7917	6.03087	4.98741	6.10666	5.34211	3.51331
BOC	ENSG00000144857	9.16753	9.42659	5.41435	9.88464	10.6773	5.09903	10.6413	10.9059	5.32449	9.17616	10.1619	6.51341	9.08712	10.011	6.665
BOD1	ENSG00000145919	11.7248	11.7598	12.8006	11.8704	11.9811	12.9211	11.7634	11.9047	12.9624	11.9769	11.7366	13.5498	11.8482	11.7084	13.6578
BOD1L1	ENSG00000038219	13.0082	13.0138	12.092	12.9808	12.9156	12.3824	12.8735	12.8883	11.8715	12.6505	12.381	11.5754	12.4712	12.2533	11.9053
BOD1L2	ENSG00000228075	3.94891	3.9933	5.03772	3.99637	4.38281	5.42546	4.08683	3.90941	5.24234	3.89372	4.22074	5.6628	3.77937	4.39123	6.21231
BOK	ENSG00000176720	10.7374	9.69317	6.12617	10.5713	10.8115	6.29887	11.4204	11.1125	6.82291	12.6834	11.5491	6.23397	11.8809	11.5174	6.78902
BOLA1	ENSG00000178096	9.18387	9.28573	9.22241	9.46853	9.57106	8.63133	9.31402	9.7198	8.98446	8.97819	9.64452	9.53026	9.2079	9.52871	9.37732
BOLA2	ENSG00000183336	7.79033	7.98663	8.36543	7.72215	7.57197	8.97936	7.54885	7.58342	7.82864	7.49701	7.86834	8.18481	7.47703	7.80098	7.63949
BOLA2B	ENSG00000169627	9.8386	9.07876	10.7222	8.57996	9.21244	10.1997	9.31194	9.68051	10.6725	9.87759	10.2103	10.0667	9.59216	10.126	9.52508
BOLA2-SMG1P6	ENSG00000261740	10.2096	10.3096	11.5109	9.77535	10.0019	11.2734	9.77816	10.1904	11.4141	10.067	10.2494	10.8615	10.1015	9.95118	10.6094
BOLA3	ENSG00000163170	9.71877	9.73154	10.2661	8.98324	8.68377	10.0222	8.62219	8.63469	9.95385	9.44298	9.63076	9.86191	9.85592	9.97805	8.84943
BOLL	ENSG00000152430	0.287425	1.53435	0.287425	1.95274	0.287425	0.287425	1.50051	0.287425	0.287425	1.99807	1.60213	0.287425	0.287425	1.51034	0.287425
BOP1	ENSG00000261236	10.4601	8.84621	13.1527	8.72004	9.47172	12.2619	10.0122	10.0728	13.0143	11.3898	11.1665	11.9107	10.5845	10.8777	11.0241
BORA	ENSG00000136122	10.4399	9.28124	10.31	10.4333	9.43162	10.2971	10.1877	9.2211	10.1537	10.2765	8.79181	10.0957	10.2529	8.79007	9.653
BORCS5	ENSG00000165714	10.0847	10.2603	10.1604	10.1027	10.3463	10.1105	10.2355	10.1404	10.1952	9.80176	10.0716	9.71375	9.98728	10.3117	9.92379
BORCS6	ENSG00000196544	8.06692	7.91306	8.51446	7.82388	8.84818	8.11251	8.36227	8.83689	8.3582	8.29271	9.22507	9.68253	8.49782	9.22871	9.58833
BORCS7	ENSG00000166275	11.5687	11.8701	11.01	11.6387	11.3341	11.1064	11.7112	11.3825	11.2039	11.8562	11.9171	11.4873	11.6386	11.6715	11.0522
BORCS7-ASMT	ENSG00000270316	8.76698	7.39475	7.52401	8.89249	8.44276	6.24475	8.66184	7.91122	6.59386	8.79322	7.30081	7.05514	8.49022	7.43256	7.62292
BORCS8	ENSG00000254901	10.6627	10.2807	10.7203	10.117	10.1452	10.2151	10.4308	10.2486	10.5056	11.2694	11.2665	10.3739	10.7749	11.1075	10.7322
BORCS8-MEF2B	ENSG00000064489	6.4368	6.0538	7.7522	6.99617	7.39139	7.88971	7.79456	8.15082	8.27808	7.22705	7.46051	8.73564	6.34452	7.98183	8.99173
BPGM	ENSG00000172331	11.0605	11.4283	13.6301	10.961	10.9024	13.7835	10.7807	10.9235	13.792	10.5126	10.7075	14.7572	11.1447	11.1346	14.7956
BPHL	ENSG00000137274	10.0392	10.3584	10.7072	10.4771	10.2891	10.803	10.3164	10.0825	10.7691	10.5931	10.6036	10.9851	10.4548	10.7155	10.9304
BPI	ENSG00000101425	0.287425	2.338	1.60323	2.27996	0.287425	0.287425	0.287425	2.27859	0.287425	0.287425	2.09178	1.51982	1.52216	1.51034	4.65259
BPIFA2	ENSG00000131050	1.51338	2.82375	0.287425	1.95274	2.60632	0.287425	0.287425	2.27859	0.287425	0.287425	1.60213	0.287425	0.287425	1.51034	0.287425
BPIFB1	ENSG00000125999	2.78729	0.287425	0.287425	0.287425	0.287425	0.287425	0.287425	0.287425	0.287425	1.53035	0.287425	0.287425	1.98733	1.51034	0.287425
BPIFB4	ENSG00000186191	1.51338	1.53435	0.287425	0.287425	1.53641	0.287425	1.50051	0.287425	0.287425	1.53035	1.60213	0.287425	2.99148	0.287425	2.99023
BPIFC	ENSG00000184459	1.97582	2.82375	0.287425	2.75657	2.34108	2.3344	0.287425	0.287425	0.287425	0.287425	2.09178	0.287425	1.52216	0.287425	0.287425
BPNT1	ENSG00000162813	11.0064	11.019	11.0047	11.0982	10.8076	11.1432	11.0546	10.6404	11.1744	10.3999	10.3319	11.12	11.1592	10.894	10.1646
BPTF	ENSG00000171634	12.8228	12.6805	12.6135	12.6309	12.281	12.8474	12.5704	12.2688	12.5114	12.6488	12.142	12.6232	12.5326	12.1466	12.689
BRAF	ENSG00000157764	12.1666	12.2723	12.0538	12.4089	12.2839	12.3545	12.0933	12.0218	12.1028	11.8621	11.4607	12.0277	11.968	11.5932	12.1061
BRAP	ENSG00000089234	11.6453	11.6764	11.5564	11.8407	11.6942	11.7009	11.7508	11.6785	11.6099	11.9703	11.6529	11.3879	11.7245	11.4741	11.4214
BRAT1	ENSG00000106009	10.4678	9.63453	11.7281	9.87491	10.5473	10.8262	10.7272	10.9235	11.4659	10.7442	10.9821	11.4873	10.4011	11.0897	11.2899
BRCA1	ENSG00000012048	12.0341	9.81001	11.8563	11.3105	9.81036	11.9289	11.1958	9.71514	11.6909	10.9422	9.15811	12.6436	11.5989	9.48253	9.97038
BRCA2	ENSG00000139618	11.1362	9.47851	10.4866	10.2226	8.97637	10.6595	9.9266	8.74544	9.96028	10.4662	8.86081	10.9999	10.5502	8.60245	9.93558
BRCC3	ENSG00000185515	11.8595	11.8	11.1772	11.5331	11.0835	11.2874	11.4645	10.8673	11.1605	11.3924	11.1942	11.6194	11.8352	11.5875	11.1298
[truncated: 16,021 more rows]

## Sheet: RNAseq (TPM)
Gene Symbol	Gene ID	BT66OFF_Control_1	BT66OFF_Control_2	BT66OFF_Control_3	BT66OFF_Tram15min_1	BT66OFF_Tram15min_2	BT66OFF_Tram15min_3	BT66OFF_Tram1h_1	BT66OFF_Tram1h_2	BT66OFF_Tram1h_3	BT66OFF_Tram6h_1	BT66OFF_Tram6h_2	BT66OFF_Tram6h_3	BT66OFF_Tram24h_1	BT66OFF_Tram24h_2	BT66OFF_Tram24h_3
A1BG	ENSG00000121410	0.368017	0.366186	0.663717	0.425157	0.659984	0.503314	0.789857	1.19711	0.568278	0.512862	1.03928	0.80608	0.413934	0.89757	1.66234
A1BG-AS1	ENSG00000268895	4.00401	3.29454	3.76041	4.96876	5.08934	3.72397	6.43735	5.69256	4.30667	6.62362	5.97547	8.93129	5.53977	6.76182	9.10957
A1CF	ENSG00000148584	0.000633428	0.00102254	0	0	0	0.00151489	0	0.000520502	0.000877955	0	0	0.00245742	0	0.000607131	0
A2M	ENSG00000175899	0.738096	3.03689	0	1.2503	3.69949	0.00403632	1.24374	4.01627	0.00623799	1.12181	4.25389	0	0.966405	3.04226	0.00310798
A2M-AS1	ENSG00000245105	0.030986	0.0125052	0	0.0154407	0.0264903	0.0370529	0.0156402	0.025462	0.0214739	0.0326924	0.0161054	0	0.0532287	0	0
A2ML1	ENSG00000166535	0.00169752	0	0	0.00338356	0	0	0.00514094	0	0	0	0.000882304	0	0.000972014	0.00244056	0
A2MP1	ENSG00000256069	0.00115563	0.000932766	0	0	0.00197592	0	0.00233322	0	0	0	0	0	0	0.00110765	0
A3GALT2	ENSG00000184389	0.00381245	0.00923167	0.0159436	0	0	0.0045589	0.00384868	0.00626556	0	0	0.00396314	0.00986044	0.00436609	0.00365418	0.00526555
A4GALT	ENSG00000128274	2.01135	1.49045	6.15852	2.292	4.59015	4.43408	4.32947	6.96973	6.5828	5.51877	7.06507	3.57469	5.25892	9.09196	2.42102
A4GNT	ENSG00000118017	0	0	0	0.0125511	0.00538323	0	0	0	0	0.0132872	0.0130914	0.00814298	0	0.0120708	0
AAAS	ENSG00000094914	13.406	9.53864	20.3329	13.0635	11.8311	17.8513	14.091	11.1837	20.2734	12.9586	12.4577	27.5248	15.2557	13.9325	18.5763
AACS	ENSG00000081760	1.3945	0.728111	1.17536	1.34155	1.27313	1.13574	1.63861	1.33035	1.23379	1.76881	1.4168	2.32224	1.89988	1.41057	2.86577
AADAC	ENSG00000114771	0.037905	0.0703686	0	0.0113331	0.00648109	0	0.00382652	0.0186885	0	0	0.0197016	0	0.0130229	0	0
AADACL2	ENSG00000197953	0.00199256	0	0	0	0.00340692	0	0.00201149	0	0	0.00210228	0	0	0.00684574	0.00572951	0
AADACL3	ENSG00000188984	0	0	0	0.00430474	0.00369265	0	0	0	0	0.00911438	0	0	0	0.00414001	0
AADACL4	ENSG00000204518	0	0	0	0	0.00414514	0	0.00489468	0.00398422	0	0	0.00252013	0	0.00277636	0	0
AADACP1	ENSG00000240602	0.02644	0.0304872	0	0.0112931	0.00968736	0	0.0381303	0.00310376	0	0.0318811	0.00392643	0	0.00432565	0.00362033	0
AADAT	ENSG00000109576	0.784643	0.493209	4.00733	0.659159	0.363598	4.38824	0.569542	0.340924	4.22988	0.743602	0.46377	4.26309	0.997991	0.439263	3.0641
AAGAB	ENSG00000103591	7.60309	5.56243	12.0055	6.86425	4.4369	11.486	6.07796	4.44589	12.0724	6.59625	4.28248	13.5683	9.41172	6.11947	8.51753
AAK1	ENSG00000115977	1.91636	1.32808	1.43294	1.43476	1.02393	1.54266	1.3473	1.05096	1.35795	1.28252	1.08723	1.61744	1.67037	1.23876	1.40856
AAMDC	ENSG00000087884	0.316665	0.255596	0.605792	0.45157	0.290881	0.569342	0.503316	0.266671	0.553308	0.486346	0.315758	0.996905	0.696367	0.575823	1.12907
AAMP	ENSG00000127837	92.2482	48.7355	147.183	61.4267	62.5231	125.275	87.4432	73.0005	152.204	87.7986	68.3589	115.112	101.87	88.5473	94.7716
AANAT	ENSG00000129673	0.00651803	0.00526103	0	0.012992	0	0	0.00657996	0.00803402	0.00451712	0	0.00338782	0.00421452	0.00373229	0.00312372	0
AAR2	ENSG00000131043	8.36639	5.88252	9.57118	7.56067	6.64141	8.71691	9.25262	8.16767	10.1567	12.5238	11.0084	9.47574	11.7509	10.0207	8.6421
AARD	ENSG00000205002	1.23538	0.653055	0	0.710979	0.215691	0	0.790428	0.207318	0	0.853642	0.31653	0.0112506	0.876767	0.333548	0.0480631
AARS1	ENSG00000090861	38.7524	22.3538	68.602	31.4518	24.6306	77.6781	32.404	25.9232	74.9777	37.6798	28.304	75.3081	44.3944	33.7019	88.2241
AARS2	ENSG00000124608	11.6264	8.51821	13.8203	9.04612	9.23	11.0283	11.367	10.8193	12.13	11.1385	13.275	14.0005	12.5655	17.3748	9.40743
AARSD1	ENSG00000266967	5.13109	3.69758	8.62153	4.62023	4.18004	8.0417	4.58754	4.48411	8.76548	6.20012	5.96152	7.96377	6.4114	6.13318	6.49602
AASDH	ENSG00000157426	2.04713	1.61112	1.96848	2.14309	1.40179	2.13862	1.78864	1.17314	1.80184	1.75576	1.42754	2.02712	2.13463	1.52162	1.84914
AASDHPPT	ENSG00000149313	13.3267	10.9828	26.0427	12.6977	8.81571	27.5356	10.4765	7.52923	24.1845	13.1418	10.1468	27.0967	14.2054	10.2025	22.3269
AASS	ENSG00000008311	2.45369	1.726	1.74523	2.50781	1.7026	2.16341	2.10645	1.56031	1.83062	1.37554	0.75356	1.09235	1.87453	1.29481	1.46657
AATBC	ENSG00000215458	0	0	0.257266	0.00799695	0.0137197	0.326234	0.00810031	0.0329678	0.444867	0.00846593	0.0583885	0.778247	0.00918931	0.0769094	1.05283
AATF	ENSG00000275700	3.90489	2.78076	3.95763	2.57011	2.36441	3.39796	2.57674	2.44446	4.1	4.0575	3.03973	3.40692	4.57645	3.48656	2.73022
AATK	ENSG00000181409	0.0431386	0.0126616	0.0109336	0.08794	0.0502905	0.00820667	0.156379	0.106344	0.0135891	0.119992	0.0947831	0.0342325	0.0437892	0.0488655	0.0284362
ABALON	ENSG00000281376	0.0574292	0.185416	0.0400279	0.0572352	0.417323	0.0343367	0.144937	0.117977	0.159198	0.121183	0.179097	0.0742667	0.131538	0.192658	0.158636
ABAT	ENSG00000183044	0.0789996	0.0617594	0.134366	0.0891314	0.0781568	0.14081	0.0827597	0.101661	0.140486	0.0513729	0.0531985	0.150351	0.092748	0.0757199	0.0885231
ABBA01000935.2	ENSG00000283544	0.00948572	0.00519451	0.0026831	0.00479812	0.00382179	0.00208902	0.00140866	0.00485754	0.00401244	0.0035918	0.00433531	0.00247096	0.00865258	0.00354428	0.00133596
ABCA1	ENSG00000165029	2.88167	3.87046	5.54151	3.50479	4.05026	6.18931	3.37727	4.02243	5.53413	0.810237	2.01389	9.99675	1.52079	2.34523	7.6389
ABCA10	ENSG00000154263	0.0380587	0.0646004	0.23718	0.0808803	0.131226	0.29314	0.0864457	0.104399	0.295751	0.0265728	0.0361017	0.274608	0.0320482	0.0434525	0.174797
ABCA11P	ENSG00000251595	0.524143	0.335799	0.918113	0.424393	0.203983	1.09129	0.350868	0.189614	0.899292	0.533211	0.477394	1.18421	0.558868	0.340918	1.11104
ABCA12	ENSG00000144452	0.00633292	0.0372722	0.00110351	0.00525961	0.00902348	0	0.00372931	0.00823952	0.000365737	0.0105793	0.0430652	0.00238865	0.00483506	0.0419843	0.00182223
ABCA13	ENSG00000179869	0.0198584	0.0336325	0.00144013	0.00617763	0.0148182	0.00123537	0.00938621	0.0164124	0.00127281	0.0111421	0.025655	0.00282042	0.012357	0.0289361	0.00348787
ABCA17P	ENSG00000238098	0.00187244	0.00151134	0.000870053	0.00622036	0.00426871	0.00223904	0.00693083	0.00153862	0.000865089	0.00526812	0.00519051	0.00403568	0.0042887	0.00777703	0.0025861
ABCA2	ENSG00000107331	4.96075	2.83071	14.9965	5.57674	6.7826	12.7257	12.6254	9.14862	17.8652	7.59176	7.56631	13.3288	4.10001	7.63814	9.57959
ABCA3	ENSG00000167972	1.12631	0.598359	0.0211377	1.28369	1.43461	0.0271984	2.32933	1.78661	0.0291904	1.88514	1.76102	0.0958669	2.40027	2.79452	0.0954064
ABCA4	ENSG00000198691	0.0102206	0.0147804	0.0261202	0.0186744	0.0160191	0.0356466	0.0107476	0.016447	0.0306933	0.0148272	0.0177076	0.0561728	0.0039016	0.00816356	0.0635224
ABCA5	ENSG00000154265	0.677992	0.660519	0.000918479	1.13733	0.909566	0	0.879321	0.76719	0	0.661105	0.5452	0.000852061	0.879071	0.76289	0
ABCA6	ENSG00000154262	0.931282	0.995264	0.740107	1.85713	1.7483	0.91716	1.90207	1.48646	0.787421	0.35854	0.322696	0.507672	0.236675	0.176535	0.672377
ABCA7	ENSG00000064687	1.28833	0.694974	1.67083	1.25204	1.59092	1.32597	2.22368	1.71877	1.46585	1.27136	1.66129	1.7296	1.48765	3.03693	8.3185
ABCA8	ENSG00000141338	0.462064	0.586214	0.0242083	0.972308	0.882309	0.0333744	1.0838	0.733387	0.0369649	0.302975	0.214696	0.0208536	0.251442	0.253245	0.0154191
ABCA9	ENSG00000154258	0.0802639	0.13008	0.025549	0.202186	0.250161	0.0438329	0.218835	0.236814	0.0306591	0.060679	0.0571571	0.0596624	0.0144755	0.0393762	0.0567373
ABCA9-AS1	ENSG00000231749	0	0	0	0	0.000950917	0	0	0	0.00154169	0.000586775	0.000578131	0	0	0	0
ABCB1	ENSG00000085563	0.217979	0.148035	0	0.119377	0.10987	0	0.113013	0.0968935	0	0.299332	0.266299	0.000672016	0.307963	0.309061	0
ABCB10	ENSG00000135776	2.46199	1.3652	2.85316	2.36315	1.28306	3.04631	2.0205	1.20233	2.58528	2.92036	1.38865	3.52921	3.32893	1.66475	1.93042
ABCB10P1	ENSG00000274099	0.459285	0.22135	1.19963	0.683879	0.543502	1.10439	0.711855	0.878076	0.388308	0.848519	0.492981	0.755296	1.19477	0.537838	0.523267
ABCB10P3	ENSG00000261524	0.592491	0.327471	0.689496	0.895519	0.103948	1.09224	0.937215	0.299818	0.772027	0.688593	0.491453	1.36197	0.588431	0.476479	0.986236
ABCB10P4	ENSG00000260053	0.555025	0.243454	0.215129	0.848472	0.231142	0.0597214	0.305077	0.0388611	0.339972	0.611868	0.0649282	0.680936	0.546935	0.190111	0.105769
ABCB11	ENSG00000073734	0.000943543	0	0	0.00141053	0	0	0.000476254	0.000775331	0	0.000497751	0.00147125	0	0	0.00135656	0.000651585
ABCB4	ENSG00000005471	0.0153142	0.0185594	0	0.0421897	0.0637076	0	0.044235	0.0497167	0.00192376	0.02936	0.0346732	0.00269233	0.028644	0.0279371	0
ABCB5	ENSG00000004846	0.000337658	0	0	0	0	0	0	0	0	0	0	0	0	0.0016182	0
ABCB6	ENSG00000115657	10.2731	10.8972	3.88404	4.80366	7.13106	3.81151	6.15962	6.96329	3.7541	10.8863	20.9641	8.44528	11.1944	17.9786	10.3547
ABCB7	ENSG00000131269	1.22333	0.958615	1.27862	1.5732	1.1475	1.32992	1.37588	0.993767	1.30644	1.00703	0.656264	1.12532	1.50164	1.1889	1.0219
ABCB8	ENSG00000197150	5.23549	2.73141	17.0711	2.62437	2.60349	10.9281	4.07149	3.39995	14.7167	5.06223	5.37495	15.4608	6.57112	7.81532	18.0093
ABCB9	ENSG00000150967	0.544647	0.330617	0.417893	0.478209	0.487944	0.298192	0.809739	0.633967	0.396792	0.516701	0.891842	0.752062	0.626833	0.690296	0.571949
ABCC1	ENSG00000103222	2.52677	2.15078	2.05848	2.78422	3.59119	2.07376	3.15221	3.64439	2.04003	2.90374	3.80283	1.98773	2.63442	3.13063	2.89915
ABCC10	ENSG00000124574	4.65357	3.01026	8.10878	3.27765	3.2775	6.71222	4.49448	3.33135	8.13154	5.12734	5.94592	7.82581	5.22895	5.9025	9.37585
ABCC11	ENSG00000121270	0.00541974	0.00492136	0.0141658	0.00810215	0.00868763	0.0210629	0.00820686	0.00501022	0.0272309	0.00643297	0.00845093	0.0245306	0.0108619	0.0123375	0.0654977
ABCC12	ENSG00000140798	0	0	0	0	0	0	0.00073538	0	0	0	0.00378625	0	0.000834245	0.000698217	0
ABCC13	ENSG00000243064	0.0004318	0	0	0.000860683	0	0	0	0	0	0	0	0	0	0	0
ABCC2	ENSG00000023839	0.132792	0.131772	0.591266	0.0910833	0.0647762	0.648242	0.0812208	0.0956389	0.519684	0.109611	0.177829	0.798017	0.10198	0.105567	0.481169
ABCC3	ENSG00000108846	2.83598	4.12919	0.00132528	3.8667	5.87468	0.00113685	4.36492	6.5115	0	3.08141	5.92576	0.00368833	2.19822	4.28377	0.00131307
ABCC4	ENSG00000125257	0.723112	0.616226	0.484935	0.770345	0.67925	0.549861	0.76133	0.558165	0.470607	0.842352	0.779916	0.208752	1.00252	0.806536	0.187846
ABCC5	ENSG00000114770	3.36487	2.46888	3.11362	2.93287	2.25699	2.75826	2.76755	1.95311	2.64839	1.70006	1.74573	2.45076	2.2674	2.34232	2.10845
ABCC6	ENSG00000091262	0.189375	0.170432	1.4123e-21	0.309715	0.321814	0.00089073	0.402055	0.392031	0.00521343	0.363706	0.627532	0.0177539	0.275433	0.453502	0.0155057
ABCC6P1	ENSG00000256340	0.0278945	0.0372274	4.82011e-27	0.110346	0.0835574	0.00736315	0.115498	0.0600805	0	0.0626165	0.0307625	0.0172401	0.0462745	0.0379276	0.0102794
ABCC6P2	ENSG00000255277	0.553481	0.449089	0.603776	1.45825	0.962024	0.533331	1.51533	0.899848	0.462164	0.573561	0.888972	0.210147	0.473508	0.31378	0.655603
ABCC8	ENSG00000006071	0.00129516	0.00156808	0.000902718	0.00193617	0	0	0.00261492	0	0	0.00341619	0.00201952	0	0.00444971	0.00248277	0
ABCC9	ENSG00000069431	0.0387815	0.0200579	0.00262433	0.0221396	0.014807	0.00315167	0.0239461	0.0114476	0.000521871	0.032972	0.0285723	0.00973821	0.0431197	0.0306755	0.000520028
ABCD1	ENSG00000101986	2.48506	1.09932	2.07084	1.61736	1.89445	1.14596	3.18505	2.85659	2.00574	2.81891	3.59375	2.01341	3.33023	4.53217	3.56496
ABCD2	ENSG00000173208	0.0250621	0.0297111	0	0.0195136	0.0100434	0.00374612	0.0221377	0.00836634	0	0.018179	0.022796	0.00405124	0.0278046	0.0195175	0
ABCD3	ENSG00000117528	3.86748	4.39789	2.27809	3.89377	3.45386	2.41293	3.37442	3.25803	1.97965	3.64566	3.04466	3.36423	4.35472	4.02189	2.06745
ABCD4	ENSG00000119688	10.9417	6.27145	7.14774	13.884	10.6058	6.617	15.4199	10.4341	6.66463	8.04684	6.4618	7.8886	9.19294	8.30158	9.53749
ABCE1	ENSG00000164163	26.8415	16.6534	37.3453	20.7134	13.7512	40.0237	19.5023	14.037	38.8431	32.3076	17.2245	25.5905	28.4391	14.7686	14.1354
ABCF1	ENSG00000204574	37.8636	21.6424	29.4529	30.8328	23.0751	29.0534	33.7422	25.3331	29.5382	38.3335	25.4988	22.0646	41.6477	29.8105	20.4874
ABCF2	ENSG00000033050 | ENSG00000285292	32.5655	20.3524	62.0483	22.5478	18.4161	57.5678	24.5284	19.9297	62.3054	45.7228	30.7275	53.8764	40.9252	30.2709	31.7588
ABCF2P1	ENSG00000242159	8.32532	6.36401	18.1842	6.75438	4.76178	15.2387	5.35728	4.91253	16.0497	10.4213	7.46352	13.7265	9.70677	8.03621	9.91438
ABCF3	ENSG00000161204	44.4946	34.8152	31.3368	30.467	35.6595	26.3171	35.8109	37.5119	28.2763	46.1373	51.7412	36.7207	46.6565	50.0681	33.8818
ABCG1	ENSG00000160179	0.265501	0.17361	0	0.325451	0.487961	0	0.407124	0.468096	0	0.0833272	0.127516	0	0.182177	0.183611	0.00154724
ABCG2	ENSG00000118777	0.092696	0.0816781	0.000538406	0.0858389	0.0564634	0.00138556	0.084219	0.0536367	0.000535334	0.136513	0.0770877	0	0.171179	0.07478	0.00266722
ABCG4	ENSG00000172350	0.827573	0.343715	0.280007	1.54946	0.982259	0.269019	1.99126	0.967236	0.283978	0.856191	0.597186	0.779276	1.32501	0.854825	1.07642
ABHD1	ENSG00000143994	0.077796	0.062793	0	0.209339	0.0532069	0	0.141363	0.0511414	0	0.139536	0.113219	0	0.0980028	0.104393	0
ABHD10	ENSG00000144827	12.2995	8.3671	13.9096	11.8447	7.02091	15.1581	10.1613	6.46685	13.4978	7.77329	6.69743	16.7618	10.3202	6.69331	10.1441
ABHD11	ENSG00000106077	37.6836	16.0905	95.3681	23.3229	16.5374	72.5269	30.7831	16.5591	89.2267	36.0592	27.767	41.8538	40.4938	36.5721	16.4872
ABHD11-AS1	ENSG00000225969	0.0974913	0	0.0679511	0.048581	0.416732	0.0582897	0.344462	0.200277	0.0675634	0.30858	0.65874	0.252149	0.893191	0.934439	0.807898
ABHD12	ENSG00000100997	2.94162	2.51755	1.2913	3.25305	3.73702	1.23553	3.90475	3.90782	1.4061	4.88122	5.30828	4.66368	5.53354	6.77607	2.66719
ABHD12B	ENSG00000131969	0.0166	0.00267974	0	0.0231615	0.00709577	0	0.0117304	0.0068203	0	0.0227684	0.0138049	0	0.0228128	0.00636434	0
ABHD13	ENSG00000139826	7.61471	7.86849	5.71347	7.49279	6.18278	6.82199	7.11984	6.22036	5.64743	7.53577	6.36049	5.10416	8.02966	6.2446	3.7945
ABHD14A	ENSG00000248487	1.95383	0.835887	4.54496	1.80645	1.31038	4.19338	2.98556	1.52286	5.09899	2.37731	1.58815	6.24862	2.41603	2.41004	4.74306
ABHD14A-ACY1	ENSG00000114786	1.3635	0.717614	1.99696	1.28738	1.39805	2.61429	1.61702	1.30176	2.25866	1.54468	1.48464	1.18221	0.887658	1.07019	1.41519
ABHD14B	ENSG00000114779	7.6685	6.90297	26.4812	10.6946	12.4756	25.8209	12.2801	13.1091	30.8199	9.22837	11.3074	26.4352	7.77824	10.4434	28.5279
ABHD15	ENSG00000168792	23.0664	11.5242	11.7352	23.559	13.4429	9.98613	25.2232	14.4578	10.3147	17.5686	12.2866	16.0686	27.5248	16.6462	13.6385
ABHD16A	ENSG00000204427	12.5499	8.98413	7.58851	10.0936	10.5981	6.03546	13.9909	12.0044	6.58011	12.4817	11.7299	8.7114	14.6624	15.4966	11.8945
ABHD16B	ENSG00000183260	0	0	0	0	0	0	0	0	0	0.0773347	0	0	0	0	0.0506178
ABHD17A	ENSG00000129968	12.193	4.75854	22.7209	9.54922	10.6243	10.0346	17.7208	15.8868	16.9883	20.6834	18.4732	13.1737	12.8798	16.7391	15.2774
ABHD17AP1	ENSG00000198658	2.84441	0.958676	17.087	2.17633	4.28418	7.95401	6.76939	7.1899	17.9816	5.91311	5.28079	12.0903	5.12827	7.38308	13.7238
ABHD17AP3	ENSG00000250536	0.287478	0.183266	1.56117	0.252666	0.269771	0.539211	0.479635	0.531493	1.20725	0.376866	0.417227	0.955509	0.42133	0.787894	1.07035
ABHD17AP4	ENSG00000229107	0.0374309	0.0300777	0.0791679	0.0386331	0.0163656	0.0446117	0.0596661	0.0157634	0.0509258	0.0192267	0.019679	0.023803	0.0216859	0.0190063	0.0260437
ABHD17AP5	ENSG00000263366	0.0208221	0.0162137	0.30577	0.0199083	0.103262	0.0975373	0.11808	0.0170441	0.30465	0.043824	0.0824567	0.100203	0.0742395	0.102751	0.230586
ABHD17AP6	ENSG00000226981	0.00189261	0	0.0206983	0.00557093	0.00835325	0.00729789	0.00601055	0.00503869	0.0291417	0.00844171	0	0.0218765	0.00654587	0.0161646	0.0173969
ABHD17B	ENSG00000107362	1.95671	1.93781	1.32769	2.21636	1.73738	1.33435	1.67038	1.57269	1.30762	1.9075	1.77513	1.41097	1.93752	1.44552	0.863996
ABHD17C	ENSG00000136379	5.37528	11.9314	1.11244	10.3326	18.7668	1.18832	8.904	18.9246	1.1769	2.41815	2.58822	1.06735	2.43516	3.07396	0.678799
ABHD18	ENSG00000164074	0.864084	0.620019	0.761508	1.22023	0.788799	0.748681	0.991313	0.617974	0.578529	0.827456	0.588423	0.707387	0.921639	0.611333	0.643236
ABHD2	ENSG00000140526	24.2848	29.5295	6.49709	18.579	30.5729	5.65407	17.7134	31.9559	5.65519	16.4824	24.9832	7.07224	17.2182	19.4388	5.55708
ABHD3	ENSG00000158201	3.56384	1.75098	0.86946	3.06967	1.3283	0.82224	2.50937	1.38757	0.690193	2.41183	1.25773	0.881343	3.04881	1.61462	0.268939
ABHD4	ENSG00000100439	28.7609	35.967	10.6232	32.2196	38.1578	10.7967	37.6706	38.9523	11.9683	26.9581	36.5077	33.5234	50.9567	73.4361	41.0988
ABHD5	ENSG00000011198	5.86266	7.04171	2.9255	5.38757	5.19567	2.83727	4.71198	5.20089	2.75481	8.38418	9.49628	3.10348	7.83084	8.73592	1.61636
ABHD6	ENSG00000163686	1.56806	1.77677	0.980948	1.63483	1.61604	1.10547	1.5251	1.6483	1.004	1.39171	1.4435	1.11047	1.32019	1.25169	0.644905
ABHD8	ENSG00000127220	1.7263	0.774641	5.242	1.94605	3.19677	2.91599	5.11232	5.29223	5.43798	2.06654	4.2667	5.90109	2.68898	4.66015	6.59007
ABI1	ENSG00000136754	2.94086	2.68041	4.42018	3.18352	2.57948	4.84241	2.83293	2.28405	4.62913	2.77253	2.09266	5.64176	3.89104	2.8549	5.49217
ABI2	ENSG00000138443	5.36476	3.54947	7.23398	7.67639	4.69741	8.99763	6.87886	4.3591	7.61729	3.56025	2.30846	7.83985	4.8328	3.0923	6.79043
ABI3	ENSG00000108798	0.422142	0.127344	12.5063	0.356971	0.156752	8.73957	0.632772	0.28031	11.507	0.350912	0.181736	3.46844	0.463912	0.192091	3.23321
ABI3BP	ENSG00000154175	0.506949	0.580476	0.260914	0.679958	0.69626	0.333452	0.58739	0.721049	0.222541	0.498058	0.537909	0.348176	0.704771	0.581497	5.00784
ABITRAM	ENSG00000119328	9.7386	8.27338	6.55709	10.0556	7.37104	6.86008	8.3293	7.29643	6.75137	9.53064	7.62826	6.74007	10.2723	7.58472	3.72161
ABITRAMP1	ENSG00000251106	2.32312	1.05984	1.54881	1.20797	1.46796	0.845469	2.0393	1.49397	2.37996	2.34448	1.15497	1.17557	1.85077	0.677685	1.11602
ABL1	ENSG00000097007	6.88231	5.18136	13.9014	5.86879	7.52886	12.2788	7.83375	8.77878	15.6499	6.68793	7.52901	6.37455	7.12646	7.64213	6.87778
ABL2	ENSG00000143322	6.09458	4.53769	9.12577	4.78728	4.13542	10.2196	4.82766	5.10887	10.468	10.0801	8.4674	5.84993	7.93366	5.97827	5.45626
ABLIM1	ENSG00000099204	1.17284	1.50903	0.00881662	1.44418	1.62635	0.0143504	1.46687	1.56043	0.00989022	1.53301	1.88292	0.0346037	2.4815	3.07211	0.0615956
ABLIM2	ENSG00000163995	0.00988273	0.0120792	0.012202	0.0104122	0.0212428	0.0212718	0.0139673	0.0287711	0.0129151	0.00893739	0.0170244	0.0157014	0.00937768	0.0121789	0.00818969
ABLIM3	ENSG00000173210	2.90655	2.26457	0.218168	2.5908	2.04266	0.260141	2.82621	1.94379	0.295168	2.40223	3.09644	0.224945	3.49206	3.61242	0.382871
ABO	ENSG00000175164	0	0	0	0.00212532	0.00182312	0.00510012	0	0	0	0	0.00221681	0.00275776	0	0.00817598	0.00294533
ABR	ENSG00000159842	3.53688	1.85261	9.29771	3.56928	3.37317	8.55004	4.87327	4.02215	10.2326	2.80845	2.24746	6.84228	3.82854	3.0607	7.28978
ABRA	ENSG00000174429	0	0.00409829	0	0	0	0	0	0.00834457	0	0	0.0105563	0.00656614	0.00581483	0.00973338	0.00701274
ABRACL	ENSG00000146386	7.51832	6.75312	14.8077	7.44803	5.21773	16.8182	6.07787	4.95965	15.3527	8.95012	6.2157	7.8538	8.09859	6.99753	4.09031
ABRAXAS1	ENSG00000163322	1.11767	1.39826	2.786	1.29144	1.19502	3.66309	1.34045	1.15697	3.16363	1.12413	1.02828	6.60309	1.48959	1.40021	8.05031
ABRAXAS2	ENSG00000165660	5.93338	4.31832	4.64484	5.85708	3.91833	5.21069	5.40091	3.92213	4.91609	6.7432	4.77425	5.73243	7.56359	4.74172	4.51107
ABT1	ENSG00000146109	26.5067	16.5266	61.9724	22.4337	19.7249	48.8129	28.725	28.8479	53.259	33.4926	29.7593	32.5428	31.1161	27.218	26.0472
ABTB1	ENSG00000114626	11.979	10.6677	29.8993	23.5091	38.8189	20.2929	35.2222	46.7449	26.9615	6.00913	7.15731	8.52365	4.67465	8.67022	16.7147
ABTB2	ENSG00000166016	0.644301	0.730325	0.0397379	0.63923	0.959027	0.0249347	0.811363	1.14823	0.0402429	0.923455	1.90613	0.0628059	0.694942	1.03372	0.0492146
AC000029.2	ENSG00000283438	0	0	0.551979	0	0	0	0	0.325378	0	0	0	0.768096	0	0	0
AC000065.2	ENSG00000287932	0	0.0107079	0.0184931	0	0	0	0	0	0.0735505	0	0	0	0	0	0
AC000068.1	ENSG00000185065	1.45684	0.518189	0.103262	0.984352	0.379974	0.206687	1.19649	0.426094	0.30802	0.911819	1.02673	1.11761	1.30079	0.757348	0.136414
AC000068.2	ENSG00000273212	0.593955	0.0958822	0	0.710338	0.507779	0	0.23984	0.390453	0	0.250665	0.617431	0	0.272084	0	0
AC000068.3	ENSG00000273300	1.66363	0.826339	0.178391	0.765235	0.547022	0.153027	0.51675	0.736101	0.177374	1.08015	0.798178	0.827457	1.61211	0.490635	0.176747
AC000072.1	ENSG00000286367	0.0148408	0	0	0	0	0	0.0149818	0	0	0	0.0154274	0	0.016996	0	0
AC000078.1	ENSG00000232926	3.20492	1.3581	0.111691	2.47542	2.39743	0	11.8091	7.4398	0	35.0821	17.824	0	8.25826	6.06694	0
AC000085.1	ENSG00000287146	0.00295908	0.00238842	0.00618741	0.0147454	0.00252975	0	0.00896159	0.00851041	0.0102535	0.00624406	0.00615207	0.00573997	0.0033888	0.00283623	0.0122608
AC000089.1	ENSG00000235776	162.752	110.358	247.938	150.588	140.858	287.034	165.293	146.505	288.467	160.636	130.498	269.481	156.708	128.302	224.443
AC000093.1	ENSG00000284874	0.178215	0.164902	6.77902	0.494524	0.969455	4.02417	1.74802	1.4578	8.10957	1.4018	1.12905	12.7217	0.72984	1.13371	15.7007
AC000095.1	ENSG00000270393	0	0	0	0	0.0534504	0	0.0631157	0.0513755	0	0.197894	0.324964	0.242557	0.0716009	0.239704	0
AC000120.2	ENSG00000243107	0.316377	0.300835	0.0448765	0.225406	0.082523	0.0449892	0.352451	0.197581	5.51116e-29	0.348314	0.337229	0.0718106	0.257151	0.237376	0.0652542
AC000120.3	ENSG00000285772	0.0105125	0.00876144	0.00287477	0.00549439	0.00181896	0.0117832	0.00738844	0.00408632	0.00119918	0.00907445	0.00130235	0.00360133	0.00577184	0.000629921	0.00609645
AC000120.4	ENSG00000285953	0.0788115	0.0624389	0.186742	0.088895	0.0879681	0.131075	0.0533597	0.0672262	0.0909147	0.0772695	0.0736664	0.112321	0.105276	0.0254147	0.0682825
AC000123.2	ENSG00000279265	4.2672	2.39186	0.826173	5.90664	3.64808	2.97657	4.30775	3.11685	1.15004	3.25158	2.09471	1.37957	0.950227	1.02251	1.30969
AC000123.3	ENSG00000280347	3.93216	2.32276	3.00099	3.0541	1.9907	4.51817	2.9716	2.4008	2.42059	2.6306	1.70125	1.90333	2.38996	1.56863	1.41082
AC000403.1	ENSG00000278727	1.15842	2.89118	0	0.683589	0.638513	0.0182267	0.923232	0.839176	0	0.675433	1.42603	0	0.768057	1.16877	0
AC001226.1	ENSG00000274898	0.405521	0.490974	0.282646	0.303113	0.346684	0.242459	0.409374	0.333226	0.140517	0.106963	0.316161	0.131104	0.580512	0.291514	0.280041
AC001226.2	ENSG00000283208	0.00314915	0.0031634	0.009974	0.011259	0.0107817	0.00549157	0.00576381	0.00460215	0.0076345	0.00932715	0.0111038	0.0162091	0.0143652	0.0102579	0.0129686
AC002056.1	ENSG00000213683	83.7493	32.8515	77.4273	74.6913	43.6043	66.4323	71.8581	50.3586	65.4261	58.039	25.8038	38.3838	99.977	35.6546	33.1314
AC002059.1	ENSG00000273216	1.14557	0.462325	0.159692	0.342511	0.0979364	0	0.809521	0.282403	0	0.966927	0.476341	0.148144	0.131193	0.439206	0
AC002059.3	ENSG00000285697	0	0	0	0.00182449	0.00156507	0	0	0	0	0	0.00190303	0	0.00209653	0.00350935	0
AC002064.2	ENSG00000225498	0.0270595	0.00436821	0	0.0161808	0.00925338	0	0.0327799	0.0355766	0	0.0399694	0.0225032	0.00699859	0	0.046685	0.00747461
AC002066.1	ENSG00000237813	0.000418397	0.00101313	0.00433536	0.000833966	0.000794209	0.00941014	0.000633558	0.000343806	0.00744486	0.00191453	0.00239214	0.0133864	0.00287494	0.00334827	0.0257747
AC002069.2	ENSG00000233420	0	0	0	0	0.000138804	0	0	0	0	0.000171301	0.000168778	0	0.000185938	0	0
AC002069.3	ENSG00000235639	0.0471475	0.0380551	0.328616	0.0939763	0.0403069	0.169136	0.0951908	0.154969	0.326741	0.0497437	0.0490109	0.121941	0.161982	0.0451901	0.0651174
AC002070.1	ENSG00000248636	0.00409607	0.00646854	0.000993024	0.0101168	0.00548104	0.000425917	0.00575303	0.0086341	0	0.00206687	0.00185129	0.000690911	0.00122371	0.00238975	0
AC002074.1	ENSG00000285090	0.0205623	0.0150881	0.00781737	0.0218901	0.0143828	0.00447059	0.0278342	0.0168965	0.00388639	0.0207085	0.0184602	0.0132955	0.033717	0.0282192	0.0535718
AC002074.2	ENSG00000285964	0	0.00245537	0	0	0	0	0	0	0	0	0	0.00196695	0	0	0
AC002075.1	ENSG00000225898	0.161668	0	0	0.161122	0.069106	0.0966608	0	0	0.448157	0	0	0.104534	0	0	0.223287
AC002075.2	ENSG00000237729	0.868668	1.05078	2.68877	2.16305	1.29893	1.87768	1.18259	2.16809	2.10556	1.60471	1.37168	1.40417	0.745276	2.10136	3.02969
AC002076.1	ENSG00000234695	0.284498	0.820116	0.0283277	0.162021	0.590678	0.0486	0.164115	0.667938	0	0.107202	0.422489	0.105117	0	0.175299	0.112266
AC002094.1	ENSG00000258924	3.65069e-15	5.01748e-19	6.7891e-05	0.0042159	2.67583e-15	0.00512165	4.37703e-13	0.00553773	1.86757e-14	9.32889e-13	2.06189e-11	2.22719e-12	8.20589e-10	7.69749e-09	7.05072e-09
AC002094.2	ENSG00000265618	0	0	0	0.043256	0	0	0	0	0	0.0457927	0.0902361	0	0.0497055	0.0416007	0
AC002094.4	ENSG00000277450	0.355986	0	0	0.532175	0	0	0.359369	0.292522	0	1.31456	0.555084	0	0.407682	0	0.491668
AC002116.2	ENSG00000267698	0.0277865	0.00700871	0.0242088	0.0173079	0.00445406	0.0103834	0.0105189	0.0114164	0.0192566	0.00916145	0.00722118	0.024704	0.0298328	0.0199747	0
AC002128.1	ENSG00000268947	0.0557875	0.0675434	0	0.055599	0.0238467	0	0.0563176	0.022921	0	0.0588596	0.173977	0	0.0319445	0.106943	0
AC002310.1	ENSG00000235560	1.8002	2.18874	2.00121	2.31645	2.33773	2.12541	1.31122	1.70396	1.80029	1.10594	1.84766	2.4164	1.77456	2.35886	1.44774
AC002310.2	ENSG00000239791	0.0462222	0.0111925	0	0.069099	0.00395159	0.00552721	0.0513275	0.0341837	0	0.0585211	0.0144147	0.0179322	0.0476411	0.0177213	0
AC002310.3	ENSG00000260494	3.37169	1.83535	4.52431	3.02099	1.54954	3.97033	2.46551	2.30627	4.82324	3.7375	2.42052	3.68522	3.64336	1.70667	2.30665
AC002310.4	ENSG00000261459	0.00825015	3.60653e-38	0.0308388	0.0451837	0.0374743	0.0166877	0.031802	0.0680051	0.11733	0.0296408	0.115961	0.131156	0.020319	0.0470635	0.0705726
AC002310.5	ENSG00000278922	0.436516	0.160152	0.276591	0.118648	0.203554	0.142359	0.360543	0.326087	0.275013	0.125606	0.24751	0.667133	0.0454461	0.304287	1.15098
AC002331.1	ENSG00000286712	0	0	0	0.00179748	0.00077095	0.00107835	0	0.000741021	0	0	0	0.00116618	0	0.00259305	0
AC002347.1	ENSG00000261433	0.101005	0.163053	0.422402	0	0.0863506	0	0.20393	0	0	0.213135	0.104997	0.391857	0	0.290436	0.279006
AC002350.2	ENSG00000278993	2.14928	0.410174	0.373889	0.744793	0.611675	0.152304	1.52721	0.908851	0.0414325	2.45559	0.9633	0.646472	3.55806	1.86236	0.297224
AC002351.1	ENSG00000258240	0	0	0.0372303	0	0	0	0	0	0	0.0093928	0.00925442	0.0230254	0.0101954	0	0.0737743
AC002378.1	ENSG00000225676	0.0112076	0.0307572	0.0156233	0.0044679	0.00766522	0.0348452	0.0113141	0.0184191	0.0124274	0.0354744	0.0442723	0.00289871	0.00770111	0.0128908	0.0123835
AC002398.2	ENSG00000267328	0.0590745	0.0953639	0	0	0	0.0706408	0	0	0	0	0	0	0	0	0
AC002401.2	ENSG00000250282	0	0.0362414	0	0.0447488	0	0	0.135981	0.110687	0	0.047373	0	0	0.102842	0	0
AC002401.3	ENSG00000275025	0	0	0	0.247542	0	0.148506	0.125371	0.10205	0	0	0.129099	0	0	0	0
AC002401.4	ENSG00000276851	5.24881	8.54881	0	2.80236	6.7309	0.11208	4.44711	9.16528	0	2.27447	5.74857	0	4.2936	5.74961	0
AC002428.2	ENSG00000254239	0	0	0	0	0	0.0249972	0	0	0	0	0	0.108133	0	0	0.0866157
AC002451.1	ENSG00000231170	0.0031251	0.000630606	0	0.0202445	0.0173659	0.000934241	0.0126192	0.0186177	0	0.00494578	0.00893369	0	0	0.00149768	0
AC002456.1	ENSG00000223969	0.649074	0.654875	0	0.557934	0.686689	0	0.335811	0.473356	0	0.316728	0.447007	0.0209844	0.353083	0.326617	0
AC002456.2	ENSG00000251154	0	0.00459963	0	0.00283967	0.0024359	0	0	0	0	0.0030062	0.00592383	0	0	0	0
AC002460.2	ENSG00000287292	0.000660723	0.000609489	0	0.00122291	0.00258222	0	0.00209629	0.0026371	0	0.000995868	0.000588718	0	0.000540481	0.00126659	0
AC002463.1	ENSG00000223646	0.000195027	0.000472249	0	0.000194368	0.00100039	0	0.000393761	0.000160258	0	0.000205767	0.000405471	0	0	0	0
AC002467.1	ENSG00000241764	1.56194	1.31846	1.9945	1.4616	1.213	1.73943	1.4203	1.45983	1.88396	2.60401	2.15663	2.91417	2.4988	1.49709	1.59736
AC002470.1	ENSG00000272829	1.24505	3.23815	3.66402	2.48169	1.89228	1.9851	1.95515	3.06926	2.68441	2.0434	2.30091	2.68347	0.950571	1.45855	1.71959
AC002470.2	ENSG00000285314	0.000302077	0.0198839	0.00241361	0.0499032	0.0418746	0.0305708	0.0262246	0.0784465	0.00138134	0.0612749	0.0681559	0.000246793	0.023688	0.132153	0.000407481
AC002472.1	ENSG00000226872	0.00856219	0	0	0	0.00731991	0	0.00864354	0.0105536	0	0	0.0178012	0	0.00490279	0.00410336	0
AC002472.2	ENSG00000284060	0.129149	0.0599951	0.14841	0.0354885	0.0966167	2.83671e-09	0.158416	0.0619296	1.38117e-05	1.7336e-06	0.0571311	0.988178	0.0309958	0.163052	0.125391
AC002472.3	ENSG00000284130	2.71157e-37	0.0276265	1.34579e-40	1.84555e-39	1.74242e-36	0.0308141	5.84777e-25	1.04337e-32	8.31739e-31	4.88735e-20	9.12855e-26	0.0591715	0	2.99676e-32	0.0736739
AC002480.1	ENSG00000232759	4.79287	4.77882	5.10917	4.88396	5.0353	5.37576	4.60037	5.32844	4.86688	2.20661	2.28067	1.14018	2.17795	2.13235	0.948699
AC002480.2	ENSG00000232949	4.65616	8.85964	1.38238	4.25867	6.10917	1.89325	3.36418	6.37912	1.71664	2.75265	5.31801	0.66047	2.29085	3.14929	0.51141
AC002504.1	ENSG00000214111	3.32134	2.80847	3.9685	3.15249	2.90705	6.90306	3.83188	3.11911	6.68604	4.17171	2.38727	4.9087	4.89248	3.78982	7.1402
AC002511.1	ENSG00000232680	0	0	0	0.0646017	0	0	0	0.0798971	0	0	0	0	0	0	0
AC002519.1	ENSG00000259810	0.0195716	0.0473916	0.0272826	0.0390109	0	0.0234035	0.0395151	0	0.027127	0.0206494	0.0813806	0.0253097	0.224138	0.112554	0
AC002519.2	ENSG00000261457	1.8214	1.702	2.20115	2.11659	1.79102	1.39258	1.89318	1.36671	1.81879	2.50839	1.96071	1.6329	2.72236	2.49357	1.40436
AC002524.1	ENSG00000233247	86.9263	75.8675	143.128	91.488	55.6478	116.54	77.6943	49.9396	139.157	61.9826	37.9955	139.398	93.236	68.8797	87.5332
AC002545.1	ENSG00000267184	6.038	4.14254	4.62931	5.11496	3.34796	3.24909	3.35245	2.72886	4.6029	2.86672	3.84731	4.68496	5.18612	2.31493	4.58664
AC002550.1	ENSG00000261312	0	0	1.02729e-26	2.53213e-20	2.49417e-33	0	0	0	0	6.81521e-24	0	0	0.0272584	0	6.81112e-21
AC002550.2	ENSG00000276571	0.832141	0.671662	0.773331	0.829329	0.355703	1.16091	0.560031	0.683789	0	0.877964	0.720858	0.896762	0.476492	0.797594	0.383102
AC002553.1	ENSG00000227782	0.545076	0.934911	0.474895	1.01856	0.349494	0.0814747	1.10051	0.72784	0	0.431319	0.779102	0	0.078029	1.17551	0.376415
AC002553.2	ENSG00000275413	1.98105	0.2665	0.920521	2.30341	1.55248	0.78964	2.33318	1.2209	0.457635	1.5676	0.858061	1.06744	1.32343	1.26587	0
AC002558.1	ENSG00000239291	0.0680497	0	0	0.135639	0.174529	0	0.0686963	0.167754	0	0	0	0	0.233795	0	0
AC002558.3	ENSG00000262265	0.0223767	0.0240818	0	0.0223011	0.0318835	0.0178386	0.0225893	0.0183874	0	0	0.0077537	0.00964576	0.00854207	0.00714924	0
AC002985.1	ENSG00000268193	0.0228328	1.47701e-13	0.0281355	0.00952816	0.00873544	0.00626088	0.0232891	0.0068074	0.00961776	0.0102927	0.0146729	0.0495109	1.30751e-13	0.0228496	3.80627e-13
AC002996.1	ENSG00000257767	3.85882e-08	5.42688e-08	0.00612194	3.66039e-06	1.25346e-07	0.000343112	0.0049764	4.91914e-07	0	3.35541e-07	5.45348e-07	0.000342215	8.48947e-07	0.0112772	4.04748e-23
AC003002.2	ENSG00000268533	5.5644e-05	0.000200071	2.78084e-05	0.0204132	6.80439e-05	0.0083074	0.000135482	3.83366e-06	2.99698e-07	0.00521963	2.2297e-08	1.83186e-05	7.39921e-05	6.74243e-06	1.43005e-08
AC003002.3	ENSG00000269533	0.0352928	0.0111636	0.0113092	0.0306239	0.0180107	0.0154467	0.0266557	0.0205953	0.00394332	0.0651059	0.0304717	0.0242738	0.0514462	0.0507825	0.035148
AC003005.1	ENSG00000268107	0.144014	0.0923658	0.290341	0.162624	0.155884	0.309432	0.168586	0.166995	0.289689	0.184662	0.227287	0.283773	0.15095	0.143582	0.583278
AC003005.2	ENSG00000268266	0.0102176	0.00824716	0.0427299	0.0203662	0.0174703	0.0488726	0.0206294	0	0.0708102	0	0	0.0528533	0.0468057	0	0.0423361
AC003006.1	ENSG00000269026	0.000868665	6.66585e-22	0.00132658	0.000807808	1.33114e-19	0.00587281	1.28416e-18	0.00175331	0.00759839	7.98581e-21	8.65525e-18	0.00407097	3.83783e-15	0.00155555	0.00638093
AC003009.1	ENSG00000262011	0	0	0.125285	0	0	0	0	0	0	0	0	0	0	0	0
AC003035.2	ENSG00000233535	0.0128393	0.0051816	0	0.00639794	0.0329293	0	0.0194419	0.031651	0	0	0.00667336	0	0	0	0
AC003072.1	ENSG00000250318	1.87819	0.834418	2.11059	2.11757	1.89008	2.42181	2.13065	1.70689	1.17495	1.18215	1.18007	4.03642	2.01206	1.95532	2.09233
AC003077.1	ENSG00000287011	0.0634656	0.0512263	0	0.0421674	0.0180858	0	0.0747467	0	0	0.0669605	0.065974	0	0.145364	0.0608308	0
AC003080.1	ENSG00000234358	0	0.0575043	0	0.142006	0	0	0	0	0.0987465	0	0	0	0	0	0
AC003086.1	ENSG00000287672	0.613546	0.64998	1.99119	0.372616	0.508135	2.45322	0.493564	0.512042	2.29873	0.900196	0.667692	1.59926	0.73558	0.422678	0.701749
AC003092.1	ENSG00000236453	0.58348	1.21362	0.0260694	0.605117	1.09677	0.0566525	0.489594	1.21606	0.0466573	0.401199	0.834643	0.0354703	0.164197	0.203149	0.00860972
AC003092.2	ENSG00000236938	0	0.00816926	0	0	0.00865265	0	0	0	0	0.0106785	0.0420846	0	0	0.0194019	0.0139787
AC003093.1	ENSG00000287093	0.00320436	0.0025864	0	0.00319353	0.00273944	0.00383174	0.0032348	0.00263309	0	0.00338081	0.00333101	0	0	0.0153566	0
AC003098.1	ENSG00000267604	0	0	0	0	0	0.173876	0	0	0	0	0	0	0	0.027874	0
AC003101.1	ENSG00000228768	0.0120947	0.00976224	0.0674397	0	0	0	0.0122096	0.0298155	0	0.0127607	0.050291	0	0.0415533	0.0115926	0
AC003101.2	ENSG00000278546	1.11266	0.498935	1.03402	0.862477	1.47968	0.295668	2.49607	3.96195	0	4.17397	8.86754	1.11913	1.27424	2.84391	0.341498
AC003102.1	ENSG00000260793	2.88595	2.00481	0.296778	5.84671	4.20643	0.509164	5.97003	4.60685	0.459022	1.67219	1.32788	0.672998	1.62543	1.67782	1.6009
AC003666.1	ENSG00000227042	0.000444314	0	0	0	0.000379849	0	0	0	0	0	0	0	0	0	0
AC003681.1	ENSG00000279159	0.181711	0.169355	0.0186361	0.278565	0.167103	0.0107033	0.275547	0.196444	0.0248855	0.195207	0.280827	0.0116369	0.21588	0.250582	0.0108609
AC003682.1	ENSG00000268392	0	0.0229838	0	0.113516	0	0	0	0.0233987	0	0.0600865	0	0.0368238	0	0	0
AC003685.2	ENSG00000231619	1.93675	1.56324	3.08549	1.24084	1.18268	3.14307	1.67584	0.341029	3.64312	2.77318	1.72568	1.25229	4.436	2.91711	1.33746
AC003957.1	ENSG00000279825	0.136286	0.165005	0	0.138542	0.183507	0	0.304642	0.0671936	3.20931e-08	2.44296e-08	0.05844	0.0132183	7.9551e-08	3.08217e-05	0.0423519
AC003965.1	ENSG00000263280	1.24771	0.778203	0.316235	0.73479	0.290912	0.542545	0.629781	0.792254	0.353735	0.538533	1.20859	0.696747	0.876824	0.652313	0.274156
AC003973.2	ENSG00000279377	0.172927	0.202338	0	0.00266453	8.62873e-08	0	3.73287e-06	9.77187e-05	0	0.228365	0.396266	0	0.231209	0.214784	0
AC003986.1	ENSG00000229533	0	0.0224915	0	0.0555423	0.0238224	0	0.0281301	0.0686927	0	0.117599	0.0579333	0	0.0638238	0.053417	0.038486
AC003986.2	ENSG00000232821	0.759787	0.564201	0	0.51491	0.337766	0.0363419	0.460204	0.299681	0.0421238	0.352716	0.347519	0	0.417659	0.378687	0
AC003986.3	ENSG00000236536	0.220338	0.155615	0.0383937	0.329391	0.353193	0.0329348	0.194628	0.0905285	0	0.0581179	0.171785	0	0.0630839	0.158393	0.0380399
AC003991.1	ENSG00000228113	0.0019284	0.00259419	0.00179212	0.00384378	0.00164861	0.00230597	0.00194673	0.00158461	0	0.0013564	0.00267283	0.00166253	0.00294459	0.00369669	0.00355121
AC003991.2	ENSG00000254003	0.0212871	0	0	0	0	0.0254549	0	0	0	0	0	0	0.0243784	0.0408066	0.0294005
AC004023.1	ENSG00000261462	0	0.02529	0	0.0312266	0	0	0.0632604	0	0	0	0.0325709	0	0	0.120127	0
AC004024.1	ENSG00000257624	0.663691	0.89283	0.92518	0.440966	0.378265	0	0	0.54537	0	0.466826	0.689923	0.572185	0.506714	0.212046	0.916653
AC004057.1	ENSG00000196656	293.301	202.854	287.118	220.076	205.915	227.04	240.36	219.908	271.128	297.95	259.895	246.448	316.962	292.46	157.169
AC004067.1	ENSG00000273447	1.48319	1.07114	0.761731	1.24478	1.13452	0.466734	2.28533	0.641459	0.432792	2.1414	0.730332	0.403799	2.32437	0.598575	0.539079
AC004069.1	ENSG00000251259	0.674591	0.533663	1.61331	0.957639	0.433299	1.20629	0.647254	0.440501	1.45636	0.628164	0.378813	1.31579	0.420076	0.431113	1.5
AC004069.2	ENSG00000251473	0.441468	0.277146	0.615402	0.488862	0.419351	0.29328	0.445662	0.523993	0.611892	0.0517531	0.356935	0.317167	0.337052	0.235078	0.338739
AC004076.1	ENSG00000268163	0.00592067	5.60678e-16	3.30976e-34	0.0027364	0.002009	4.97266e-08	0.0127995	0.0209561	3.54518e-05	1.01312e-08	0.00346645	0.0105012	2.73116e-07	2.42604e-22	0.0122849
AC004076.2	ENSG00000276449	0.411104	0.238912	0.343845	0.475269	0.323341	0.176974	0.298807	0.270251	0.319091	0.294945	0.170941	0.255184	0.433139	0.0788073	0.249829
AC004083.1	ENSG00000254180	0.00129583	0.00125512	0	0.000645728	0.00110782	0.000619819	0.000392444	0.000425927	0.000359215	0.000546877	0.00121235	0.00234606	0.00163242	0.00161465	0.00214768
AC004129.2	ENSG00000213798	0	0	0.0956949	0	0	0	0	0	0.095149	0	0	0.0887749	0	0	0
AC004130.2	ENSG00000271133	0.538676	0.537096	0.242941	0.884232	1.05649	0.397854	0.783703	0.950379	0.197636	0.317601	0.988176	0.573678	0.326595	0.637798	0.196938
AC004148.1	ENSG00000263272	0.776794	0.416093	1.24035	0.548956	0.31997	0.810662	0.349314	0.237915	1.03751	0.678269	0.447793	0.840161	0.655068	0.399347	0.370626
AC004156.1	ENSG00000267666	0	0.0146555	0.316386	0	0.00776137	0.293114	0.0458241	0.0223802	0.239082	0	0.0377495	0.622235	0.0415878	0.0174033	1.96859
AC004158.1	ENSG00000260664	0.0278421	0.0518916	0	0.0292615	0.0225042	0	0.0250404	0.0178868	0	0.0229661	0.034731	0	0.0452191	0.0655025	0
AC004160.1	ENSG00000230333	0.00144955	0.00169001	0	0.00208672	0.00358002	0.000770383	0.00211369	0.00238226	0	0.00101958	0.00117199	0.000208282	0.000737802	0.00169812	0.000667347
AC004160.2	ENSG00000230435	0	0	0	0.00764448	0	0	0	0.00630294	0	0	0	0	0	0	0
AC004221.1	ENSG00000267778	0.121973	0.0328168	0	0.0810406	0.0347587	0.0972362	0.164176	0.0334093	0	0.12869	0.0845292	0	0.0465619	0	0
AC004223.1	ENSG00000243423	0.201638	0.325504	0.281082	0	0	0	0	0.165691	0	0	0.209608	0.521559	0	0	0.278491
AC004223.2	ENSG00000267457	0	0.243231	0	0.100109	0.0858744	0	0	0.0825407	0	0	0	0.129899	0	0	0
AC004223.3	ENSG00000267618	0.00257575	8.5974e-12	4.68689e-09	0.00104858	2.08649e-10	9.66682e-09	9.22599e-11	3.37493e-08	1.17652e-07	5.9293e-10	0.00119573	0.00479103	4.26861e-09	0.000981974	0.00167516
AC004223.4	ENSG00000273687	0.65836	0	0	0.492102	0	0	0	0.135247	0	0	0.171095	0	0.188492	0	0
AC004224.1	ENSG00000240311	7.60012	5.90148	14.6177	9.58839	6.16844	12.4243	7.87414	8.06399	14.8015	5.37984	5.70036	12.9511	7.16136	6.8179	14.6159
AC004224.2	ENSG00000263212	0.00230703	6.66007e-13	1.96981e-14	0.00242967	5.18716e-12	9.97105e-10	4.70857e-12	0.0041569	0.0134043	1.14996e-12	0.0058468	1.28602e-11	6.65012e-12	9.61596e-13	4.21122e-12
AC004231.1	ENSG00000234477	0.0010027	0.000809326	0	0	0.00257165	0	0.00202445	0.000823938	0	0	0.00104233	0	0.00114831	0.0028832	0.00553947
AC004232.2	ENSG00000279031	0.832669	0.252033	2.75674	1.14105	0.978805	0.746774	0.945653	0.684223	0.432792	1.4276	0.865579	0.403799	0.476794	0.299288	0.143755
AC004233.1	ENSG00000262362	0.0327013	0	0	0	0	0	0.033012	0	0	0	0	0	0.0374502	0	0
AC004233.2	ENSG00000272079	2.88506	0.660371	0	1.33037	1.21483	0	1.04327	0.849213	0.0596837	2.22616	2.41718	0.389798	3.79716	2.55892	0.475783
AC004233.3	ENSG00000274367	0	0	0	0.130598	0	0	0.132286	0.107679	0	0	0.408659	0.33892	0.30014	0.1256	0.180986
AC004241.1	ENSG00000257433	0.107139	0.0706434	0.0588989	0.091738	0.0941744	0.0541335	0.14167	0.0830787	0.0418307	0.100302	0.152158	0.0917167	0.127882	0.143189	0.129217
AC004241.2	ENSG00000274902	0.492287	0.39735	0.343122	0.367968	0.736508	0.588673	1.49089	0.707917	0.170582	0.129849	0.255872	0.477465	0.704721	1.17962	0.67992
AC004241.3	ENSG00000276390	3.6993	1.70622	4.12543	2.31742	1.80718	4.04442	2.02727	1.82388	2.63693	5.24118	2.41718	1.91355	2.90503	1.72221	0.583916
AC004241.4	ENSG00000277173	0.0975784	0.275661	0.0680117	0.388995	0.166842	0.291709	0.197011	0.360821	0.0676237	0.102952	0.101435	0	0.0558743	0.0935274	0
AC004241.5	ENSG00000280054	0.0446437	0.0540512	0	0.111232	0.095416	0.0266923	0.225339	0.238451	0.030939	0	0.139225	0	0.0255634	0.0427903	0
AC004263.1	ENSG00000275936	0.241787	0.195158	0	0.401617	0.0689022	0	0.406807	0.198682	0.111709	0.510203	0.670249	0.938028	0.276899	0.1545	0.556572
AC004263.2	ENSG00000286067	0.118817	0.0287709	0.016563	0.118415	0.0711045	0.014208	0.0959567	0.107398	0	0.3134	0.234675	0.122922	0.122464	0.102496	0.164103
AC004264.1	ENSG00000268812	2.47756	4.49946	0	1.02883	3.7655	0.329182	3.19585	5.65518	0.0953886	1.88788	5.2225	0.266996	1.33986	3.43012	0.380207
AC004264.2	ENSG00000279699	0.817928	0.406271	0.175413	0.658402	0.968201	0.0752363	0.730427	1.26667	0.0436031	0.232338	0.523234	0.0813642	0.432326	0.54275	0.217246
AC004381.4	ENSG00000285303	0	0.0342436	0	0	0	0	0	1.88311e-35	0	0.0447616	0	0.054864	0.0485864	0.0813282	0
AC004383.1	ENSG00000226107	1.13448	0.305231	0.52715	0.753761	0.646584	0	0.572627	0.310742	0.262071	0.598474	0	0	1.51576	0.18123	0
AC004386.1	ENSG00000213269	1.86694	2.20239	3.90375	2.29001	1.84911	3.94976	1.44975	2.24216	2.68806	2.34855	1.95095	3.62146	2.54922	2.34003	2.08265
AC004408.2	ENSG00000280177	0.0983866	0.0158825	0.08229	0.23533	0.134579	0.02353	0.238371	0.0646772	0.0545471	0.103804	0	0.203572	0.585906	0.0754416	0.19024
AC004448.2	ENSG00000235979	0	0	0	0.00144794	0.000621029	0	0	0	0	0	0.000755136	0	0	0	0
AC004449.1	ENSG00000261204	0.126198	0	0	0.125772	0.215777	0.150907	0	0.3111	0	0.532591	0.524745	0.326396	0.578099	0.120959	0.174298
AC004453.1	ENSG00000146677	1818.3	1322.57	2271.97	1790.85	1366.79	2572.42	1646.57	1434.1	2466.21	1710.49	1323.83	2490.98	1722.98	1351.71	2381.76
AC004453.2	ENSG00000279853	0.0761411	0.122914	0	0.303535	0.195282	0.0910488	0.179351	0.208556	0.0351782	0.160668	0.158301	0.361037	0.116264	0.0486534	0.0701079
AC004461.3	ENSG00000281530	1.49709	0.659116	0.379443	0.746017	0.81447	0.24412	0.893051	0.503262	0	1.57953	0.99035	0.088001	1.4807	0.71747	0.375946
AC004466.1	ENSG00000268069	2.02385	1.266	1.12849	2.67254	3.37391	0.786533	3.42215	3.70027	1.96359	2.1353	3.41874	1.30861	2.83924	2.37629	1.88678
AC004466.2	ENSG00000274737	1.05899	0.427382	1.47622	0.949871	0.362137	0	1.17596	0.522118	0	0.223461	1.32101	0.410842	0.48511	0.710518	0.292524
AC004466.3	ENSG00000276691	0	0.0807799	0	0.299227	0.0855599	0	0.101031	0	0	0.105592	0.104036	0	0.114614	0	0
AC004471.2	ENSG00000272682	0.0131958	0	0	0	0	0	0.0266424	0	0	0.0139225	0.0274347	0	0	0	0
AC004477.1	ENSG00000263412	0.857013	0.586474	0.805103	0.891253	0.891946	0.490126	0.75231	0.597062	0.542281	0.904207	1.29759	1.20465	0.51207	0.660718	1.23512
AC004477.3	ENSG00000278765	0.555701	0.448534	0.129107	1.56917	0.554254	0.332251	0.373987	0.380527	1.02696	0.781736	0.0962773	0.598854	0.848532	0.798946	0.255834
AC004490.1	ENSG00000267122	0.0154492	0	0	0	0.0132077	0.018474	0.015596	0.02539	0	0	0	0.0199787	0	0	0
AC004491.1	ENSG00000279996	0	0	0	0	0	0	0.0293109	0	0	0	0	0	0	0	0
AC004492.1	ENSG00000272072	1.10466	0.891627	1.64255	1.02753	0.944387	2.28964	1.26384	1.27082	1.9394	1.16549	0.995212	1.52377	0.927724	0.988214	0
AC004494.1	ENSG00000262312	0.053801	0.0434255	0	0.0357461	0.0306634	0.0428899	0.0362081	0.0442095	0.0248568	0	0	0	0.0821519	0.0171891	0.024769
AC004522.4	ENSG00000237640	0	0.00688114	0	0	0	0	0	0	0	0	0.00886218	0	0	0	0
AC004522.6	ENSG00000286923	0.00391853	0.00632568	0	0.00390529	0.01005	0	0.0356019	0.0225396	0	0.0248059	0.0285138	0	0	0.0187793	0
AC004542.2	ENSG00000269987	0	0	0	0.046666	0	0	0	0	0	0.0494027	0	0	0	0	0
AC004551.1	ENSG00000257452	0	0.000400511	0.00138341	0	0	0.00296678	0	0	0	0	0	0	0	0	0
AC004552.1	ENSG00000225071	5.73727	3.38598	5.43508	4.39849	3.64004	3.54246	5.02933	3.84966	7.75797	3.57113	2.32929	5.94394	5.49251	6.03683	3.16513
AC004554.1	ENSG00000223418	0.372234	0.240359	0	0.482269	0.604631	0	0.300616	0.550571	0	0.157093	0.116084	0.288821	0.38366	0.17839	0.308465
AC004554.2	ENSG00000282840	0.00244716	0.00493807	0.00341132	0.000609723	0.00104605	0.00365787	0.000617603	0.000502722	0	0.00516384	0.00381582	0.00316464	0.000700634	0.00175918	0.00168994
AC004584.3	ENSG00000263120	0.185548	0.0374413	0.0646631	0.115576	0.0991419	0	0.140483	0	0	0.0734121	0.0482204	0	0.0265616	0.200076	0.0320336
AC004585.1	ENSG00000266088	0.0486396	0.026173	0	0.0807921	0.064684	0	0.0327345	0.0444092	0	0.00570201	0.067416	0	0.0123784	0.0362602	0
AC004590.1	ENSG00000251239	0.0111314	0.0179694	0	0	0	0	0.0449485	0	0	0.0234887	0.0115713	0	0	0	0
AC004623.1	ENSG00000279488	0.0256906	0	0.322312	0	0.0219632	0.0614412	0.0259347	0	0.178041	0	0.053412	0.199337	0	0.024624	0.0709648
AC004672.1	ENSG00000249028	0	0	0	0.00475918	0	0	0.00482068	0	0	0.0100766	0.00496405	0	0.00546878	0.00457706	0
AC004674.1	ENSG00000231216	0	0	0	0	0	0	0.0178291	0.0096751	0	0.0124225	0.00611976	0	0	0.00564268	0
AC004678.1	ENSG00000275468	0.529381	0.0949533	0.983937	0.175864	0.201144	0.723398	0.712548	0.0966677	0.580702	0.496474	1.06871	0.855769	0.576764	0.507404	0.738835
AC004678.2	ENSG00000279653	0.272674	0.0880356	0.228063	0	0	0.130425	0.110106	0.134438	0.30235	0.28769	0.283451	0	0.0624543	0.0522708	0.150641
AC004687.2	ENSG00000285897	0.00238263	3.74072e-14	2.42502e-36	0.00255667	0.00317957	0.00222457	0.00286311	0.00306948	0.00128774	0.00439433	0.00531278	0.00239317	0.00146729	0.00275347	0.0033243
AC004691.2	ENSG00000250424	0.0028048	0.00123943	0.00490818	0.00219578	0.0083202	0.00402671	1.62571e-12	0.00164291	5.24913e-13	7.8204e-14	3.06812e-16	0.00179131	0.00167173	0.00223237	2.5255e-09
AC004692.1	ENSG00000213717	0.128877	0	0.359307	0.128442	0	1.23288	0.130102	0.211803	0.893144	0.135974	0	1.16664	0.442778	0.123527	0.355996
AC004704.1	ENSG00000249815	0	0	0.000309876	0.000221543	0	0	0	0	0.000924325	0	0	0.000862404	0	0	0.00122808
AC004706.1	ENSG00000261996	0.141381	0.199703	0	0.0352259	0.181303	0	0.0713623	0.203309	0	0.0372917	0.257196	0	0.0404782	0.237146	0.048817
AC004706.3	ENSG00000282936	0.993474	0.704441	1.26592	1.01203	1.2264	1.08764	1.57566	1.54829	1.1307	1.18591	1.48419	1.08797	0.835847	1.07324	1.55021
AC004707.2	ENSG00000253102	0	0.121587	0.052497	0	0	0	0.190086	0.092837	0	0.158933	0.234888	0	0.0862567	0.18048	0.0520132
AC004771.1	ENSG00000234203	0.149219	0.14453	0.0832039	0.148715	0.0765413	0	0.241018	0.122616	0	0.251897	0.341256	0	0.170888	0.171629	0.329748
AC004771.2	ENSG00000262227	2.65476	1.78566	1.74756	1.54338	3.46743	1.85182	4.16887	2.90864	2.86192	3.42339	4.59948	3.90993	4.22262	2.82728	3.97216
AC004771.3	ENSG00000262429	0.13199	0.0532679	0.0919965	0.0657721	0.0564199	0.0789163	0.399733	0.108459	0	0.278517	0.0686034	0	0.151158	0	0.273446
AC004771.4	ENSG00000262678	0.254454	0	0.0886765	0.0633984	0	0.0760683	0	0.0522726	0	0.134233	0	0	0.0728513	0.365835	0.0878593
AC004775.1	ENSG00000272203	0.145137	0.117147	0.303479	0.289292	0.0620394	0	0.512804	0.238524	0	0	0	0	0.166213	0.278222	0.100227
AC004784.1	ENSG00000282943	0.000844778	0.000454575	0	0.000561282	0.000481473	0	0.000568536	0.00208252	0	0.00237679	0.00468356	0	0.00161243	0.00215922	0.00038892
AC004797.1	ENSG00000177369	0	0	0.000873956	0.000624827	0	0	0.000632902	0	0.00347588	0	0	0.00324303	0	0	0
AC004801.1	ENSG00000226138	16.6967	13.4768	24.5447	18.6069	15.0528	21.5994	17.6215	11.8492	29.4539	16.6553	20.0391	32.9769	24.5102	18.0404	20.5449
AC004801.2	ENSG00000240399	3.22673	2.09488	0.586699	3.63528	1.49922	1.09044	1.91194	1.03753	0.875029	5.84671	2.84383	0.81641	2.00832	2.15149	0.581292
AC004801.3	ENSG00000257955	0	0	0	0	0	0	0.00982949	0.0160022	0	0	0	0	0	0	0
AC004801.6	ENSG00000276814	3.52001	1.84902	1.1683	3.00695	1.81513	1.00219	3.27143	2.06605	1.78117	1.47375	0.696977	1.15607	2.36752	0.91041	0.385844
AC004803.1	ENSG00000250132	0.904003	1.13209	1.89013	1.41745	1.10061	2.36529	1.09197	1.1382	2.17759	0.614816	0.860441	2.04945	1.2375	1.36347	3.08178
AC004805.1	ENSG00000266076	0.0124386	0.000124399	1.68335e-05	0.00100309	0.000362031	1.02925e-05	0.000123226	1.19948e-05	0.00382757	0.019609	0.0154929	0.03654	3.29518e-05	0.00739535	0.00536568
AC004805.2	ENSG00000270870	7.59573	5.58186	4.58303	5.76229	3.97374	2.98245	6.40899	5.31001	5.65682	6.81789	6.01034	3.81179	7.40045	5.32446	1.87895
AC004812.1	ENSG00000255575	0.374273	0	0.521734	0.746017	0.31997	0	1.13349	0.615098	3.6313	0	0.389066	0.484006	0	1.07621	0.516925
AC004812.2	ENSG00000277283	11.1689	8.21455	11.0222	8.66043	5.64425	9.54865	7.7713	5.01772	8.96999	11.0956	11.0135	11.8112	12.2529	11.0053	9.83936
AC004816.1	ENSG00000259153	0.923459	0.401353	0	0.59291	0.303644	0	0.466116	0.211596	0	0.412209	0.25845	0	1.05756	0.425539	0
AC004816.2	ENSG00000275630	0.193088	0.133587	0	0.35738	0.212237	0	0.278461	0.203998	0	0.145515	0.114697	0	0.0315897	0	0
AC004817.1	ENSG00000258517	0.0097858	0	0	0.00975273	0	0	0	0	0	0.030974	0.0203451	0	0	0	0
AC004817.3	ENSG00000269927	1.05232	1.1187	5.76039	0.588334	0.746047	5.98489	0.7514	0.843629	6.40345	0.974874	0.346852	3.25277	0.264543	0.467417	2.55233
AC004817.4	ENSG00000269945	0.0452225	0.0243342	0	0.0751162	0.0386613	0	0.0456522	0.0247736	0	0.0636171	0.0313399	0	0.0172632	0	0
AC004825.2	ENSG00000274818	5.52444	9.01504	1.33931	4.54825	4.41489	0.861662	6.06188	7.7962	1.9975	4.43485	4.36951	2.79553	3.85103	5.06487	1.49284
AC004828.1	ENSG00000258871	0	0	0	0.00256002	0	0	0	0	0	0	0	0	0	0	0.00354774
AC004828.2	ENSG00000286333	0.00561102	0	0.00782172	0	0.00159898	0.00223654	0.00755245	0.00614761	0.00259237	0	0.0116656	0.0314431	0	0.00358539	0.0645803
AC004832.3	ENSG00000249590	1.02117	0.658815	0.896653	1.0734	0.432391	1.49316	0.438946	0.313877	1.64848	0.245965	0.167873	1.67786	1.75861	0.460234	0.755571
AC004832.4	ENSG00000272689	0.330175	0.2665	0	0.658118	0.141135	0.19741	0.166656	0	0	0	0.343224	0	0	0	0
AC004832.5	ENSG00000273350	0.681345	0.549948	2.46945	0.95066	0.349494	2.44424	0.962947	0.335926	2.64424	0	0.56662	1.23355	0.78029	0.391835	2.07028
AC004832.6	ENSG00000273428	0.232858	0.125301	0	0.618855	0.132715	0.0928164	1.17535	0.892941	0	0.327574	0.645496	0.200752	0.355564	0.0743968	0
AC004834.1	ENSG00000284523	0.00446833	0.00240441	0.0124576	0.00816425	0.00509336	0.0178106	0.00375898	0.0116271	0.00722549	0.00550012	0.00928986	0.0115568	0.00597008	0.00785184	0.00822854
AC004835.1	ENSG00000230392	0.00371879	0	0	0	0.00423898	0	0.00125137	0	0	0.00261572	0	0	0.00567844	0.00475254	0
AC004835.2	ENSG00000270625	0.560861	0.129343	0.558454	0.319409	0	0.383242	0	0.197517	0.333161	0.16907	0	0.103614	0	0.153593	0.110661
AC004837.1	ENSG00000106540	0.367492	1.36881e-18	5.06483e-17	4.78497e-07	0.480076	0.0002557	1.55213	0.00122774	2.69911e-12	0.296809	0.328639	2.39976e-11	4.95803e-08	0.00360959	2.50891e-11
AC004837.4	ENSG00000287584	0.0560738	0.31682	0.195416	0.195595	0.287629	0.167631	0.141516	0.783311	0.233161	0.207066	0.69948	0.435083	0.224759	0.349348	0.658291
AC004839.1	ENSG00000238832	0.376854	0	2.10133	0.375581	0.644354	1.80256	0	0.92901	0.522335	1.59043	0.783498	0	0.431581	0	1.04098
AC004839.2	ENSG00000272854	0.545348	0.616249	0.760211	0.652207	0.279735	1.43467	0.55053	0.448125	1.66292	0.920607	0.226761	0.423143	0.999269	0.313625	0.301282
AC004840.1	ENSG00000230914	0.011028	0	0	0	0	0.0131872	0	0	0	0.0232706	0	0	0	0.0211404	0.0152313
AC004846.1	ENSG00000258376	0.246218	0.105992	0	0.261745	0.224527	0	0.397691	0.0944173	0	0.10391	0.170633	0	0.131587	0.110131	0
AC004846.2	ENSG00000258944	1.23668	0.974971	0.320729	0.83122	0.737616	0.309518	1.19036	1.158	0.518211	0.606874	0.71752	0.18596	0.724602	0.578885	0.119165
AC004847.1	ENSG00000260997	0	0	0	0.0284978	0	0	0	0	0	0.030169	0.0297246	0	0	0	0.078986
AC004854.2	ENSG00000272768	4.77802	2.93835	1.6387	3.36355	2.52868	1.08829	7.42654	3.83273	1.10375	19.3244	10.9192	5.54138	7.8604	4.43428	2.30446
AC004865.2	ENSG00000239636	0.0345105	0.0111421	0.0577288	0.0756665	0.123914	0.0247604	0.0557414	0.0510445	0.0191332	0.0291287	0.0215247	0.00892571	0.0237132	0.0330778	0.0381312
AC004870.1	ENSG00000214754	3.53141	4.15055	0	3.08726	3.5487	0	4.37802	4.53094	0	3.46441	4.89464	0	4.32804	4.69121	0
AC004870.2	ENSG00000223829	0.171004	0.275289	0	0.123347	0.175271	0	0.0982364	0.138966	0	0.204344	0.323116	0	0.110361	0.168433	0
AC004877.1	ENSG00000273419	0.213609	0.0969832	0.111664	0.159666	0.296752	0.111752	0.269548	0.131646	0.0925221	0.154943	0.194295	0.276237	0.137604	0.127963	0.129073
AC004877.2	ENSG00000280149	2.09818	2.13534	2.92485	4.54585	6.47312	3.27259	4.05205	5.17237	3.0346	1.73248	1.42246	3.65711	1.1492	2.18595	3.65386
AC004882.4	ENSG00000287967	0	0.0876855	0	0.162403	0.139311	0	0.109668	0.178537	0	0.171927	0.0564648	0	0.124412	0.104126	0
AC004884.1	ENSG00000213361	35.8064	16.5915	125.149	29.0222	27.6779	121.268	30.2619	28.1518	158.6	35.1273	23.3269	100.361	36.4882	35.6315	126.589
AC004890.1	ENSG00000239719	0.3019	0	0.420846	1.01603	0	0	0.304806	0.496156	0	0.318544	0.313856	0.780876	0.691528	0	0
AC004890.2	ENSG00000244560	1.31091	0.940622	1.3942	1.6742	1.84063	1.22441	1.75119	1.8352	1.17746	1.40834	2.18578	1.58627	1.09614	1.69139	4.83124
AC004893.2	ENSG00000286305	0.0279366	0	0	0	0	0	0.028202	0	0	0	0.0145204	0	0.0159967	0.0267768	0
AC004895.1	ENSG00000231704	0	0	0	0	0	0	0.0044551	0.0145056	0	0	0.0091752	0.00570706	0.00505405	0	0
AC004898.1	ENSG00000236018	5.50058	3.69464	0	5.41716	3.10333	0	5.45458	2.86169	0	5.08921	2.00748	0	7.16274	4.8872	0
AC004899.1	ENSG00000225705	0.227251	0.131309	0.314971	0.325737	0.363021	0.224802	0.22574	0.410631	0.243373	0.15961	0.175974	0.252605	0.462144	0.269557	0.384407
AC004908.1	ENSG00000272240	1.06657e-34	0	0	0	1.45783e-31	1.88763e-22	0.139119	0.185727	0	0	0.342479	7.54799e-26	0	0	0
AC004908.2	ENSG00000272812	6.98118	9.17704	3.05223	6.0872	5.29717	3.01071	9.73259	11.2343	2.44562	7.62118	6.12354	1.99269	7.09009	7.32486	3.813
AC004908.3	ENSG00000273402	1.7486	1.69366	0.121877	1.48129	1.64439	0.209097	2.11826	1.29318	0.242363	1.19918	1.99949	0.339191	0.901141	1.00561	0.96603
AC004917.1	ENSG00000243797	0.000411933	0.000775814	0.000574231	0.00314748	0.00164344	0.000164195	0.00152477	0.00146681	0.000190319	0.00275258	0.00271202	0.00159812	0.00283052	0.00434315	0.00398257
AC004918.1	ENSG00000244701	0.629083	0.906011	0.0687794	1.00805	0.748716	0.0295001	0.672417	0.760194	0.0170967	0.403441	0.35903	0.0319028	0.494418	0.378332	0.0170364
AC004918.5	ENSG00000270157	10.8106	8.53507	0.329397	11.1862	8.88861	0.565126	13.2391	10.6794	0.573157	4.61224	4.17583	1.22231	6.42706	6.28504	0.326362
AC004921.1	ENSG00000273341	0	0	0	0	0	0.014898	0	0.0051188	0.00863413	0	0	0.0402786	0	0	0.00860364
AC004921.2	ENSG00000287519	0.00469087	0	0	0.00935003	0.00802055	0.0112186	0.00473544	0	0.0260069	0	0	0.0181985	0	0.00899225	0.0259151
AC004922.1	ENSG00000284292	0.30924	0.068993	1.78948	0.0901823	0.178808	1.45066	0.243605	0.169358	2.12838	0.253791	0.147337	1.26587	0.362634	0.206023	0.480595
AC004923.1	ENSG00000254610	0.00257269	0	0.00358631	0.002564	0	0	0	0.00634211	0.00356585	0.00271436	0.00534874	0	0	0	0
AC004923.4	ENSG00000255306	0.0483318	0.0234066	0.0269496	0.163773	0.0578471	0.0577947	0.048791	0.10326	0.0133979	0.030596	0.0301452	0.0250008	0.0221402	0.0833855	0
AC004938.2	ENSG00000287574	1.46283	1.18073	0.592019	2.11629	2.29948	0.733554	2.00073	1.9	0.784856	1.4936	2.3055	2.19683	1.67526	1.58302	1.30347
AC004941.2	ENSG00000231397	14.6196	6.96408	19.7115	12.8982	4.09787	17.1955	7.50024	2.95409	11.9587	12.3903	6.72675	22.9351	17.5661	8.04007	15.5576
AC004943.1	ENSG00000259209	0.42305	0.15935	0.452124	0.505944	0.072334	0.337253	0.199299	0.0695259	0.273636	0.208295	0.073295	0.583555	0.209943	0.0675811	0.214241
AC004943.2	ENSG00000259768	0.384374	0.167853	0.695738	0.388948	0.172451	0.649867	0.385927	0.174301	0.647092	0.260365	0.170419	1.01386	0.487824	0.220253	0.504069
AC004943.3	ENSG00000279206	0	0	0.126955	0.363062	0.155719	0.217809	0.459692	0.0748369	0.378693	0.192177	0	0	0	0.0872922	0.125785
AC004947.2	ENSG00000280255	0	0	0.0285186	0	0	0.0489275	0	0	0	0	0	0	0	0	0.0565115
AC004948.1	ENSG00000272745	0.162631	0.131267	0	0.0810406	0	0.0972362	0	0	0	0	0	0	0.186248	0	0
AC004949.1	ENSG00000283117	0	0	0	0	0	0	0	0	0	0	0.000172067	0	0	0.000158653	0
AC004951.1	ENSG00000228434	1.85912	0.934983	0.538256	1.33975	0.916953	0.564331	1.6458	1.04588	0.733402	1.55411	1.33796	0.406864	1.70328	1.05546	0.35553
AC004951.2	ENSG00000239556	0.200725	0.117937	0.204459	0.154907	0.199533	0.28822	0.283928	0.162852	0.446767	0.25711	0.220901	0.255078	0.0302894	0.144791	0.392291
AC004951.3	ENSG00000241057	0.0292427	8.66471e-39	0.0542841	0.0458586	0.0831189	0.0209183	0.0839748	0.0964117	0.0986722	0.0873836	0.11241	0.0227156	0.0432402	0.054612	0.0324345
AC004951.4	ENSG00000273432	0.0369478	0.0362908	0.0205501	0.0728572	0.073508	0.0156424	0.0774771	0.0582353	0.0205858	0.0300236	0.02125	0.0251886	0.0367993	0.0434357	0.0426034
AC004967.1	ENSG00000243554	0.451464	0.302705	0.6161	0.373493	0.174379	0.562953	0.0848663	0.21058	0.655958	0.275934	0.53843	0.411007	0.488572	0.586641	0.490456
AC004967.2	ENSG00000285725	3.92897	3.35951	4.41403	3.16473	2.99857	4.62753	3.34581	2.69228	3.52865	6.18911	4.72356	3.14834	4.35478	4.59912	2.85358
AC004969.1	ENSG00000238358	0	0	0.0212063	0	0.0130055	0.0545735	0	0	0	0	0	0.0393457	0	0	0.0210109
AC004974.1	ENSG00000285612	0.0133734	0	0.0186425	0.0399848	0.0228662	0.143927	0.0405015	0.0439571	0.0926806	0.0423297	0.0695101	0	0.0459466	0.0128182	0.0369413
AC004980.1	ENSG00000205485	0.244048	0.173196	4.5666	0.200269	0.181045	4.42762	0.210122	0.195597	4.62283	0.188655	0.143012	1.47091	0.218658	0.154082	1.71747
AC004980.2	ENSG00000214243	1.5319	0.858062	2.44037	0.592504	0.60288	1.8345	1.42677	0.877401	3.21309	1.31481	0.476482	1.33713	0.928487	0.556681	1.62302
AC004980.3	ENSG00000230305	0.0289176	0.0286683	0	0.0497075	0.03591	0.00810254	0.0362308	0.0484891	0	0.0158696	0.0142975	0	0.0648134	0.0342691	0.0187847
AC004982.1	ENSG00000272732	0.280585	0.39633	0.0651888	0.349546	0.179906	0	0.259647	0.288204	0.0324085	0.419384	0.802105	0.0604748	0.428441	0.425816	0.064588
AC004982.2	ENSG00000272894	0.187974	0.260963	0	0.277261	0.186413	0.00449554	0.151808	0.259496	0.0364754	0.22609	0.547128	0.0583404	0.228187	0.313495	0.0934627
AC004988.1	ENSG00000203446	0.0807056	0.0701524	0.0951948	0.0494972	0.0849183	0.304368	0.0313355	0.0510136	0.129071	0.11135	0.180698	0.457611	0.106645	0.226115	0.591628
AC004990.1	ENSG00000232756	0	0	0	0	0	0	0	0	0	0.0120411	0	0	0.01307	0	0
AC004997.1	ENSG00000248751	0.135977	0.0397633	0.302945	0.137312	0.0991187	0.230736	0.143669	0.269545	0.195978	0.189368	0.229781	0.255007	0.399021	0.281557	0.454953
AC005000.1	ENSG00000228532	287.779	183.746	448.505	319.644	199.753	490.283	290.104	173.993	460.755	308.819	180.853	528.397	307.863	205.969	384.764
AC005005.1	ENSG00000214125	1.92295	3.03955	2.34551	3.27394	2.80842	2.7785	3.39714	2.30436	2.99845	1.94431	1.74909	3.52288	2.11044	2.99507	2.21323
AC005005.3	ENSG00000273387	1.43392	0.969702	0.702306	1.9698	1.59032	0.741478	2.62122	1.84704	0.644584	2.82132	2.41718	1.55362	1.90844	1.48583	2.03397
AC005005.4	ENSG00000278920	0.00327248	0	0	0.00326142	0.00279768	0	0.00660715	0	0	0	0.00680365	0.00423193	0	0	0.00451977
AC005009.1	ENSG00000231255	0.0580084	0.0468215	0	0	0	0	0	0	0	0	0	0	0.0664323	0.222401	0
AC005014.1	ENSG00000224280	5.23445	3.37649	8.87838	5.77729	4.39653	7.03603	5.04861	3.919	8.95857	4.85933	3.34324	8.04654	4.74781	3.70367	8.889
AC005014.2	ENSG00000272361	0.0912252	0.736324	0.127167	0.363668	0	0	0.46046	0.149924	0.379325	0.0962487	0	0.117971	0.417891	0.524628	0.377986
AC005014.3	ENSG00000272537	0	0.232136	0	0	0.245872	0	0.290332	0	0	0	0	0	0	0	0.397216
AC005020.2	ENSG00000272647	0.00321304	0.0047913	0.0107628	0.0256257	0.040072	0.00373764	0.0429147	0.033003	6.54029e-06	0.00794994	0.0331271	0.0145982	0.0255462	0.00878456	0.0497966
AC005034.3	ENSG00000270462	0.13199	0	0	0.131544	0.11284	0	0	0.108459	0	0	0	0.170688	0	0.253021	0
AC005034.5	ENSG00000270996	0.182349	0.049061	0.423655	0.121155	0.0519641	0.508786	0.184082	0.0499468	0.758228	0.12826	0.189556	0.943246	0.13922	0.233038	2.09875
AC005034.6	ENSG00000271452	2.57975	4.35379	2.125	1.98671	1.00248	3.08485	1.89401	0.770852	1.1377	1.60835	2.68172	0.909847	1.07432	1.23633	0.161955
AC005034.7	ENSG00000286045	0.0126038	0.00762988	0.00878482	0.00942359	0	0.00376893	0.0159045	0.0103569	0.00436735	0.0166224	0.00655383	0.0122243	0.0108256	0	0.0261158
AC005037.1	ENSG00000183308	0.00357617	0.000962169	0.00498515	0.00118803	0	0.00997816	0.00361015	0.00195908	0.00330448	0.0050308	0.00371752	0.0184986	0.00273033	0.00114257	0.00658561
AC005041.1	ENSG00000159239	0.00988816	0.0400127	0.00373841	0.0235043	0.0301291	1.38655e-31	0.0342408	0.0216464	1.0354e-29	0.0108783	0.0349687	1.26326e-30	0.0147088	0.0372889	6.71253e-30
AC005041.3	ENSG00000272183	1.34715	1.42715	0	1.09086	1.1517	0.302046	0.849971	1.0378	0	0.888336	0.962773	0	0.674969	0.968419	0.116288
AC005041.4	ENSG00000286623	0.883945	1.36209	0	1.52166	1.16789	0.0480461	0.851783	1.18859	0	1.39893	1.9213	0	1.15035	2.54174	0
AC005041.5	ENSG00000286883	0.0430098	0.0231435	0.00999254	0.0142881	0.0428978	0.0171436	0.0796004	0.0530132	0	0.0907564	0.134129	0.00926995	0.0656741	0.0755777	0.0594027
AC005046.2	ENSG00000273055	0.349721	0.0705693	0.121877	0.784213	0.448471	0.209097	0.706088	0.574748	0.484727	0.368979	0.0908858	0.565318	0.400507	0.419003	0.362261
AC005050.1	ENSG00000267052	0.0489354	0.0227874	0.0288604	0.0431427	0.0514897	0.0270076	0.0513004	0.0433045	0.0130435	0.12709	0.0958694	0.0876221	0.185369	0.176791	0.0493904
AC005050.2	ENSG00000286013	0	0.0286092	0	0	0.0303021	0	0.0119272	0.00970857	0	0.149586	0.208792	0.0611155	0.0405919	0.0679464	0
AC005050.3	ENSG00000286076	0.000633428	0.000511271	0	0.000631287	0.000541524	0	0.00127889	0.00156151	0	0	0.000658463	0	0	0.00121426	0
AC005052.1	ENSG00000279601	0.0877109	0	0	0.0437073	0.0187463	0.026221	0	0.036037	0	0.0694057	0	0	0.100448	0	0.0302854
AC005052.2	ENSG00000286366	0.10653	0.158027	0.0762574	0.117647	0.115688	0.144602	0.0930091	0.115928	0.091785	0.0637922	0.158628	0.0856363	0.105513	0.151781	0.178945
AC005062.1	ENSG00000243004	0.000740188	0.00139403	0	0.00147537	0.00232025	0.000885111	0.000210109	0.00101372	0.00102593	0.00234285	0.00153889	0.00287161	0.00113024	0.0016554	0.000340769
AC005070.2	ENSG00000271482	6.7254	3.73203	8.49624	5.02701	5.2106	7.28823	5.51631	4.66292	12.2347	7.53924	5.46189	12.2304	11.5531	5.64042	5.22492
AC005070.3	ENSG00000272918	0.41303	0.316708	0.316668	0.391053	0.247173	0.345729	0.604584	0.322427	0.171743	0.239676	0.214677	0.106825	0.260156	0.178147	0.0570454
AC005071.2	ENSG00000287631	0.00573689	0.00925384	0.00800924	0	0.00491018	0.0068571	0	0	0.00793523	0.00606088	0	0	0.013154	0	0.00794982
AC005076.2	ENSG00000224046	2.02385	1.766	2.89748	2.61666	0.841724	1.70061	3.25788	1.5282	1.44047	1.73132	2.50186	3.32457	2.38039	1.15341	1.05765
AC005076.3	ENSG00000278236	0.317697	0.256429	0	0.316624	0	0	0.962147	0	0	0	0	0	0	0	0
AC005077.2	ENSG00000224273	0	0	0	0.00459186	0.00787218	0.00275508	0.00232582	0.00189561	0.00320283	0.00243024	0.00239988	0	0.00528601	0.00220664	0.00954844
AC005077.3	ENSG00000228829	0.00427763	0.0126996	0.0438659	0.00426317	0	0.037629	0	0.0387868	0.0218078	0	0	0.0258781	0.0180188	0	0
AC005077.4	ENSG00000230882	0.140714	0.0504788	0.0435898	0.0311641	0.0400993	0.0560882	0.0789172	0.256951	0.0433411	0.0494875	0.11377	0	0	0.0599432	0
AC005081.1	ENSG00000287815	0.147167	0.185926	0.82952	0.14667	0.175047	0.658018	0.187322	0.126189	0.771576	0.0405056	0.0665148	0.885379	0.0586222	0.110393	0.547917
AC005082.1	ENSG00000226816	0	0.0195245	0	0.0482154	0	0.0289255	0.0488385	0	0.0335275	0	0	0	0	0.0231852	0
AC005083.1	ENSG00000233834	0.0530009	0.0320847	0	0.0396163	0.0113278	0	0.0802567	0	0	0.0139799	0.0275478	0	0.0151744	0.0254003	0
AC005089.1	ENSG00000274080	0.0975348	0.0590439	0	0.0972053	0.187613	0	0.172308	0.0801466	0	0.334444	0.228127	0	0.307172	0.186971	0
AC005091.1	ENSG00000229893	0.0074528	0	0	0.0148552	0.012743	0	0	0.00612413	0.0309896	0.0157264	0.0232421	0.00963786	0	0.00714339	0.0205868
AC005099.1	ENSG00000226624	0	0.0723046	0.124874	0	0.229749	0.214238	0.180863	0.0736101	0.124162	0.0945131	0.186241	0.347532	0	0	0
AC005102.1	ENSG00000219039	1.25487	0.460395	1.59025	1.59171	0.975275	0.818489	1.61228	0.65619	2.68801	2.52758	1.42306	1.18021	2.61291	1.74949	0.945358
AC005104.2	ENSG00000224232	0.0805957	0.390317	0.561749	0.24097	0.62012	0.192751	0.162723	0.264909	1.2288	0.170068	0.502687	1.77183	0.646098	0.231749	0.222629
AC005154.1	ENSG00000226874	0.144179	0.465497	0	0.143692	0.246521	0.172408	0.145549	0	0	0	0	0	0	0	0
AC005154.2	ENSG00000244480	1.56668	1.99345	0.399976	2.58091	2.17292	0.715045	2.38659	2.08404	0.350367	1.0186	2.2481	0.859439	1.31222	2.9715	1.64128
AC005154.3	ENSG00000263683	0.0403872	0	0	0.0402507	0	0	0	0	0	0	0.0839669	0	0	0	0
AC005154.5	ENSG00000281039	0.00437252	0.00314807	9.11885e-11	0.0203299	0.00237197	7.32799e-13	0.0179578	0.00747196	2.91437e-09	4.75171e-11	0.00311183	2.47065e-11	8.87346e-13	0.0134598	7.82497e-10
AC005162.1	ENSG00000233517	0	0.117804	0	0.058183	0	0.0349053	0.0294675	0	0	0.0307975	0.151719	0	0	0.0559566	0
AC005162.2	ENSG00000272568	0.001636	0.00660247	0	0.00163047	0.00139863	0.00195631	0.00165154	0.00134434	0	0.00172609	0.0306118	0	0	0.0125446	0
AC005165.1	ENSG00000223561	0	0	0	0.000690542	0	0	0	0	0	0.00109656	0	0	0.000793503	0.000332059	0.000478486
AC005165.2	ENSG00000239622	18.1188	12.0711	44.9021	16.3378	13.4	27.6847	14.0811	12.6435	37.072	12.2892	12.1081	28.4519	16.9623	16.2639	36.3453
AC005180.1	ENSG00000267405	0.215913	0.10166	0.175572	0.125523	0.0153822	0.129093	0.290619	0.221776	0.349141	0.113901	0.149631	0.465359	0.432718	0.068983	0
AC005189.1	ENSG00000229497	1.41017	0.426831	0.982879	1.22973	0.904174	0.421566	1.60151	0.289691	0.244318	0.74391	0.73295	0.227951	0.807474	0.844763	0.973821
AC005197.1	ENSG00000269694	0	0	0.0448869	0.0320915	0.0275284	0	0	0	0	0.0339735	0	0.041641	0	0	0
AC005220.1	ENSG00000236352	0.162838	0.131435	0.324279	0.162288	0.119325	0.250355	0.164386	0.172039	0.419158	0.0245436	0.0967282	0.451244	0.0799224	0.178375	0.289161
AC005224.1	ENSG00000262786	0.0261579	0.12668	0	0.0782086	0.0223627	0	0.0264065	0.107473	0	0.16559	0	0.0676542	0.0898696	0.12536	0.108384
AC005224.2	ENSG00000266378	0.0510691	0.103051	0	0	0.087319	0	0.0515543	0	0	0.0269407	0.0530875	0	0.0292426	0.0734234	0
AC005224.3	ENSG00000266709	3.60544	2.24267	2.62825	3.52732	1.83809	2.33367	3.00525	1.92981	3.30096	3.52479	3.19778	4.19198	2.84107	1.68032	1.27917
AC005225.2	ENSG00000258603	0.0173303	0.00783338	0	0.0200352	0.00474108	0	0.0118966	0.0119622	0.00288246	0.00585109	0.0064855	0.00806809	0.0269919	0.0159464	0.0105317
AC005225.3	ENSG00000258695	0.0353316	0.0114072	0	0.0422547	0.0120822	0	0.114135	0.0348394	0	0	0.00734561	0	0.00809249	0.0338648	0
AC005225.4	ENSG00000279026	2.18576	1.8237	0.410821	2.79027	1.38572	0.264308	2.50403	2.60332	0.510597	2.02109	1.6339	1.07982	2.05316	2.28333	0.983668
AC005229.1	ENSG00000213209	15.7652	12.2936	14.7421	9.1875	7.08159	11.5029	8.36213	7.35561	11.1108	9.58534	10.833	7.77486	16.3716	12.1654	5.53578
AC005229.4	ENSG00000273314	5.99144	4.33433	16.6347	7.73034	6.33361	14.7452	7.80515	6.12859	14.9892	7.18695	6.33162	23.2763	7.0608	5.31378	21.8035
AC005230.1	ENSG00000258930	0.958665	0.773786	2.67274	1.3376	1.31132	2.75127	1.16133	0.945308	2.92324	1.01146	0.797244	3.47125	1.97619	0.183773	2.64811
AC005237.1	ENSG00000225521	0.00112626	0	0	0	0.00192571	0.00134677	0	0	0.00468312	0.00118828	0.0046831	0.00291293	0.00128981	0.00215901	0.00311106
AC005244.1	ENSG00000263648	20.9549	16.7836	16.1784	29.2377	20.2572	13.2998	21.6422	15.3647	12.9582	25.3454	19.7724	10.2141	26.2131	29.2004	13.1351
AC005253.1	ENSG00000268030	0.0288663	0	0	0.0431531	0	0.017259	0.0145703	0	0	0.0152279	0	0.0186648	0	0	0.0199343
AC005253.2	ENSG00000268983	0	0.0506963	0.0875553	0	0	0	0	0	0	0	0	0	0	0	0.0867484
AC005255.1	ENSG00000256210	146.91	147.402	103.135	98.4973	100.234	99.6614	104.027	100.893	102.574	138.057	124.361	87.5402	147.83	151.429	113.11
AC005258.2	ENSG00000286880	0.159405	0.154396	0.177767	0	0.0272554	0.114369	0.0965515	0.130986	0.132565	0.067273	0.066282	0.20614	0.0365106	0	0.176129
AC005261.1	ENSG00000268205	8.44427	8.49384	5.7425	11.3958	9.4353	13.09	7.17716	9.04792	4.71365	7.96148	6.77695	6.73788	5.95223	7.39257	6.46946
AC005261.2	ENSG00000268678	0.140714	0.0378591	0.0653847	0	0.0400993	0	0.0473503	0.269798	0.260047	0.0494875	0.146275	0.181969	0.322296	0.0899147	0
AC005261.3	ENSG00000268713	0.0095911	0.170905	2.44599e-05	0.910667	0.023808	0.375753	6.74628e-06	3.59363e-09	2.33599e-10	6.77887e-07	6.92398e-13	0.000137249	3.55276e-06	0.00193386	1.30437e-07
AC005261.4	ENSG00000268723	11.5024	9.23473	39.9431	11.0163	9.84166	37.0738	11.1495	6.78745	47.5254	11.0828	8.04448	30.2784	12.755	9.06851	25.0154
AC005262.1	ENSG00000266944	0.240369	0.129343	0	0.159705	0.273992	0.383324	0.0808843	0	0.111054	0.0845352	0.0832898	0.103614	0.0917584	0.153593	0.221323
AC005262.2	ENSG00000267139	0	0	0	0	0.145987	0	0.0861923	0	0	0	0.0887557	0	0	0.0818365	0
AC005264.1	ENSG00000267551	0.0200897	0.087563	0	0.0400436	0.0790045	0.00960922	0.0202805	0.0792391	0.00556901	0.0127176	0.0542976	0.0103919	0.00460141	0.100129	0
AC005277.1	ENSG00000263707	0.118277	0.0954671	0	0	0	0	0.119401	0	0	0.12479	0.122952	0	0	0.113367	0
AC005280.1	ENSG00000251393	0.339357	0.470414	0.0874135	0.128667	0.126139	0.110272	0.0968165	0.106087	0.0869148	0.00389179	0.0498479	0.0763222	0.0464676	0.0106066	0.0458512
AC005280.2	ENSG00000284930	0.663619	0.674578	0.436455	0.514214	0.268739	0.25583	0.448246	0.48729	0.308878	0.105425	0.184669	0.173505	0.0616921	0.0500994	0.0485902
AC005280.3	ENSG00000285006	0.0382328	0.0273712	0.00558171	0.0143668	0.0223533	0.016099	0.0134949	0.0175037	0.0180002	0.00439213	0.00383963	2.34135e-05	0.00574051	5.28869e-19	0.00484714
AC005288.1	ENSG00000266469	0.344524	0.576027	0.291588	0.380148	0.368171	0.205989	0.397482	0.3741	0.289925	0.155784	0.383722	0.795596	0.33819	0.318427	1.01965
AC005293.1	ENSG00000285555	0	0	0	0	0.0493128	0	0.01941	0.0157995	0	0	0.099936	0.0248645	0	0.018429	0
AC005304.1	ENSG00000233852	0.00693891	0.00560074	0.0193456	0	0	0.016595	0.00700484	0	0	0	0.00721316	0	0	0	0
AC005304.2	ENSG00000265494	0	0	0.0384325	0.0549538	0	0	0	0.022655	0	0	0.0573195	0	0	0	0.0380783
AC005304.3	ENSG00000266744	0.0118727	0.00958301	0.00827519	0.0177488	0	0.0141972	0.00599273	0.00975604	0.00822798	0	0.0185129	0.0153536	0	0	0.00819893
AC005306.1	ENSG00000267283	1.29568	0.545639	3.37675	2.13346	3.70836	1.21255	2.50224	3.42553	1.95203	1.78308	2.8109	1.0199	1.16126	2.64576	1.71172
AC005307.1	ENSG00000260725	0	0	0	0	0.00848759	0	0	0	0	0	0	0	0	0	0.0205681
AC005323.1	ENSG00000214970	0	0	3.20609e-16	0	0	3.4461e-07	0	0	0.00622279	0	0	0.00232404	0.00142235	0.00119043	0.000481383
AC005324.3	ENSG00000251537	0.00310663	0.0160957	6.50592e-07	0.00873649	0.00119152	4.16472e-29	0.0030751	0.00368469	1.30375e-16	0.00515237	0.0316929	0.00301461	0.0143721	0.0255386	0.00284593
AC005324.4	ENSG00000255104	0.0127932	0.00831742	1.18088e-06	0.041902	0.0363903	3.33749e-06	0.03399	0.000369664	0.0062271	0.0186545	0.0165043	0.00604774	0.020378	0.000667794	0.00204719
AC005329.1	ENSG00000248015	0.597548	0.472049	1.11654	0.886959	0.999963	0.638528	1.78401	1.97452	1.42737	0.697523	1.18947	2.2689	0.349442	1.10892	0.719943
AC005329.2	ENSG00000267755	0	0.058965	0.203671	0	0.0624541	0.0873566	0	0	0.20251	0	0	0.0944717	0	0	0.302692
AC005329.3	ENSG00000280486	0.0130322	0	0.0181667	0	0	0.0155838	0.013156	0	0	0	0.0270945	0.016853	0	0	0
AC005332.1	ENSG00000265100	0	0.336686	0	0.20786	0.142643	0	0.210546	0.239935	0	0.0880198	0.130085	0.21577	0.0477704	0.239887	0.288058
AC005332.2	ENSG00000267731	0.0561602	0.0302198	0	0.391793	0.192048	0.0223853	0.170081	0.184593	0.0518935	0.0197509	0	0.0968343	0.0643158	0.0717716	0.0258551
AC005332.3	ENSG00000274561	5.02332	5.04349	1.70792	5.73898	6.91308	1.31857	4.82368	4.42981	2.20763	3.1024	3.82087	2.37662	4.48999	4.69734	2.53827
AC005332.4	ENSG00000274712	7.57656	9.26112	3.83715	9.66957	11.8362	4.30186	10.5924	10.4137	3.55084	4.62949	5.49621	7.92997	7.49078	8.01956	6.36141
AC005332.5	ENSG00000277476	1.97797	1.43525	1.53182	2.62838	2.28881	0.836196	2.31947	2.84025	1.21846	2.67712	3.13614	2.40286	2.26521	3.96406	1.46251
AC005332.6	ENSG00000278730	33.7853	36.9939	29.859	54.5711	44.6046	37.1789	49.7242	41.4434	33.8633	39.2775	38.6599	41.9005	62.5792	51.8374	58.0567
AC005332.7	ENSG00000278740	0	0.142507	0	0.0879794	0.226409	0	0.0891165	0.0725398	0	0	0	0	0	0	0.365773
AC005336.1	ENSG00000267056	0.65942	0.461284	0.306408	0.48194	0.714077	0.315411	0.355032	0.433488	0.853049	0.278293	0.365591	1.08015	0.553798	0.294954	1.15362
AC005336.2	ENSG00000267218	0.588457	0.0939421	3.99403	0.0579971	0.552808	1.68664	0.709273	1.29622	3.55061	0.429788	0.665431	1.38751	0.336261	0.902652	1.53634
AC005336.3	ENSG00000279717	0.0407942	0	0	0	0	0	0	0	0	0	0.0212033	0	0	0.058651	0
AC005339.1	ENSG00000268565	0.584427	0.47172	0.678905	0.291226	1.33235	0.232951	0.58998	0.320158	0	0.719378	0.405017	1.0077	0.111549	0.560164	0.269059
AC005342.1	ENSG00000203593	0.0162461	0.118018	0	0.0242869	0.013889	0.019427	0.00820025	0.113474	0.0112589	0.00857039	0.126662	0	0.0372108	0.132359	0.0897531
AC005343.4	ENSG00000287698	0	0	0	0	0.0141028	0.00986305	0	0	0	0	0.0257224	0.0106664	0	0	0.0113919
AC005351.1	ENSG00000248493	1.52947	1.40286	1.06604	1.38573	1.01039	1.4964	1.12291	1.31696	1.25267	1.467	1.58992	1.79809	1.8312	1.53261	2.40048
AC005355.1	ENSG00000250994	0.00293737	0.000790299	0	0	0.000837064	0	0.000988426	0.000804568	0	0.00516521	0.00610693	0.00379857	0.00336393	0.00563085	0
AC005355.2	ENSG00000280420	0	0.273383	0.157383	0.337557	0.38608	0.270011	0.113973	0.371092	0.156485	0.238236	0	0.292003	0	0.216427	0.311864
AC005357.2	ENSG00000267623	0	0	0	0	1.19695e-12	0	0	0	0	0.000701803	0	0.0008602	4.09719e-05	0.000637554	0.00367484
AC005363.2	ENSG00000277602	0.225801	0.546766	0.944295	0	0.38608	0	0.455893	0	0	0.238236	0	0.292003	1.03437	0	0.311864
AC005379.1	ENSG00000267159	0	0.0789013	0	0	0	0	0	0.240978	0	0	0.101617	0	0	0	0
AC005381.1	ENSG00000267243	0	0	0	0	0	0	0	0.000457168	0	0	0.00102594	0.00251358	0	0	0.0025118
AC005383.1	ENSG00000275024	0.204659	0.660761	0	0.917853	1.22476	0	1.54953	1.68173	0	0.431858	0.638243	0	0.234379	0.686568	0
AC005392.1	ENSG00000227606	0.0144103	0.00581564	0	0	0	0	0	0	0	0	0	0	0.016503	0	0
AC005393.1	ENSG00000276445	1.02925	1.20838	0.3913	0.932522	0.239978	0	0.472287	0.84576	0.129689	0.296163	0.680865	0	0.535781	0.807154	0.129231
AC005394.2	ENSG00000283403	0.000186949	0.000150896	0	1.413e-45	0	0	0.000566176	1.61196e-40	0	0.000197244	0.000238273	0.00350706	0	0	0.0087095
AC005400.1	ENSG00000287249	0.0086759	0.00950373	0.000863866	0.00988181	0.00741712	0	0.00688154	0.00458305	0	0.00457683	0.009663	0.00320559	0.007097	0.00712775	0
AC005410.1	ENSG00000241185	0	0	0	0.00470368	0	0.00282185	0	0	0	0	0.00245308	0	0	0.00226185	0.00325925
AC005410.2	ENSG00000266368	0.00235514	0.00190822	0.00352236	0.00235908	0	0.00284608	0	0	0.00332362	0.00244124	0.00500754	0.00308039	0.00263981	0.00223173	0.00658702
AC005414.1	ENSG00000285734	0.00317623	0.00512739	0	0.0031655	0.00543079	0	0	0.00521997	0	0	0	0	0	0	0
AC005476.1	ENSG00000259079	26.4094	27.9152	27.0202	30.0866	21.7747	31.1593	24.7655	17.5895	33.0835	31.2436	22.4492	34.9813	36.6725	38.8683	29.3925
AC005476.2	ENSG00000259146	0.0224918	0.0257186	0.0522557	0.0317558	0.0224333	0.0448259	0.0378425	0.0385043	0.0467618	0.0118652	0.0662456	0.0339338	0.0257581	0.0574882	0.0284758
AC005479.1	ENSG00000259005	0.573188	0.462648	0.443899	1.01556	1.9601	0.380785	1.22156	1.413	0.176547	0.201584	0.264819	0.823599	0.291745	0.976696	0.615732
AC005479.2	ENSG00000270000	0.380352	0.307001	0	1.01084	1.19228	0.303214	0.639943	1.25018	0	0.401297	0.52718	0.491866	0.290391	0.364561	1.05064
AC005480.1	ENSG00000258891	0.00997136	0.0141788	0.00587324	0.0154323	0.00359795	0.0105031	0.0111241	0.00706616	0.00194615	0.0118622	0.0143085	0.0126577	0.0229657	0.0189897	0.0118633
AC005487.1	ENSG00000225647	0.00533137	0.00430322	0	0.00132834	0.00227892	0	0	0.00109523	0	0	0.00138552	0.00172362	0.0015264	0	0
AC005495.1	ENSG00000278873	0.0799667	0.021515	0	0	0.0227881	0	0	0.0219035	0	0	0.0277091	0	0.122106	0.0510979	0
AC005498.1	ENSG00000267224	0.117514	0	0	0	0.100464	0.421566	0	0.0965638	0	0.123985	0.244317	0.151967	0	0.112635	0.162303
AC005498.2	ENSG00000267421	0.0225801	0.0911277	0.188859	0.360061	0.09652	0.0270011	0.0911787	0.0556638	0	0.142941	0.258198	0.087601	0.0517184	0.173142	0.0623728
AC005498.3	ENSG00000269696	0.077541	0.104985	0.14296	0.097222	0.0662907	0.101696	0.106054	0.0698834	0.0658717	0.0580594	0.13521	0.323468	0.134634	0.175016	0.304013
AC005515.1	ENSG00000226025	0	0	0	0.00777989	0	0	0.00788044	0	0	0.00823614	0.0162296	0.010095	0	0.00748219	0.0862527
AC005519.1	ENSG00000258559	2.88117	2.44581	0.459266	4.19643	3.4104	0.293279	3.54943	2.20962	0.154819	1.93013	1.27145	0.725034	1.7606	1.66774	0.829016
AC005520.3	ENSG00000258653	0.119516	0.113003	0.102198	0.1604	0.0913786	0.0843172	0.137195	0.103463	0.0691486	0.0816391	0.0462689	0.131105	0.12235	0.0689985	0.091277
AC005520.4	ENSG00000259065	0.133646	0.0857444	0.391709	0.426904	0.313469	0.458948	0.32864	0.270325	0.427472	0.112081	0.17455	0.372247	0.117733	0.124813	1.1927
AC005520.5	ENSG00000270140	0.147686	0.119205	0.205873	1.03031	0.252517	0	0	0	0.204699	0	0.153523	0	0.169133	0.424665	0
AC005520.7	ENSG00000273711	0.2947	0.271317	0.141216	0.206511	0.118098	0.203731	0.199883	0.124865	0.127646	0.247771	0.315921	0.244144	0.316403	0.216263	0.235311
AC005521.1	ENSG00000213296	0.250675	0	0.611602	0	0.107146	0.299737	0.126521	0.15448	0.434286	0.0661198	0	0.0810376	0	0	0.177006
AC005523.1	ENSG00000268536	0	0	0.012512	0	0	0.010733	0	0	0	0	0.00933043	0.0116072	0	0.0258091	0
AC005523.2	ENSG00000269604	0.0143234	0.0231223	0.0399335	0	0	0	0.0144595	0.0353097	0	0	0.0297791	0.0370458	0.0328069	0.0137288	0.0593482
AC005531.1	ENSG00000253183	0.040206	0	0	0	0	0	0.0408114	0	0.0557838	0	0	0.0521262	0	0	0
AC005532.1	ENSG00000230825	0.00476864	0.0230941	0.00997118	0.0190101	0.0142687	0.0142558	0.00481395	0.0137148	0.0231333	0.0176093	0.0148714	0.0462506	0.0300363	0.0114267	0.0823273
AC005532.2	ENSG00000244167	0.87899	0.591231	1.42952	1.60604	0.500972	0.700726	0.295781	0.963049	1.21831	1.08196	0.456866	1.32615	0.671091	0.982915	0.404671
AC005534.1	ENSG00000224903	0.455535	0.335002	0.127002	0.484262	0.553872	0.12105	0.316794	0.407596	0.154339	0.202928	0.652431	0.117818	0.26664	0.291082	0.0699066
AC005534.2	ENSG00000234450	0	0.203722	0.704053	0.251544	0.107931	0	0.50959	0.311125	0	0.399479	0.262799	0.489595	0	0	0.698335
AC005538.2	ENSG00000279809	16.8531	13.2911	29.0768	17.376	14.2129	32.9913	11.1586	12.7229	32.2639	13.1971	17.0662	35.9093	21.6234	15.918	30.698
AC005540.1	ENSG00000235852	0.173061	0.0698429	0.422179	0.043119	0.110964	0.258681	0.131029	0.248864	0.359803	0.228238	0.0899503	0	0.0495481	0.290283	0
AC005546.1	ENSG00000266897	0.58547	0.0525069	0.0906823	0.51866	0.111228	0.155578	0.197011	0.32073	0.54099	0.274538	0.473364	0	0.148998	0.187055	0
AC005562.1	ENSG00000214719	0.646034	0.511907	0.479999	0.658218	0.491056	0.522869	0.643048	0.549511	0.441042	0.604758	0.501875	0.909548	0.774096	0.547411	0.598616
AC005578.1	ENSG00000280247	0.589297	0	0.0746796	0.0533914	0.137399	0.128123	0.216326	0.176087	0.222761	0.339135	0.222759	0.346396	0.122704	0.462135	0.221974
AC005586.1	ENSG00000240449	0.0123993	0.0150122	0.0172846	0.0494298	0.0742024	0.0444811	0	0.0509441	0.0601509	0.0196232	0.0451129	0.096208	0.0283999	0.0653652	0.0256879
AC005586.2	ENSG00000261305	0.0186371	0.0300858	0	0.0928705	0.0238996	0	0.141106	0.0229718	0	0.0983168	0.0484342	0	0.0106718	0.05359	0
AC005587.1	ENSG00000216917	0	0	0	0	0	0	0	0.151696	0	0	0	0	0	0	0
AC005592.1	ENSG00000261757	0.0666389	0.322726	0.185788	0.53131	0.512733	1.03592	0.50454	0.43807	0.369456	0.140617	0.173182	0.0861766	0	0	0
AC005593.1	ENSG00000279584	0	0.0856424	0.295818	0	0.0907101	0	0.107113	0.174377	0	0	0.110298	0	0	0	0.146546
AC005594.1	ENSG00000287884	0	0	0	0.0469476	0	0	0	0	0	0	0.073453	0	0	0	0
AC005606.2	ENSG00000261790	0	0	0	0.0194463	0.100087	0	0.0689415	0.0561177	0	0.0411734	0.0304251	0	0.0893829	0.0467553	0.0404237
AC005609.2	ENSG00000278907	0	0	0.128671	0	0	0	0	0	0	0	0	0.119366	0	0	0
AC005609.4	ENSG00000278946	0	0	1.19287	0	0	0	0	0	0.169438	0	0	0.47426	0	0	0.168839
AC005609.5	ENSG00000279726	0.00255035	0	0.21331	0.00254174	0.00109016	0.19823	0.00128729	0	0.238195	0	0.00397673	0.248874	0.00146036	0	0.218389
AC005614.1	ENSG00000269296	0.0299173	0.0241477	0	0.0149081	0.0127883	0	0.0151008	0	0	0.0473471	0.0466496	0.0193443	0.119916	0.0286752	0
AC005614.2	ENSG00000269749	1.10153e-13	9.27274e-12	7.20253e-19	4.43277e-10	0.0049364	0.00301633	6.40466e-14	0.00433644	1.81303e-10	1.72369e-21	1.66321e-18	4.02451e-26	1.43496e-14	0.00330668	9.8155e-26
AC005618.1	ENSG00000272070	2.60374	3.08236	9.26757	2.75064	2.27049	9.29908	2.20793	1.99692	8.61322	1.73985	3.75323	8.66475	2.60415	4.09286	10.7884
AC005618.2	ENSG00000279855	1.43172	0.866708	0	1.7836	0.611996	0	0.722661	1.56863	0	1.63644	0.868178	0	1.77627	0.457426	0
AC005618.3	ENSG00000280026	0.0986352	0.0796134	0	0	0.0843243	0.471789	0.298717	0.162102	0.683561	0	0	0.510215	0	0	0.136229
AC005618.4	ENSG00000288095	0.141904	0.255507	0.304327	0.478667	0.28929	0.248005	0.36364	0.287029	0.226943	0.149718	0.408496	0.324669	0.162511	0.282488	0.497512
AC005622.1	ENSG00000283525	0.0156021	0.0125933	0.456734	0	0.0133384	0.628116	0.0210005	0.0341884	0.648756	0.0164613	0.0108125	0.369902	0.00595596	0.024924	0.2945
AC005632.3	ENSG00000261596	0.791941	0.639215	0.735972	0.197316	0.620619	0.473498	0.532977	0.813445	0.731774	0.90518	0.617431	0.170688	0.529051	0.12651	0.273446
AC005632.6	ENSG00000287809	0.0781297	0.0252249	0	0.0778657	0.10687	0.0186854	0.173518	0.128402	0.0216582	0.0824321	0.0649741	0	0.0357902	0.0748861	0
AC005670.1	ENSG00000261886	0.00872209	0	0	0	0	0	0.00880496	0	0	0	0	0.0112793	0	0	0
AC005670.2	ENSG00000262633	0.000357576	4.43025e-05	0.000772756	0.000845805	5.5078e-06	4.57967e-05	0.00133887	0.00177289	0.000793751	0.000181373	0.000306009	2.56467e-05	0.00208641	0.000647702	0.000861597
AC005670.3	ENSG00000262879	1.47441	1.08912	2.0682	1.55578	0.977701	2.10975	1.68158	0.84576	1.88108	1.2713	0.933409	2.18663	1.46929	1.05696	2.0774
AC005674.2	ENSG00000261490	2.68177	2.03937	0.401643	1.9217	1.85688	0.437297	8.66992	7.80392	0.522229	4.05711	6.37039	0.444253	3.40118	3.32457	0.244887
AC005682.1	ENSG00000226329	0.00312662	0	0	0	0	0	0.00631265	0.00513843	0	0	0	0	0	0.00299681	0
AC005682.2	ENSG00000286703	0.0104312	0.0168391	0.0218115	0.0155939	0.00891776	0.0187103	0.0157955	0.00857157	0.00722903	0.0110056	0.0162652	0.053958	0.011946	0.0199963	0.057628
AC005695.1	ENSG00000262966	0	0	0	0.04735	0.0290123	0	0.00685171	0.0501949	0.0188147	0.0143219	0	0	0	0.00650544	0.00937413
AC005695.3	ENSG00000273816	0	0.190111	0.656665	0.704215	0	0	0.237772	0.193544	0	0.248504	0.979373	0	0	0.451511	0
AC005696.1	ENSG00000262050	1.14492	1.17616	0.145092	1.24478	1.42372	1.24462	1.99638	1.5395	0.288528	1.53741	3.57051	0.403799	2.86076	4.19003	1.72505
AC005696.2	ENSG00000272770	0	0	0	0.122106	0.0261859	0.0366271	0.030921	0	0.0424544	0.0323167	0	0	0.0701561	0	0
AC005696.3	ENSG00000272911	0.447901	0	0.156093	0	0	0.133899	0.113039	0	0.77601	0.236283	0.232802	0.57922	0.384708	0.321979	0.154654
AC005696.4	ENSG00000277200	0.0347276	0	0.024205	0.0865257	0.0148445	0.041527	0.0525864	0.0713412	0	0.0732799	0.0180501	0.0449093	0.0198854	0.0499288	0
AC005699.1	ENSG00000249631	0	0	0	0.000274779	0.000235708	0	0	0	0	0	0.000286608	0	0.000315749	0	0
AC005702.1	ENSG00000267318	0.00186171	0.00163952	0.00254528	2.38395e-09	0.00346722	0.00142784	0.00353985	0.00414867	0.00561012	0.00769414	2.93024e-13	0.00047334	0.00625934	3.61586e-08	0.0021163
AC005702.2	ENSG00000267526	0.0307161	0.0247925	0.042818	0	0.0262595	0	0	0.0252401	0	0	0.0319301	0	0	0	0
AC005702.3	ENSG00000274378	0.0111792	0	0.0357952	0.0111414	0	0.0307058	0.0547637	0.0176449	0.0592831	0	0.011621	0.072284	0.0128026	0.0214302	0.290888
AC005703.3	ENSG00000265445	0	0.00939821	0	0.0232087	0.00995433	0	0.0117543	0	0	0	0.0121039	0.030115	0	0.0111603	0
AC005703.6	ENSG00000279660	0.12335	0.132749	0.114632	0.0409776	0.281208	0.0983337	0.249043	0.101359	0.0569892	0.216904	0.384675	0.531714	0.470875	0.354686	1.13576
AC005722.1	ENSG00000230607	0.0566845	0.183012	0	0	0	0	0.0572231	0.046579	0.392835	0	0.11785	0	0	0.0543313	0.0782895
AC005722.3	ENSG00000262681	0.129718	0.209404	0	0.21008	0.346556	0	0.0818443	0.29313	0	0.0855386	0.707938	0	0.037139	0.202041	0.04479
AC005726.1	ENSG00000258472	1.7605e-13	9.30187e-05	0.00198924	0.000863322	0.000364958	0.000755691	3.17199e-16	1.93843e-11	1.43719e-11	0.000757085	0.0015302	5.75459e-14	3.89244e-09	0.00074825	2.96032e-14
AC005726.2	ENSG00000264044	0	0.0160677	0.0277498	0.0198394	0	0	0.0401917	0	0	0.0210029	0.0206935	0.0257431	0	0	0
AC005726.4	ENSG00000265287	0.0309072	0.0249467	0	0	0	0	0.0312008	0.0253971	0	0.0326092	0.0963863	0	0	0.0296241	0
AC005730.2	ENSG00000261033	0.461519	0.782282	0.386013	0.91992	0.512926	0.275941	0.792038	0.910179	0.447779	0.243467	1.39131	0.716197	1.2685	2.16756	0.892395
AC005730.3	ENSG00000266126	0.597201	0.241015	0.208123	0.297592	0	0.535596	0.452156	0	0	0.630087	0.620805	0.193073	0.341963	0.71551	0
AC005740.1	ENSG00000226040	0	0	0	0	0.0894936	0.12522	0	0	0	0.110704	0	0.270937	0	0	0
AC005740.2	ENSG00000250347	1.43457	0.94738	4.72673	2.46951	1.78389	4.83442	2.23812	1.50031	5.60357	3.30232	2.71139	3.20437	3.442	4.25003	4.32864
AC005740.4	ENSG00000271871	0.570992	0.829577	0	1.30884	0.781035	0.204836	1.21048	0.985314	0.158283	0.783165	0.534203	0.3692	0.523128	0.711473	0.236587
AC005746.1	ENSG00000266934	0.0288206	0.0232626	0	0.0574465	0.172474	0	0.174567	0.0473651	0	0.152038	0.0299597	0	0	0.0276241	0.0796109
AC005746.2	ENSG00000267131	0	0.00114335	0	0	0.00605502	0	0.00142998	0.00116399	0.00196336	0	0	0.00366367	0	0	0.0176078
AC005753.1	ENSG00000278925	0.0884205	0	0	0	0.0755917	0	0	0.217972	0	0	0.183831	0	0	0	0
AC005753.2	ENSG00000286736	0	0.000780952	0	0	0.000827163	0	0.000976735	0	0	0	0.00201157	0	0	0	0
AC005753.3	ENSG00000287527	0.0160105	0.0516916	0	0.111695	0.0547503	0	0.0323253	0.0394686	0	0	0.0166433	0	0	0	0
AC005759.1	ENSG00000268650	0.00693847	0.00560038	0.0241804	0.0207451	0.0148294	0.0165939	0.0140088	0.022806	0.0384679	0	0.0144254	0.035891	0.00397303	0.00665041	0.0670812
AC005772.2	ENSG00000287307	0	0.00207894	0	0	0	0	0.00130007	0	0.00356996	0	0	0	0	0	0
AC005775.1	ENSG00000266933	0	0	0.0256937	0	0.00787874	0.00367342	0.00930342	0.00757288	0.0212892	0.00648223	0.0095801	0.0516439	0.00351806	0.00883326	0.0339425
AC005776.1	ENSG00000270802	1.13056	0.304178	0.262666	0.375581	0.644354	0.450639	0.570653	0.30967	0	0.795214	0.391749	0	0.431581	0.180605	0
AC005776.2	ENSG00000273218	0	0	0	0	0	0.0278054	0.0234737	0.0191073	0	0	0	0	0	0	0
AC005785.1	ENSG00000268189	0	0.0832578	0.179738	0.0257005	0.0881844	0.0308366	0.0780978	0.148332	0.107228	0.0816229	0.241261	0.200089	0.0885973	0.148302	0.356164
AC005785.2	ENSG00000279203	1.12579	0.768881	0	0.776756	0.888412	0.621325	0.699374	0.640443	0	0.822309	0.900216	0.335966	0.396699	0.415018	0
AC005786.3	ENSG00000267436	0.0776482	0.0164931	0.0341814	0.0529482	0.0524071	0.0195476	0.123767	0.0402981	0.00566439	0.103483	0.046731	0.0317096	0.0561626	0.0195854	0.00564439
AC005786.4	ENSG00000279590	0.240369	0.0646713	0.111691	0	0	0	0	0.131678	0	0.253606	0	0	0	0	0
AC005790.1	ENSG00000274447	0.607154	0.490065	1.52346	0.363062	0.415251	1.16165	0.612923	0.299348	1.00985	0.640589	0.252461	0.471099	0.973455	0.931117	10.7337
AC005821.1	ENSG00000265702	0.000980511	0.00474852	0.00273365	0.000977198	0.0176033	0	0.00296948	0.00725138	0	0.0103451	0.0224238	0.00507194	0.0089832	0.0159767	0.00812537
AC005822.1	ENSG00000235554	68.4242	44.529	61.9043	58.3099	39.7964	77.3768	79.6803	61.0177	100.191	115.294	72.5008	68.1584	75.0119	56.8542	45.4542
AC005828.4	ENSG00000265282	0.0313325	0.0505801	0	0	0.0267865	0	0.0316302	0	0	0	0.0325709	0	0	0	0.0865494
AC005828.6	ENSG00000271749	0	0	0.328333	0	0.201361	0	0.237772	0	0	0	0.73453	0	0	0.677267	0
AC005828.7	ENSG00000271919	0.196561	0.317308	0.548008	0.195897	0.168042	1.5278	0.198428	0.329467	0.544882	0	0.20433	0.635475	0.787868	0.565201	0.678697
AC005829.1	ENSG00000261575	0.197746	0.0532036	0.137828	0.0328464	0.0281759	0.0788211	0.0998126	0.189575	0.228403	0.0695452	0.171302	0.170482	0.188719	0.284305	0.136558
AC005829.2	ENSG00000262539	9.84331e-25	0	1.84482e-38	0	0.0468478	7.61095e-30	0	0	2.31904e-36	2.95041e-39	0.238606	8.64142e-35	8.52696e-22	0.0567862	4.76297e-26
AC005831.1	ENSG00000280202	0.128801	0.181933	39.5903	0.0320915	0.0275284	46.0903	0.0975187	0.0793792	39.9893	0.169867	0.167365	25.0263	0.258135	0.123454	22.1922
AC005832.2	ENSG00000256748	0.15285	0.0925297	0	0	0.0653366	0	0.270029	0.0314001	0	0.0403168	0	0	0.131285	0	0
AC005832.3	ENSG00000256799	5.3816	6.40616	9.32929	6.66988	6.01641	10.2338	6.12923	7.43172	8.89355	5.0228	5.52258	8.65465	6.16311	6.54692	11.0579
AC005832.4	ENSG00000272921	0.83558	0.848787	0.760206	0.782202	0.481601	0.843501	0.49629	0.32419	0.616161	0.748827	0.536847	0.910642	0.983818	0.861258	0.86214
AC005833.1	ENSG00000255639	0.638343	0.531056	0.636167	0.510982	0.353039	0.576043	0.492225	0.282026	0.528123	0.520084	0.332961	0.739177	0.832376	0.628893	0.62384
AC005833.2	ENSG00000256988	0	0.00336057	0	0.00207472	0	0.00248934	0.00420306	0	0	0	0	0	0.00238406	0	0
AC005837.1	ENSG00000261335	2.38689	2.08071	2.3513	1.39558	0.408116	2.01699	1.18872	0.627636	1.76444	2.88769	3.77147	4.32138	2.66062	2.01326	2.32963
AC005837.3	ENSG00000274051	1.5095	0.243679	2.42609	1.05343	0.77352	3.13009e-05	0.304768	1.31058	4.10457e-44	1.59262	1.98756	4.80623e-25	1.03722	1.92338	0
AC005837.4	ENSG00000277382	0.382125	0	0	0.571251	0.816708	0	0.771512	1.256	0	0.201584	0.595842	0	0.875234	0.366261	0
AC005838.1	ENSG00000223544	0.280262	0.223389	0.43217	0.278835	0.241705	4.91722e-26	0.28576	0.492915	5.10193e-39	1.52961e-40	1.21067	0.418913	0	0.868922	3.76759e-29
AC005838.3	ENSG00000266538	0.172378	0.139135	0	0.171796	0.442104	0	0.348032	0.283294	0	0.181871	0.358383	0	1.38188	0	0.238079
AC005839.1	ENSG00000279089	1.47962	1.13937	0.64011	1.57632	0.945073	0.976175	1.06446	0.97826	0.259298	1.52521	1.16683	0.263921	0.87646	0.635742	0.32885
AC005840.1	ENSG00000213942	1.89542	1.41594	2.43185	3.9316	1.122	3.12628	2.5127	1.91676	3.23424	1.5336	2.99753	3.23193	2.6846	1.39142	4.64987
AC005840.2	ENSG00000256433	0.385155	0.155439	1.61071	0.431836	0.123478	0.777204	0.218708	0.0791227	0.567205	0.0761934	0	0.404688	0.13784	0.115364	0.498708
AC005840.3	ENSG00000256913	0.109551	0.0884239	0	0.0873444	0.112387	0	0.176947	0.162037	0	0.0924667	0.159433	0	0.0752757	0.168004	0.0302611
AC005840.4	ENSG00000276718	1.91573	3.16619	0.127167	2.36384	1.40381	0.109086	0.92092	0.449771	0.126442	2.02122	3.98289	0.235943	2.61182	3.84727	0.629976
AC005841.1	ENSG00000258092	0.00803232	0	0	0.00800518	0	0.01921	0.00810864	0	0	0	0	0	0.0183975	0.00769886	0
AC005845.1	ENSG00000255775	0.00961194	0.00775828	0	0	0.00821736	0.0114939	0	0	0	0	0.00999184	0.0994404	0	0.0368516	0
AC005865.1	ENSG00000250770	0.0132857	0.0378477	0.013073	0.00778868	0.0320698	0.00467261	0.00867828	0.0295405	0.0119152	0.0280345	0.162479	0.00606383	0.0179	0.253933	0.00431751
AC005865.2	ENSG00000287712	0.0425481	0.0588732	0	0.0424043	0.0649551	0.0109026	0.0429524	0.0849095	0.00842476	0.0160325	0.0789817	0.00393019	0.0208829	0.0844763	0.00839501
AC005871.2	ENSG00000258114	0	0	0.007007	0	0	0.00500895	0	0	0.0081282	0	0	0.0108338	0	0	0.00462828
AC005899.2	ENSG00000264083	0	0.0470462	0	0.0290449	0.024915	0	0.0294203	0.119739	0	0.0307483	0.0302953	0	0.0333756	0.0838005	0
AC005899.6	ENSG00000266385	0	0	0	0.135696	0.0388004	0	0	0	0	0.0478845	0.0471791	0	0	0.0435011	0
AC005899.7	ENSG00000274341	0.367972	0.297009	0.51295	0.183365	0.314584	0.440018	1.11441	0.907114	0	0.388236	0	0.237929	0.421409	1.05809	1.52467
AC005899.8	ENSG00000278668	0.464659	0.450059	0	0.277853	0.238345	0	0.375259	0.152728	0	0.0980493	0.0966048	0	0.106427	0	0.513409
AC005899.9	ENSG00000279762	0.00247616	0.00799453	0.0241622	0.00740338	0	0.0148049	0	0.00406944	0.00343205	0.0182876	0.0205922	0	0.00850724	0.0118668	0
AC005906.1	ENSG00000255996	0.0986352	0	0.137497	0	0.0843243	0.117947	0.0995724	0.0810508	0	0	0	0	0	0	0
AC005906.2	ENSG00000256654	0.000940952	0.000379745	0.00262336	0.000937772	0.000926984	0.00352407	0.00237473	0.00309281	0.000657692	0.00148915	0.000500278	0.00326319	6.23939e-19	0.00315661	0.00409612
AC005906.3	ENSG00000285523	0.0115258	0	0	0	0	0	0	0.00947103	0	0.0121605	0.0599068	0	0	0	0
AC005908.3	ENSG00000287243	0	0	0	0	0	0	0	0	0	0	0.0124761	0	0.0137446	0.0115035	0
AC005911.1	ENSG00000278356	1.17629	1.20838	1.3416	2.0249	0.822781	1.53447	1.18746	1.49381	0.444649	1.80518	1.33394	0.276575	1.95943	2.4599	1.03385
AC005912.1	ENSG00000227081	1305.07	1456.33	1769.35	1565.86	1501.69	1856.15	1382.19	1399.41	1846.19	1333.88	1383.35	1823.8	1314.59	1433.02	1903.58
AC005912.2	ENSG00000275850	0.0683049	0	0	0.0680741	0.0194649	0.0272261	0.137908	0.0935462	0.0315577	0.0240221	0.0473364	0	0.0521494	0.0654692	0
AC005914.1	ENSG00000287886	0	0.0143667	0	0.0886959	0.0760842	0	0.0539053	0.0877566	0	0.037559	0.0185028	0	0.0407682	0	0
AC005920.1	ENSG00000247011	0.0224756	0.0498883	0	0.0111998	0.0240183	0	0.0340338	0.0184688	0	0.0296416	0.017523	0	0.0386093	0.0215426	0
AC005921.2	ENSG00000248702	0.382125	0.925297	0.26634	0.190417	0.326683	0.228471	0.192878	0.157001	0.52964	0.604752	0.794456	0	1.53166	1.09878	2.37497
AC005921.4	ENSG00000278963	0.0508079	0	0	0.126591	0.0651544	0	0.076936	0.105033	0	0.0536058	0	0	0	0	0
AC005921.5	ENSG00000285829	0.00488415	0	0	0	0.00417552	0	0	0.00401342	0.00676963	0	0.00507719	0	0	0.00468138	0
AC005943.1	ENSG00000267059	0.00521266	1.65473e-20	0.23097	2.77342e-15	0.00680365	0.014568	5.12646e-07	4.76864e-05	0.192883	0.0074846	0.0149935	0.0260145	2.61825e-08	7.90965e-05	0.169817
AC005944.1	ENSG00000267469	0.134095	0	0.186928	0.133642	0.11464	0	0.0676848	0.165284	0.185862	0	0.0696977	0.173411	0.153569	0.128528	0.648218
AC005954.1	ENSG00000267138	0.107145	0.086482	0.0439859	0.0295792	0.114499	0	0.162244	0.0238593	0	0.153353	0	0	0.0613522	0	0
AC005962.1	ENSG00000278627	0.167619	0.202941	0	0.501159	0.573199	0.100219	0.761454	0.757552	0	0.353699	0.261366	0.216763	0.287941	0.240991	0
AC005962.2	ENSG00000287337	0.0116222	0.0156348	0.0108009	0.011583	0.013248	0.00463259	0.00782178	0.00636684	0.0322178	0.00408742	0.0080544	0.0450892	0.00887334	0.0111397	0.0214027
AC005972.3	ENSG00000283538	0.00560173	0.0128107	0.00520584	0.0083742	0.0103761	0	0.00471246	0.0153436	0.00388211	0.0364462	0.0417324	0.00603673	0.0096228	0.0214767	0.0270788
AC006001.2	ENSG00000226824	0.0772079	0.132427	0.147987	0.0961838	0.176016	0.0769371	0.136398	0.208835	0.115931	0.183284	0.270876	0.0665629	0.184208	0.255926	0.0488745
AC006001.3	ENSG00000229180	2.63853	1.76379	1.96516	2.76586	2.04438	2.29339	2.80596	1.89121	2.04149	3.79807	2.59191	2.38397	3.25473	2.39469	1.80686
AC006001.4	ENSG00000275400	72.4061	71.4246	179.819	107.56	73.6326	185.788	85.4331	77.9275	192.673	77.2387	50.6976	151.104	84.6097	53.0345	148.298
AC006008.1	ENSG00000286912	0	0.0516613	0	0.0318941	0	0	0.0646127	0.0131485	0	0.0675291	0	0	0.0732992	0.0766842	0
AC006017.1	ENSG00000229591	0.0954757	0.154126	0.0443641	0.126871	0.0272077	0.0380563	0.0642552	0.0784545	0.044111	0.0671555	0.132332	0	0	0.061008	0.0879104
AC006020.1	ENSG00000226636	0	0	0	0.0554952	0	0	0.0187375	0.0152521	0	0	0.0578841	0	0.0425131	0.0355811	0
AC006026.1	ENSG00000224785	11.1646	5.84658	19.023	8.57507	6.18521	17.1285	8.4521	5.73951	18.8301	12.7017	7.71564	10.8951	11.3883	5.99533	5.63669
AC006027.1	ENSG00000272638	0.589948	0.357132	0	0.587954	0	0	0.297776	0.0605967	0	0.389022	0.229974	0	0.760072	0.282728	0
AC006028.1	ENSG00000231357	5.30127	4.8275	7.7689	4.74148	4.18349	7.47703	4.11665	4.02109	8.10139	4.87612	2.68475	6.15241	6.22679	4.56004	6.75861
AC006030.1	ENSG00000264324	0.00180177	0.00315667	0.00669127	0.00285605	0.00126652	0.00479422	0.00732896	0.0065393	8.43346e-06	0.0011988	0.00207039	2.02967e-09	0.00781248	0.00170957	0.00143806
AC006033.2	ENSG00000272908	0.107025	0.0246815	0.0852525	0.0304752	0.013071	0.109697	0.0771728	0.0251271	0.233107	0.0161312	0	0.197719	0.122567	0.0439636	0.0844668
AC006040.1	ENSG00000286130	0	0	0.00601684	0	0	0	0	0	0	0	0	0.00558174	0	0	0.0178842
AC006041.2	ENSG00000286376	0	0.00294049	0	0	0.00155724	0	0	0	0	0	0	0	0.00104302	0.000872951	0
AC006042.2	ENSG00000233264	0.712623	0.690232	1.35101	1.16516	0.58486	1.19301	1.15103	0.632425	0.908705	0.751865	0.414841	0.774106	1.07726	0.655716	1.25982
AC006042.3	ENSG00000234141	0.0637618	0.154396	1.68879	0.127093	0	2.36362	0.257471	0.104789	1.5024	0.336365	0.198846	0.659648	0.292085	0	1.05677
AC006058.1	ENSG00000261786	1.13235	1.41013	0	0.698609	0.516297	0	0.46813	0.451946	0	2.52595	3.43041	0	1.02508	1.91226	0
AC006058.3	ENSG00000272121	0.153351	0.0825179	0	0.0509441	0.218502	0	0.258013	0.420039	0	0.215727	0.531372	0	0.17562	0.293968	0
AC006059.1	ENSG00000230084	0.0406499	0.0277628	0.0247004	0.0716761	0.0534647	0.0299131	0.0726024	0.065093	0.0202255	0.062683	0.0574256	0.0310016	0.0740074	0.0789236	0.0446268
AC006059.2	ENSG00000280571	0.011408	0.0150036	2.1582e-08	0.00331878	0.00907346	0.0022202	0.00336758	0.0141363	1.1856e-06	0.00673369	0.0137617	0.000607115	0.00481949	0.0166645	0.0127524
AC006059.5	ENSG00000287629	0.00304915	0	0	0	0	0.00364615	0.00307813	0.0150334	0	0.00643413	0.00316967	0	0	0	0
AC006062.1	ENSG00000287171	0	0	0	0	0	0	0	0	0	0	0.00652915	0	0	0	0.0346994
AC006064.2	ENSG00000247853	0.26795	0.317204	1.19526	0.267044	0.320703	1.23893	0.23443	0.190823	1.49794	0.53714	0.761343	1.94045	0.429606	0.565017	3.04697
AC006064.3	ENSG00000255966	0.361581	0.145925	0	0.405404	0.23184	0	0.365016	0.259979	0.187937	0.476865	0.46984	0	0.155283	0.779782	0.312122
AC006064.4	ENSG00000269968	4.26166	4.58639	4.22451	2.17082	3.64334	3.85035	4.20654	4.43574	4.59419	4.09666	3.54407	5.63359	4.98899	5.26476	4.83957
AC006064.5	ENSG00000276232	2.32854e-11	5.74639e-30	5.47437e-25	3.75266e-10	1.71846e-18	0	5.70173e-10	0.724228	4.96195e-06	0.0006649	5.22388e-19	0.0570139	1.53592e-31	0	0.0608917
AC006064.6	ENSG00000285238	2.75914	1.62856	1.74549	2.00165	1.40141	1.76191	1.76778	1.53576	1.30386	2.4472	1.62075	1.34908	2.21428	1.12292	0.751987
AC006065.4	ENSG00000256732	0	0	0	0.000678324	0	0	0.000687091	0	0	0	0	0	0.00155893	0	0
AC006077.2	ENSG00000279799	0.956567	0.57907	1.00009	1.19167	1.12445	0	1.32778	1.76857	0.33146	2.64926	3.10742	1.7009	1.64322	2.97978	1.81659
AC006111.2	ENSG00000263235	0.716306	1.52801	0.641909	0.254959	0.306189	0.611823	0.154953	0.840864	0.850995	2.32123	1.91473	0.860152	1.1719	0.980811	0.211998
AC006111.3	ENSG00000276754	0.285347	0.115159	0	0	0	0	0	0.234476	0	0.15053	0	0	0	0	0
AC006112.1	ENSG00000286635	0	0.00292033	0	0	0.00309314	0	0	0.00297306	0	0.00381732	0	0	0	0	0
AC006115.2	ENSG00000286125	0.00106827	0.000574837	0	0.00141955	0.00152213	0.00085162	0.0014379	0.00146304	0	0.0003757	0.00111049	0.00138148	0.000407802	0.000341307	0.003165
AC006116.10	ENSG00000267606	0.00402949	0	0	0.012045	0	0.00481843	0	5.0324e-05	0	0.0127541	0.00779888	0.0156327	2.92203e-07	0	0.000518241
AC006116.11	ENSG00000267776	0.319913	0.376217	0.393321	0.656136	0.189061	0.290317	0.18989	0.309137	0.616681	0.793845	0.942836	0.364879	0.500073	0.423932	0
AC006116.12	ENSG00000285996	0.147886	0.143239	0.0618456	0.132648	0.0758577	0.159157	0.0746456	0.109369	0.0819903	0.140427	0.0768655	0.114747	0.118553	0.127572	0
AC006116.2	ENSG00000266907	2.92393	1.85689	0.785602	2.73301	2.59035	1.17457	2.64502	2.68372	1.0249	2.25215	1.02336	1.01702	3.2292	2.03987	1.18805
AC006116.3	ENSG00000266932	0.22123	0.312491	0.693885	0.330724	0.189132	0.330682	0.334999	0.227238	0.153317	0.233413	0.114987	0.0715231	0.570054	0.424092	0.534714
AC006116.5	ENSG00000267192	0	0.0435398	0	0.0537604	0.0461162	0	0	0	0	0	0	0	0.185328	0	0
AC006116.6	ENSG00000267298	0.0977529	0.236704	0	0.0974226	0.0835701	0	0.197363	0.160652	0.135489	0.103136	0.101617	0	0	0	0
AC006116.7	ENSG00000267429	0.346788	0.359884	0	0.197495	0.169413	0.0592409	0.350083	0.162836	0.068666	0.574962	0.205997	0.192198	0.113471	0.142453	0.136847
AC006116.8	ENSG00000267459	0.476944	0.410962	0.100758	0.792397	0.349049	0.209047	0.291868	0.415761	0.227352	0.610085	0.778155	0.280416	0.277899	0.782673	0.399318
AC006116.9	ENSG00000267549	0.00755734	0.00958557	0.00451495	0.00537986	0.0110758	0.00903701	0.00435951	0.00443574	0.00897838	0.00683443	0.0258127	0.0153577	0.00989121	0.0196612	0.00894667
AC006122.1	ENSG00000213970	0.150673	0	0.14003	0.100109	0	0	0.113883	0	0.417676	0.0529899	0.0522092	0.0649525	0.0575177	0.0962782	0.416201
AC006127.1	ENSG00000278643	0	0	0.819066	0	0	0	0.296576	0	0	0	0.305396	0.381845	0	0	0.405759
AC006128.1	ENSG00000279716	0.131593	0.0531075	0.137579	0.0655741	0.196875	0.0786788	0.0332108	0.0540664	0	0.0347098	0.102595	0.0850871	0.113027	0.0630648	0.136311
AC006130.3	ENSG00000287766	0.177169	0.367719	0.176408	0.832402	0.865506	0.121061	0.562107	0.519942	0	0.0801107	0.184171	0.130921	0.202897	0.169813	0.384522
AC006141.1	ENSG00000264895	0	0	0	0.0250964	0	0	0	0	0	0	0.0261768	0	0.0288384	0.0241361	0
AC006157.1	ENSG00000278847	0	0	0.416247	0	0	0	0	0	0.206936	0	0	2.12381	0	0	2.26826
AC006159.2	ENSG00000243220	0.00713012	0.0248095	0	0	0.00611382	0	0	0.0175857	0	0	0.0148681	0	0	0.00682279	0
AC006160.1	ENSG00000249502	0.0308733	0.0140172	0.00806947	0.0461536	0.0197955	0.0115369	0.0272709	0.0396396	0.0133724	0.0142509	0.026076	0.0199625	0.0265176	0.042538	0.0239853
AC006195.1	ENSG00000238090	0	0.0955706	0	0.177007	0	0	0.059765	0.0486481	0	0	0.184627	0.22968	0	0.0567447	0.163534
AC006197.2	ENSG00000286591	0.006752	0.00908312	0	0.00747687	0.00320686	0	0.0030294	0.00123295	0	0.00554074	0.00389937	0.00582106	0.00601418	0.0151006	0
AC006207.1	ENSG00000283138	0	0	0.0286096	0	0	0.0122709	0	0	0.0142232	0	0	0	0	0	0
AC006210.2	ENSG00000238247	4.8043	3.1648	9.07297	5.61284	3.79505	7.78027	4.94748	3.09674	7.54963	5.14918	3.34258	10.8937	6.37707	3.79766	10.2592
AC006213.1	ENSG00000266921	0.298694	0.309974	1.13017	0.561348	0.656632	1.48993	0.387684	0.518938	1.05275	0.261118	0.372599	1.43471	0.430031	0.359912	1.32013
AC006213.2	ENSG00000267058	1.79477	1.7294	0.955545	2.4102	1.88254	1.31895	2.6544	2.4263	1.32095	1.61229	1.59669	1.32465	2.26037	2.04308	1.65056
AC006213.3	ENSG00000267191	0.0380367	0.0238788	0.0972085	0.0379081	0.048777	0.141506	0.0575971	0.0225735	0.131801	0.0468198	0.0659	0.0956444	0.0629205	0.0405084	0.119661
AC006213.4	ENSG00000277806	1.03427	0.765243	2.40294	2.14745	1.4	1.85516	1.56614	0.708236	1.07515	1.36403	1.25434	1.67188	1.38188	0.660887	2.97599
AC006213.5	ENSG00000278492	0	1.07202	0	0.378189	0.324414	0.226884	0.383077	0.15591	0.262981	0.400368	0	0	0	0	1.57231
AC006213.6	ENSG00000278917	0.143834	0.0633249	0	0.260633	0.145323	0.015636	0.211201	0.139681	0.0181236	0.137959	0.0951485	0.0507285	0.149747	0.0877309	0.0722384
AC006213.7	ENSG00000286613	0.495636	0.73343	0.28788	0.782106	0.317794	0.493898	0.667127	0.407276	0.22899	1.04586	0.85871	0.801188	0.331107	0.673001	0.456363
AC006230.1	ENSG00000287778	0.00934563	0.00754332	0.0018611	0.00133058	0.0102725	0.0111754	0.00269555	0.00987367	0.00185049	0.0211291	0.0957622	0.0207183	0.0137607	0.0294323	0.0571625
AC006238.1	ENSG00000272799	0.409318	0.16519	0.427939	0.509918	0.0874826	0	0.516508	1.2613	0	0.755751	0.425495	0	0	0.0980811	0
AC006249.1	ENSG00000274578	0.116017	0.0936429	0	0.23125	0.595104	0	0.117119	0.286001	0	1.71368	0.964818	0.150031	0.398594	0.1112	0
AC006252.1	ENSG00000243224	0.950328	1.2225	1.69734	1.06551	0.939391	2.13074	0.629579	0.80531	2.30509	1.03399	0.833532	2.76514	0.850261	0.99627	4.22474
AC006254.1	ENSG00000243696	0.296487	0.243141	0.190295	0.330058	0.276207	0.149971	0.336355	0.227897	0.153133	0.274613	0.327747	0.26201	0.282439	0.32585	0.242856
AC006254.3	ENSG00000271137	0.140714	0.265014	0.261539	0.233731	0.120298	0.280441	0.0947006	0.15417	0.0650117	0.148463	0.243792	0.485252	0.161148	0.449574	0.194346
AC006262.1	ENSG00000268460	0.0246755	0.0531115	0	0.0450856	0.168763	0	0.0456682	0.192626	0	0.0564077	0.14963	0.00531834	0.0141294	0.122197	0.00568007
AC006262.2	ENSG00000269729	0.0065227	0.0473832	0	0.00650066	0.0306698	0	0.00658467	0.037519	0.00904071	0.0378504	0.0508537	0.00843507	0.00373496	0.0437633	0.00450439
AC006273.1	ENSG00000272473	0.0634656	0	0	0.189754	0	0.0758917	0	0.312907	0	0.0669605	0.263896	0	0.218046	0.243323	0
AC006299.1	ENSG00000246225	0.000471011	0.00342159	0.00131317	0.00140826	0.00362406	0	0.00380389	0.00116112	0.00065284	0.000496949	0.000489627	0.000609106	0	0.000902914	0.000650535
AC006330.1	ENSG00000280388	0.935024	0.510535	0.153343	0.98668	0.72883	0.164426	0.749574	0.542351	0.152468	0.696362	0.657516	0.248945	0.566898	0.553539	0.417807
AC006333.1	ENSG00000272686	9.03356	8.27903	13.1371	9.98895	7.0552	14.32	8.62005	6.75992	13.6394	6.26245	7.68568	8.85414	8.73545	9.28234	12.4407
AC006364.1	ENSG00000287554	0.0105368	0	0.102818	0	0	0.0251997	0	0.00865834	0.0876266	0.0444682	0.0547663	0.0681304	0	0.0100994	0.145529
AC006369.1	ENSG00000236213	0.00324439	0.00157122	0.00180906	0	0.000554732	0.000775922	0.00131008	0	0.000899369	0.000684609	0.00269809	0	0.000743107	0	0
AC006372.1	ENSG00000223872	0	0	0.0294446	0.0210511	0	0.0252581	0	0.0520705	0.0292766	0	0	0.0273153	0	0	0
AC006372.2	ENSG00000233191	0.0101853	0	0.15618	0.0203017	0.00870749	0.0608972	0	0.0167389	0.0705858	0	0	0	0	0	0
AC006372.3	ENSG00000234210	0	0	0	0.00162633	0	0.00195134	0	0.00402277	0	0.0017217	0	0.00211028	0.00186882	0	0
AC006378.1	ENSG00000278959	0.529666	1.26475	0.0922938	0.791815	1.6226	0	0.267349	1.30572	0.0611782	0.0698542	0.229417	0	0.126372	0.338451	0.121924
AC006427.2	ENSG00000286888	0	0.021976	0.0189769	0	0	0.0162787	0.0137427	0	0	0	0	0	0	0	0
AC006435.1	ENSG00000262456	0.0601143	0	0	0	0	0	0.121371	0	0	0.0634246	0	0	0.034422	0	0
AC006435.2	ENSG00000263345	0.154434	0.0727133	0	0.166738	0.0990205	0.0153892	0.0649589	0.0211503	0	0.0543128	0.160538	0.0665707	0.103169	0.123352	0.0177746
AC006441.3	ENSG00000265784	0	0	0	0	0	0	0.0185797	0.0302473	0	0	0	0	0.0210775	0.0176407	0
AC006441.4	ENSG00000266588	0	0	0	0	0	0	0	0.00917775	0	0	0.00580517	0	0	0	0
AC006449.2	ENSG00000275532	0.235703	0.07927	0.246426	0.391512	0.369427	0.0469753	0.456057	0.242104	0.054449	0.165789	0.12251	0	0.112472	0.0188265	0.0271284
AC006449.3	ENSG00000275665	0.0110503	0	0	0.011013	0.0283412	0	0	0.0272409	0	0	0.0114871	0	0	0	0
AC006449.5	ENSG00000277182	2.13575	1.4716	2.46891	2.72556	1.58094	2.24246	2.65561	1.39115	2.77973	2.03352	1.54328	2.4251	1.99848	0.998576	2.37421
AC006449.7	ENSG00000277969	4.23633	2.24755	4.31294	3.84251	4.92387	3.44358	3.98827	4.59582	3.46365	2.91278	3.98318	2.89307	3.87032	3.21643	2.03798
AC006449.9	ENSG00000279119	0	0.361523	0	0.297592	0.255277	0.178532	0.150719	0.122683	0	0	0	0	0	0.143102	0
AC006450.3	ENSG00000236668	0	0	0	0	0.0299459	0	0	0	0.0242752	0	0	0.022649	0	0	0.0483789
AC006452.2	ENSG00000285904	0.0401681	0.0463167	0	0.142973	0.107926	0	0.119718	0.0644423	0	0.0242172	0.021872	0	0.0503823	0.0440006	0
AC006453.3	ENSG00000283196	0.897676	0.659517	3.60966	0.847901	0.81426	4.08925	1.0613	0.882858	4.13138	1.15729	1.15848	3.74625	1.5516	1.58473	3.45452
AC006460.1	ENSG00000228509	0	0	0.0311664	0	0	0.0514137	0	0	0.0286049	0	0	0.0266886	0	0.00164842	0.0332545
AC006460.2	ENSG00000284052	0.147683	0.223765	0.437019	0.142019	0.120718	0.520498	0.117699	0.12987	0.472233	0.206387	0.255866	0.740472	0.169129	0.202394	0.474144
AC006463.1	ENSG00000225795	1.64874	0.570334	2.95499	1.64317	1.40952	2.8165	1.42663	0.774175	2.28522	1.73953	0.244843	3.0459	1.61843	2.0318	1.95184
AC006480.3	ENSG00000273448	2.41136	1.4515	0.341839	3.62519	2.27114	0.293236	3.79581	2.14939	0.0566482	1.89733	2.03932	0.845652	2.15306	2.70299	0.846722
AC006483.1	ENSG00000228974	49.7556	66.511	86.6408	40.8879	44.4769	66.804	34.7193	44.7587	84.4497	39.7861	60.2518	58.2477	63.9788	100.567	84.6369
AC006483.2	ENSG00000272719	0	0.0856424	0.147909	0.105746	0.0907101	0	0.321338	0.348755	0.147065	0.223895	0	0	0.243026	0	0.146546
AC006486.1	ENSG00000268643	0.000822897	0.049944	3.91921e-06	0.0247154	1.77716e-05	4.09656e-06	7.63702e-06	0.0103544	2.86721e-05	1.37671e-05	9.72921e-07	3.32227e-05	0.000116853	0.0103446	0.000181681
AC006486.2	ENSG00000279539	0.571537	0.0601716	0.1732	0.371482	0.276173	0.0594295	0.125428	0.142935	0.0688846	0.183525	0.154989	0.06427	0.483787	0.238178	0.171603
AC006487.2	ENSG00000250310	0	0	0	0	0	0	0	0	0	0	0	0	0	0	0.00682482
AC006504.1	ENSG00000261770	1.43094	1.73247	0.623348	1.79748	1.40173	0.499071	1.6251	1.35956	0.371875	1.11657	1.06914	0.771029	1.24612	1.68584	0.267628
AC006504.2	ENSG00000266977	0.00138031	0.00334236	0	0.00687825	0.00236009	0	0.00278686	0.00113424	0	0.00291265	0.00286974	0	0.00316153	0.00132301	0
AC006504.3	ENSG00000267264	1.25378	0.505994	1.01953	1.04129	0.893225	0.999506	0.210949	0.429275	1.01371	0.661411	0.9775	1.62137	1.43585	0.801152	1.29874
AC006504.5	ENSG00000267575	0.211382	0.16394	0.334033	0.148122	0.128036	0.283129	0.141397	0.121893	0.252654	0.175769	0.170511	0.296598	0.232587	0.193584	0.271068
AC006504.7	ENSG00000281468	4.73294	3.82019	6.71763	3.60203	2.79558	5.5567	1.99803	1.06068	6.56003	2.3606	2.68364	3.78363	3.3507	3.8766	5.22949
[truncated: 33,056 more rows]

## Sheet: Proteomics(norm log2 abundance)
Gene Symbol	Uniprot ID	BT66OFF_Control_1	BT66OFF_Control_2	BT66OFF_Control_3	BT66OFF_Control_4	BT66OFF_Tram15min_1	BT66OFF_Tram15min_2	BT66OFF_Tram15min_3	BT66OFF_Tram15min_4	BT66OFF_Tram1h_1	BT66OFF_Tram1h_2	BT66OFF_Tram1h_3	BT66OFF_Tram1h_4	BT66OFF_Tram6h_1	BT66OFF_Tram6h_2	BT66OFF_Tram6h_3	BT66OFF_Tram6h_4	BT66OFF_Tram24h_1	BT66OFF_Tram24h_2	BT66OFF_Tram24h_3	BT66OFF_Tram24h_4
[truncated: 5,829 more rows]

[truncated: 1 more sheets: PhosProt(norm log2 abundance)]
